# Supplementary material for: Molecular Dynamics Simulations Provide Further Insights into the Allosteric Regulation of the Kinesin‑5 Motor Domain by Loop 5
Source: J Chem Inf Model. 2026 Mar 12;66(7):4101–15. doi: 10.1021/acs.jcim.5c02999 (PMC13080997; doi:10.1021/acs.jcim.5c02999)
Supplement: Supplementary file 2 [file ci5c02999_si_002.zip]

Archive with 83 entries (83 files):
- Electronic_Supporting_Information/MD_Input_Scripts/equil4.in
- Electronic_Supporting_Information/MD_Input_Scripts/heatexca.in
- Electronic_Supporting_Information/MD_Input_Scripts/prod.in
- Electronic_Supporting_Information/MD_Input_Scripts/eqsolv.in
- Electronic_Supporting_Information/MD_Input_Scripts/equil1.in
- Electronic_Supporting_Information/MD_Input_Scripts/min.in
- Electronic_Supporting_Information/MD_Input_Scripts/minh.in
- Electronic_Supporting_Information/MD_Input_Scripts/equil2.in
- Electronic_Supporting_Information/MD_Input_Scripts/equil3.in
- Electronic_Supporting_Information/Modeller_Input_Scripts/model_loop1.py
- Electronic_Supporting_Information/Modeller_Input_Scripts/MyLoop_1.py
- Electronic_Supporting_Information/Modeller_Input_Scripts/get_sequence.py
- Electronic_Supporting_Information/Loop_Clustering/Input_scripts/02_align_avg_getloop.in
- Electronic_Supporting_Information/Loop_Clustering/Input_scripts/01_rmsfit_mask_average.in
- Electronic_Supporting_Information/Loop_Clustering/Input_scripts/03_cl_hier_loop_e.in
- Electronic_Supporting_Information/Loop_Clustering/Input_scripts/00_align_first.in
- Electronic_Supporting_Information/Clustering_Distance_and_Correlation_Matrices_for_SPM/Clustering_Procedure_Example/procedure.txt
- Electronic_Supporting_Information/Starting_Coordinates_and_Topologies/ADP/ADP_1ii6.ion.rst
- Electronic_Supporting_Information/Clustering_Distance_and_Correlation_Matrices_for_SPM/Clustering_Procedure_Example/strip.in
- Electronic_Supporting_Information/Starting_Coordinates_and_Topologies/ATP/ATP_kif11.ion.rst
- Electronic_Supporting_Information/Clustering_Distance_and_Correlation_Matrices_for_SPM/Clustering_Procedure_Example/preparation_for_SPM.sh
- Electronic_Supporting_Information/Starting_Coordinates_and_Topologies/apo/apo_HsEg5-rotated.ion.rst
- Electronic_Supporting_Information/Clustering_Distance_and_Correlation_Matrices_for_SPM/Clustering_Procedure_Example/align_backbone.in
- Electronic_Supporting_Information/Clustering_Distance_and_Correlation_Matrices_for_SPM/Clustering_Procedure_Example/average_from_aligned_backbone.in
- Electronic_Supporting_Information/Clustering_Distance_and_Correlation_Matrices_for_SPM/Clustering_Procedure_Example/align_backbone_average.in
- Electronic_Supporting_Information/Clustering_Distance_and_Correlation_Matrices_for_SPM/Clustering_Procedure_Example/cluster.in
- Electronic_Supporting_Information/Loop_Clustering/Output/Reconstituted_structures_from_clust/ADPfil_c1.pdb
- Electronic_Supporting_Information/Loop_Clustering/Output/Reconstituted_structures_from_clust/APO_c1.pdb
- Electronic_Supporting_Information/Loop_Clustering/Output/Reconstituted_structures_from_clust/ATP_c1.pdb
- Electronic_Supporting_Information/Loop_Clustering/Output/Reconstituted_structures_from_clust/ADP_c1.pdb
- Electronic_Supporting_Information/Modeller_Input_Scripts/ATP/MyLoop_2.py
- Electronic_Supporting_Information/Starting_Coordinates_and_Topologies/ADPfil/ADPfil.ion.rst
- Electronic_Supporting_Information/Starting_Coordinates_and_Topologies/ADP/ADP_1ii6.ion.top
- Electronic_Supporting_Information/Loop_Clustering/Output/Reconstituted_structures_from_clust/ADP_c2.pdb
- Electronic_Supporting_Information/Modeller_Input_Scripts/ATP/model_loop1.py
- Electronic_Supporting_Information/Modeller_Input_Scripts/ATP/model_loop2.py
- Electronic_Supporting_Information/Clustering_Distance_and_Correlation_Matrices_for_SPM/ADP/ADP_wholetraj_corrmat_c0.dat
- Electronic_Supporting_Information/Modeller_Input_Scripts/apo/model_loop4.py
- Electronic_Supporting_Information/Modeller_Input_Scripts/ATP/MyLoop_1.py
- Electronic_Supporting_Information/Modeller_Input_Scripts/apo/MyLoop_4.py
- Electronic_Supporting_Information/Clustering_Distance_and_Correlation_Matrices_for_SPM/ADP/ADP_wholetraj_distmat_c0.dat
- Electronic_Supporting_Information/Starting_Coordinates_and_Topologies/apo/apo_HsEg5-rotated.ion.top
- Electronic_Supporting_Information/Modeller_Input_Scripts/ATP/get_sequence.py
- Electronic_Supporting_Information/Starting_Coordinates_and_Topologies/ATP/ATP_kif11.ion.top
- Electronic_Supporting_Information/Loop_Clustering/Output/Reconstituted_structures_from_clust/ADP_c3.pdb
- Electronic_Supporting_Information/Modeller_Input_Scripts/ADPfil/get_sequence.py
- Electronic_Supporting_Information/Clustering_Distance_and_Correlation_Matrices_for_SPM/ADPfil/ADPfil_distmat_c0.dat
- Electronic_Supporting_Information/Modeller_Input_Scripts/ADPfil/model_loop3.py
- Electronic_Supporting_Information/Modeller_Input_Scripts/apo/MyLoop_3.py
- Electronic_Supporting_Information/Modeller_Input_Scripts/apo/MyLoop_1.py
- Electronic_Supporting_Information/Starting_Coordinates_and_Topologies/ADPfil/ADPfil.ion.top
- Electronic_Supporting_Information/Clustering_Distance_and_Correlation_Matrices_for_SPM/ADPfil/ADPfil_corrmat_c0.dat
- Electronic_Supporting_Information/Loop_Clustering/Output/Loop_clustering/ADPfil/summary.dat
- Electronic_Supporting_Information/Modeller_Input_Scripts/apo/model_loop3.py
- Electronic_Supporting_Information/Modeller_Input_Scripts/ADPfil/MyLoop_3.py
- Electronic_Supporting_Information/Modeller_Input_Scripts/ADPfil/model_loop2.py
- Electronic_Supporting_Information/Modeller_Input_Scripts/apo/model_loop2.py
- Electronic_Supporting_Information/Modeller_Input_Scripts/apo/MyLoop_2.py
- Electronic_Supporting_Information/Modeller_Input_Scripts/ADPfil/MyLoop_1.py
- Electronic_Supporting_Information/Clustering_Distance_and_Correlation_Matrices_for_SPM/apo/apo_corrmat_c0.dat
- Electronic_Supporting_Information/Clustering_Distance_and_Correlation_Matrices_for_SPM/apo/apo_distmat_c0.dat
- Electronic_Supporting_Information/Modeller_Input_Scripts/apo/get_sequence.py
- Electronic_Supporting_Information/Loop_Clustering/Output/Loop_clustering/ADPfil/ADPfil.c0.77000.pdb
- Electronic_Supporting_Information/Modeller_Input_Scripts/ADPfil/MyLoop_2.py
- Electronic_Supporting_Information/Loop_Clustering/Output/Loop_clustering/ADP/ADP.c0.85797.pdb
- Electronic_Supporting_Information/Modeller_Input_Scripts/apo/model_loop1.py
- Electronic_Supporting_Information/Loop_Clustering/Output/Loop_clustering/ADP/ADP.c1.20699.pdb
- Electronic_Supporting_Information/Loop_Clustering/Output/Loop_clustering/ADP/summary.dat
- Electronic_Supporting_Information/Modeller_Input_Scripts/ADPfil/model_loop1.py
- Electronic_Supporting_Information/Loop_Clustering/Output/Loop_clustering/APO/summary.dat
- Electronic_Supporting_Information/Loop_Clustering/Output/Loop_clustering/ATP/ATP.c0.4483.pdb
- Electronic_Supporting_Information/Modeller_Input_Scripts/ADP/model_loop3.py
- Electronic_Supporting_Information/Loop_Clustering/Output/Loop_clustering/ADP/ADP.c2.108726.pdb
- Electronic_Supporting_Information/Modeller_Input_Scripts/ADP/MyLoop_2.py
- Electronic_Supporting_Information/Loop_Clustering/Output/Loop_clustering/APO/APO.c0.78774.pdb
- Electronic_Supporting_Information/Modeller_Input_Scripts/ADP/MyLoop_3.py
- Electronic_Supporting_Information/Modeller_Input_Scripts/ADP/model_loop2.py
- Electronic_Supporting_Information/Loop_Clustering/Output/Loop_clustering/ATP/summary.dat
- Electronic_Supporting_Information/Modeller_Input_Scripts/ADP/MyLoop_1.py
- Electronic_Supporting_Information/Modeller_Input_Scripts/ADP/model_loop1.py
- Electronic_Supporting_Information/Clustering_Distance_and_Correlation_Matrices_for_SPM/ATP/ATP_distmat_c0.dat
- Electronic_Supporting_Information/Modeller_Input_Scripts/ADP/get_sequence.py
- Electronic_Supporting_Information/Clustering_Distance_and_Correlation_Matrices_for_SPM/ATP/ATP_corrmat_c0.dat
