# Supplementary material for: Molecular Dynamics Simulations Provide Further Insights into the Allosteric Regulation of the Kinesin‑5 Motor Domain by Loop 5
Source: J Chem Inf Model. 2026 Mar 12;66(7):4101–15. doi: 10.1021/acs.jcim.5c02999 (PMC13080997; doi:10.1021/acs.jcim.5c02999)
Supplement: Supplementary file 2 [file ci5c02999_si_002.zip › Electronic_Supporting_Information/MD_Input_Scripts/equil4.in]

1 ns NPT MD equilibration of system, nowrap, Langevin, Berendsen
&cntrl
 imin=0, irest=1, ntx=5,
 nstlim=1000000, dt=0.002,
 ntpr=100, ntwx=2000, ioutfm=1, iwrap=0,
 ntc=2, ntf=2,
 ntb=2, cut=8.0,
 ntp=1, pres0=1.0, taup=1.0,
 ntt=3, tempi=300.0, temp0=300.0, gamma_ln=5.0, ig=-1,
/
