# Supplementary material for: Molecular Dynamics Simulations Provide Further Insights into the Allosteric Regulation of the Kinesin‑5 Motor Domain by Loop 5
Source: J Chem Inf Model. 2026 Mar 12;66(7):4101–15. doi: 10.1021/acs.jcim.5c02999 (PMC13080997; doi:10.1021/acs.jcim.5c02999)
Supplement: Supplementary file 2 [file ci5c02999_si_002.zip › Electronic_Supporting_Information/MD_Input_Scripts/heatexca.in]

20ps MD heating with restraints for CAs, no restart, 2fs, SHAKE, wrap coords, Langevin, NVT
&cntrl
 imin=0, irest=0, ntx=1, ig=-1,
 nstlim=10000, dt=0.002,
 ntpr=100, ntwx=500, ioutfm=1, iwrap=0,
 ntb=1, cut=8.0,
 ntc=2, ntf=2,
 ntt=3, gamma_ln=0.75, tempi=25.0, temp0=300.0,
 ntr=1, restraint_wt=5.0, restraintmask='@CA',
/
