# Supplementary material for: Molecular Dynamics Simulations Provide Further Insights into the Allosteric Regulation of the Kinesin‑5 Motor Domain by Loop 5
Source: J Chem Inf Model. 2026 Mar 12;66(7):4101–15. doi: 10.1021/acs.jcim.5c02999 (PMC13080997; doi:10.1021/acs.jcim.5c02999)
Supplement: Supplementary file 2 [file ci5c02999_si_002.zip › Electronic_Supporting_Information/MD_Input_Scripts/prod.in]

100ns NPT MD production, save coordinates and write RST less often than usual
&cntrl
 imin=0, irest=1, ntx=5, iwrap=1,
 nstlim=50000000, dt=0.002,
 ntpr=500, ntwx=25000, ioutfm=1, ntwr=-10000000,
 ntc=2, ntf=2, cut=8.0,
 ntb=2, ntp=1, pres0=1.0, taup=1.0,
 ntt=3, tempi=300.0, temp0=300.0, gamma_ln=5.0, ig=-1,
/
