# Supplementary material for: Molecular Dynamics Simulations Provide Further Insights into the Allosteric Regulation of the Kinesin‑5 Motor Domain by Loop 5
Source: J Chem Inf Model. 2026 Mar 12;66(7):4101–15. doi: 10.1021/acs.jcim.5c02999 (PMC13080997; doi:10.1021/acs.jcim.5c02999)
Supplement: Supplementary file 2 [file ci5c02999_si_002.zip › Electronic_Supporting_Information/MD_Input_Scripts/minh.in]

SD + CG Minimization of system (with restraint on everything except H)
&cntrl
 imin=1, maxcyc=300, ntmin=1,
 ntpr=50,
 cut=8.0,
 ntr=1, restraint_wt=5.0, restraintmask='!(@H=&!:WAT)'
&end
