# Supplementary material for: Molecular Dynamics Simulations Provide Further Insights into the Allosteric Regulation of the Kinesin‑5 Motor Domain by Loop 5
Source: J Chem Inf Model. 2026 Mar 12;66(7):4101–15. doi: 10.1021/acs.jcim.5c02999 (PMC13080997; doi:10.1021/acs.jcim.5c02999)
Supplement: Supplementary file 2 [file ci5c02999_si_002.zip › Electronic_Supporting_Information/Loop_Clustering/Input_scripts/01_rmsfit_mask_average.in]

#script for fit on secondary structures (STATE to be substituted by the names: apo, ADP, ADPfil, ATP)
parm STATE/STATE_stripped.parm7
trajin STATE/STATE_align.nc
rms first :21-24,78-84,90-93,99-104,133-145,155-163,236-245,257-265,290-299,315-318,330-335,343-354@CA,C,N
average STATE/STATE_ave_bb.rst @CA,C,N restart
strip !@CA,C,N parmout STATE/STATE_bb.parm7
trajout STATE/STATE_bb_fit.nc netcdf
go
