# Supplementary material for: Molecular Dynamics Simulations Provide Further Insights into the Allosteric Regulation of the Kinesin‑5 Motor Domain by Loop 5
Source: J Chem Inf Model. 2026 Mar 12;66(7):4101–15. doi: 10.1021/acs.jcim.5c02999 (PMC13080997; doi:10.1021/acs.jcim.5c02999)
Supplement: Supplementary file 2 [file ci5c02999_si_002.zip › Electronic_Supporting_Information/Loop_Clustering/Input_scripts/03_cl_hier_loop_e.in]

#script for hierarchical loop5 clustering (STATE to be substituted by the names: apo, ADP, ADPfil, ATP)
parm ../STATE_loop.parm7
loadcrd ../STATE_align_loop.nc [wholetraj]
cluster cluster \
                crdset [wholetraj] \
                hieragglo epsilon EPS \
                rms nofit \
                out cluster_time.dat \
                info info.dat \
                repout repstruct repfmt pdb repframe \
                summary summary.dat \
                sil silhouette \
                sieve 20 \
                summarysplit splitinfo.dat splitframe 10000,20000,30000,40000,50000,60000,70000,80000
