# Supplementary material for: Molecular Dynamics Simulations Provide Further Insights into the Allosteric Regulation of the Kinesin‑5 Motor Domain by Loop 5
Source: J Chem Inf Model. 2026 Mar 12;66(7):4101–15. doi: 10.1021/acs.jcim.5c02999 (PMC13080997; doi:10.1021/acs.jcim.5c02999)
Supplement: Supplementary file 2 [file ci5c02999_si_002.zip › Electronic_Supporting_Information/Loop_Clustering/Input_scripts/00_align_first.in]

#script for alignment (STATE to be substituted by the names: apo, ADP, ADPfil, ATP)
parm STATE/STATE_stripped.parm7
trajin STATE/STATE_stripped.nc
autoimage
align @CA,C,N first
trajout STATE/STATE_align.nc netcdf
run
