# Supplementary material for: Molecular Dynamics Simulations Provide Further Insights into the Allosteric Regulation of the Kinesin‑5 Motor Domain by Loop 5
Source: J Chem Inf Model. 2026 Mar 12;66(7):4101–15. doi: 10.1021/acs.jcim.5c02999 (PMC13080997; doi:10.1021/acs.jcim.5c02999)
Supplement: Supplementary file 2 [file ci5c02999_si_002.zip › Electronic_Supporting_Information/Clustering_Distance_and_Correlation_Matrices_for_SPM/Clustering_Procedure_Example/procedure.txt]

#Step 1: remove water and ions (Na+, Cl-) from trajectory and topology

cpptraj -p ${topology} -y ../replica_[1-6]/prod_[1-6].nc -i ./Input_scripts/strip.in -x concatenated_${label}.nc -xa noter -o strip_${label}.log

#Step 2: align the sequence

cpptraj -p $topology -i ./Input_scripts/align_backbone.in -y $concatenated_${label}.nc -x ${name}_${label}.nc -o ${name}_${label}.log

#Step 3: make average structure

cpptraj -p $topology -i ./Input_scripts/average_from_aligned_backbone.in -y $concatenated_${label}.nc -x ${name}_${label}.nc -o ${name}_${label}.log

#Step 4: align over the averaged structure

cpptraj -p $topology -i ./Input_scripts/$align_backbone_average.in -y $trajectory.nc -x ${name}_${label}.nc -o ${name}_${label}.log -c average_on_aligned_backbone.rst

#Step 5: clustering
mv ../align_backbone_average_${label}.nc   ../aligned_backbone_average.nc # To match the file name in the input script
cpptraj -p ../$topology -i ../Input_scripts/cluster.in -o cluster.log
