# Supplementary material for: Molecular Dynamics Simulations Provide Further Insights into the Allosteric Regulation of the Kinesin‑5 Motor Domain by Loop 5
Source: J Chem Inf Model. 2026 Mar 12;66(7):4101–15. doi: 10.1021/acs.jcim.5c02999 (PMC13080997; doi:10.1021/acs.jcim.5c02999)
Supplement: Supplementary file 2 [file ci5c02999_si_002.zip › Electronic_Supporting_Information/Starting_Coordinates_and_Topologies/ADP/ADP_1ii6.ion.rst]

default_name
 90205
  38.9273980  79.0388737  49.4224803  38.1019293  78.5288293  49.0482861
  38.9485732  78.9506224  50.4582701  38.8610776  80.0434176  49.1624668
  40.1531095  78.4670499  48.8570683  39.8451996  77.7781885  48.0708906
  41.0411593  79.5594580  48.2822873  41.9994719  79.1242627  47.9988620
  40.5843416  79.9433009  47.3700866  41.2904340  80.7281637  49.2447841
  40.3553464  80.9974648  49.7367130  41.9824225  80.4122426  50.0259799
  41.9621989  82.1772063  48.3993066  41.6494709  83.3920987  49.7084959
  41.9960768  84.3732041  49.3848070  40.5805435  83.4358090  49.9169488
  42.1834672  83.0981652  50.6129029  40.9230395  77.7397477  49.8687497
  41.0228249  78.2733098  50.9559845  41.5084731  76.5519352  49.5645735
  41.4637681  76.1174051  48.6428495  42.2617438  75.7874831  50.5495837
  42.5115713  74.8554175  50.0428658  43.6547696  76.3518444  50.8868113
  44.1359561  75.7144946  51.6283709  44.2643173  76.3816585  49.9834704
  43.5517135  77.3597782  51.2882998  41.4290312  75.3475939  51.7400513
  40.9543827  74.2057438  51.7548208  41.1923758  76.2134110  52.7446352
  41.5810380  77.1557090  52.7726013  40.3720824  75.8976391  53.8720819
  40.7438920  74.9681766  54.3029730  40.4599164  76.9921663  54.9496544
  39.7345191  76.7884182  55.7374624  41.4463691  76.9714327  55.4119392
  40.2172700  78.2824315  54.3998504  40.2780038  78.9571620  55.1086311
  38.9520634  75.6953076  53.4514051  38.2577974  74.8078502  53.9513792
  38.4973027  76.4948246  52.4729710  39.0516322  77.1928784  51.9761675
  37.1253254  76.3870882  52.0659966  36.5822058  75.9926076  52.9244086
  36.5627253  77.7361813  51.5909449  37.1600752  78.1026328  50.7561855
  35.5485112  77.5933392  51.2186563  36.5510657  78.7775674  52.6982001
  36.3394584  78.3169546  53.6638461  37.5216254  79.2664666  52.7836722
  35.4779194  79.7722501  52.3286040  35.4621840  80.3020210  51.2207876
  34.5200834  79.9962399  53.2606811  34.5735492  79.5344598  54.1680787
  33.7450648  80.6270482  53.0547192  37.0482338  75.5462883  50.8317043
  37.9406570  75.6216850  49.9889576  36.0074984  74.7477799  50.6695213
  34.8996177  74.6285367  51.6308325  34.5829165  75.6042637  51.9986383
  35.1870028  74.0380597  52.5004427  33.7792002  73.9371113  50.8222340
  33.1134471  74.6641929  50.3562981  33.1619494  73.3003844  51.4557743
  34.5565355  73.1070945  49.7588490  33.9741739  72.9877694  48.8453779
  34.7842920  72.1057623  50.1248676  35.8293818  73.9086537  49.5052229
  36.6663508  73.2278321  49.3495568  35.7768927  74.7389340  48.2537080
  34.9717266  75.6679027  48.1950062  36.6702919  74.4234583  47.3030777
  37.3273303  73.6506148  47.4116708  36.8185467  75.0992726  46.0572304
  35.8025113  75.2875743  45.7114263  37.5768314  76.4229153  46.0542059
  38.3793786  76.3572255  46.7886886  38.0477118  76.5438224  45.0782396
  36.7753186  77.6593994  46.3445684  36.9175266  78.2664902  47.4103825
  36.0472634  78.0938014  45.2753198  35.5637637  78.9907136  45.3185698
  35.9864628  77.5220182  44.4331980  37.7388313  74.2373511  45.2748535
  38.0660987  73.1164659  45.6630911  38.2045749  74.7634032  44.1279716
  37.9581200  75.6867545  43.7706323  39.1189663  74.0155707  43.3046436
  38.6833573  73.0271865  43.1617294  39.2869565  74.6367519  41.9115151
  40.1793430  74.2342446  41.4321453  38.4388805  74.3676053  41.2816253
  39.3868601  76.0504378  42.0068752  39.4949429  76.4314766  41.1104727
  40.4536391  73.8478163  43.9891053  41.0684065  72.7935890  43.8837444
  40.9324284  74.8684285  44.7365059  40.4783230  75.7741434  44.8588032
  42.1817299  74.6981499  45.4295910  42.8580232  74.2597437  44.6954742
  42.8078468  76.0081233  45.8649280  43.6020530  75.8182458  46.5871698
  43.2676849  76.5018860  45.0088064  41.8259410  76.8514224  46.4381422
  42.0675801  77.7882767  46.2819221  42.0773769  73.7206295  46.5890902
  43.0139332  72.9623159  46.8426957  40.9275089  73.6818668  47.2866573
  40.1434054  74.3197660  47.1481061  40.7333240  72.6906595  48.3136540
  41.5676222  72.8069357  49.0059201  39.4190466  72.9022878  49.0528742
  39.3063227  72.1365035  49.8203954  39.4185040  73.8875537  49.5202880
  38.5905543  72.8347338  48.3485071  40.7421545  71.2996584  47.7560664
  41.3481131  70.3925619  48.3169613  40.0810664  71.1022613  46.6079937
  39.6037282  71.8491557  46.1038181  39.9771929  69.8115437  45.9676592
  39.6030829  69.1642387  46.7607134  39.0048376  69.7805454  44.8015810
  38.9117283  70.7825053  44.3828675  39.4057635  69.1427067  44.0137852
  37.6191878  69.2705419  45.2120785  37.2139013  69.9462074  45.9646447
  36.9612918  69.3272976  44.3447604  37.5655401  67.8394345  45.7668059
  38.5602803  67.5634849  46.1158297  36.9081120  67.8270178  46.6357404
  37.0838224  66.7784666  44.7717224  36.1088994  67.0567003  44.3705828
  37.7703014  66.7183288  43.9271373  36.9983864  65.4683092  45.4497771
  36.8717637  64.7175747  44.7407790  37.8739672  65.2955398  45.9836058
  36.1892598  65.4674720  46.1033109  41.2615948  69.3273348  45.4752614
  41.6197988  68.1751412  45.6481627  42.1638796  70.2679482  45.0249221
  41.9366003  71.2608690  44.9710204  43.5251017  69.9681287  44.5788734
  43.5233491  69.0245231  44.0327439  44.0003587  71.0038078  43.5308588
  43.8471357  72.0189806  43.8966838  45.0674904  70.8929207  43.3363360
  43.1770881  70.7564952  42.2347311  43.3077218  69.7027121  41.9881242
  42.1310157  70.8922910  42.5086584  43.3813553  71.5363743  40.9155415
  42.6553554  72.3460215  40.8418022  44.3707789  71.9926459  40.8994380
  43.2220103  70.5712823  39.7239440  42.9095317  71.1263892  38.8389629
  44.1825779  70.1133074  39.4900363  42.2236595  69.5150134  40.0315067
  41.7926254  69.1760138  39.1470888  42.6937174  68.7228129  40.5133136
  41.4839676  69.9057307  40.6497986  44.4899892  69.6235554  45.7356103
  45.2167643  68.6465109  45.5784220  44.4665320  70.3218371  46.9147347
  43.9499135  71.1976921  46.9974657  45.1055883  69.9746136  48.1270956
  46.1614636  69.8869334  47.8721101  44.7953284  71.0218742  49.1238277
  44.8956021  72.0009680  48.6550926  43.7552501  70.9216356  49.4327667
  45.6834878  70.9666875  50.3495734  45.3416631  70.1668834  51.0060565
  46.7007871  70.7179262  50.0464760  45.6946815  72.2871342  51.1234805
  45.2479708  73.0621954  50.5006517  45.0621182  72.1823138  52.0049965
  47.0822378  72.7526086  51.5673311  47.0310160  73.7799933  51.9289591
  47.4311958  72.1392318  52.3978340  48.0349244  72.6632495  50.4412719
  48.7367430  73.4263958  50.5184492  48.5196934  71.7431930  50.4689849
  47.5198224  72.7557307  49.5426079  44.7114260  68.6291801  48.7488591
  45.4840156  68.0257914  49.5069082  43.4601538  68.2030919  48.4746830
  42.7822176  68.7539709  47.9481150  42.9665758  66.9268078  48.9022408
  43.3362146  66.7492552  49.9120998  41.4344289  66.9201470  48.9379293
  41.0356909  67.3446734  48.0169194  41.0644674  65.8968095  49.0026125
  40.9500613  67.7397694  50.1562204  41.3228894  67.2463050  51.0529974
  41.4310744  68.7168682  50.1064869  39.4329879  67.9753249  50.3502284
  38.6005600  67.4825572  49.5412249  39.0718268  68.6243655  51.3705371
  43.4745188  65.8275108  48.0197478  43.8840630  64.7858414  48.5282450
  43.4313861  66.0452958  46.6835453  43.1038544  66.9050447  46.2438513
  43.8683532  65.0195281  45.7734868  43.3760747  64.1228623  46.1499244
  43.3790051  65.1461588  44.3165544  43.7071370  64.2667210  43.7623842
  42.2889389  65.1365381  44.3142705  43.8560512  66.3934492  43.5758320
  43.5250380  67.2598059  44.1486726  44.9454426  66.3921408  43.6016339
  43.4367448  66.6145153  42.1352426  42.2526669  66.3899278  41.7818745
  44.3256886  67.0612757  41.3621151  45.3605523  64.8415269  45.8167103
  45.8381904  63.7075696  45.7761545  46.1066568  65.9450411  46.0260748
  45.7474869  66.8916244  46.1513789  47.5240285  65.8020755  46.0805838
  47.7124690  65.1435053  45.2334737  48.2813947  67.1077730  45.9553663
  47.8117016  67.8624637  46.5858228  49.2986159  66.9743800  46.3222564
  48.3208822  67.6058912  44.5033181  48.8341779  66.8623632  43.8942674
  47.2982766  67.6723012  44.1306582  48.9976320  68.9471166  44.3020692
  48.4683069  69.7194217  44.8604649  50.0154391  68.9132014  44.6905425
  49.0161981  69.2954713  42.8183478  49.2623189  70.3483908  42.6817938
  49.7865382  68.7189037  42.3057409  47.6851704  69.0019393  42.2369569
  47.5431226  69.5814304  41.3850781  47.6312212  67.9949105  41.9832672
  46.9451165  69.2235170  42.9340061  48.0139389  65.2277255  47.3599602
  48.8274955  64.2857915  47.3339596  47.7036569  66.0179930  48.4208680
  47.1215971  66.8556927  48.4337735  48.3158592  65.5611388  49.7056718
  49.1500948  64.8936267  49.4879944  48.7258163  66.4216527  50.2340845
  47.3250505  64.8456370  50.6083663  46.1688793  65.2614730  50.7311453
  47.7747245  63.7704793  51.2508490  48.7255584  63.4095119  51.1751020
  46.9022177  63.0136368  52.1364084  46.2900474  63.7715572  52.6252357
  46.0550604  62.0232773  51.3340740  46.7197401  61.4131642  50.7223127
  45.5549267  61.3492846  52.0302788  45.0105459  62.6510523  50.4352408
  44.7130043  63.6189783  50.8376016  45.4359791  62.8333758  49.4481578
  43.7921717  61.7498418  50.3108028  43.1759065  62.0836757  49.4754304
  44.1121925  60.7327828  50.0840171  42.9596167  61.7492976  51.5916579
  42.6093821  62.7629762  51.7893455  42.0747089  61.1302176  51.4406210
  43.7018890  61.2527610  52.7791781  43.0271388  60.8945564  53.4852239
  44.3424821  60.4857008  52.4922929  44.2559015  62.0297585  53.1922520
  47.6136791  62.2397078  53.2366582  48.8210448  61.9988480  53.1826718
  46.8361174  61.8562570  54.2414403  45.8450501  62.0862901  54.3100806
  47.3404092  61.0628559  55.3468518  48.3407722  61.3625572  55.6580801
  46.4390461  61.2184604  56.5760926  45.4100875  60.9861152  56.3007874
  46.7361102  60.4947436  57.3354191  46.4974224  62.6156720  57.1648999
  47.5762362  63.1166859  57.4917374  45.3377984  63.2510499  57.3081338
  45.3170204  64.1915848  57.7020925  44.4693479  62.7979165  57.0239546
  47.2878772  59.6325979  54.8251323  47.8260145  58.7087469  55.4323799
  46.6235018  59.4740460  53.6825586  46.1650467  60.2393689  53.1884242
  46.4867406  58.1793952  53.0232524  46.6772345  57.3971053  53.7576594
  45.0638998  57.9767735  52.4461820  44.9418644  58.6261912  51.5791122
  44.8823699  56.5269312  52.0118810  43.8795894  56.3917160  51.6072798
  45.6192318  56.2811193  51.2467986  45.0188160  55.8698054  52.8712751
  44.0038462  58.3530090  53.4873636  44.1742979  59.3823160  53.8033498
  43.0228372  58.3234133  53.0137947  43.9782691  57.4682280  54.7111415
  43.1979469  57.8098512  55.3911745  43.7748504  56.4399275  54.4119829
  44.9439516  57.5150500  55.2149817  47.4783989  58.1320109  51.8602023
  47.5140384  59.0445429  51.0310604  48.2832154  57.0744983  51.8080063
  48.2755031  56.3196846  52.4931551  49.2643523  56.9085130  50.7387012
  49.0520038  57.6875570  50.0074313  50.6824330  57.0171246  51.2918047
  50.7167209  56.5340770  52.2683247  51.3578344  56.4640307  50.6380928
  51.1935893  58.4369451  51.4320050  50.6650799  59.0835470  50.7311878
  50.9733257  58.8050836  52.4342884  52.6852265  58.5277178  51.1769079
  53.3678760  57.5149504  51.0632948  53.1972307  59.7497321  51.0788122
  52.5943534  60.5653648  51.1782375  54.1953128  59.8715516  50.9025593
  49.1523145  55.5575334  50.0298187  49.0746187  54.5193124  50.6791396
  49.1575539  55.5760052  48.7000509  49.2193811  56.4270345  48.1420836
  49.0725815  54.3441590  47.9179175  48.9665556  53.5095331  48.6114592
  47.8440893  54.3586747  46.9787961  47.9334306  55.2060941  46.2989274
  47.7920500  53.0770650  46.1658080  46.9227198  53.0984078  45.5086387
  48.6984097  52.9894791  45.5670929  47.7171195  52.2219376  46.8380010
  46.5625937  54.5101204  47.7923157  45.7039857  54.5196958  47.1208438
  46.4711233  53.6744537  48.4860891  46.5955506  55.4443725  48.3517045
  50.3465178  54.1795352  47.0798583  50.7012466  55.0579651  46.2895637
  51.0437254  53.0630875  47.2692756  50.7828681  52.3271120  47.9253431
  52.2701784  52.8086692  46.5248714  52.3276483  53.5563864  45.7333797
  53.5004359  52.9357466  47.4366382  54.3981602  52.9790072  46.8200732
  53.3989379  54.2185986  48.2587246  54.2727250  54.3071539  48.9050975
  53.3551511  55.0770643  47.5885459  52.4970486  54.1890019  48.8702945
  53.6118866  51.7201128  48.3546323  54.4883937  51.8258824  48.9937756
  52.7179611  51.6488948  48.9738343  53.7088590  50.8169164  47.7526417
  52.2557924  51.4143163  45.8957941  51.4988595  50.5408489  46.3211282
  53.1079013  51.2113577  44.8937925  53.7497697  51.9218641  44.5428413
  53.1948447  49.9298165  44.2021379  52.5173983  49.2589867  44.7307235
  52.7699568  50.0707963  42.7092893  53.3334247  50.8858925  42.2547653
  53.0799783  48.7791798  41.9550198  52.7798295  48.8856227  40.9129188
  54.1499650  48.5755923  42.0064269  52.5320032  47.9526445  42.4077765
  51.2707388  50.4014696  42.6144811  50.9847654  50.4974804  41.5672586
  50.6923846  49.6017316  43.0761829  51.0715036  51.3394032  43.1329036
  54.6078965  49.3425954  44.2373760  55.5943512  50.0543797  44.0448344
  54.7003915  48.0427606  44.5004259  53.9043753  47.4383856  44.7052725
  55.9976692  47.3717669  44.5139496  56.7572633  48.1004403  44.2292449
  56.3461525  46.8304313  45.9094657  56.3306889  47.6495926  46.6286247
  55.5822536  46.1186749  46.2212128  57.7199520  46.1487580  45.9448840
  57.7528488  45.3689829  45.1835966  58.4886023  46.8775417  45.6873633
  58.0441689  45.5362584  47.3065057  57.7450394  46.2252946  48.0968201
  57.4644037  44.6232331  47.4428800  59.4691880  45.2335868  47.4364768
  60.0721894  45.4347372  46.6393151  60.0315162  44.7135797  48.5236514
  59.2889183  44.4293960  49.5862398  58.2850902  44.6099494  49.5696104
  59.7216645  44.0303872  50.4189701  61.3412179  44.4893063  48.5504255
  61.9137580  44.7164476  47.7378502  61.7738933  44.0904875  49.3841350
  55.9573536  46.2068286  43.5402775  55.1361383  45.3077124  43.6891989
  56.8403264  46.2328892  42.5430294  57.5120687  46.9862590  42.3983287
  56.9182446  45.1600464  41.5559336  55.9536344  44.6535757  41.5141290
  57.2476099  45.7136962  40.1620328  56.5652060  46.5343886  39.9412208
  58.2541474  46.1315610  40.1801498  57.1459230  44.4845228  38.8103773
  57.8246103  43.4246479  39.1355537  58.0297241  44.2035730  41.9678571
  59.1320979  44.6284340  42.3111763  57.7493076  42.9103774  41.9279878
  56.8461977  42.5184999  41.6620959  58.7636633  41.9386508  42.2786716
  59.4664561  42.4259507  42.9547885  58.1326891  40.7308556  42.9658937
  58.9267782  40.1094055  43.3797443  57.5314165  41.0802671  43.8054185
  57.2581188  39.8696908  42.0619557  56.2536620  40.2895296  42.0029225
  57.6606130  39.8618410  41.0488547  57.1997978  38.4484068  42.6134179
  58.1585117  37.9617077  42.4360124  57.0608987  38.4948928  43.6931966
  56.1386772  37.6266071  42.0345636  55.3577329  37.3740669  42.6399275
  56.1090278  37.1815431  40.7799908  57.0856632  37.4701673  39.9335959
  57.8740859  38.0397320  40.2394387  57.0495319  37.1224098  38.9752248
  55.0977357  36.4305552  40.3799151  54.3479110  36.1967726  41.0308611
  55.0667951  36.0850111  39.4204679  59.4947637  41.4546397  41.0385851
  59.0994608  41.7402427  39.9078647  60.6068366  40.7444449  41.2332288
  61.4884916  40.6964007  42.4162699  60.9533646  40.3795663  43.3112492
  61.9300890  41.6684786  42.6363089  62.5275536  39.6874457  41.9926897
  62.1864490  38.6646274  42.1502439  63.4558901  39.8027459  42.5520278
  62.7126147  39.9936912  40.5424377  63.1724472  39.1592497  40.0135517
  63.3583796  40.8588985  40.3956003  61.2962844  40.2612235  40.0410427
  61.3017528  40.9477378  39.1943601  60.5914863  38.9906867  39.5637767
  59.6167265  38.5473269  40.1799295  61.0669927  38.4338518  38.4511084
  61.8420076  38.8266791  37.9161247  60.5222658  37.1963696  37.8809467
  59.4587865  37.3665002  37.7149783  61.2402841  36.8488576  36.5695100
  62.2949019  37.1060110  36.6692671  61.1880175  35.7707800  36.4175565
  60.6888650  37.5365737  35.3474292  60.9839274  38.8628130  35.0817047
  61.5963139  39.4218255  35.7731183  60.4990229  39.4849516  33.9312786
  60.7383172  40.5201883  33.7384333  59.7128640  38.7803019  33.0360244
  59.3404549  39.2614041  32.1437195  59.4059816  37.4472697  33.2930230
  58.7914726  36.8910860  32.6009071  59.8912389  36.8342538  34.4406827
  59.6486501  35.7994472  34.6352492  60.7351863  36.0088319  38.8304287
  61.6891811  36.0022569  39.6215600  59.8382683  35.0228973  38.7701524
  58.9977542  35.0393196  38.1926099  60.0181936  33.8128083  39.5633406
  60.8309494  33.9525404  40.2770716  58.7965141  33.4683517  40.4427080
  59.0193496  32.5726679  41.0227458  58.6332802  34.2774988  41.1551844
  57.5132513  33.2392636  39.6490354  57.5227683  32.6919813  38.5478458
  56.3932554  33.6499151  40.2339589  55.4952966  33.5152876  39.7683899
  56.4314002  34.0998215  41.1491611  60.3238274  32.6901543  38.5574197
  60.1781601  32.8717423  37.3454285  60.7669601  31.5446171  39.0486743
  60.8859909  31.3494169  40.0428441  61.1254239  30.4489438  38.1597920
  61.9062397  30.8345351  37.5040855  61.6438486  29.2677347  38.9789622
  62.3496287  29.6447161  39.7185766  60.8072475  28.8352242  39.5274139
  62.3253813  28.1582262  38.1814478  61.6166305  27.6932474  37.4964835
  63.4682330  28.7508533  37.3523856  63.9545666  27.9582061  36.7836009
  63.0699637  29.4983776  36.6658925  64.1947647  29.2187258  38.0166265
  62.8401238  27.0892011  39.1532063  63.3283345  26.2928776  38.5924191
  63.5546397  27.5387488  39.8426031  62.0030638  26.6765591  39.7161504
  59.9959289  29.9918413  37.2345941  60.2150689  29.7965635  36.0434538
  58.7892344  29.8348992  37.7773893  58.5761309  30.0039477  38.7606220
  57.6484370  29.3933836  36.9719173  57.8918870  28.4002915  36.5960662
  56.3822589  29.3331929  37.8449804  55.5377598  29.0041424  37.2392304
  56.5372199  28.6299899  38.6635936  56.1729240  30.3230816  38.2514892
  57.3976012  30.2874851  35.7396499  57.0691469  29.7918413  34.6561191
  57.5308391  31.5999038  35.9101751  57.7851647  32.0439595  36.7920810
  57.3119759  32.5191011  34.8019760  56.3487304  32.3154143  34.3338640
  57.2650231  33.9732010  35.3231189  58.2062779  34.2082627  35.8203175
  57.1716525  34.6556497  34.4782593  56.0862739  34.2140515  36.3115441
  55.1503757  34.1732042  35.7545701  56.0637372  33.3974231  37.0331508
  56.1425507  35.5446952  37.0785572  57.2493110  36.0579268  37.3274286
  55.0712292  36.0665356  37.4615950  58.3907967  32.3095889  33.7277473
  58.0904434  32.2954566  32.5323637  59.6397036  32.1141349  34.1468981
  59.9229492  32.1243880  35.1263228  60.7323967  31.8617077  33.1953554
  60.7903732  32.7355598  32.5458770  62.0584456  31.6509569  33.9263460
  61.9475792  30.8061198  34.6062019  62.8161767  31.3736331  33.1933958
  62.5623533  32.8292323  34.7103169  61.7305008  33.2912415  35.2407176
  63.2695649  32.4847844  35.4644484  63.2279298  33.8559651  33.8370891
  63.9805634  33.3790709  33.2099061  62.4947227  34.3075021  33.1685447
  63.8487502  34.8867425  34.6632350  64.2215946  34.6134275  35.5724297
  63.9564201  36.1572624  34.3008439  63.4906359  36.5494576  33.1218795
  63.0505802  35.8740012  32.4971662  63.5726128  37.5268368  32.8410813
  64.5008380  37.0344530  35.1237107  64.8388779  36.7339943  36.0387247
  64.5836099  38.0118869  34.8450017  60.4613335  30.5968817  32.3714665
  60.5669222  30.5988464  31.1460996  60.1400658  29.5066122  33.0602803
  60.0583635  29.4769474  34.0762502  59.8723002  28.2344263  32.3932830
  60.7532688  28.0110797  31.7915118  59.6406966  27.1455492  33.4375562
  58.8519282  27.4636355  34.1195054  59.2878921  26.2411338  32.9411938
  60.8784990  26.8272352  34.2269651  61.6764287  26.5247343  33.5487797
  61.2219275  27.7225340  34.7448444  60.6236531  25.7376106  35.2217082
  59.9258741  26.0880590  35.9825790  60.1540066  24.8873962  34.7257933
  61.9143465  25.3010790  35.8734648  62.5185955  24.7358715  35.1638638
  62.4989035  26.1729221  36.1661710  61.6139758  24.4645644  37.0670140
  62.5035952  24.1651946  37.5140944  61.0546252  25.0177891  37.7464397
  61.0736248  23.6250763  36.7753044  58.6939981  28.2806919  31.4260923
  58.6480854  27.5125424  30.4628273  57.7471052  29.1815448  31.6853197
  57.7749468  29.8183715  32.4818011  56.5682825  29.3351950  30.8361345
  56.3189179  28.3509493  30.4403471  55.3986878  29.8811769  31.6618331
  54.5231160  29.9930861  31.0223776  55.1706556  29.1880100  32.4722928
  55.6699806  30.8512057  32.0793238  56.8347886  30.2674136  29.6491379
  55.9362724  30.5389807  28.8677674  58.0662015  30.7579288  29.5223343
  58.8349120  30.5355443  30.1550927  58.4209907  31.6760728  28.4404377
  59.4781055  31.9042466  28.5725513  58.1970072  31.0278823  27.0703316
  57.1825192  30.6337907  27.0153687  58.2877044  31.7834845  26.2899206
  59.1209258  29.9886761  26.8301714  58.9494787  29.5961176  25.9493601
  57.6292102  32.9875156  28.5035196  57.2163555  33.5257690  27.4695499
  57.4129046  33.5019685  29.7115491  57.7219426  33.0768961  30.5853402
  56.6890061  34.7604630  29.8602727  55.8201048  34.7675669  29.2028344
  56.1836281  34.9242645  31.2870548  55.6469582  35.8680723  31.3765946
  55.5130461  34.1009075  31.5322267  57.0290387  34.9201625  31.9748935
  57.6321960  35.9049489  29.4866718  58.8561482  35.7316479  29.4667252
  57.0496026  37.0603320  29.1774687  56.0391941  37.2013013  29.1935776
  57.8007384  38.2403495  28.7841268  58.8698359  38.0336031  28.8340404
  57.4241125  38.6084478  27.3425903  56.3531801  38.8041643  27.2936639
  57.9295183  39.5344936  27.0676046  57.7738562  37.5452633  26.3446510
  58.9093175  37.6013843  25.5640408  59.0023114  36.4956116  24.8458564
  59.7900847  36.2620711  24.1443622  57.9685460  35.7252892  25.1321263
  57.7830999  34.8075466  24.7270247  57.1831346  36.3591560  26.0634773
  56.2663676  35.9827492  26.4921091  57.5040352  39.3984611  29.7378557
  56.4628701  39.4148676  30.4060115  58.4225819  40.3587206  29.8087617
  59.2908125  40.3648749  29.2728393  58.2403447  41.5063581  30.6890479
  57.8520962  41.1435639  31.6413369  59.5743699  42.2158475  30.9305322
  60.2754291  41.5286742  31.4035259  60.0121143  42.5114103  29.9764838
  59.3974518  43.3614488  31.7523670  60.2629479  43.7985481  31.8954535
  57.2440286  42.4893295  30.0842221  57.4076127  42.9201105  28.9370801
  56.2096331  42.8313895  30.8489699  56.0496284  42.4762835  31.7917361
  55.2008543  43.7711335  30.3711168  55.5638164  44.1054475  29.3990419
  53.8081172  43.1000767  30.2098437  53.0786895  43.8494037  29.9034938
  53.8665285  42.0384357  29.1303195  52.8867932  41.5732464  29.0242648
  54.1555326  42.4964299  28.1850667  54.5994752  41.2803333  29.4049266
  53.3451146  42.5176679  31.5486173  54.0488999  41.7467095  31.8624205
  53.3728778  43.3011818  32.3053888  51.9480796  41.9236607  31.5027949
  51.6871019  41.5306268  32.4854602  51.2331428  42.6963049  31.2195172
  51.9197505  41.1173470  30.7698109  55.0423427  44.9746039  31.2892552
  54.2365877  45.8697382  31.0205798  55.8072589  45.0047371  32.3710820
  56.4858058  44.2848481  32.6180051  55.7215369  46.1121949  33.3090259
  54.8589440  46.7006381  32.9977364  55.5241858  45.6100974  34.7422794
  56.3993383  45.0380372  35.0502748  55.3582559  46.7987081  35.6842120
  55.2178204  46.4382613  36.7029553  56.2493902  47.4249606  35.6402750
  54.4884620  47.3829433  35.3834314  54.2998678  44.7009541  34.8088984
  54.1643636  44.3467752  35.8308661  53.4154832  45.2576189  34.4981185
  54.4431834  43.8480035  34.1453557  56.9580928  47.0015215  33.2736885
  58.0809759  46.5174005  33.1658445  56.7341578  48.3076550  33.3634797
  55.8036695  48.7170315  33.4445756  57.8147988  49.2838142  33.3531353
  58.7846643  48.7917951  33.4267444  57.7781617  50.0798352  32.0481413
  57.5044425  49.4101765  31.2331321  56.9952363  50.8350750  32.1166741
  59.0867599  50.7584201  31.7065885  59.4937156  51.2290210  32.6015102
  59.8086086  50.0082381  31.3845088  58.9288543  51.8047656  30.6158970
  58.3926624  51.4719082  29.5286637  59.3416165  52.9606267  30.8574140
  57.5927104  50.2173422  34.5365964  56.5488250  50.8618439  34.6231001
  58.5618241  50.2831613  35.4454840  59.4344045  49.7583049  35.3846633
  58.4504326  51.1341346  36.6325359  57.4164964  51.4775718  36.6709642
  58.7987070  50.3348032  37.8922503  59.7639071  49.8488893  37.7468184
  58.9122655  51.0252926  38.7284171  57.5730649  49.0822778  38.3297439
  57.7109986  48.7589740  39.5809373  59.3459590  52.3591460  36.5635903
  60.5404269  52.2423019  36.3446956  58.7633836  53.5350278  36.7640820
  57.7693349  53.6533184  36.9583594  59.5225516  54.7802495  36.7201752
  60.5698979  54.5851920  36.4884786  58.9630599  55.7053387  35.6342373
  58.9507867  55.1738874  34.6826055  57.9293151  55.9549477  35.8736885
  59.7670094  56.9921941  35.4802975  60.2884274  57.5117272  36.4955106
  59.8623245  57.4971735  34.3413981  59.3741493  55.4374307  38.0800328
  58.4019063  56.1505504  38.3289339  60.3374662  55.2074534  38.9825980
  61.6262683  54.5465070  38.7147675  61.9999397  54.7720774  37.7165748
  61.5517764  53.4616555  38.7892342  62.5148953  55.1303650  39.7991529
  62.8989082  56.1137353  39.5267435  63.3778259  54.4969629  40.0037955
  61.5785302  55.1983830  40.9693388  61.9652851  55.8377761  41.7636618
  61.4024799  54.2163876  41.4076358  60.3145859  55.7751080  40.3372366
  59.3916538  55.5119438  40.8547565  60.2829881  57.3015216  40.4083717
  59.6226653  57.8745006  41.2788743  60.9923097  57.9588694  39.4956205
  61.5369784  57.5095177  38.7592313  61.0415575  59.4179684  39.4855784
  61.3334167  59.7270634  40.4893196  62.0783969  59.9361369  38.4733678
  61.7191435  59.7436946  37.4625439  62.2648734  61.4282456  38.6486030
  63.0002561  61.7899201  37.9299217  61.3142592  61.9354436  38.4825494
  62.6151047  61.6349412  39.6600939  63.3949775  59.2127659  38.6618459
  64.1221432  59.5868719  37.9411797  63.7637519  59.3865989  39.6728842
  63.2478858  58.1435358  38.5074563  59.6851661  60.0190677  39.1555845
  59.1749764  60.8581056  39.9035892  59.0986613  59.5908022  38.0383031
  59.5054848  58.9049057  37.4022099  57.7867249  60.0943082  37.6365088
  57.7667384  61.1693278  37.8165184  57.5372326  59.8385496  36.1485659
  57.7198114  58.7838453  35.9406095  56.4853669  60.0285665  35.9336215
  58.3872375  60.6758941  35.2038873  58.1937255  61.7341644  35.3766621
  59.4439923  60.5068513  35.4130714  58.0878261  60.3279153  33.7445366
  58.7455807  60.9060345  33.0956806  58.3152724  59.2756293  33.5730503
  56.6960575  60.5866868  33.3742674  56.0761973  59.7828299  33.2741451
  56.1808458  61.7953558  33.1586448  56.9378974  62.8800589  33.2733927
  57.9211367  62.7912351  33.5280784  56.5362823  63.8020941  33.1062864
  54.9042303  61.9167042  32.8223408  54.3198299  61.0858868  32.7300114
  54.5063845  62.8407320  32.6561412  56.6947072  59.4196167  38.4555538
  55.5368868  59.8274882  38.4173862  57.0660959  58.3785820  39.1929894
  58.0181051  58.0143850  39.2231394  56.1176234  57.6570956  40.0376078
  56.6608073  56.8705383  40.5603628  55.4995271  58.6264715  41.0415287
  54.9431224  59.3921891  40.5004185  54.7818952  58.0881380  41.6599578
  56.5241606  59.3010267  41.9435018  57.0118776  58.5517817  42.5663229
  57.3004926  59.7629350  41.3339321  55.8759827  60.3528541  42.8250837
  55.4145051  61.1194532  42.2028312  55.0794781  59.8981133  43.4134239
  56.8944461  60.9915868  43.7509249  57.4523968  60.2134915  44.2731036
  57.6153110  61.5608956  43.1634810  56.2398032  61.8886270  44.7448015
  56.9627890  62.3088953  45.3618590  55.7285435  62.6447808  44.2465918
  55.5702285  61.3394096  45.3208154  55.0186041  56.9828863  39.2180217
  53.8429250  56.9849515  39.6055633  55.4007288  56.4011478  38.0850632
  56.3629188  56.3732382  37.7473763  54.4302421  55.7409219  37.2209820
  53.4785160  55.8074266  37.7480071  54.3550233  56.4334264  35.8505756
  55.1895133  56.0809320  35.2449849  53.4407849  56.1075755  35.3545671
  54.3777398  57.9494676  35.8510540  53.5012747  58.3249955  36.3786796
  55.2532983  58.2981921  36.3980397  54.4020106  58.5246007  34.4319776
  55.2168856  58.0586372  33.6080294  53.6112217  59.4467764  34.1387099
  54.7638877  54.2711679  36.9707105  55.9131450  53.8450054  37.0935074
  53.7366110  53.5156766  36.6050762  52.7821350  53.8688302  36.5421701
  53.8588770  52.1077884  36.2560508  54.9012490  51.8011390  36.1722850
  53.2282494  51.1813204  37.3349664  53.7560836  51.3330355  38.2759992
  51.7735956  51.5266656  37.5234051  51.3396251  50.8739525  38.2805083
  51.6846027  52.5646853  37.8455207  51.2423442  51.3921535  36.5808291
  53.3680637  49.7102911  36.9249143  52.9220396  49.0752543  37.6899710
  52.8578406  49.5473337  35.9750805  54.4242944  49.4613387  36.8166536
  53.0686739  51.9927941  34.9529681  51.9185550  52.4390853  34.8711357
  53.6927290  51.4211341  33.9325358  54.6465105  51.0621059  33.9781501
  53.0483135  51.2570161  32.6331737  52.0174570  51.6064920  32.6951615
  53.7822772  52.0807088  31.5755391  53.2528583  52.0218386  30.6245413
  53.7979047  53.1309557  31.8670922  55.1056522  51.6020186  31.4218855
  55.7377654  52.3366904  31.5679785  53.0630088  49.7821463  32.2454702
  54.0933127  49.1114005  32.3591534  51.9186921  49.2870582  31.7830588
  51.0705476  49.8408339  31.6643813  51.7744543  47.8845960  31.3984211
  52.7450039  47.4220454  31.5786939  50.6584703  47.2205567  32.2473684
  49.7153657  47.7285983  32.0449295  50.4924602  45.7582427  31.8697119
  49.7051251  45.3130364  32.4772880  50.2245290  45.6824278  30.8162932
  51.4287639  45.2286126  32.0441923  50.9843467  47.3582389  33.7280011
  50.1966520  46.8898150  34.3186120  51.9350732  46.8692364  33.9385285
  51.0544107  48.4144324  33.9886301  51.4372210  47.6828336  29.9161301
  50.5285466  48.3295365  29.3992382  52.1724729  46.8013230  29.2324454
  52.9645775  46.2913999  29.6245062  51.8859863  46.4927921  27.8245806
  51.6671763  47.4023855  27.2656217  53.0710706  45.8225410  27.1293053
  53.2830589  44.8821662  27.6375792  52.7782217  45.5748204  26.1094955
  54.3395993  46.6348149  27.0785525  54.1139037  47.6634223  26.7962347
  54.8012643  46.6696930  28.0650580  55.3020315  46.0170021  26.0741474
  54.8392591  46.0127796  25.0877393  56.1956676  46.6368714  26.0040572
  55.6866463  44.6529430  26.4330472  55.9819924  44.4785704  27.3940342
  55.6763676  43.6240162  25.5903700  55.2919541  43.7914176  24.3322376
  55.0022391  44.7133038  24.0057596  55.2864106  42.9985200  23.6912254
  56.0681735  42.4282051  26.0029156  56.3770611  42.2966246  26.9657656
  56.0611339  41.6383023  25.3571293  50.7325921  45.5036834  27.8801830
  50.8716298  44.3968097  28.4124424  49.5998377  45.8952111  27.3159644
  49.4859465  46.7785477  26.8197162  48.4034096  45.0740045  27.3634442
  48.6489249  44.2220294  27.9968877  47.2534283  45.8987132  27.9240472
  46.3885764  45.2523599  28.0738623  47.6588814  46.5270863  29.2682101
  46.8293145  47.1151096  29.6599413  47.9118167  45.7388817  29.9766155
  48.5235212  47.1740099  29.1213326  46.9451035  46.9510020  27.0000552
  46.2037467  47.4876043  27.3509472  47.9743198  44.5208255  26.0162561
  46.9075089  43.9145069  25.8996490  48.8054821  44.7298891  25.0042572
  49.7017221  45.2103252  25.0809002  48.4701524  44.2655444  23.6731480
  47.5980206  44.8231122  23.3303985  49.2944020  44.5232652  23.0076108
  48.1772164  42.7875974  23.5079024  48.7123832  41.9379126  24.2292138
  47.3070054  42.4906819  22.5468451  46.8366466  43.1881203  21.9690326
  46.9515928  41.1201417  22.2398234  47.2089238  40.4605645  23.0685933
  45.8772081  41.0274622  22.0791433  47.7168548  40.7326225  20.9875598
  48.8282092  41.2125441  20.7765319  47.1290296  39.8888928  20.1458737
  46.2033889  39.4866761  20.2908911  47.7904877  39.4653020  18.9125201
  48.7183095  38.9626535  19.1842941  46.8882953  38.4934191  18.1373475
  46.6013723  37.6924864  18.8184379  45.9761281  39.0278345  17.8707502
  47.4407367  37.8459397  16.8599232  47.5209678  38.6022072  16.0796487
  48.8340064  37.2710682  17.1057917  49.2070112  36.8172972  16.1883445
  49.5081194  38.0693048  17.4151651  48.7823541  36.5156574  17.8900057
  46.4892792  36.7442438  16.4127546  46.8736814  36.2782602  15.5056491
  46.4061813  35.9943134  17.1987407  45.5069448  37.1712004  16.2130090
  48.1335533  40.6611897  18.0321947  47.2576587  41.4400924  17.6554054
  49.4192982  40.8090779  17.7266379  50.1514088  40.1833243  18.0612790
  49.9094887  41.8923681  16.8736827  50.9902672  41.7569843  16.8339975
  49.2732966  41.7769827  15.4837583  49.6380886  42.5836181  14.8480318
  49.5388273  40.8173591  15.0407112  48.1887468  41.8474859  15.5725279
  49.7113941  43.3116047  17.4192743  49.7237631  44.2779296  16.6535817
  49.5389374  43.4439230  18.7311903  49.5260144  42.6676302  19.3925589
  49.3503534  44.7633929  19.3274688  49.3726292  45.5007719  18.5252306
  47.9932378  44.8404711  20.0386504  47.2096603  44.5165808  19.3535786
  47.9884197  44.1473443  20.8795148  47.6721302  46.2421215  20.5420102
  48.5430548  47.1337213  20.4389852  46.5456248  46.4521367  21.0489868
  50.4759856  45.0878984  20.3097816  50.4290609  44.7126811  21.4862195
  51.4886370  45.7880382  19.8088991  51.5320523  46.0974633  18.8379876
  52.6435927  46.1825830  20.6102129  52.6149342  45.6052072  21.5351388
  53.9368888  45.8911643  19.8379886  53.7617646  46.0901489  18.7808251
  54.7052833  46.5893882  20.1715382  54.4741606  44.4745194  19.9822152
  53.6857887  43.7566973  19.7582550  55.2722246  44.3080626  19.2592526
  54.9973785  44.2403878  21.3879092  55.6297583  45.0771755  21.6867872
  54.1617167  44.2064114  22.0878291  55.7878625  42.9494877  21.4769926
  56.6541543  43.0147739  20.8191618  56.1669286  42.8319541  22.4922225
  54.9865637  41.7475904  21.1121954  55.5470238  40.8903369  21.2894296
  54.1204526  41.7201854  21.6871167  54.7320151  41.7932332  20.1045904
  52.6034554  47.6686481  20.9632701  53.5123931  48.1737900  21.6222132
  51.5505789  48.3650067  20.5396846  50.7641075  47.9644209  20.0285997
  51.4489807  49.8013931  20.7886765  52.4634982  50.0814694  21.0720568
  50.9578810  50.5103436  19.5239381  51.0626645  51.5884300  19.6439389
  51.5794671  50.2221709  18.6760364  49.6036277  50.1889534  19.2536637
  49.3126992  50.6545382  18.4427597  50.5771387  50.2496430  21.9612061
  50.5761794  51.4275864  22.3146015  49.8382045  49.3299760  22.5632650
  49.8233420  48.3428256  22.3085390  48.9663593  49.6907474  23.6710758
  48.8485400  50.7735917  23.6229417  47.6247402  48.9741322  23.5121236
  46.9743661  49.2217265  24.3505046  47.1258664  49.3230603  22.6077481
  47.8069217  47.5698569  23.4465362  48.5624639  47.3113513  24.0148907
  49.5437100  49.3954162  25.0568137  49.9530731  48.2721605  25.3482956
  49.5850948  50.4149108  25.9056099  49.2856179  51.3631777  25.6764498
  50.0756972  50.2467489  27.2655084  49.7729074  49.2560902  27.6034059
  51.6000248  50.3234157  27.3147259  51.9201516  50.1320897  28.3390018
  52.0037603  49.5201044  26.6991565  52.2134177  51.6262962  26.8600197
  52.0649436  51.7545914  25.7878641  51.7201671  52.4639173  27.3531969
  53.7096639  51.6325295  27.1874180  54.0092019  52.6489827  27.4416911
  53.8771220  51.0202794  28.0740412  54.5705197  51.1431119  26.1058253
  55.3220608  51.7580592  25.7946152  54.4557482  49.9650023  25.4949297
  53.5032622  49.1103711  25.8381527  52.8448794  49.3511348  26.5792444
  53.4285441  48.2117984  25.3607334  55.3084523  49.6374663  24.5304263
  56.0469568  50.2868457  24.2606105  55.2246229  48.7369442  24.0598761
  49.4619436  51.2806340  28.2000341  49.5261848  52.4797122  27.9402833
  48.8559435  50.8010993  29.2818064  48.8009196  49.8072308  29.5044356
  48.2078640  51.6667916  30.2577320  47.7870662  52.5165368  29.7192942
  47.0894552  50.9079460  30.9798926  47.5310224  50.1041682  31.5680963
  46.6004644  51.5834571  31.6815121  46.0397847  50.3188585  30.0493112
  45.6468976  51.1048710  29.4047548  46.5076767  49.5788759  29.3995305
  44.8864815  49.6658840  30.8106981  45.2691153  48.8698936  31.4503235
  44.4125471  50.3988864  31.4634397  43.8612286  49.0996659  29.8386345
  43.5486953  49.8841539  29.1501357  44.3277998  48.3179481  29.2397500
  42.6622053  48.5426862  30.5239642  41.9979942  48.1715787  29.8148049
  42.9521685  47.7742782  31.1617577  42.1969206  49.2930620  31.0738790
  49.2044174  52.1830122  31.2803188  50.0926339  51.4466857  31.7130495
  49.0423800  53.4458437  31.6679029  48.3053449  54.0564053  31.3154305
  49.9215518  54.0738952  32.6470338  50.6376988  53.3149878  32.9634753
  50.6793220  55.2720468  32.0218986  49.9473302  56.0001787  31.6735225
  51.5866612  55.9403581  33.0524371  52.1079965  56.7782942  32.5894169
  50.9853838  56.3028680  33.8863555  52.3158510  55.2172243  33.4180226
  51.4808590  54.8054981  30.9326058  51.9612267  55.5601696  30.5328285
  49.1427821  54.5604861  33.8678597  48.0550150  55.1351789  33.7431404
  49.7072284  54.3176635  35.0484432  50.5966552  53.8322612  35.1639790
  49.0851061  54.7346344  36.2971550  48.2172435  55.3488227  36.0570793
  48.6199558  53.5268862  37.1199073  49.4941544  52.9299872  37.3805727
  48.1928777  53.8901513  38.0540806  47.6062655  52.6236785  36.4499865
  47.9800689  51.7608772  35.4189764  48.9978552  51.7734083  35.0590722
  47.0607079  50.8819427  34.8451067  47.3667168  50.2196285  34.0490813
  45.7505360  50.8638507  35.3044630  44.8436195  49.9877008  34.7554605
  43.9500706  50.3905984  34.7700169  45.3547765  51.7162799  36.3216041
  44.3340119  51.7048364  36.6749548  46.2845529  52.5909859  36.8868343
  45.9725442  53.2559341  37.6788516  50.0993844  55.5195858  37.1197654
  51.3069764  55.3089485  37.0017201  49.6055262  56.4158371  37.9620086
  48.6102580  56.6053013  38.0821319  50.4829205  57.2150130  38.7985271
  51.5146191  56.9091766  38.6249871  50.3510369  58.6999438  38.4446258
  49.3577867  59.0449122  38.7307864  51.3893122  59.5172540  39.1912029
  51.2814975  60.5701206  38.9280055  51.2459937  59.3948221  40.2646419
  52.3870835  59.1747918  38.9171369  50.5461670  58.8664871  37.0334491
  49.7702270  58.5112361  36.5521105  50.1301104  56.9937093  40.2620515
  48.9579896  56.8734400  40.6102786  51.1428176  56.9246515  41.1195887
  52.1243074  57.0134580  40.8576571  50.9083043  56.7094988  42.5465476
  49.8698707  56.9709603  42.7496597  51.1459192  55.2362060  42.9139933
  52.1880880  54.9853923  42.7182752  50.9824269  55.1066943  43.9842863
  50.2634837  54.2765651  42.1654440  48.9713772  54.0082091  42.6144270
  48.6082792  54.4883045  43.5111406  48.1382605  53.1253424  41.9178525
  47.1383191  52.9265808  42.2753634  48.6037650  52.5031141  40.7599663
  47.9667669  51.8194663  40.2175974  49.8966160  52.7679617  40.3045695
  50.2613375  52.2893934  39.4076767  50.7157368  53.6491997  41.0055557
  51.7142901  53.8491583  40.6456699  51.8012649  57.5958984  43.3968758
  52.6047738  58.3660708  42.8703647  51.6563491  57.4900212  44.7141209
  50.9922442  56.8661529  45.1722606  52.4710389  58.2908175  45.6213678
  52.3698835  59.3426339  45.3537489  51.9906885  58.1056846  47.0635575
  51.9075598  57.0417225  47.2824439  52.7354568  58.5138401  47.7468329
  50.6534960  58.7760135  47.3189248  50.5415574  59.9884297  47.0387594
  49.7193688  58.0975600  47.8008431  53.9414822  57.8926762  45.4943560
  54.8353823  58.7366855  45.5901306  54.1816746  56.6048383  45.2724929
  53.4478472  55.9002065  45.2030931  55.5334398  56.0734573  45.1055855
  56.1390368  56.8356473  44.6153533  56.1749056  55.7299623  46.4552609
  55.4723776  55.1295101  47.0327126  57.0529239  55.1088914  46.2766643
  56.5865338  56.9218876  47.2840446  57.2819635  57.5395054  46.7160245
  55.7128700  57.5383761  47.4965239  57.3593071  56.4099369  48.8341845
  57.4477592  57.9891614  49.7064133  57.9038810  57.8391656  50.6855099
  58.0507186  58.6902072  49.1288002  56.4427622  58.3926378  49.8322935
  55.4606249  54.8021435  44.2758233  54.4479514  54.1075495  44.2936134
  56.5368260  54.5059479  43.5552316  57.3767603  55.0838455  43.5282168
  56.6085454  53.3113770  42.7302001  55.7781541  52.6542451  42.9887594
  56.4947784  53.6478138  41.2239195  57.2673027  54.3697449  40.9598388
  56.6981314  52.3906524  40.3939884  56.6164698  52.6367944  39.3354410
  57.6862720  51.9780247  40.5954568  55.9373305  51.6552895  40.6553951
  55.1318838  54.2576271  40.9315922  55.0585433  54.4925653  39.8696929
  54.3499606  53.5476053  41.2008526  55.0089079  55.1705138  41.5145064
  57.9475023  52.6463010  42.9876128  58.9868781  53.2893175  42.8949579
  57.9134983  51.3607906  43.3204469  57.0522246  50.8206012  43.4029389
  59.1248747  50.5989456  43.6007065  59.9836774  51.2689602  43.5530900
  59.0409833  49.9837096  45.0028377  58.1674215  49.3335752  45.0526787
  59.9165767  49.3549722  45.1666405  58.9566796  51.0015769  46.1053281
  60.0394860  51.8303681  46.3933443  60.9559513  51.7276708  45.8299495
  59.9526247  52.7950974  47.4048632  60.7979578  53.4327431  47.6178610
  58.7757420  52.9317296  48.1358801  58.7055363  53.6736237  48.9171446
  57.6943603  52.1102065  47.8557471  56.7784880  52.2116521  48.4194276
  57.7893158  51.1498186  46.8429487  56.9423119  50.5141301  46.6314928
  59.2930593  49.4933379  42.5662353  58.4094346  48.6610291  42.3954040
  60.4265332  49.4907436  41.8755116  61.1777267  50.1719111  41.9915681
  60.6708715  48.4721141  40.8715266  59.7471398  48.2825684  40.3238678
  61.3967805  48.8489135  40.1512682  61.1810063  47.1625402  41.4535813
  61.3786855  47.0415801  42.6657300  61.4081110  46.1921604  40.5707242
  61.2711553  46.3103145  39.5667263  61.8759100  44.8578121  40.9431389
  61.0996592  44.4641952  41.5997115  62.0438322  43.9967418  39.6855368
  62.3927559  43.0035723  39.9688520  61.0859031  43.9130432  39.1720531
  62.7723478  44.4617626  39.0208499  63.1582041  44.8090902  41.7712591
  63.3399080  43.8849098  42.5672925  64.0409105  45.7892516  41.5977711
  63.9124973  46.5728982  40.9574500  65.3013223  45.8071029  42.3429685
  65.5246403  44.7606359  42.5519899  66.4006572  46.4551346  41.4969473
  67.3719642  46.2802759  41.9594590  66.4290716  45.9904353  40.5118091
  66.1783215  47.8536392  41.3616185  66.8927057  48.2471709  40.8190570
  65.2357320  46.5129457  43.7126360  66.2179102  46.5241855  44.4533259
  64.0906791  47.0968833  44.0517463  63.2593103  47.1065997  43.4608474
  63.9320761  47.7875189  45.3308466  64.6718617  48.5872569  45.3495384
  62.5077215  48.3890256  45.4656267  61.7840805  47.5741089  45.4694285
  62.3791631  49.1749583  46.7743545  61.3741657  49.5898091  46.8520722
  62.5638801  48.5092515  47.6184748  63.1076594  49.9851111  46.7851037
  62.2511278  49.2655839  44.3609370  62.0642487  48.7343304  43.5590343
  64.1799357  46.8412673  46.5158329  63.5770350  45.7723045  46.5980844
  65.0540798  47.2462694  47.4347499  65.5493088  48.1366432  47.3885783
  65.3862313  46.4395192  48.6079367  65.2636226  45.3944226  48.3229785
  66.8351221  46.7218031  49.0284557  66.9312482  47.7771928  49.2839738
  67.0594854  46.1537364  49.9310361  67.8654406  46.3759777  47.9547158
  67.6223237  46.8999191  47.0307517  68.8505775  46.7214786  48.2671888
  67.9066800  44.8697525  47.6965393  68.2632125  44.3593302  48.5913464
  66.8969713  44.5082358  47.5048832  68.8083827  44.5088672  46.5122725
  69.7903923  44.9575967  46.6604924  68.9523036  43.4290873  46.4881687
  68.2538414  44.9613550  45.1936730  67.9515148  44.1335444  44.6411530
  67.4380184  45.5857365  45.3556931  68.9866792  45.4793593  44.6681122
  64.4472952  46.6918229  49.7962931  63.8035282  47.7303623  49.8791172
  64.3862088  45.7321952  50.7134148  64.9226649  44.8665156  50.6515867
  63.5431453  45.8171106  51.9074815  62.5152721  45.7986158  51.5447933
  63.8460407  44.6367111  52.8345011  64.9028835  44.6661804  53.1011563
  63.2803663  44.7655207  53.7571979  63.5282798  43.2599716  52.2577147
  63.8791534  43.2132562  51.2269847  64.0761928  42.5013947  52.8162291
  62.0479842  42.9366029  52.2963229  61.2334848  43.6180670  51.6732769
  61.6931046  41.8881932  53.0317735  62.4025067  41.3524010  53.5311335
  60.7109141  41.6198567  53.0966835  63.7160995  47.1136580  52.7099606
  62.7401471  47.7651551  53.0920791  64.9663455  47.4765297  52.9718232
  65.7887721  46.9664161  52.6492159  65.2638258  48.6620436  53.7609311
  64.7541893  48.5413338  54.7167003  66.7841791  48.7847447  53.9990428
  67.1701950  47.8304489  54.3581670  67.4875887  49.1259890  52.6937975
  68.5603581  49.2110903  52.8701288  67.3011292  48.3387474  51.9630558
  67.1066721  50.0734955  52.3118500  67.0655105  49.8443824  55.0646781
  66.7722268  50.8214230  54.6792403  66.4420023  49.6449939  55.9366086
  68.5152157  49.9007894  55.4984603  68.6388818  50.6747502  56.2558402
  68.8086415  48.9363146  55.9141484  69.1437377  50.1315725  54.6381590
  64.7316701  49.9395655  53.1191710  64.3780802  50.8986814  53.8092208
  64.6529595  49.9557339  51.7960439  64.9133547  49.1832511  51.1825241
  64.1635595  51.1461224  51.1283277  64.5540496  52.0320492  51.6299782
  64.6730285  51.1596578  49.6929518  64.3305365  50.2640337  49.1752033
  64.2516178  52.0144078  49.1637104  66.1900111  51.2280523  49.6441865
  66.7556253  52.2065193  50.1772830  66.8242935  50.3029854  49.1087212
  62.6477668  51.2687559  51.2309903  62.1167023  52.3789782  51.3274413
  61.9460650  50.1380090  51.2476364  62.3371936  49.1997063  51.1587751
  60.4966939  50.2062081  51.4044660  60.0749018  50.8661142  50.6454559
  59.8160750  48.8176348  51.2173720  60.3431849  48.0908024  51.8356234
  58.3664138  48.8789379  51.6420567  57.9058198  47.9007249  51.5045555
  58.3070881  49.1641401  52.6924810  57.8401964  49.6159767  51.0351646
  59.8854865  48.3995414  49.7563881  59.4080906  47.4277233  49.6327721
  59.3703240  49.1376886  49.1419093  60.9287214  48.3332395  49.4463011
  60.2434022  50.7065740  52.8270149  59.3702569  51.5459035  53.0626592
  61.0205929  50.2044719  53.7812140  61.7692589  49.5288022  53.6283848
  60.8297856  50.6167317  55.1641017  59.7888537  50.4041020  55.4059473
  61.7387533  49.8235818  56.1097559  61.5712418  48.7564974  55.9616453
  62.7807505  50.0202621  55.8588282  61.4963970  50.1740371  57.5703604
  62.1745613  51.2352152  58.1762053  62.9348938  51.7650073  57.6207264
  61.8871491  51.6241129  59.4892525  62.4194565  52.4488454  59.9394915
  60.9170397  50.9470284  60.2093145  60.6344391  51.3429954  61.4978489
  59.6948151  51.1509506  61.7001222  60.2326557  49.8837310  59.6350895
  59.4787273  49.3539177  60.1981834  60.5289530  49.5022550  58.3151160
  59.9977277  48.6737914  57.8707854  61.0631497  52.1113767  55.3616329
  60.2425169  52.7969843  55.9628001  62.1746892  52.6184139  54.8420540
  62.8623217  52.0761448  54.3188612  62.4997014  54.0306089  54.9886771
  62.4401523  54.2222779  56.0603030  63.9056488  54.3025721  54.4522399
  64.0318709  53.7905190  53.4976512  64.0169869  55.3690689  54.2594074
  64.9908269  53.8517777  55.4085043  64.9823204  54.4896572  56.2920242
  64.7781338  52.8372370  55.7452873  66.3630822  53.8919810  54.7736893
  66.3988108  53.1946849  53.9373672  66.5477265  54.8869078  54.3672030
  67.4081691  53.5550697  55.7345708  67.1634403  53.5438012  56.7249878
  68.6591383  53.2615219  55.3978060  69.0217901  53.2629587  54.1196156
  68.3398944  53.4898110  53.3962635  69.9821181  53.0375367  53.8619996
  69.5452161  52.9629675  56.3387414  69.2657532  52.9587584  57.3201745
  70.5064806  52.7372201  56.0812562  61.5164952  54.9960787  54.3534735
  61.1996138  56.0260000  54.9415426  61.0267659  54.6666279  53.1637481
  61.2567301  53.8087236  52.6626477  60.0931888  55.5475183  52.4750161
  60.4415277  56.5596523  52.6825900  60.0996894  55.2615660  50.9675032
  59.7458985  54.2470988  50.7855190  59.4067376  55.9352326  50.4640162
  61.3964043  55.4179876  50.4210961  61.9136276  54.5982582  50.5654589
  58.6642757  55.4464363  52.9817347  57.9674642  56.4517879  53.0712555
  58.2257958  54.2405706  53.3199479  58.7916500  53.3920427  53.2967407
  56.8523154  54.0521178  53.7628656  56.3784343  54.9581839  53.3853132
  56.2659786  52.7446084  53.1787823  56.8801134  51.9037060  53.5017309
  54.8443173  52.5351716  53.6927582  54.4388789  51.6129745  53.2767232
  54.8567896  52.4675772  54.7810985  54.2198794  53.3754790  53.3885844
  56.2830006  52.7968326  51.6574527  55.8681349  51.8720286  51.2565612
  55.6842890  53.6407333  51.3156325  57.3091901  52.9150920  51.3092919
  56.5655297  54.0444336  55.2622015  55.7298558  54.8119981  55.7391479
  57.2538691  53.1820859  56.0021354  57.9891644  52.5747715  55.6410425
  56.9941564  53.0422867  57.4300102  55.9095470  53.1253507  57.4969344
  57.5093750  51.6705403  57.9356532  58.5984581  51.6969168  57.9713777
  56.9877389  51.3869679  59.3367804  57.3596067  50.4203541  59.6748072
  57.3310485  52.1659109  60.0171415  55.8984271  51.3719622  59.3233415
  57.0590074  50.5624201  56.9734305  57.4227411  49.5989712  57.3317013
  55.9701182  50.5434011  56.9240373  57.4638238  50.7568047  55.9804756
  57.5131318  54.1489468  58.3484512  56.7756884  54.6165825  59.2185139
  58.7549031  54.5844839  58.1483052  59.3684761  54.2428340  57.4082413
  59.3494235  55.6192394  59.0044591  59.5001221  55.1034295  59.9528514
  60.6710443  56.1201081  58.4103565  60.5260943  56.3312809  57.3509635
  60.9411371  57.0618476  58.8883970  62.0323344  54.9585089  58.5952094
  61.5645918  53.7913746  58.9258349  58.4680246  56.8212556  59.3376139
  58.3196194  57.1726840  60.5025323  57.8840163  57.4768975  58.3226277
  58.0323991  57.3135944  56.8689535  57.3397322  56.5728457  56.4684489
  59.0371012  56.9913442  56.5955497  57.7273990  58.7035350  56.3637230
  57.4356331  58.6985823  55.3132117  58.5891341  59.3661436  56.4525563
  56.6044822  59.1292978  57.2518677  55.6579198  58.6867346  56.9416155
  56.4706309  60.2111230  57.2395378  57.0340484  58.6309961  58.6326307
  57.5469756  59.3974601  59.2143048  55.8376535  58.2304142  59.4971441
  55.3911238  59.0011352  60.3457232  55.3313327  57.0201171  59.2778199
  55.7024373  56.3665371  58.5879420  54.1796193  56.5177710  60.0202980
  53.4687226  57.3431277  60.0610188  53.5403971  55.3089420  59.2958035
  54.3107423  54.5651227  59.0934301  52.4656139  54.6667020  60.1792370
  52.0246387  53.8175756  59.6565867  52.9172181  54.3246906  61.1105150
  51.6902649  55.4002690  60.3995784  52.9210501  55.7776747  57.9693721
  52.1202575  56.4838693  58.1891045  53.6779146  56.3211066  57.4038469
  52.3609178  54.6604009  57.0898472  51.9463950  55.0889303  56.1771329
  53.1595583  53.9639662  56.8333437  51.5769677  54.1303902  57.6303877
  54.5110173  56.1328083  61.4608212  53.7335265  56.4128302  62.3725766
  55.6500645  55.4856751  61.6727456  56.3117887  55.2166767  60.9445238
  56.0292125  55.1087418  63.0283543  55.2274388  54.4984681  63.4432796
  57.3188324  54.2840451  63.0354151  57.1846843  53.4170690  62.3892838
  58.1210743  54.8826467  62.6033859  57.7557517  53.8006407  64.4311782
  57.8745908  54.6639696  65.0861030  56.6929462  52.8780564  65.0206327
  57.0104016  52.5411344  66.0076168  55.7504791  53.4180194  65.1071758
  56.5577161  52.0148113  64.3685931  59.0903717  53.0654957  64.3311758
  59.3935583  52.7258286  65.3217474  58.9831333  52.2055080  63.6703127
  59.8479896  53.7387830  63.9304475  56.2222530  56.3646460  63.8840844
  56.0125246  56.3310068  65.0958259  56.6180281  57.4682857  63.2532005
  56.8002796  57.5256444  62.2513695  56.8232227  58.7133696  63.9873198
  57.5477547  58.5266542  64.7805088  57.3881293  59.8150883  63.0810364
  56.8272598  59.8322092  62.1467189  57.2402761  60.7834175  63.5594840
  58.8691923  59.6300350  62.7735261  59.5940009  59.0687127  63.6190187
  59.3154701  60.0669458  61.6895163  55.5003739  59.1703611  64.5802613
  55.4486544  59.6374934  65.7154060  54.4278276  59.0225964  63.8105269
  54.4478809  58.6340194  62.8682198  53.1050369  59.4194177  64.2762657
  53.1562312  60.4496778  64.6304329  52.0877441  59.3404235  63.1366831
  51.9490171  58.2965270  62.8554343  51.1243451  59.7045450  63.4937879
  52.4916750  60.1346041  61.9067454  53.4489295  59.7664492  61.5377252
  51.7602095  59.9700031  61.1148643  52.6006482  61.6213264  62.1877219
  51.5455851  62.2688166  62.3770026  53.7403334  62.1392161  62.2276955
  52.6666735  58.5100858  65.4127124  52.0678051  58.9681297  66.3906359
  52.9696477  57.2205550  65.2876201  53.4716837  56.8198465  64.4958206
  52.5859194  56.2653909  66.3164034  51.5054365  56.3451703  66.4373663
  52.9263659  54.8081838  65.9110050  54.0043188  54.7215729  65.7758671
  52.4782722  53.8547207  67.0073175  52.7190183  52.8310107  66.7199324
  52.9926675  54.1011430  67.9361466  51.4021957  53.9477282  67.1525828
  52.2387845  54.4491483  64.5963187  52.4872187  53.4229925  64.3242604
  51.1595062  54.5428171  64.7126303  52.5787695  55.1245522  63.8116864
  53.2832387  56.5921485  67.6339728  52.6457860  56.6259145  68.6812473
  54.5876551  56.8384349  67.5772033  55.1390587  56.8175301  66.7193361
  55.3429636  57.1650830  68.7774558  55.2419770  56.3349271  69.4766210
  56.8526186  57.3344346  68.4512199  56.9617273  57.9292089  67.5440436
  57.5684831  58.0765911  69.5761477  58.6241506  58.1843138  69.3271335
  57.1230418  59.0638340  69.7016285  57.4703781  57.5124540  70.5037024
  57.4758613  55.9494672  68.2268457  57.2990183  55.3383220  69.1118848
  56.9620137  55.4645246  67.3964330  58.9720331  55.9674860  67.9341148
  59.3264415  54.9470384  67.7891033  59.1589361  56.5481596  67.0312071
  59.5012276  56.4200748  68.7729364  54.7803081  58.4160675  69.4580567
  54.8674780  58.5574085  70.6766744  54.1896439  59.3097258  68.6700791
  54.1172934  59.2166448  67.6565988  53.5859311  60.5209879  69.2093915
  54.2871931  60.9369038  69.9329531  53.3316597  61.5423684  68.1043335
  52.7662549  61.0603859  67.3063878  52.7044234  62.3403838  68.5025937
  54.5782338  62.1565535  67.5114131  55.2741357  62.4286198  68.3053988
  55.0870229  61.4299376  66.8773090  54.1417075  63.6119525  66.5509858
  53.4221910  62.8548172  65.1090607  53.0998894  63.6298736  64.4135175
  54.1621166  62.2177223  64.6254089  52.5628987  62.2524342  65.4049467
  52.2607941  60.2081784  69.9066462  51.6383817  61.0949607  70.4912479
  51.8207207  58.9540538  69.8303060  52.2928292  58.2042405  69.3246870
  50.5883405  58.5654050  70.4928104  50.7772317  57.6425945  71.0419624
  50.3467192  59.3311909  71.2305103  49.3648599  58.3505690  69.6200116
  48.2327630  58.4236608  70.1092478  49.5771943  58.0663700  68.3404534
  50.5029573  57.9779991  67.9220045  48.4732124  57.8544540  67.4144423
  47.5502169  58.0830237  67.9478288  48.6321469  58.7871761  66.2114119
  49.6054105  58.6159057  65.7512094  47.8786100  58.5398909  65.4636009
  48.5062902  60.2484959  66.5814651  47.3071109  60.7546060  67.0839347
  46.4525200  60.1005350  67.1716519  47.1883735  62.0918273  67.4765460
  46.2510514  62.4631889  67.8637435  48.2811395  62.9365973  67.3659477
  48.1660769  64.2483867  67.7760151  49.0181272  64.7110190  67.6354040
  49.4912776  62.4587103  66.8628764  50.3416237  63.1184389  66.7737546
  49.5960666  61.1163759  66.4733141  50.5332806  60.7468122  66.0837174
  48.3570607  56.4022427  66.9495787  49.2892516  55.6144232  67.1074955
  47.2009632  56.0547488  66.3882272  46.4172207  56.6957196  66.2623817
  46.9511418  54.7014325  65.8955396  47.7383491  54.0374416  66.2528135
  45.6064133  54.1853412  66.4184220  45.6502612  54.1023835  67.5038396
  44.8272893  54.9103593  66.1857087  45.2302892  52.8374651  65.8267138
  45.2771841  52.6503591  64.6123608  44.8466911  51.8949016  66.6794539
  44.5770827  50.9741243  66.3342229  44.8223823  52.0918531  67.6800923
  46.9486932  54.7133086  64.3673596  46.1380605  55.4069171  63.7544902
  47.8514308  53.9391187  63.7607191  48.5131934  53.3415629  64.2563728
  47.9641046  53.8866865  62.3033721  47.0991702  54.4183959  61.9059094
  49.2657619  54.5596118  61.8674434  50.1058397  53.9981293  62.2770599
  49.3434048  54.5035912  60.7820291  49.4202767  56.2996731  62.3762230
  48.7176001  57.0488160  61.5796136  47.9003817  52.4682234  61.7305581
  48.0351159  51.4832881  62.4594224  47.7049776  52.3787697  60.4144003
  47.6119300  53.1897637  59.8029824  47.6043847  51.0938255  59.7190576
  48.0862102  50.3684356  60.3746083  46.1151135  50.7132004  59.4729990
  45.6550841  51.5133810  58.8933516  46.0085759  49.4097104  58.7052566
  44.9583259  49.1658213  58.5460523  46.5071174  49.5137991  57.7417002
  46.4836416  48.6120608  59.2752862  45.4470795  50.5492475  60.7290269
  45.0969172  51.4137886  61.0291936  48.3285881  51.0811449  58.3706523
  48.3515847  52.0887090  57.6620595  48.9235661  49.9367312  58.0372963
  48.9282374  49.1139588  58.6405349  49.6338032  49.7406513  56.7684125
  49.4247246  50.5821545  56.1079744  51.1709987  49.6759133  56.9624232
  51.3947997  48.9095146  57.7043202  51.8471341  49.3146699  55.6567552
  52.9263126  49.2718273  55.8052787  51.4893052  48.3424388  55.3182053
  51.6140263  50.0688888  54.9053168  51.6993413  51.0219825  57.4613078
  51.5108791  51.7823679  56.7037261  51.1440904  51.3153521  58.3517963
  53.1839749  50.9995578  57.7852601  53.4956040  51.9840511  58.1334128
  53.3753233  50.2621739  58.5641162  53.7479308  50.7357437  56.8906849
  49.1519913  48.4036972  56.1883996  49.1549120  47.3886620  56.8839742
  48.7401598  48.4211251  54.9216538  48.7622011  49.2594999  54.3418246
  48.2109397  47.2386912  54.2244872  48.1445031  46.4726730  54.9964168
  46.8580995  47.5665494  53.5791242  46.9994890  48.3783105  52.8660219
  46.5226560  46.6988372  53.0115336  45.7760573  47.9566169  54.5445485
  44.9513155  46.9872304  55.1173834  45.1453510  45.9421459  54.9277901
  43.8756330  47.3544466  55.9345195  43.2443610  46.5948292  56.3703166
  43.6186717  48.7075093  56.1864246  42.7863947  48.9945181  56.8120338
  44.4392708  49.6796066  55.6270615  44.2490420  50.7250759  55.8209397
  45.5154763  49.3012558  54.8090606  46.1504842  50.0614481  54.3785277
  49.1020569  46.7274521  53.0859993  49.8212648  47.5030487  52.4502273
  49.0142170  45.4243165  52.8199343  48.4355883  44.7814512  53.3604388
  49.7416167  44.7808262  51.7218468  50.3577883  45.4844424  51.1630707
  50.6920391  43.7092010  52.2435505  51.2174852  43.2501450  51.4065565
  51.4151773  44.1631775  52.9204556  50.1231346  42.9471546  52.7772526
  48.6383621  44.1447912  50.8822911  47.9335004  43.2606772  51.3594058
  48.4962842  44.6070775  49.6395658  49.1036823  45.3188647  49.2327740
  47.4521535  44.1371028  48.7363051  46.9464291  43.3070721  49.2295544
  46.4727519  45.2917056  48.4527294  46.0322912  45.6139439  49.3959419
  47.0371439  46.1372704  48.0597587  45.3530763  44.9650250  47.4835235
  45.5864891  44.8765508  46.1041831  46.5702345  45.0970010  45.7178054
  44.5652604  44.5065518  45.2168716  44.7616228  44.4399930  44.1573922
  43.2984486  44.2262317  45.7149365  42.2890004  43.8361386  44.8691395
  41.6402733  44.5652616  44.7757595  43.0448165  44.3152849  47.0722804
  42.0574526  44.1006583  47.4531816  44.0690394  44.6834688  47.9489269
  43.8626958  44.7512390  49.0064294  48.0034407  43.6067973  47.4146094
  48.9390547  44.1706097  46.8508852  47.4160160  42.5214457  46.9170231
  46.6519901  42.0133686  47.3618142  47.8638995  41.9837257  45.6444467
  47.3731701  42.5358136  44.8431767  48.9339197  42.1669295  45.5492981
  47.6091802  40.5057992  45.4349803  47.1675557  39.7985061  46.3328402
  47.8979782  40.0515150  44.2245913  48.2604202  40.6440027  43.4780980
  47.7267003  38.6548153  43.8338192  46.7005582  38.3491906  44.0365728
  48.0295358  38.5151449  42.3346272  47.2232429  38.9868944  41.7733018
  48.9403107  39.0707142  42.1117960  48.1977945  37.0964435  41.8357961
  48.9434767  36.5859505  42.4441776  47.2600542  36.5560969  41.9607950
  48.6172066  37.0446222  40.3780094  49.4174074  37.8661645  39.9189014
  48.0984032  36.0700655  39.6494174  47.4410191  35.4137417  40.0704294
  48.3563695  35.9752474  38.6672708  48.6642670  37.7566205  44.6344470
  49.7715209  38.1598660  44.9884411  48.2112700  36.5414162  44.9233850
  47.2875171  36.1985974  44.6597567  49.0227975  35.5828680  45.6582056
  49.1817853  35.9392465  46.6758554  48.3131020  34.2084070  45.7297472
  48.0682236  33.8920066  44.7154975  49.2247877  33.1536419  46.3566944
  48.7024470  32.1975612  46.3952798  50.1278778  33.0496344  45.7558244
  49.4945096  33.4602512  47.3674895  47.1140549  34.3309102  46.5078609
  46.3652758  33.9259305  46.0217957  50.3516187  35.4266147  44.9143937
  50.3689702  35.3649073  43.6807174  51.4557863  35.3863257  45.6626589
  51.4628418  35.4738106  46.6786385  52.7702272  35.2081005  45.0589164
  53.4132690  34.7147220  45.7872816  52.6644385  34.5273461  44.2142727
  53.4852979  36.4611014  44.5701716  54.5813085  36.3687663  44.0085373
  52.8875922  37.6313480  44.7808768  51.9921238  37.7440515  45.2570420
  53.5016704  38.8744945  44.3255595  54.1789330  38.5646807  43.5297901
  52.4413744  39.8453870  43.7970927  52.9148747  40.8055532  43.5907934
  51.8204937  39.3193581  42.4838914  51.0703906  40.0258220  42.1271799
  52.6013484  39.2083496  41.7315635  51.3512975  38.3523478  42.6652781
  51.4214410  40.0074313  44.7826643  50.6099666  39.5408790  44.4929485
  54.3650467  39.5989294  45.3747098  55.0358273  40.5683658  45.0480962
  54.3435355  39.1392871  46.6255356  53.7771670  38.3531605  46.9435116
  55.1660285  39.7637208  47.6574434  55.8857360  39.0144237  47.9875950
  55.7332555  40.5596673  47.1742287  54.5378114  40.3638323  48.9161239
  55.2125400  41.0991607  49.6380688  53.2786171  40.0491960  49.2130709
  52.6919939  39.4194781  48.6659140  52.6400130  40.6220143  50.4017500
  52.7339448  41.7055044  50.3299723  51.1594995  40.2406547  50.4352585
  51.0715042  39.1587426  50.5296254  50.6981917  40.6765587  51.3212042
  50.3883548  40.7030065  49.1859097  50.6258287  41.7466315  48.9810927
  50.7191149  40.1250783  48.3232106  48.8781463  40.5514506  49.3462782
  48.5441111  41.1361287  50.2033459  48.3779116  40.9592566  48.4681617
  48.4676472  39.0951783  49.5339336  48.9862366  38.6826945  50.3989649
  47.4005166  39.0454734  49.7494139  48.7679166  38.2641427  48.3362241
  48.3655778  37.3139436  48.4630079  48.3496543  38.7067672  47.4930105
  49.7984503  38.1908796  48.2144751  53.3374405  40.2041818  51.7086210
  53.7024225  41.0490665  52.5278670  53.5209359  38.9043436  51.9087988
  53.2249528  38.1692337  51.2662380  54.1886951  38.4393257  53.1195432
  53.7137694  38.9489060  53.9575268  54.0220522  36.9210890  53.3031311
  54.4677980  36.4179546  52.4454502  54.7125910  36.4453193  54.5839860
  54.5800100  35.3690002  54.6903878  55.7763879  36.6767685  54.5311061
  54.2740403  36.9515128  55.4436351  52.6323791  36.6258618  53.4204324
  52.2086528  37.2779352  54.0169365  55.6779467  38.7929449  53.1073680
  56.2679811  39.0613409  54.1609604  56.2817495  38.8036778  51.9223963
  55.8223328  38.5801047  51.0390564  57.6951566  39.1499883  51.8081271
  58.2922669  38.4648125  52.4110925  58.1757060  39.0397165  50.3558869
  58.0312101  38.0155780  50.0121774  57.5540684  39.6779287  49.7275870
  59.6222821  39.4220217  50.1624773  60.6445094  38.5488887  50.5262509
  60.3970798  37.5703248  50.9107314  61.9887812  38.9221938  50.4007296
  62.7698557  38.2334486  50.6867953  62.3179926  40.1814950  49.9074131
  63.3534190  40.4732564  49.8101422  61.3016290  41.0635960  49.5392585
  61.5480514  42.0426754  49.1556265  59.9632870  40.6777741  49.6676373
  59.1821518  41.3648328  49.3778097  57.8475577  40.5984652  52.2793962
  58.7858718  40.9467996  52.9954044  56.9112380  41.4451398  51.8769206
  56.1089351  41.1937887  51.2999849  56.9847607  42.8382173  52.2552107
  58.0114218  43.1587518  52.0781948  56.0186564  43.6848843  51.3930810
  55.0062468  43.3075372  51.5331343  56.0609096  45.1447649  51.8174206
  55.3744636  45.7233881  51.1990711  55.7656146  45.2284742  52.8633650
  57.0728277  45.5304898  51.6940878  56.3948017  43.5818084  50.0105402
  56.0669980  42.7342492  49.6448542  56.6810049  43.0592180  53.7416145
  57.4402954  43.7201855  54.4452911  55.5874742  42.4720442  54.2157532
  54.9875940  41.8603606  53.6631176  55.1470232  42.6586686  55.5937747
  55.2766696  43.7206078  55.8014232  53.6771861  42.2362043  55.7085385
  53.2169753  42.2947700  54.7223833  53.6350831  41.1917023  56.0185193
  52.8548989  43.0701963  56.6831456  51.8046014  42.7940969  56.5894202
  53.1581532  42.8280431  57.7017714  53.0209054  44.8580898  56.4257281
  51.4062394  45.3306157  55.8130381  51.3894953  46.4037048  55.6209122
  51.1958481  44.7929012  54.8881458  50.6485894  45.0839577  56.5568064
  55.9938538  41.9732429  56.6713018  56.2092691  42.5508184  57.7358753
  56.4814252  40.7621588  56.3982771  56.3301197  40.2733839  55.5161491
  57.2914830  40.0225455  57.3672479  57.2843777  40.6056853  58.2880451
  56.7006848  38.6316541  57.6170210  56.5534676  38.1409323  56.6548899
  57.4312659  38.0395381  58.1686694  55.3818473  38.6059580  58.3795078
  55.5248621  39.0532378  59.3630430  54.6492719  39.2183706  57.8544125
  54.8342643  37.1910985  58.5431009  55.6333312  36.2594794  58.7918232
  53.6030108  37.0085924  58.4334635  58.7319912  39.8591750  56.8994186
  59.6702999  39.9627345  57.6945928  58.9007675  39.6006206  55.6056109
  58.1408716  39.5179342  54.9305790  60.2272884  39.4137594  55.0544564
  60.2091166  39.5671054  53.9756127  60.9121513  40.1534283  55.4699255
  60.7168939  38.0157833  55.3723736  59.9313526  37.1714091  55.7920379
  62.0082702  37.7685705  55.1827153  62.6813101  38.4582328  54.8472513
  62.5701649  36.4509042  55.4504367  61.8855470  35.9067784  56.1009676
  62.7398951  35.6836289  54.1379965  63.7890961  35.7050808  53.8429656
  62.4751268  34.6380240  54.2962936  61.8907270  36.2505818  53.0118100
  60.9572324  36.6315211  53.4260190  62.4109071  37.0983375  52.5662037
  61.5770360  35.2445104  51.9365053  62.5237938  34.5927168  51.4491936
  60.3803750  35.1163715  51.5767847  63.9123742  36.5726243  56.1589129
  64.4518529  37.6674007  56.2968461  64.4560397  35.4438642  56.5990237
  64.0390414  34.5201313  56.4837111  65.7313316  35.4565828  57.3013581
  65.9607157  36.4995496  57.5198898  65.6208381  34.6558845  58.6007223
  65.5704244  33.5935850  58.3600579  66.5263415  34.8059892  59.1884204
  64.4124398  35.0307087  59.4466275  64.2466964  36.1070888  59.3891395
  63.5216918  34.5487339  59.0438903  64.5974503  34.6233129  60.8931906
  63.6763562  34.8070343  61.4466524  64.7962621  33.5530524  60.9508570
  65.6953814  35.3598492  61.5086121  66.1933894  36.0399664  60.9346324
  66.0884579  35.2023162  62.7674970  65.4668600  34.3279647  63.5520297
  64.6882919  33.7782884  63.1868713  65.7680195  34.2063363  64.5185174
  67.1038668  35.9175028  63.2401765  67.5811439  36.5873111  62.6360644
  67.4063063  35.7964753  64.2066400  66.8775207  34.9098121  56.4577833
  68.0331022  35.2644522  56.6735604  66.5475472  34.0528158  55.4953392
  65.5881181  33.7622706  55.3037503  67.5401411  33.4422903  54.6142433
  67.0181089  32.6993463  54.0110073  68.1613015  34.5001264  53.6929657
  68.8978993  34.0265402  53.0435585  67.3880367  34.9164453  53.0477679
  68.7814108  35.5485058  54.4227131  68.8884087  35.2767247  55.3583714
  68.6386311  32.7096871  55.3933281  69.3051554  33.2851756  56.2580381
  68.8317108  31.4160136  55.0966899  68.0433229  30.6154136  54.1392217
  68.3492247  30.7960022  53.1091242  66.9788251  30.8401426  54.2005263
  68.3474556  29.1997164  54.5789247  68.1754140  28.4788767  53.7801690
  67.7300451  28.8930213  55.4231044  69.7940079  29.2918681  54.9483534
  70.4363246  29.3393626  54.0684559  70.1194496  28.4324613  55.5338641
  69.8413740  30.5833011  55.7580762  69.6212798  30.4524320  56.8173976
  71.2442960  31.1895706  55.7999011  71.8492724  31.4481698  54.7568517
  71.7483247  31.4129569  57.0132876  71.2440281  31.2189727  57.8784789
  73.0881782  31.9636586  57.2155481  73.7840315  31.3598947  56.6333992
  73.2272636  33.3988242  56.6937742  72.4288866  33.6012166  55.9790145
  73.1003112  34.0969989  57.5202760  74.5744245  33.6459818  56.0271915
  75.3978427  32.7393324  55.9113147  74.7991559  34.8784283  55.5805625
  75.6818812  35.1014311  55.1210380  74.0879554  35.6009440  55.6963676
  73.5066696  31.8854355  58.6886058  74.6984316  31.9140459  59.0039749
  72.5146933  31.7924776  59.5735284  71.5311162  31.7997916  59.3019598
  72.7160380  31.6699497  61.0231684  71.7839789  31.1999653  61.3361006
  73.9559111  30.8150482  61.3266106  74.8231918  31.2681843  60.8468346
  74.1413903  30.8310257  62.4010086  73.8405913  29.3713568  60.8693443
  73.9200924  29.3296604  59.7833264  74.6753103  28.7976993  61.2717461
  72.5365092  28.7300940  61.3020162  72.1883691  28.8325566  62.4977728
  71.8609739  28.1225160  60.4449263  72.7879671  32.9451519  61.8613029
  72.8321773  34.0615450  61.3404259  72.7936236  32.7281650  63.1772842
  72.7505568  31.7871696  63.5682062  72.8596150  33.7643319  64.2125249
  71.8873606  33.7300287  64.7045306  74.0122640  33.4531140  65.1782277
  74.9481952  33.4855958  64.6206376  74.0588561  34.2444458  65.9266715
  73.9245193  32.1080566  65.9006745  73.7591332  31.3191042  65.1677014
  74.8788092  31.8987224  66.3839672  72.8164386  32.0607380  66.9429845
  71.6301964  31.9941317  66.5547125  73.1359377  32.0962917  68.1539747
  73.0136310  35.1966264  63.7066833  74.0314864  35.5454301  63.1048459
  72.0067501  36.0288356  63.9646908  71.1577360  35.7656232  64.4650899
  72.0546414  37.4222538  63.5332816  72.8202764  37.4642469  62.7583283
  70.7078221  37.8614223  62.9535523  69.9266383  37.1827080  63.2954233
  70.4559577  38.8525410  63.3312214  70.7264438  37.8875590  61.4476137
  70.6414362  36.7075328  60.7105657  70.4744207  35.7725656  61.2241271
  70.7687589  36.7132748  59.3236613  70.6999701  35.7905407  58.7665986
  70.9852781  37.9129938  58.6632298  71.1482981  37.9216928  57.2956894
  70.6425884  37.1806967  56.9015821  71.0657091  39.1000492  59.3740739
  71.2304474  40.0330544  58.8566441  70.9332671  39.0818308  60.7589454
  70.9914444  40.0086359  61.3103670  72.4852892  38.3864212  64.6302696
  71.9353069  38.3808936  65.7333557  73.4768162  39.2098761  64.2969375
  73.9131085  39.2069368  63.3751906  74.0458367  40.2011728  65.2046189
  74.6710962  39.6446154  65.9031141  74.8756639  41.2413629  64.4274412
  74.2178763  42.0561650  64.1227463  75.9810356  41.8046337  65.3078243
  76.5581329  42.5380085  64.7435149  75.5406589  42.2836733  66.1818028
  76.6376448  40.9963570  65.6295496  75.4527367  40.6293989  63.2684692
  75.8206333  39.7538944  63.5098920  72.9724128  40.9610491  65.9732789
  72.3424028  40.4362446  66.8925822  72.7985473  42.2213656  65.5904996
  73.3464432  42.6620598  64.8511150  71.8083972  43.0998464  66.1879478
  71.0171612  42.5246821  66.6683047  72.4405968  43.9835598  67.2701693
  71.8795882  43.8662726  68.1970560  73.4553094  43.6355554  67.4650982
  72.4842285  45.4436484  66.9051673  73.4395991  46.0794479  66.1573330
  74.3253596  45.6093205  65.7559672  73.1060355  47.4041548  65.9925547
  73.6534828  48.0927596  65.4756428  71.9194339  47.6494726  66.6353958
  71.1837868  48.8334990  66.7517702  71.5238114  49.7517313  66.2958176
  70.0127360  48.7839976  67.4672530  69.4205979  49.6818138  67.5719268
  69.5659936  47.5945879  68.0661709  68.6413173  47.5947398  68.6243669
  70.2975038  46.4144213  67.9507912  69.9463021  45.5017804  68.4089364
  71.4995267  46.4358736  67.2266491  71.2700758  43.9630183  65.0563254
  70.1901296  44.5486763  65.1628800  72.0459232  44.0475770  63.9776949
  72.9544656  43.5915585  63.8918128  71.6455320  44.8168432  62.8099203
  71.2708037  45.7953190  63.1107089  72.8385583  45.0488343  61.8788277
  72.4724672  45.4173101  60.9210141  73.4690130  45.8314661  62.3014330
  73.6841749  43.8119571  61.6387016  73.0866795  42.9226200  61.8386409
  73.9737834  43.7718311  60.5889937  74.9285296  43.7856259  62.5036491
  74.8104070  44.0199444  63.7261629  76.0249087  43.5268465  61.9610711
  70.5657226  44.0209686  62.0929479  70.4719249  42.8042749  62.2528833
  69.7527455  44.7108110  61.3039696  69.8294050  45.7161183  61.1460402
  68.6616721  44.0719647  60.5843002  68.2294005  43.3844713  61.3115127
  67.6608301  45.1332836  60.1150812  68.2117445  46.0022024  59.7543897
  67.0991578  44.7379355  59.2689322  66.6801919  45.5845766  61.1872558
  67.2133273  46.1505754  61.9512466  65.9457838  46.2591904  60.7459498
  65.9653459  44.4140045  61.8336250  65.5798791  43.4781961  61.1030541
  65.7795517  44.4285806  63.0704153  69.0473787  43.1976481  59.4011594
  69.8675830  43.5753155  58.5660156  68.4415988  42.0176302  59.3423845
  67.7865560  41.6823520  60.0484670  68.6648644  41.0850469  58.2446072
  69.7068911  40.7732969  58.1812097  67.8110914  39.8280742  58.4473592
  68.1140477  39.3347414  59.3707239  66.7678739  40.1197314  58.5686952
  67.9234930  38.8431868  57.2945415  67.8580461  39.2715483  56.1221427
  68.0613483  37.6333724  57.5638184  68.2107091  41.8204578  56.9876125
  67.1501192  42.4367698  56.9783023  69.0080830  41.7661625  55.9139986
  70.2266638  40.9514520  55.7587673  70.1665445  40.0151252  56.3140103
  71.1161726  41.4739603  56.1106567  70.2565482  40.7245807  54.2690484
  69.5664201  39.9388448  53.9601773  71.2469268  40.4347426  53.9188768
  69.8467220  42.0709214  53.7483727  69.5529720  42.0269766  52.6991588
  70.6556595  42.7971695  53.8230846  68.6699753  42.4372447  54.6523375
  68.5338873  43.5085703  54.7981301  67.3222641  42.0316089  54.0414608
  66.7749176  42.7478334  53.2052669  66.7922745  40.8893912  54.4669203
  67.2210481  40.2889550  55.1709795  65.5243056  40.3957004  53.9452707
  65.2965559  40.9882863  53.0591324  65.6438145  38.9147934  53.5795820
  65.8516346  38.3591401  54.4938769  64.6725083  38.5793814  53.2161097
  66.6971861  38.5262408  52.5403087  67.6839075  38.8363090  52.8832613
  66.6689341  37.0181643  52.3622354  67.4154288  36.7245995  51.6234564
  66.8912789  36.5345850  53.3136296  65.6805418  36.7100534  52.0208247
  66.4272442  39.2292511  51.2140565  67.1874694  38.9402206  50.4876433
  65.4435880  38.9414981  50.8435060  66.4583392  40.3089608  51.3611011
  64.3837579  40.5685124  54.9343414  63.2567264  40.1541751  54.6637907
  64.6820825  41.1692065  56.0821110  65.6133531  41.5068178  56.3248260
  63.6724436  41.3940074  57.1042425  63.2285771  40.4423427  57.3947710
  64.3060744  42.0298362  58.3470135  63.5384170  42.1927834  59.1034891
  65.0733998  41.3649002  58.7449053  64.7576424  42.9842260  58.0769365
  62.6042103  42.3121116  56.5394937  62.9122635  43.2104539  55.7583040
  61.3568930  42.0780369  56.9442080  61.0972316  41.3376815  57.5961058
  60.2453045  42.8842175  56.4726013  60.5064016  43.3108433  55.5038491
  59.3833687  42.2358514  56.3135889  59.8442596  44.0093483  57.4109012
  60.6000853  44.3860606  58.3114484  58.6435312  44.5420344  57.2106096
  57.9950458  44.2268241  56.4896941  58.1470536  45.6475031  58.0263534
  58.9358317  46.3987656  57.9865058  56.8287763  46.1951889  57.4357922
  56.1322810  45.3695688  57.2873851  56.1791959  47.1931003  58.3920741
  55.2525643  47.5650526  57.9547855  55.9611967  46.7004133  59.3389748
  56.8590481  48.0268806  58.5652687  57.1299701  46.8724664  56.0924537
  57.7206593  47.7700951  56.2754125  57.7447405  46.2026498  55.4907195
  55.8956384  47.2529746  55.2953089  56.1977186  47.7251412  54.3605039
  55.3126609  46.3574958  55.0777681  55.2890433  47.9493863  55.8740895
  57.9647368  45.3403189  59.5157920  58.4395056  46.0889957  60.3647011
  57.2857232  44.2448969  59.8325638  56.8881289  43.5981967  59.1512103
  57.0539219  43.8794717  61.2255697  56.4554487  44.6762034  61.6670043
  56.2655664  42.5422656  61.3260713  56.8120619  41.7706591  60.7840979
  56.1267326  42.1079010  62.7841034  55.5722012  41.1708820  62.8330044
  57.1169023  41.9665982  63.2179759  55.5916005  42.8759501  63.3429058
  54.8779533  42.7240976  60.7116463  54.3027194  43.4087466  61.3348017
  54.9837198  43.1950161  59.7343162  54.1006241  41.4345302  60.5534996
  53.1271625  41.6480662  60.1108983  54.6521282  40.7544859  59.9052705
  53.9614309  40.9715407  61.5299411  58.3614551  43.7822833  62.0199854
  58.4731317  44.3467686  63.0990131  59.3644707  43.0605628  61.4910771
  59.2909237  42.1713872  60.3174909  59.4803820  42.7089488  59.3884139
  58.3103873  41.7049942  60.2218241  60.3655656  41.1620651  60.6093602
  60.7137146  40.6684482  59.7019371  60.0147969  40.3803462  61.2831330
  61.4357025  41.9914814  61.2343631  61.9945861  42.5566473  60.4889735
  62.1561724  41.3789346  61.7769924  60.6535893  42.9115564  62.1737171
  60.5396937  42.5124367  63.1814583  61.3771676  44.2401945  62.4010761
  61.8099738  44.5346910  63.5138211  61.5096656  45.0353749  61.3433362
  61.1557657  44.8081910  60.4141908  62.1893298  46.3287512  61.4303771
  63.1550475  46.1258950  61.8938345  62.3818342  46.9343130  60.0369439
  61.4105916  47.0030813  59.5470310  62.7567714  47.9523553  60.1452122
  63.3239802  46.1611219  59.1429292  64.3332026  46.2029027  59.5518333
  63.0303637  45.1115497  59.1232431  63.3231501  46.7198818  57.7252185
  62.2985078  46.8787069  57.3906415  63.8176332  47.6913220  57.7102348
  64.0016487  45.8072100  56.8198380  63.4292372  45.1512048  56.2890214
  65.3189625  45.7696501  56.6373152  66.1185931  46.6155946  57.2906412
  65.7208184  47.2975795  57.9363166  67.1271224  46.5799099  57.1446916
  65.8421269  44.8572274  55.8278994  65.2350605  44.1906662  55.3507542
  66.8509290  44.8226591  55.6827740  61.4545841  47.3350951  62.3063672
  62.0768882  48.1994477  62.9218722  60.1319821  47.2338212  62.3571660
  59.5876222  46.5341193  61.8531954  59.3467524  48.1520683  63.1689977
  59.6491237  49.1667337  62.9091291  57.8380776  47.9905024  62.8728934
  57.5791790  46.9332970  62.9297018  57.0051250  48.7478669  63.9014307
  55.9465276  48.6222671  63.6757737  57.2129194  48.3569813  64.8970988
  57.2594942  49.8073157  63.8673479  57.5538436  48.4896152  61.5545477
  57.7708556  47.8025282  60.8906846  59.6153641  47.9313846  64.6650123
  59.8496875  48.8868688  65.4104675  59.5804641  46.6733566  65.0955905
  59.3844533  45.8733577  64.4932661  59.8247666  46.3258570  66.4960027
  59.1259234  46.8940173  67.1103765  59.5918490  44.8258273  66.7253963
  59.7698734  44.3103602  65.7813376  60.3468411  44.4724048  67.4285524
  58.2168478  44.3892747  67.2500585  58.1606562  43.3005093  67.2449088
  58.0374342  44.8970988  68.6744511  57.0619248  44.5888044  69.0509004
  58.8196788  44.4812328  69.3099972  58.1025290  45.9853582  68.6834055
  57.1123883  44.9236268  66.3568603  56.1444597  44.6046115  66.7441074
  57.1538715  46.0128165  66.3383989  57.2436359  44.5383730  65.3453448
  61.2456403  46.6905217  66.9015732  61.4964034  47.0941396  68.0371838
  62.1746584  46.5477090  65.9649355  61.9861277  46.2122477  65.0197266
  63.5662076  46.8674160  66.2239323  63.8943575  46.3562943  67.1290805
  64.4271147  46.3841644  65.0502582  64.9668859  45.4879185  65.3550917
  63.7718570  46.0975764  64.2273040  65.4120041  47.3966060  64.5541565
  66.4055350  47.9267787  65.3501705  66.5634073  47.6931972  66.3300848
  67.1214376  48.7848428  64.6450504  67.9650505  49.3523662  65.0093984
  66.6302065  48.8299355  63.4192846  65.5596727  47.9716410  63.3370182
  64.9497708  47.7894733  62.4643925  63.7347998  48.3683492  66.4574365
  64.4450872  48.7861008  67.3732822  63.0664191  49.1751887  65.6429138
  62.4583144  48.8525368  64.8895942  63.1565057  50.6260921  65.7711902
  64.2164832  50.8509542  65.8898563  62.5951560  51.2955639  64.5212970
  61.6014505  50.8962297  64.3197544  62.4778641  52.3619153  64.7112820
  63.4588960  51.1055955  63.3000946  63.6925912  50.0471962  63.1833493
  62.9034760  51.4092375  62.4126808  64.7469278  51.8983188  63.3821966
  64.7222023  53.1220739  63.4921470  65.8782529  51.2072073  63.3335192
  65.8522693  50.1920628  63.2417124  66.7746361  51.6914377  63.3879905
  62.4505178  51.1861864  67.0054712  62.9081400  52.1619703  67.5864375
  61.3335892  50.5805284  67.3947048  60.9216331  49.7764286  66.9215773
  60.5968309  51.0422079  68.5662108  60.2886702  52.0748636  68.4027631
  59.3208645  50.1947772  68.7968571  59.5576811  49.1390847  68.6644935
  58.8104917  50.3909161  70.2251719  57.9132275  49.7903915  70.3770278
  59.5794767  50.0794140  70.9324352  58.5746371  51.4423775  70.3859990
  58.2470660  50.5851759  67.7693968  58.0194980  51.6454632  67.8851968
  58.6562711  50.4536403  66.7675108  56.9484314  49.7894412  67.8780813
  56.2474749  50.1302261  67.1159214  57.1571034  48.7298749  67.7311618
  56.5114570  49.9395930  68.8651582  61.5055011  50.9465391  69.7890399
  61.6308511  51.8972515  70.5612538  62.1430466  49.7946219  69.9503976
  62.0469078  48.9955689  69.3234424  63.0525758  49.5812729  71.0654136
  62.5212164  49.8315112  71.9833591  63.4828139  48.1173045  71.1089761
  63.6546963  47.7667449  70.0916180  64.4332621  48.0411379  71.6376299
  62.4821228  47.2218149  71.7722051  62.5060211  47.0367640  73.1517264
  63.2761701  47.5135001  73.7397835  61.5524348  46.2475693  73.7803646
  61.5806629  46.1141165  74.8519884  60.5598266  45.6288664  73.0250882
  59.8153223  45.0141814  73.5083198  60.5302394  45.8059869  71.6436318
  59.7631119  45.3277043  71.0530293  61.4882760  46.5978778  71.0280673
  61.4609844  46.7310052  69.9565743  64.2757137  50.4940685  70.9857460
  64.6663176  51.0937886  71.9902481  64.8695775  50.6074325  69.7985188
  64.5587032  50.1239892  68.9559176  66.0400038  51.4551797  69.6132946
  66.7772374  51.1122307  70.3396874  66.6018702  51.3177049  68.1916084
  66.9099039  50.2854629  68.0281772  65.8115966  51.5326351  67.4729578
  67.7917415  52.2454006  67.9207855  67.4911778  53.2746179  68.1149584
  68.5932228  52.0091763  68.6208903  68.3290550  52.1452989  66.5002850
  68.7824533  51.0472605  66.1109423  68.3002920  53.1658910  65.7741932
  65.7448176  52.9303988  69.8846852  66.4820529  53.5896869  70.6197744
  64.6714957  53.4489277  69.2950015  64.0358416  52.9264352  68.6928566
  64.3248294  54.8489362  69.4802575  65.2388329  55.4141859  69.2966293
  63.2358218  55.2629596  68.4828564  62.3263842  54.7026302  68.6995594
  63.0029473  56.3175080  68.6300237  63.6213741  55.0384735  67.0214165
  64.4598743  55.6849718  66.7624429  63.9576779  54.0104527  66.8878011
  62.4524557  55.3187549  66.0799468  62.6131765  54.7969182  65.1368962
  61.5350306  54.9206183  66.5127486  62.2820075  56.8044630  65.8129774
  61.3283560  56.9818679  65.3144825  62.2544027  57.3473489  66.7574683
  63.3957065  57.3220723  64.9677767  63.1182652  58.2323370  64.5474249
  64.2432994  57.4557026  65.5544914  63.6030381  56.6401849  64.2102960
  63.8794574  55.1895796  70.9097273  64.3550375  56.1620948  71.4916033
  62.9790069  54.3965378  71.4847391  62.5736880  53.5666461  71.0528395
  62.5014846  54.6926259  72.8347533  62.2528204  55.7539326  72.8518168
  61.2466282  53.8736670  73.1533071  61.4942797  52.8130283  73.0992771
  60.9426278  54.0783399  74.1802510  60.0605137  54.1558540  72.2173745
  60.3107057  53.8334493  71.2063329  58.8334430  53.3752335  72.6846970
  57.9960442  53.5794274  72.0168100  59.0546479  52.3077312  72.6729808
  58.5726350  53.6804144  73.6983152  59.7699070  55.6461000  72.1951323
  58.9283388  55.8426629  71.5304678  59.5234795  55.9835958  73.2014743
  60.6480750  56.1824585  71.8368327  63.5683995  54.4750877  73.9057784
  63.5688124  55.1450955  74.9430163  64.4829772  53.5484827  73.6533010
  64.5061073  52.9726831  72.8118910  65.5504711  53.2898585  74.6026478
  65.1119415  53.1889213  75.5954557  66.2860106  51.9837641  74.2597600
  66.4454037  51.9419899  73.1825888  67.6442877  51.9271832  74.9447724
  68.1440512  50.9936049  74.6861667  68.2540342  52.7685125  74.6141076
  67.5092518  51.9787661  76.0248619  65.4875262  50.8743166  74.6860260
  64.9355811  50.5620900  73.9388224  66.5367445  54.4486806  74.5908857
  66.9539758  54.9286492  75.6419985  66.8920571  54.9051643  73.3964303
  66.5374206  54.5349916  72.5143877  67.8439554  56.0021877  73.2552955
  68.7154305  55.6900752  73.8311913  68.1921978  56.2143966  71.7789095
  68.5186548  55.2685521  71.3467776  67.2963945  56.5198423  71.2382938
  69.2792359  57.2592037  71.5800537  70.4137703  57.0299888  72.0536667
  69.0035259  58.3106750  70.9557493  67.3913483  57.3332250  73.8517127
  68.2254328  58.1349114  74.2781727  66.0864721  57.5813831  73.8880515
  65.3624743  56.9388429  73.5663027  65.5991162  58.8540238  74.4197666
  66.4607872  59.5205743  74.3965175  64.4608855  59.3811313  73.5439182
  64.3710059  60.4584641  73.6796265  64.7042548  59.2115561  72.4955726
  63.1447684  58.7292012  73.8603516  63.0963858  57.5546949  74.2053240
  62.0656134  59.4837372  73.7391332  61.1448189  59.0915792  73.9356514
  62.1539869  60.4570733  73.4483481  65.1452649  58.8213352  75.8832998
  64.5798088  59.7928600  76.3779533  65.3721163  57.6978116  76.5558465
  65.8009757  56.8644958  76.1521581  65.0126485  57.5748395  77.9599775
  65.5373217  56.7061665  78.3574273  65.4068693  58.4501193  78.4772396
  63.5483985  57.4392088  78.3431984  63.2167207  57.4495921  79.5284001
  62.6717017  57.3049731  77.3592891  62.9246623  57.2888350  76.3717221
  61.2419687  57.1656086  77.6160322  60.9238039  58.0487370  78.1691844
  60.4663382  57.0630934  76.2778794  60.8347609  56.1931031  75.7339753
  58.9726730  56.8864482  76.5249880  58.4519185  56.8173006  75.5704832
  58.8041164  55.9737792  77.0974257  58.5927152  57.7416855  77.0841985
  60.6797864  58.2533257  75.5087760  59.8211815  58.5789969  75.1650364
  60.9392159  55.9221776  78.4564137  61.6937281  54.9496897  78.4331017
  59.8529094  55.9655384  79.2243277  59.2441230  56.7798618  79.3092835
  59.4436134  54.8143221  80.0248219  60.2801446  54.1475532  80.2360772
  58.8931596  55.2398948  81.3934572  59.7197595  55.5697260  82.0222726
  58.2319124  56.0956476  81.2613197  58.1287355  54.1230719  82.1156818
  57.1086910  54.0888052  81.7341533  58.5908318  53.1656614  81.8763430
  58.0848043  54.2860378  83.6310871  57.7511392  55.3858159  84.1155400
  58.3786199  53.3011233  84.3448811  58.3508571  54.1647921  79.1988556
  57.2793067  54.7396650  79.0272750  58.6076016  52.9681769  78.6878171
  59.4637230  52.4353630  78.8397658  57.6118464  52.3289554  77.8351954
  56.6603128  52.7622991  78.1419364  57.9623004  52.6119504  76.3738242
  57.1140596  52.3398896  75.7455094  58.1223241  53.6822469  76.2470846
  59.1877480  51.8710658  75.8943097  60.4576723  52.2627638  76.3010958
  60.5696657  53.1251088  76.9414203  61.5891191  51.5569421  75.8937715
  62.5697385  51.8725910  76.2178397  61.4514572  50.4456512  75.0701383
  62.3239473  49.8939790  74.7520631  60.1866162  50.0478916  74.6577472
  60.0741005  49.1866081  74.0161577  59.0647124  50.7585441  75.0699289
  58.0847566  50.4414535  74.7451672  57.4376695  50.8280283  78.0087524
  58.2535896  50.1568578  78.6319455  56.3538128  50.3178296  77.4351777
  55.6632656  50.8818544  76.9398691  56.0452970  48.8956742  77.4591584
  56.9279292  48.3070684  77.7106533  54.9881123  48.5729925  78.5299946
  54.6805314  47.5317107  78.4321211  55.4316789  48.6831789  79.5199797
  53.8474726  49.4110972  78.4299869  53.2018568  49.1702313  79.1276163
  55.5217670  48.5568684  76.0676287  54.8432070  49.3696291  75.4401469
  55.8522323  47.3688191  75.5776107  56.4196025  46.6811142  76.0737346
  55.4122016  46.9530274  74.2530065  54.7005309  47.7120268  73.9276794
  56.6071028  46.8758596  73.2656358  57.3586482  46.2018281  73.6774295
  56.1422279  46.3407872  71.9215406  56.9893842  46.2909701  71.2366717
  55.7229966  45.3435142  72.0521566  55.3813324  47.0030978  71.5093043
  57.2178104  48.2552890  73.0818190  58.0553165  48.1923659  72.3875637
  56.4657128  48.9360119  72.6829837  57.5705752  48.6276840  74.0439713
  54.7083278  45.6035421  74.2608903  55.2260457  44.6257261  74.8036102
  53.5233913  45.5602841  73.6537253  53.0778410  46.3688081  73.2205591
  52.7501004  44.3228890  73.5582503  53.4004419  43.4813140  73.7961189
  51.5879452  44.3226377  74.5619905  51.0862867  43.3557597  74.5173613
  51.9933783  44.4248385  75.5681332  50.5589401  45.4187694  74.3352007
  51.0510276  46.3906206  74.3689827  50.1295341  45.3131259  73.3392289
  49.4419695  45.3771277  75.3788307  49.0024804  44.3804699  75.4037006
  49.8586284  45.5662326  76.3678953  48.3612149  46.4039800  75.0749479
  48.7967790  47.4026259  75.0984271  47.9862985  46.2432340  74.0639897
  47.2246297  46.3409446  76.0375743  46.7920509  47.2826449  76.1258472
  46.5136526  45.6647000  75.6916495  47.5734640  46.0314015  76.9673854
  52.2123003  44.1763234  72.1355267  51.8709246  45.1635915  71.4852425
  52.1444650  42.9401238  71.6557133  52.4221887  42.1082286  72.1772934
  51.6538118  42.6746129  70.3105407  51.2840008  43.6267909  69.9295094
  52.7757806  42.1320533  69.4061905  52.4147053  42.0842710  68.3783912
  53.9728210  43.0617780  69.4408353  54.7593916  42.6667022  68.7971586
  53.6766347  44.0496365  69.0878096  54.3446157  43.1380848  70.4628510
  53.1624412  40.7285118  69.8433652  53.9566770  40.3520162  69.1986780
  53.5136489  40.7525363  70.8750633  52.2945723  40.0729392  69.7700842
  50.5299500  41.6421431  70.3143970  50.2637065  40.9935395  71.3258616
  49.8669946  41.5039579  69.1741001  50.0538735  42.0557155  68.3370548
  48.7939603  40.5284508  69.0245360  48.9747170  39.6649159  69.6647387
  47.4466001  41.1252663  69.4374291  46.6784990  40.3519847  69.4044095
  47.5023807  41.4756893  70.4681867  47.0770280  42.1979343  68.5898208
  46.2118212  42.5580640  68.8761559  48.7589317  40.1347099  67.5614973
  49.1843944  40.9010741  66.6969602  48.2805322  38.9291617  67.2840366
  47.9538775  38.2653297  67.9867092  48.1871725  38.4570461  65.9136959
  48.1458784  39.3239510  65.2543138  49.4103743  37.6170345  65.5400624
  50.3006911  38.2402081  65.6243161  49.5157536  36.8110455  66.2667968
  49.3682356  37.0059099  64.1299362  48.4398572  36.4475216  64.0129995
  49.4223901  38.1185934  63.0927401  49.3924648  37.6860517  62.0930636
  48.5687605  38.7824109  63.2259945  50.3454357  38.6852213  63.2148411
  50.5333165  36.0470842  63.9303923  50.4879792  35.6239150  62.9267628
  51.4728435  36.5853649  64.0551003  50.4744431  35.2451809  64.6659207
  46.9322388  37.6187751  65.7488719  46.8049346  36.5478575  66.3509178
  46.0026070  38.1238295  64.9454674  46.0846497  39.0233430  64.4704375
  44.7666990  37.4122624  64.6767488  44.7885792  36.4419662  65.1719987
  43.5624614  38.1858720  65.2310979  42.6802649  37.5657370  65.0733130
  43.7024866  38.2721899  66.3089861  43.2342063  39.5828402  64.7034213
  44.1524212  40.1627321  64.6101860  42.5839929  39.4927506  63.3239144
  42.3562264  40.4959595  62.9626369  43.2678046  39.0033693  62.6308708
  41.6622227  38.9144703  63.3930923  42.2852046  40.2625157  65.6814708
  42.0423136  41.2612383  65.3179297  41.3707930  39.6759613  65.7691254
  42.7625393  40.3385060  66.6580644  44.6346142  37.2169081  63.1712614
  45.2551104  37.9252058  62.3790514  43.8283841  36.2409943  62.7847134
  43.3082420  35.6458699  63.4304657  43.6138600  35.9309583  61.3853999
  44.0964920  36.6746808  60.7509889  44.2152222  34.5580250  61.0876676
  45.3010249  34.6373416  61.1486226  43.9014455  33.8683387  61.8708368
  43.8553773  33.9559077  59.7498711  42.7786365  33.7961179  59.6990622
  44.1112339  34.6553164  58.9545059  44.5736300  32.6429863  59.5214366
  45.7610963  32.6706166  59.1310248  43.9589442  31.5818643  59.7534767
  42.1214073  35.9429580  61.0915005  41.3170894  35.5110016  61.9148404
  41.7508350  36.4659176  59.9307937  42.3965027  36.8637386  59.2486591
  40.3522178  36.5087267  59.5386311  39.7391588  36.2147220  60.3908740
  39.9118655  37.9271337  59.1100130  40.4603549  38.2070155  58.2109160
  38.4197329  37.9367653  58.8155752  38.1147971  38.9386920  58.5143330
  38.2033563  37.2335878  58.0112117  37.8706986  37.6445778  59.7108940
  40.2253086  38.9382560  60.2149560  39.7170829  38.6331596  61.1300237
  41.2949458  38.9164743  60.4230397  39.8185762  40.3534884  59.8741424
  40.0710753  41.0140162  60.7036888  40.3469924  40.6778829  58.9772112
  38.7438058  40.3907147  59.6953694  40.1830449  35.5697828  58.3524824
  40.6948948  35.8368426  57.2632823  39.4830480  34.4604840  58.5785230
  39.0762188  34.2252670  59.4842846  39.2313724  33.4684826  57.5376437
  39.5008505  33.8956641  56.5714312  40.0856715  32.2188078  57.7693670
  41.1366412  32.4796743  57.6444935  39.9597088  31.8896057  58.8004516
  39.7493980  31.0720951  56.8422752  38.6953452  30.2035364  57.1287865
  38.1265330  30.3417414  58.0361575  38.3639074  29.1605644  56.2646272
  37.5460598  28.4975242  56.5027721  39.0894323  28.9793551  55.0991463
  38.7590375  27.9544057  54.2417764  39.5501327  27.4007529  54.0734341
  40.1417000  29.8275010  54.7899164  40.7058538  29.6841445  53.8801454
  40.4670382  30.8688538  55.6631406  41.2882982  31.5277896  55.4209326
  37.7547026  33.0972745  57.5306532  37.1828177  32.7663568  58.5697038
  37.1468250  33.1480850  56.3515230  37.6168556  33.3948687  55.4807583
  35.7301008  32.8498838  56.2039746  35.4290891  33.0553149  55.1773198
  35.4563377  31.3760153  56.4927419  36.3946100  30.8747305  56.7313056
  34.8179146  31.2935946  57.3725509  34.7944012  30.6703581  55.3247959
  33.6516116  30.9684215  54.9669186  35.5138738  29.7339843  54.7169996
  35.1249383  29.2289796  53.9209447  36.4548898  29.5201231  55.0470301
  34.9279455  33.7299822  57.1567892  33.8757493  33.3337435  57.6571051
  35.4543864  34.9253741  57.4090531  36.3399104  35.2397812  57.0116449
  34.8211965  35.9115573  58.2799489  35.4139801  36.8197956  58.1760802
  33.3791768  36.1495681  57.8355323  33.3287235  36.1050420  56.7478298
  32.7506608  35.3452722  58.2168847  32.8255134  37.4759943  58.3030025
  32.8365831  37.5063044  59.3926633  33.4746569  38.2792985  57.9549896
  31.4185194  37.7257563  57.8128791  31.1698935  37.5722809  56.5961933
  30.5601185  38.0884091  58.6455669  34.8544660  35.5612063  59.7698426
  34.0679877  36.0816807  60.5566668  35.7753624  34.6885145  60.1568513
  36.4407655  34.2392381  59.5272010  35.9027668  34.2986985  61.5549946
  35.1662468  34.8462046  62.1430842  35.6370243  32.8018981  61.6986730
  36.3068027  32.2537822  61.0364405  35.8719704  32.4922321  62.7173012
  34.2023961  32.4268019  61.3809376  33.5784923  32.6144661  62.2553283
  33.8309392  33.0677131  60.5812511  34.0605348  30.9832156  60.9687107
  34.3625042  30.0935315  61.7922620  33.6488930  30.7417787  59.8134951
  37.2884746  34.6535637  62.0886015  38.2989057  34.4297803  61.4227344
  37.3209986  35.2137397  63.2955092  36.4886157  35.3918965  63.8574770
  38.5670347  35.6289632  63.9319056  39.2391065  35.9205838  63.1252347
  38.2959980  36.8019275  64.8764350  37.4146771  36.5529499  65.4677333
  39.1355553  36.8687134  65.5684742  38.0753234  38.1949441  64.2796800
  39.0287631  38.5982666  63.9383389  37.1544192  38.1325647  63.0723465
  37.0148654  39.1358663  62.6684013  37.5981574  37.4927357  62.3094735
  36.1891438  37.7244785  63.3718878  37.4923200  39.0974442  65.3552816
  37.3299951  40.0940720  64.9448604  36.5423676  38.6868017  65.6993164
  38.1859783  39.1597336  66.1939062  39.2650541  34.5175200  64.7014827
  38.6870126  33.9146576  65.6049670  40.5138032  34.2510425  64.3409215
  41.0058114  34.7268938  63.5845508  41.2944401  33.2279727  65.0216983
  40.6817323  32.8010730  65.8160205  41.6870452  32.1047742  64.0568835
  42.3381571  32.5122810  63.2833950  42.2658727  31.3579025  64.5990185
  40.5137019  31.4341689  63.4038176  39.9558189  31.9583262  62.2416096
  40.3935075  32.8367847  61.7902158  38.8409978  31.3653742  61.6532671
  38.4178768  31.7826962  60.7512982  38.2739895  30.2332736  62.2313576
  37.4094105  29.7701444  61.7798760  38.8262210  29.6995780  63.3950089
  38.3903347  28.8206587  63.8476435  39.9404309  30.3017093  63.9723348
  40.3649027  29.8847981  64.8733002  42.5519334  33.8519757  65.6214632
  43.2892667  34.5639071  64.9421685  42.7785308  33.5840037  66.9030398
  42.1637779  33.0026325  67.4729130  43.9376820  34.1010024  67.6196162
  44.1153581  35.1450802  67.3623968  43.6983734  34.0058230  69.1271072
  42.7472066  34.4790819  69.3699605  43.6146914  32.9573237  69.4113740
  44.8024301  34.6573090  69.9381915  45.9891777  34.4522905  69.6010528
  44.4780094  35.3630239  70.9205376  45.1278735  33.2394372  67.2375707
  45.0800961  32.0225422  67.3886131  46.1970700  33.8544900  66.7470731
  46.2797975  34.8628717  66.6145155  47.3650181  33.0781438  66.3540299
  47.0203645  32.0503459  66.2416718  47.9213412  33.6020373  65.0272238
  48.0951116  34.6738076  65.1268796  48.8920726  33.1365360  64.8547414
  47.0465950  33.3685641  63.7900515  46.0859411  33.8644529  63.9277483
  47.7333492  33.9466208  62.5663138  47.1105811  33.7799294  61.6866918
  47.8850918  35.0169805  62.7055017  48.6981725  33.4583629  62.4253945
  46.8060392  31.8779075  63.6004180  46.1838027  31.7183508  62.7194495
  47.7608062  31.3697564  63.4667186  46.3012149  31.4759048  64.4793942
  48.4694559  33.0412354  67.4070023  49.5207880  32.4387854  67.1882859
  48.2298472  33.6693800  68.5524764  47.3654128  34.1680177  68.7650080
  49.2250837  33.6877112  69.6225859  50.0503014  33.0797975  69.2507408
  49.6789679  35.1268830  69.8999082  48.8522509  35.7967262  69.6642556
  49.8731543  35.2239295  70.9683911  50.9224640  35.6127351  69.1396851
  51.7661670  34.9687498  69.3868635  50.6850528  35.5374272  67.6472057
  51.5733085  35.8840224  67.1191588  50.4740797  34.5058690  67.3634523
  49.8358322  36.1674723  67.3819103  51.2547804  37.0368044  69.5541322
  52.1372824  37.3768082  69.0126521  50.4129437  37.6890629  69.3218222
  51.4530687  37.0669869  70.6256768  48.7801207  33.0324820  70.9339046
  49.6017898  32.8074770  71.8232357  47.4930414  32.7238948  71.0632484
  46.7823706  32.8910192  70.3514539  47.0054590  32.0994608  72.2899430
  47.2616188  32.7394587  73.1339506  45.4812000  31.9366969  72.2553988
  45.0239479  32.8842413  71.9690331  45.2137000  31.2091424  71.4888395
  44.9129704  31.4886608  73.5962372  45.3383810  30.4768866  74.1572657
  43.9500538  32.2409662  74.1129134  43.5316781  31.9899997  75.0086436
  43.6277626  33.0705267  73.6140992  47.6607709  30.7331607  72.4482385
  47.3872335  29.8119896  71.6789952  48.5410932  30.5860040  73.4553678
  48.8926827  31.5986383  74.4667771  48.1260863  31.6899480  75.2362123
  49.0210710  32.5872354  74.0268212  50.1871420  31.0536020  75.0203830
  50.4116185  31.4573273  76.0080409  51.0364635  31.2888595  74.3793978
  49.9095680  29.5847070  75.0658815  49.2539066  29.3223413  75.8966531
  50.8238088  29.0033378  75.1854957  49.2466912  29.3264877  73.7180929
  49.9603411  29.0629242  72.9374194  48.2958052  28.1367208  73.7588404
  48.1928182  27.3819115  72.7939716  47.6076665  27.9753008  74.8822093
  47.6927226  28.5841598  75.6964195  46.6533330  26.8874960  75.0407821
  47.0608839  25.9613615  74.6351887  46.3612790  26.6658354  76.5271442
  45.4868072  26.0250667  76.6373958  47.1985068  26.1459273  76.9918012
  46.1370402  27.8975542  77.1909836  45.9507996  27.7299997  78.1383446
  45.3788083  27.2573340  74.2908037  45.4110040  28.0962962  73.3950164
  44.2631969  26.6276502  74.6490530  44.2214344  25.9207388  75.3837191
  42.9790659  26.9024608  74.0066922  42.2364594  26.2932924  74.5206478
  42.6287308  28.3877637  74.1322372  42.4121214  28.6281707  75.1728519
  43.4843004  28.9947427  73.8362116  41.5113317  28.7101277  73.3241835
  40.8703457  27.9693007  73.3410181  42.9702500  26.5157324  72.5339728
  41.9486966  26.0874776  72.0010737  44.1164217  26.6842570  71.8875443
  44.9595848  27.0462923  72.3325920  44.2872406  26.3701312  70.4790604
  43.9043608  27.1983658  69.8831984  45.7821570  26.1728393  70.1871802
  46.3470099  26.9804329  70.6522864  46.1168335  25.2437998  70.6479873
  46.0991933  26.1349568  68.7019361  45.2176286  25.7670313  67.8978332
  47.2491307  26.4683303  68.3393398  43.4923138  25.1236302  70.0876378
  43.4760341  24.1326739  70.8200438  42.8213996  25.2118261  68.9406126
  42.8294210  26.0553508  68.3669414  42.0080117  24.1404715  68.3678287
  42.6896336  23.3665570  68.0147721  41.0535065  23.4765821  69.4142668
  40.8218226  24.2172950  70.1789962  39.7658576  23.0086043  68.7381293
  39.1118950  22.5492949  69.4795966  39.2595342  23.8626790  68.2876495
  40.0051326  22.2796142  67.9635029  41.7312577  22.2628793  70.0439397
  41.0590702  21.8068711  70.7711958  41.9716339  21.5364780  69.2678691
  42.6482022  22.5764534  70.5435476  41.1731889  24.7111283  67.2245984
  41.4316352  24.4230549  66.0563492  40.1854024  25.5355739  67.5559552
  39.9638397  25.8163608  68.5107624  39.3249011  26.1107976  66.5315094
  39.9771125  26.4362876  65.7219369  38.3328901  25.0553749  66.0387315
  37.6558616  24.7844109  66.8481838  37.7216526  25.4731135  65.2384977
  39.0022084  23.8952551  65.5697994  39.9300960  24.1198811  65.3491217
  38.5572571  27.3393262  67.0107015  38.6628715  28.4099120  66.4102178
  37.7939881  27.1714174  68.0900782  37.7271514  26.2872695  68.5938601
  36.9748784  28.2370696  68.6625255  35.9613045  28.0307778  68.3189376
  37.0403777  28.2059250  70.1959337  36.2980772  28.9009943  70.5885068
  36.7557954  27.2098197  70.5351817  38.3948739  28.5534459  70.7971343
  39.1387424  27.8337443  70.4543889  38.7095677  29.5328594  70.4377696
  38.3621362  28.5595736  72.3162158  37.5470743  29.3154997  72.8918824
  39.1484227  27.8098138  72.9331199  37.3154436  29.6351360  68.1655622
  38.4509641  30.0966017  68.2784809  36.3126822  30.2974036  67.6041352
  35.3724395  29.9162921  67.5009524  36.4683513  31.6438630  67.0793302
  37.3455627  31.7348056  66.4377325  35.2314455  32.0050526  66.2449005
  34.8693883  31.0990679  65.7573656  34.4450909  32.3378191  66.9231533
  35.4312025  33.0808258  65.1743197  36.4644578  33.0543032  64.8282185
  34.8012119  32.8520929  64.3143877  35.1063823  34.4851955  65.6727988
  34.3782089  34.4229861  66.4809322  36.0058410  34.9391611  66.0887498
  34.5788550  35.3379816  64.6062657  34.4603271  34.9208513  63.6829833
  34.2420763  36.6188500  64.7530654  34.3788476  37.2202770  65.9278353
  34.7437291  36.7015226  66.7268255  34.1188465  38.2010745  66.0322128
  33.7556648  37.3006693  63.7237052  33.6388828  36.8439729  62.8194617
  33.4984299  38.2809494  63.8375739  36.5880163  32.5660078  68.2876320
  36.4824869  32.1110294  69.4252801  36.8316191  33.8479468  68.0431300
  36.9601528  34.2354577  67.1081416  36.9363391  34.8249340  69.1202259
  36.9456768  34.3333295  70.0935418  38.2355253  35.6240503  69.0007127
  38.2694487  36.0726537  68.0082299  38.1997932  36.4431006  69.7194511
  39.5396719  34.8502505  69.2215689  39.5864993  34.0134281  68.5244416
  40.7264598  35.7635588  68.9676129  41.6525309  35.2101248  69.1255504
  40.6921923  36.1280289  67.9405817  40.6875437  36.6097360  69.6543047
  39.5818666  34.3032581  70.6399820  40.5113594  33.7539160  70.7912450
  39.5291090  35.1282771  71.3502055  38.7357259  33.6340038  70.7976354
  35.7419441  35.7522041  68.9694158  35.2983673  36.0049474  67.8579274
  35.2119885  36.2648298  70.0714153  35.5493455  36.0986376  71.0195506
  34.0567223  37.1385585  69.9583313  33.5810309  36.8855028  69.0111172
  33.1135402  36.8717316  71.1317426  32.9751656  35.7963273  71.2436759
  33.5745513  37.2315333  72.0520722  31.7541413  37.5372305  70.9605966
  31.8866055  38.6187956  70.9369079  31.3335412  37.2460899  69.9982003
  30.7751448  37.1806171  72.0600031  31.1305035  36.4887822  73.0164877
  29.5381198  37.6504340  71.9326088  29.2889090  38.2186415  71.1242015
  28.8376389  37.4421807  72.6454776  34.4176078  38.6186674  69.8870559
  35.2847885  39.0990511  70.6151899  33.7311685  39.3311455  68.9976346
  33.0097281  38.9315913  68.3981138  33.9427976  40.7576221  68.7911922
  34.6221136  41.1255946  69.5602598  34.5560494  40.9932917  67.4100618
  35.5757861  40.6083516  67.4082790  33.9968408  40.4157258  66.6740065
  34.5808976  42.4505795  66.9737834  33.5910977  42.8855454  67.1150733
  35.2679683  43.0064568  67.6119670  35.0783728  42.6477040  65.2476254
  33.5252205  42.3810760  64.4121384  33.6713881  42.4707050  63.3360810
  33.1524406  41.3838803  64.6461724  32.8013382  43.1259691  64.7432676
  32.6182281  41.5115114  68.8964518  31.6548891  41.1808546  68.2048211
  32.5747639  42.5274203  69.7551363  33.3648388  42.8197303  70.3303879
  31.3630417  43.3239651  69.9460463  30.8581468  43.3637247  68.9807395
  30.4572149  42.6611549  70.9906834  29.7234683  43.3893378  71.3355770
  29.9025985  41.8513209  70.5155177  31.1985484  42.1134300  72.1799012
  32.0159098  42.9346549  72.9506178  32.1135092  43.9796496  72.6956089
  32.7083938  42.4288569  74.0434103  33.3388524  43.0783602  74.6317617
  32.5874125  41.0840283  74.3773931  33.1239844  40.6858176  75.2256341
  31.7709450  40.2528639  73.6137763  31.6724091  39.2081947  73.8686544
  31.0835803  40.7711383  72.5230168  30.4515922  40.1232121  71.9342488
  31.6568108  44.7636330  70.3618314  32.6265089  45.0331409  71.0698745
  30.8119142  45.6867218  69.9153823  30.0050220  45.4845683  69.3255028
  30.9822612  47.0962703  70.2453839  31.9543601  47.4358624  69.8871230
  29.9019679  47.9388263  69.5637119  28.9195695  47.6069881  69.9003212
  30.0091908  48.9793167  69.8709201  29.9692366  47.8526732  68.0493799
  31.0445423  48.1418400  67.4765411  28.9466343  47.4996551  67.4282746
  30.9122498  47.2679675  71.7551692  29.9249105  46.8937104  72.3886593
  31.9678023  47.8400124  72.3259299  32.7804797  48.1766634  71.8096747
  32.0489377  48.0347760  73.7665805  31.3722254  47.2932577  74.1904780
  33.4865897  47.8422145  74.2406666  33.4843841  47.5614835  75.2937451
  33.9394778  47.0167833  73.6921698  34.3311141  49.0945924  74.0544782
  34.4636473  49.5596635  72.9015025  34.8559305  49.6149230  75.0626333
  31.5898562  49.4030207  74.2419535  31.8669711  50.4229053  73.6024194
  30.8775834  49.4401496  75.3822315  30.3497933  48.3040722  76.1589778
  31.0967481  47.8936081  76.8389248  30.0224491  47.4876180  75.5156441
  29.1933511  48.9352734  76.9037277  28.9247391  48.3701135  77.7956828
  28.2975766  49.0012663  76.2870439  29.7460345  50.2929102  77.2417934
  30.4649476  50.2472919  78.0592730  28.9625755  50.9871688  77.5447489
  30.4016849  50.7123371  75.9301801  29.7014933  51.2770806  75.3145532
  31.6329091  51.5974976  76.1291249  32.5736738  51.2261851  76.8338474
  31.6158719  52.7596216  75.4877222  30.8245283  53.0713548  74.9258550
  32.7201576  53.7119479  75.5163897  32.8029784  54.2671425  76.4501244
  34.0504814  52.9672529  75.3239788  34.3351308  52.5224527  76.2774506
  33.8864205  52.1469222  74.6257857  35.2195762  53.8015245  74.8165270
  36.0255340  53.1371436  74.5032695  34.9056995  54.3597048  73.9339120
  35.7483390  54.7708141  75.8583314  34.9475993  55.4376771  76.1786323
  36.0754297  54.2193786  76.7395700  36.8611315  55.5577741  75.3304671
  37.0280462  55.5294843  74.3247493  37.6693650  56.3074192  76.0725478
  37.4923090  56.3746858  77.3855243  36.7353715  55.8513197  77.8256249
  38.1125659  56.9502893  77.9548036  38.6595159  56.9861827  75.5037258
  38.8008789  56.9323182  74.4949998  39.2779372  57.5608292  76.0761219
  32.4281002  54.5967748  74.3115404  31.4347184  54.3715520  73.6156587
  33.2620740  55.6009412  74.0573684  34.0801723  55.8363398  74.6191377
  33.0337880  56.4583955  72.9012423  32.0580325  56.9414478  72.9545580
  34.0767471  57.5775180  72.8359202  34.2494243  57.9673845  73.8388677
  35.0239074  57.1667573  72.4866953  33.6538886  58.7176064  71.9182758
  33.3491196  58.5072103  70.7402421  33.6352285  59.9340244  72.4559357
  33.3613413  60.7376559  71.8900787  33.8947599  60.0629789  73.4340973
  33.1494164  55.5504034  71.6796083  33.9141841  54.5806933  71.6891766
  32.3875900  55.8614351  70.6369727  31.7633937  56.6675880  70.6131315
  32.3788162  55.0619512  69.4138908  32.0063215  54.0798142  69.7062956
  31.4646167  55.7196778  68.3828308  30.4669126  55.8086737  68.8133251
  31.8239646  56.7325688  68.1999265  31.3483360  54.9907478  67.0269805
  32.3406765  54.9026754  66.5836651  30.9832811  53.9778540  67.1972187
  30.4135558  55.7020926  66.0320250  29.4199686  55.7909819  66.4710070
  30.7761547  56.7150123  65.8564984  30.3135944  54.9590215  64.6923522
  31.3031355  54.8700487  64.2439034  29.9460835  53.9461536  64.8573020
  29.4193664  55.6672578  63.7816039  29.3629973  55.1518661  62.8798385
  28.4713028  55.7300829  64.2044223  29.7858877  56.6253744  63.6098488
  33.7573292  54.8016278  68.7970086  34.7940542  55.1134573  69.3903640
  33.7371539  54.2139388  67.6014386  32.8701291  53.9468173  67.1352250
  34.9327284  53.8859224  66.8261988  34.5770847  53.8199062  65.7982458
  35.9948016  54.9795510  66.9734907  36.1921860  55.1376754  68.0334134
  36.9246840  54.6299046  66.5253744  35.6141692  56.3042007  66.3427140
  35.3013642  56.1417845  65.3110338  34.7612361  56.7295055  66.8715682
  36.7786045  57.2866441  66.3749847  36.9568405  57.6040850  67.4026029
  37.6850337  56.7865714  66.0340265  36.5269102  58.4582564  65.5411918
  36.5480583  59.3763691  65.9843994  36.2717330  58.3984417  64.2374327
  36.2323184  57.2226501  63.6202944  36.3979331  56.3651595  64.1469182
  36.0360331  57.1777644  62.6201698  36.0610772  59.5116512  63.5455904
  36.0947554  60.4173832  64.0135511  35.8659545  59.4609678  62.5456537
  35.5643137  52.5403161  67.1523717  35.8496613  51.7498057  66.2541268
  35.7788448  52.2747766  68.4346475  35.5291331  52.8927495  69.2065798
  36.4114732  51.0276240  68.8224628  37.1855645  50.8003123  68.0891565
  36.9133901  51.1868102  69.7765138  35.5214881  49.8084727  68.9580715
  34.2968660  49.8899909  68.8538348  36.1634223  48.6663367  69.1811630
  37.1795084  48.6013580  69.2446669  35.4831188  47.3883095  69.3586557
  34.4782762  47.5720652  69.7396061  35.3544375  46.6103685  68.0308259
  34.7705977  45.7057623  68.2020357  34.6341657  47.4540914  66.9991122
  34.5499003  46.8953817  66.0669766  33.6381592  47.7032922  67.3649345
  35.1963816  48.3712741  66.8228790  36.7346870  46.2078744  67.5294879
  36.6354237  45.6592733  66.5922650  37.3372000  47.1012603  67.3648677
  37.2203299  45.5743697  68.2716441  36.3365294  46.5572855  70.3096923
  37.5287479  46.8181547  70.4656385  35.7339549  45.5615676  70.9465689
  34.7471440  45.3247694  70.8477566  36.4805589  44.7137127  71.8635458
  37.5008141  45.0978492  71.8524358  35.9150471  44.7879558  73.2992840
  34.8284368  44.7163596  73.2633239  36.4402179  43.6277977  74.1301737
  36.0350106  43.6912416  75.1404583  36.1339012  42.6858870  73.6740604
  37.5288147  43.6737738  74.1722712  36.3005323  46.1242290  73.9327264
  37.3762682  46.2682927  73.8292477  35.8163112  46.9304610  73.3807944
  35.9300498  46.2365381  75.3894540  36.2354125  47.2123236  75.7684597
  34.8511114  46.1262275  75.5004473  36.4351816  45.4528744  75.9548549
  36.5001102  43.2597008  71.4241473  35.4539307  42.6390219  71.2158226
  37.7052078  42.7237673  71.2791922  38.5762431  43.2326403  71.4312146
  37.8827772  41.3359376  70.8822691  36.9609066  40.9329091  70.4629833
  38.9715720  41.2029245  69.7969764  39.9357031  41.4958296  70.2131144
  39.0722183  39.7598510  69.3316944  39.8434256  39.6771772  68.5660220
  39.3305724  39.1220496  70.1767361  38.1145400  39.4432944  68.9175491
  38.6370526  42.1277817  68.6211193  37.6568566  41.8567601  68.2291893
  38.5620700  43.1511536  68.9899805  39.6452209  42.0895851  67.4850507
  39.3306791  42.7728031  66.6965802  40.6248102  42.3910808  67.8577464
  39.7049447  41.0775034  67.0853237  38.3154082  40.5930361  72.1371213
  39.5021122  40.5190512  72.4475289  37.3425052  40.0553449  72.8646479
  36.3531964  40.1025265  72.6186276  37.6225791  39.3372218  74.1036765
  38.2281776  40.0073168  74.7148305  36.3088110  38.9976835  74.8212369
  36.5365240  38.3966325  75.7018670  35.8550105  39.9237457  75.1755081
  35.2912065  38.2503122  73.9706681  35.0610856  38.8378319  73.0812571
  35.7257778  37.3107939  73.6288537  33.9929224  37.9614965  74.7417958
  33.6436248  38.8794101  75.2144637  33.2190544  37.6495257  74.0397933
  34.1728561  36.8821683  75.8067791  33.2135425  36.6900286  76.2874628
  34.4797545  35.9527340  75.3261378  35.1753682  37.2498692  76.8453467
  34.9210837  36.8010921  77.7484262  36.1175966  36.9233445  76.5498802
  35.1887975  38.2828715  76.9644388  38.4482252  38.0731240  73.9082406
  38.2526098  37.3311909  72.9505246  39.3771306  37.8406382  74.8292326
  39.5623356  38.4485339  75.6273722  40.2189254  36.6617861  74.7532177
  40.4777878  36.3508507  75.7656492  39.6446116  35.8501680  74.3076127
  41.5002898  36.8458468  73.9572882  42.4806216  36.1312539  74.1820804
  41.5037911  37.7978539  73.0282972  40.7111303  38.4082679  72.8291048
  42.6803776  38.0408832  72.2041667  42.7936363  37.1821430  71.5426413
  42.4976963  39.3083266  71.3669685  41.5581472  39.2274189  70.8205700
  42.4015379  40.1578824  72.0437657  43.6157323  39.6123083  70.3644070
  44.5425281  39.8099217  70.9025514  43.8362013  38.4153229  69.4545892
  44.6324989  38.6392612  68.7445725  44.1179611  37.5496930  70.0544935
  42.9167907  38.1967582  68.9108322  43.2504171  40.8437802  69.5526627
  44.0461225  41.0588971  68.8402305  42.3203828  40.6613818  69.0143950
  43.1219672  41.6951986  70.2206397  43.9402946  38.1635148  73.0454101
  44.0593915  39.0519766  73.8833794  44.8789028  37.2580105  72.8109965
  44.7861609  36.5155958  72.1171267  46.1446081  37.2420366  73.5335261
  45.9263942  37.2306644  74.6014476  46.9447856  35.9927697  73.1444477
  46.2596955  35.1475845  73.0721467  47.3701502  36.1450644  72.1519547
  48.0673946  35.6305684  74.1066437  48.7830830  34.9841648  73.5975184
  48.6025758  36.5357495  74.3923782  47.5604342  34.9303228  75.3599295
  46.3465295  35.0198809  75.6501171  48.3806034  34.2965070  76.0609402
  46.9743273  38.4872902  73.2138721  46.9693494  38.9764926  72.0810062
  47.6759749  39.0019176  74.2185402  47.6636145  38.6321581  75.1686829
  48.5396471  40.1637656  74.0370083  48.6763919  40.3538151  72.9724375
  47.9045743  41.4113808  74.6466556  47.4526017  41.1529058  75.6037118
  48.6827167  42.1468397  74.8501147  46.8530103  42.0326911  73.7516318
  47.3080171  42.3048634  72.7992847  46.0813352  41.2929990  73.5372067
  46.2128938  43.2545414  74.3638733  45.5330221  43.1070018  75.4014053
  46.3872931  44.3635425  73.8099180  49.8873704  39.8749446  74.6785099
  50.0684760  40.0386724  75.8842462  50.8260439  39.4297999  73.8533316
  50.6802764  39.3021923  72.8514642  52.1607115  39.0796186  74.3056416
  52.0309026  38.5622826  75.2555238  52.8620224  38.1586442  73.2850584
  53.0513887  38.7202949  72.3707025  54.1977640  37.6819812  73.8355227
  54.6817351  37.0326402  73.1049734  54.8359974  38.5422893  74.0363062
  54.0334460  37.1289661  74.7602231  51.9598670  36.9696836  72.9482537
  51.0482269  37.3417528  72.4803670  52.4637202  36.3443066  72.2114250
  51.5818869  36.1120375  74.1403011  50.9419515  35.2934395  73.8107955
  52.4842589  35.7060349  74.5977654  51.0471924  36.7196207  74.8701870
  53.0405178  40.3036597  74.5380296  53.2116793  41.1431479  73.6501307
  53.5986492  40.3897435  75.7411227  53.4533164  39.7040239  76.4825800
  54.4770457  41.4857587  76.1085490  54.0533064  42.4128118  75.7223735
  54.6100350  41.6005105  77.6440430  54.9168937  40.6332864  78.0408103
  55.6654294  42.6391975  78.0159720  55.7439811  42.7053291  79.1015098
  56.6280546  42.3442291  77.5994346  55.3777572  43.6102637  77.6137169
  53.3486668  41.9769588  78.2080377  53.4338038  42.0478586  79.1818128
  55.8559745  41.2290446  75.5206116  56.4524334  40.1811480  75.7609351
  56.3548606  42.1818734  74.7395605  55.8678273  43.0487581  74.5116337
  57.6746500  42.0520931  74.1339500  57.9358320  41.0001582  74.0199769
  57.7072701  42.6879508  72.7220722  57.5844673  43.7671327  72.8152171
  59.0459350  42.4104135  72.0494872  59.0554531  42.8627655  71.0575784
  59.8498551  42.8356806  72.6499722  59.1908319  41.3341762  71.9583871
  56.5664397  42.1301932  71.8799288  56.5933936  42.5803383  70.8876648
  56.6743102  41.0497081  71.7910649  55.6146869  42.3611955  72.3576637
  58.6547990  42.7737607  75.0511402  58.4605790  43.9461529  75.3753206
  59.7014644  42.0705333  75.4715256  59.8895797  41.1061770  75.1963934
  60.6872071  42.6436349  76.3842548  60.2077717  43.5163929  76.8276973
  61.0598134  41.6167248  77.4539960  61.6897592  40.8491747  77.0050848
  61.6552867  42.1067946  78.2249700  59.8749737  40.9628308  78.0948233
  59.0815026  40.0485325  77.4337634  58.1078276  39.6519240  78.2349517
  57.3359193  38.9380025  77.9869138  58.2393713  40.2770657  79.3914655
  57.6265337  40.1655266  80.1991184  59.3370463  41.1033620  79.3297407
  59.7016931  41.7447126  80.1190240  61.9517758  43.1595666  75.7085608
  62.5833407  44.0908268  76.2024780  62.3302956  42.5544293  74.5890745
  61.8375841  41.7663616  74.1682780  63.5183549  42.9915331  73.8598410
  63.7306472  44.0262588  74.1267355  64.7352220  42.1388783  74.2418623
  65.6398805  42.6128549  73.8597979  64.8249080  42.1080719  75.3276156
  64.6511182  40.7238260  73.7087847  64.7487069  40.4923021  72.5026280
  64.4634716  39.7651916  74.6094277  64.3943721  38.7919755  74.3113177
  64.3886578  40.0026966  75.5985487  63.2630812  42.9024522  72.3615967
  62.4263865  42.1203213  71.9107284  63.9893124  43.7111678  71.5973577
  64.6928725  44.3524068  71.9628171  63.8413890  43.7531018  70.1457716
  62.8219788  44.0933880  69.9652774  64.8654715  44.7347133  69.5522768
  64.8812202  44.6092821  68.4697386  64.5273499  45.7525480  69.7500322
  66.2900570  44.5822135  70.0819806  66.8531238  45.4912170  69.8716538
  66.2621880  44.4672151  71.1653756  67.0094862  43.3910282  69.4674710
  67.9804129  43.2641902  69.9451440  66.4393343  42.4813422  69.6580157
  67.1984084  43.5704259  67.9645053  66.2220251  43.6506169  67.4863012
  67.7231134  44.5071349  67.7766679  67.9601978  42.4469083  67.3450264
  67.9311165  42.5370267  66.3093247  68.9481773  42.4788668  67.6674998
  67.5336479  41.5411772  67.6258472  63.9290717  42.3994182  69.4375361
  63.2456305  42.1790808  68.4383362  64.7569059  41.4955504  69.9545927
  65.3234006  41.6537668  70.7878846  64.9242716  40.1711239  69.3526382
  65.0929291  40.3297736  68.2872749  66.1247679  39.4516116  69.9843854
  66.0556326  39.5227827  71.0695158  66.0822895  38.3918883  69.7315393
  67.4572749  40.0214553  69.5298426  67.7990882  39.8511863  68.3406626
  68.1619050  40.6390539  70.3564517  63.6817220  39.2959233  69.5042836
  63.3042309  38.5670203  68.5891170  63.0561559  39.3840540  70.6705379
  63.3607175  40.0053228  71.4195534  61.8707932  38.6057842  71.0056146
  62.2102329  37.5732353  71.0906237  61.2897139  39.1374676  72.3146798
  62.1141960  39.3983155  72.9781770  60.7468402  40.0590439  72.1027427
  60.3648734  38.1930234  73.0470112  59.4762581  38.0112857  72.4431841
  60.8595018  37.2313862  73.1835857  59.9566808  38.7490651  74.3944671
  60.8540027  39.2058258  75.1385532  58.7488634  38.7318918  74.7119373
  60.7755465  38.5709158  69.9376218  59.8555412  37.7615310  70.0231885
  60.8640957  39.4403366  68.9358271  61.6163709  40.1201059  68.8265442
  59.8475974  39.4749200  67.8896550  58.8916487  39.4787169  68.4132280
  59.9708531  40.7531451  67.0142427  60.0648352  41.6210942  67.6674974
  61.2092116  40.6778698  66.1409547  61.2818885  41.5803674  65.5339537
  62.0940913  40.5923878  66.7718681  61.1426463  39.8065022  65.4893217
  58.7214177  40.9187841  66.1576325  58.8155590  41.8170128  65.5468824
  58.6069924  40.0496864  65.5102733  57.8477926  41.0083855  66.8022322
  59.8955528  38.2475714  66.9773602  58.8710870  37.8333125  66.4313222
  61.0769597  37.6600957  66.8202742  61.9381391  37.9690352  67.2718220
  61.2228330  36.4925212  65.9596141  60.6199236  36.7178956  65.0798780
  62.6863699  36.2919007  65.5782898  63.3107762  36.4451442  66.4585978
  62.8352783  35.2611282  65.2580722  63.1395990  37.2227193  64.4806159
  62.5877857  37.1401348  63.2027510  61.8314653  36.3964312  62.9983827
  62.9925529  37.9961906  62.1896167  62.5551113  37.9181110  61.2050755
  63.9608980  38.9511591  62.4489639  64.3693111  39.8016601  61.4494257
  65.0533827  40.4104786  61.7973038  64.5253709  39.0543797  63.7104618
  65.2812023  39.8005627  63.9092074  64.1126610  38.1917258  64.7181759
  64.5524838  38.2729950  65.7012488  60.6572788  35.1985941  66.5222429
  60.1986522  34.3475302  65.7617720  60.6882929  35.0342176  67.8410770
  61.0779209  35.7054187  68.5028029  60.1383739  33.8231498  68.4367495
  60.4788693  32.9599375  67.8650044  60.6181967  33.6364214  69.8811707
  60.1978396  32.7084905  70.2688692  61.7012159  33.5175532  69.8741842
  60.2598045  34.7678695  70.8356210  61.0238816  35.5427903  70.7791860
  59.3205681  35.2231731  70.5201300  60.1297887  34.2907517  72.2770572
  59.0657121  33.8299230  72.6940786  61.2186023  34.3835459  73.0382111
  62.0790624  34.7717775  72.6522374  61.1919831  34.0665769  74.0077146
  58.6212444  33.9301273  68.4106173  57.9223007  32.9476930  68.1648176
  58.1198544  35.1347218  68.6593947  58.6866952  35.9575958  68.8653531
  56.6859313  35.3765829  68.6559811  56.2294878  34.7488001  69.4219413
  56.3672800  36.8508982  68.9861047  56.9129254  37.4965289  68.2986906
  54.8844917  37.1136964  68.8188533  54.6714068  38.1562827  69.0545321
  54.5924136  36.9072024  67.7890550  54.3224005  36.4676119  69.4929136
  56.8082078  37.1693896  70.4215684  56.2342311  36.5509430  71.1118730
  57.8555277  36.8902681  70.5391028  56.6406871  38.6305027  70.8141842
  56.9743551  38.7716324  71.8423112  57.2359977  39.2561299  70.1495566
  55.5910483  38.9109941  70.7319591  56.1191378  35.0292646  67.2854468
  55.1391285  34.2934412  67.1808393  56.7431137  35.5550153  66.2358296
  57.5541281  36.1699676  66.3016566  56.2996536  35.2816288  64.8772109
  55.2946289  35.6871692  64.7637237  57.2233543  35.9592084  63.8636766
  58.2517850  35.8661079  64.2123222  57.1579131  35.4214151  62.9176070
  56.9244752  37.4393608  63.6079164  56.9842695  37.9889107  64.5472116
  57.9480172  38.0161618  62.6456599  57.7286721  39.0688008  62.4694276
  58.9449334  37.9202303  63.0752982  57.9061527  37.4731473  61.7012846
  55.5157437  37.5847946  63.0388587  55.3038158  38.6380459  62.8569158
  55.4431022  37.0327204  62.1011684  54.7932718  37.1870391  63.7511781
  56.2502987  33.7834957  64.6150080  55.3000180  33.2887250  64.0102977
  57.2735730  33.0632031  65.0686746  58.0757551  33.4529286  65.5625773
  57.3157716  31.6160575  64.8818191  57.3844361  31.4233123  63.8110602
  58.5363462  31.0010976  65.5764205  58.5548416  31.3412544  66.6115849
  58.4144188  29.9186771  65.5989935  59.8746063  31.3232937  64.9385432
  59.8266440  31.1094944  63.8705991  60.0769088  32.3893322  65.0413714
  61.0146497  30.5308384  65.5617016  61.0015552  29.2826348  65.4476386
  61.9180436  31.1521444  66.1670614  56.0551916  30.9791014  65.4495539
  55.3267884  30.2951770  64.7352023  55.8004023  31.2026013  66.7368069
  56.3934083  31.7630902  67.3489223  54.6166634  30.6431016  67.3828805
  54.7544873  29.5661469  67.4782917  54.4258311  31.2457509  68.7808955
  54.5158857  32.3290462  68.7058120  53.4094645  31.0327094  69.1134404
  55.3982174  30.7518072  69.8487042  55.2980259  29.6737042  69.9710665
  56.4237223  30.9427466  69.5333635  55.1236075  31.4534975  71.1754928
  55.2239836  32.5307616  71.0420733  54.0930825  31.2644079  71.4778575
  56.0675224  30.9899910  72.2782295  57.0973446  31.0975247  71.9385402
  55.9498907  31.6367297  73.1470453  55.8285312  29.5765120  72.6823747
  56.4622185  29.3284071  73.4686655  54.8398100  29.4648069  72.9849924
  56.0166649  28.9484996  71.8752662  53.3826327  30.9344909  66.5376968
  52.4949348  30.0904554  66.3974416  53.3322620  32.1394386  65.9815702
  54.0500094  32.8566086  66.0902667  52.2057044  32.5220511  65.1519705
  51.2761410  32.3892776  65.7049769  52.2766207  33.5789054  64.8957970
  52.1764607  31.6880579  63.8901963  51.1491789  31.1192029  63.5302071
  53.3200210  31.6066202  63.2216309  54.1835670  32.0638274  63.5128351
  53.4324809  30.8398519  61.9917610  52.7289943  31.2542364  61.2702791
  54.8429215  30.9505875  61.4501772  54.9244604  30.3752620  60.5281312
  55.0733551  31.9959442  61.2465583  55.5463867  30.5601021  62.1854009
  53.0622581  29.3736089  62.2026414  52.3210952  28.7935968  61.4100119
  53.5762803  28.7761596  63.2748077  54.1854403  29.2365592  63.9504069
  53.2945414  27.3760078  63.5670733  53.6613659  26.7708638  62.7377908
  54.0068057  26.9535013  64.8401801  53.7890213  25.9063370  65.0481268
  55.0813257  27.0826793  64.7160148  53.6612563  27.5683139  65.6711645
  51.7955250  27.1464732  63.7055998  51.2490230  26.1993842  63.1443049
  51.1318585  28.0228332  64.4526407  51.5609875  28.8217332  64.9198475
  49.7003935  27.8951138  64.6590013  49.4794816  26.8888301  65.0140126
  49.2313043  28.8985825  65.7130178  49.9147779  28.8647972  66.5613847
  49.2916415  29.9032433  65.2956676  47.8144415  28.6566510  66.2111804
  47.1047416  28.8748098  65.4129594  47.6928891  27.6044605  66.4668778
  47.4936934  29.5153390  67.4255323  48.1794491  29.2738604  68.2377842
  47.6453814  30.5670780  67.1823104  46.0585554  29.2974660  67.8850270
  45.3772779  29.5662300  67.0780147  45.9039724  28.2388494  68.0936322
  45.7214853  30.0944611  69.1009836  44.8602431  29.7100442  69.5402849
  46.5082632  30.0434210  69.7783812  45.5601392  31.0864003  68.8324711
  48.9653850  28.1247315  63.3440781  47.9708538  27.4640575  63.0563567
  49.4698633  29.0652662  62.5535623  50.2950613  29.6153648  62.7923107
  48.8894895  29.4040071  61.2592599  47.8906089  29.8213210  61.3910657
  49.7735305  30.4499877  60.5594212  50.0175311  31.2323628  61.2789223
  50.7121979  29.9734067  60.2754617  49.1691495  31.1066237  59.3181035
  48.7398723  30.3423796  58.6705527  48.3553489  31.7686596  59.6128679
  50.2306104  31.9047788  58.5433531  51.0134601  31.2238740  58.2091677
  49.7736759  32.3295624  57.6497493  50.8371689  32.9826007  59.3287018
  51.7456647  32.8036902  59.7568286  50.2858548  34.1781614  59.5225249
  49.1051632  34.4649473  58.9874295  48.6168991  33.7682382  58.4256549
  48.6865089  35.3828446  59.1385158  50.9119614  35.0906606  60.2535480
  51.8186436  34.8768212  60.6689201  50.4865969  36.0060451  60.4005528
  48.8059516  28.1315148  60.4115916  47.7787707  27.8387636  59.8050101
  49.8998693  27.3781233  60.3917046  50.7484670  27.6115449  60.9060199
  49.9971566  26.1383114  59.6304033  49.7569619  26.4037858  58.6005704
  51.4153929  25.5508532  59.7273347  51.6719554  25.4211455  60.7789742
  51.4820143  24.1898039  59.0445387  52.4931738  23.7914749  59.1243903
  50.7840317  23.5059497  59.5271936  51.2165540  24.2968463  57.9925712
  52.3445253  26.4491593  59.1094535  52.4873480  27.2235503  59.6924837
  49.0109692  25.0757844  60.0952838  48.4513622  24.3345911  59.2837306
  48.8098643  24.9894318  61.4046825  49.2692729  25.5814106  62.0960137
  47.8900553  24.0120739  61.9579040  48.1963086  23.0290846  61.6009657
  47.9270296  24.0250763  63.4919176  47.5287911  24.9759140  63.8464128
  47.0857708  22.8919611  64.0432564  47.1195050  22.9105968  65.1327346
  46.0549609  23.0090653  63.7102045  47.4776427  21.9395369  63.6845247
  49.2772135  23.8646085  63.9381414  49.7720606  24.6966800  63.7878608
  46.4682877  24.3197100  61.5034783  45.6955804  23.4122026  61.2000254
  46.1300121  25.6046046  61.4645483  46.7610214  26.3643036  61.7190590
  44.8020897  26.0433221  61.0466019  44.0661669  25.4493436  61.5887284
  44.6153606  27.5128477  61.3759463  43.6225253  27.8327290  61.0614244
  44.7207757  27.6611116  62.4505460  45.3691316  28.1011809  60.8525436
  44.5868322  25.8192533  59.5529375  43.4635270  25.5961841  59.1046044
  45.6668842  25.8856083  58.7816589  46.6073658  26.0763002  59.1281036
  45.5799185  25.6832944  57.3410316  44.7229295  26.2387223  56.9609846
  46.8407886  26.1970433  56.6634517  46.7648522  26.0408456  55.5874141
  46.9557714  27.2618211  56.8684694  47.7059317  25.6577162  57.0481110
  45.3853282  24.2045748  57.0278113  44.5804754  23.8376539  56.1739061
  46.1243674  23.3576716  57.7336866  46.7849719  23.6437936  58.4560168
  46.0453240  21.9182547  57.5243231  46.0422396  21.7880311  56.4423765
  47.2561683  21.2017514  58.1582758  47.1135607  20.1252609  58.0607648
  48.5413301  21.5975763  57.4491709  49.3839840  21.0826056  57.9101976
  48.4771479  21.3191373  56.3977079  48.6854357  22.6752464  57.5312428
  47.3543652  21.5609049  59.5416999  47.7990451  22.4309745  59.6234718
  44.7664817  21.2862076  58.0744684  44.1495552  20.4517243  57.4106632
  44.3664618  21.6908619  59.2772693  44.8472766  22.3997884  59.8310287
  43.1752136  21.1318201  59.9094361  42.9602210  20.2302802  59.3356618
  43.4576394  20.8159001  61.3830626  43.7040927  21.7569997  61.8758600
  42.5260701  20.4598323  61.8230175  44.5524903  19.8065741  61.7519618
  44.3599580  19.4249849  62.7547080  44.5352485  18.6437962  60.7713665
  45.3148249  17.9308524  61.0385327  43.5642248  18.1508677  60.8091889
  44.7147888  19.0161939  59.7623178  45.9092110  20.4809464  61.7435327
  46.6784401  19.7549206  62.0063638  46.1114876  20.8787460  60.7495772
  45.9157614  21.2950460  62.4683272  41.9193083  21.9947441  59.8248834
  41.0785346  21.9613548  60.7234577  41.7773399  22.7581122  58.7494175
  42.4486289  22.8083500  57.9823919  40.6018858  23.6066444  58.5958540
  39.7003572  22.9951145  58.6208647  40.5487213  24.6151958  59.7503979
  40.7798093  24.0920790  60.6784395  41.3327675  25.3570521  59.5986793
  39.2248621  25.3385372  59.9198473  39.1385826  26.1262671  59.1714841
  38.4021727  24.6443297  59.7480566  39.0831657  26.0550346  61.5781050
  40.2201706  27.4554924  61.4476072  40.2418747  27.9965979  62.3939612
  41.2204423  27.0910981  61.2157636  39.8841285  28.1244411  60.6552479
  40.6571022  24.3285692  57.2516213  39.7669779  25.1059921  56.9118768
  41.7049636  24.0425898  56.4841095  42.4337889  23.3794249  56.7491834
  41.9099389  24.6599763  55.1760851  42.8939745  24.3374527  54.8358844
  40.8487207  24.1927124  54.1801763  39.9079849  24.0294130  54.7066432
  40.6715490  24.9799493  53.4467922  41.2475809  22.9230720  53.4637979
  41.4841739  21.8917452  54.0895381  41.3302960  22.9913978  52.1391384
  41.5993639  22.1668917  51.6016999  41.1252539  23.8682230  51.6600400
  41.9209498  26.1802202  55.2402605  41.5456809  26.8578952  54.2840656
  42.3528383  26.7123120  56.3772881  42.6518274  26.1679183  57.1867095
  42.4333250  28.1523709  56.5549735  41.6270248  28.6431174  56.0103847
  42.2918202  28.5016865  58.0322713  42.3531059  29.5827837  58.1577384
  41.3283565  28.1473736  58.3991190  43.0926870  28.0249994  58.5972269
  43.7810871  28.6348204  56.0184153  44.5918291  29.1943188  56.7587767
  44.0174109  28.4006757  54.7298528  43.3581982  27.9341903  54.1069668
  45.2705179  28.8026588  54.0897447  46.0812711  28.3087101  54.6250643
  45.2840532  28.3633068  52.6165982  44.4884564  28.8833054  52.0834441
  46.2257346  28.6723204  52.1630182  45.1113432  26.8712517  52.4270283
  45.9841151  25.9683107  53.0298680  46.8101195  26.3409868  53.6166244
  45.8102461  24.5938520  52.8888751  46.4941091  23.9085844  53.3674059
  44.7582797  24.1115771  52.1334701  44.5838952  22.7522750  52.0109438
  43.8008487  22.5720611  51.4501853  43.8788564  24.9864985  51.5161855
  43.0598789  24.6069197  50.9231064  44.0586445  26.3603898  51.6669068
  43.3713325  27.0412967  51.1869309  45.4960191  30.3113879  54.1798105
  44.5616052  31.1078559  54.0363941  46.7448268  30.6962139  54.4148413
  47.5272111  30.0508104  54.5240885  47.1048069  32.1012006  54.5378153
  46.5085455  32.5235999  55.3471961  48.5936018  32.2316026  54.8681483
  48.8420313  33.2800931  55.0328584  48.8109535  31.7028026  55.7963012
  49.3954289  31.7096020  53.8223182  50.3422042  31.8058206  54.0568380
  46.7837439  32.8887596  53.2680534  46.3277731  34.0327004  53.3388723
  47.0124260  32.2782759  52.1071292  47.3778094  31.3313615  52.0129745
  46.7401722  32.9623577  50.8497418  47.3256099  33.8814382  50.8331055
  47.1593814  32.0911439  49.6561631  47.0735201  32.6696847  48.7360189
  48.2073708  31.8117296  49.7605268  46.3637344  30.9194709  49.5555089
  46.6569435  30.3902926  48.7848009  45.2631661  33.3266945  50.7408125
  44.8811625  34.1451770  49.9079419  44.4345902  32.7244162  51.5893318
  44.7272713  32.0494792  52.2949618  43.0007474  32.9986040  51.5663739
  42.8438635  33.6888218  50.7368663  42.2151797  31.6993294  51.3513070
  42.3785770  31.0445587  52.2070837  41.1505111  31.9326710  51.3282090
  42.5777497  30.9457931  50.0838229  43.5876334  30.5438377  50.1714346
  41.9071314  30.0958878  49.9573158  42.4909473  31.8553760  48.8624359
  41.4453747  32.0874614  48.6612262  42.9911965  32.7989794  49.0810027
  43.0894441  31.2580238  47.6705169  43.2569029  30.2521886  47.6695029
  43.4281503  31.9507085  46.5862853  43.2291079  33.2604168  46.5525914
  42.8171107  33.7344097  47.3560707  43.4877620  33.7943878  45.7231591
  43.9614185  31.3366183  45.5368973  44.1131714  30.3285449  45.5586718
  44.2187453  31.8734729  44.7088519  42.4862920  33.6876934  52.8282523
  41.2886163  33.6522294  53.1040500  43.3735325  34.3149504  53.5946856
  44.3735633  34.3654184  53.4028068  42.9380569  34.9988101  54.8132416
  41.8971380  35.2721645  54.6431642  43.0654750  34.0601894  56.0156241
  42.6200771  34.5268313  56.8947100  42.5092303  33.1421666  55.8258346
  44.4187626  33.7507952  56.2755006  44.4696526  32.9334549  56.8136214
  43.6850893  36.3033053  55.1031467  44.7698804  36.5439504  54.5710469
  43.0869969  37.1404576  55.9483139  42.1843662  36.9489101  56.3839566
  43.6710065  38.4233274  56.3348107  44.3690939  38.7305744  55.5566003
  42.5775637  39.4791483  56.4921066  41.9747119  39.2358721  57.3668981
  43.0442186  40.4450394  56.6855402  41.6778062  39.6055264  55.3048092
  42.1509130  39.8445924  54.0334051  41.1322034  39.9221826  53.1942028
  41.2014135  40.1030663  52.1316412  40.0152197  39.7411611  53.8758006
  39.0730011  39.7487506  53.4846185  40.3289073  39.5406298  55.1985725
  39.6308815  39.3641409  56.0034902  44.3959102  38.2791792  57.6671368
  43.8193253  37.7855796  58.6332591  45.6488557  38.7227634  57.7205187
  46.1309354  39.1501515  56.9299464  46.4566070  38.6354719  58.9374994
  45.9088219  38.0135435  59.6456890  47.8139459  38.0076487  58.6130424
  47.6790337  36.9580860  58.3515507  48.2466698  38.5003166  57.7418999
  48.7034655  38.1141911  59.7115016  49.5619728  37.7039043  59.4783303
  46.6757056  40.0006820  59.5880340  47.3046680  40.8769498  58.9925862
  46.1677641  40.1815860  60.8080894  45.6508781  39.4712434  61.3273420
  46.3251110  41.4555580  61.5055744  46.7239459  42.1298381  60.7478758
  44.9753414  41.9875985  62.0421784  44.6231954  41.3215959  62.8302353
  45.1584974  43.3846989  62.6165281  44.2032847  43.7520916  62.9919709
  45.8805254  43.3507113  63.4329964  45.5233766  44.0538748  61.8369444
  43.9458099  42.0189250  60.9282971  43.0001202  42.3949018  61.3180796
  44.2941599  42.6725933  60.1290844  43.8019533  41.0114978  60.5374779
  47.3157534  41.4073835  62.6648516  47.0311130  40.8585949  63.7352697
  48.4875570  41.9875939  62.4387227  48.7422072  42.4263442  61.5539553
  49.5245198  42.0463860  63.4559944  49.3647196  41.3049487  64.2388792
  50.8982718  41.7595375  62.8377895  50.8507442  40.8169808  62.2932577
  51.1272046  42.5372909  62.1090141  52.0185283  41.6869521  63.8416404
  52.5231811  42.8426045  64.4339823  52.1136877  43.8037717  64.1606753
  53.5543832  42.7759589  65.3791901  53.9345575  43.6817417  65.8282447
  54.0878827  41.5457994  65.7391897  54.8824250  41.4919709  66.4687499
  53.5932625  40.3824255  65.1551981  54.0038946  39.4222393  65.4304394
  52.5604696  40.4590347  64.2079416  52.1816460  39.5536627  63.7578835
  49.4789927  43.4632879  63.9967146  49.6862098  44.4181530  63.2524199
  49.1979905  43.5980429  65.2890875  49.0291907  42.8164710  65.9218450
  49.1087226  44.9168012  65.9141202  49.3708472  45.6508096  65.1523194
  47.6809968  45.1644661  66.4236997  47.4032800  44.3815329  67.1295339
  47.6453281  46.1094074  66.9658469  46.7480742  45.1931104  65.3530564
  46.6425443  46.1141177  65.0359618  50.0784705  45.0662078  67.0723462
  50.2274895  44.1523466  67.8834202  50.7314696  46.2243716  67.1438781
  50.6213445  46.9774861  66.4648486  51.6778867  46.5215944  68.2176054
  51.7070373  45.6662361  68.8932727  53.1075511  46.7506902  67.6646490
  53.4941909  45.8006858  67.2958789  53.0741111  47.7430293  66.5270467
  54.0844806  47.8953941  66.1476363  52.4402631  47.3585280  65.7277061
  52.6737641  48.6917936  66.8838345  54.0204386  47.2654186  68.7703308
  55.0225604  47.4228987  68.3709501  53.6303105  48.2084956  69.1544906
  54.0626194  46.5340399  69.5770792  51.2175271  47.7736527  68.9635927
  51.0147202  48.8202681  68.3557064  51.0388419  47.6647054  70.2779743
  51.1945734  46.8085049  70.8097614  50.5905908  48.8065181  71.0758489
  50.3130689  49.6063578  70.3889406  49.3659885  48.4305948  71.9284337
  49.6770617  47.7136775  72.6884732  48.7940069  49.6630797  72.6068457
  47.9286965  49.3803065  73.2058593  49.5518128  50.1084628  73.2511578
  48.4904248  50.3874666  71.8499821  48.3588499  47.8560960  71.0889797
  47.5789890  47.6153736  71.6318763  51.7127632  49.2904329  71.9902080
  52.3778289  48.4888079  72.6349785  51.9083092  50.6039417  72.0537075
  51.3430946  51.2902356  71.5539283  52.9788723  51.1787889  72.8680576
  53.4290790  50.3125285  73.3536149  53.9873186  51.9508022  71.9873258
  53.5293920  52.8887189  71.6741860  55.2521635  52.2474938  72.7828869
  55.9572735  52.7921569  72.1551768  55.0011012  52.8523800  73.6542774
  55.7043239  51.3107607  73.1096777  54.3432631  51.1309474  70.7475535
  54.9724501  50.2918484  71.0436659  53.4309468  50.7107274  70.3241245
  55.0630828  51.9392965  69.6765576  55.2867094  51.2971157  68.8247219
  54.4267981  52.7624693  69.3534085  55.9924279  52.3375763  70.0840288
  52.5120213  52.1472596  73.9566014  51.8738834  53.1638869  73.6692983
  52.8356282  51.8261330  75.2064803  53.3357117  50.9760250  75.4668145
  52.4880976  52.6950304  76.3321561  51.6409963  53.3382181  76.0920356
  52.0790389  51.8701041  77.5605426  52.8419804  51.1145332  77.7489992
  52.0547961  52.5227495  78.4329119  50.7489783  51.1945552  77.4210059
  49.5762795  51.8923559  77.2243907  48.5688908  51.0422175  77.1308031
  47.5328513  51.3040293  76.9735305  49.0451419  49.8166204  77.2621375
  48.4929674  48.9596577  77.2333762  50.4058213  49.8844418  77.4442271
  51.0765967  49.0484950  77.5803569  53.7525588  53.4917909  76.6313344
  54.8000982  52.9124802  76.9102918  53.6563778  54.8137284  76.5567385
  52.7951921  55.3128860  76.3343653  54.8106760  55.6712610  76.7942980
  55.5890456  55.0193830  77.1914740  55.2423161  56.3316161  75.4840862
  54.4837162  57.0570177  75.1894648  56.1648772  56.8863235  75.6564631
  55.4627087  55.3581833  74.3358208  56.4030296  54.8254949  74.4815695
  54.6702831  54.6096026  74.3319934  55.4925350  56.2161980  72.7550127
  53.7330797  56.1358311  72.2851359  53.5909956  56.6277275  71.3226038
  53.4241696  55.0932584  72.2088626  53.1312574  56.6378559  73.0418967
  54.5671685  56.7658955  77.8285246  53.4713475  57.3264078  77.9173681
  55.6055324  57.0632458  78.6035216  56.5049431  56.5847107  78.5499445
  55.5508232  58.1123995  79.6101667  54.7903578  58.8424739  79.3328855
  55.1726172  57.5488579  80.9851005  54.2365364  56.9965161  80.9001343
  55.9351012  56.8377460  81.3027593  55.0203359  58.6354138  82.0570966
  55.9457963  59.2079505  82.1230794  54.2370367  59.3299346  81.7554523
  54.6825636  58.0607937  83.4360787  54.3787347  58.8680402  84.1030309
  53.8339773  57.3819487  83.3503249  55.8647483  57.3224814  84.0374739
  56.2342643  56.5912340  83.3186435  56.6746031  58.0294085  84.2181238
  55.5269360  56.6288988  85.3118906  56.1901493  55.8430846  85.4663382
  55.5966923  57.3010205  86.1025052  54.5573791  56.2573339  85.2588630
  56.9300976  58.7470990  79.6856149  57.8537964  58.1580414  80.2383578
  57.0810509  59.9316042  79.1051000  56.3436358  60.4306259  78.6077908
  58.3652191  60.6144793  79.1479919  59.1163693  59.8999936  79.4848903
  58.7772667  61.1033429  77.7501682  59.6586303  61.7364054  77.8543230
  59.0738860  60.2379245  77.1583229  57.7224363  61.8761413  76.9725613
  56.7982755  61.2991508  76.9473643  57.5017374  62.8082708  77.4926031
  58.1641061  62.1873275  75.5398768  59.3112631  61.8407403  75.1722113
  57.3635214  62.7804115  74.7807854  58.3321063  61.7669134  80.1422776
  57.2732631  62.3299521  80.4314166  59.4993462  62.1045251  80.6757151
  60.3844955  61.6526186  80.4464180  59.6040056  63.1742341  81.6551552
  58.6989002  63.7737929  81.5612642  59.7160559  62.6035174  83.0801528
  60.6470343  62.0414126  83.1584301  59.7308716  63.7249968  84.1053525
  59.8102606  63.3016308  85.1062239  60.5836750  64.3772295  83.9188050
  58.8089938  64.3010005  84.0270770  58.6005318  61.7432672  83.3381466
  58.6717956  61.3783316  84.2443720  60.8176102  64.0469603  81.3987574
  61.8937490  63.5550557  81.0633604  60.6344121  65.3491464  81.5616986
  59.7448982  65.7718172  81.8259703  61.7177835  66.2972086  81.3701221
  62.6636339  65.7590409  81.4244028  61.6380635  66.9834537  79.9781389
  60.6571903  67.4478611  79.8764153  62.7136291  68.0654064  79.8468152
  62.6407961  68.5338337  78.8652439  62.5674414  68.8190639  80.6203108
  63.6994368  67.6143144  79.9616289  61.8257148  66.0029522  78.9473427
  61.7733579  66.4369497  78.0699267  61.6308107  67.3601382  82.4585675
  60.5885356  67.9883203  82.6382220  62.7239946  67.5407292  83.1927840
  63.5859745  67.0092957  83.0691592  62.7785685  68.5341483  84.2569430
  62.0502920  68.2640815  85.0226937  64.1764699  68.5644431  84.8973178
  64.9246705  68.7620352  84.1297116  64.2595637  69.6773327  85.9321778
  65.2547980  69.6871134  86.3769195  64.0683155  70.6362126  85.4514249
  63.5160808  69.5067246  86.7102055  64.4640332  67.2071984  85.5399562
  63.8447022  67.1011952  86.4308267  64.1652152  66.4195582  84.8481558
  65.9062083  66.9996001  85.9212930  66.0251918  66.0136468  86.3704255
  66.5315787  67.0711426  85.0314196  66.2059191  67.7630534  86.6382766
  62.4374047  69.9139598  83.6949006  63.0736360  70.3863443  82.7535418
  61.4251872  70.5445672  84.2847413  60.9116083  70.1593881  85.0771016
  60.9471833  71.8566819  83.8536110  60.2480114  72.2214257  84.6065005
  62.1003096  72.8672706  83.7386745  62.8802969  72.4498835  83.1019165
  61.7374017  73.7703352  83.2471705  62.7031701  73.2401882  85.0905046
  62.0666308  72.9806708  86.1355383  63.8133816  73.8116269  85.1077447
  60.2407939  71.7325743  82.5011601  60.3454724  72.6222074  81.6559168
  59.5193143  70.6287631  82.3058857  59.4098447  69.8827309  82.9921956
  58.8168254  70.4137362  81.0510181  58.4995888  71.3835810  80.6662687
  59.5223024  70.0002519  80.3305106  57.6003962  69.5005805  81.1046883
  57.1312987  69.0383109  80.0637563  57.0881581  69.2405233  82.3058562
  57.4742787  69.6178552  83.1714217  55.9123846  68.3815976  82.5092035
  55.8517287  68.2798652  83.5927626  54.6469955  69.0352385  81.9335534
  54.4920787  70.0020051  82.4128156  54.7934720  69.2262545  80.8705189
  53.3957496  68.1717707  82.1231424  53.5878790  67.1755913  81.7247822
  53.2023131  68.0559664  83.1896342  52.1597155  68.7408738  81.4557284
  52.2209071  69.0342306  80.2410633  51.1235164  68.8839647  82.1435666
  56.0252610  66.9617546  81.9453225  56.7428262  66.7120568  80.9722942
  55.2949887  66.0377085  82.5662174  54.6949086  66.2365480  83.3666315
  55.2889393  64.6391644  82.1499474  56.2514196  64.4306356  81.6819009
  55.0968884  63.7138799  83.3562918  55.3302566  62.6921243  83.0577825
  55.8124677  63.9914834  84.1301992  53.6911651  63.7449525  83.9493261
  53.5745880  64.6465961  84.5502026  52.9619066  63.8046822  83.1416365
  53.3883102  62.5274872  84.8091697  54.0246477  62.3648119  85.8731811
  52.5136571  61.7270340  84.4163052  54.1657999  64.3818118  81.1486534
  53.0889471  64.9799807  81.2336000  54.4216419  63.4841420  80.2026979
  55.3050149  62.9817215  80.1127715  53.4259674  63.1464949  79.1975971
  52.4970583  63.6343841  79.4933422  53.8645255  63.6496546  77.8213794
  54.7910188  63.1429107  77.5495438  53.1123917  63.3518041  77.0906326
  54.0851400  65.1568627  77.6979532  54.9351835  65.4527831  78.3115550
  54.3720081  65.5023561  76.2433488  54.5299483  66.5767466  76.1493644
  55.2657410  64.9731821  75.9132497  53.5251276  65.2045092  75.6252432
  52.8560105  65.9077829  78.1905723  53.0239318  66.9809618  78.0985649
  51.9908119  65.6230789  77.5910600  52.6712511  65.6578003  79.2357363
  53.1765058  61.6495669  79.1249565  54.1157157  60.8518543  79.0779931
  51.9014569  61.2752728  79.1269941  51.1176377  61.9243263  79.1976903
  51.5141421  59.8745109  79.0267571  52.3827841  59.2393876  79.2015096
  50.4530930  59.5094660  80.0810274  49.5602680  60.1114980  79.9129941
  50.0832148  58.0390121  79.9577908  49.3320868  57.7886585  80.7068321
  49.6811920  57.8467998  78.9632375  50.9706435  57.4264129  80.1152309
  50.9902630  59.7993372  81.4748699  50.2356726  59.5394521  82.2173415
  51.8891810  59.2078484  81.6484452  51.2313401  60.8585523  81.5583340
  50.9348552  59.6641642  77.6277146  49.9943823  60.3519611  77.2343304
  51.5030461  58.7215318  76.8794950  52.2801788  58.1386821  77.1896563
  51.0431815  58.4430582  75.5186369  50.0748847  58.9360669  75.4286095
  52.0467168  58.9867763  74.4949780  52.9953865  58.4674732  74.6295406
  51.6889472  58.7417020  73.4954979  52.3008474  60.4769063  74.5631478
  51.7036483  60.9863188  73.8063862  51.9814651  60.8601613  75.5328743
  53.7825686  60.7884287  74.3472076  53.9363944  61.8660688  74.4054780
  54.3663622  60.3394465  75.1515242  54.2954417  60.2793926  73.0094194
  54.0418253  59.2243617  72.9038136  53.7898147  60.8114490  72.2038132
  55.7760569  60.4496042  72.8626965  56.1148009  59.8723393  72.0668242
  55.9942880  61.4502818  72.6811654  56.2487148  60.1453298  73.7371093
  50.8552095  56.9565473  75.2380431  51.5155201  56.1065273  75.8346753
  49.9529289  56.6577462  74.3107791  49.3845448  57.3548907  73.8301106
  49.6933077  55.2850791  73.8936461  50.4836074  54.6423707  74.2817339
  48.3562388  54.7520259  74.4418193  47.5524679  55.4308818  74.1560344
  48.0787952  53.3720568  73.8512100  47.1331004  52.9940194  74.2382423
  48.0221947  53.4455215  72.7646717  48.8825860  52.6894477  74.1275126
  48.4043193  54.6778944  75.9700588  49.2894582  54.1158446  76.2696836
  48.5161181  55.6857339  76.3697168  47.1758049  54.0331736  76.5947190
  47.2848788  54.0175886  77.6789178  46.2881067  54.6069676  76.3273513
  47.0726155  53.0132176  76.2256071  49.6352025  55.2791484  72.3679677
  48.8729612  56.0350340  71.7699926  50.4439492  54.4346949  71.7395848
  51.0885642  53.7923957  72.2008149  50.4509458  54.3812353  70.2870622
  49.7052748  55.0753041  69.8983551  51.4205046  54.7158726  69.9193673
  50.1674495  52.9948612  69.7544471  50.4556945  51.9996433  70.4136718
  49.6083669  52.9240777  68.5503581  49.3704715  53.7322038  67.9749939
  49.2896715  51.6335706  67.9577886  49.9817506  50.8999067  68.3717571
  47.8504436  51.2652838  68.3093390  47.7351827  51.2981623  69.3924442
  47.1844485  52.0215841  67.8949026  47.4103139  49.9079330  67.8159492
  46.8879083  50.0105273  66.8647553  48.2814340  49.2781407  67.6344624
  46.4953876  49.2454713  68.8425009  47.0976059  48.8016942  69.6348828
  45.8621089  50.0008118  69.3078382  45.6283956  48.1792929  68.2076541
  46.2521973  47.4677246  67.6667576  45.1027000  47.6194453  68.9809592
  44.6434857  48.8018606  67.2743074  43.8736827  48.1290028  67.0827881
  44.2522085  49.6627993  67.7070056  45.1182480  49.0477072  66.3826207
  49.4923605  51.6050907  66.4430609  49.1700972  52.5663246  65.7440639
  50.0466276  50.4977148  65.9504792  50.3337089  49.7045813  66.5244421
  50.2938424  50.3230809  64.5255427  49.7657755  51.1101026  63.9874495
  51.7943170  50.4361341  64.2167196  52.1234066  51.4372635  64.4965248
  52.3266610  49.7340751  64.8591346  52.2282378  50.1788253  62.7631000
  51.9676099  49.1540196  62.4999814  51.5089633  51.1273592  61.8244704
  51.8253960  50.9345473  60.7991856  50.4330651  50.9744828  61.9071811
  51.7512797  52.1563838  62.0915754  53.7306403  50.3595203  62.6240851
  54.0252943  50.1744943  61.5906107  54.0017425  51.3776097  62.9025393
  54.2436464  49.6558759  63.2786875  49.7791998  48.9628554  64.0692011
  50.1841671  47.9269138  64.6017866  48.8732192  48.9729827  63.0960066
  48.5062940  49.8203920  62.6630120  48.3228324  47.7307118  62.5621083
  48.5373405  46.9242124  63.2631204  46.7987460  47.8097385  62.4244801
  46.5479510  48.4376992  61.5696396  46.4053751  46.8152910  62.2163495
  46.1258920  48.3645407  63.6683077  46.1372334  47.7320342  64.7201770
  45.5518468  49.5495556  63.5551502  45.0931358  49.9734091  64.3619249
  45.5663227  50.0402348  62.6613457  48.9658160  47.4414019  61.2063849
  48.9056366  48.2650178  60.2915887  49.5893845  46.2734896  61.0992155
  49.6518398  45.6020846  61.8641296  50.2481600  45.8310767  59.8764700
  50.3320417  46.6261032  59.1359122  51.6671236  45.3747767  60.2104500
  51.6334276  44.4867555  60.8419648  52.1935473  45.0969757  59.2974978
  52.4225262  46.5006275  60.9288013  51.8140257  46.8698826  61.7547618
  53.7142054  45.9840296  61.5042597  54.2373311  46.7956284  62.0105095
  53.5022541  45.1878204  62.2184401  54.3399425  45.5939882  60.7019600
  52.6766702  47.6607867  59.9540175  53.2138006  48.4578903  60.4691978
  53.2728702  47.3054874  59.1132268  51.7245859  48.0432080  59.5874081
  49.3994797  44.6905914  59.3155769  49.3391553  43.5953918  59.8822379
  48.7451519  44.9624719  58.1933283  48.8296363  45.8438427  57.6862534
  47.8377465  44.0083702  57.5838502  47.7922633  43.1941034  58.3074266
  46.4769384  44.6772477  57.3394403  46.5898777  45.4495092  56.5788472
  45.4697885  43.6566341  56.8275798  44.5098483  44.1453325  56.6593374
  45.8287232  43.2287703  55.8918339  45.3484148  42.8631334  57.5651347
  45.9873400  45.3273236  58.6168129  45.0212933  45.8003080  58.4379037
  45.8816831  44.5701493  59.3933853  46.7056663  46.0802045  58.9402240
  48.2909325  43.3632890  56.2814337  48.5681696  44.0444064  55.2950886
  48.3361074  42.0360487  56.2951670  48.1035068  41.4830046  57.1199701
  48.7198028  41.2272227  55.1441034  49.2391684  41.7939488  54.3720699
  49.6607502  40.1104373  55.6136365  50.4849892  40.5507529  56.1748826
  49.1227622  39.4550445  56.2983921  50.2227305  39.2832991  54.4708291
  49.7485835  39.4347595  53.3185825  51.1373632  38.4673904  54.7381155
  47.3996869  40.6400397  54.6256016  46.9227458  39.6314343  55.1412919
  46.8118908  41.2772963  53.6149317  47.2052200  42.0984633  53.1551155
  45.5258034  40.8396480  53.0719056  44.9104635  40.6514583  53.9514432
  44.9484856  41.9420088  52.1800476  45.6076519  42.0843754  51.3238014
  43.9859491  41.6117943  51.7896480  44.7601283  43.2906698  52.8932228
  45.6887784  43.5643465  53.3932499  44.4274007  44.3765035  51.8833458
  44.2965894  45.3267619  52.4012525  45.2410333  44.4649099  51.1631012
  43.5060275  44.1180666  51.3614830  43.6541158  43.1711984  53.9476439
  43.5252634  44.1299612  54.4497444  42.7193234  42.8862884  53.4636507
  43.9298382  42.4119586  54.6796455  45.5153522  39.5115185  52.3117979
  46.5590414  38.9866194  51.9202103  44.3153811  38.9647705  52.1270388
  43.4456949  39.3637985  52.4810707  44.1499009  37.7195852  51.3835519
  44.8488506  36.9713549  51.7579525  42.7256964  37.1890978  51.5603617
  42.6121638  36.2601184  51.0023020  42.5347208  37.0027570  52.6172337
  42.0141022  37.9260372  51.1872396  44.4232789  37.9927578  49.8991193
  44.2819930  39.1238302  49.4355284  44.8218521  36.9591547  49.1603954
  44.9636385  36.0141146  49.5174511  45.0903113  37.1238760  47.7395482
  46.0116509  37.6905032  47.6062219  45.2481205  36.1468666  47.2829073
  43.9502897  37.8363216  47.0318413  42.7796499  37.5198313  47.2558868
  44.2841834  38.7963219  46.1731496  45.2454435  39.0598205  45.9555062
  43.2679168  39.5644386  45.4594874  42.4495971  39.6886160  46.1687693
  43.8414636  40.9233361  45.0318807  43.0772341  41.4914346  44.5008464
  44.1106908  41.5005235  45.9165956  44.9807897  40.7678513  44.2017322
  45.5034196  41.5968206  44.2041784  42.6638117  38.8584780  44.2436934
  41.6792154  39.3321469  43.6793346  43.2561517  37.7447254  43.8296470
  44.0879278  37.3399111  44.2603383  42.7351997  37.0011444  42.6894526
  42.4776179  37.7060643  41.8988398  43.7875242  36.0223732  42.1465952
  43.4640830  35.6716469  41.1660148  44.7227537  36.5622081  42.0000688
  44.0591401  34.8072035  43.0352140  43.1079276  34.3922069  43.3697908
  44.5524164  34.0370662  42.4421372  44.9171031  35.1221780  44.2512710
  45.3350500  36.2917794  44.4057345  45.1753438  34.1966633  45.0541105
  41.4979716  36.2178248  43.1310352  40.4271446  36.3431780  42.5392100
  41.2523851  35.5830157  44.2965388  41.9844529  35.3958410  44.9810907
  39.8649627  35.0665418  44.7418643  40.0982206  34.0537840  44.4130065
  39.5743600  35.4788147  46.1359264  39.9403567  36.4862948  46.3354662
  38.5017228  35.4849525  46.3309795  40.2666442  34.4806226  46.9760390
  39.8439045  33.3180118  47.0721133  41.2903975  34.9520140  47.7458165
  41.7366468  34.3418644  48.4305560  41.6091799  35.9144719  47.6361512
  38.4577239  35.4341849  44.1491886  37.7562123  36.3052809  44.6647450
  38.1168087  34.8087141  42.9847711  38.7783038  34.1517357  42.5697800
  36.9495719  34.8875735  42.1723842  36.0611875  34.5566023  42.7096440
  36.4481979  36.2862241  41.7033676  36.3513091  36.9111763  42.5911853
  37.4734132  36.9356005  40.7720792  37.1084984  37.9114732  40.4531816
  38.4188023  37.0565751  41.2998893  37.6239911  36.3016813  39.8980478
  35.0256979  36.2422476  41.0751057  35.0430985  35.5956658  40.1980019
  34.3343724  35.7931604  41.7884035  34.5008403  37.6236018  40.6700450
  33.5050351  37.5223871  40.2389238  34.4518535  38.2659712  41.5487496
  35.1715564  38.0657532  39.9341387  37.4546605  34.1031554  41.0233051
  38.6756039  34.0537289  40.8208096  36.4953991  33.4915360  40.3068464
  35.5216921  33.5324596  40.6064546  36.6323824  32.7403635  39.1083989
  35.6600820  32.3863175  38.7668534  37.0427533  33.3619116  38.3127497
  37.5257634  31.6040966  39.3883326  37.1088416  30.5796457  39.9165376
  38.7994521  31.7882354  39.0146175  39.2434589  32.6448416  38.6853612
  39.5835769  30.6158964  39.1078030  38.8821041  29.8501106  38.7768800
  40.8628452  30.5692316  38.2574460  40.6750842  31.0622556  37.3036519
  41.6462033  31.1358991  38.7605803  41.3703942  29.1328183  37.9918131
  41.0384895  28.4896768  38.8065095  40.9018628  28.7611037  37.0804013
  42.8949539  28.9982620  37.8502277  43.1499188  28.5528598  36.8889339
  43.3673985  29.9802411  37.8816470  43.3939628  28.1450042  38.9668755
  42.7428515  27.7401003  39.6397796  44.7335252  27.9136870  39.0758063
  45.5707290  28.3133416  38.0742275  45.1929722  28.7819638  37.2503379
  46.5731247  28.1432155  38.1500027  45.2320058  27.2925935  40.1851398
  44.6024582  27.0011967  40.9325432  46.2340247  27.1201234  40.2654276
  40.1295757  30.4796688  40.4716301  39.9479423  29.4915108  41.1639820
  40.8809274  31.4830243  40.8682930  40.9406549  32.4180048  40.4654443
  41.6844824  31.1925777  41.9844947  41.8435809  30.1239901  42.1318999
  43.0469801  31.8447752  41.7724584  43.4011828  31.6040621  40.7704311
  42.9300926  32.9277167  41.8173035  44.0297323  31.4516957  42.7111472
  44.0349817  30.4750758  42.7897673  40.9965079  31.7525439  43.1353400
  41.1438977  32.9211331  43.4583703  40.1652704  30.9120191  43.7541802
  40.0400968  29.9362313  43.4841786  39.3806493  31.3128103  44.8492875
  39.8231167  30.9957740  45.7934404  39.2817057  32.3973852  44.8920474
  38.0755995  30.6601807  44.6182622  37.5499879  30.0339244  45.5239452
  37.4597574  30.7626855  43.4336297  37.7503182  31.2410888  42.5815436
  36.2279822  30.0696688  43.4720589  35.8611657  30.1085490  44.4980525
  35.0846894  30.7398011  42.6977797  34.1820153  30.1349128  42.7857552
  34.8987660  31.7316274  43.1096875  35.3608702  30.8297720  41.6473819
  36.4580185  28.6325172  43.0966665  36.2186309  27.7389984  43.9104716
  36.9573441  28.3565279  41.8699352  37.1846039  29.0503315  41.1583542
  37.2021537  26.9763264  41.4998741  36.2826894  26.4248673  41.6957497
  37.4918206  26.8222523  40.0209088  38.3216896  27.4804459  39.7610846
  37.9428731  25.4012581  39.6705919  38.1400365  25.3359030  38.6007245
  38.8516135  25.1618786  40.2217855  37.1588274  24.6940651  39.9391500
  36.2445666  27.2378451  39.2047881  36.4529648  27.1271443  38.1404481
  35.4023138  26.6015724  39.4778455  35.9990081  28.2772345  39.4203610
  38.2984185  26.3630217  42.3547015  38.1873880  25.2178666  42.8007666
  39.3549572  27.1255493  42.6659370  39.4719693  28.0884828  42.3506445
  40.4265416  26.6382026  43.4833017  40.7829665  25.7419600  42.9752845
  41.5616898  27.6291599  43.6241393  41.1633845  28.6382085  43.7263242
  42.1295365  27.4179625  44.5302501  42.4718191  27.5521366  42.4129585
  42.2237714  26.7820837  41.4548725  43.5324849  28.2232084  42.4900022
  39.9542176  26.3368784  44.8618193  40.4119582  25.3589001  45.4513013
  39.0375645  27.1417663  45.4533271  38.6040332  27.9743610  45.0551630
  38.6414040  26.7633801  46.7981761  39.0640866  25.7797716  47.0053059
  39.2493129  27.6975325  47.8892784  39.1920997  28.7197272  47.5162051
  38.6054675  27.6415421  48.7666296  40.7022858  27.4522025  48.3593943
  41.3166179  27.2795845  47.4762861  41.0645329  28.3685701  48.8255246
  40.9453339  26.2932831  49.3402182  41.8504974  26.5082227  49.9081594
  40.1206165  26.2681116  50.0524952  41.0870160  24.8944464  48.7140880
  41.2212383  24.1525923  49.5009207  40.1706413  24.6350400  48.1846046
  42.2393128  24.8434417  47.7757513  42.6956881  23.9103151  47.8366300
  41.9035585  25.0019682  46.8047105  42.9262111  25.5822309  48.0291646
  37.1240527  26.6278770  46.8967038  36.6055649  25.5546338  46.5855635
  36.3339205  27.6881097  47.2557971  36.6258102  28.6534647  47.4071019
  34.9205617  27.3742796  47.4352509  34.6831250  26.5134875  46.8100774
  34.6406666  27.0342920  48.8995022  35.3260004  26.2477867  49.2149908
  34.8561318  27.9097598  49.5120712  33.2141471  26.5825800  49.1742103
  32.5143424  27.3420150  48.8261673  33.0019114  25.6723263  48.6125385
  33.0000162  26.3311948  50.6556280  33.7351743  25.6081837  51.0093660
  33.1703928  27.2553317  51.2074982  31.6567174  25.8359263  50.9447983
  31.0238214  25.6813221  50.1601359  31.2081157  25.5743460  52.1682170
  32.0002516  25.7614952  53.2164273  32.9510943  26.1054788  53.0824895
  31.6586228  25.5618620  54.1567535  29.9703897  25.1259465  52.3456211
  29.3606908  24.9810500  51.5413461  29.6300409  24.9269141  53.2859231
  34.0421826  28.5457829  47.0055696  34.5314081  29.6536517  46.7942046
  32.7434600  28.2852869  46.8867952  32.3369819  27.3678649  47.0712550
  31.7667278  29.2926788  46.4777809  31.9930128  29.5259753  45.4378324
  30.3541859  28.7240544  46.6138163  29.6279345  29.4766257  46.3080872
  30.2535765  27.8443258  45.9787089  30.1729957  28.4445392  47.6516941
  31.8720092  30.6231826  47.2299772  32.5296676  31.5514421  46.7572259
  31.2265274  30.7203249  48.3930446  30.6871780  29.9639794  48.8133977
  31.2487599  31.9608752  49.1720225  31.0776180  32.7398485  48.4284231
  30.1478881  31.9691257  50.2398101  29.1757781  31.8603171  49.7577491
  30.2750892  31.1088543  50.8969584  30.1602303  33.2529821  51.0750265
  31.0777727  33.2842598  51.6631692  30.1818233  34.1119518  50.4043643
  28.9692424  33.3845776  52.0092248  28.9571688  34.3877597  52.4355650
  28.0499191  33.2711480  51.4358773  28.9851250  32.4024469  53.0914960
  29.7120183  31.6873415  53.0805709  28.1067257  32.3866300  54.0891285
  27.1444320  33.3001845  54.1384930  27.0804226  34.0130372  53.4113768
  26.4701012  33.2896396  54.9037221  28.1923984  31.4635763  55.0403836
  28.9342252  30.7640216  55.0070940  27.5166088  31.4544184  55.8042170
  32.5775042  32.2730137  49.8466528  32.8609355  33.4308081  50.1550485
  33.3841342  31.2467958  50.0887515  33.1641785  30.2780953  49.8575073
  34.6835798  31.4399829  50.7230810  34.5555108  31.7051553  51.7724298
  35.4958553  30.1474992  50.6445231  34.8414498  29.3075083  50.8777518
  35.8370152  30.0101573  49.6184270  36.6986610  30.0988651  51.5679878
  37.2993358  30.9971925  51.4288274  36.3605516  30.0986578  52.6046618
  37.5558502  28.8751333  51.3159337  36.9825258  27.7776294  51.1383013
  38.7995002  29.0062260  51.3006231  35.4141556  32.5599767  49.9835001
  35.9673130  33.4733463  50.5967537  35.3937990  32.4816733  48.6573918
  34.9334673  31.7306946  48.1428886  36.0369790  33.4755817  47.8093424
  36.9787100  33.7860270  48.2613075  36.3256920  32.8769020  46.4390693
  36.8071280  33.6250044  45.8088279  36.9862780  32.0166924  46.5495573
  35.3906778  32.5600455  45.9765789  35.1249116  34.6856532  47.6710022
  35.5868361  35.8004660  47.4277243  33.8247339  34.4542777  47.8262841
  33.4233092  33.5364237  48.0193624  32.8559436  35.5321185  47.7268742
  32.9771460  36.0442981  46.7722653  31.8473226  35.1183476  47.7415123
  33.0119377  36.5286233  48.8600507  32.9367406  37.7405718  48.6520715
  33.2230859  36.0176626  50.0681916  33.2741934  35.0180514  50.2658976
  33.4009383  36.8739417  51.2311841  32.5777775  37.5871797  51.2692216
  33.3864024  36.0412090  52.5130573  32.3853242  35.6387410  52.6700378
  34.0572181  35.1900158  52.3968450  33.8006929  36.8436830  53.7301148
  34.9508932  37.2671892  53.8422700  32.8638896  37.0605223  54.6467163
  33.0849205  37.5970375  55.4847849  31.9233578  36.6903966  54.5117651
  34.7159470  37.6330540  51.1205777  34.8011311  38.7989077  51.5152179
  35.7375252  36.9665233  50.5884249  35.6795098  35.9988588  50.2706344
  37.0536301  37.5791593  50.4113542  37.4251217  37.8692121  51.3939041
  38.0628390  36.5952473  49.7744723  37.6544478  36.2224347  48.8349366
  39.3755901  37.3152826  49.4833835  40.0817736  36.6166727  49.0347655
  39.1934426  38.1398752  48.7944718  39.7910029  37.7043641  50.4131199
  38.2966843  35.4023570  50.7060795  38.7670702  35.7570280  51.6229757
  37.3326588  34.9774824  50.9854816  39.1602322  34.3073242  50.1016944
  39.2793112  33.4985533  50.8228094  38.6828296  33.9232860  49.2002038
  40.1388161  34.7138852  49.8483435  36.9143023  38.7808139  49.4899759
  37.3393592  39.8858755  49.8229165  36.3158299  38.5542193  48.3255393
  35.9664266  37.6423701  48.0310238  36.1093218  39.6208605  47.3581154
  37.0764335  40.0198308  47.0533275  35.3906779  39.0845845  46.1154148
  35.9704349  38.2651386  45.6903134  34.4243446  38.6734506  46.4073015
  35.1811530  40.1523495  45.0576879  36.1229269  40.5686785  44.3810846
  33.9428921  40.6110338  44.9190892  33.7423303  41.3367393  44.2306806
  33.1925494  40.2374442  45.5011388  35.2727441  40.7232667  48.0018228
  35.4696485  41.9069994  47.7250132  34.3400140  40.3251662  48.8654875
  34.1640964  39.3498730  49.1053984  33.4766576  41.2816343  49.5519263
  33.1280737  41.9836846  48.7941066  32.2806598  40.5579191  50.1830330
  31.6161451  40.2140738  49.3909480  32.6385659  39.6717955  50.7066303
  31.4800129  41.4259461  51.1638299  31.4286033  42.4453494  50.7804840
  30.4566703  41.0534666  51.2184093  32.0799209  41.4476683  52.5652291
  32.8933783  40.5912239  52.9209031  31.6705436  42.4221444  53.3718372
  30.9954942  43.1111193  53.0382360  32.0311554  42.4811762  54.3238920
  34.2174716  42.0781155  50.6180718  33.9657034  43.2653296  50.7871442
  35.1221061  41.4301453  51.3442674  35.3528888  40.4431541  51.2348976
  35.8700616  42.1272695  52.3873218  35.1565655  42.6863188  52.9921938
  36.6038130  41.1265238  53.2911756  36.9867159  41.6443893  54.1700811
  35.8997855  40.3738327  53.6458268  37.6726238  40.4916803  52.6143335
  37.4255599  40.3444842  51.6773764  36.8674908  43.1151109  51.7784389
  37.0254922  44.2312586  52.2696812  37.5265280  42.7061799  50.6983114
  37.4090475  41.7875388  50.2707183  38.4950045  43.5700977  50.0266298
  39.1715156  43.9603412  50.7870874  39.2944533  42.7723641  48.9922755
  38.5910961  42.3008322  48.3059089  39.8897994  43.4726401  48.4060925
  40.2270755  41.6915254  49.5420552  39.6551150  40.9957913  50.1555967
  40.8571159  40.9139322  48.3945453  41.5192069  40.1470954  48.7954266
  40.0738894  40.4431695  47.8002998  41.4294506  41.5948899  47.7644957
  41.3026612  42.3390554  50.4018914  41.9672614  41.5698573  50.7942212
  41.8768415  43.0421125  49.7983222  40.8344601  42.8705669  51.2309978
  37.8087008  44.7432169  49.3419222  38.3416701  45.8478910  49.2987514
  36.6197151  44.5066142  48.8026280  36.1464853  43.6031349  48.8192313
  35.8942152  45.5656729  48.1300802  36.5850424  46.0894742  47.4686242
  34.7613678  44.9726138  47.2882164  34.6983861  43.9053898  47.4999995
  33.8213141  45.4188715  47.6137040  34.8852455  45.1584849  45.7701073
  34.7058946  46.2045163  45.5204325  36.3026956  44.7943681  45.2966853
  36.3721305  44.9325133  44.2179259  37.0284921  45.4384417  45.7928945
  36.5130398  43.7538008  45.5444735  33.8463938  44.2959311  45.0680125
  33.9337634  44.4275134  43.9897794  34.0121631  43.2490072  45.3209649
  32.8486999  44.5935845  45.3906086  35.3506397  46.5892845  49.1329395
  35.2114129  47.7664765  48.8076011  35.0496919  46.1477090  50.3498719
  35.1435125  45.1778192  50.6521208  34.5459323  47.0622197  51.3696329
  33.7130455  47.6297867  50.9542485  34.0233420  46.3133556  52.6138660
  34.8376367  45.7205488  53.0307644  33.5353123  47.3037568  53.6639452
  33.1703236  46.7599745  54.5345807  34.3583630  47.9539668  53.9607203
  32.7287442  47.9067573  53.2476685  32.9381171  45.4612650  52.2393091
  33.2822530  44.6961004  51.7325364  35.7027608  47.9599457  51.7884991
  35.5370044  49.1679668  51.9822096  36.8771129  47.3511492  51.9271100
  37.0208584  46.3517940  51.7832196  38.0781849  48.0830655  52.3047615
  37.9547817  48.5092319  53.3007328  39.2848755  47.1445950  52.3320024
  39.1407180  46.4326267  53.1450182  39.2892139  46.5720456  51.4038438
  40.6664084  47.7865812  52.5011726  40.9132924  48.3630901  51.6095310
  40.6857523  48.7614668  53.6797403  41.6793776  49.1998638  53.7725948
  39.9545912  49.5516264  53.5103527  40.4363129  48.2280699  54.5975511
  41.6830777  46.6757941  52.7033646  42.6759001  47.1088130  52.8268203
  41.4239486  46.1037056  53.5942854  41.6799318  46.0167630  51.8353634
  38.3034559  49.1847195  51.2841028  38.6372284  50.3119922  51.6377996
  38.1190291  48.8489166  50.0104246  37.8521010  47.9184666  49.6907524
  38.2952827  49.8307154  48.9584290  39.3158696  50.2134802  48.9721183
  38.1426864  49.3659650  47.9847414  37.3128316  50.9676827  49.1498582
  37.6737206  52.1421565  49.0521221  36.0613633  50.6159010  49.4290423
  35.7444523  49.6499192  49.5088901  35.0220545  51.6120938  49.6467534
  34.9228183  52.2353622  48.7578110  33.6792822  50.9161815  49.8993350
  33.8406869  50.0559633  50.5487302  33.0178492  51.5994369  50.4327977
  32.9881170  50.4511345  48.6141568  32.5027850  51.3026921  48.1370870
  33.7382350  50.0799341  47.9162382  31.9544739  49.3614297  48.8694942
  31.4547007  49.1168021  47.9321814  32.4639644  48.4576666  49.2042370
  30.9514801  49.7406015  49.8611221  30.9438298  49.2316405  50.7446707
  30.0483785  50.7007576  49.6943232  30.0081520  51.3999612  48.5641077
  30.6733287  51.2010845  47.8174191  29.3120949  52.1356158  48.4435761
  29.1767456  50.9588104  50.6597127  29.2010472  50.4210161  51.5256340
  28.4812442  51.6948211  50.5360885  35.4028008  52.5092052  50.8195328
  35.2997122  53.7324925  50.7400973  35.8602100  51.8980276  51.9035521
  35.9599131  50.8870448  51.9925974  36.2650195  52.6541924  53.0809161
  35.3973126  53.2214367  53.4187810  36.7251843  51.7060697  54.2090871
  37.4869942  51.0295948  53.8224832  37.3326660  52.5068148  55.3536246
  37.6535370  51.8267913  56.1429533  38.1912096  53.0696940  54.9877394
  36.5884359  53.1978229  55.7499102  35.5391066  50.8873809  54.7010549
  35.8646493  50.2176798  55.4979083  34.7680740  51.5566568  55.0822628
  35.1351896  50.2999518  53.8760039  37.3949272  53.6238929  52.7475716
  37.3226234  54.8095586  53.0728718  38.4386091  53.1216250  52.0911807
  38.5209557  52.1472386  51.7991257  39.5723559  53.9640565  51.7348180
  39.9460391  54.3643432  52.6777488  40.7020157  53.1555494  51.0388876
  40.2840142  52.6333228  50.1787189  41.7936574  54.0924789  50.5539160
  42.5800233  53.5144800  50.0682743  41.3732180  54.8030080  49.8423661
  42.2121956  54.6330621  51.4023908  41.2809458  52.1227760  52.0082440
  40.5412774  51.3384781  52.1724254  42.1480817  51.6516130  51.5465040
  41.6917286  52.7014687  53.3512009  42.0924810  51.9081494  53.9824251
  42.4545311  53.4652931  53.1998120  40.8234104  53.1477892  53.8360592
  39.1698767  55.1195784  50.8319889  39.3346784  56.2813649  51.2045726
  38.6422912  54.8045533  49.6510275  38.4937757  53.8480852  49.3286149
  38.2244624  55.8361640  48.7027188  39.1339761  56.2823579  48.3008670
  37.3982737  55.2406452  47.5321738  36.4628750  54.8478064  47.9309920
  37.0955348  56.3265600  46.4989157  36.5153433  55.8985822  45.6812508
  36.5244660  57.1276483  46.9690561  38.0307581  56.7284342  46.1085433
  38.1330821  54.1791159  46.9007579  38.4469631  54.4769162  46.0210723
  37.3824171  56.9025712  49.4030582  37.4761713  58.0863619  49.0850899
  36.5680383  56.4741631  50.3608048  36.4790411  55.4947625  50.6333188
  35.7161358  57.3874359  51.1177275  35.1650829  58.0017460  50.4062321
  34.7446966  56.5903318  51.9692373  34.1098161  57.2731770  52.5332907
  34.1245201  55.9666239  51.3255607  35.3016819  55.9576063  52.6612473
  36.5388634  58.3283077  52.0024521  36.2900438  59.5340412  52.0435544
  37.5165830  57.7736478  52.7127499  37.7397658  56.7783819  52.6983894
  38.3664387  58.5715677  53.5904150  37.7261160  59.0970811  54.2989886
  39.3329935  57.6650454  54.3539032  39.9084157  57.0810132  53.6356626
  40.0414636  58.2880809  54.8988996  38.6601317  56.7082535  55.3386397
  37.8655916  56.1602759  54.8320918  39.6665332  55.7035807  55.8554749
  39.1774253  55.0262532  56.5561866  40.0714324  55.1319291  55.0203982
  40.4761898  56.2277023  56.3626384  38.0515401  57.5066258  56.4836651
  37.5717264  56.8262342  57.1866637  38.8356508  58.0637338  56.9958576
  37.3114133  58.2019578  56.0889858  39.1538967  59.5946073  52.7910403
  39.4609885  60.6794705  53.2838004  39.4807355  59.2411844  51.5515668
  39.2332752  58.3466380  51.1282948  40.2384091  60.1317805  50.6817960
  41.0704267  60.5069936  51.2776851  40.7828853  59.3712289  49.4400400
  39.9658648  58.8084649  48.9888634  41.3272023  60.3588087  48.4124744
  41.7055334  59.8126152  47.5480716  40.5297125  61.0313975  48.0967016
  42.1360624  60.9387161  48.8576919  41.8826609  58.4001138  49.8611089
  42.2575100  57.8724622  48.9836649  42.6974497  58.9532570  50.3272674
  41.4795457  57.6798613  50.5732968  39.4017991  61.3189656  50.2061319
  39.8794599  62.4510729  50.1914284  38.1515691  61.0497745  49.8331570
  37.7408192  60.1173253  49.8731699  37.2431667  62.0790629  49.3257680
  37.8851499  62.7698058  48.7795237  36.1842253  61.4376200  48.4230608
  35.6253663  60.7061149  49.0067061  35.4758324  62.2069899  48.1153606
  36.7307735  60.7524090  47.1780648  37.4660281  60.0035849  47.4745257
  35.9206460  60.2228393  46.6760097  37.3735064  61.7237475  46.2005844
  36.6820850  62.6640533  45.7455347  38.5700958  61.5450909  45.8815063
  36.5353472  62.9157969  50.3898045  35.8376592  63.8691123  50.0502385
  36.7089370  62.5656900  51.6630715  37.2901582  61.7821723  51.9592301
  36.0672939  63.2897299  52.7680558  36.6018946  62.9725223  53.6637480
  36.1819973  64.8087352  52.5836325  36.3861056  65.0139604  51.5332343
  35.2167479  65.2582642  52.8147566  37.2439595  65.4943993  53.4218079
  37.0217846  66.5595078  53.4880431  37.2154901  65.0983414  54.4371648
  38.6350909  65.3053831  52.8461210  38.9193748  64.2548460  52.9142999
  38.6313355  65.5669944  51.7881534  39.6157415  66.1238804  53.5495011
  40.1405509  66.8114824  53.0086827  39.8689405  66.0297262  54.8513438
  39.2127865  65.1475003  55.5961037  38.5124873  64.5401082  55.1691647
  39.4085929  65.0768631  56.5951279  40.7732808  66.8236696  55.4130523
  41.2746339  67.5069198  54.8458545  40.9659110  66.7497880  56.4114556
  34.5872501  62.9443073  52.9335086  33.9534991  63.3713755  53.9006288
  34.0402787  62.1857926  51.9883654  34.5535142  61.8272531  51.1830625
  32.6307547  61.7947881  52.0247863  32.0699204  62.7025126  51.7999440
  32.3187558  60.7041468  50.9639756  31.6477090  61.1316849  50.2187948
  33.5916468  60.2480782  50.2722749  33.3503721  59.4840663  49.5330670
  34.0608242  61.0975786  49.7756718  34.2792820  59.8348612  51.0107677
  31.6905974  59.5795582  51.5933814  32.2716517  59.2358435  52.3045622
  32.1918398  61.2855312  53.3960343  32.5505454  60.1781625  53.7992365
  31.3902337  62.0854370  54.1224249  30.6471413  63.2629049  53.6411016
  30.4828212  63.2300515  52.5643581  31.1732179  64.1929074  53.8549819
  29.3572673  63.1526260  54.4139265  28.6793617  62.4204919  53.9750306
  28.8211060  64.1015757  54.4514442  29.8430873  62.7265676  55.7704320
  29.0376339  62.3030105  56.3704556  30.2527079  63.5658568  56.3325553
  30.9169314  61.6843201  55.4507981  31.7010503  61.6637899  56.2078642
  30.3798047  60.2616303  55.4359105  29.7971888  59.8218802  54.4457274
  30.5862676  59.5499939  56.5376499  31.0518710  59.9147146  57.3685104
  30.1569485  58.1641881  56.6530814  30.3525463  57.8689169  57.6834355
  28.6616992  58.0188698  56.3547929  28.0928201  58.3634719  57.2180142
  28.4014514  58.6711481  55.5211016  28.2450143  56.6165038  56.0250153
  28.5135512  56.0269859  54.8067323  29.0015487  56.4739526  54.0301479
  28.0408528  54.7936384  54.8016164  28.1061614  54.0955347  53.9808625
  27.4748793  54.5602799  55.9722773  27.5894195  55.6842692  56.7560339
  27.2244313  55.8018169  57.7658696  30.9388063  57.2451421  55.7257639
  30.8656015  57.3533840  54.5005611  31.7038253  56.3505910  56.3334927
  31.8026450  56.2890635  57.3462133  32.4784004  55.3667858  55.6030588
  32.4340366  55.4992933  54.5222838  33.9869367  55.4527453  55.9567188
  34.5395515  55.7507898  55.0656277  34.2102102  56.4951397  57.0358063
  35.2721932  56.5475796  57.2769287  33.8706315  57.4670908  56.6786504
  33.6482998  56.2203051  57.9288699  34.5073181  54.0943180  56.4050037
  35.5663349  54.1731622  56.6489568  33.9553317  53.7662206  57.2856336
  34.3729906  53.3695057  55.6015721  31.8764597  54.0522303  56.0843458
  31.5748890  53.9085012  57.2669116  31.6735420  53.0897304  55.1729976
  31.9005792  53.2250262  53.7232135  32.8287719  53.7519229  53.5031201
  31.0968070  53.7758418  53.2335274  31.9501965  51.7850002  53.2791863
  32.9207062  51.3299559  53.4784236  31.7635493  51.6818660  52.2103869
  30.8722237  51.1700397  54.0927581  30.9500975  50.0828486  54.1102578
  29.8836211  51.4129089  53.7015797  31.0974074  51.7764314  55.4802545
  30.2028376  51.9108333  56.0880950  31.8803080  50.8396253  56.3977135
  31.9407269  49.6358299  56.1506442  32.4559509  51.3773195  57.4674410
  32.4106303  52.3673282  57.7090974  33.2196864  50.5519169  58.4017213
  34.1712463  50.3278046  57.9195716  33.4600327  51.3029347  59.7193506
  32.4949941  51.6075431  60.1236306  33.9007158  50.6093682  60.4351970
  34.3485446  52.5270736  59.6296435  35.6463357  52.4463637  59.1201484
  36.0140103  51.5001435  58.7513170  36.4814302  53.5732317  59.0791644
  37.4824668  53.4951439  58.6825360  36.0092408  54.7896146  59.5534509
  36.8114632  55.9105204  59.5265690  36.3202898  56.6738419  59.8964528
  34.7242116  54.8880139  60.0614552  34.3590969  55.8354359  60.4302382
  33.9035978  53.7633208  60.0959141  32.9027726  53.8509114  60.4917345
  32.4929180  49.2419883  58.7178730  33.0216064  48.1524741  58.5140883
  31.2698566  49.3693164  59.2135030  30.8174435  50.2721940  59.3548551
  30.4424538  48.2320414  59.6093822  31.0474503  47.7326326  60.3657863
  29.0977116  48.7432353  60.1422256  28.3246736  48.0122089  59.9055958
  29.1517640  48.8100113  61.2289332  28.6786930  50.1010676  59.5859768
  28.7902484  50.1093237  58.5017687  27.6254857  50.2812586  59.7997114
  29.5272993  51.1990008  60.2020995  29.3518600  51.2216392  61.2777415
  30.5798251  50.9580912  60.0562677  29.2615454  52.5200812  59.6497523
  28.5633333  52.6046570  58.9109669  29.8824233  53.6205214  60.0600218
  30.7959948  53.5403845  61.0187586  31.0185317  52.6371470  61.4368463
  31.2756833  54.3820324  61.3373271  29.5850888  54.7980922  59.5220152
  28.8771405  54.8604067  58.7899113  30.0647772  55.6397400  59.8405837
  30.1806743  47.1418986  58.5725248  29.8150263  46.0231723  58.9348258
  30.3686121  47.4489720  57.2949054  30.6997216  48.3527366  56.9585572
  30.0993454  46.4644599  56.2533449  29.1468728  46.0220905  56.5441251
  30.0050474  47.1613974  54.8929552  30.8300274  47.8663720  54.7921990
  30.1192924  46.4217506  54.1001370  28.6770022  47.9042186  54.7049804
  27.8635508  47.1781847  54.6860679  28.5069893  48.5507210  55.5659754
  28.6215540  48.7419062  53.4395596  28.9595760  48.2195445  52.3572503
  28.2256556  49.9250782  53.5295679  31.0353030  45.2580561  56.1762001
  30.8435084  44.3828042  55.3334819  32.0360221  45.1952627  57.0510590
  32.2347516  45.9038202  57.7581311  32.9461385  44.0533996  57.0442827
  32.3260918  43.1657763  56.9205779  33.9388391  44.1502366  55.8808886
  34.4099588  43.1801443  55.7212539  33.4037544  44.3994129  54.9646656
  34.9327659  45.1251500  56.1290207  34.5235264  45.9106503  56.5485123
  33.7114728  43.9154458  58.3548376  34.0291358  44.9080345  59.0163895
  34.0002535  42.6727010  58.7230998  33.7384813  41.8472579  58.1842816
  34.7263285  42.3801623  59.9454263  34.1546071  42.7486433  60.7966592
  34.9086081  40.8688815  60.0793278  35.3182094  40.4780635  59.1482193
  35.6431046  40.6687363  60.8595033  33.6217421  40.1185101  60.4077888
  32.8147096  40.4772196  59.7692921  33.7507446  39.0578764  60.1940514
  33.2395045  40.3044197  61.8718492  34.0280170  39.9001346  62.5066213
  33.1650523  41.3690495  62.0948766  31.9190388  39.6225263  62.2060389
  31.9400857  38.5930264  61.8487701  31.7940827  39.5811710  63.2885553
  30.7585927  40.3375401  61.5974594  29.8723705  39.9054597  61.9288108
  30.7822239  41.3386595  61.8776801  30.8113699  40.2665690  60.5611488
  36.0815550  43.0847227  59.9463484  36.4884234  43.6697641  60.9507889
  36.7648869  43.0294181  58.8075087  36.4261383  42.5491159  57.9735188
  38.0746752  43.6541035  58.6368343  38.7580963  43.1734293  59.3370549
  38.5519622  43.4496996  57.1954803  38.5416342  42.3771195  57.0015753
  37.8043017  43.8993306  56.5415806  39.9200145  43.9774177  56.7486164
  39.9546826  45.0589626  56.8822870  41.0282667  43.3679216  57.5882518
  41.9918711  43.7549462  57.2559139  40.8757931  43.6267697  58.6360449
  41.0150039  42.2832943  57.4771492  40.1200883  43.6319130  55.2819559
  41.0903336  44.0014947  54.9504194  40.0811561  42.5497059  55.1542333
  39.3326276  44.0955090  54.6878301  38.0664835  45.1445797  58.9709174
  38.8486706  45.6020344  59.7994871  37.1789979  45.8975786  58.3297388
  36.5116447  45.5375905  57.6478099  37.0923147  47.3331229  58.5615891
  38.1257302  47.6790005  58.5445580  36.2642016  48.0211169  57.4634694
  36.1358532  49.0708110  57.7294168  36.9768875  47.9384164  56.1227168
  36.3748285  48.4312980  55.3596219  37.9456741  48.4322197  56.1948544
  37.1221352  46.8924791  55.8521542  34.9894683  47.3805654  57.3589195
  34.3367777  47.8595168  57.9102003  36.4973220  47.7134649  59.9225119
  36.6624040  48.8446949  60.3776379  35.8073162  46.7813247  60.5713728
  35.6482517  45.8347885  60.2268678  35.2124283  47.0723904  61.8699760
  34.7843048  48.0750780  61.8486967  34.0964539  46.0754387  62.1810216
  33.4717312  45.9559309  61.2951641  34.5402700  45.1018789  62.3918117
  33.2183129  46.4804712  63.3522936  33.8390460  46.7207333  64.2154469
  32.6587005  47.3812116  63.1013222  32.2624134  45.3604267  63.7018511
  31.7032862  45.0743623  62.8111869  32.8329785  44.4854590  64.0149901
  31.3262426  45.7280688  64.7597720  31.2643643  46.7110726  65.0261017
  30.5503233  44.8569327  65.3956959  30.6058777  43.5692738  65.0818340
  31.2433830  43.2486460  64.3526936  30.0105401  42.8999430  65.5690807
  29.7101682  45.2715148  66.3339982  29.6573657  46.2622502  66.5698673
  29.1161580  44.5993005  66.8198580  36.2900133  46.9988123  62.9475302
  36.2958318  47.7819920  63.8988559  37.2044663  46.0491110  62.7761179
  37.2001823  45.4007434  61.9886834  38.3083886  45.8434781  63.7035125
  37.8870961  45.8278074  64.7085881  39.0172422  44.4964283  63.4115806
  39.2752844  44.4483366  62.3539912  40.2948874  44.3933390  64.2141748
  40.7834142  43.4422182  64.0000326  40.9612743  45.2129707  63.9438927
  40.0625197  44.4502323  65.2780368  38.0742834  43.3346731  63.7405528
  37.8484774  43.3560442  64.8066771  37.1325940  43.4853989  63.2123571
  38.6249831  41.9573633  63.3818028  37.8950777  41.1929925  63.6480067
  38.8241221  41.9127309  62.3111196  39.5508033  41.7813392  63.9301025
  39.3322189  46.9777180  63.6216206  39.9058692  47.3777199  64.6382743
  39.5491937  47.4954283  62.4155062  39.0697300  47.1862634  61.5697984
  40.5130678  48.5722451  62.1995030  41.2269917  48.5357927  63.0219919
  41.2314540  48.3593268  60.8609482  40.4802068  48.3384800  60.0713951
  41.8653592  49.2265488  60.6740573  42.0977623  47.0944971  60.7319055
  41.4921769  46.2208120  60.9751987  42.6069748  46.9556696  59.3015742
  43.2193321  46.0572744  59.2188968  41.7601932  46.8813815  58.6196605
  43.2061288  47.8291071  59.0425464  43.2703921  47.1686452  61.7028882
  43.8802661  46.2700071  61.6068029  43.8767900  48.0445304  61.4745449
  42.8934801  47.2437790  62.7231589  39.8680325  49.9608588  62.2296073
  40.5280152  50.9770684  61.9973000  38.5770404  50.0039035  62.5355119
  38.0115112  49.1855824  62.7597180  37.8604141  51.2690187  62.5721629
  37.8593697  51.6443993  61.5484763  36.4466658  51.0143976  63.0852679
  36.0186892  50.1655388  62.5543133  36.4898202  50.7419545  64.1400126
  35.5452891  52.2154585  62.9167694  35.9486826  53.0486065  63.4929109
  35.5473752  52.5200097  61.8702924  34.1230685  51.9525805  63.3552953
  33.8409236  50.9364222  63.9865945  33.2188462  52.8704660  63.0301615
  33.4989379  53.6988748  62.5045973  32.2443970  52.7455346  63.3047190
  38.5380347  52.3285043  63.4376862  38.6800599  53.4819965  63.0198135
  38.9576986  51.9322572  64.6386165  38.8615861  50.9795213  64.9902024
  39.6043637  52.8571708  65.5668305  38.9996825  53.7634981  65.5913343
  39.6755423  52.2461628  66.9701458  38.6933265  51.8632734  67.2472341
  40.3575005  51.3954304  66.9588125  40.1369895  53.2441316  68.0147997
  39.4841760  54.3024016  68.1503293  41.1467591  52.9747012  68.7006448
  41.0051971  53.2313294  65.1072043  41.7649895  53.8706681  65.8375820
  41.3428313  52.8243559  63.8942222  40.7291605  52.2894854  63.2797274
  42.6462375  53.1174166  63.3340322  43.2385957  53.6302490  64.0921936
  43.3395139  51.8238941  62.9274436  43.5428831  51.2182053  63.8102800
  42.6844599  51.2378446  62.2831307  44.5475001  52.1125367  62.2519519
  45.2119131  52.4389128  62.8942377  42.5100703  54.0139949  62.1126265
  43.3561267  54.8644822  61.8636244  41.4367206  53.8135130  61.3551086
  40.7180603  53.1193473  61.5625433  41.1919362  54.5823449  60.1424857
  42.1609955  54.8509800  59.7211862  40.4011866  53.7274629  59.1586190
  39.4382038  53.4801715  59.6048086  40.1964167  54.3191049  58.2661532
  41.0944456  52.4317950  58.7391697  41.5134315  51.9407747  59.6173592
  40.0874499  51.4974346  58.1043728  40.5846097  50.5744877  57.8067518
  39.2994059  51.2695300  58.8218825  39.6517068  51.9742451  57.2267102
  42.2345339  52.7420532  57.7778307  42.7241219  51.8137033  57.4827542
  41.8383958  53.2407061  56.8926608  42.9573282  53.3939930  58.2692327
  40.4515617  55.8907515  60.4110481  40.6634774  56.8892997  59.7188659
  39.5867989  55.8763646  61.4216422  39.4014832  55.0614371  62.0055568
  38.8220311  57.0620161  61.7735422  38.3346410  57.4552260  60.8818253
  38.0329794  56.7872879  62.4735156  39.6874241  58.1442091  62.3908682
  40.2916639  58.9415655  61.6690448  39.7408841  58.1755107  63.7223618
  39.2368657  57.5329959  64.3335428  40.5504760  59.1631415  64.4122223
  39.9881653  60.0881909  64.5392943  40.8097421  58.8074797  65.4098759
  41.8067549  59.4219068  63.6071306  42.7496779  58.6331193  63.6475489
  41.8027229  60.5293367  62.8741396  41.0246147  61.1880434  62.8667832
  42.9035971  60.9186443  62.0079817  42.6339942  60.5051808  61.0363166
  43.0184328  62.4394162  61.9570045  42.1569369  62.8834262  62.4560796
  43.9034232  62.7533287  62.5104067  43.1017377  62.9652473  60.5354199
  42.8975895  64.0353986  60.5233442  44.1112751  62.8295016  60.1485538
  42.1026731  62.2366796  59.6447550  41.3624694  61.7332705  60.2670304
  41.5657175  62.9631945  59.0350453  42.7508793  61.2567805  58.7737237
  43.7312437  61.4071891  58.5354970  42.1484569  60.1815376  58.2710501
  40.8775847  59.9313878  58.5597439  40.3590803  60.5645041  59.1684029
  40.4195168  59.1058107  58.1722168  42.8106824  59.3687250  57.4554043
  43.7819105  59.5684291  57.2140987  42.3486565  58.5450197  57.0702919
  44.2643033  60.2987514  62.3061922  44.7207006  60.2347474  63.4514162
  44.9084517  59.8536649  61.2350709  44.5508252  59.9480865  60.2840841
  46.1920468  59.1862970  61.3173670  46.8977437  59.7944535  61.8834329
  46.0277451  57.8233082  62.0081517  46.1990495  57.9557707  63.0762783
  44.6324727  57.2860186  61.7696716  44.5257958  56.3198920  62.2630005
  43.9000627  57.9838196  62.1746831  44.4663209  57.1674502  60.6992202
  46.9688747  56.8869814  61.4725162  47.4486733  56.4486868  62.2069984
  46.6715680  58.9499207  59.9028043  45.9758470  59.2632726  58.9431247
  47.8665619  58.3975782  59.7664318  48.4858177  58.1479885  60.5376718
  48.3761942  58.1075139  58.4461608  47.9150726  58.7638143  57.7074777
  49.8833760  58.3528443  58.3878765  50.3801918  57.7167737  59.1201041
  50.2574146  58.0607201  57.4064508  50.2485822  59.7989985  58.6523352
  49.6401213  60.4455634  58.0192805  50.0082505  60.0480322  59.6854779
  51.7147979  60.0836973  58.3965695  52.3261633  59.3270390  58.8878074
  51.9206625  60.0165298  57.3287033  52.0840158  61.4071857  58.8852848
  52.8367022  61.4673948  59.5713074  51.5060950  62.5411010  58.4968460
  50.5225910  62.5265760  57.6045366  50.2035639  61.6408972  57.2111403
  50.0855457  63.4008854  57.3123986  51.9068343  63.6953014  59.0115034
  52.6564727  63.7123219  59.7036461  51.4658883  64.5661216  58.7156761
  48.0460010  56.6578670  58.1287409  48.1026952  55.7883334  59.0001157
  47.6550980  56.4103449  56.8863365  47.5612098  57.1254931  56.1647874
  47.3220226  55.0634726  56.4476604  47.6953478  54.3545780  57.1871492
  45.7951778  54.8573750  56.3161549  45.4141286  55.5731962  55.5880399
  45.4855172  53.4390567  55.8378906  44.4069291  53.3117068  55.7510367
  45.9502841  53.2735830  54.8660063  45.8793396  52.7189024  56.5555143
  45.1636045  55.0705865  57.5843292  44.1914136  55.0980534  57.4648961
  47.9490454  54.8559875  55.0810305  47.8584870  55.7294197  54.2095178
  48.5957084  53.7121042  54.8912097  48.7057589  52.9852242  55.5978209
  49.2108588  53.4200007  53.6055043  48.8105925  54.1476824  52.8992302
  50.7289204  53.5696921  53.6901355  51.1113730  52.9884880  54.5290668
  51.1907129  53.1687275  52.7882524  51.0843720  54.9324560  53.8475292
  52.0599997  55.0115332  53.9015976  48.8515401  52.0370822  53.0738929
  48.5455799  51.1084491  53.8335400  48.8848375  51.9212009  51.7518033
  49.1278643  52.6879858  51.1242112  48.5739886  50.6770823  51.0731842
  48.4378973  49.8988285  51.8240778  47.2772172  50.7893904  50.2316772
  47.4606530  51.4770809  49.4057849  46.8976071  49.4273869  49.6833080
  45.9852828  49.5147172  49.0929457  47.7028487  49.0513097  49.0526101
  46.7309200  48.7356369  50.5091550  46.1311029  51.3329455  51.0820088
  45.9521134  50.6509768  51.9132389  46.4306732  52.2881985  51.5125787
  44.8299633  51.5237947  50.3066397  44.0620025  51.9118623  50.9754871
  44.9922675  52.2286299  49.4912124  44.5060940  50.5663181  49.8992563
  49.7133160  50.3749828  50.1152463  50.0629827  51.2125565  49.2824765
  50.2969123  49.1887477  50.2487333  50.0417974  48.5044050  50.9615729
  51.3733904  48.7654756  49.3628797  51.7569457  49.6130582  48.7940879
  52.5637785  48.1921405  50.1554717  52.2237764  47.3320117  50.7329067
  53.6575400  47.7329531  49.2094153  54.4914801  47.3310198  49.7847164
  53.2665192  46.9599217  48.5489713  54.0024905  48.5784763  48.6137268
  53.1073124  49.2612750  51.1105420  53.4062171  50.1339240  50.5297523
  52.3052137  49.5804652  51.7759962  54.2793986  48.8051065  51.9434083
  54.6040788  49.6191313  52.5921274  53.9821041  47.9518327  52.5532327
  55.1005210  48.5140375  51.2881665  50.7778427  47.6889509  48.4483796
  50.3992991  46.6029750  48.9004086  50.6707460  48.0100551  47.1620545
  50.9638189  48.9043413  46.7686329  50.1087877  47.0761616  46.1937018
  49.4807818  46.3476357  46.7064187  49.2491986  47.8313763  45.1823843
  48.8321096  47.1280878  44.4615882  48.4385027  48.3411218  45.7030048
  49.8625369  48.5657663  44.6593005  51.2450049  46.3512835  45.4830343
  52.0799933  46.9808515  44.8247338  51.2738522  45.0302581  45.6138649
  50.5860230  44.4912731  46.1395989  52.3233377  44.2342337  44.9955055
  53.1624091  44.9020779  44.8008517  52.7704708  43.1018461  45.9420019
  53.5386974  42.5119833  45.4420351  53.3493641  43.6817026  47.2386607
  53.6594220  42.8679019  47.8948851  54.2103995  44.3078302  47.0046710
  52.5901441  44.2823600  47.7392251  51.6445149  42.2796438  46.2623218
  51.5585126  41.5672041  45.5947784  51.8675472  43.6320553  43.6640697
  50.6964496  43.2498653  43.5137926  52.7900699  43.5619936  42.7026307
  53.7518162  43.8826892  42.8150073  52.4907307  43.0061635  41.3755368
  51.6416699  42.3455818  41.5527416  52.1199769  44.1279815  40.3222300
  51.9481002  43.6562847  39.3546260  50.8304138  44.8479731  40.7347916
  50.5912896  45.6156266  39.9986932  50.0135572  44.1287643  40.7878362
  50.9694284  45.3118311  41.7117567  53.2776908  45.1208929  40.1763344
  53.3809073  45.6807206  41.1055364  54.2037311  44.5637770  40.0347465
  53.1124018  46.1119332  39.0161892  53.9735938  46.7790864  38.9825764
  53.0402685  45.5636994  38.0767689  52.2050043  46.6978518  39.1647662
  53.6576509  42.2120985  40.7775302  54.8058660  42.3464795  41.2091328
  53.3340748  41.3996997  39.7731918  52.3750273  41.2859153  39.4452010
  54.2952619  40.5853857  39.0304825  55.1993597  40.4205581  39.6169107
  53.6839237  39.2147828  38.6978473  53.8168233  38.5431447  39.5465262
  52.6107285  39.3245057  38.5429021  54.2711735  38.6361580  37.5413089
  54.4029206  37.6757028  37.6871974  54.5958592  41.3372985  37.7318454
  53.7540821  42.0967562  37.2305776  55.8056298  41.1562290  37.1823711
  56.9787882  40.5960576  37.8864032  56.8278928  39.5502718  38.1540573
  57.1905303  41.1341828  38.8102921  58.1025978  40.7637329  36.8627173
  58.1658193  39.9095538  36.1885243  59.0759178  40.8632596  37.3436035
  57.7123456  42.0135361  36.1375241  58.2373616  42.1133829  35.1879358
  57.9342178  42.9074047  36.7194114  56.2109047  41.8205998  35.9409616
  55.6479311  42.7406522  35.7850572  55.9232705  41.0257126  34.6692815
  56.0459179  41.5553846  33.5643267  55.5344008  39.7659439  34.8469105
  55.3669036  39.3661020  35.7702458  55.3031051  38.8149979  33.7546005
  56.0138337  39.1495073  32.9995843  55.5310857  37.4186455  34.2830877
  55.3637266  36.6961787  33.4849858  56.5557172  37.3291821  34.6450501
  54.8390078  37.2217122  35.1015939  53.9830513  38.8396564  32.9764219
  52.9027966  39.0052779  33.5464150  54.0927395  38.6197935  31.6667537
  54.9819277  38.4458721  31.1979321  52.9371674  38.6072781  30.7728648
  52.4776542  39.5945364  30.8156294  53.3914698  38.3007908  29.3414952
  52.5216733  38.2218544  28.6904798  53.9974287  39.1250362  28.9648544
  54.1383259  37.0970419  29.2869463  54.3457230  36.8822228  28.3530340
  51.8908765  37.5900091  31.2072611  50.6966409  37.8005724  31.0383018
  52.3551378  36.4893365  31.7812004  53.3474736  36.3139871  31.9389604
  51.4817808  35.4112089  32.2480639  50.9232097  35.0567140  31.3819549
  52.3390246  34.2932377  32.8476057  53.1496341  34.0893523  32.1481317
  52.7938515  34.6808326  33.7590308  51.6825849  32.9578331  33.1931828
  50.7718376  33.1303162  33.7669336  51.3125011  32.2133358  31.9108760
  50.8450662  31.2621426  32.1648899  50.6155185  32.8158332  31.3279806
  52.2126242  32.0296798  31.3242296  52.6512421  32.1326662  34.0217085
  52.1921042  31.1770479  34.2741167  53.5621682  31.9581952  33.4493777
  52.8959077  32.6702438  34.9378684  50.4443497  35.8722089  33.2846389
  49.4043174  35.2333547  33.4458813  50.7276032  36.9712148  33.9833036
  51.5789369  37.5193568  33.8617866  49.8122287  37.4895743  35.0073456
  48.9796965  36.7868179  35.0530015  50.5421405  37.5735300  36.3590757
  51.4095987  38.2263722  36.2602713  49.8823450  38.0302004  37.0969659
  50.9932919  36.2133712  36.8629502  52.1696927  35.9996467  37.1670572
  50.0579228  35.2836758  36.9503346  50.2977882  34.3482387  37.2789074
  49.0959817  35.5015882  36.6884710  49.2057495  38.8627756  34.6694595
  48.8092774  39.6138080  35.5693864  49.1195956  39.1705996  33.3759906
  49.4172777  38.5413591  32.6301329  48.5892686  40.4440252  32.8944674
  49.3289789  41.1960053  33.1695576  48.3844006  40.3931715  31.3750820
  49.1810386  39.7714551  30.9670887  47.4459137  39.8671676  31.1970055
  48.3441254  41.6816256  30.5338751  49.3414419  41.8575056  30.1305762
  47.3254754  41.4950188  29.4191661  47.2821837  42.3981918  28.8108098
  47.6191368  40.6512551  28.7953314  46.3434417  41.3010699  29.8515845
  47.9788669  42.8973054  31.3571046  47.9645681  43.7790525  30.7172152
  46.9927403  42.7540966  31.7998037  48.7150304  43.0352313  32.1483750
  47.2587045  40.8331057  33.5419028  47.0969215  41.9518592  34.0432518
  46.3069941  39.9067870  33.5100120  46.4305410  38.9782501  33.1058260
  44.9802868  40.1490263  34.0626593  44.5899360  41.0120759  33.5228161
  44.0924145  38.9108397  33.8375406  44.5644110  38.0491642  34.3084628
  43.1376041  39.0661366  34.3399606  43.8263180  38.5840754  32.3529895
  42.8398792  38.1304681  32.2625848  43.8025505  39.5138868  31.7858062
  44.8674305  37.6422997  31.7224873  45.9825030  37.4944559  32.2779597
  44.5663444  37.0507419  30.6554636  44.9529259  40.5664924  35.5421191
  44.3375809  41.5702703  35.8931312  45.6133692  39.8103145  36.4095512
  46.1458138  38.9741938  36.1670683  45.6100654  40.1557730  37.8281327
  44.5709083  40.3368288  38.1039868  46.1699280  39.0032617  38.6590216
  47.1637280  38.7519088  38.2883516  46.2892069  39.3365702  39.6895157
  45.3105766  37.7560139  38.6429854  45.2752816  37.3576401  37.6291410
  45.7740819  36.9935547  39.2686656  43.8847490  38.0104968  39.1329967
  43.6622866  38.9764127  39.9026790  42.9867044  37.2273716  38.7595894
  46.3843787  41.4340584  38.1250946  46.0151632  42.2000529  39.0200004
  47.4594600  41.6651168  37.3786777  47.7901672  41.0424548  36.6420972
  48.2624098  42.8597684  37.5683299  48.5822079  42.9078115  38.6094380
  49.5254969  42.8198172  36.6899712  49.2346987  42.6139241  35.6601486
  50.2516872  44.1584260  36.7246159  51.1411491  44.1056510  36.0964787
  49.5899031  44.9407428  36.3524099  50.5439012  44.3877112  37.7489792
  50.3973362  41.7877073  37.1768862  50.1270743  40.9252088  36.7978298
  47.4233220  44.0912945  37.2360420  47.4650923  45.0866661  37.9608748
  46.6556831  44.0268265  36.1494494  46.6090279  43.2270308  35.5180413
  45.8042033  45.1471798  35.7898474  46.4065162  46.0537768  35.7360036
  45.1677144  44.9213309  34.4101082  44.7799370  43.9034849  34.3713389
  44.3136563  45.5916472  34.3102541  46.0966198  45.1340517  33.2042979
  46.9429772  44.4509374  33.2815708  45.3495794  44.8355314  31.9001249
  46.0189890  44.9897524  31.0535508  45.0054083  43.8015023  31.9064510
  44.4918168  45.5025160  31.8108621  46.6108019  46.5632775  33.2009420
  47.2688056  46.7114418  32.3445079  45.7694031  47.2529284  33.1350130
  47.1633332  46.7530733  34.1210484  44.7196857  45.3204193  36.8604929
  44.3880715  46.4403075  37.2503023  44.1709406  44.2103329  37.3396348
  44.4119857  43.2668676  37.0356752  43.1475950  44.2833748  38.3728712
  42.3153819  44.8706424  37.9863907  42.6462185  42.8793897  38.7296785
  42.1632250  42.4287861  37.8631708  43.4902350  42.2419604  38.9909254
  41.7301920  42.9356843  39.8168047  41.4191046  42.0309131  40.0302054
  43.6999130  44.9664000  39.6271628  43.0445873  45.8174600  40.2285762
  44.9067503  44.5917156  40.0239389  45.4769388  43.8874702  39.5563841
  45.5163225  45.1932290  41.2083178  44.8119284  45.0927116  42.0337729
  46.8226452  44.4476269  41.5831679  47.4695160  44.4173129  40.7064466
  47.5835518  45.1702206  42.7039113  48.4939299  44.6184179  42.9400540
  47.8436615  46.1773120  42.3760824  46.9543540  45.2282450  43.5918484
  46.4860078  43.1234063  42.0139998  46.2901585  42.5655030  41.2329615
  45.7746441  46.6937441  41.0123217  45.5430650  47.4933669  41.9228921
  46.2330564  47.0891945  39.8300074  46.4312254  46.4705811  39.0432447
  46.4873067  48.5017263  39.5895212  47.0901307  48.8964661  40.4071016
  47.2763348  48.6756774  38.2871850  46.7109069  48.2491143  37.4590781
  47.3994823  49.7378978  38.0756108  48.6595273  48.0039647  38.3642393
  48.5331660  46.9618252  38.6564450  49.3439179  48.0257000  37.0042374
  50.3198390  47.5458319  37.0800102  48.7308607  47.4884277  36.2799617
  49.4714503  49.0572923  36.6773996  49.5144667  48.7130590  39.4126943
  50.4936841  48.2369353  39.4665327  49.6349438  49.7600566  39.1364816
  49.0254520  48.6489221  40.3845024  45.1713359  49.3038192  39.5696270
  45.1269217  50.4473184  40.0337982  44.1065325  48.6986848  39.0515968
  44.1249860  47.7596723  38.6551323  42.7949860  49.3439146  39.0073220
  42.9038694  50.3121933  38.5188408  41.8041630  48.4916555  38.2086599
  41.9113897  47.4499610  38.5115164  40.7897973  48.7956288  38.4675527
  41.9745621  48.5840369  36.7059278  42.9634122  48.2156150  36.4311501
  41.2457247  47.9351899  36.2196165  41.8051724  50.0076404  36.1927210
  40.7992691  50.6587501  36.5513068  42.6728765  50.4733433  35.4276593
  42.2628486  49.5429372  40.4304421  41.7968144  50.6249352  40.7862432
  42.3300102  48.4904289  41.2380072  42.6943422  47.5799134  40.9590201
  41.8744581  48.5597355  42.6234118  40.8063176  48.7740479  42.6466477
  42.1219783  47.2097098  43.3107765  41.5513551  46.4420201  42.7874690
  43.1760540  46.9520955  43.2040414  41.7589706  47.1667512  44.7787768
  42.6064064  47.7152888  45.7414340  43.5357082  48.1696666  45.4323532
  42.2779850  47.6885523  47.0862368  42.9490948  48.1157203  47.8166710
  41.0842053  47.1107644  47.4910643  40.7600332  47.0996651  48.8290539
  39.8780949  46.6898455  48.9480657  40.2197876  46.5563622  46.5589557
  39.2905365  46.1055475  46.8765397  40.5634475  46.5869361  45.2063386
  39.8933589  46.1543506  44.4780509  42.6061874  49.6936018  43.3630075
  41.9837231  50.4911841  44.0854220  43.9207916  49.7773970  43.1577563
  44.4403972  49.1468694  42.5476531  44.7422925  50.7993977  43.8019782
  44.5222444  50.7669226  44.8687571  46.2281525  50.5075872  43.5768078
  46.8282480  51.2775685  44.0629921  46.4758314  49.5343570  44.0000835
  46.4402166  50.5037042  42.5073184  44.4083593  52.1995049  43.2998341
  44.4765230  53.1683808  44.0603091  44.0537115  52.2977746  42.0235685
  43.9946091  51.5010929  41.3896361  43.7123037  53.5761616  41.4097090
  44.4784643  54.3076594  41.6661751  43.6550998  53.4251686  39.8836569
  44.5761257  52.9538152  39.5402209  42.8379853  52.7522163  39.6254247
  43.4691314  54.7187815  39.1504124  44.3378829  55.7808521  39.2806812
  43.9303149  56.7780919  38.5174761  44.4163458  57.7375220  38.4184310
  42.8266068  56.4030660  37.8947868  42.2918376  56.9733225  37.2399934
  42.5173897  55.1181691  38.2729900  41.6735302  54.5355508  37.9340207
  42.3619914  54.0656777  41.9361456  42.1337738  55.2616493  42.0807093
  41.4726121  53.1261319  42.2278996  41.6472725  52.1271075  42.1157922
  40.1452225  53.4465271  42.7428613  39.7090412  54.2397299  42.1356535
  39.2673444  52.1983225  42.6735911  39.3864183  51.7485125  41.6880236
  39.6388880  51.4760626  43.4002272  37.7828971  52.4133709  42.9270382
  37.6308165  52.9661020  43.8545040  37.3419545  53.0075419  42.1263008
  37.1182548  51.0547367  43.0059092  37.2966555  50.6092805  43.9845164
  36.0387634  51.1613814  42.8960404  37.6422037  50.1809714  41.9582519
  38.0067950  50.6201099  41.1130043  37.6763467  48.8546155  42.0302477
  37.2088789  48.2294062  43.1033199  36.8209429  48.7675107  43.8787322
  37.2378513  47.2110678  43.1529438  38.2065028  48.1529081  41.0374682
  38.5872918  48.6319447  40.2213887  38.2339831  47.1345390  41.0900539
  40.2325214  53.9413076  44.1900628  39.4659509  54.8121344  44.6049800
  41.1706169  53.3815044  44.9495589  41.8128503  52.6638844  44.6133687
  41.3693918  53.7484748  46.3509819  40.4084631  53.6304894  46.8518775
  42.4006766  52.8286531  46.9848817  42.5441029  53.1077283  48.0286665
  42.0514150  51.7979652  46.9289188  43.3465414  52.9208199  46.4511458
  41.7847053  55.2126266  46.5308040  41.2889509  55.8970018  47.4252671
  42.7033405  55.6765049  45.6870550  43.1399982  55.1033259  44.9648591
  43.1797568  57.0574995  45.7117794  42.4046518  57.7049758  46.1214337
  44.4160205  57.2074122  46.5991234  44.1847140  56.8569667  47.6052801
  45.2156590  56.5736552  46.2161505  44.9023779  58.6521138  46.6653038
  45.1258964  59.0007520  45.6568933  44.1000147  59.2817550  47.0499001
  46.1278657  58.8275037  47.5326279  45.9414019  58.4158971  48.5242777
  46.9644886  58.2714144  47.1086564  46.4898671  60.3042680  47.6438588
  46.5432646  60.7428547  46.6475776  45.7043876  60.8326107  48.1831147
  47.7775704  60.4931926  48.3363772  47.8464768  61.4719973  48.6803646
  47.8378608  59.8380211  49.1418965  48.5575443  60.3028862  47.6759681
  43.5322454  57.4404618  44.2781282  44.5895639  57.0660927  43.7582288
  42.6420485  58.1945156  43.6436977  41.7834494  58.5461277  44.0679848
  42.8349957  58.5830783  42.2576928  43.3636882  57.7494431  41.7959161
  41.4731679  58.8247292  41.5998190  40.7753281  58.0525937  41.9229483
  41.0723986  59.7788083  41.9422689  41.5506727  58.8281410  40.0821180
  42.4130929  59.4853531  39.4949813  40.6457165  58.0921700  39.4396703
  40.6476707  58.0569205  38.4203300  39.9506442  57.5636833  39.9669286
  43.7254884  59.7944255  42.0378533  43.4240051  60.8912660  42.4986482
  44.8344461  59.5823991  41.3380114  45.1188457  58.6678233  40.9866411
  45.7542460  60.6653536  41.0093859  45.2970282  61.6212945  41.2636592
  47.0691971  60.5817234  41.8302997  47.4751583  61.5895271  41.9203283
  46.7785031  60.0099496  43.2080435  47.7036984  59.9527583  43.7812308
  46.0693268  60.6545341  43.7271830  46.3530130  59.0116249  43.1055743
  48.1008686  59.7022579  41.1318763  47.7481710  58.6710788  41.1298851
  48.1873363  60.0119942  40.0904850  49.4646216  59.7573574  41.7802895
  50.1527602  59.1100029  41.2366807  49.8363810  60.7819582  41.7594032
  49.3900669  59.4202520  42.8135559  46.0471593  60.5831203  39.5024143
  46.4617337  59.5395858  38.9914409  45.8023771  61.6871624  38.8027389
  45.4630686  62.5517757  39.2241788  45.9944698  61.7755487  37.3564729
  45.4051220  60.9541997  36.9484350  45.5229885  63.1439828  36.8505457
  46.2490409  63.8827372  37.1905323  45.5757450  63.1225325  35.7617309
  44.1368304  63.6638964  37.2275665  43.6179042  62.9214942  37.8345917
  44.2918740  64.9602280  38.0277732  43.3067317  65.3390290  38.3018252
  44.8693062  64.7634756  38.9317724  44.8108002  65.7026302  37.4207480
  43.3154234  63.9182774  35.9659359  42.3280554  64.2886065  36.2424928
  43.8207132  64.6592495  35.3459491  43.2102111  62.9881671  35.4066539
  47.4286749  61.5719863  36.8796500  48.3825963  61.8394461  37.6114608
  47.5767214  61.1068363  35.6407836  46.8048514  60.8506729  35.0251093
  48.9041665  60.9287263  35.0665518  49.5540459  60.4423826  35.7940452
  48.8674559  60.0460914  33.8136795  48.2084733  60.5014159  33.0741887
  49.8638549  60.0077396  33.3732613  48.3955368  58.6363541  34.0981599
  48.5997375  58.1056389  35.1921935  47.7747469  58.0096408  33.0996388
  47.4469979  57.0519009  33.2240805  47.6272112  58.4878295  32.2108589
  49.4013687  62.3151600  34.6730223  48.6082299  63.1853516  34.3284016
  50.7139844  62.5098734  34.7197853  51.3837275  61.7934421  35.0001232
  51.3179232  63.7871295  34.3684282  50.5773776  64.5692877  34.5369177
  52.5511153  64.0410784  35.2384215  53.3122981  63.3031210  34.9862517
  52.9595549  65.0198199  34.9860348  52.3042471  63.9901330  36.7418874
  52.2885234  65.0018954  37.1468956  51.3258444  63.5526667  36.9399769
  53.3924292  63.1665834  37.4449492  54.3509118  63.3401303  36.9545385
  53.4950534  63.5070557  38.4748929  53.0808054  61.6664611  37.4348198
  53.9894494  61.1208276  37.6910855  52.3521711  61.4577822  38.2182451
  52.5475547  61.1285256  36.1220864  52.9292987  60.1755127  35.9567689
  51.5095479  61.0829415  36.1621990  52.8369992  61.7571584  35.3459468
  51.7375783  63.8007679  32.8959115  52.0503751  62.7581234  32.3130806
  51.7520528  64.9933388  32.2804896  51.2023517  66.2447797  32.8312214
  51.9443331  66.7960803  33.4088998  50.3551292  66.0608112  33.4930398
  50.7925060  66.9894528  31.5858401  50.7071497  68.0620918  31.7615922
  49.8287076  66.6507098  31.2061957  51.9133667  66.6624611  30.6446762
  52.8096811  67.2418301  30.8675596  51.6460830  66.8755957  29.6097704
  52.1339373  65.1684012  30.8760366  51.5521079  64.5319628  30.2090053
  53.5781380  64.7598356  30.5898436  54.3939449  64.6448613  31.5043713
  53.8216664  64.1758932  29.4268822  53.1187829  63.9835017  28.7129225
  55.1734191  63.7593713  29.0947102  55.8718341  64.4711692  29.5349491
  55.4922275  62.3764954  29.6792213  56.5740422  62.2437378  29.6768862
  55.1715586  62.3609826  30.7211464  54.8614456  61.1900544  28.9652879
  53.7757409  61.2716787  29.0211791  55.1294792  61.2206072  27.9094950
  55.2991466  59.8522171  29.5598533  56.0472718  59.8550783  30.5640636
  54.8938303  58.7968512  29.0256824  55.3466188  63.7507747  27.5882913
  54.4194922  63.4192927  26.8493956  56.5347697  64.1358348  27.1418306
  57.3030157  64.4209932  27.7485520  56.8456822  64.1835428  25.7222506
  56.1347439  64.8459619  25.2278179  58.2720121  64.7296232  25.5078465
  58.9950514  64.0013072  25.8739938  58.5390485  64.9499644  24.0291253
  59.5501442  65.3353657  23.8955836  58.4376085  64.0045739  23.4965694
  57.8209869  65.6681181  23.6326308  58.4407239  66.0259297  26.2865781
  59.4484331  66.4128313  26.1351400  57.7141582  66.7589991  25.9345718
  58.2801061  65.8366906  27.3482468  56.7367370  62.7837576  25.1221222
  56.9393627  61.7910664  25.8196084  56.3970118  62.7116692  23.8350654
  56.2033712  63.5285199  23.2550756  56.2702780  61.4337699  23.1303407
  56.0668351  60.6656572  23.8764459  55.1161362  61.4767408  22.1195791
  55.2604659  62.3221139  21.4461200  55.1412166  60.5748594  21.5080580
  53.7538000  61.5929300  22.7819439  53.3462204  60.7230629  23.5514425
  53.0374859  62.6688057  22.4754546  52.1112844  62.7976123  22.8829600
  53.4131502  63.3654371  21.8322486  57.5654555  61.1012561  22.3876741
  58.5555057  61.8463260  22.5504424  57.6040742  59.9224368  21.7318237
  56.8273074  59.2613112  21.7111314  58.7565053  59.4933011  20.9986259
  59.1989597  60.3851862  20.5541610  59.8581198  58.8265628  21.8427649
  60.7377979  58.6732784  21.2181111  60.1502496  59.5063287  22.6428445
  59.4469319  57.4870980  22.4560135  58.7717429  57.6428739  23.2971482
  58.9113057  56.8811397  21.7251290  60.7152393  56.7758737  22.9133561
  60.9413062  55.6178868  22.5651910  61.5710001  57.4746785  23.7085633
  61.3499911  58.4339526  23.9772009  62.4332074  57.0391599  24.0360984
  58.2800684  58.4636951  20.0284730  57.0925908  58.3976006  19.7114977
  59.2145278  57.6564938  19.4948667  60.2146138  57.7155097  19.6832680
  58.8226317  56.6224638  18.5888643  58.1531978  57.0634786  17.8503751
  59.9982722  55.9974026  17.8136722  59.6019425  55.2959202  17.0787061
  60.5119532  56.7830915  17.2601609  61.0171226  55.2671438  18.6948012
  60.5218176  54.4298592  19.1871471  61.7969452  54.8468426  18.0596182
  61.6699733  56.1544613  19.7604534  60.8900539  56.6476448  20.3406349
  62.2331091  55.5269181  20.4519017  62.6049821  57.2161238  19.1705209
  63.3931878  56.7304647  18.5956045  62.0492768  57.8494501  18.4784867
  63.2079054  58.0516653  20.2354693  63.0862312  59.0569079  19.9988965
  62.7391160  57.8502551  21.1414293  64.2226845  57.8352979  20.3139650
  58.1785031  55.5218317  19.4228380  58.6918415  55.2422598  20.5415065
  57.1651911  54.9468666  18.9476033  51.4404191  35.5736052  48.3416371
  52.5370071  36.5152452  48.6894214  53.0636962  37.3753803  47.5321365
  52.2096344  37.3562553  49.8995776  53.7949265  35.6693735  49.1384478
  55.4189576  35.8378716  49.3445195  54.9901645  37.1832623  49.8214090
  55.1964490  34.4563305  49.8018651  55.6792496  35.8791728  47.7744519
  56.1321549  34.6384530  47.1635900  55.6034645  34.5354313  46.2518038
  55.8878487  33.8329849  47.8062537  57.6281564  34.5375844  46.8438822
  57.6621565  33.6157918  46.3236674  58.0033291  35.6176241  45.9424053
  59.2499139  36.2319758  46.2215725  59.9840605  35.8203146  45.5788869
  59.1436292  37.7570800  46.2354875  58.0507778  38.4857507  46.1938705
  57.0330383  38.1334064  46.1475693  58.2921481  39.7414886  46.2136818
  59.6690643  39.8414317  46.2753116  60.6055852  40.9381410  46.3046920
  60.2146204  42.2504840  46.2678638  59.2322260  42.4849084  46.2610472
  60.9079250  42.9832828  46.2474772  61.9291461  40.6440644  46.3643968
  62.3296910  39.3693378  46.3956369  63.3821148  39.1464671  46.4472282
  61.5302814  38.2901981  46.3686606  60.2074635  38.6009122  46.3068015
  58.6643497  34.5797402  47.9858521  58.3312901  34.8820818  48.9445709
  59.2984638  33.2877644  48.0832579  60.1137368  33.3667934  48.5972359
  59.7878883  35.6251421  47.5423816  59.9151654  36.4588395  48.1828737
  61.0933525  35.0197675  47.2629256  61.2862251  34.3474942  47.9307114
  51.3236850  35.7802556  51.7182617  90.9308650  23.1912840  44.1641700
  37.2946560  25.4201770  96.2438650  37.2509160   6.9777900  17.5085880
  65.4553060  39.1633090  82.5672440  32.1765390  11.4217380  13.2270850
  62.4441681  53.2912530  43.7814291   3.7529750  69.1114520  38.1976640
  23.0336950  77.3448750  64.2588890  64.5448950   6.4289570  81.5301330
  71.9475520  71.4887800  36.1096290  96.9550500  55.9936960   4.0725920
  76.2188630  49.9299080  56.4851760  65.9941990  75.1614430   4.1272100
  23.4936970  37.0541560  65.1413260  69.8501370  25.1372440  21.4629140
  37.4797400  20.1400700  29.3409240  19.6116040  74.2337130  34.8603580
  57.5885850  79.4979970   2.3317150  23.0336950  96.1192240  64.2588890
  96.8836920  99.9223960  11.2376710   7.9102350  49.2850820  38.5683140
  92.3460730  65.2532510  68.1005340  89.1552370  57.2597930  13.7799060
  81.7429620  78.0926250  24.4416920  91.4786990  56.7414250  17.6238770
  33.2487610  29.4269450  96.8498320  98.4938200   7.8219270  60.5177760
   3.5903710   5.7847150  64.6233340  22.3647200   5.7847150  83.3976830
  16.5524050  75.3955210  14.7014580  43.5243090   9.6144450  94.9004110
  41.1506750  26.7681580  19.1907910  16.6079730  48.8017270  73.6001550
  18.4270220  23.4712070  28.4965020  14.4744120  10.6525960  21.7524360
  60.6041110  23.1841760  13.7815360  23.9555250  42.6949060  79.2851090
  88.9682140  90.8664790  22.5696340  37.2013710  23.4712070   9.7221530
  79.3947300  32.0994860  28.4490740  82.1152250  15.3807870  48.3220370
   7.8940350  51.4926030  59.1125160  26.6683840  32.7182540  77.8868650
  54.7973750  84.0276000  68.1005340  26.0734960  55.9165670   7.7120450
  95.6054530   8.0873570  98.3673810   8.8288480  80.9300630  10.3306940
  93.4661450   9.3177400  91.2540620  56.0594440  61.7126000  89.6569580
  31.0997686  47.5864624  51.2845939  20.8995530  10.2069490  53.6147270
  50.0697910  80.6052810  91.7161170  86.1073210  33.3455110  83.3239960
  91.6498010  19.0724740  14.7014580  45.0022630  76.8656960  93.4136820
  98.1310910  96.1192240  26.7101910  82.6130450  44.7827380   3.0094010
   5.7745690  65.1903360  85.2615540  74.2752810  65.8152450  24.0354400
  25.4396450  91.4246200  76.4735640   6.6652960  35.1015730  57.6992150
  27.9762680   9.5522270  21.7419750  26.6845840  49.2850820  38.5683140
  80.7572700  41.4228250  18.3240910  93.8027870  57.6887680  48.1152730
  35.9797710  59.1451070  15.2428510  78.2818120  71.9866780  64.0020900
  41.8297620  60.7328740  70.1045830  16.5002170  99.3001830  16.8107050
  11.3957920  67.6946900  53.1412340  21.4081020  38.3765070  93.8083340
  76.2551570  62.5725860  81.7569720  23.0627630  68.6706630  80.5573040
  82.5509610  39.3169980  55.8649840  93.1042890  31.7459480  59.8950030
  64.2170820  70.2669520  59.1125160  72.8921600  92.9436330  66.0853240
  87.7553120  94.5380140  11.3520600  19.8958160  31.1555590  75.2595250
  27.5976530  86.6233690  23.8788250  54.1178110  36.6205860   9.7622770
  74.8433540 100.5175730  77.4695160  38.6701650  68.7042570  94.0338740
   5.6598740  60.1971740  55.8727890  76.6462600  67.7798140  23.4073590
  64.4666040  89.2208040  13.1689630  66.4408930  64.5706420  37.7421910
  54.6361780  68.1994760  65.2203120  67.5576840  76.3187010  18.0088810
  83.0076310  68.0594310  57.3426630  88.8223550  18.9150330  64.2418660
  67.6104770  84.7789560   6.3899580  40.9402350  17.2796600  57.8742090
  83.2404170  71.3676080  34.7826790  60.4068340   9.3609040  49.8970630
  28.6827130  44.2630350  91.2330280  40.8204960  70.9066400  96.6854750
  25.4415380  87.4132190  27.7309160  49.0147300  92.3360200   8.7786810
  96.9550500  37.2193470  41.6212900  45.0989951  41.5950256  48.3041085
  45.9953998  41.2835423  48.4292829  45.1925501  42.5314317  48.1291143
  44.5993354  41.2012870  41.5656176  45.4957401  40.8898038  41.6907921
  44.6928904  42.1376931  41.3906235  52.0770420  41.1923514  35.2058393
  52.9734466  40.8808681  35.3310137  52.1705969  42.1287574  35.0308451
  50.1346078  40.6023090  39.7561959  51.0310125  40.2908257  39.8813703
  50.2281628  41.5387150  39.5812017  57.5550938  27.2141610  28.3023800
  58.4514985  26.9026777  28.4275544  57.6486488  28.1505671  28.1273858
  46.5521832  56.1785385  40.9840317  47.4485878  55.8670552  41.1092062
  46.6457381  57.1149446  40.8090375  48.8165786  41.8987327  41.9828792
  49.7129833  41.5872495  42.1080536  48.9101336  42.8351388  41.8078850
  47.8642681  35.7392561  48.7998487  48.7606728  35.4277728  48.9250231
  47.9578231  36.6756621  48.6248545  49.4896526  37.1859809  52.1769592
  50.3860573  36.8744976  52.3021337  49.5832076  38.1223870  52.0019650
  53.0435178  34.2305484  51.5202722  53.9399225  33.9190651  51.6454466
  53.1370728  35.1669545  51.3452780  50.1103948  34.1690484  50.4330073
  51.0067995  33.8575651  50.5581817  50.2039497  35.1054544  50.2580131
  52.6346859  32.8225898  48.0386292  53.5310906  32.5111065  48.1638036
  52.7282409  33.7589959  47.8636350  56.1910881  42.9685686  45.2099524
  57.0874928  42.6570853  45.3351268  56.2846431  43.9049746  45.0349582
  46.4399976  37.0956110  35.5797051  47.3364023  36.7841277  35.7048796
  46.5335526  38.0320171  35.4047109  52.1501442  35.6676699  41.5661669
  53.0465489  35.3561866  41.6913414  52.2436992  36.6040760  41.3911727
  63.5549254  39.5697760  37.4625681  64.4513301  39.2582927  37.5877425
  63.6484804  40.5061821  37.2875739  60.8844084  46.4563205  55.1258939
  61.7808131  46.1448372  55.2510684  60.9779634  47.3927266  54.9508998
  54.0054516  56.4004605  54.2616380  54.9018563  56.0889772  54.3868125
  54.0990066  57.3368666  54.0866438  62.8269232  34.8581312  30.7756635
  63.7233279  34.5466479  30.9008380  62.9204782  35.7945373  30.6006693
  50.1483808  40.6621345  59.0690456  51.0447855  40.3506512  59.1942201
  50.2419357  41.5985406  58.8940515  45.6063397  41.5621184  66.0080503
  46.5027444  41.2506352  66.1332248  45.6998947  42.4985245  65.8330561
  39.8500506  50.1648428  46.0197896  40.7464553  49.8533595  46.1449640
  39.9436056  51.1012489  45.8447954  47.4062237  36.5527930  54.9761659
  48.3026284  36.2413097  55.1013404  47.4997787  37.4891991  54.8011718
  49.8309861  36.2497674  55.4551344  50.7273908  35.9382841  55.5803089
  49.9245411  37.1861735  55.2801402  67.1574813  45.5452916  52.6092476
  68.0538859  45.2338083  52.7344220  67.2510362  46.4816977  52.4342534
  66.0893187  43.5342579  50.4368118  66.9857234  43.2227746  50.5619862
  66.1828737  44.4706640  50.2618176  45.5727610  56.3155370  35.0637507
  46.4691657  56.0040537  35.1889251  45.6663160  57.2519430  34.8887565
  44.4953617  59.7391219  34.5287829  45.3917664  59.4276387  34.6539574
  44.5889167  60.6755280  34.3537887  42.2046684  47.8541706  33.5248224
  43.1010731  47.5426873  33.6499969  42.2982234  48.7905767  33.3498283
  47.2301344  37.5846761  69.5412032  48.1265391  37.2731928  69.6663777
  47.3236894  38.5210822  69.3662090  42.9014889  43.2246157  42.3717809
  43.7978935  42.9131324  42.4969554  42.9950438  44.1610218  42.1967868
  63.6940213  48.3703940  39.3632524  64.5904260  48.0589107  39.4884269
  63.7875763  49.3068001  39.1882582  60.7304884  46.4059719  37.8496477
  61.6268931  46.0944886  37.9748222  60.8240434  47.3423779  37.6746536
  52.4209397  54.8786519  80.3427148  53.3173444  54.5671686  80.4678892
  52.5144947  55.8150579  80.1677206  47.1514202  33.9677251  57.3957372
  48.0478249  33.6562418  57.5209117  47.2449751  34.9041312  57.2207430
  60.8923427  49.3696699  35.0802755  61.7887474  49.0581866  35.2054500
  60.9858977  50.3060759  34.9052814  44.2533448  46.1069835  74.0221047
  45.1497495  45.7955003  74.1472792  44.3468998  47.0433896  73.8471105
  61.9575421  53.9230696  61.9453188  62.8539468  53.6115863  62.0704933
  62.0510971  54.8594757  61.7703247  61.2630478  38.0774510  58.9710310
  62.1594525  37.7659677  59.0962054  61.3566028  39.0138571  58.7960368
  41.2629897  58.5915632  36.9271962  42.1593944  58.2800800  37.0523707
  41.3565447  59.5279693  36.7522020  63.6945261  38.5087634  58.5757429
  64.5909308  38.1972802  58.7009174  63.7880811  39.4451695  58.4007487
  43.3257720  57.0096042  58.2731827  44.2221767  56.6981209  58.3983572
  43.4193270  57.9460103  58.0981885  55.7112628  27.3591227  34.4573510
  56.6076675  27.0476394  34.5825254  55.8048178  28.2955288  34.2823568
  44.0078871  24.1657508  77.4552110  44.9042918  23.8542675  77.5803854
  44.1014420  25.1021569  77.2802168  57.3978220  70.6015599  35.5976552
  58.2942267  70.2900767  35.7228296  57.4913770  71.5379660  35.4226610
  69.8949411  51.0214971  63.7769986  70.7913457  50.7100138  63.9021731
  69.9884960  51.9579032  63.6020044  62.5135186  51.1099319  42.0090898
  63.4099233  50.7984486  42.1342642  62.6070736  52.0463380  41.8340956
  48.7983335  50.7138030  81.8127144  49.6947382  50.4023197  81.9378888
  48.8918885  51.6502090  81.6377202  52.5429279  38.3709065  77.5436336
  53.4393326  38.0594232  77.6688080  52.6364829  39.3073126  77.3686394
  59.0806885  59.0803485  73.3650012  59.9770932  58.7688652  73.4901757
  59.1742435  60.0167545  73.1900070  49.5977729  68.7919069  53.9637287
  50.4941776  68.4804237  54.0889031  49.6913279  69.7283130  53.7887345
  58.8005213  31.1674092  45.9599331  59.6969260  30.8559260  46.0851076
  58.8940763  32.1038153  45.7849390  36.0646915  60.8690827  56.0388934
  36.9610962  60.5575994  56.1640679  36.1582465  61.8054888  55.8638992
  63.3030630  54.6384030  47.9874985  64.1994677  54.3269197  48.1126729
  63.3966180  55.5748090  47.8125043  55.0205931  53.7962498  80.1839251
  55.9169977  53.4847665  80.3090996  55.1141480  54.7326559  80.0089309
  57.4156564  46.0174956  29.2841735  58.3120611  45.7060124  29.4093479
  57.5092114  46.9539017  29.1091793  50.9470479  42.2299375  26.6173124
  51.8434526  41.9184542  26.7424868  51.0406029  43.1663435  26.4423182
  38.1657822  52.7926455  29.7502600  39.0621869  52.4811622  29.8754345
  38.2593372  53.7290516  29.5752659  63.2664401  42.2037318  36.5700218
  64.1628447  41.8922485  36.6951962  63.3599950  43.1401379  36.3950276
  53.9196607  31.8977157  27.5117859  54.8160654  31.5862324  27.6369604
  54.0132157  32.8341217  27.3367918  51.4070179  31.2997317  50.5402432
  52.3034226  30.9882485  50.6654176  51.5005729  32.2361378  50.3652490
  52.5190999  61.6897436  47.4722220  53.4155046  61.3782603  47.5973965
  52.6126549  62.6261496  47.2972279  47.0568080  57.2937576  37.3083840
  47.9532127  56.9822744  37.4335585  47.1503630  58.2301637  37.1333898
  51.7881573  30.4933930  55.2635734  52.6845619  30.1819097  55.3887479
  51.8817122  31.4297990  55.0885792  45.8652002  55.6128725  31.1445473
  46.7616049  55.3013892  31.2697218  45.9587552  56.5492785  30.9695531
  42.4875303  64.9465473  56.0461633  43.3839350  64.6350640  56.1713378
  42.5810853  65.8829534  55.8711691  28.9652940  49.7086546  64.9992882
  29.8616987  49.3971713  65.1244627  29.0588490  50.6450607  64.8242940
  38.8980329  26.0762159  78.2963310  39.7944376  25.7647326  78.4215055
  38.9915879  27.0126219  78.1213368  52.5373542  59.5738863  55.1144262
  53.4337589  59.2624030  55.2396006  52.6309091  60.5102924  54.9394320
  54.9025087  45.5018573  80.9294923  55.7989134  45.1903740  81.0546668
  54.9960637  46.4382634  80.7544982  57.5726767  40.8693905  84.1639080
  58.4690814  40.5579073  84.2890824  57.6662317  41.8057966  83.9889138
  40.9745560  31.4982399  68.5828213  41.8709607  31.1867567  68.7079957
  41.0681110  32.4346460  68.4078271  38.2527891  49.7273766  65.9970623
  39.1491938  49.4158933  66.1222367  38.3463441  50.6637826  65.8220681
  32.5501616  39.0549044  65.3355588  33.4465663  38.7434212  65.4607332
  32.6437165  39.9913105  65.1605646  37.6680396  43.6415228  28.6892828
  38.5644443  43.3300395  28.8144573  37.7615945  44.5779289  28.5142886
  68.5839010  43.1919448  42.4799187  69.4803057  42.8804616  42.6050931
  68.6774560  44.1283509  42.3049245  60.1616652  61.5166167  42.0773519
  61.0580699  61.2051334  42.2025263  60.2552202  62.4530228  41.9023577
  64.9452214  59.0875818  81.3736223  65.8416261  58.7760985  81.4987968
  65.0387763  60.0239879  81.1986282  58.4180831  61.9596611  60.6824219
  59.3144878  61.6481778  60.8075963  58.5116381  62.8960672  60.5074277
  55.6639812  63.9713457  71.6083738  56.5603859  63.6598624  71.7335482
  55.7575361  64.9077518  71.4333796  47.2706606  36.2923420  51.5059861
  48.1670652  35.9808587  51.6311606  47.3642155  37.2287481  51.3309919
  36.9400913  36.7845470  55.6246631  37.8364960  36.4730638  55.7498375
  37.0336463  37.7209531  55.4496689  62.8138517  50.8887632  39.1397438
  63.7102564  50.5772799  39.2649183  62.9074067  51.8251693  38.9647496
  42.8310909  54.4600730  34.9318287  43.7274956  54.1485897  35.0570031
  42.9246459  55.3964790  34.7568345  58.7237059  56.5555818  43.7922102
  59.6201106  56.2440985  43.9173846  58.8172609  57.4919879  43.6172160
  59.3161816  45.4692855  53.2098105  60.2125863  45.1578022  53.3349850
  59.4097366  46.4056915  53.0348164  57.8873883  60.3390767  67.2483241
  58.7837930  60.0275934  67.3734986  57.9809432  61.2754828  67.0733299
  52.3380642  38.8920497  57.2596800  53.2344689  38.5805664  57.3848544
  52.4316192  39.8284558  57.0846858  68.9373643  45.8037694  56.6795192
  69.8337690  45.4922862  56.8046937  69.0309193  46.7401755  56.5045251
  52.4742357  47.0972830  77.7270601  53.3706404  46.7857997  77.8522346
  52.5677907  48.0336890  77.5520659  51.5397255  48.3200343  75.3951494
  52.4361302  48.0085510  75.5203238  51.6332805  49.2564404  75.2201552
  49.0522911  45.1730099  70.6110192  49.9486958  44.8615266  70.7361936
  49.1458461  46.1094160  70.4360250  55.2660094  72.7751462  80.8806368
  56.1624141  72.4636629  81.0058113  55.3595644  73.7115523  80.7056426
  59.4335027  23.9147218  38.0845022  60.3299074  23.6032385  38.2096766
  59.5270576  24.8511279  37.9095080  41.0954421  44.7072855  35.0675493
  41.9918468  44.3958022  35.1927237  41.1889971  45.6436915  34.8925551
  39.4289472  45.1021478  37.2633044  40.3253519  44.7906645  37.3884788
  39.5225022  46.0385539  37.0883102  39.9433502  46.1566128  39.8663417
  40.8397549  45.8451295  39.9915161  40.0369052  47.0930188  39.6913475
  65.9999859  42.3522550  41.3677261  66.8963906  42.0407717  41.4929006
  66.0935409  43.2886610  41.1927319  60.8114675  45.0234275  44.9098211
  61.7078722  44.7119442  45.0349956  60.9050225  45.9598336  44.7348270
  63.7475872  30.3540160  56.8832147  64.6439919  30.0425327  57.0083891
  63.8411422  31.2904220  56.7082205  65.4276536  26.5738849  59.0361698
  66.3240583  26.2624016  59.1613443  65.5212086  27.5102910  58.8611757
  68.6483204  31.4569356  62.8970075  69.5447251  31.1454523  63.0221820
  68.7418754  32.3933417  62.7220133  62.4041271  44.8526182  31.6493813
  63.3005318  44.5411349  31.7745558  62.4976821  45.7890243  31.4743871
  26.1566507  54.0005396  69.4106634  27.0530554  53.6890563  69.5358378
  26.2502057  54.9369457  69.2356692  55.8503179  63.5825928  42.7335255
  56.7467226  63.2711095  42.8587000  55.9438729  64.5189989  42.5585314
  47.4482699  67.9438611  68.6306654  48.3446746  67.6323778  68.7558399
  47.5418249  68.8802672  68.4556712  61.6643445  58.8522140  71.1336596
  62.5607491  58.5407308  71.2588340  61.7578994  59.7886201  70.9586654
  73.0862224  41.7354518  51.1031998  73.9826271  41.4239685  51.2283742
  73.1797773  42.6718579  50.9282056  74.2402761  36.7840953  49.8263104
  75.1366808  36.4726120  49.9514849  74.3338310  37.7205014  49.6513162
  53.3873766  33.1264623  38.4570199  54.2837813  32.8149791  38.5821943
  53.4809316  34.0628684  38.2820257  56.6246332  53.5132953  33.4746669
  57.5210379  53.2018120  33.5998413  56.7181882  54.4497013  33.2996727
  55.3257272  55.2719274  30.0923212  56.2221319  54.9604441  30.2174957
  55.4192822  56.2083335  29.9173270  44.5727223  43.8953002  28.6238339
  45.4691270  43.5838170  28.7490084  44.6662773  44.8317063  28.4488397
  43.7937844  41.7315260  30.1864758  44.6901891  41.4200427  30.3116503
  43.8873394  42.6679320  30.0114816  51.8707732  53.6052199  22.1712689
  52.7671779  53.2937366  22.2964433  51.9643282  54.5416260  21.9962747
  66.3333592  49.4930990  47.0838712  67.2297639  49.1816157  47.2090456
  66.4269142  50.4295051  46.9088770  66.0223981  54.3464657  51.2632923
  66.9188028  54.0349824  51.3884668  66.1159531  55.2828718  51.0882981
  56.1368531  34.4521235  43.3245759  57.0332578  34.1406402  43.4497503
  56.2304081  35.3885296  43.1495817  65.8042171  48.6860865  59.2189626
  66.7006218  48.3746033  59.3441371  65.8977721  49.6224926  59.0439684
  42.0581999  32.7982224  71.8114367  42.9546046  32.4867391  71.9366111
  42.1517549  33.7346284  71.6364425  50.7021678  34.3213475  53.5710956
  51.5985725  34.0098642  53.6962701  50.7957228  35.2577536  53.3961015
  41.6643654  42.6488729  72.4639435  42.5607701  42.3373896  72.5891180
  41.7579204  43.5852789  72.2889494  47.5635681  55.1418539  80.8283771
  48.4599728  54.8303707  80.9535515  47.6571231  56.0782600  80.6533829
  33.7433640  53.5063500  46.8165313  34.6397687  53.1948668  46.9417058
  33.8369190  54.4427561  46.6415372  33.4284253  55.1503645  49.1176135
  34.3248300  54.8388812  49.2427880  33.5219803  56.0867705  48.9426193
  42.1663172  42.4463405  34.4971195  43.0627219  42.1348572  34.6222939
  42.2598722  43.3827465  34.3221253  42.1552433  44.6765070  31.1866951
  43.0516480  44.3650237  31.3118695  42.2487983  45.6129131  31.0117009
  46.5419153  65.9192334  58.9798815  47.4383200  65.6077501  59.1050560
  46.6354703  66.8556395  58.8048873  57.9238954  42.4282582  47.4537662
  58.8203001  42.1167749  47.5789407  58.0174504  43.3646643  47.2787720
  55.3797587  48.5018904  30.1868120  56.2761634  48.1904071  30.3119864
  55.4733137  49.4382965  30.0118178  60.9926847  62.3189073  33.4350669
  61.8890894  62.0074240  33.5602413  61.0862397  63.2553134  33.2600727
  58.9087328  58.2617527  46.1469398  59.8051375  57.9502695  46.2721143
  59.0022878  59.1981588  45.9719457  54.6490957  74.2953628  60.5507142
  55.5455004  73.9838795  60.6758886  54.7426507  75.2317688  60.3757200
  39.5109647  25.1987578  71.4941088  40.4073694  24.8872745  71.6192832
  39.6045196  26.1351639  71.3191146  40.0003785  40.9993916  35.7857722
  40.8967832  40.6879084  35.9109467  40.0939335  41.9357977  35.6107780
  60.2233764  70.0846066  86.5696680  61.1197811  69.7731234  86.6948424
  60.3169313  71.0210127  86.3946738  53.1296110  55.4109091  52.2520399
  54.0260157  55.0994258  52.3772144  53.2231660  56.3473152  52.0770458
  46.1941733  46.7204492  17.3053669  47.0905780  46.4089659  17.4305413
  46.2877283  47.6568552  17.1303727  52.8228225  51.7527795  23.5982978
  53.7192272  51.4412962  23.7234723  52.9163774  52.6891856  23.4233037
  53.6584420  51.6864558  20.9438299  54.5548467  51.3749725  21.0690043
  53.7519969  52.6228618  20.7688357  39.5124164  43.1677613  45.0506442
  40.4088211  42.8562780  45.1758187  39.6059714  44.1041673  44.8756500
  68.5229462  46.5339028  65.1575940  69.4193509  46.2224196  65.2827685
  68.6165012  47.4703089  64.9825998  49.8484989  23.1951567  75.7920436
  50.7449036  22.8836734  75.9172181  49.9420539  24.1315627  75.6170495
  48.7753906  63.0168072  48.2351820  49.6717953  62.7053239  48.3603564
  48.8689456  63.9532132  48.0601878  50.3749556  57.5739390  55.2157638
  51.2713603  57.2624557  55.3409382  50.4685106  58.5103451  55.0407696
  58.1482052  63.5663845  45.5230157  59.0446098  63.2549013  45.6481902
  58.2417601  64.5027906  45.3480216  60.5182351  35.6696363  60.1637827
  61.4146398  35.3581531  60.2889571  60.6117900  36.6060424  59.9887885
  68.7165844  47.9779750  60.0997419  69.6129891  47.6664918  60.2249164
  68.8101393  48.9143811  59.9247477  46.1805032  32.6920198  77.6227955
  47.0769079  32.3805365  77.7479699  46.2740582  33.6284259  77.4478013
  36.6822114  41.3689445  77.0002264  37.5786161  41.0574613  77.1254009
  36.7757664  42.3053506  76.8252322  38.2692716  45.8753724  78.3704066
  39.1656763  45.5638891  78.4955811  38.3628266  46.8117785  78.1954124
  47.4891592  60.9884074  81.1894266  48.3855638  60.6769241  81.3146010
  47.5827141  61.9248135  81.0144324  31.7641356  41.6050032  44.3595179
  32.6605403  41.2935199  44.4846924  31.8576906  42.5414093  44.1845237
  37.0882772  52.3668632  38.4640458  37.9846819  52.0553799  38.5892202
  37.1818322  53.3032693  38.2890516  31.1431144  56.4822411  38.2174491
  32.0395191  56.1707579  38.3426235  31.2366694  57.4186472  38.0424549
  99.0529210  99.0179530  98.0594580  98.2771310  98.5379970  98.3493150
  99.7042140  98.3385180  97.8850740  93.0695040  99.3299340  98.9370340
  92.2379920  99.0748050  99.3366850  93.6776020  99.4010110  99.6728260
  91.4786990  94.2901230  92.7212730  90.5903690  94.6317200  92.6192610
  91.7628180  94.0901550  91.8293560  89.4420000  96.8906880  98.6052430
  90.0136110  96.1229080  98.6056070  89.4421540  97.1895640  97.6959040
  99.5243370  94.5007100  98.2933670  99.9008190  93.6278980  98.1807340
  99.4262880  94.8365800  97.4024110  93.6548380  92.8732730  93.7551110
  93.7615130  93.7736460  94.0619870  92.7440740  92.8250700  93.4645760
  91.3031540  94.7951740  99.0003700  91.9841650  95.0590110  99.6191100
  90.9879590  93.9552610  99.3341710  95.4956110  95.8419100  98.0876290
  96.0034330  96.3400070  98.7281310  96.0269350  95.0654300  97.9115650
  97.1435430  89.6809890  96.6854750  97.4510410  89.1256780  95.9690250
  96.2136130  89.8154350  96.5027740  99.5316190  97.7458720  93.4214870
  98.6045470  97.6796100  93.6503340  99.6841010  98.6838850  93.3070110
  99.5185270  94.0175720  90.4182030  98.5788940  94.1789680  90.5034490
  99.8368530  94.7361400  89.8718020  95.1372830  98.2723460  96.2034600
  94.7329830  97.5600710  95.7080500  95.2235950  97.9276700  97.0922640
  91.8377460  97.1668440  93.7041250  91.7175060  97.8930530  93.0922520
  91.5278350  96.3971350  93.2269160  89.4762830 100.3383580  99.5109890
  89.5543250 100.4732350  98.5665610  90.0904510  99.6299470  99.7038010
  94.3041120  90.5103510  97.0864920  93.8609270  91.2913050  96.7549440
  94.8626110  90.8333400  97.7935860  97.4199940  90.1314210  91.9670750
  96.7954120  90.1274080  92.6924060  97.3330060  89.2645170  91.5706720
  96.3417020  91.0550840  98.9454520  96.6389350  91.9613670  98.8646540
  96.8902580  90.5669620  98.3314090  94.0955340  95.6337080  94.8146170
  93.8696260  95.4174250  95.7192790  93.3147870  96.0665540  94.4692140
  99.9317970  94.2763990  95.4440100 100.3247540  94.5936190  94.6308790
 100.2934820  93.3975870  95.5584620  88.9682140  90.8664790  97.6670300
  88.6795190  91.4367650  98.3795280  89.7127900  90.3869240  98.0301530
  89.1552370  94.8084910  88.8773020  89.0727040  95.7515670  89.0188010
  88.8035430  94.6659820  87.9985370 100.5173110  96.8669740  99.5390880
  99.7854230  97.3756550  99.8880980 100.1197450  96.0499720  99.2379660
  96.9550500  93.5423940  97.9443370  96.9586560  93.1013890  97.0947910
  97.8501620  93.8641270  98.0515190  92.8052880  93.4250430  96.9037580
  92.4652930  93.9025660  97.6604630  92.0430200  92.9715550  96.5438680
  97.0170650  94.5436020  90.9350130  97.1383470  94.5022500  91.8835950
  96.6319160  95.4060170  90.7796860  96.0292150  96.8537160  90.3333430
  95.4609050  96.4055410  89.7069340  96.7381150  97.2129940  89.7998580
  90.1198960  92.3469410  95.8202250  89.8345880  91.9825080  96.6580870
  90.0577820  91.6149870  95.2065390  99.7937550  91.2398670  92.5415620
  98.9802160  90.7411840  92.4660930  99.5999500  92.0796920  92.1251970
  93.6177030 100.5175730  96.2438650  94.1355700  99.7143990  96.1895540
  93.1661050 100.4554870  97.0855480  89.6129620  97.4828360  89.7798950
  90.4824470  97.7653160  90.0634870  89.1219940  98.2964230  89.6647760
  96.7764430  98.8701570  93.9007230  97.2327210  99.6806820  94.1267420
  96.4252640  98.5524710  94.7325720  92.6776210  89.2139220  94.3729750
  92.5490840  89.2057120  95.3214670  91.8538230  89.5522310  94.0220760
  91.5976130  99.3001830  91.9081010  90.9904080 100.0400730  91.9176310
  92.0725480  99.3901190  91.0819210  96.5054980  94.6995540  93.8083340
  95.7971130  95.1681880  94.2496950  96.7899460  94.0417550  94.4428530
  94.7090000  93.0080620  91.1834050  95.5580530  93.4450770  91.1174240
  94.3421270  93.3200880  92.0106110  93.6081420  99.2612980  89.6569580
  94.3744690  99.1494340  90.2195010  93.6856110  98.5650950  89.0046350
  92.3028180  96.6938050  90.3402470  92.3831770  95.7465560  90.4519870
  93.1947930  97.0244930  90.4463130  95.6400450  99.2578110  91.6312220
  96.0616870  99.0917980  92.4743610  95.7651290  98.4478340  91.1367360
  98.1528090  98.2815720  88.8789320  98.6733750  97.5664740  88.5130470
  98.7996490  98.9201590  89.1789830  94.5359350  95.3311340  88.5770380
  94.3348410  94.4678700  88.9383720  94.3651400  95.2444700  87.6391980
  93.3342150  92.4311960  88.5648260  93.6368050  92.4379390  87.6567410
  94.0736740  92.0809820  89.0615920  96.5527080  91.3746580  89.5504460
  96.2049080  90.6970570  88.9706910  96.7539850  90.9136090  90.3647850
  89.8932720  97.9034230  95.9468830  89.2381560  97.6345870  95.3028530
  90.7310670  97.7938710  95.4970810  89.1070800  95.1133160  91.8894160
  88.2034880  95.3763360  91.7145820  89.5911420  95.3844330  91.1094120
  91.6498010  94.1698700  89.7988540  92.3589710  93.7481920  89.3135820
  90.9337950  94.2373930  89.1671890  91.2972170  90.2238030  88.8391190
  92.0200300  90.7646970  89.1572410  91.5696690  89.9501450  87.9632730
  90.9864360  89.4744220  98.7413810  91.6340550  88.9241600  98.3008970
  91.4066200  89.7287370  99.5629620  99.3778600  89.9583810  99.9113040
  98.5950390  90.4329310 100.1909800  99.0841530  89.0538640  99.8026220
  90.7219010  90.2631290  92.4326760  91.4798370  90.3760170  91.8590790
  90.2596180  91.1000490  92.3870190  97.2632820  92.3770560  95.4229070
  96.4507330  92.0027450  95.0824950  97.7674460  91.6215640  95.7250260
  93.0944160  90.7895340  90.9728730  93.6236920  90.0025140  90.8436680
  93.7272480  91.4686530  91.2064260  95.2882000  90.5270480  94.0274120
  94.6584740  89.8257790  94.1944250  94.7487140  91.2874610  93.8107280
  99.0529210  99.0179530  79.2851090  98.2771310  98.5379970  79.5749660
  99.7042140  98.3385180  79.1107250  93.0695040  99.3299340  80.1626850
  92.2379920  99.0748050  80.5623360  93.6776020  99.4010110  80.8984770
  91.4786990  94.2901230  73.9469240  90.5903690  94.6317200  73.8449120
  91.7628180  94.0901550  73.0550070  89.4420000  96.8906880  79.8308940
  90.0136110  96.1229080  79.8312580  89.4421540  97.1895640  78.9215550
  90.6844870  92.2991240  81.6177870  90.5047710  91.4016990  81.8980630
  90.2824950  92.8463110  82.2924820  99.5243370  94.5007100  79.5190180
  99.9008190  93.6278980  79.4063850  99.4262880  94.8365800  78.6280620
  93.6548380  92.8732730  74.9807620  93.7615130  93.7736460  75.2876380
  92.7440740  92.8250700  74.6902270  91.3031540  94.7951740  80.2260210
  91.9841650  95.0590110  80.8447610  90.9879590  93.9552610  80.5598220
  95.4956110  95.8419100  79.3132800  96.0034330  96.3400070  79.9537820
  96.0269350  95.0654300  79.1372160  93.7792210  90.4817660  83.5796220
  93.7810650  90.9990050  82.7742120  92.9496520  90.0047840  83.5566150
  93.4607540  92.1927620  81.5866670  93.8024350  93.0369670  81.2920540
  92.5223350  92.3411360  81.7032010  97.1435430  89.6809890  77.9111260
  97.4510410  89.1256780  77.1946760  96.2136130  89.8154350  77.7284250
  99.5316190  97.7458720  74.6471380  98.6045470  97.6796100  74.8759850
  99.6841010  98.6838850  74.5326620  99.5185270  94.0175720  71.6438540
  98.5788940  94.1789680  71.7291000  99.8368530  94.7361400  71.0974530
  95.1372830  98.2723460  77.4291110  94.7329830  97.5600710  76.9337010
  95.2235950  97.9276700  78.3179150  93.8501450  95.0466670  81.2090150
  94.4016040  95.1562010  80.4343400  94.3644960  95.4204270  81.9245380
  93.5244180  98.5686030  84.8195490  93.3851950  99.4408830  85.1882890
  92.6425540  98.2258840  84.6743430  91.8377460  97.1668440  74.9297760
  91.7175060  97.8930530  74.3179030  91.5278350  96.3971350  74.4525670
  89.4762830 100.3383580  80.7366400  89.5543250 100.4732350  79.7922120
  90.0904510  99.6299470  80.9294520  94.3041120  90.5103510  78.3121430
  93.8609270  91.2913050  77.9805950  94.8626110  90.8333400  79.0192370
  98.5910930  93.3772030  83.9156750  98.1290300  93.5855050  84.7276690
  98.1889040  92.5631380  83.6127420  97.4199940  90.1314210  73.1927260
  96.7954120  90.1274080  73.9180570  97.3330060  89.2645170  72.7963230
  96.3417020  91.0550840  80.1711030  96.6389350  91.9613670  80.0903050
  96.8902580  90.5669620  79.5570600  94.0955340  95.6337080  76.0402680
  93.8696260  95.4174250  76.9449300  93.3147870  96.0665540  75.6948650
  96.5354550  96.5322660  86.7062950  96.4398150  95.5917390  86.5563350
  97.3786530  96.7537730  86.3111020  99.9317970  94.2763990  76.6696610
 100.3247540  94.5936190  75.8565300 100.2934820  93.3975870  76.7841130
  91.6665090  92.9436330  84.8596730  91.2728480  93.7911540  85.0669510
  90.9783490  92.3062700  85.0505370  98.2410140  93.0271300  87.9293470
  97.5508460  92.8343500  88.5639560  98.9842440  93.3105940  88.4617770
  88.9682140  90.8664790  78.8926810  88.6795190  91.4367650  79.6051790
  89.7127900  90.3869240  79.2558040  89.1552370  94.8084910  70.1029530
  89.0727040  95.7515670  70.2444520  88.8035430  94.6659820  69.2241880
 100.5173110  96.8669740  80.7647390  99.7854230  97.3756550  81.1137490
 100.1197450  96.0499720  80.4636170  96.9550500  93.5423940  79.1699880
  96.9586560  93.1013890  78.3204420  97.8501620  93.8641270  79.2771700
  92.8052880  93.4250430  78.1294090  92.4652930  93.9025660  78.8861140
  92.0430200  92.9715550  77.7695190  97.0170650  94.5436020  72.1606640
  97.1383470  94.5022500  73.1092460  96.6319160  95.4060170  72.0053370
  96.0292150  96.8537160  71.5589940  95.4609050  96.4055410  70.9325850
  96.7381150  97.2129940  71.0255090  97.2558470  97.6025720  80.9165290
  97.6228600  97.1284290  81.6626630  97.0663530  98.4767290  81.2573630
  90.1198960  92.3469410  77.0458760  89.8345880  91.9825080  77.8837380
  90.0577820  91.6149870  76.4321900  95.0457840  96.6434360  83.2349500
  94.7414910  97.5226340  83.4599860  96.0004300  96.7034150  83.2706940
  99.7937550  91.2398670  73.7672130  98.9802160  90.7411840  73.6917440
  99.5999500  92.0796920  73.3508480  99.7146410  99.9169770  85.5111740
  99.6483720  98.9965440  85.2569330  99.0851550 100.0145210  86.2256380
  93.6177030 100.5175730  77.4695160  94.1355700  99.7143990  77.4152050
  93.1661050 100.4554870  78.3111990  91.1021570  97.4837100  84.3820860
  90.7436510  98.1490950  84.9694200  90.8076130  96.6520650  84.7533480
  94.3034690  97.9421340  87.2660410  94.0034830  98.0878520  86.3688230
  95.0745930  97.3826630  87.1733800  89.6129620  97.4828360  71.0055460
  90.4824470  97.7653160  71.2891380  89.1219940  98.2964230  70.8904270
  96.7764430  98.8701570  75.1263740  97.2327210  99.6806820  75.3523930
  96.4252640  98.5524710  75.9582230  92.6776210  89.2139220  75.5986260
  92.5490840  89.2057120  76.5471180  91.8538230  89.5522310  75.2477270
  89.6770140  90.9730340  85.0592960  88.9628660  91.1727260  85.6645570
  90.0965180  90.1969910  85.4307760  91.5976130  99.3001830  73.1337520
  90.9904080 100.0400730  73.1432820  92.0725480  99.3901190  72.3075720
  96.5054980  94.6995540  75.0339850  95.7971130  95.1681880  75.4753460
  96.7899460  94.0417550  75.6685040  98.1310910  96.1192240  83.0332380
  98.6296160  96.5938060  83.6984230  98.2733860  95.1955760  83.2402410
  94.7090000  93.0080620  72.4090560  95.5580530  93.4450770  72.3430750
  94.3421270  93.3200880  73.2362620  93.6081420  99.2612980  70.8826090
  94.3744690  99.1494340  71.4451520  93.6856110  98.5650950  70.2302860
  92.3028180  96.6938050  71.5658980  92.3831770  95.7465560  71.6776380
  93.1947930  97.0244930  71.6719640  89.8298980  98.5152970  86.8015150
  90.3338000  97.9360250  87.3731380  89.0906400  98.7993200  87.3391520
  96.8836920  99.9223960  86.3350670  96.1182590 100.4908960  86.2505340
  97.0652880  99.6300170  85.4418900  91.8622060  96.6582560  87.6965220
  91.9027400  96.3596430  88.6050450  92.7167560  97.0590170  87.5372740
  95.6400450  99.2578110  72.8568730  96.0616870  99.0917980  73.7000120
  95.7651290  98.4478340  72.3623870  93.8027870  95.2374660  85.6639710
  93.2724330  94.7465610  85.0363050  94.4715940  95.6658860  85.1297640
  98.1528090  98.2815720  70.1045830  98.6733750  97.5664740  69.7386980
  98.7996490  98.9201590  70.4046340  94.2900170  92.2037030  85.7437000
  94.1957040  91.5857780  85.0187870  93.7097560  92.9303320  85.5166910
  97.0561610  90.7610270  82.7764390  96.6078910  90.7834530  81.9309940
  96.4226810  90.3629290  83.3734690  97.4621160  99.6564600  83.3976830
  97.8809270 100.4997330  83.2253070  96.5429790  99.7936640  83.1683610
  99.7985060  97.3880780  84.7814670  99.9181270  96.7921920  85.5209510
 100.6579060  97.4250470  84.3615970  94.5359350  95.3311340  69.8026890
  94.3348410  94.4678700  70.1640230  94.3651400  95.2444700  68.8648490
  96.5653830  93.9302130  86.0390490  97.1553520  93.6217980  86.7268310
  95.7474070  93.4581880  86.1950390  93.3342150  92.4311960  69.7904770
  93.6368050  92.4379390  68.8823920  94.0736740  92.0809820  70.2872430
  96.5527080  91.3746580  70.7760970  96.2049080  90.6970570  70.1963420
  96.7539850  90.9136090  71.5904360  89.8932720  97.9034230  77.1725340
  89.2381560  97.6345870  76.5285040  90.7310670  97.7938710  76.7227320
  90.9308650  98.2886800  81.7128680  91.2981690  98.2014200  82.5924700
  90.3619470  97.5253350  81.6135540  90.4824650  95.1995890  85.6187100
  89.5880700  95.1662650  85.9580810  91.0222200  95.3982680  86.3838350
  89.1070800  95.1133160  73.1150670  88.2034880  95.3763360  72.9402330
  89.5911420  95.3844330  72.3350630  91.6498010  94.1698700  71.0245050
  92.3589710  93.7481920  70.5392330  90.9337950  94.2373930  70.3928400
  91.2972170  90.2238030  70.0647700  92.0200300  90.7646970  70.3828920
  91.5696690  89.9501450  69.1889240  90.9864360  89.4744220  79.9670320
  91.6340550  88.9241600  79.5265480  91.4066200  89.7287370  80.7886130
  90.7396360  89.6299890  82.7095640  90.3911180  90.0863710  83.4753820
  90.4084060  88.7357020  82.7918070  98.2521180  90.8211770  86.2315060
  98.1910070  91.4133600  86.9810470  99.1921560  90.7137730  86.0865320
  91.4117000  89.1576090  85.9846410  91.9599990  88.9764140  85.2212520
  91.4772310  88.3670200  86.5202720  99.3778600  89.9583810  81.1369550
  98.5950390  90.4329310  81.4166310  99.0841530  89.0538640  81.0282730
  90.7219010  90.2631290  73.6583270  91.4798370  90.3760170  73.0847300
  90.2596180  91.1000490  73.6126700  97.2632820  92.3770560  76.6485580
  96.4507330  92.0027450  76.3081460  97.7674460  91.6215640  76.9506770
  93.0944160  90.7895340  72.1985240  93.6236920  90.0025140  72.0693190
  93.7272480  91.4686530  72.4320770  95.2882000  90.5270480  75.2530630
  94.6584740  89.8257790  75.4200760  94.7487140  91.2874610  75.0363790
  95.4137560  89.8054460  87.6883120  95.1321830  90.3088060  86.9243940
  95.7957260  89.0076210  87.3225250  99.0529210  99.0179530  60.5107600
  98.2771310  98.5379970  60.8006170  99.7042140  98.3385180  60.3363760
  93.0695040  99.3299340  61.3883360  92.2379920  99.0748050  61.7879870
  93.6776020  99.4010110  62.1241280  91.4786990  94.2901230  55.1725750
  90.5903690  94.6317200  55.0705630  91.7628180  94.0901550  54.2806580
  89.4420000  96.8906880  61.0565450  90.0136110  96.1229080  61.0569090
  89.4421540  97.1895640  60.1472060  90.6844870  92.2991240  62.8434380
  90.5047710  91.4016990  63.1237140  90.2824950  92.8463110  63.5181330
  99.5243370  94.5007100  60.7446690  99.9008190  93.6278980  60.6320360
  99.4262880  94.8365800  59.8537130  93.6548380  92.8732730  56.2064130
  93.7615130  93.7736460  56.5132890  92.7440740  92.8250700  55.9158780
  91.3031540  94.7951740  61.4516720  91.9841650  95.0590110  62.0704120
  90.9879590  93.9552610  61.7854730  95.4956110  95.8419100  60.5389310
  96.0034330  96.3400070  61.1794330  96.0269350  95.0654300  60.3628670
  93.7792210  90.4817660  64.8052730  93.7810650  90.9990050  63.9998630
  92.9496520  90.0047840  64.7822660  93.4607540  92.1927620  62.8123180
  93.8024350  93.0369670  62.5177050  92.5223350  92.3411360  62.9288520
  97.1435430  89.6809890  59.1367770  97.4510410  89.1256780  58.4203270
  96.2136130  89.8154350  58.9540760  99.5316190  97.7458720  55.8727890
  98.6045470  97.6796100  56.1016360  99.6841010  98.6838850  55.7583130
  99.5185270  94.0175720  52.8695050  98.5788940  94.1789680  52.9547510
  99.8368530  94.7361400  52.3231040  95.1372830  98.2723460  58.6547620
  94.7329830  97.5600710  58.1593520  95.2235950  97.9276700  59.5435660
  93.8501450  95.0466670  62.4346660  94.4016040  95.1562010  61.6599910
  94.3644960  95.4204270  63.1501890  93.5244180  98.5686030  66.0452000
  93.3851950  99.4408830  66.4139400  92.6425540  98.2258840  65.8999940
  91.8377460  97.1668440  56.1554270  91.7175060  97.8930530  55.5435540
  91.5278350  96.3971350  55.6782180  89.4762830 100.3383580  61.9622910
  89.5543250 100.4732350  61.0178630  90.0904510  99.6299470  62.1551030
  94.3041120  90.5103510  59.5377940  93.8609270  91.2913050  59.2062460
  94.8626110  90.8333400  60.2448880  98.5910930  93.3772030  65.1413260
  98.1290300  93.5855050  65.9533200  98.1889040  92.5631380  64.8383930
  97.4199940  90.1314210  54.4183770  96.7954120  90.1274080  55.1437080
  97.3330060  89.2645170  54.0219740  96.3417020  91.0550840  61.3967540
  96.6389350  91.9613670  61.3159560  96.8902580  90.5669620  60.7827110
  94.0955340  95.6337080  57.2659190  93.8696260  95.4174250  58.1705810
  93.3147870  96.0665540  56.9205160  96.5354550  96.5322660  67.9319460
  96.4398150  95.5917390  67.7819860  97.3786530  96.7537730  67.5367530
  99.9317970  94.2763990  57.8953120 100.3247540  94.5936190  57.0821810
 100.2934820  93.3975870  58.0097640  91.6665090  92.9436330  66.0853240
  91.2728480  93.7911540  66.2926020  90.9783490  92.3062700  66.2761880
  98.2410140  93.0271300  69.1549980  97.5508460  92.8343500  69.7896070
  98.9842440  93.3105940  69.6874280  88.9682140  90.8664790  60.1183320
  88.6795190  91.4367650  60.8308300  89.7127900  90.3869240  60.4814550
  89.1552370  94.8084910  51.3286040  89.0727040  95.7515670  51.4701030
  88.8035430  94.6659820  50.4498390 100.5173110  96.8669740  61.9903900
  99.7854230  97.3756550  62.3394000 100.1197450  96.0499720  61.6892680
  96.9550500  93.5423940  60.3956390  96.9586560  93.1013890  59.5460930
  97.8501620  93.8641270  60.5028210  92.8052880  93.4250430  59.3550600
  92.4652930  93.9025660  60.1117650  92.0430200  92.9715550  58.9951700
  97.0170650  94.5436020  53.3863150  97.1383470  94.5022500  54.3348970
  96.6319160  95.4060170  53.2309880  96.0292150  96.8537160  52.7846450
  95.4609050  96.4055410  52.1582360  96.7381150  97.2129940  52.2511600
  97.2558470  97.6025720  62.1421800  97.6228600  97.1284290  62.8883140
  97.0663530  98.4767290  62.4830140  90.1198960  92.3469410  58.2715270
  89.8345880  91.9825080  59.1093890  90.0577820  91.6149870  57.6578410
  95.0457840  96.6434360  64.4606010  94.7414910  97.5226340  64.6856370
  96.0004300  96.7034150  64.4963450  99.7937550  91.2398670  54.9928640
  98.9802160  90.7411840  54.9173950  99.5999500  92.0796920  54.5764990
  99.7146410  99.9169770  66.7368250  99.6483720  98.9965440  66.4825840
  99.0851550 100.0145210  67.4512890  93.6177030 100.5175730  58.6951670
  94.1355700  99.7143990  58.6408560  93.1661050 100.4554870  59.5368500
  91.1021570  97.4837100  65.6077370  90.7436510  98.1490950  66.1950710
  90.8076130  96.6520650  65.9789990  94.3034690  97.9421340  68.4916920
  94.0034830  98.0878520  67.5944740  95.0745930  97.3826630  68.3990310
  89.6129620  97.4828360  52.2311970  90.4824470  97.7653160  52.5147890
  89.1219940  98.2964230  52.1160780  96.7764430  98.8701570  56.3520250
  97.2327210  99.6806820  56.5780440  96.4252640  98.5524710  57.1838740
  92.6776210  89.2139220  56.8242770  92.5490840  89.2057120  57.7727690
  91.8538230  89.5522310  56.4733780  89.6770140  90.9730340  66.2849470
  88.9628660  91.1727260  66.8902080  90.0965180  90.1969910  66.6564270
  91.5976130  99.3001830  54.3594030  90.9904080 100.0400730  54.3689330
  92.0725480  99.3901190  53.5332230  96.5054980  94.6995540  56.2596360
  95.7971130  95.1681880  56.7009970  96.7899460  94.0417550  56.8941550
  98.1310910  96.1192240  64.2588890  98.6296160  96.5938060  64.9240740
  98.2733860  95.1955760  64.4658920  94.7090000  93.0080620  53.6347070
  95.5580530  93.4450770  53.5687260  94.3421270  93.3200880  54.4619130
  93.6081420  99.2612980  52.1082600  94.3744690  99.1494340  52.6708030
  93.6856110  98.5650950  51.4559370  92.3028180  96.6938050  52.7915490
  92.3831770  95.7465560  52.9032890  93.1947930  97.0244930  52.8976150
  89.8298980  98.5152970  68.0271660  90.3338000  97.9360250  68.5987890
  89.0906400  98.7993200  68.5648030  96.8836920  99.9223960  67.5607180
  96.1182590 100.4908960  67.4761850  97.0652880  99.6300170  66.6675410
  91.8622060  96.6582560  68.9221730  91.9027400  96.3596430  69.8306960
  92.7167560  97.0590170  68.7629250  95.6400450  99.2578110  54.0825240
  96.0616870  99.0917980  54.9256630  95.7651290  98.4478340  53.5880380
  93.8027870  95.2374660  66.8896220  93.2724330  94.7465610  66.2619560
  94.4715940  95.6658860  66.3554150  98.1528090  98.2815720  51.3302340
  98.6733750  97.5664740  50.9643490  98.7996490  98.9201590  51.6302850
  94.2900170  92.2037030  66.9693510  94.1957040  91.5857780  66.2444380
  93.7097560  92.9303320  66.7423420  97.0561610  90.7610270  64.0020900
  96.6078910  90.7834530  63.1566450  96.4226810  90.3629290  64.5991200
  97.4621160  99.6564600  64.6233340  97.8809270 100.4997330  64.4509580
  96.5429790  99.7936640  64.3940120  99.7985060  97.3880780  66.0071180
  99.9181270  96.7921920  66.7466020 100.6579060  97.4250470  65.5872480
  94.5359350  95.3311340  51.0283400  94.3348410  94.4678700  51.3896740
  94.3651400  95.2444700  50.0905000  96.5653830  93.9302130  67.2647000
  97.1553520  93.6217980  67.9524820  95.7474070  93.4581880  67.4206900
  93.3342150  92.4311960  51.0161280  93.6368050  92.4379390  50.1080430
  94.0736740  92.0809820  51.5128940  96.5527080  91.3746580  52.0017480
  96.2049080  90.6970570  51.4219930  96.7539850  90.9136090  52.8160870
  89.8932720  97.9034230  58.3981850  89.2381560  97.6345870  57.7541550
  90.7310670  97.7938710  57.9483830  90.9308650  98.2886800  62.9385190
  91.2981690  98.2014200  63.8181210  90.3619470  97.5253350  62.8392050
  90.4824650  95.1995890  66.8443610  89.5880700  95.1662650  67.1837320
  91.0222200  95.3982680  67.6094860  89.1070800  95.1133160  54.3407180
  88.2034880  95.3763360  54.1658840  89.5911420  95.3844330  53.5607140
  91.6498010  94.1698700  52.2501560  92.3589710  93.7481920  51.7648840
  90.9337950  94.2373930  51.6184910  91.2972170  90.2238030  51.2904210
  92.0200300  90.7646970  51.6085430  91.5696690  89.9501450  50.4145750
  90.9864360  89.4744220  61.1926830  91.6340550  88.9241600  60.7521990
  91.4066200  89.7287370  62.0142640  90.7396360  89.6299890  63.9352150
  90.3911180  90.0863710  64.7010330  90.4084060  88.7357020  64.0174580
  98.2521180  90.8211770  67.4571570  98.1910070  91.4133600  68.2066980
  99.1921560  90.7137730  67.3121830  91.4117000  89.1576090  67.2102920
  91.9599990  88.9764140  66.4469030  91.4772310  88.3670200  67.7459230
  99.3778600  89.9583810  62.3626060  98.5950390  90.4329310  62.6422820
  99.0841530  89.0538640  62.2539240  90.7219010  90.2631290  54.8839780
  91.4798370  90.3760170  54.3103810  90.2596180  91.1000490  54.8383210
  97.2632820  92.3770560  57.8742090  96.4507330  92.0027450  57.5337970
  97.7674460  91.6215640  58.1763280  93.0944160  90.7895340  53.4241750
  93.6236920  90.0025140  53.2949700  93.7272480  91.4686530  53.6577280
  95.2882000  90.5270480  56.4787140  94.6584740  89.8257790  56.6457270
  94.7487140  91.2874610  56.2620300  95.4137560  89.8054460  68.9139630
  95.1321830  90.3088060  68.1500450  95.7957260  89.0076210  68.5481760
  99.0529210  99.0179530  41.7364110  98.2771310  98.5379970  42.0262680
  99.7042140  98.3385180  41.5620270  93.0695040  99.3299340  42.6139870
  92.2379920  99.0748050  43.0136380  93.6776020  99.4010110  43.3497790
  91.4786990  94.2901230  36.3982260  90.5903690  94.6317200  36.2962140
  91.7628180  94.0901550  35.5063090  89.4420000  96.8906880  42.2821960
  90.0136110  96.1229080  42.2825600  89.4421540  97.1895640  41.3728570
  90.6844870  92.2991240  44.0690890  90.5047710  91.4016990  44.3493650
  90.2824950  92.8463110  44.7437840  99.5243370  94.5007100  41.9703200
  99.9008190  93.6278980  41.8576870  99.4262880  94.8365800  41.0793640
  93.6548380  92.8732730  37.4320640  93.7615130  93.7736460  37.7389400
  92.7440740  92.8250700  37.1415290  91.3031540  94.7951740  42.6773230
  91.9841650  95.0590110  43.2960630  90.9879590  93.9552610  43.0111240
  95.4956110  95.8419100  41.7645820  96.0034330  96.3400070  42.4050840
  96.0269350  95.0654300  41.5885180  93.7792210  90.4817660  46.0309240
  93.7810650  90.9990050  45.2255140  92.9496520  90.0047840  46.0079170
  93.4607540  92.1927620  44.0379690  93.8024350  93.0369670  43.7433560
  92.5223350  92.3411360  44.1545030  97.1435430  89.6809890  40.3624280
  97.4510410  89.1256780  39.6459780  96.2136130  89.8154350  40.1797270
  99.5316190  97.7458720  37.0984400  98.6045470  97.6796100  37.3272870
  99.6841010  98.6838850  36.9839640  99.5185270  94.0175720  34.0951560
  98.5788940  94.1789680  34.1804020  99.8368530  94.7361400  33.5487550
  95.1372830  98.2723460  39.8804130  94.7329830  97.5600710  39.3850030
  95.2235950  97.9276700  40.7692170  93.8501450  95.0466670  43.6603170
  94.4016040  95.1562010  42.8856420  94.3644960  95.4204270  44.3758400
  93.5244180  98.5686030  47.2708510  93.3851950  99.4408830  47.6395910
  92.6425540  98.2258840  47.1256450  91.8377460  97.1668440  37.3810780
  91.7175060  97.8930530  36.7692050  91.5278350  96.3971350  36.9038690
  89.4762830 100.3383580  43.1879420  89.5543250 100.4732350  42.2435140
  90.0904510  99.6299470  43.3807540  94.3041120  90.5103510  40.7634450
  93.8609270  91.2913050  40.4318970  94.8626110  90.8333400  41.4705390
  98.5910930  93.3772030  46.3669770  98.1290300  93.5855050  47.1789710
  98.1889040  92.5631380  46.0640440  97.4199940  90.1314210  35.6440280
  96.7954120  90.1274080  36.3693590  97.3330060  89.2645170  35.2476250
  96.3417020  91.0550840  42.6224050  96.6389350  91.9613670  42.5416070
  96.8902580  90.5669620  42.0083620  94.0955340  95.6337080  38.4915700
  93.8696260  95.4174250  39.3962320  93.3147870  96.0665540  38.1461670
  96.5354550  96.5322660  49.1575970  96.4398150  95.5917390  49.0076370
  97.3786530  96.7537730  48.7624040  99.9317970  94.2763990  39.1209630
 100.3247540  94.5936190  38.3078320 100.2934820  93.3975870  39.2354150
  91.6665090  92.9436330  47.3109750  91.2728480  93.7911540  47.5182530
  90.9783490  92.3062700  47.5018390  98.2410140  93.0271300  50.3806490
  97.5508460  92.8343500  51.0152580  98.9842440  93.3105940  50.9130790
  88.9682140  90.8664790  41.3439830  88.6795190  91.4367650  42.0564810
  89.7127900  90.3869240  41.7071060  89.1552370  94.8084910  32.5542550
  89.0727040  95.7515670  32.6957540  88.8035430  94.6659820  31.6754900
 100.5173110  96.8669740  43.2160410  99.7854230  97.3756550  43.5650510
 100.1197450  96.0499720  42.9149190  96.9550500  93.5423940  41.6212900
  96.9586560  93.1013890  40.7717440  97.8501620  93.8641270  41.7284720
  92.8052880  93.4250430  40.5807110  92.4652930  93.9025660  41.3374160
  92.0430200  92.9715550  40.2208210  97.0170650  94.5436020  34.6119660
  97.1383470  94.5022500  35.5605480  96.6319160  95.4060170  34.4566390
  96.0292150  96.8537160  34.0102960  95.4609050  96.4055410  33.3838870
  96.7381150  97.2129940  33.4768110  97.2558470  97.6025720  43.3678310
  97.6228600  97.1284290  44.1139650  97.0663530  98.4767290  43.7086650
  90.1198960  92.3469410  39.4971780  89.8345880  91.9825080  40.3350400
  90.0577820  91.6149870  38.8834920  95.0457840  96.6434360  45.6862520
  94.7414910  97.5226340  45.9112880  96.0004300  96.7034150  45.7219960
  99.7937550  91.2398670  36.2185150  98.9802160  90.7411840  36.1430460
  99.5999500  92.0796920  35.8021500  99.7146410  99.9169770  47.9624760
  99.6483720  98.9965440  47.7082350  99.0851550 100.0145210  48.6769400
  93.6177030 100.5175730  39.9208180  94.1355700  99.7143990  39.8665070
  93.1661050 100.4554870  40.7625010  91.1021570  97.4837100  46.8333880
  90.7436510  98.1490950  47.4207220  90.8076130  96.6520650  47.2046500
  94.3034690  97.9421340  49.7173430  94.0034830  98.0878520  48.8201250
  95.0745930  97.3826630  49.6246820  89.6129620  97.4828360  33.4568480
  90.4824470  97.7653160  33.7404400  89.1219940  98.2964230  33.3417290
  96.7764430  98.8701570  37.5776760  97.2327210  99.6806820  37.8036950
  96.4252640  98.5524710  38.4095250  92.6776210  89.2139220  38.0499280
  92.5490840  89.2057120  38.9984200  91.8538230  89.5522310  37.6990290
  89.6770140  90.9730340  47.5105980  88.9628660  91.1727260  48.1158590
  90.0965180  90.1969910  47.8820780  91.5976130  99.3001830  35.5850540
  90.9904080 100.0400730  35.5945840  92.0725480  99.3901190  34.7588740
  96.5054980  94.6995540  37.4852870  95.7971130  95.1681880  37.9266480
  96.7899460  94.0417550  38.1198060  98.1310910  96.1192240  45.4845400
  98.6296160  96.5938060  46.1497250  98.2733860  95.1955760  45.6915430
  94.7090000  93.0080620  34.8603580  95.5580530  93.4450770  34.7943770
  94.3421270  93.3200880  35.6875640  93.6081420  99.2612980  33.3339110
  94.3744690  99.1494340  33.8964540  93.6856110  98.5650950  32.6815880
  92.3028180  96.6938050  34.0172000  92.3831770  95.7465560  34.1289400
  93.1947930  97.0244930  34.1232660  89.8298980  98.5152970  49.2528170
  90.3338000  97.9360250  49.8244400  89.0906400  98.7993200  49.7904540
  96.8836920  99.9223960  48.7863690  96.1182590 100.4908960  48.7018360
  97.0652880  99.6300170  47.8931920  91.8622060  96.6582560  50.1478240
  91.9027400  96.3596430  51.0563470  92.7167560  97.0590170  49.9885760
  95.6400450  99.2578110  35.3081750  96.0616870  99.0917980  36.1513140
  95.7651290  98.4478340  34.8136890  93.8027870  95.2374660  48.1152730
  93.2724330  94.7465610  47.4876070  94.4715940  95.6658860  47.5810660
  98.1528090  98.2815720  32.5558850  98.6733750  97.5664740  32.1900000
  98.7996490  98.9201590  32.8559360  94.2900170  92.2037030  48.1950020
  94.1957040  91.5857780  47.4700890  93.7097560  92.9303320  47.9679930
  97.0561610  90.7610270  45.2277410  96.6078910  90.7834530  44.3822960
  96.4226810  90.3629290  45.8247710  97.4621160  99.6564600  45.8489850
  97.8809270 100.4997330  45.6766090  96.5429790  99.7936640  45.6196630
  99.7985060  97.3880780  47.2327690  99.9181270  96.7921920  47.9722530
 100.6579060  97.4250470  46.8128990  94.5359350  95.3311340  32.2539910
  94.3348410  94.4678700  32.6153250  94.3651400  95.2444700  31.3161510
  96.5653830  93.9302130  48.4903510  97.1553520  93.6217980  49.1781330
  95.7474070  93.4581880  48.6463410  93.3342150  92.4311960  32.2417790
  93.6368050  92.4379390  31.3336940  94.0736740  92.0809820  32.7385450
  96.5527080  91.3746580  33.2273990  96.2049080  90.6970570  32.6476440
  96.7539850  90.9136090  34.0417380  89.8932720  97.9034230  39.6238360
  89.2381560  97.6345870  38.9798060  90.7310670  97.7938710  39.1740340
  90.9308650  98.2886800  44.1641700  91.2981690  98.2014200  45.0437720
  90.3619470  97.5253350  44.0648560  90.4824650  95.1995890  48.0700120
  89.5880700  95.1662650  48.4093830  91.0222200  95.3982680  48.8351370
  89.1070800  95.1133160  35.5663690  88.2034880  95.3763360  35.3915350
  89.5911420  95.3844330  34.7863650  91.6498010  94.1698700  33.4758070
  92.3589710  93.7481920  32.9905350  90.9337950  94.2373930  32.8441420
  91.2972170  90.2238030  32.5160720  92.0200300  90.7646970  32.8341940
  91.5696690  89.9501450  31.6402260  90.9864360  89.4744220  42.4183340
  91.6340550  88.9241600  41.9778500  91.4066200  89.7287370  43.2399150
  90.7396360  89.6299890  45.1608660  90.3911180  90.0863710  45.9266840
  90.4084060  88.7357020  45.2431090  98.2521180  90.8211770  48.6828080
  98.1910070  91.4133600  49.4323490  99.1921560  90.7137730  48.5378340
  91.4117000  89.1576090  48.4359430  91.9599990  88.9764140  47.6725540
  91.4772310  88.3670200  48.9715740  99.3778600  89.9583810  43.5882570
  98.5950390  90.4329310  43.8679330  99.0841530  89.0538640  43.4795750
  90.7219010  90.2631290  36.1096290  91.4798370  90.3760170  35.5360320
  90.2596180  91.1000490  36.0639720  97.2632820  92.3770560  39.0998600
  96.4507330  92.0027450  38.7594480  97.7674460  91.6215640  39.4019790
  93.0944160  90.7895340  34.6498260  93.6236920  90.0025140  34.5206210
  93.7272480  91.4686530  34.8833790  95.2882000  90.5270480  37.7043650
  94.6584740  89.8257790  37.8713780  94.7487140  91.2874610  37.4876810
  95.4137560  89.8054460  50.1396140  95.1321830  90.3088060  49.3756960
  95.7957260  89.0076210  49.7738270  99.0529210  99.0179530  22.9620620
  98.2771310  98.5379970  23.2519190  99.7042140  98.3385180  22.7876780
  93.0695040  99.3299340  23.8396380  92.2379920  99.0748050  24.2392890
  93.6776020  99.4010110  24.5754300  91.4786990  94.2901230  17.6238770
  90.5903690  94.6317200  17.5218650  91.7628180  94.0901550  16.7319600
  89.4420000  96.8906880  23.5078470  90.0136110  96.1229080  23.5082110
  89.4421540  97.1895640  22.5985080  90.6844870  92.2991240  25.2947400
  90.5047710  91.4016990  25.5750160  90.2824950  92.8463110  25.9694350
  99.5243370  94.5007100  23.1959710  99.9008190  93.6278980  23.0833380
  99.4262880  94.8365800  22.3050150  93.6548380  92.8732730  18.6577150
  93.7615130  93.7736460  18.9645910  92.7440740  92.8250700  18.3671800
  91.3031540  94.7951740  23.9029740  91.9841650  95.0590110  24.5217140
  90.9879590  93.9552610  24.2367750  95.4956110  95.8419100  22.9902330
  96.0034330  96.3400070  23.6307350  96.0269350  95.0654300  22.8141690
  93.7792210  90.4817660  27.2565750  93.7810650  90.9990050  26.4511650
  92.9496520  90.0047840  27.2335680  93.4607540  92.1927620  25.2636200
  93.8024350  93.0369670  24.9690070  92.5223350  92.3411360  25.3801540
  97.1435430  89.6809890  21.5880790  97.4510410  89.1256780  20.8716290
  96.2136130  89.8154350  21.4053780  99.5316190  97.7458720  18.3240910
  98.6045470  97.6796100  18.5529380  99.6841010  98.6838850  18.2096150
  99.5185270  94.0175720  15.3208070  98.5788940  94.1789680  15.4060530
  99.8368530  94.7361400  14.7744060  95.1372830  98.2723460  21.1060640
  94.7329830  97.5600710  20.6106540  95.2235950  97.9276700  21.9948680
  93.8501450  95.0466670  24.8859680  94.4016040  95.1562010  24.1112930
  94.3644960  95.4204270  25.6014910  93.5244180  98.5686030  28.4965020
  93.3851950  99.4408830  28.8652420  92.6425540  98.2258840  28.3512960
  91.8377460  97.1668440  18.6067290  91.7175060  97.8930530  17.9948560
  91.5278350  96.3971350  18.1295200  89.4762830 100.3383580  24.4135930
  89.5543250 100.4732350  23.4691650  90.0904510  99.6299470  24.6064050
  94.3041120  90.5103510  21.9890960  93.8609270  91.2913050  21.6575480
  94.8626110  90.8333400  22.6961900  98.5910930  93.3772030  27.5926280
  98.1290300  93.5855050  28.4046220  98.1889040  92.5631380  27.2896950
  97.4199940  90.1314210  16.8696790  96.7954120  90.1274080  17.5950100
  97.3330060  89.2645170  16.4732760  96.3417020  91.0550840  23.8480560
  96.6389350  91.9613670  23.7672580  96.8902580  90.5669620  23.2340130
  94.0955340  95.6337080  19.7172210  93.8696260  95.4174250  20.6218830
  93.3147870  96.0665540  19.3718180  96.5354550  96.5322660  30.3832480
  96.4398150  95.5917390  30.2332880  97.3786530  96.7537730  29.9880550
  99.9317970  94.2763990  20.3466140 100.3247540  94.5936190  19.5334830
 100.2934820  93.3975870  20.4610660  91.6665090  92.9436330  28.5366260
  91.2728480  93.7911540  28.7439040  90.9783490  92.3062700  28.7274900
  98.2410140  93.0271300  31.6063000  97.5508460  92.8343500  32.2409090
  98.9842440  93.3105940  32.1387300  89.1552370  94.8084910  13.7799060
  89.0727040  95.7515670  13.9214050  88.8035430  94.6659820  12.9011410
 100.5173110  96.8669740  24.4416920  99.7854230  97.3756550  24.7907020
 100.1197450  96.0499720  24.1405700  96.9550500  93.5423940  22.8469410
  96.9586560  93.1013890  21.9973950  97.8501620  93.8641270  22.9541230
  92.8052880  93.4250430  21.8063620  92.4652930  93.9025660  22.5630670
  92.0430200  92.9715550  21.4464720  97.0170650  94.5436020  15.8376170
  97.1383470  94.5022500  16.7861990  96.6319160  95.4060170  15.6822900
  96.0292150  96.8537160  15.2359470  95.4609050  96.4055410  14.6095380
  96.7381150  97.2129940  14.7024620  97.2558470  97.6025720  24.5934820
  97.6228600  97.1284290  25.3396160  97.0663530  98.4767290  24.9343160
  90.1198960  92.3469410  20.7228290  89.8345880  91.9825080  21.5606910
  90.0577820  91.6149870  20.1091430  95.0457840  96.6434360  26.9119030
  94.7414910  97.5226340  27.1369390  96.0004300  96.7034150  26.9476470
  99.7937550  91.2398670  17.4441660  98.9802160  90.7411840  17.3686970
  99.5999500  92.0796920  17.0278010  99.7146410  99.9169770  29.1881270
  99.6483720  98.9965440  28.9338860  99.0851550 100.0145210  29.9025910
  93.6177030 100.5175730  21.1464690  94.1355700  99.7143990  21.0921580
  93.1661050 100.4554870  21.9881520  91.1021570  97.4837100  28.0590390
  90.7436510  98.1490950  28.6463730  90.8076130  96.6520650  28.4303010
  94.3034690  97.9421340  30.9429940  94.0034830  98.0878520  30.0457760
  95.0745930  97.3826630  30.8503330  89.6129620  97.4828360  14.6824990
  90.4824470  97.7653160  14.9660910  89.1219940  98.2964230  14.5673800
  96.7764430  98.8701570  18.8033270  97.2327210  99.6806820  19.0293460
  96.4252640  98.5524710  19.6351760  92.6776210  89.2139220  19.2755790
  92.5490840  89.2057120  20.2240710  91.8538230  89.5522310  18.9246800
  89.6770140  90.9730340  28.7362490  88.9628660  91.1727260  29.3415100
  90.0965180  90.1969910  29.1077290  91.5976130  99.3001830  16.8107050
  90.9904080 100.0400730  16.8202350  92.0725480  99.3901190  15.9845250
  96.5054980  94.6995540  18.7109380  95.7971130  95.1681880  19.1522990
  96.7899460  94.0417550  19.3454570  94.7090000  93.0080620  16.0860090
  95.5580530  93.4450770  16.0200280  94.3421270  93.3200880  16.9132150
  93.6081420  99.2612980  14.5595620  94.3744690  99.1494340  15.1221050
  93.6856110  98.5650950  13.9072390  92.3028180  96.6938050  15.2428510
  92.3831770  95.7465560  15.3545910  93.1947930  97.0244930  15.3489170
  89.8298980  98.5152970  30.4784680  90.3338000  97.9360250  31.0500910
  89.0906400  98.7993200  31.0161050  96.8836920  99.9223960  30.0120200
  96.1182590 100.4908960  29.9274870  97.0652880  99.6300170  29.1188430
  91.8622060  96.6582560  31.3734750  91.9027400  96.3596430  32.2819980
  92.7167560  97.0590170  31.2142270  95.6400450  99.2578110  16.5338260
  96.0616870  99.0917980  17.3769650  95.7651290  98.4478340  16.0393400
  93.8027870  95.2374660  29.3409240  93.2724330  94.7465610  28.7132580
  94.4715940  95.6658860  28.8067170  98.1528090  98.2815720  13.7815360
  98.6733750  97.5664740  13.4156510  98.7996490  98.9201590  14.0815870
  94.2900170  92.2037030  29.4206530  94.1957040  91.5857780  28.6957400
  93.7097560  92.9303320  29.1936440  97.0561610  90.7610270  26.4533920
  96.6078910  90.7834530  25.6079470  96.4226810  90.3629290  27.0504220
  97.4621160  99.6564600  27.0746360  97.8809270 100.4997330  26.9022600
  96.5429790  99.7936640  26.8453140  99.7985060  97.3880780  28.4584200
  99.9181270  96.7921920  29.1979040 100.6579060  97.4250470  28.0385500
  94.5359350  95.3311340  13.4796420  94.3348410  94.4678700  13.8409760
  94.3651400  95.2444700  12.5418020  96.5653830  93.9302130  29.7160020
  97.1553520  93.6217980  30.4037840  95.7474070  93.4581880  29.8719920
  93.3342150  92.4311960  13.4674300  93.6368050  92.4379390  12.5593450
  94.0736740  92.0809820  13.9641960  96.5527080  91.3746580  14.4530500
  96.2049080  90.6970570  13.8732950  96.7539850  90.9136090  15.2673890
  89.8932720  97.9034230  20.8494870  89.2381560  97.6345870  20.2054570
  90.7310670  97.7938710  20.3996850  90.9308650  98.2886800  25.3898210
  91.2981690  98.2014200  26.2694230  90.3619470  97.5253350  25.2905070
  90.4824650  95.1995890  29.2956630  89.5880700  95.1662650  29.6350340
  91.0222200  95.3982680  30.0607880  89.1070800  95.1133160  16.7920200
  88.2034880  95.3763360  16.6171860  89.5911420  95.3844330  16.0120160
  91.6498010  94.1698700  14.7014580  92.3589710  93.7481920  14.2161860
  90.9337950  94.2373930  14.0697930  91.2972170  90.2238030  13.7417230
  92.0200300  90.7646970  14.0598450  91.5696690  89.9501450  12.8658770
  90.9864360  89.4744220  23.6439850  91.6340550  88.9241600  23.2035010
  91.4066200  89.7287370  24.4655660  90.7396360  89.6299890  26.3865170
  90.3911180  90.0863710  27.1523350  90.4084060  88.7357020  26.4687600
  98.2521180  90.8211770  29.9084590  98.1910070  91.4133600  30.6580000
  99.1921560  90.7137730  29.7634850  91.4117000  89.1576090  29.6615940
  91.9599990  88.9764140  28.8982050  91.4772310  88.3670200  30.1972250
  99.3778600  89.9583810  24.8139080  98.5950390  90.4329310  25.0935840
  99.0841530  89.0538640  24.7052260  90.7219010  90.2631290  17.3352800
  91.4798370  90.3760170  16.7616830  90.2596180  91.1000490  17.2896230
  97.2632820  92.3770560  20.3255110  96.4507330  92.0027450  19.9850990
  97.7674460  91.6215640  20.6276300  93.0944160  90.7895340  15.8754770
  93.6236920  90.0025140  15.7462720  93.7272480  91.4686530  16.1090300
  95.2882000  90.5270480  18.9300160  94.6584740  89.8257790  19.0970290
  94.7487140  91.2874610  18.7133320  95.4137560  89.8054460  31.3652650
  95.1321830  90.3088060  30.6013470  95.7957260  89.0076210  30.9994780
  99.0529210  99.0179530   4.1877130  98.2771310  98.5379970   4.4775700
  99.7042140  98.3385180   4.0133290  93.0695040  99.3299340   5.0652890
  92.2379920  99.0748050   5.4649400  93.6776020  99.4010110   5.8010810
  89.4420000  96.8906880   4.7334980  90.0136110  96.1229080   4.7338620
  89.4421540  97.1895640   3.8241590  90.6844870  92.2991240   6.5203910
  90.5047710  91.4016990   6.8006670  90.2824950  92.8463110   7.1950860
  99.5243370  94.5007100   4.4216220  99.9008190  93.6278980   4.3089890
  99.4262880  94.8365800   3.5306660  91.3031540  94.7951740   5.1286250
  91.9841650  95.0590110   5.7473650  90.9879590  93.9552610   5.4624260
  95.4956110  95.8419100   4.2158840  96.0034330  96.3400070   4.8563860
  96.0269350  95.0654300   4.0398200  93.7792210  90.4817660   8.4822260
  93.7810650  90.9990050   7.6768160  92.9496520  90.0047840   8.4592190
  93.4607540  92.1927620   6.4892710  93.8024350  93.0369670   6.1946580
  92.5223350  92.3411360   6.6058050  97.1435430  89.6809890   2.8137300
  97.4510410  89.1256780   2.0972800  96.2136130  89.8154350   2.6310290
  95.1372830  98.2723460   2.3317150  94.7329830  97.5600710   1.8363050
  95.2235950  97.9276700   3.2205190  93.8501450  95.0466670   6.1116190
  94.4016040  95.1562010   5.3369440  94.3644960  95.4204270   6.8271420
  93.5244180  98.5686030   9.7221530  93.3851950  99.4408830  10.0908930
  92.6425540  98.2258840   9.5769470  89.4762830 100.3383580   5.6392440
  89.5543250 100.4732350   4.6948160  90.0904510  99.6299470   5.8320560
  94.3041120  90.5103510   3.2147470  93.8609270  91.2913050   2.8831990
  94.8626110  90.8333400   3.9218410  98.5910930  93.3772030   8.8182790
  98.1290300  93.5855050   9.6302730  98.1889040  92.5631380   8.5153460
  96.3417020  91.0550840   5.0737070  96.6389350  91.9613670   4.9929090
  96.8902580  90.5669620   4.4596640  96.5354550  96.5322660  11.6088990
  96.4398150  95.5917390  11.4589390  97.3786530  96.7537730  11.2137060
  91.6665090  92.9436330   9.7622770  91.2728480  93.7911540   9.9695550
  90.9783490  92.3062700   9.9531410  98.2410140  93.0271300  12.8319510
  97.5508460  92.8343500  13.4665600  98.9842440  93.3105940  13.3643810
  88.9682140  90.8664790   3.7952850  88.6795190  91.4367650   4.5077830
  89.7127900  90.3869240   4.1584080 100.5173110  96.8669740   5.6673430
  99.7854230  97.3756550   6.0163530 100.1197450  96.0499720   5.3662210
  96.9550500  93.5423940   4.0725920  96.9586560  93.1013890   3.2230460
  97.8501620  93.8641270   4.1797740  92.8052880  93.4250430   3.0320130
  92.4652930  93.9025660   3.7887180  92.0430200  92.9715550   2.6721230
  97.2558470  97.6025720   5.8191330  97.6228600  97.1284290   6.5652670
  97.0663530  98.4767290   6.1599670  95.0457840  96.6434360   8.1375540
  94.7414910  97.5226340   8.3625900  96.0004300  96.7034150   8.1732980
  99.7146410  99.9169770  10.4137780  99.6483720  98.9965440  10.1595370
  99.0851550 100.0145210  11.1282420  93.6177030 100.5175730   2.3721200
  94.1355700  99.7143990   2.3178090  93.1661050 100.4554870   3.2138030
  91.1021570  97.4837100   9.2846900  90.7436510  98.1490950   9.8720240
  90.8076130  96.6520650   9.6559520  94.3034690  97.9421340  12.1686450
  94.0034830  98.0878520  11.2714270  95.0745930  97.3826630  12.0759840
  89.6770140  90.9730340   9.9619000  88.9628660  91.1727260  10.5671610
  90.0965180  90.1969910  10.3333800  98.1310910  96.1192240   7.9358420
  98.6296160  96.5938060   8.6010270  98.2733860  95.1955760   8.1428450
  89.8298980  98.5152970  11.7041190  90.3338000  97.9360250  12.2757420
  89.0906400  98.7993200  12.2417560  91.8622060  96.6582560  12.5991260
  91.9027400  96.3596430  13.5076490  92.7167560  97.0590170  12.4398780
  93.8027870  95.2374660  10.5665750  93.2724330  94.7465610   9.9389090
  94.4715940  95.6658860  10.0323680  94.2900170  92.2037030  10.6463040
  94.1957040  91.5857780   9.9213910  93.7097560  92.9303320  10.4192950
  97.0561610  90.7610270   7.6790430  96.6078910  90.7834530   6.8335980
  96.4226810  90.3629290   8.2760730  97.4621160  99.6564600   8.3002870
  97.8809270 100.4997330   8.1279110  96.5429790  99.7936640   8.0709650
  99.7985060  97.3880780   9.6840710  99.9181270  96.7921920  10.4235550
 100.6579060  97.4250470   9.2642010  96.5653830  93.9302130  10.9416530
  97.1553520  93.6217980  11.6294350  95.7474070  93.4581880  11.0976430
  89.8932720  97.9034230   2.0751380  89.2381560  97.6345870   1.4311080
  90.7310670  97.7938710   1.6253360  90.9308650  98.2886800   6.6154720
  91.2981690  98.2014200   7.4950740  90.3619470  97.5253350   6.5161580
  90.4824650  95.1995890  10.5213140  89.5880700  95.1662650  10.8606850
  91.0222200  95.3982680  11.2864390  90.9864360  89.4744220   4.8696360
  91.6340550  88.9241600   4.4291520  91.4066200  89.7287370   5.6912170
  90.7396360  89.6299890   7.6121680  90.3911180  90.0863710   8.3779860
  90.4084060  88.7357020   7.6944110  98.2521180  90.8211770  11.1341100
  98.1910070  91.4133600  11.8836510  99.1921560  90.7137730  10.9891360
  91.4117000  89.1576090  10.8872450  91.9599990  88.9764140  10.1238560
  91.4772310  88.3670200  11.4228760  99.3778600  89.9583810   6.0395590
  98.5950390  90.4329310   6.3192350  99.0841530  89.0538640   5.9308770
  95.4137560  89.8054460  12.5909160  95.1321830  90.3088060  11.8269980
  95.7957260  89.0076210  12.2251290  99.0529210  80.2436040  98.0594580
  98.2771310  79.7636480  98.3493150  99.7042140  79.5641690  97.8850740
  93.0695040  80.5555850  98.9370340  92.2379920  80.3004560  99.3366850
  93.6776020  80.6266620  99.6728260  93.0496300  84.5895940  99.1328360
  93.3524340  83.6993680  98.9538580  93.7939890  85.1466160  98.9050610
  91.4786990  75.5157740  92.7212730  90.5903690  75.8573710  92.6192610
  91.7628180  75.3158060  91.8293560  89.4420000  78.1163390  98.6052430
  90.0136110  77.3485590  98.6056070  89.4421540  78.4152150  97.6959040
  99.2999950  86.9354240  96.4597700  98.6811390  87.3911740  95.8892140
 100.1551730  87.0905700  96.0587400  98.4938200  82.9193230  98.0664740
  98.4246480  81.9783170  97.9053870  99.2558060  83.0094640  98.6387310
  99.5243370  75.7263610  98.2933670  99.9008190  74.8535490  98.1807340
  99.4262880  76.0622310  97.4024110  93.6548380  74.0989240  93.7551110
  93.7615130  74.9992970  94.0619870  92.7440740  74.0507210  93.4645760
  91.3031540  76.0208250  99.0003700  91.9841650  76.2846620  99.6191100
  90.9879590  75.1809120  99.3341710  95.4956110  77.0675610  98.0876290
  96.0034330  77.5656580  98.7281310  96.0269350  76.2910810  97.9115650
 100.1663300  81.8193480  93.8529610  99.5480570  82.2842930  93.2892330
 100.6786550  82.5120960  94.2699120  89.5346500  82.5050010  91.2269240
  89.1574480  82.9937110  90.4954140  89.7919570  83.1775290  91.8575770
  97.1435430  70.9066400  96.6854750  97.4510410  70.3513290  95.9690250
  96.2136130  71.0410860  96.5027740  99.5316190  78.9715230  93.4214870
  98.6045470  78.9052610  93.6503340  99.6841010  79.9095360  93.3070110
  99.5185270  75.2432230  90.4182030  98.5788940  75.4046190  90.5034490
  99.8368530  75.9617910  89.8718020  95.1372830  79.4979970  96.2034600
  94.7329830  78.7857220  95.7080500  95.2235950  79.1533210  97.0922640
  95.6054530  83.1847530  98.3673810  95.3082820  82.5793000  97.6881590
  96.5554350  83.2224840  98.2563170  99.8473560  84.7118410  94.9004110
 100.2869470  85.4542740  94.4859500  99.7860450  84.9544980  95.8243070
  91.8377460  78.3924950  93.7041250  91.7175060  79.1187040  93.0922520
  91.5278350  77.6227860  93.2269160  89.4762830  81.5640090  99.5109890
  89.5543250  81.6988860  98.5665610  90.0904510  80.8555980  99.7038010
  90.7210460  83.2640280  95.9216070  90.3138540  83.4054870  95.0669670
  91.6123470  82.9800440  95.7187280  94.9932120  87.4786060  94.0338740
  94.8174600  86.5621600  93.8206540  94.1387860  87.8373350  94.2736540
  94.3041120  71.7360020  97.0864920  93.8609270  72.5169560  96.7549440
  94.8626110  72.0589910  97.7935860  97.4199940  71.3570720  91.9670750
  96.7954120  71.3530590  92.6924060  97.3330060  70.4901680  91.5706720
  96.3417020  72.2807350  98.9454520  96.6389350  73.1870180  98.8646540
  96.8902580  71.7926130  98.3314090  94.0955340  76.8593590  94.8146170
  93.8696260  76.6430760  95.7192790  93.3147870  77.2922050  94.4692140
  99.9317970  75.5020500  95.4440100 100.3247540  75.8192700  94.6308790
 100.2934820  74.6232380  95.5584620  88.9682140  72.0921300  97.6670300
  88.6795190  72.6624160  98.3795280  89.7127900  71.6125750  98.0301530
  89.1552370  76.0341420  88.8773020  89.0727040  76.9772180  89.0188010
  88.8035430  75.8916330  87.9985370 100.5173110  78.0926250  99.5390880
  99.7854230  78.6013060  99.8880980 100.1197450  77.2756230  99.2379660
  96.9550500  74.7680450  97.9443370  96.9586560  74.3270400  97.0947910
  97.8501620  75.0897780  98.0515190  92.8052880  74.6506940  96.9037580
  92.4652930  75.1282170  97.6604630  92.0430200  74.1972060  96.5438680
  97.0170650  75.7692530  90.9350130  97.1383470  75.7279010  91.8835950
  96.6319160  76.6316680  90.7796860  96.0292150  78.0793670  90.3333430
  95.4609050  77.6311920  89.7069340  96.7381150  78.4386450  89.7998580
  90.1198960  73.5725920  95.8202250  89.8345880  73.2081590  96.6580870
  90.0577820  72.8406380  95.2065390  93.5739630  82.0751860  92.6059840
  92.8001890  81.5349480  92.4458560  94.3034260  81.5558470  92.2677600
  99.7937550  72.4655180  92.5415620  98.9802160  71.9668350  92.4660930
  99.5999500  73.3053430  92.1251970  93.6177030  81.7432240  96.2438650
  94.1355700  80.9400500  96.1895540  93.1661050  81.6811380  97.0855480
  98.5046530  83.0098520  91.5165950  98.8462230  83.7540750  91.0209270
  97.6759240  83.3229640  91.8790780  97.4737220  83.0912050  94.2881870
  98.1608350  83.6381260  94.6689460  96.6869640  83.6352780  94.3231480
  89.6129620  78.7084870  89.7798950  90.4824470  78.9909670  90.0634870
  89.1219940  79.5220740  89.6647760  96.7764430  80.0958080  93.9007230
  97.2327210  80.9063330  94.1267420  96.4252640  79.7781220  94.7325720
  92.6776210  70.4395730  94.3729750  92.5490840  70.4313630  95.3214670
  91.8538230  70.7778820  94.0220760  89.9800870  87.9212250  90.3460580
  90.3398510  88.5201590  89.6917850  89.8393210  88.4672140  91.1195610
  95.9969490  85.3043450  91.1634250  95.9879590  86.0373140  90.5478760
  95.0767850  85.0575030  91.2561210  91.5976130  80.5258340  91.9081010
  90.9904080  81.2657240  91.9176310  92.0725480  80.6157700  91.0819210
  98.9829090  85.3671690  89.8259440  99.0841070  85.1635680  88.8961420
  98.0830830  85.1129970  90.0307220  96.5054980  75.9252050  93.8083340
  95.7971130  76.3938390  94.2496950  96.7899460  75.2674060  94.4428530
  97.6247200  87.8858010  94.5207110  97.8788700  87.8479400  93.5986480
  96.6759680  87.7591340  94.5135360  94.7090000  74.2337130  91.1834050
  95.5580530  74.6707280  91.1174240  94.3421270  74.5457390  92.0106110
  93.6081420  80.4869490  89.6569580  94.3744690  80.3750850  90.2195010
  93.6856110  79.7907460  89.0046350  92.3028180  77.9194560  90.3402470
  92.3831770  76.9722070  90.4519870  93.1947930  78.2501440  90.4463130
  93.1042890  88.0689950  97.4437010  93.8405370  87.5205410  97.7145580
  93.4883810  88.9345960  97.3043000  89.9888370  84.1363520  93.3178520
  89.0628150  84.3784660  93.3083930  90.4544800  84.9637780  93.1963270
  96.2145200  87.2420260  89.2662580  97.0073810  87.5309090  88.8144370
  95.6949550  86.8112430  88.5875060  96.7322600  82.4623670  89.1304930
  96.6273240  81.8476020  89.8566310  96.5646820  81.9389560  88.3467940
  99.9725330  81.5243700  89.7346920  99.4235430  81.9713000  90.3789660
 100.5944590  81.0192950  90.2584590  95.6400450  80.4834620  91.6312220
  96.0616870  80.3174490  92.4743610  95.7651290  79.6734850  91.1367360
  98.1528090  79.5072230  88.8789320  98.6733750  78.7921250  88.5130470
  98.7996490  80.1458100  89.1789830  94.5359350  76.5567850  88.5770380
  94.3348410  75.6935210  88.9383720  94.3651400  76.4701210  87.6391980
  93.3342150  73.6568470  88.5648260  93.6368050  73.6635900  87.6567410
  94.0736740  73.3066330  89.0615920  96.5527080  72.6003090  89.5504460
  96.2049080  71.9227080  88.9706910  96.7539850  72.1392600  90.3647850
  98.7176120  87.5883840  91.1691060  99.6126910  87.9268810  91.1909820
  98.7493750  86.8663250  90.5415340  92.3572280  82.9610890  89.3978060
  92.7947150  83.5040560  90.0535640  92.8420010  82.1357840  89.4074400
  89.5718080  85.7499920  96.8498320  89.9021090  84.8820980  96.6176960
  90.0009080  85.9558440  97.6803280  94.1680000  84.0808930  94.5100290
  93.8675540  83.9573900  95.4104200  94.0617490  83.2217520  94.1016020
  89.8932720  79.1290740  95.9468830  89.2381560  78.8602380  95.3028530
  90.7310670  79.0195220  95.4970810  89.1070800  76.3389670  91.8894160
  88.2034880  76.6019870  91.7145820  89.5911420  76.6100840  91.1094120
  91.6498010  75.3955210  89.7988540  92.3589710  74.9738430  89.3135820
  90.9337950  75.4630440  89.1671890  91.2972170  71.4494540  88.8391190
  92.0200300  71.9903480  89.1572410  91.5696690  71.1757960  87.9632730
  90.9864360  70.7000730  98.7413810  91.6340550  70.1498110  98.3008970
  91.4066200  70.9543880  99.5629620  95.4206090  86.5541630  98.5047550
  95.9371110  85.9428990  97.9795810  96.0703470  87.0570410  98.9958560
  98.1601590  87.4450120  99.3316530  98.4479400  87.1904420  98.4549540
  98.6724810  86.8927480  99.9222100  99.3778600  71.1840320  99.9113040
  98.5950390  71.6585820 100.1909800  99.0841530  70.2795150  99.8026220
  90.0990990  87.6571020  94.9294900  89.9313030  87.0241700  95.6276790
  89.2325500  87.8630420  94.5789090  90.7219010  71.4887800  92.4326760
  91.4798370  71.6016680  91.8590790  90.2596180  72.3257000  92.3870190
  97.2632820  73.6027070  95.4229070  96.4507330  73.2283960  95.0824950
  97.7674460  72.8472150  95.7250260  91.7053690  86.3504250  92.3745040
  91.1801310  86.7312280  91.6707000  91.6298270  86.9755020  93.0954750
  93.0944160  72.0151850  90.9728730  93.6236920  71.2281650  90.8436680
  93.7272480  72.6943040  91.2064260  95.2882000  71.7526990  94.0274120
  94.6584740  71.0514300  94.1944250  94.7487140  72.5131120  93.8107280
  94.3046660  88.2986630  91.2494290  95.0365480  88.0145910  90.7018180
  94.5640330  88.0599910  92.1393670  93.4661450  84.4151360  91.2540620
  92.8370330  84.8836460  91.8026450  93.5809280  83.5700580  91.6886810
  99.0529210  80.2436040  79.2851090  98.2771310  79.7636480  79.5749660
  99.7042140  79.5641690  79.1107250  93.0695040  80.5555850  80.1626850
  92.2379920  80.3004560  80.5623360  93.6776020  80.6266620  80.8984770
  93.0496300  84.5895940  80.3584870  93.3524340  83.6993680  80.1795090
  93.7939890  85.1466160  80.1307120  91.4786990  75.5157740  73.9469240
  90.5903690  75.8573710  73.8449120  91.7628180  75.3158060  73.0550070
  89.4420000  78.1163390  79.8308940  90.0136110  77.3485590  79.8312580
  89.4421540  78.4152150  78.9215550  99.2999950  86.9354240  77.6854210
  98.6811390  87.3911740  77.1148650 100.1551730  87.0905700  77.2843910
  98.4938200  82.9193230  79.2921250  98.4246480  81.9783170  79.1310380
  99.2558060  83.0094640  79.8643820  90.6844870  73.5247750  81.6177870
  90.5047710  72.6273500  81.8980630  90.2824950  74.0719620  82.2924820
  99.5243370  75.7263610  79.5190180  99.9008190  74.8535490  79.4063850
  99.4262880  76.0622310  78.6280620  93.6548380  74.0989240  74.9807620
  93.7615130  74.9992970  75.2876380  92.7440740  74.0507210  74.6902270
  91.3031540  76.0208250  80.2260210  91.9841650  76.2846620  80.8447610
  90.9879590  75.1809120  80.5598220  95.4956110  77.0675610  79.3132800
  96.0034330  77.5656580  79.9537820  96.0269350  76.2910810  79.1372160
  93.7792210  71.7074170  83.5796220  93.7810650  72.2246560  82.7742120
  92.9496520  71.2304350  83.5566150 100.1663300  81.8193480  75.0786120
  99.5480570  82.2842930  74.5148840 100.6786550  82.5120960  75.4955630
  95.0295060  81.3469350  81.7569720  94.6964440  81.9738270  82.3990790
  95.2061740  81.8731230  80.9771390  93.4607540  73.4184130  81.5866670
  93.8024350  74.2626180  81.2920540  92.5223350  73.5667870  81.7032010
  94.2414160  83.3150150  83.5718900  94.8588160  83.9901230  83.2903350
  93.3807280  83.7238130  83.4806400  89.5346500  82.5050010  72.4525750
  89.1574480  82.9937110  71.7210650  89.7919570  83.1775290  73.0832280
  97.1435430  70.9066400  77.9111260  97.4510410  70.3513290  77.1946760
  96.2136130  71.0410860  77.7284250  99.5316190  78.9715230  74.6471380
  98.6045470  78.9052610  74.8759850  99.6841010  79.9095360  74.5326620
  99.5185270  75.2432230  71.6438540  98.5788940  75.4046190  71.7291000
  99.8368530  75.9617910  71.0974530  95.1372830  79.4979970  77.4291110
  94.7329830  78.7857220  76.9337010  95.2235950  79.1533210  78.3179150
  95.6054530  83.1847530  79.5930320  95.3082820  82.5793000  78.9138100
  96.5554350  83.2224840  79.4819680  93.8501450  76.2723180  81.2090150
  94.4016040  76.3818520  80.4343400  94.3644960  76.6460780  81.9245380
  94.6972960  82.9229220  86.2438120  93.8001490  83.1469190  86.4911520
  94.7225830  83.0464160  85.2949520  93.5244180  79.7942540  84.8195490
  93.3851950  80.6665340  85.1882890  92.6425540  79.4515350  84.6743430
  99.8473560  84.7118410  76.1260620 100.2869470  85.4542740  75.7116010
  99.7860450  84.9544980  77.0499580  95.3224530  85.7364240  87.0280640
  95.2939960  86.1407190  86.1609070  95.1589500  84.8074600  86.8652240
  91.8377460  78.3924950  74.9297760  91.7175060  79.1187040  74.3179030
  91.5278350  77.6227860  74.4525670  89.4762830  81.5640090  80.7366400
  89.5543250  81.6988860  79.7922120  90.0904510  80.8555980  80.9294520
  90.7210460  83.2640280  77.1472580  90.3138540  83.4054870  76.2926180
  91.6123470  82.9800440  76.9443790  94.9932120  87.4786060  75.2595250
  94.8174600  86.5621600  75.0463050  94.1387860  87.8373350  75.4993050
  89.5322350  82.6054260  83.2760860  89.6953390  82.1359620  82.4580230
  89.9974800  82.0977820  83.9409700  94.3041120  71.7360020  78.3121430
  93.8609270  72.5169560  77.9805950  94.8626110  72.0589910  79.0192370
  98.5910930  74.6028540  83.9156750  98.1290300  74.8111560  84.7276690
  98.1889040  73.7887890  83.6127420  97.4199940  71.3570720  73.1927260
  96.7954120  71.3530590  73.9180570  97.3330060  70.4901680  72.7963230
  96.3417020  72.2807350  80.1711030  96.6389350  73.1870180  80.0903050
  96.8902580  71.7926130  79.5570600  94.0955340  76.8593590  76.0402680
  93.8696260  76.6430760  76.9449300  93.3147870  77.2922050  75.6948650
  96.5354550  77.7579170  86.7062950  96.4398150  76.8173900  86.5563350
  97.3786530  77.9794240  86.3111020  99.9317970  75.5020500  76.6696610
 100.3247540  75.8192700  75.8565300 100.2934820  74.6232380  76.7841130
  91.6665090  74.1692840  84.8596730  91.2728480  75.0168050  85.0669510
  90.9783490  73.5319210  85.0505370  98.2410140  74.2527810  87.9293470
  97.5508460  74.0600010  88.5639560  98.9842440  74.5362450  88.4617770
  88.9682140  72.0921300  78.8926810  88.6795190  72.6624160  79.6051790
  89.7127900  71.6125750  79.2558040  89.1552370  76.0341420  70.1029530
  89.0727040  76.9772180  70.2444520  88.8035430  75.8916330  69.2241880
 100.5173110  78.0926250  80.7647390  99.7854230  78.6013060  81.1137490
 100.1197450  77.2756230  80.4636170  96.9550500  74.7680450  79.1699880
  96.9586560  74.3270400  78.3204420  97.8501620  75.0897780  79.2771700
  92.8052880  74.6506940  78.1294090  92.4652930  75.1282170  78.8861140
  92.0430200  74.1972060  77.7695190  97.0170650  75.7692530  72.1606640
  97.1383470  75.7279010  73.1092460  96.6319160  76.6316680  72.0053370
  96.0292150  78.0793670  71.5589940  95.4609050  77.6311920  70.9325850
  96.7381150  78.4386450  71.0255090  91.1061330  81.9805690  85.4356670
  90.7216120  81.3399360  86.0339630  91.4173520  82.6841810  86.0051400
  97.2558470  78.8282230  80.9165290  97.6228600  78.3540800  81.6626630
  97.0663530  79.7023800  81.2573630  90.1198960  73.5725920  77.0458760
  89.8345880  73.2081590  77.8837380  90.0577820  72.8406380  76.4321900
  95.0457840  77.8690870  83.2349500  94.7414910  78.7482850  83.4599860
  96.0004300  77.9290660  83.2706940  93.5739630  82.0751860  73.8316350
  92.8001890  81.5349480  73.6715070  94.3034260  81.5558470  73.4934110
  99.7937550  72.4655180  73.7672130  98.9802160  71.9668350  73.6917440
  99.5999500  73.3053430  73.3508480  99.7146410  81.1426280  85.5111740
  99.6483720  80.2221950  85.2569330  99.0851550  81.2401720  86.2256380
  93.6177030  81.7432240  77.4695160  94.1355700  80.9400500  77.4152050
  93.1661050  81.6811380  78.3111990  98.5046530  83.0098520  72.7422460
  98.8462230  83.7540750  72.2465780  97.6759240  83.3229640  73.1047290
  91.1021570  78.7093610  84.3820860  90.7436510  79.3747460  84.9694200
  90.8076130  77.8777160  84.7533480  94.3034690  79.1677850  87.2660410
  94.0034830  79.3135030  86.3688230  95.0745930  78.6083140  87.1733800
  99.6463140  83.9646850  85.2615540  99.6607680  83.0327810  85.0434450
  98.9388240  84.0506610  85.9005310  97.4737220  83.0912050  75.5138380
  98.1608350  83.6381260  75.8945970  96.6869640  83.6352780  75.5487990
  89.6129620  78.7084870  71.0055460  90.4824470  78.9909670  71.2891380
  89.1219940  79.5220740  70.8904270  96.7764430  80.0958080  75.1263740
  97.2327210  80.9063330  75.3523930  96.4252640  79.7781220  75.9582230
  99.0797040  85.6064420  82.3556040  99.7239260  85.8123800  83.0329460
  99.4426480  84.8452820  81.9026890  92.6776210  70.4395730  75.5986260
  92.5490840  70.4313630  76.5471180  91.8538230  70.7778820  75.2477270
  89.9800870  87.9212250  71.5717090  90.3398510  88.5201590  70.9174360
  89.8393210  88.4672140  72.3452120  89.6770140  72.1986850  85.0592960
  88.9628660  72.3983770  85.6645570  90.0965180  71.4226420  85.4307760
  89.9642730  86.1867110  86.0459490  90.0733850  85.2461850  85.9054880
  89.3123290  86.4521860  85.3973220  97.9555320  84.4583000  87.4457610
  97.6352190  83.7392240  87.9903300  97.2813680  85.1338070  87.5193670
  95.9969490  85.3043450  72.3890760  95.9879590  86.0373140  71.7735270
  95.0767850  85.0575030  72.4817720  91.5976130  80.5258340  73.1337520
  90.9904080  81.2657240  73.1432820  92.0725480  80.6157700  72.3075720
  98.9829090  85.3671690  71.0515950  99.0841070  85.1635680  70.1217930
  98.0830830  85.1129970  71.2563730  96.5054980  75.9252050  75.0339850
  95.7971130  76.3938390  75.4753460  96.7899460  75.2674060  75.6685040
  98.1310910  77.3448750  83.0332380  98.6296160  77.8194570  83.6984230
  98.2733860  76.4212270  83.2402410  97.6247200  87.8858010  75.7463620
  97.8788700  87.8479400  74.8242990  96.6759680  87.7591340  75.7391870
  94.7090000  74.2337130  72.4090560  95.5580530  74.6707280  72.3430750
  94.3421270  74.5457390  73.2362620  93.6081420  80.4869490  70.8826090
  94.3744690  80.3750850  71.4451520  93.6856110  79.7907460  70.2302860
  92.3028180  77.9194560  71.5658980  92.3831770  76.9722070  71.6776380
  93.1947930  78.2501440  71.6719640  93.1042890  88.0689950  78.6693520
  93.8405370  87.5205410  78.9402090  93.4883810  88.9345960  78.5299510
  89.9888370  84.1363520  74.5435030  89.0628150  84.3784660  74.5340440
  90.4544800  84.9637780  74.4219780  92.1101170  87.2536020  87.8579100
  92.9113900  87.5748070  88.2714500  91.5952990  86.8931600  88.5799010
  96.2145200  87.2420260  70.4919090  97.0073810  87.5309090  70.0400880
  95.6949550  86.8112430  69.8131570  89.8298980  79.7409480  86.8015150
  90.3338000  79.1616760  87.3731380  89.0906400  80.0249710  87.3391520
  96.7322600  82.4623670  70.3561440  96.6273240  81.8476020  71.0822820
  96.5646820  81.9389560  69.5724450  96.8836920  81.1480470  86.3350670
  96.1182590  81.7165470  86.2505340  97.0652880  80.8556680  85.4418900
  99.9725330  81.5243700  70.9603430  99.4235430  81.9713000  71.6046170
 100.5944590  81.0192950  71.4841100  91.8622060  77.8839070  87.6965220
  91.9027400  77.5852940  88.6050450  92.7167560  78.2846680  87.5372740
  95.6400450  80.4834620  72.8568730  96.0616870  80.3174490  73.7000120
  95.7651290  79.6734850  72.3623870  93.8027870  76.4631170  85.6639710
  93.2724330  75.9722120  85.0363050  94.4715940  76.8915370  85.1297640
  98.1528090  79.5072230  70.1045830  98.6733750  78.7921250  69.7386980
  98.7996490  80.1458100  70.4046340  94.2900170  73.4293540  85.7437000
  94.1957040  72.8114290  85.0187870  93.7097560  74.1559830  85.5166910
  97.0561610  71.9866780  82.7764390  96.6078910  72.0091040  81.9309940
  96.4226810  71.5885800  83.3734690  97.4621160  80.8821110  83.3976830
  97.8809270  81.7253840  83.2253070  96.5429790  81.0193150  83.1683610
  99.7985060  78.6137290  84.7814670  99.9181270  78.0178430  85.5209510
 100.6579060  78.6506980  84.3615970  94.5359350  76.5567850  69.8026890
  94.3348410  75.6935210  70.1640230  94.3651400  76.4701210  68.8648490
  95.3128580  87.1874120  84.5134560  94.7749670  87.9120180  84.1943260
  95.5662540  86.7104460  83.7231900  96.5653830  75.1558640  86.0390490
  97.1553520  74.8474490  86.7268310  95.7474070  74.6838390  86.1950390
  93.3342150  73.6568470  69.7904770  93.6368050  73.6635900  68.8823920
  94.0736740  73.3066330  70.2872430  98.1690790  88.4225330  84.7721210
  98.0949490  89.3260470  85.0793580  97.2669630  88.1037230  84.7443280
  96.5527080  72.6003090  70.7760970  96.2049080  71.9227080  70.1963420
  96.7539850  72.1392600  71.5904360  98.7176120  87.5883840  72.3947570
  99.6126910  87.9268810  72.4166330  98.7493750  86.8663250  71.7671850
  92.3572280  82.9610890  70.6234570  92.7947150  83.5040560  71.2792150
  92.8420010  82.1357840  70.6330910  89.5718080  85.7499920  78.0754830
  89.9021090  84.8820980  77.8433470  90.0009080  85.9558440  78.9059790
  94.1680000  84.0808930  75.7356800  93.8675540  83.9573900  76.6360710
  94.0617490  83.2217520  75.3272530  90.0608290  86.6170510  80.8136460
  89.6239280  86.7971310  81.6460610  90.6285970  87.3745130  80.6718180
  89.8932720  79.1290740  77.1725340  89.2381560  78.8602380  76.5285040
  90.7310670  79.0195220  76.7227320  90.9308650  79.5143310  81.7128680
  91.2981690  79.4270710  82.5924700  90.3619470  78.7509860  81.6135540
  90.4824650  76.4252400  85.6187100  89.5880700  76.3919160  85.9580810
  91.0222200  76.6239190  86.3838350  89.1070800  76.3389670  73.1150670
  88.2034880  76.6019870  72.9402330  89.5911420  76.6100840  72.3350630
  91.6498010  75.3955210  71.0245050  92.3589710  74.9738430  70.5392330
  90.9337950  75.4630440  70.3928400  91.2972170  71.4494540  70.0647700
  92.0200300  71.9903480  70.3828920  91.5696690  71.1757960  69.1889240
  90.9864360  70.7000730  79.9670320  91.6340550  70.1498110  79.5265480
  91.4066200  70.9543880  80.7886130  90.7396360  70.8556400  82.7095640
  90.3911180  71.3120220  83.4753820  90.4084060  69.9613530  82.7918070
  92.3460730  84.0276000  86.8748830  92.3030360  83.6568910  87.7563290
  92.4771740  84.9653570  87.0150650  96.0466760  85.5835590  82.4758550
  95.8058120  85.8510150  81.5889070  96.9869400  85.7541320  82.5309410
  98.2521180  72.0468280  86.2315060  98.1910070  72.6390110  86.9810470
  99.1921560  71.9394240  86.0865320  91.4117000  70.3832600  85.9846410
  91.9599990  70.2020650  85.2212520  91.4772310  69.5926710  86.5202720
  92.1848760  86.9738250  83.9946610  91.5909080  86.8422950  84.7336650
  92.1772600  86.1376390  83.5288710  91.8160990  84.3396630  82.9454650
  91.0895050  83.7201920  82.8780600  91.8770140  84.7337240  82.0752730
  95.4206090  86.5541630  79.7304060  95.9371110  85.9428990  79.2052320
  96.0703470  87.0570410  80.2215070  98.1601590  87.4450120  80.5573040
  98.4479400  87.1904420  79.6806050  98.6724810  86.8927480  81.1478610
  99.3778600  71.1840320  81.1369550  98.5950390  71.6585820  81.4166310
  99.0841530  70.2795150  81.0282730  90.0990990  87.6571020  76.1551410
  89.9313030  87.0241700  76.8533300  89.2325500  87.8630420  75.8045600
  90.7219010  71.4887800  73.6583270  91.4798370  71.6016680  73.0847300
  90.2596180  72.3257000  73.6126700  97.2632820  73.6027070  76.6485580
  96.4507330  73.2283960  76.3081460  97.7674460  72.8472150  76.9506770
  91.7053690  86.3504250  73.6001550  91.1801310  86.7312280  72.8963510
  91.6298270  86.9755020  74.3211260  93.0944160  72.0151850  72.1985240
  93.6236920  71.2281650  72.0693190  93.7272480  72.6943040  72.4320770
  95.2882000  71.7526990  75.2530630  94.6584740  71.0514300  75.4200760
  94.7487140  72.5131120  75.0363790  98.2273950  88.3666220  87.9241240
  99.1541260  88.1310490  87.9677200  98.2124380  89.1938220  87.4427270
  95.4137560  71.0310970  87.6883120  95.1321830  71.5344570  86.9243940
  95.7957260  70.2332720  87.3225250  94.3046660  88.2986630  72.4750800
  95.0365480  88.0145910  71.9274690  94.5640330  88.0599910  73.3650180
  93.4661450  84.4151360  72.4797130  92.8370330  84.8836460  73.0282960
  93.5809280  83.5700580  72.9143320  99.0529210  80.2436040  60.5107600
  98.2771310  79.7636480  60.8006170  99.7042140  79.5641690  60.3363760
  93.0695040  80.5555850  61.3883360  92.2379920  80.3004560  61.7879870
  93.6776020  80.6266620  62.1241280  93.0496300  84.5895940  61.5841380
  93.3524340  83.6993680  61.4051600  93.7939890  85.1466160  61.3563630
  91.4786990  75.5157740  55.1725750  90.5903690  75.8573710  55.0705630
  91.7628180  75.3158060  54.2806580  89.4420000  78.1163390  61.0565450
  90.0136110  77.3485590  61.0569090  89.4421540  78.4152150  60.1472060
  99.2999950  86.9354240  58.9110720  98.6811390  87.3911740  58.3405160
 100.1551730  87.0905700  58.5100420  98.4938200  82.9193230  60.5177760
  98.4246480  81.9783170  60.3566890  99.2558060  83.0094640  61.0900330
  90.6844870  73.5247750  62.8434380  90.5047710  72.6273500  63.1237140
  90.2824950  74.0719620  63.5181330  99.5243370  75.7263610  60.7446690
  99.9008190  74.8535490  60.6320360  99.4262880  76.0622310  59.8537130
  93.6548380  74.0989240  56.2064130  93.7615130  74.9992970  56.5132890
  92.7440740  74.0507210  55.9158780  91.3031540  76.0208250  61.4516720
  91.9841650  76.2846620  62.0704120  90.9879590  75.1809120  61.7854730
  95.4956110  77.0675610  60.5389310  96.0034330  77.5656580  61.1794330
  96.0269350  76.2910810  60.3628670  93.7792210  71.7074170  64.8052730
  93.7810650  72.2246560  63.9998630  92.9496520  71.2304350  64.7822660
 100.1663300  81.8193480  56.3042630  99.5480570  82.2842930  55.7405350
 100.6786550  82.5120960  56.7212140  95.0295060  81.3469350  62.9826230
  94.6964440  81.9738270  63.6247300  95.2061740  81.8731230  62.2027900
  93.4607540  73.4184130  62.8123180  93.8024350  74.2626180  62.5177050
  92.5223350  73.5667870  62.9288520  94.2414160  83.3150150  64.7975410
  94.8588160  83.9901230  64.5159860  93.3807280  83.7238130  64.7062910
  89.5346500  82.5050010  53.6782260  89.1574480  82.9937110  52.9467160
  89.7919570  83.1775290  54.3088790  97.1435430  70.9066400  59.1367770
  97.4510410  70.3513290  58.4203270  96.2136130  71.0410860  58.9540760
  99.5316190  78.9715230  55.8727890  98.6045470  78.9052610  56.1016360
  99.6841010  79.9095360  55.7583130  99.5185270  75.2432230  52.8695050
  98.5788940  75.4046190  52.9547510  99.8368530  75.9617910  52.3231040
  95.1372830  79.4979970  58.6547620  94.7329830  78.7857220  58.1593520
  95.2235950  79.1533210  59.5435660  95.6054530  83.1847530  60.8186830
  95.3082820  82.5793000  60.1394610  96.5554350  83.2224840  60.7076190
  93.8501450  76.2723180  62.4346660  94.4016040  76.3818520  61.6599910
  94.3644960  76.6460780  63.1501890  94.6972960  82.9229220  67.4694630
  93.8001490  83.1469190  67.7168030  94.7225830  83.0464160  66.5206030
  93.5244180  79.7942540  66.0452000  93.3851950  80.6665340  66.4139400
  92.6425540  79.4515350  65.8999940  99.8473560  84.7118410  57.3517130
 100.2869470  85.4542740  56.9372520  99.7860450  84.9544980  58.2756090
  95.3224530  85.7364240  68.2537150  95.2939960  86.1407190  67.3865580
  95.1589500  84.8074600  68.0908750  91.8377460  78.3924950  56.1554270
  91.7175060  79.1187040  55.5435540  91.5278350  77.6227860  55.6782180
  89.4762830  81.5640090  61.9622910  89.5543250  81.6988860  61.0178630
  90.0904510  80.8555980  62.1551030  90.7210460  83.2640280  58.3729090
  90.3138540  83.4054870  57.5182690  91.6123470  82.9800440  58.1700300
  94.9932120  87.4786060  56.4851760  94.8174600  86.5621600  56.2719560
  94.1387860  87.8373350  56.7249560  89.5322350  82.6054260  64.5017370
  89.6953390  82.1359620  63.6836740  89.9974800  82.0977820  65.1666210
  94.3041120  71.7360020  59.5377940  93.8609270  72.5169560  59.2062460
  94.8626110  72.0589910  60.2448880  98.5910930  74.6028540  65.1413260
  98.1290300  74.8111560  65.9533200  98.1889040  73.7887890  64.8383930
  97.4199940  71.3570720  54.4183770  96.7954120  71.3530590  55.1437080
  97.3330060  70.4901680  54.0219740  96.3417020  72.2807350  61.3967540
  96.6389350  73.1870180  61.3159560  96.8902580  71.7926130  60.7827110
  94.0955340  76.8593590  57.2659190  93.8696260  76.6430760  58.1705810
  93.3147870  77.2922050  56.9205160  96.5354550  77.7579170  67.9319460
  96.4398150  76.8173900  67.7819860  97.3786530  77.9794240  67.5367530
  99.9317970  75.5020500  57.8953120 100.3247540  75.8192700  57.0821810
 100.2934820  74.6232380  58.0097640  91.6665090  74.1692840  66.0853240
  91.2728480  75.0168050  66.2926020  90.9783490  73.5319210  66.2761880
  98.2410140  74.2527810  69.1549980  97.5508460  74.0600010  69.7896070
  98.9842440  74.5362450  69.6874280  88.9682140  72.0921300  60.1183320
  88.6795190  72.6624160  60.8308300  89.7127900  71.6125750  60.4814550
  89.1552370  76.0341420  51.3286040  89.0727040  76.9772180  51.4701030
  88.8035430  75.8916330  50.4498390 100.5173110  78.0926250  61.9903900
  99.7854230  78.6013060  62.3394000 100.1197450  77.2756230  61.6892680
  96.9550500  74.7680450  60.3956390  96.9586560  74.3270400  59.5460930
  97.8501620  75.0897780  60.5028210  92.8052880  74.6506940  59.3550600
  92.4652930  75.1282170  60.1117650  92.0430200  74.1972060  58.9951700
  97.0170650  75.7692530  53.3863150  97.1383470  75.7279010  54.3348970
  96.6319160  76.6316680  53.2309880  96.0292150  78.0793670  52.7846450
  95.4609050  77.6311920  52.1582360  96.7381150  78.4386450  52.2511600
  91.1061330  81.9805690  66.6613180  90.7216120  81.3399360  67.2596140
  91.4173520  82.6841810  67.2307910  97.2558470  78.8282230  62.1421800
  97.6228600  78.3540800  62.8883140  97.0663530  79.7023800  62.4830140
  90.1198960  73.5725920  58.2715270  89.8345880  73.2081590  59.1093890
  90.0577820  72.8406380  57.6578410  95.0457840  77.8690870  64.4606010
  94.7414910  78.7482850  64.6856370  96.0004300  77.9290660  64.4963450
  93.5739630  82.0751860  55.0572860  92.8001890  81.5349480  54.8971580
  94.3034260  81.5558470  54.7190620  99.7937550  72.4655180  54.9928640
  98.9802160  71.9668350  54.9173950  99.5999500  73.3053430  54.5764990
  99.7146410  81.1426280  66.7368250  99.6483720  80.2221950  66.4825840
  99.0851550  81.2401720  67.4512890  93.6177030  81.7432240  58.6951670
  94.1355700  80.9400500  58.6408560  93.1661050  81.6811380  59.5368500
  98.5046530  83.0098520  53.9678970  98.8462230  83.7540750  53.4722290
  97.6759240  83.3229640  54.3303800  91.1021570  78.7093610  65.6077370
  90.7436510  79.3747460  66.1950710  90.8076130  77.8777160  65.9789990
  94.3034690  79.1677850  68.4916920  94.0034830  79.3135030  67.5944740
  95.0745930  78.6083140  68.3990310  99.6463140  83.9646850  66.4872050
  99.6607680  83.0327810  66.2690960  98.9388240  84.0506610  67.1261820
  97.4737220  83.0912050  56.7394890  98.1608350  83.6381260  57.1202480
  96.6869640  83.6352780  56.7744500  89.6129620  78.7084870  52.2311970
  90.4824470  78.9909670  52.5147890  89.1219940  79.5220740  52.1160780
  96.7764430  80.0958080  56.3520250  97.2327210  80.9063330  56.5780440
  96.4252640  79.7781220  57.1838740  99.0797040  85.6064420  63.5812550
  99.7239260  85.8123800  64.2585970  99.4426480  84.8452820  63.1283400
  92.6776210  70.4395730  56.8242770  92.5490840  70.4313630  57.7727690
  91.8538230  70.7778820  56.4733780  89.9800870  87.9212250  52.7973600
  90.3398510  88.5201590  52.1430870  89.8393210  88.4672140  53.5708630
  89.6770140  72.1986850  66.2849470  88.9628660  72.3983770  66.8902080
  90.0965180  71.4226420  66.6564270  89.9642730  86.1867110  67.2716000
  90.0733850  85.2461850  67.1311390  89.3123290  86.4521860  66.6229730
  97.9555320  84.4583000  68.6714120  97.6352190  83.7392240  69.2159810
  97.2813680  85.1338070  68.7450180  95.9969490  85.3043450  53.6147270
  95.9879590  86.0373140  52.9991780  95.0767850  85.0575030  53.7074230
  91.5976130  80.5258340  54.3594030  90.9904080  81.2657240  54.3689330
  92.0725480  80.6157700  53.5332230  98.9829090  85.3671690  52.2772460
  99.0841070  85.1635680  51.3474440  98.0830830  85.1129970  52.4820240
  96.5054980  75.9252050  56.2596360  95.7971130  76.3938390  56.7009970
  96.7899460  75.2674060  56.8941550  98.1310910  77.3448750  64.2588890
  98.6296160  77.8194570  64.9240740  98.2733860  76.4212270  64.4658920
  97.6247200  87.8858010  56.9720130  97.8788700  87.8479400  56.0499500
  96.6759680  87.7591340  56.9648380  94.7090000  74.2337130  53.6347070
  95.5580530  74.6707280  53.5687260  94.3421270  74.5457390  54.4619130
  93.6081420  80.4869490  52.1082600  94.3744690  80.3750850  52.6708030
  93.6856110  79.7907460  51.4559370  92.3028180  77.9194560  52.7915490
  92.3831770  76.9722070  52.9032890  93.1947930  78.2501440  52.8976150
  93.1042890  88.0689950  59.8950030  93.8405370  87.5205410  60.1658600
  93.4883810  88.9345960  59.7556020  89.9888370  84.1363520  55.7691540
  89.0628150  84.3784660  55.7596950  90.4544800  84.9637780  55.6476290
  92.1101170  87.2536020  69.0835610  92.9113900  87.5748070  69.4971010
  91.5952990  86.8931600  69.8055520  96.2145200  87.2420260  51.7175600
  97.0073810  87.5309090  51.2657390  95.6949550  86.8112430  51.0388080
  89.8298980  79.7409480  68.0271660  90.3338000  79.1616760  68.5987890
  89.0906400  80.0249710  68.5648030  96.7322600  82.4623670  51.5817950
  96.6273240  81.8476020  52.3079330  96.5646820  81.9389560  50.7980960
  96.8836920  81.1480470  67.5607180  96.1182590  81.7165470  67.4761850
  97.0652880  80.8556680  66.6675410  99.9725330  81.5243700  52.1859940
  99.4235430  81.9713000  52.8302680 100.5944590  81.0192950  52.7097610
  91.8622060  77.8839070  68.9221730  91.9027400  77.5852940  69.8306960
  92.7167560  78.2846680  68.7629250  95.6400450  80.4834620  54.0825240
  96.0616870  80.3174490  54.9256630  95.7651290  79.6734850  53.5880380
  93.8027870  76.4631170  66.8896220  93.2724330  75.9722120  66.2619560
  94.4715940  76.8915370  66.3554150  98.1528090  79.5072230  51.3302340
  98.6733750  78.7921250  50.9643490  98.7996490  80.1458100  51.6302850
  94.2900170  73.4293540  66.9693510  94.1957040  72.8114290  66.2444380
  93.7097560  74.1559830  66.7423420  97.0561610  71.9866780  64.0020900
  96.6078910  72.0091040  63.1566450  96.4226810  71.5885800  64.5991200
  97.4621160  80.8821110  64.6233340  97.8809270  81.7253840  64.4509580
  96.5429790  81.0193150  64.3940120  99.7985060  78.6137290  66.0071180
  99.9181270  78.0178430  66.7466020 100.6579060  78.6506980  65.5872480
  94.5359350  76.5567850  51.0283400  94.3348410  75.6935210  51.3896740
  94.3651400  76.4701210  50.0905000  95.3128580  87.1874120  65.7391070
  94.7749670  87.9120180  65.4199770  95.5662540  86.7104460  64.9488410
  96.5653830  75.1558640  67.2647000  97.1553520  74.8474490  67.9524820
  95.7474070  74.6838390  67.4206900  93.3342150  73.6568470  51.0161280
  93.6368050  73.6635900  50.1080430  94.0736740  73.3066330  51.5128940
  98.1690790  88.4225330  65.9977720  98.0949490  89.3260470  66.3050090
  97.2669630  88.1037230  65.9699790  96.5527080  72.6003090  52.0017480
  96.2049080  71.9227080  51.4219930  96.7539850  72.1392600  52.8160870
  98.7176120  87.5883840  53.6204080  99.6126910  87.9268810  53.6422840
  98.7493750  86.8663250  52.9928360  92.3572280  82.9610890  51.8491080
  92.7947150  83.5040560  52.5048660  92.8420010  82.1357840  51.8587420
  89.5718080  85.7499920  59.3011340  89.9021090  84.8820980  59.0689980
  90.0009080  85.9558440  60.1316300  94.1680000  84.0808930  56.9613310
  93.8675540  83.9573900  57.8617220  94.0617490  83.2217520  56.5529040
  90.0608290  86.6170510  62.0392970  89.6239280  86.7971310  62.8717120
  90.6285970  87.3745130  61.8974690  89.8932720  79.1290740  58.3981850
  89.2381560  78.8602380  57.7541550  90.7310670  79.0195220  57.9483830
  90.9308650  79.5143310  62.9385190  91.2981690  79.4270710  63.8181210
  90.3619470  78.7509860  62.8392050  90.4824650  76.4252400  66.8443610
  89.5880700  76.3919160  67.1837320  91.0222200  76.6239190  67.6094860
  89.1070800  76.3389670  54.3407180  88.2034880  76.6019870  54.1658840
  89.5911420  76.6100840  53.5607140  91.6498010  75.3955210  52.2501560
  92.3589710  74.9738430  51.7648840  90.9337950  75.4630440  51.6184910
  91.2972170  71.4494540  51.2904210  92.0200300  71.9903480  51.6085430
  91.5696690  71.1757960  50.4145750  90.9864360  70.7000730  61.1926830
  91.6340550  70.1498110  60.7521990  91.4066200  70.9543880  62.0142640
  90.7396360  70.8556400  63.9352150  90.3911180  71.3120220  64.7010330
  90.4084060  69.9613530  64.0174580  92.3460730  84.0276000  68.1005340
  92.3030360  83.6568910  68.9819800  92.4771740  84.9653570  68.2407160
  96.0466760  85.5835590  63.7015060  95.8058120  85.8510150  62.8145580
  96.9869400  85.7541320  63.7565920  98.2521180  72.0468280  67.4571570
  98.1910070  72.6390110  68.2066980  99.1921560  71.9394240  67.3121830
  91.4117000  70.3832600  67.2102920  91.9599990  70.2020650  66.4469030
  91.4772310  69.5926710  67.7459230  92.1848760  86.9738250  65.2203120
  91.5909080  86.8422950  65.9593160  92.1772600  86.1376390  64.7545220
  91.8160990  84.3396630  64.1711160  91.0895050  83.7201920  64.1037110
  91.8770140  84.7337240  63.3009240  95.4206090  86.5541630  60.9560570
  95.9371110  85.9428990  60.4308830  96.0703470  87.0570410  61.4471580
  98.1601590  87.4450120  61.7829550  98.4479400  87.1904420  60.9062560
  98.6724810  86.8927480  62.3735120  99.3778600  71.1840320  62.3626060
  98.5950390  71.6585820  62.6422820  99.0841530  70.2795150  62.2539240
  90.0990990  87.6571020  57.3807920  89.9313030  87.0241700  58.0789810
  89.2325500  87.8630420  57.0302110  90.7219010  71.4887800  54.8839780
  91.4798370  71.6016680  54.3103810  90.2596180  72.3257000  54.8383210
  97.2632820  73.6027070  57.8742090  96.4507330  73.2283960  57.5337970
  97.7674460  72.8472150  58.1763280  91.7053690  86.3504250  54.8258060
  91.1801310  86.7312280  54.1220020  91.6298270  86.9755020  55.5467770
  93.0944160  72.0151850  53.4241750  93.6236920  71.2281650  53.2949700
  93.7272480  72.6943040  53.6577280  95.2882000  71.7526990  56.4787140
  94.6584740  71.0514300  56.6457270  94.7487140  72.5131120  56.2620300
  98.2273950  88.3666220  69.1497750  99.1541260  88.1310490  69.1933710
  98.2124380  89.1938220  68.6683780  95.4137560  71.0310970  68.9139630
  95.1321830  71.5344570  68.1500450  95.7957260  70.2332720  68.5481760
  94.3046660  88.2986630  53.7007310  95.0365480  88.0145910  53.1531200
  94.5640330  88.0599910  54.5906690  93.4661450  84.4151360  53.7053640
  92.8370330  84.8836460  54.2539470  93.5809280  83.5700580  54.1399830
  99.0529210  80.2436040  41.7364110  98.2771310  79.7636480  42.0262680
  99.7042140  79.5641690  41.5620270  93.0695040  80.5555850  42.6139870
  92.2379920  80.3004560  43.0136380  93.6776020  80.6266620  43.3497790
  93.0496300  84.5895940  42.8097890  93.3524340  83.6993680  42.6308110
  93.7939890  85.1466160  42.5820140  91.4786990  75.5157740  36.3982260
  90.5903690  75.8573710  36.2962140  91.7628180  75.3158060  35.5063090
  89.4420000  78.1163390  42.2821960  90.0136110  77.3485590  42.2825600
  89.4421540  78.4152150  41.3728570  99.2999950  86.9354240  40.1367230
  98.6811390  87.3911740  39.5661670 100.1551730  87.0905700  39.7356930
  98.4938200  82.9193230  41.7434270  98.4246480  81.9783170  41.5823400
  99.2558060  83.0094640  42.3156840  90.6844870  73.5247750  44.0690890
  90.5047710  72.6273500  44.3493650  90.2824950  74.0719620  44.7437840
  99.5243370  75.7263610  41.9703200  99.9008190  74.8535490  41.8576870
  99.4262880  76.0622310  41.0793640  93.6548380  74.0989240  37.4320640
  93.7615130  74.9992970  37.7389400  92.7440740  74.0507210  37.1415290
  91.3031540  76.0208250  42.6773230  91.9841650  76.2846620  43.2960630
  90.9879590  75.1809120  43.0111240  95.4956110  77.0675610  41.7645820
  96.0034330  77.5656580  42.4050840  96.0269350  76.2910810  41.5885180
  93.7792210  71.7074170  46.0309240  93.7810650  72.2246560  45.2255140
  92.9496520  71.2304350  46.0079170 100.1663300  81.8193480  37.5299140
  99.5480570  82.2842930  36.9661860 100.6786550  82.5120960  37.9468650
  95.0295060  81.3469350  44.2082740  94.6964440  81.9738270  44.8503810
  95.2061740  81.8731230  43.4284410  93.4607540  73.4184130  44.0379690
  93.8024350  74.2626180  43.7433560  92.5223350  73.5667870  44.1545030
  94.2414160  83.3150150  46.0231920  94.8588160  83.9901230  45.7416370
  93.3807280  83.7238130  45.9319420  89.5346500  82.5050010  34.9038770
  89.1574480  82.9937110  34.1723670  89.7919570  83.1775290  35.5345300
  97.1435430  70.9066400  40.3624280  97.4510410  70.3513290  39.6459780
  96.2136130  71.0410860  40.1797270  99.5316190  78.9715230  37.0984400
  98.6045470  78.9052610  37.3272870  99.6841010  79.9095360  36.9839640
  99.5185270  75.2432230  34.0951560  98.5788940  75.4046190  34.1804020
  99.8368530  75.9617910  33.5487550  95.1372830  79.4979970  39.8804130
  94.7329830  78.7857220  39.3850030  95.2235950  79.1533210  40.7692170
  95.6054530  83.1847530  42.0443340  95.3082820  82.5793000  41.3651120
  96.5554350  83.2224840  41.9332700  93.8501450  76.2723180  43.6603170
  94.4016040  76.3818520  42.8856420  94.3644960  76.6460780  44.3758400
  94.6972960  82.9229220  48.6951140  93.8001490  83.1469190  48.9424540
  94.7225830  83.0464160  47.7462540  93.5244180  79.7942540  47.2708510
  93.3851950  80.6665340  47.6395910  92.6425540  79.4515350  47.1256450
  99.8473560  84.7118410  38.5773640 100.2869470  85.4542740  38.1629030
  99.7860450  84.9544980  39.5012600  95.3224530  85.7364240  49.4793660
  95.2939960  86.1407190  48.6122090  95.1589500  84.8074600  49.3165260
  91.8377460  78.3924950  37.3810780  91.7175060  79.1187040  36.7692050
  91.5278350  77.6227860  36.9038690  89.4762830  81.5640090  43.1879420
  89.5543250  81.6988860  42.2435140  90.0904510  80.8555980  43.3807540
  90.7210460  83.2640280  39.5985600  90.3138540  83.4054870  38.7439200
  91.6123470  82.9800440  39.3956810  94.9932120  87.4786060  37.7108270
  94.8174600  86.5621600  37.4976070  94.1387860  87.8373350  37.9506070
  89.5322350  82.6054260  45.7273880  89.6953390  82.1359620  44.9093250
  89.9974800  82.0977820  46.3922720  94.3041120  71.7360020  40.7634450
  93.8609270  72.5169560  40.4318970  94.8626110  72.0589910  41.4705390
  98.5910930  74.6028540  46.3669770  98.1290300  74.8111560  47.1789710
  98.1889040  73.7887890  46.0640440  97.4199940  71.3570720  35.6440280
  96.7954120  71.3530590  36.3693590  97.3330060  70.4901680  35.2476250
  96.3417020  72.2807350  42.6224050  96.6389350  73.1870180  42.5416070
  96.8902580  71.7926130  42.0083620  94.0955340  76.8593590  38.4915700
  93.8696260  76.6430760  39.3962320  93.3147870  77.2922050  38.1461670
  96.5354550  77.7579170  49.1575970  96.4398150  76.8173900  49.0076370
  97.3786530  77.9794240  48.7624040  99.9317970  75.5020500  39.1209630
 100.3247540  75.8192700  38.3078320 100.2934820  74.6232380  39.2354150
  91.6665090  74.1692840  47.3109750  91.2728480  75.0168050  47.5182530
  90.9783490  73.5319210  47.5018390  98.2410140  74.2527810  50.3806490
  97.5508460  74.0600010  51.0152580  98.9842440  74.5362450  50.9130790
  88.9682140  72.0921300  41.3439830  88.6795190  72.6624160  42.0564810
  89.7127900  71.6125750  41.7071060  89.1552370  76.0341420  32.5542550
  89.0727040  76.9772180  32.6957540  88.8035430  75.8916330  31.6754900
 100.5173110  78.0926250  43.2160410  99.7854230  78.6013060  43.5650510
 100.1197450  77.2756230  42.9149190  96.9550500  74.7680450  41.6212900
  96.9586560  74.3270400  40.7717440  97.8501620  75.0897780  41.7284720
  92.8052880  74.6506940  40.5807110  92.4652930  75.1282170  41.3374160
  92.0430200  74.1972060  40.2208210  97.0170650  75.7692530  34.6119660
  97.1383470  75.7279010  35.5605480  96.6319160  76.6316680  34.4566390
  96.0292150  78.0793670  34.0102960  95.4609050  77.6311920  33.3838870
  96.7381150  78.4386450  33.4768110  91.1061330  81.9805690  47.8869690
  90.7216120  81.3399360  48.4852650  91.4173520  82.6841810  48.4564420
  97.2558470  78.8282230  43.3678310  97.6228600  78.3540800  44.1139650
  97.0663530  79.7023800  43.7086650  90.1198960  73.5725920  39.4971780
  89.8345880  73.2081590  40.3350400  90.0577820  72.8406380  38.8834920
  95.0457840  77.8690870  45.6862520  94.7414910  78.7482850  45.9112880
  96.0004300  77.9290660  45.7219960  93.5739630  82.0751860  36.2829370
  92.8001890  81.5349480  36.1228090  94.3034260  81.5558470  35.9447130
  99.7937550  72.4655180  36.2185150  98.9802160  71.9668350  36.1430460
  99.5999500  73.3053430  35.8021500  99.7146410  81.1426280  47.9624760
  99.6483720  80.2221950  47.7082350  99.0851550  81.2401720  48.6769400
  93.6177030  81.7432240  39.9208180  94.1355700  80.9400500  39.8665070
  93.1661050  81.6811380  40.7625010  98.5046530  83.0098520  35.1935480
  98.8462230  83.7540750  34.6978800  97.6759240  83.3229640  35.5560310
  91.1021570  78.7093610  46.8333880  90.7436510  79.3747460  47.4207220
  90.8076130  77.8777160  47.2046500  94.3034690  79.1677850  49.7173430
  94.0034830  79.3135030  48.8201250  95.0745930  78.6083140  49.6246820
  99.6463140  83.9646850  47.7128560  99.6607680  83.0327810  47.4947470
  98.9388240  84.0506610  48.3518330  97.4737220  83.0912050  37.9651400
  98.1608350  83.6381260  38.3458990  96.6869640  83.6352780  38.0001010
  89.6129620  78.7084870  33.4568480  90.4824470  78.9909670  33.7404400
  89.1219940  79.5220740  33.3417290  96.7764430  80.0958080  37.5776760
  97.2327210  80.9063330  37.8036950  96.4252640  79.7781220  38.4095250
  99.0797040  85.6064420  44.8069060  99.7239260  85.8123800  45.4842480
  99.4426480  84.8452820  44.3539910  92.6776210  70.4395730  38.0499280
  92.5490840  70.4313630  38.9984200  91.8538230  70.7778820  37.6990290
  89.9800870  87.9212250  34.0230110  90.3398510  88.5201590  33.3687380
  89.8393210  88.4672140  34.7965140  89.6770140  72.1986850  47.5105980
  88.9628660  72.3983770  48.1158590  90.0965180  71.4226420  47.8820780
  89.9642730  86.1867110  48.4972510  90.0733850  85.2461850  48.3567900
  89.3123290  86.4521860  47.8486240  97.9555320  84.4583000  49.8970630
  97.6352190  83.7392240  50.4416320  97.2813680  85.1338070  49.9706690
  95.9969490  85.3043450  34.8403780  95.9879590  86.0373140  34.2248290
  95.0767850  85.0575030  34.9330740  91.5976130  80.5258340  35.5850540
  90.9904080  81.2657240  35.5945840  92.0725480  80.6157700  34.7588740
  98.9829090  85.3671690  33.5028970  99.0841070  85.1635680  32.5730950
  98.0830830  85.1129970  33.7076750  96.5054980  75.9252050  37.4852870
  95.7971130  76.3938390  37.9266480  96.7899460  75.2674060  38.1198060
  98.1310910  77.3448750  45.4845400  98.6296160  77.8194570  46.1497250
  98.2733860  76.4212270  45.6915430  97.6247200  87.8858010  38.1976640
  97.8788700  87.8479400  37.2756010  96.6759680  87.7591340  38.1904890
  94.7090000  74.2337130  34.8603580  95.5580530  74.6707280  34.7943770
  94.3421270  74.5457390  35.6875640  93.6081420  80.4869490  33.3339110
  94.3744690  80.3750850  33.8964540  93.6856110  79.7907460  32.6815880
  92.3028180  77.9194560  34.0172000  92.3831770  76.9722070  34.1289400
  93.1947930  78.2501440  34.1232660  93.1042890  88.0689950  41.1206540
  93.8405370  87.5205410  41.3915110  93.4883810  88.9345960  40.9812530
  89.9888370  84.1363520  36.9948050  89.0628150  84.3784660  36.9853460
  90.4544800  84.9637780  36.8732800  92.1101170  87.2536020  50.3092120
  92.9113900  87.5748070  50.7227520  91.5952990  86.8931600  51.0312030
  96.2145200  87.2420260  32.9432110  97.0073810  87.5309090  32.4913900
  95.6949550  86.8112430  32.2644590  89.8298980  79.7409480  49.2528170
  90.3338000  79.1616760  49.8244400  89.0906400  80.0249710  49.7904540
  96.7322600  82.4623670  32.8074460  96.6273240  81.8476020  33.5335840
  96.5646820  81.9389560  32.0237470  96.8836920  81.1480470  48.7863690
  96.1182590  81.7165470  48.7018360  97.0652880  80.8556680  47.8931920
  99.9725330  81.5243700  33.4116450  99.4235430  81.9713000  34.0559190
 100.5944590  81.0192950  33.9354120  91.8622060  77.8839070  50.1478240
  91.9027400  77.5852940  51.0563470  92.7167560  78.2846680  49.9885760
  95.6400450  80.4834620  35.3081750  96.0616870  80.3174490  36.1513140
  95.7651290  79.6734850  34.8136890  93.8027870  76.4631170  48.1152730
  93.2724330  75.9722120  47.4876070  94.4715940  76.8915370  47.5810660
  98.1528090  79.5072230  32.5558850  98.6733750  78.7921250  32.1900000
  98.7996490  80.1458100  32.8559360  94.2900170  73.4293540  48.1950020
  94.1957040  72.8114290  47.4700890  93.7097560  74.1559830  47.9679930
  97.0561610  71.9866780  45.2277410  96.6078910  72.0091040  44.3822960
  96.4226810  71.5885800  45.8247710  97.4621160  80.8821110  45.8489850
  97.8809270  81.7253840  45.6766090  96.5429790  81.0193150  45.6196630
  99.7985060  78.6137290  47.2327690  99.9181270  78.0178430  47.9722530
 100.6579060  78.6506980  46.8128990  94.5359350  76.5567850  32.2539910
  94.3348410  75.6935210  32.6153250  94.3651400  76.4701210  31.3161510
  95.3128580  87.1874120  46.9647580  94.7749670  87.9120180  46.6456280
  95.5662540  86.7104460  46.1744920  96.5653830  75.1558640  48.4903510
  97.1553520  74.8474490  49.1781330  95.7474070  74.6838390  48.6463410
  93.3342150  73.6568470  32.2417790  93.6368050  73.6635900  31.3336940
  94.0736740  73.3066330  32.7385450  98.1690790  88.4225330  47.2234230
  98.0949490  89.3260470  47.5306600  97.2669630  88.1037230  47.1956300
  96.5527080  72.6003090  33.2273990  96.2049080  71.9227080  32.6476440
  96.7539850  72.1392600  34.0417380  98.7176120  87.5883840  34.8460590
  99.6126910  87.9268810  34.8679350  98.7493750  86.8663250  34.2184870
  92.3572280  82.9610890  33.0747590  92.7947150  83.5040560  33.7305170
  92.8420010  82.1357840  33.0843930  89.5718080  85.7499920  40.5267850
  89.9021090  84.8820980  40.2946490  90.0009080  85.9558440  41.3572810
  94.1680000  84.0808930  38.1869820  93.8675540  83.9573900  39.0873730
  94.0617490  83.2217520  37.7785550  90.0608290  86.6170510  43.2649480
  89.6239280  86.7971310  44.0973630  90.6285970  87.3745130  43.1231200
  89.8932720  79.1290740  39.6238360  89.2381560  78.8602380  38.9798060
  90.7310670  79.0195220  39.1740340  90.9308650  79.5143310  44.1641700
  91.2981690  79.4270710  45.0437720  90.3619470  78.7509860  44.0648560
  90.4824650  76.4252400  48.0700120  89.5880700  76.3919160  48.4093830
  91.0222200  76.6239190  48.8351370  89.1070800  76.3389670  35.5663690
  88.2034880  76.6019870  35.3915350  89.5911420  76.6100840  34.7863650
  91.6498010  75.3955210  33.4758070  92.3589710  74.9738430  32.9905350
  90.9337950  75.4630440  32.8441420  91.2972170  71.4494540  32.5160720
  92.0200300  71.9903480  32.8341940  91.5696690  71.1757960  31.6402260
  90.9864360  70.7000730  42.4183340  91.6340550  70.1498110  41.9778500
  91.4066200  70.9543880  43.2399150  90.7396360  70.8556400  45.1608660
  90.3911180  71.3120220  45.9266840  90.4084060  69.9613530  45.2431090
  92.3460730  84.0276000  49.3261850  92.3030360  83.6568910  50.2076310
  92.4771740  84.9653570  49.4663670  96.0466760  85.5835590  44.9271570
  95.8058120  85.8510150  44.0402090  96.9869400  85.7541320  44.9822430
  98.2521180  72.0468280  48.6828080  98.1910070  72.6390110  49.4323490
  99.1921560  71.9394240  48.5378340  91.4117000  70.3832600  48.4359430
  91.9599990  70.2020650  47.6725540  91.4772310  69.5926710  48.9715740
  92.1848760  86.9738250  46.4459630  91.5909080  86.8422950  47.1849670
  92.1772600  86.1376390  45.9801730  91.8160990  84.3396630  45.3967670
  91.0895050  83.7201920  45.3293620  91.8770140  84.7337240  44.5265750
  95.4206090  86.5541630  42.1817080  95.9371110  85.9428990  41.6565340
  96.0703470  87.0570410  42.6728090  98.1601590  87.4450120  43.0086060
  98.4479400  87.1904420  42.1319070  98.6724810  86.8927480  43.5991630
  99.3778600  71.1840320  43.5882570  98.5950390  71.6585820  43.8679330
  99.0841530  70.2795150  43.4795750  90.0990990  87.6571020  38.6064430
  89.9313030  87.0241700  39.3046320  89.2325500  87.8630420  38.2558620
  90.7219010  71.4887800  36.1096290  91.4798370  71.6016680  35.5360320
  90.2596180  72.3257000  36.0639720  97.2632820  73.6027070  39.0998600
  96.4507330  73.2283960  38.7594480  97.7674460  72.8472150  39.4019790
  91.7053690  86.3504250  36.0514570  91.1801310  86.7312280  35.3476530
  91.6298270  86.9755020  36.7724280  93.0944160  72.0151850  34.6498260
  93.6236920  71.2281650  34.5206210  93.7272480  72.6943040  34.8833790
  95.2882000  71.7526990  37.7043650  94.6584740  71.0514300  37.8713780
  94.7487140  72.5131120  37.4876810  98.2273950  88.3666220  50.3754260
  99.1541260  88.1310490  50.4190220  98.2124380  89.1938220  49.8940290
  95.4137560  71.0310970  50.1396140  95.1321830  71.5344570  49.3756960
  95.7957260  70.2332720  49.7738270  94.3046660  88.2986630  34.9263820
  95.0365480  88.0145910  34.3787710  94.5640330  88.0599910  35.8163200
  93.4661450  84.4151360  34.9310150  92.8370330  84.8836460  35.4795980
  93.5809280  83.5700580  35.3656340  99.0529210  80.2436040  22.9620620
  98.2771310  79.7636480  23.2519190  99.7042140  79.5641690  22.7876780
  93.0695040  80.5555850  23.8396380  92.2379920  80.3004560  24.2392890
  93.6776020  80.6266620  24.5754300  93.0496300  84.5895940  24.0354400
  93.3524340  83.6993680  23.8564620  93.7939890  85.1466160  23.8076650
  91.4786990  75.5157740  17.6238770  90.5903690  75.8573710  17.5218650
  91.7628180  75.3158060  16.7319600  89.4420000  78.1163390  23.5078470
  90.0136110  77.3485590  23.5082110  89.4421540  78.4152150  22.5985080
  99.2999950  86.9354240  21.3623740  98.6811390  87.3911740  20.7918180
 100.1551730  87.0905700  20.9613440  98.4938200  82.9193230  22.9690780
  98.4246480  81.9783170  22.8079910  99.2558060  83.0094640  23.5413350
  90.6844870  73.5247750  25.2947400  90.5047710  72.6273500  25.5750160
  90.2824950  74.0719620  25.9694350  99.5243370  75.7263610  23.1959710
  99.9008190  74.8535490  23.0833380  99.4262880  76.0622310  22.3050150
  93.6548380  74.0989240  18.6577150  93.7615130  74.9992970  18.9645910
  92.7440740  74.0507210  18.3671800  91.3031540  76.0208250  23.9029740
  91.9841650  76.2846620  24.5217140  90.9879590  75.1809120  24.2367750
  95.4956110  77.0675610  22.9902330  96.0034330  77.5656580  23.6307350
  96.0269350  76.2910810  22.8141690  93.7792210  71.7074170  27.2565750
  93.7810650  72.2246560  26.4511650  92.9496520  71.2304350  27.2335680
 100.1663300  81.8193480  18.7555650  99.5480570  82.2842930  18.1918370
 100.6786550  82.5120960  19.1725160  95.0295060  81.3469350  25.4339250
  94.6964440  81.9738270  26.0760320  95.2061740  81.8731230  24.6540920
  93.4607540  73.4184130  25.2636200  93.8024350  74.2626180  24.9690070
  92.5223350  73.5667870  25.3801540  94.2414160  83.3150150  27.2488430
  94.8588160  83.9901230  26.9672880  93.3807280  83.7238130  27.1575930
  89.5346500  82.5050010  16.1295280  89.1574480  82.9937110  15.3980180
  89.7919570  83.1775290  16.7601810  97.1435430  70.9066400  21.5880790
  97.4510410  70.3513290  20.8716290  96.2136130  71.0410860  21.4053780
  99.5316190  78.9715230  18.3240910  98.6045470  78.9052610  18.5529380
  99.6841010  79.9095360  18.2096150  99.5185270  75.2432230  15.3208070
  98.5788940  75.4046190  15.4060530  99.8368530  75.9617910  14.7744060
  95.1372830  79.4979970  21.1060640  94.7329830  78.7857220  20.6106540
  95.2235950  79.1533210  21.9948680  95.6054530  83.1847530  23.2699850
  95.3082820  82.5793000  22.5907630  96.5554350  83.2224840  23.1589210
  93.8501450  76.2723180  24.8859680  94.4016040  76.3818520  24.1112930
  94.3644960  76.6460780  25.6014910  94.6972960  82.9229220  29.9207650
  93.8001490  83.1469190  30.1681050  94.7225830  83.0464160  28.9719050
  93.5244180  79.7942540  28.4965020  93.3851950  80.6665340  28.8652420
  92.6425540  79.4515350  28.3512960  99.8473560  84.7118410  19.8030150
 100.2869470  85.4542740  19.3885540  99.7860450  84.9544980  20.7269110
  95.3224530  85.7364240  30.7050170  95.2939960  86.1407190  29.8378600
  95.1589500  84.8074600  30.5421770  91.8377460  78.3924950  18.6067290
  91.7175060  79.1187040  17.9948560  91.5278350  77.6227860  18.1295200
  89.4762830  81.5640090  24.4135930  89.5543250  81.6988860  23.4691650
  90.0904510  80.8555980  24.6064050  90.7210460  83.2640280  20.8242110
  90.3138540  83.4054870  19.9695710  91.6123470  82.9800440  20.6213320
  94.9932120  87.4786060  18.9364780  94.8174600  86.5621600  18.7232580
  94.1387860  87.8373350  19.1762580  89.5322350  82.6054260  26.9530390
  89.6953390  82.1359620  26.1349760  89.9974800  82.0977820  27.6179230
  94.3041120  71.7360020  21.9890960  93.8609270  72.5169560  21.6575480
  94.8626110  72.0589910  22.6961900  98.5910930  74.6028540  27.5926280
  98.1290300  74.8111560  28.4046220  98.1889040  73.7887890  27.2896950
  97.4199940  71.3570720  16.8696790  96.7954120  71.3530590  17.5950100
  97.3330060  70.4901680  16.4732760  96.3417020  72.2807350  23.8480560
  96.6389350  73.1870180  23.7672580  96.8902580  71.7926130  23.2340130
  94.0955340  76.8593590  19.7172210  93.8696260  76.6430760  20.6218830
  93.3147870  77.2922050  19.3718180  96.5354550  77.7579170  30.3832480
  96.4398150  76.8173900  30.2332880  97.3786530  77.9794240  29.9880550
  99.9317970  75.5020500  20.3466140 100.3247540  75.8192700  19.5334830
 100.2934820  74.6232380  20.4610660  91.6665090  74.1692840  28.5366260
  91.2728480  75.0168050  28.7439040  90.9783490  73.5319210  28.7274900
  98.2410140  74.2527810  31.6063000  97.5508460  74.0600010  32.2409090
  98.9842440  74.5362450  32.1387300  88.9682140  72.0921300  22.5696340
  88.6795190  72.6624160  23.2821320  89.7127900  71.6125750  22.9327570
  89.1552370  76.0341420  13.7799060  89.0727040  76.9772180  13.9214050
  88.8035430  75.8916330  12.9011410 100.5173110  78.0926250  24.4416920
  99.7854230  78.6013060  24.7907020 100.1197450  77.2756230  24.1405700
  96.9550500  74.7680450  22.8469410  96.9586560  74.3270400  21.9973950
  97.8501620  75.0897780  22.9541230  92.8052880  74.6506940  21.8063620
  92.4652930  75.1282170  22.5630670  92.0430200  74.1972060  21.4464720
  97.0170650  75.7692530  15.8376170  97.1383470  75.7279010  16.7861990
  96.6319160  76.6316680  15.6822900  96.0292150  78.0793670  15.2359470
  95.4609050  77.6311920  14.6095380  96.7381150  78.4386450  14.7024620
  91.1061330  81.9805690  29.1126200  90.7216120  81.3399360  29.7109160
  91.4173520  82.6841810  29.6820930  97.2558470  78.8282230  24.5934820
  97.6228600  78.3540800  25.3396160  97.0663530  79.7023800  24.9343160
  90.1198960  73.5725920  20.7228290  89.8345880  73.2081590  21.5606910
  90.0577820  72.8406380  20.1091430  95.0457840  77.8690870  26.9119030
  94.7414910  78.7482850  27.1369390  96.0004300  77.9290660  26.9476470
  93.5739630  82.0751860  17.5085880  92.8001890  81.5349480  17.3484600
  94.3034260  81.5558470  17.1703640  99.7937550  72.4655180  17.4441660
  98.9802160  71.9668350  17.3686970  99.5999500  73.3053430  17.0278010
  99.7146410  81.1426280  29.1881270  99.6483720  80.2221950  28.9338860
  99.0851550  81.2401720  29.9025910  93.6177030  81.7432240  21.1464690
  94.1355700  80.9400500  21.0921580  93.1661050  81.6811380  21.9881520
  98.5046530  83.0098520  16.4191990  98.8462230  83.7540750  15.9235310
  97.6759240  83.3229640  16.7816820  91.1021570  78.7093610  28.0590390
  90.7436510  79.3747460  28.6463730  90.8076130  77.8777160  28.4303010
  94.3034690  79.1677850  30.9429940  94.0034830  79.3135030  30.0457760
  95.0745930  78.6083140  30.8503330  99.6463140  83.9646850  28.9385070
  99.6607680  83.0327810  28.7203980  98.9388240  84.0506610  29.5774840
  97.4737220  83.0912050  19.1907910  98.1608350  83.6381260  19.5715500
  96.6869640  83.6352780  19.2257520  89.6129620  78.7084870  14.6824990
  90.4824470  78.9909670  14.9660910  89.1219940  79.5220740  14.5673800
  96.7764430  80.0958080  18.8033270  97.2327210  80.9063330  19.0293460
  96.4252640  79.7781220  19.6351760  99.0797040  85.6064420  26.0325570
  99.7239260  85.8123800  26.7098990  99.4426480  84.8452820  25.5796420
  92.6776210  70.4395730  19.2755790  92.5490840  70.4313630  20.2240710
  91.8538230  70.7778820  18.9246800  89.9800870  87.9212250  15.2486620
  90.3398510  88.5201590  14.5943890  89.8393210  88.4672140  16.0221650
  89.6770140  72.1986850  28.7362490  88.9628660  72.3983770  29.3415100
  90.0965180  71.4226420  29.1077290  89.9642730  86.1867110  29.7229020
  90.0733850  85.2461850  29.5824410  89.3123290  86.4521860  29.0742750
  97.9555320  84.4583000  31.1227140  97.6352190  83.7392240  31.6672830
  97.2813680  85.1338070  31.1963200  95.9969490  85.3043450  16.0660290
  95.9879590  86.0373140  15.4504800  95.0767850  85.0575030  16.1587250
  91.5976130  80.5258340  16.8107050  90.9904080  81.2657240  16.8202350
  92.0725480  80.6157700  15.9845250  98.9829090  85.3671690  14.7285480
  99.0841070  85.1635680  13.7987460  98.0830830  85.1129970  14.9333260
  96.5054980  75.9252050  18.7109380  95.7971130  76.3938390  19.1522990
  96.7899460  75.2674060  19.3454570  98.1310910  77.3448750  26.7101910
  98.6296160  77.8194570  27.3753760  98.2733860  76.4212270  26.9171940
  97.6247200  87.8858010  19.4233150  97.8788700  87.8479400  18.5012520
  96.6759680  87.7591340  19.4161400  94.7090000  74.2337130  16.0860090
  95.5580530  74.6707280  16.0200280  94.3421270  74.5457390  16.9132150
  93.6081420  80.4869490  14.5595620  94.3744690  80.3750850  15.1221050
  93.6856110  79.7907460  13.9072390  92.3028180  77.9194560  15.2428510
  92.3831770  76.9722070  15.3545910  93.1947930  78.2501440  15.3489170
  93.1042890  88.0689950  22.3463050  93.8405370  87.5205410  22.6171620
  93.4883810  88.9345960  22.2069040  89.9888370  84.1363520  18.2204560
  89.0628150  84.3784660  18.2109970  90.4544800  84.9637780  18.0989310
  92.1101170  87.2536020  31.5348630  92.9113900  87.5748070  31.9484030
  91.5952990  86.8931600  32.2568540  96.2145200  87.2420260  14.1688620
  97.0073810  87.5309090  13.7170410  95.6949550  86.8112430  13.4901100
  89.8298980  79.7409480  30.4784680  90.3338000  79.1616760  31.0500910
  89.0906400  80.0249710  31.0161050  96.7322600  82.4623670  14.0330970
  96.6273240  81.8476020  14.7592350  96.5646820  81.9389560  13.2493980
  96.8836920  81.1480470  30.0120200  96.1182590  81.7165470  29.9274870
  97.0652880  80.8556680  29.1188430  99.9725330  81.5243700  14.6372960
  99.4235430  81.9713000  15.2815700 100.5944590  81.0192950  15.1610630
  91.8622060  77.8839070  31.3734750  91.9027400  77.5852940  32.2819980
  92.7167560  78.2846680  31.2142270  95.6400450  80.4834620  16.5338260
  96.0616870  80.3174490  17.3769650  95.7651290  79.6734850  16.0393400
  93.8027870  76.4631170  29.3409240  93.2724330  75.9722120  28.7132580
  94.4715940  76.8915370  28.8067170  98.1528090  79.5072230  13.7815360
  98.6733750  78.7921250  13.4156510  98.7996490  80.1458100  14.0815870
  94.2900170  73.4293540  29.4206530  94.1957040  72.8114290  28.6957400
  93.7097560  74.1559830  29.1936440  97.0561610  71.9866780  26.4533920
  96.6078910  72.0091040  25.6079470  96.4226810  71.5885800  27.0504220
  97.4621160  80.8821110  27.0746360  97.8809270  81.7253840  26.9022600
  96.5429790  81.0193150  26.8453140  99.7985060  78.6137290  28.4584200
  99.9181270  78.0178430  29.1979040 100.6579060  78.6506980  28.0385500
  94.5359350  76.5567850  13.4796420  94.3348410  75.6935210  13.8409760
  94.3651400  76.4701210  12.5418020  95.3128580  87.1874120  28.1904090
  94.7749670  87.9120180  27.8712790  95.5662540  86.7104460  27.4001430
  96.5653830  75.1558640  29.7160020  97.1553520  74.8474490  30.4037840
  95.7474070  74.6838390  29.8719920  93.3342150  73.6568470  13.4674300
  93.6368050  73.6635900  12.5593450  94.0736740  73.3066330  13.9641960
  98.1690790  88.4225330  28.4490740  98.0949490  89.3260470  28.7563110
  97.2669630  88.1037230  28.4212810  96.5527080  72.6003090  14.4530500
  96.2049080  71.9227080  13.8732950  96.7539850  72.1392600  15.2673890
  98.7176120  87.5883840  16.0717100  99.6126910  87.9268810  16.0935860
  98.7493750  86.8663250  15.4441380  92.3572280  82.9610890  14.3004100
  92.7947150  83.5040560  14.9561680  92.8420010  82.1357840  14.3100440
  89.5718080  85.7499920  21.7524360  89.9021090  84.8820980  21.5203000
  90.0009080  85.9558440  22.5829320  94.1680000  84.0808930  19.4126330
  93.8675540  83.9573900  20.3130240  94.0617490  83.2217520  19.0042060
  90.0608290  86.6170510  24.4905990  89.6239280  86.7971310  25.3230140
  90.6285970  87.3745130  24.3487710  89.8932720  79.1290740  20.8494870
  89.2381560  78.8602380  20.2054570  90.7310670  79.0195220  20.3996850
  90.9308650  79.5143310  25.3898210  91.2981690  79.4270710  26.2694230
  90.3619470  78.7509860  25.2905070  90.4824650  76.4252400  29.2956630
  89.5880700  76.3919160  29.6350340  91.0222200  76.6239190  30.0607880
  89.1070800  76.3389670  16.7920200  88.2034880  76.6019870  16.6171860
  89.5911420  76.6100840  16.0120160  91.6498010  75.3955210  14.7014580
  92.3589710  74.9738430  14.2161860  90.9337950  75.4630440  14.0697930
  91.2972170  71.4494540  13.7417230  92.0200300  71.9903480  14.0598450
  91.5696690  71.1757960  12.8658770  90.9864360  70.7000730  23.6439850
  91.6340550  70.1498110  23.2035010  91.4066200  70.9543880  24.4655660
  90.7396360  70.8556400  26.3865170  90.3911180  71.3120220  27.1523350
  90.4084060  69.9613530  26.4687600  92.3460730  84.0276000  30.5518360
  92.3030360  83.6568910  31.4332820  92.4771740  84.9653570  30.6920180
  96.0466760  85.5835590  26.1528080  95.8058120  85.8510150  25.2658600
  96.9869400  85.7541320  26.2078940  98.2521180  72.0468280  29.9084590
  98.1910070  72.6390110  30.6580000  99.1921560  71.9394240  29.7634850
  91.4117000  70.3832600  29.6615940  91.9599990  70.2020650  28.8982050
  91.4772310  69.5926710  30.1972250  92.1848760  86.9738250  27.6716140
  91.5909080  86.8422950  28.4106180  92.1772600  86.1376390  27.2058240
  91.8160990  84.3396630  26.6224180  91.0895050  83.7201920  26.5550130
  91.8770140  84.7337240  25.7522260  95.4206090  86.5541630  23.4073590
  95.9371110  85.9428990  22.8821850  96.0703470  87.0570410  23.8984600
  98.1601590  87.4450120  24.2342570  98.4479400  87.1904420  23.3575580
  98.6724810  86.8927480  24.8248140  99.3778600  71.1840320  24.8139080
  98.5950390  71.6585820  25.0935840  99.0841530  70.2795150  24.7052260
  90.0990990  87.6571020  19.8320940  89.9313030  87.0241700  20.5302830
  89.2325500  87.8630420  19.4815130  90.7219010  71.4887800  17.3352800
  91.4798370  71.6016680  16.7616830  90.2596180  72.3257000  17.2896230
  97.2632820  73.6027070  20.3255110  96.4507330  73.2283960  19.9850990
  97.7674460  72.8472150  20.6276300  91.7053690  86.3504250  17.2771080
  91.1801310  86.7312280  16.5733040  91.6298270  86.9755020  17.9980790
  93.0944160  72.0151850  15.8754770  93.6236920  71.2281650  15.7462720
  93.7272480  72.6943040  16.1090300  95.2882000  71.7526990  18.9300160
  94.6584740  71.0514300  19.0970290  94.7487140  72.5131120  18.7133320
  98.2273950  88.3666220  31.6010770  99.1541260  88.1310490  31.6446730
  98.2124380  89.1938220  31.1196800  95.4137560  71.0310970  31.3652650
  95.1321830  71.5344570  30.6013470  95.7957260  70.2332720  30.9994780
  94.3046660  88.2986630  16.1520330  95.0365480  88.0145910  15.6044220
  94.5640330  88.0599910  17.0419710  93.4661450  84.4151360  16.1566660
  92.8370330  84.8836460  16.7052490  93.5809280  83.5700580  16.5912850
  99.0529210  80.2436040   4.1877130  98.2771310  79.7636480   4.4775700
  99.7042140  79.5641690   4.0133290  93.0695040  80.5555850   5.0652890
  92.2379920  80.3004560   5.4649400  93.6776020  80.6266620   5.8010810
  93.0496300  84.5895940   5.2610910  93.3524340  83.6993680   5.0821130
  93.7939890  85.1466160   5.0333160  89.4420000  78.1163390   4.7334980
  90.0136110  77.3485590   4.7338620  89.4421540  78.4152150   3.8241590
  99.2999950  86.9354240   2.5880250  98.6811390  87.3911740   2.0174690
 100.1551730  87.0905700   2.1869950  98.4938200  82.9193230   4.1947290
  98.4246480  81.9783170   4.0336420  99.2558060  83.0094640   4.7669860
  90.6844870  73.5247750   6.5203910  90.5047710  72.6273500   6.8006670
  90.2824950  74.0719620   7.1950860  99.5243370  75.7263610   4.4216220
  99.9008190  74.8535490   4.3089890  99.4262880  76.0622310   3.5306660
  91.3031540  76.0208250   5.1286250  91.9841650  76.2846620   5.7473650
  90.9879590  75.1809120   5.4624260  95.4956110  77.0675610   4.2158840
  96.0034330  77.5656580   4.8563860  96.0269350  76.2910810   4.0398200
  93.7792210  71.7074170   8.4822260  93.7810650  72.2246560   7.6768160
  92.9496520  71.2304350   8.4592190  95.0295060  81.3469350   6.6595760
  94.6964440  81.9738270   7.3016830  95.2061740  81.8731230   5.8797430
  93.4607540  73.4184130   6.4892710  93.8024350  74.2626180   6.1946580
  92.5223350  73.5667870   6.6058050  94.2414160  83.3150150   8.4744940
  94.8588160  83.9901230   8.1929390  93.3807280  83.7238130   8.3832440
  97.1435430  70.9066400   2.8137300  97.4510410  70.3513290   2.0972800
  96.2136130  71.0410860   2.6310290  95.1372830  79.4979970   2.3317150
  94.7329830  78.7857220   1.8363050  95.2235950  79.1533210   3.2205190
  95.6054530  83.1847530   4.4956360  95.3082820  82.5793000   3.8164140
  96.5554350  83.2224840   4.3845720  93.8501450  76.2723180   6.1116190
  94.4016040  76.3818520   5.3369440  94.3644960  76.6460780   6.8271420
  94.6972960  82.9229220  11.1464160  93.8001490  83.1469190  11.3937560
  94.7225830  83.0464160  10.1975560  93.5244180  79.7942540   9.7221530
  93.3851950  80.6665340  10.0908930  92.6425540  79.4515350   9.5769470
  95.3224530  85.7364240  11.9306680  95.2939960  86.1407190  11.0635110
  95.1589500  84.8074600  11.7678280  89.4762830  81.5640090   5.6392440
  89.5543250  81.6988860   4.6948160  90.0904510  80.8555980   5.8320560
  89.5322350  82.6054260   8.1786900  89.6953390  82.1359620   7.3606270
  89.9974800  82.0977820   8.8435740  94.3041120  71.7360020   3.2147470
  93.8609270  72.5169560   2.8831990  94.8626110  72.0589910   3.9218410
  98.5910930  74.6028540   8.8182790  98.1290300  74.8111560   9.6302730
  98.1889040  73.7887890   8.5153460  96.3417020  72.2807350   5.0737070
  96.6389350  73.1870180   4.9929090  96.8902580  71.7926130   4.4596640
  96.5354550  77.7579170  11.6088990  96.4398150  76.8173900  11.4589390
  97.3786530  77.9794240  11.2137060  91.6665090  74.1692840   9.7622770
  91.2728480  75.0168050   9.9695550  90.9783490  73.5319210   9.9531410
  98.2410140  74.2527810  12.8319510  97.5508460  74.0600010  13.4665600
  98.9842440  74.5362450  13.3643810  88.9682140  72.0921300   3.7952850
  88.6795190  72.6624160   4.5077830  89.7127900  71.6125750   4.1584080
 100.5173110  78.0926250   5.6673430  99.7854230  78.6013060   6.0163530
 100.1197450  77.2756230   5.3662210  96.9550500  74.7680450   4.0725920
  96.9586560  74.3270400   3.2230460  97.8501620  75.0897780   4.1797740
  92.8052880  74.6506940   3.0320130  92.4652930  75.1282170   3.7887180
  92.0430200  74.1972060   2.6721230  91.1061330  81.9805690  10.3382710
  90.7216120  81.3399360  10.9365670  91.4173520  82.6841810  10.9077440
  97.2558470  78.8282230   5.8191330  97.6228600  78.3540800   6.5652670
  97.0663530  79.7023800   6.1599670  95.0457840  77.8690870   8.1375540
  94.7414910  78.7482850   8.3625900  96.0004300  77.9290660   8.1732980
  99.7146410  81.1426280  10.4137780  99.6483720  80.2221950  10.1595370
  99.0851550  81.2401720  11.1282420  93.6177030  81.7432240   2.3721200
  94.1355700  80.9400500   2.3178090  93.1661050  81.6811380   3.2138030
  91.1021570  78.7093610   9.2846900  90.7436510  79.3747460   9.8720240
  90.8076130  77.8777160   9.6559520  94.3034690  79.1677850  12.1686450
  94.0034830  79.3135030  11.2714270  95.0745930  78.6083140  12.0759840
  99.6463140  83.9646850  10.1641580  99.6607680  83.0327810   9.9460490
  98.9388240  84.0506610  10.8031350  99.0797040  85.6064420   7.2582080
  99.7239260  85.8123800   7.9355500  99.4426480  84.8452820   6.8052930
  89.6770140  72.1986850   9.9619000  88.9628660  72.3983770  10.5671610
  90.0965180  71.4226420  10.3333800  89.9642730  86.1867110  10.9485530
  90.0733850  85.2461850  10.8080920  89.3123290  86.4521860  10.2999260
  97.9555320  84.4583000  12.3483650  97.6352190  83.7392240  12.8929340
  97.2813680  85.1338070  12.4219710  98.1310910  77.3448750   7.9358420
  98.6296160  77.8194570   8.6010270  98.2733860  76.4212270   8.1428450
  93.1042890  88.0689950   3.5719560  93.8405370  87.5205410   3.8428130
  93.4883810  88.9345960   3.4325550  92.1101170  87.2536020  12.7605140
  92.9113900  87.5748070  13.1740540  91.5952990  86.8931600  13.4825050
  89.8298980  79.7409480  11.7041190  90.3338000  79.1616760  12.2757420
  89.0906400  80.0249710  12.2417560  96.8836920  81.1480470  11.2376710
  96.1182590  81.7165470  11.1531380  97.0652880  80.8556680  10.3444940
  91.8622060  77.8839070  12.5991260  91.9027400  77.5852940  13.5076490
  92.7167560  78.2846680  12.4398780  93.8027870  76.4631170  10.5665750
  93.2724330  75.9722120   9.9389090  94.4715940  76.8915370  10.0323680
  94.2900170  73.4293540  10.6463040  94.1957040  72.8114290   9.9213910
  93.7097560  74.1559830  10.4192950  97.0561610  71.9866780   7.6790430
  96.6078910  72.0091040   6.8335980  96.4226810  71.5885800   8.2760730
  97.4621160  80.8821110   8.3002870  97.8809270  81.7253840   8.1279110
  96.5429790  81.0193150   8.0709650  99.7985060  78.6137290   9.6840710
  99.9181270  78.0178430  10.4235550 100.6579060  78.6506980   9.2642010
  95.3128580  87.1874120   9.4160600  94.7749670  87.9120180   9.0969300
  95.5662540  86.7104460   8.6257940  96.5653830  75.1558640  10.9416530
  97.1553520  74.8474490  11.6294350  95.7474070  74.6838390  11.0976430
  98.1690790  88.4225330   9.6747250  98.0949490  89.3260470   9.9819620
  97.2669630  88.1037230   9.6469320  89.5718080  85.7499920   2.9780870
  89.9021090  84.8820980   2.7459510  90.0009080  85.9558440   3.8085830
  90.0608290  86.6170510   5.7162500  89.6239280  86.7971310   6.5486650
  90.6285970  87.3745130   5.5744220  89.8932720  79.1290740   2.0751380
  89.2381560  78.8602380   1.4311080  90.7310670  79.0195220   1.6253360
  90.9308650  79.5143310   6.6154720  91.2981690  79.4270710   7.4950740
  90.3619470  78.7509860   6.5161580  90.4824650  76.4252400  10.5213140
  89.5880700  76.3919160  10.8606850  91.0222200  76.6239190  11.2864390
  90.9864360  70.7000730   4.8696360  91.6340550  70.1498110   4.4291520
  91.4066200  70.9543880   5.6912170  90.7396360  70.8556400   7.6121680
  90.3911180  71.3120220   8.3779860  90.4084060  69.9613530   7.6944110
  92.3460730  84.0276000  11.7774870  92.3030360  83.6568910  12.6589330
  92.4771740  84.9653570  11.9176690  96.0466760  85.5835590   7.3784590
  95.8058120  85.8510150   6.4915110  96.9869400  85.7541320   7.4335450
  98.2521180  72.0468280  11.1341100  98.1910070  72.6390110  11.8836510
  99.1921560  71.9394240  10.9891360  91.4117000  70.3832600  10.8872450
  91.9599990  70.2020650  10.1238560  91.4772310  69.5926710  11.4228760
  92.1848760  86.9738250   8.8972650  91.5909080  86.8422950   9.6362690
  92.1772600  86.1376390   8.4314750  91.8160990  84.3396630   7.8480690
  91.0895050  83.7201920   7.7806640  91.8770140  84.7337240   6.9778770
  95.4206090  86.5541630   4.6330100  95.9371110  85.9428990   4.1078360
  96.0703470  87.0570410   5.1241110  98.1601590  87.4450120   5.4599080
  98.4479400  87.1904420   4.5832090  98.6724810  86.8927480   6.0504650
  99.3778600  71.1840320   6.0395590  98.5950390  71.6585820   6.3192350
  99.0841530  70.2795150   5.9308770  98.2273950  88.3666220  12.8267280
  99.1541260  88.1310490  12.8703240  98.2124380  89.1938220  12.3453310
  95.4137560  71.0310970  12.5909160  95.1321830  71.5344570  11.8269980
  95.7957260  70.2332720  12.2251290  99.0529210  61.4692550  98.0594580
  98.2771310  60.9892990  98.3493150  99.7042140  60.7898200  97.8850740
  93.0695040  61.7812360  98.9370340  92.2379920  61.5261070  99.3366850
  93.6776020  61.8523130  99.6728260  93.0496300  65.8152450  99.1328360
  93.3524340  64.9250190  98.9538580  93.7939890  66.3722670  98.9050610
  91.4786990  56.7414250  92.7212730  90.5903690  57.0830220  92.6192610
  91.7628180  56.5414570  91.8293560  89.4420000  59.3419900  98.6052430
  90.0136110  58.5742100  98.6056070  89.4421540  59.6408660  97.6959040
  99.2999950  68.1610750  96.4597700  98.6811390  68.6168250  95.8892140
 100.1551730  68.3162210  96.0587400  98.4938200  64.1449740  98.0664740
  98.4246480  63.2039680  97.9053870  99.2558060  64.2351150  98.6387310
  99.5243370  56.9520120  98.2933670  99.9008190  56.0792000  98.1807340
  99.4262880  57.2878820  97.4024110  93.6548380  55.3245750  93.7551110
  93.7615130  56.2249480  94.0619870  92.7440740  55.2763720  93.4645760
  91.3031540  57.2464760  99.0003700  91.9841650  57.5103130  99.6191100
  90.9879590  56.4065630  99.3341710  95.4956110  58.2932120  98.0876290
  96.0034330  58.7913090  98.7281310  96.0269350  57.5167320  97.9115650
 100.1663300  63.0449990  93.8529610  99.5480570  63.5099440  93.2892330
 100.6786550  63.7377470  94.2699120  89.5346500  63.7306520  91.2269240
  89.1574480  64.2193620  90.4954140  89.7919570  64.4031800  91.8575770
  97.1435430  52.1322910  96.6854750  97.4510410  51.5769800  95.9690250
  96.2136130  52.2667370  96.5027740  99.5316190  60.1971740  93.4214870
  98.6045470  60.1309120  93.6503340  99.6841010  61.1351870  93.3070110
  99.5185270  56.4688740  90.4182030  98.5788940  56.6302700  90.5034490
  99.8368530  57.1874420  89.8718020  95.1372830  60.7236480  96.2034600
  94.7329830  60.0113730  95.7080500  95.2235950  60.3789720  97.0922640
  95.6054530  64.4104040  98.3673810  95.3082820  63.8049510  97.6881590
  96.5554350  64.4481350  98.2563170  99.8473560  65.9374920  94.9004110
 100.2869470  66.6799250  94.4859500  99.7860450  66.1801490  95.8243070
  91.8377460  59.6181460  93.7041250  91.7175060  60.3443550  93.0922520
  91.5278350  58.8484370  93.2269160  89.4762830  62.7896600  99.5109890
  89.5543250  62.9245370  98.5665610  90.0904510  62.0812490  99.7038010
  90.7210460  64.4896790  95.9216070  90.3138540  64.6311380  95.0669670
  91.6123470  64.2056950  95.7187280  94.9932120  68.7042570  94.0338740
  94.8174600  67.7878110  93.8206540  94.1387860  69.0629860  94.2736540
  94.3041120  52.9616530  97.0864920  93.8609270  53.7426070  96.7549440
  94.8626110  53.2846420  97.7935860  97.4199940  52.5827230  91.9670750
  96.7954120  52.5787100  92.6924060  97.3330060  51.7158190  91.5706720
  96.3417020  53.5063860  98.9454520  96.6389350  54.4126690  98.8646540
  96.8902580  53.0182640  98.3314090  94.0955340  58.0850100  94.8146170
  93.8696260  57.8687270  95.7192790  93.3147870  58.5178560  94.4692140
  99.9317970  56.7277010  95.4440100 100.3247540  57.0449210  94.6308790
 100.2934820  55.8488890  95.5584620  88.9682140  53.3177810  97.6670300
  88.6795190  53.8880670  98.3795280  89.7127900  52.8382260  98.0301530
  89.1552370  57.2597930  88.8773020  89.0727040  58.2028690  89.0188010
  88.8035430  57.1172840  87.9985370 100.5173110  59.3182760  99.5390880
  99.7854230  59.8269570  99.8880980 100.1197450  58.5012740  99.2379660
  96.9550500  55.9936960  97.9443370  96.9586560  55.5526910  97.0947910
  97.8501620  56.3154290  98.0515190  92.8052880  55.8763450  96.9037580
  92.4652930  56.3538680  97.6604630  92.0430200  55.4228570  96.5438680
  97.0170650  56.9949040  90.9350130  97.1383470  56.9535520  91.8835950
  96.6319160  57.8573190  90.7796860  96.0292150  59.3050180  90.3333430
  95.4609050  58.8568430  89.7069340  96.7381150  59.6642960  89.7998580
  90.1198960  54.7982430  95.8202250  89.8345880  54.4338100  96.6580870
  90.0577820  54.0662890  95.2065390  93.5739630  63.3008370  92.6059840
  92.8001890  62.7605990  92.4458560  94.3034260  62.7814980  92.2677600
  99.7937550  53.6911690  92.5415620  98.9802160  53.1924860  92.4660930
  99.5999500  54.5309940  92.1251970  93.6177030  62.9688750  96.2438650
  94.1355700  62.1657010  96.1895540  93.1661050  62.9067890  97.0855480
  98.5046530  64.2355030  91.5165950  98.8462230  64.9797260  91.0209270
  97.6759240  64.5486150  91.8790780  97.4737220  64.3168560  94.2881870
  98.1608350  64.8637770  94.6689460  96.6869640  64.8609290  94.3231480
  89.6129620  59.9341380  89.7798950  90.4824470  60.2166180  90.0634870
  89.1219940  60.7477250  89.6647760  96.7764430  61.3214590  93.9007230
  97.2327210  62.1319840  94.1267420  96.4252640  61.0037730  94.7325720
  92.6776210  51.6652240  94.3729750  92.5490840  51.6570140  95.3214670
  91.8538230  52.0035330  94.0220760  89.9800870  69.1468760  90.3460580
  90.3398510  69.7458100  89.6917850  89.8393210  69.6928650  91.1195610
  95.9969490  66.5299960  91.1634250  95.9879590  67.2629650  90.5478760
  95.0767850  66.2831540  91.2561210  91.5976130  61.7514850  91.9081010
  90.9904080  62.4913750  91.9176310  92.0725480  61.8414210  91.0819210
  98.9829090  66.5928200  89.8259440  99.0841070  66.3892190  88.8961420
  98.0830830  66.3386480  90.0307220  96.5054980  57.1508560  93.8083340
  95.7971130  57.6194900  94.2496950  96.7899460  56.4930570  94.4428530
  97.6247200  69.1114520  94.5207110  97.8788700  69.0735910  93.5986480
  96.6759680  68.9847850  94.5135360  94.7090000  55.4593640  91.1834050
  95.5580530  55.8963790  91.1174240  94.3421270  55.7713900  92.0106110
  93.6081420  61.7126000  89.6569580  94.3744690  61.6007360  90.2195010
  93.6856110  61.0163970  89.0046350  92.3028180  59.1451070  90.3402470
  92.3831770  58.1978580  90.4519870  93.1947930  59.4757950  90.4463130
  93.1042890  69.2946460  97.4437010  93.8405370  68.7461920  97.7145580
  93.4883810  70.1602470  97.3043000  89.9888370  65.3620030  93.3178520
  89.0628150  65.6041170  93.3083930  90.4544800  66.1894290  93.1963270
  96.2145200  68.4676770  89.2662580  97.0073810  68.7565600  88.8144370
  95.6949550  68.0368940  88.5875060  96.7322600  63.6880180  89.1304930
  96.6273240  63.0732530  89.8566310  96.5646820  63.1646070  88.3467940
  99.9725330  62.7500210  89.7346920  99.4235430  63.1969510  90.3789660
 100.5944590  62.2449460  90.2584590  95.6400450  61.7091130  91.6312220
  96.0616870  61.5431000  92.4743610  95.7651290  60.8991360  91.1367360
  98.1528090  60.7328740  88.8789320  98.6733750  60.0177760  88.5130470
  98.7996490  61.3714610  89.1789830  94.5359350  57.7824360  88.5770380
  94.3348410  56.9191720  88.9383720  94.3651400  57.6957720  87.6391980
  93.3342150  54.8824980  88.5648260  93.6368050  54.8892410  87.6567410
  94.0736740  54.5322840  89.0615920  96.5527080  53.8259600  89.5504460
  96.2049080  53.1483590  88.9706910  96.7539850  53.3649110  90.3647850
  98.7176120  68.8140350  91.1691060  99.6126910  69.1525320  91.1909820
  98.7493750  68.0919760  90.5415340  92.3572280  64.1867400  89.3978060
  92.7947150  64.7297070  90.0535640  92.8420010  63.3614350  89.4074400
  89.5718080  66.9756430  96.8498320  89.9021090  66.1077490  96.6176960
  90.0009080  67.1814950  97.6803280  94.1680000  65.3065440  94.5100290
  93.8675540  65.1830410  95.4104200  94.0617490  64.4474030  94.1016020
  89.8932720  60.3547250  95.9468830  89.2381560  60.0858890  95.3028530
  90.7310670  60.2451730  95.4970810  89.1070800  57.5646180  91.8894160
  88.2034880  57.8276380  91.7145820  89.5911420  57.8357350  91.1094120
  91.6498010  56.6211720  89.7988540  92.3589710  56.1994940  89.3135820
  90.9337950  56.6886950  89.1671890  91.2972170  52.6751050  88.8391190
  92.0200300  53.2159990  89.1572410  91.5696690  52.4014470  87.9632730
  90.9864360  51.9257240  98.7413810  91.6340550  51.3754620  98.3008970
  91.4066200  52.1800390  99.5629620  95.4206090  67.7798140  98.5047550
  95.9371110  67.1685500  97.9795810  96.0703470  68.2826920  98.9958560
  98.1601590  68.6706630  99.3316530  98.4479400  68.4160930  98.4549540
  98.6724810  68.1183990  99.9222100  99.3778600  52.4096830  99.9113040
  98.5950390  52.8842330 100.1909800  99.0841530  51.5051660  99.8026220
  90.0990990  68.8827530  94.9294900  89.9313030  68.2498210  95.6276790
  89.2325500  69.0886930  94.5789090  90.7219010  52.7144310  92.4326760
  91.4798370  52.8273190  91.8590790  90.2596180  53.5513510  92.3870190
  97.2632820  54.8283580  95.4229070  96.4507330  54.4540470  95.0824950
  97.7674460  54.0728660  95.7250260  91.7053690  67.5760760  92.3745040
  91.1801310  67.9568790  91.6707000  91.6298270  68.2011530  93.0954750
  93.0944160  53.2408360  90.9728730  93.6236920  52.4538160  90.8436680
  93.7272480  53.9199550  91.2064260  95.2882000  52.9783500  94.0274120
  94.6584740  52.2770810  94.1944250  94.7487140  53.7387630  93.8107280
  94.3046660  69.5243140  91.2494290  95.0365480  69.2402420  90.7018180
  94.5640330  69.2856420  92.1393670  93.4661450  65.6407870  91.2540620
  92.8370330  66.1092970  91.8026450  93.5809280  64.7957090  91.6886810
  99.0529210  61.4692550  79.2851090  98.2771310  60.9892990  79.5749660
  99.7042140  60.7898200  79.1107250  93.0695040  61.7812360  80.1626850
  92.2379920  61.5261070  80.5623360  93.6776020  61.8523130  80.8984770
  93.0496300  65.8152450  80.3584870  93.3524340  64.9250190  80.1795090
  93.7939890  66.3722670  80.1307120  91.4786990  56.7414250  73.9469240
  90.5903690  57.0830220  73.8449120  91.7628180  56.5414570  73.0550070
  89.4420000  59.3419900  79.8308940  90.0136110  58.5742100  79.8312580
  89.4421540  59.6408660  78.9215550  99.2999950  68.1610750  77.6854210
  98.6811390  68.6168250  77.1148650 100.1551730  68.3162210  77.2843910
  98.4938200  64.1449740  79.2921250  98.4246480  63.2039680  79.1310380
  99.2558060  64.2351150  79.8643820  90.6844870  54.7504260  81.6177870
  90.5047710  53.8530010  81.8980630  90.2824950  55.2976130  82.2924820
  99.5243370  56.9520120  79.5190180  99.9008190  56.0792000  79.4063850
  99.4262880  57.2878820  78.6280620  93.6548380  55.3245750  74.9807620
  93.7615130  56.2249480  75.2876380  92.7440740  55.2763720  74.6902270
  91.3031540  57.2464760  80.2260210  91.9841650  57.5103130  80.8447610
  90.9879590  56.4065630  80.5598220  95.4956110  58.2932120  79.3132800
  96.0034330  58.7913090  79.9537820  96.0269350  57.5167320  79.1372160
  93.7792210  52.9330680  83.5796220  93.7810650  53.4503070  82.7742120
  92.9496520  52.4560860  83.5566150 100.1663300  63.0449990  75.0786120
  99.5480570  63.5099440  74.5148840 100.6786550  63.7377470  75.4955630
  95.0295060  62.5725860  81.7569720  94.6964440  63.1994780  82.3990790
  95.2061740  63.0987740  80.9771390  93.4607540  54.6440640  81.5866670
  93.8024350  55.4882690  81.2920540  92.5223350  54.7924380  81.7032010
  94.2414160  64.5406660  83.5718900  94.8588160  65.2157740  83.2903350
  93.3807280  64.9494640  83.4806400  89.5346500  63.7306520  72.4525750
  89.1574480  64.2193620  71.7210650  89.7919570  64.4031800  73.0832280
  97.1435430  52.1322910  77.9111260  97.4510410  51.5769800  77.1946760
  96.2136130  52.2667370  77.7284250  99.5316190  60.1971740  74.6471380
  98.6045470  60.1309120  74.8759850  99.6841010  61.1351870  74.5326620
  99.5185270  56.4688740  71.6438540  98.5788940  56.6302700  71.7291000
  99.8368530  57.1874420  71.0974530  95.1372830  60.7236480  77.4291110
  94.7329830  60.0113730  76.9337010  95.2235950  60.3789720  78.3179150
  95.6054530  64.4104040  79.5930320  95.3082820  63.8049510  78.9138100
  96.5554350  64.4481350  79.4819680  93.8501450  57.4979690  81.2090150
  94.4016040  57.6075030  80.4343400  94.3644960  57.8717290  81.9245380
  94.6972960  64.1485730  86.2438120  93.8001490  64.3725700  86.4911520
  94.7225830  64.2720670  85.2949520  93.5244180  61.0199050  84.8195490
  93.3851950  61.8921850  85.1882890  92.6425540  60.6771860  84.6743430
  99.8473560  65.9374920  76.1260620 100.2869470  66.6799250  75.7116010
  99.7860450  66.1801490  77.0499580  95.3224530  66.9620750  87.0280640
  95.2939960  67.3663700  86.1609070  95.1589500  66.0331110  86.8652240
  91.8377460  59.6181460  74.9297760  91.7175060  60.3443550  74.3179030
  91.5278350  58.8484370  74.4525670  89.4762830  62.7896600  80.7366400
  89.5543250  62.9245370  79.7922120  90.0904510  62.0812490  80.9294520
  90.7210460  64.4896790  77.1472580  90.3138540  64.6311380  76.2926180
  91.6123470  64.2056950  76.9443790  94.9932120  68.7042570  75.2595250
  94.8174600  67.7878110  75.0463050  94.1387860  69.0629860  75.4993050
  89.5322350  63.8310770  83.2760860  89.6953390  63.3616130  82.4580230
  89.9974800  63.3234330  83.9409700  94.3041120  52.9616530  78.3121430
  93.8609270  53.7426070  77.9805950  94.8626110  53.2846420  79.0192370
  98.5910930  55.8285050  83.9156750  98.1290300  56.0368070  84.7276690
  98.1889040  55.0144400  83.6127420  97.4199940  52.5827230  73.1927260
  96.7954120  52.5787100  73.9180570  97.3330060  51.7158190  72.7963230
  96.3417020  53.5063860  80.1711030  96.6389350  54.4126690  80.0903050
  96.8902580  53.0182640  79.5570600  94.0955340  58.0850100  76.0402680
  93.8696260  57.8687270  76.9449300  93.3147870  58.5178560  75.6948650
  96.5354550  58.9835680  86.7062950  96.4398150  58.0430410  86.5563350
  97.3786530  59.2050750  86.3111020  99.9317970  56.7277010  76.6696610
 100.3247540  57.0449210  75.8565300 100.2934820  55.8488890  76.7841130
  91.6665090  55.3949350  84.8596730  91.2728480  56.2424560  85.0669510
  90.9783490  54.7575720  85.0505370  98.2410140  55.4784320  87.9293470
  97.5508460  55.2856520  88.5639560  98.9842440  55.7618960  88.4617770
  88.9682140  53.3177810  78.8926810  88.6795190  53.8880670  79.6051790
  89.7127900  52.8382260  79.2558040  89.1552370  57.2597930  70.1029530
  89.0727040  58.2028690  70.2444520  88.8035430  57.1172840  69.2241880
 100.5173110  59.3182760  80.7647390  99.7854230  59.8269570  81.1137490
 100.1197450  58.5012740  80.4636170  96.9550500  55.9936960  79.1699880
  96.9586560  55.5526910  78.3204420  97.8501620  56.3154290  79.2771700
  92.8052880  55.8763450  78.1294090  92.4652930  56.3538680  78.8861140
  92.0430200  55.4228570  77.7695190  97.0170650  56.9949040  72.1606640
  97.1383470  56.9535520  73.1092460  96.6319160  57.8573190  72.0053370
  96.0292150  59.3050180  71.5589940  95.4609050  58.8568430  70.9325850
  96.7381150  59.6642960  71.0255090  91.1061330  63.2062200  85.4356670
  90.7216120  62.5655870  86.0339630  91.4173520  63.9098320  86.0051400
  97.2558470  60.0538740  80.9165290  97.6228600  59.5797310  81.6626630
  97.0663530  60.9280310  81.2573630  90.1198960  54.7982430  77.0458760
  89.8345880  54.4338100  77.8837380  90.0577820  54.0662890  76.4321900
  95.0457840  59.0947380  83.2349500  94.7414910  59.9739360  83.4599860
  96.0004300  59.1547170  83.2706940  93.5739630  63.3008370  73.8316350
  92.8001890  62.7605990  73.6715070  94.3034260  62.7814980  73.4934110
  99.7937550  53.6911690  73.7672130  98.9802160  53.1924860  73.6917440
  99.5999500  54.5309940  73.3508480  99.7146410  62.3682790  85.5111740
  99.6483720  61.4478460  85.2569330  99.0851550  62.4658230  86.2256380
  93.6177030  62.9688750  77.4695160  94.1355700  62.1657010  77.4152050
  93.1661050  62.9067890  78.3111990  98.5046530  64.2355030  72.7422460
  98.8462230  64.9797260  72.2465780  97.6759240  64.5486150  73.1047290
  91.1021570  59.9350120  84.3820860  90.7436510  60.6003970  84.9694200
  90.8076130  59.1033670  84.7533480  94.3034690  60.3934360  87.2660410
  94.0034830  60.5391540  86.3688230  95.0745930  59.8339650  87.1733800
  99.6463140  65.1903360  85.2615540  99.6607680  64.2584320  85.0434450
  98.9388240  65.2763120  85.9005310  97.4737220  64.3168560  75.5138380
  98.1608350  64.8637770  75.8945970  96.6869640  64.8609290  75.5487990
  89.6129620  59.9341380  71.0055460  90.4824470  60.2166180  71.2891380
  89.1219940  60.7477250  70.8904270  96.7764430  61.3214590  75.1263740
  97.2327210  62.1319840  75.3523930  96.4252640  61.0037730  75.9582230
  99.0797040  66.8320930  82.3556040  99.7239260  67.0380310  83.0329460
  99.4426480  66.0709330  81.9026890  92.6776210  51.6652240  75.5986260
  92.5490840  51.6570140  76.5471180  91.8538230  52.0035330  75.2477270
  89.9800870  69.1468760  71.5717090  90.3398510  69.7458100  70.9174360
  89.8393210  69.6928650  72.3452120  89.6770140  53.4243360  85.0592960
  88.9628660  53.6240280  85.6645570  90.0965180  52.6482930  85.4307760
  89.9642730  67.4123620  86.0459490  90.0733850  66.4718360  85.9054880
  89.3123290  67.6778370  85.3973220  97.9555320  65.6839510  87.4457610
  97.6352190  64.9648750  87.9903300  97.2813680  66.3594580  87.5193670
  95.9969490  66.5299960  72.3890760  95.9879590  67.2629650  71.7735270
  95.0767850  66.2831540  72.4817720  91.5976130  61.7514850  73.1337520
  90.9904080  62.4913750  73.1432820  92.0725480  61.8414210  72.3075720
  98.9829090  66.5928200  71.0515950  99.0841070  66.3892190  70.1217930
  98.0830830  66.3386480  71.2563730  96.5054980  57.1508560  75.0339850
  95.7971130  57.6194900  75.4753460  96.7899460  56.4930570  75.6685040
  98.1310910  58.5705260  83.0332380  98.6296160  59.0451080  83.6984230
  98.2733860  57.6468780  83.2402410  97.6247200  69.1114520  75.7463620
  97.8788700  69.0735910  74.8242990  96.6759680  68.9847850  75.7391870
  94.7090000  55.4593640  72.4090560  95.5580530  55.8963790  72.3430750
  94.3421270  55.7713900  73.2362620  93.6081420  61.7126000  70.8826090
  94.3744690  61.6007360  71.4451520  93.6856110  61.0163970  70.2302860
  92.3028180  59.1451070  71.5658980  92.3831770  58.1978580  71.6776380
  93.1947930  59.4757950  71.6719640  93.1042890  69.2946460  78.6693520
  93.8405370  68.7461920  78.9402090  93.4883810  70.1602470  78.5299510
  89.9888370  65.3620030  74.5435030  89.0628150  65.6041170  74.5340440
  90.4544800  66.1894290  74.4219780  92.1101170  68.4792530  87.8579100
  92.9113900  68.8004580  88.2714500  91.5952990  68.1188110  88.5799010
  96.2145200  68.4676770  70.4919090  97.0073810  68.7565600  70.0400880
  95.6949550  68.0368940  69.8131570  89.8298980  60.9665990  86.8015150
  90.3338000  60.3873270  87.3731380  89.0906400  61.2506220  87.3391520
  96.7322600  63.6880180  70.3561440  96.6273240  63.0732530  71.0822820
  96.5646820  63.1646070  69.5724450  96.8836920  62.3736980  86.3350670
  96.1182590  62.9421980  86.2505340  97.0652880  62.0813190  85.4418900
  99.9725330  62.7500210  70.9603430  99.4235430  63.1969510  71.6046170
 100.5944590  62.2449460  71.4841100  91.8622060  59.1095580  87.6965220
  91.9027400  58.8109450  88.6050450  92.7167560  59.5103190  87.5372740
  95.6400450  61.7091130  72.8568730  96.0616870  61.5431000  73.7000120
  95.7651290  60.8991360  72.3623870  93.8027870  57.6887680  85.6639710
  93.2724330  57.1978630  85.0363050  94.4715940  58.1171880  85.1297640
  98.1528090  60.7328740  70.1045830  98.6733750  60.0177760  69.7386980
  98.7996490  61.3714610  70.4046340  94.2900170  54.6550050  85.7437000
  94.1957040  54.0370800  85.0187870  93.7097560  55.3816340  85.5166910
  97.0561610  53.2123290  82.7764390  96.6078910  53.2347550  81.9309940
  96.4226810  52.8142310  83.3734690  97.4621160  62.1077620  83.3976830
  97.8809270  62.9510350  83.2253070  96.5429790  62.2449660  83.1683610
  99.7985060  59.8393800  84.7814670  99.9181270  59.2434940  85.5209510
 100.6579060  59.8763490  84.3615970  94.5359350  57.7824360  69.8026890
  94.3348410  56.9191720  70.1640230  94.3651400  57.6957720  68.8648490
  95.3128580  68.4130630  84.5134560  94.7749670  69.1376690  84.1943260
  95.5662540  67.9360970  83.7231900  96.5653830  56.3815150  86.0390490
  97.1553520  56.0731000  86.7268310  95.7474070  55.9094900  86.1950390
  93.3342150  54.8824980  69.7904770  93.6368050  54.8892410  68.8823920
  94.0736740  54.5322840  70.2872430  98.1690790  69.6481840  84.7721210
  98.0949490  70.5516980  85.0793580  97.2669630  69.3293740  84.7443280
  96.5527080  53.8259600  70.7760970  96.2049080  53.1483590  70.1963420
  96.7539850  53.3649110  71.5904360  98.7176120  68.8140350  72.3947570
  99.6126910  69.1525320  72.4166330  98.7493750  68.0919760  71.7671850
  92.3572280  64.1867400  70.6234570  92.7947150  64.7297070  71.2792150
  92.8420010  63.3614350  70.6330910  89.5718080  66.9756430  78.0754830
  89.9021090  66.1077490  77.8433470  90.0009080  67.1814950  78.9059790
  94.1680000  65.3065440  75.7356800  93.8675540  65.1830410  76.6360710
  94.0617490  64.4474030  75.3272530  90.0608290  67.8427020  80.8136460
  89.6239280  68.0227820  81.6460610  90.6285970  68.6001640  80.6718180
  89.8932720  60.3547250  77.1725340  89.2381560  60.0858890  76.5285040
  90.7310670  60.2451730  76.7227320  90.9308650  60.7399820  81.7128680
  91.2981690  60.6527220  82.5924700  90.3619470  59.9766370  81.6135540
  90.4824650  57.6508910  85.6187100  89.5880700  57.6175670  85.9580810
  91.0222200  57.8495700  86.3838350  89.1070800  57.5646180  73.1150670
  88.2034880  57.8276380  72.9402330  89.5911420  57.8357350  72.3350630
  91.6498010  56.6211720  71.0245050  92.3589710  56.1994940  70.5392330
  90.9337950  56.6886950  70.3928400  91.2972170  52.6751050  70.0647700
  92.0200300  53.2159990  70.3828920  91.5696690  52.4014470  69.1889240
  90.9864360  51.9257240  79.9670320  91.6340550  51.3754620  79.5265480
  91.4066200  52.1800390  80.7886130  90.7396360  52.0812910  82.7095640
  90.3911180  52.5376730  83.4753820  90.4084060  51.1870040  82.7918070
  92.3460730  65.2532510  86.8748830  92.3030360  64.8825420  87.7563290
  92.4771740  66.1910080  87.0150650  96.0466760  66.8092100  82.4758550
  95.8058120  67.0766660  81.5889070  96.9869400  66.9797830  82.5309410
  98.2521180  53.2724790  86.2315060  98.1910070  53.8646620  86.9810470
  99.1921560  53.1650750  86.0865320  91.4117000  51.6089110  85.9846410
  91.9599990  51.4277160  85.2212520  91.4772310  50.8183220  86.5202720
  92.1848760  68.1994760  83.9946610  91.5909080  68.0679460  84.7336650
  92.1772600  67.3632900  83.5288710  91.8160990  65.5653140  82.9454650
  91.0895050  64.9458430  82.8780600  91.8770140  65.9593750  82.0752730
  95.4206090  67.7798140  79.7304060  95.9371110  67.1685500  79.2052320
  96.0703470  68.2826920  80.2215070  98.1601590  68.6706630  80.5573040
  98.4479400  68.4160930  79.6806050  98.6724810  68.1183990  81.1478610
  99.3778600  52.4096830  81.1369550  98.5950390  52.8842330  81.4166310
  99.0841530  51.5051660  81.0282730  90.0990990  68.8827530  76.1551410
  89.9313030  68.2498210  76.8533300  89.2325500  69.0886930  75.8045600
  90.7219010  52.7144310  73.6583270  91.4798370  52.8273190  73.0847300
  90.2596180  53.5513510  73.6126700  97.2632820  54.8283580  76.6485580
  96.4507330  54.4540470  76.3081460  97.7674460  54.0728660  76.9506770
  91.7053690  67.5760760  73.6001550  91.1801310  67.9568790  72.8963510
  91.6298270  68.2011530  74.3211260  93.0944160  53.2408360  72.1985240
  93.6236920  52.4538160  72.0693190  93.7272480  53.9199550  72.4320770
  95.2882000  52.9783500  75.2530630  94.6584740  52.2770810  75.4200760
  94.7487140  53.7387630  75.0363790  98.2273950  69.5922730  87.9241240
  99.1541260  69.3567000  87.9677200  98.2124380  70.4194730  87.4427270
  95.4137560  52.2567480  87.6883120  95.1321830  52.7601080  86.9243940
  95.7957260  51.4589230  87.3225250  94.3046660  69.5243140  72.4750800
  95.0365480  69.2402420  71.9274690  94.5640330  69.2856420  73.3650180
  93.4661450  65.6407870  72.4797130  92.8370330  66.1092970  73.0282960
  93.5809280  64.7957090  72.9143320  99.0529210  61.4692550  60.5107600
  98.2771310  60.9892990  60.8006170  99.7042140  60.7898200  60.3363760
  93.0695040  61.7812360  61.3883360  92.2379920  61.5261070  61.7879870
  93.6776020  61.8523130  62.1241280  93.0496300  65.8152450  61.5841380
  93.3524340  64.9250190  61.4051600  93.7939890  66.3722670  61.3563630
  91.4786990  56.7414250  55.1725750  90.5903690  57.0830220  55.0705630
  91.7628180  56.5414570  54.2806580  89.4420000  59.3419900  61.0565450
  90.0136110  58.5742100  61.0569090  89.4421540  59.6408660  60.1472060
  99.2999950  68.1610750  58.9110720  98.6811390  68.6168250  58.3405160
 100.1551730  68.3162210  58.5100420  98.4938200  64.1449740  60.5177760
  98.4246480  63.2039680  60.3566890  99.2558060  64.2351150  61.0900330
  90.6844870  54.7504260  62.8434380  90.5047710  53.8530010  63.1237140
  90.2824950  55.2976130  63.5181330  99.5243370  56.9520120  60.7446690
  99.9008190  56.0792000  60.6320360  99.4262880  57.2878820  59.8537130
  93.6548380  55.3245750  56.2064130  93.7615130  56.2249480  56.5132890
  92.7440740  55.2763720  55.9158780  91.3031540  57.2464760  61.4516720
  91.9841650  57.5103130  62.0704120  90.9879590  56.4065630  61.7854730
  95.4956110  58.2932120  60.5389310  96.0034330  58.7913090  61.1794330
  96.0269350  57.5167320  60.3628670  93.7792210  52.9330680  64.8052730
  93.7810650  53.4503070  63.9998630  92.9496520  52.4560860  64.7822660
 100.1663300  63.0449990  56.3042630  99.5480570  63.5099440  55.7405350
 100.6786550  63.7377470  56.7212140  95.0295060  62.5725860  62.9826230
  94.6964440  63.1994780  63.6247300  95.2061740  63.0987740  62.2027900
  93.4607540  54.6440640  62.8123180  93.8024350  55.4882690  62.5177050
  92.5223350  54.7924380  62.9288520  94.2414160  64.5406660  64.7975410
  94.8588160  65.2157740  64.5159860  93.3807280  64.9494640  64.7062910
  89.5346500  63.7306520  53.6782260  89.1574480  64.2193620  52.9467160
  89.7919570  64.4031800  54.3088790  97.1435430  52.1322910  59.1367770
  97.4510410  51.5769800  58.4203270  96.2136130  52.2667370  58.9540760
  99.5316190  60.1971740  55.8727890  98.6045470  60.1309120  56.1016360
  99.6841010  61.1351870  55.7583130  99.5185270  56.4688740  52.8695050
  98.5788940  56.6302700  52.9547510  99.8368530  57.1874420  52.3231040
  95.1372830  60.7236480  58.6547620  94.7329830  60.0113730  58.1593520
  95.2235950  60.3789720  59.5435660  95.6054530  64.4104040  60.8186830
  95.3082820  63.8049510  60.1394610  96.5554350  64.4481350  60.7076190
  93.8501450  57.4979690  62.4346660  94.4016040  57.6075030  61.6599910
  94.3644960  57.8717290  63.1501890  94.6972960  64.1485730  67.4694630
  93.8001490  64.3725700  67.7168030  94.7225830  64.2720670  66.5206030
  93.5244180  61.0199050  66.0452000  93.3851950  61.8921850  66.4139400
  92.6425540  60.6771860  65.8999940  99.8473560  65.9374920  57.3517130
 100.2869470  66.6799250  56.9372520  99.7860450  66.1801490  58.2756090
  95.3224530  66.9620750  68.2537150  95.2939960  67.3663700  67.3865580
  95.1589500  66.0331110  68.0908750  91.8377460  59.6181460  56.1554270
  91.7175060  60.3443550  55.5435540  91.5278350  58.8484370  55.6782180
  89.4762830  62.7896600  61.9622910  89.5543250  62.9245370  61.0178630
  90.0904510  62.0812490  62.1551030  90.7210460  64.4896790  58.3729090
  90.3138540  64.6311380  57.5182690  91.6123470  64.2056950  58.1700300
  94.9932120  68.7042570  56.4851760  94.8174600  67.7878110  56.2719560
  94.1387860  69.0629860  56.7249560  89.5322350  63.8310770  64.5017370
  89.6953390  63.3616130  63.6836740  89.9974800  63.3234330  65.1666210
  94.3041120  52.9616530  59.5377940  93.8609270  53.7426070  59.2062460
  94.8626110  53.2846420  60.2448880  98.5910930  55.8285050  65.1413260
  98.1290300  56.0368070  65.9533200  98.1889040  55.0144400  64.8383930
  97.4199940  52.5827230  54.4183770  96.7954120  52.5787100  55.1437080
  97.3330060  51.7158190  54.0219740  96.3417020  53.5063860  61.3967540
  96.6389350  54.4126690  61.3159560  96.8902580  53.0182640  60.7827110
  94.0955340  58.0850100  57.2659190  93.8696260  57.8687270  58.1705810
  93.3147870  58.5178560  56.9205160  96.5354550  58.9835680  67.9319460
  96.4398150  58.0430410  67.7819860  97.3786530  59.2050750  67.5367530
  99.9317970  56.7277010  57.8953120 100.3247540  57.0449210  57.0821810
 100.2934820  55.8488890  58.0097640  91.6665090  55.3949350  66.0853240
  91.2728480  56.2424560  66.2926020  90.9783490  54.7575720  66.2761880
  98.2410140  55.4784320  69.1549980  97.5508460  55.2856520  69.7896070
  98.9842440  55.7618960  69.6874280  88.9682140  53.3177810  60.1183320
  88.6795190  53.8880670  60.8308300  89.7127900  52.8382260  60.4814550
  89.1552370  57.2597930  51.3286040  89.0727040  58.2028690  51.4701030
  88.8035430  57.1172840  50.4498390 100.5173110  59.3182760  61.9903900
  99.7854230  59.8269570  62.3394000 100.1197450  58.5012740  61.6892680
  96.9550500  55.9936960  60.3956390  96.9586560  55.5526910  59.5460930
  97.8501620  56.3154290  60.5028210  92.8052880  55.8763450  59.3550600
  92.4652930  56.3538680  60.1117650  92.0430200  55.4228570  58.9951700
  97.0170650  56.9949040  53.3863150  97.1383470  56.9535520  54.3348970
  96.6319160  57.8573190  53.2309880  96.0292150  59.3050180  52.7846450
  95.4609050  58.8568430  52.1582360  96.7381150  59.6642960  52.2511600
  91.1061330  63.2062200  66.6613180  90.7216120  62.5655870  67.2596140
  91.4173520  63.9098320  67.2307910  97.2558470  60.0538740  62.1421800
  97.6228600  59.5797310  62.8883140  97.0663530  60.9280310  62.4830140
  90.1198960  54.7982430  58.2715270  89.8345880  54.4338100  59.1093890
  90.0577820  54.0662890  57.6578410  95.0457840  59.0947380  64.4606010
  94.7414910  59.9739360  64.6856370  96.0004300  59.1547170  64.4963450
  93.5739630  63.3008370  55.0572860  92.8001890  62.7605990  54.8971580
  94.3034260  62.7814980  54.7190620  99.7937550  53.6911690  54.9928640
  98.9802160  53.1924860  54.9173950  99.5999500  54.5309940  54.5764990
  99.7146410  62.3682790  66.7368250  99.6483720  61.4478460  66.4825840
  99.0851550  62.4658230  67.4512890  93.6177030  62.9688750  58.6951670
  94.1355700  62.1657010  58.6408560  93.1661050  62.9067890  59.5368500
  98.5046530  64.2355030  53.9678970  98.8462230  64.9797260  53.4722290
  97.6759240  64.5486150  54.3303800  91.1021570  59.9350120  65.6077370
  90.7436510  60.6003970  66.1950710  90.8076130  59.1033670  65.9789990
  94.3034690  60.3934360  68.4916920  94.0034830  60.5391540  67.5944740
  95.0745930  59.8339650  68.3990310  99.6463140  65.1903360  66.4872050
  99.6607680  64.2584320  66.2690960  98.9388240  65.2763120  67.1261820
  97.4737220  64.3168560  56.7394890  98.1608350  64.8637770  57.1202480
  96.6869640  64.8609290  56.7744500  89.6129620  59.9341380  52.2311970
  90.4824470  60.2166180  52.5147890  89.1219940  60.7477250  52.1160780
  96.7764430  61.3214590  56.3520250  97.2327210  62.1319840  56.5780440
  96.4252640  61.0037730  57.1838740  99.0797040  66.8320930  63.5812550
  99.7239260  67.0380310  64.2585970  99.4426480  66.0709330  63.1283400
  92.6776210  51.6652240  56.8242770  92.5490840  51.6570140  57.7727690
  91.8538230  52.0035330  56.4733780  89.9800870  69.1468760  52.7973600
  90.3398510  69.7458100  52.1430870  89.8393210  69.6928650  53.5708630
  89.6770140  53.4243360  66.2849470  88.9628660  53.6240280  66.8902080
  90.0965180  52.6482930  66.6564270  89.9642730  67.4123620  67.2716000
  90.0733850  66.4718360  67.1311390  89.3123290  67.6778370  66.6229730
  97.9555320  65.6839510  68.6714120  97.6352190  64.9648750  69.2159810
  97.2813680  66.3594580  68.7450180  95.9969490  66.5299960  53.6147270
  95.9879590  67.2629650  52.9991780  95.0767850  66.2831540  53.7074230
  91.5976130  61.7514850  54.3594030  90.9904080  62.4913750  54.3689330
  92.0725480  61.8414210  53.5332230  98.9829090  66.5928200  52.2772460
  99.0841070  66.3892190  51.3474440  98.0830830  66.3386480  52.4820240
  96.5054980  57.1508560  56.2596360  95.7971130  57.6194900  56.7009970
  96.7899460  56.4930570  56.8941550  98.1310910  58.5705260  64.2588890
  98.6296160  59.0451080  64.9240740  98.2733860  57.6468780  64.4658920
  97.6247200  69.1114520  56.9720130  97.8788700  69.0735910  56.0499500
  96.6759680  68.9847850  56.9648380  94.7090000  55.4593640  53.6347070
  95.5580530  55.8963790  53.5687260  94.3421270  55.7713900  54.4619130
  93.6081420  61.7126000  52.1082600  94.3744690  61.6007360  52.6708030
  93.6856110  61.0163970  51.4559370  92.3028180  59.1451070  52.7915490
  92.3831770  58.1978580  52.9032890  93.1947930  59.4757950  52.8976150
  93.1042890  69.2946460  59.8950030  93.8405370  68.7461920  60.1658600
  93.4883810  70.1602470  59.7556020  89.9888370  65.3620030  55.7691540
  89.0628150  65.6041170  55.7596950  90.4544800  66.1894290  55.6476290
  92.1101170  68.4792530  69.0835610  92.9113900  68.8004580  69.4971010
  91.5952990  68.1188110  69.8055520  96.2145200  68.4676770  51.7175600
  97.0073810  68.7565600  51.2657390  95.6949550  68.0368940  51.0388080
  89.8298980  60.9665990  68.0271660  90.3338000  60.3873270  68.5987890
  89.0906400  61.2506220  68.5648030  96.7322600  63.6880180  51.5817950
  96.6273240  63.0732530  52.3079330  96.5646820  63.1646070  50.7980960
  96.8836920  62.3736980  67.5607180  96.1182590  62.9421980  67.4761850
  97.0652880  62.0813190  66.6675410  99.9725330  62.7500210  52.1859940
  99.4235430  63.1969510  52.8302680 100.5944590  62.2449460  52.7097610
  91.8622060  59.1095580  68.9221730  91.9027400  58.8109450  69.8306960
  92.7167560  59.5103190  68.7629250  95.6400450  61.7091130  54.0825240
  96.0616870  61.5431000  54.9256630  95.7651290  60.8991360  53.5880380
  93.8027870  57.6887680  66.8896220  93.2724330  57.1978630  66.2619560
  94.4715940  58.1171880  66.3554150  98.1528090  60.7328740  51.3302340
  98.6733750  60.0177760  50.9643490  98.7996490  61.3714610  51.6302850
  94.2900170  54.6550050  66.9693510  94.1957040  54.0370800  66.2444380
  93.7097560  55.3816340  66.7423420  97.0561610  53.2123290  64.0020900
  96.6078910  53.2347550  63.1566450  96.4226810  52.8142310  64.5991200
  97.4621160  62.1077620  64.6233340  97.8809270  62.9510350  64.4509580
  96.5429790  62.2449660  64.3940120  99.7985060  59.8393800  66.0071180
  99.9181270  59.2434940  66.7466020 100.6579060  59.8763490  65.5872480
  94.5359350  57.7824360  51.0283400  94.3348410  56.9191720  51.3896740
  94.3651400  57.6957720  50.0905000  95.3128580  68.4130630  65.7391070
  94.7749670  69.1376690  65.4199770  95.5662540  67.9360970  64.9488410
  96.5653830  56.3815150  67.2647000  97.1553520  56.0731000  67.9524820
  95.7474070  55.9094900  67.4206900  93.3342150  54.8824980  51.0161280
  93.6368050  54.8892410  50.1080430  94.0736740  54.5322840  51.5128940
  98.1690790  69.6481840  65.9977720  98.0949490  70.5516980  66.3050090
  97.2669630  69.3293740  65.9699790  96.5527080  53.8259600  52.0017480
  96.2049080  53.1483590  51.4219930  96.7539850  53.3649110  52.8160870
  98.7176120  68.8140350  53.6204080  99.6126910  69.1525320  53.6422840
  98.7493750  68.0919760  52.9928360  92.3572280  64.1867400  51.8491080
  92.7947150  64.7297070  52.5048660  92.8420010  63.3614350  51.8587420
  89.5718080  66.9756430  59.3011340  89.9021090  66.1077490  59.0689980
  90.0009080  67.1814950  60.1316300  94.1680000  65.3065440  56.9613310
  93.8675540  65.1830410  57.8617220  94.0617490  64.4474030  56.5529040
  90.0608290  67.8427020  62.0392970  89.6239280  68.0227820  62.8717120
  90.6285970  68.6001640  61.8974690  89.8932720  60.3547250  58.3981850
  89.2381560  60.0858890  57.7541550  90.7310670  60.2451730  57.9483830
  90.9308650  60.7399820  62.9385190  91.2981690  60.6527220  63.8181210
  90.3619470  59.9766370  62.8392050  90.4824650  57.6508910  66.8443610
  89.5880700  57.6175670  67.1837320  91.0222200  57.8495700  67.6094860
  89.1070800  57.5646180  54.3407180  88.2034880  57.8276380  54.1658840
  89.5911420  57.8357350  53.5607140  91.6498010  56.6211720  52.2501560
  92.3589710  56.1994940  51.7648840  90.9337950  56.6886950  51.6184910
  91.2972170  52.6751050  51.2904210  92.0200300  53.2159990  51.6085430
  91.5696690  52.4014470  50.4145750  90.9864360  51.9257240  61.1926830
  91.6340550  51.3754620  60.7521990  91.4066200  52.1800390  62.0142640
  90.7396360  52.0812910  63.9352150  90.3911180  52.5376730  64.7010330
  90.4084060  51.1870040  64.0174580  96.0466760  66.8092100  63.7015060
  95.8058120  67.0766660  62.8145580  96.9869400  66.9797830  63.7565920
  98.2521180  53.2724790  67.4571570  98.1910070  53.8646620  68.2066980
  99.1921560  53.1650750  67.3121830  91.4117000  51.6089110  67.2102920
  91.9599990  51.4277160  66.4469030  91.4772310  50.8183220  67.7459230
  92.1848760  68.1994760  65.2203120  91.5909080  68.0679460  65.9593160
  92.1772600  67.3632900  64.7545220  91.8160990  65.5653140  64.1711160
  91.0895050  64.9458430  64.1037110  91.8770140  65.9593750  63.3009240
  95.4206090  67.7798140  60.9560570  95.9371110  67.1685500  60.4308830
  96.0703470  68.2826920  61.4471580  98.1601590  68.6706630  61.7829550
  98.4479400  68.4160930  60.9062560  98.6724810  68.1183990  62.3735120
  99.3778600  52.4096830  62.3626060  98.5950390  52.8842330  62.6422820
  99.0841530  51.5051660  62.2539240  90.0990990  68.8827530  57.3807920
  89.9313030  68.2498210  58.0789810  89.2325500  69.0886930  57.0302110
  90.7219010  52.7144310  54.8839780  91.4798370  52.8273190  54.3103810
  90.2596180  53.5513510  54.8383210  97.2632820  54.8283580  57.8742090
  96.4507330  54.4540470  57.5337970  97.7674460  54.0728660  58.1763280
  91.7053690  67.5760760  54.8258060  91.1801310  67.9568790  54.1220020
  91.6298270  68.2011530  55.5467770  93.0944160  53.2408360  53.4241750
  93.6236920  52.4538160  53.2949700  93.7272480  53.9199550  53.6577280
  95.2882000  52.9783500  56.4787140  94.6584740  52.2770810  56.6457270
  94.7487140  53.7387630  56.2620300  98.2273950  69.5922730  69.1497750
  99.1541260  69.3567000  69.1933710  98.2124380  70.4194730  68.6683780
  95.4137560  52.2567480  68.9139630  95.1321830  52.7601080  68.1500450
  95.7957260  51.4589230  68.5481760  94.3046660  69.5243140  53.7007310
  95.0365480  69.2402420  53.1531200  94.5640330  69.2856420  54.5906690
  93.4661450  65.6407870  53.7053640  92.8370330  66.1092970  54.2539470
  93.5809280  64.7957090  54.1399830  99.0529210  61.4692550  41.7364110
  98.2771310  60.9892990  42.0262680  99.7042140  60.7898200  41.5620270
  93.0695040  61.7812360  42.6139870  92.2379920  61.5261070  43.0136380
  93.6776020  61.8523130  43.3497790  93.0496300  65.8152450  42.8097890
  93.3524340  64.9250190  42.6308110  93.7939890  66.3722670  42.5820140
  91.4786990  56.7414250  36.3982260  90.5903690  57.0830220  36.2962140
  91.7628180  56.5414570  35.5063090  89.4420000  59.3419900  42.2821960
  90.0136110  58.5742100  42.2825600  89.4421540  59.6408660  41.3728570
  99.2999950  68.1610750  40.1367230  98.6811390  68.6168250  39.5661670
 100.1551730  68.3162210  39.7356930  98.4938200  64.1449740  41.7434270
  98.4246480  63.2039680  41.5823400  99.2558060  64.2351150  42.3156840
  90.6844870  54.7504260  44.0690890  90.5047710  53.8530010  44.3493650
  90.2824950  55.2976130  44.7437840  99.5243370  56.9520120  41.9703200
  99.9008190  56.0792000  41.8576870  99.4262880  57.2878820  41.0793640
  93.6548380  55.3245750  37.4320640  93.7615130  56.2249480  37.7389400
  92.7440740  55.2763720  37.1415290  91.3031540  57.2464760  42.6773230
  91.9841650  57.5103130  43.2960630  90.9879590  56.4065630  43.0111240
  95.4956110  58.2932120  41.7645820  96.0034330  58.7913090  42.4050840
  96.0269350  57.5167320  41.5885180  93.7792210  52.9330680  46.0309240
  93.7810650  53.4503070  45.2255140  92.9496520  52.4560860  46.0079170
 100.1663300  63.0449990  37.5299140  99.5480570  63.5099440  36.9661860
 100.6786550  63.7377470  37.9468650  95.0295060  62.5725860  44.2082740
  94.6964440  63.1994780  44.8503810  95.2061740  63.0987740  43.4284410
  93.4607540  54.6440640  44.0379690  93.8024350  55.4882690  43.7433560
  92.5223350  54.7924380  44.1545030  94.2414160  64.5406660  46.0231920
  94.8588160  65.2157740  45.7416370  93.3807280  64.9494640  45.9319420
  89.5346500  63.7306520  34.9038770  89.1574480  64.2193620  34.1723670
  89.7919570  64.4031800  35.5345300  97.1435430  52.1322910  40.3624280
  97.4510410  51.5769800  39.6459780  96.2136130  52.2667370  40.1797270
  99.5316190  60.1971740  37.0984400  98.6045470  60.1309120  37.3272870
  99.6841010  61.1351870  36.9839640  99.5185270  56.4688740  34.0951560
  98.5788940  56.6302700  34.1804020  99.8368530  57.1874420  33.5487550
  95.1372830  60.7236480  39.8804130  94.7329830  60.0113730  39.3850030
  95.2235950  60.3789720  40.7692170  95.6054530  64.4104040  42.0443340
  95.3082820  63.8049510  41.3651120  96.5554350  64.4481350  41.9332700
  93.8501450  57.4979690  43.6603170  94.4016040  57.6075030  42.8856420
  94.3644960  57.8717290  44.3758400  94.6972960  64.1485730  48.6951140
  93.8001490  64.3725700  48.9424540  94.7225830  64.2720670  47.7462540
  93.5244180  61.0199050  47.2708510  93.3851950  61.8921850  47.6395910
  92.6425540  60.6771860  47.1256450  99.8473560  65.9374920  38.5773640
 100.2869470  66.6799250  38.1629030  99.7860450  66.1801490  39.5012600
  95.3224530  66.9620750  49.4793660  95.2939960  67.3663700  48.6122090
  95.1589500  66.0331110  49.3165260  91.8377460  59.6181460  37.3810780
  91.7175060  60.3443550  36.7692050  91.5278350  58.8484370  36.9038690
  89.4762830  62.7896600  43.1879420  89.5543250  62.9245370  42.2435140
  90.0904510  62.0812490  43.3807540  90.7210460  64.4896790  39.5985600
  90.3138540  64.6311380  38.7439200  91.6123470  64.2056950  39.3956810
  94.9932120  68.7042570  37.7108270  94.8174600  67.7878110  37.4976070
  94.1387860  69.0629860  37.9506070  89.5322350  63.8310770  45.7273880
  89.6953390  63.3616130  44.9093250  89.9974800  63.3234330  46.3922720
  94.3041120  52.9616530  40.7634450  93.8609270  53.7426070  40.4318970
  94.8626110  53.2846420  41.4705390  98.5910930  55.8285050  46.3669770
  98.1290300  56.0368070  47.1789710  98.1889040  55.0144400  46.0640440
  97.4199940  52.5827230  35.6440280  96.7954120  52.5787100  36.3693590
  97.3330060  51.7158190  35.2476250  96.3417020  53.5063860  42.6224050
  96.6389350  54.4126690  42.5416070  96.8902580  53.0182640  42.0083620
  94.0955340  58.0850100  38.4915700  93.8696260  57.8687270  39.3962320
  93.3147870  58.5178560  38.1461670  96.5354550  58.9835680  49.1575970
  96.4398150  58.0430410  49.0076370  97.3786530  59.2050750  48.7624040
  99.9317970  56.7277010  39.1209630 100.3247540  57.0449210  38.3078320
 100.2934820  55.8488890  39.2354150  91.6665090  55.3949350  47.3109750
  91.2728480  56.2424560  47.5182530  90.9783490  54.7575720  47.5018390
  98.2410140  55.4784320  50.3806490  97.5508460  55.2856520  51.0152580
  98.9842440  55.7618960  50.9130790  88.9682140  53.3177810  41.3439830
  88.6795190  53.8880670  42.0564810  89.7127900  52.8382260  41.7071060
  89.1552370  57.2597930  32.5542550  89.0727040  58.2028690  32.6957540
  88.8035430  57.1172840  31.6754900 100.5173110  59.3182760  43.2160410
  99.7854230  59.8269570  43.5650510 100.1197450  58.5012740  42.9149190
  96.9550500  55.9936960  41.6212900  96.9586560  55.5526910  40.7717440
  97.8501620  56.3154290  41.7284720  92.8052880  55.8763450  40.5807110
  92.4652930  56.3538680  41.3374160  92.0430200  55.4228570  40.2208210
  97.0170650  56.9949040  34.6119660  97.1383470  56.9535520  35.5605480
  96.6319160  57.8573190  34.4566390  96.0292150  59.3050180  34.0102960
[truncated: 2,892,590 more chars]
