# Supplementary material for: Molecular Dynamics Simulations Provide Further Insights into the Allosteric Regulation of the Kinesin‑5 Motor Domain by Loop 5
Source: J Chem Inf Model. 2026 Mar 12;66(7):4101–15. doi: 10.1021/acs.jcim.5c02999 (PMC13080997; doi:10.1021/acs.jcim.5c02999)
Supplement: Supplementary file 2 [file ci5c02999_si_002.zip › Electronic_Supporting_Information/Starting_Coordinates_and_Topologies/ATP/ATP_kif11.ion.rst]

default_name
 94350
  47.7926047  82.3521201  55.8134119  46.9677245  82.4275842  55.1840051
  48.6402089  82.6937342  55.3159876  47.9287502  81.3578145  56.0875777
  47.5668290  83.1725832  57.0256032  47.0183867  84.0665677  56.7307477
  46.7951711  82.3106044  58.0128436  47.1611575  81.2844787  58.0021134
  46.9154310  82.6816767  59.0307841  45.3374125  82.3719445  57.5815868
  44.9927816  83.3982131  57.7056524  45.2924792  82.1477133  56.5159328
  44.1717562  81.2877517  58.4285161  42.6719906  82.1486406  57.8652510
  41.7923217  81.6496437  58.2711793  42.6944361  83.1824750  58.2104198
  42.6296987  82.1308155  56.7764982  48.8324857  83.6675404  57.6735696
  49.5836099  84.4399958  57.0850333  49.0982565  83.2329177  58.9241623
  48.4904423  82.6256920  59.4742104  50.3234282  83.6320906  59.5715488
  50.4455610  84.7146191  59.5322851  50.3797219  83.2251348  61.0542446
  51.3249388  83.5529090  61.4858360  49.5539973  83.6920155  61.5914990
  50.2996839  82.1414414  61.1372652  51.3550532  82.8181405  58.8617580
  51.0039463  81.8736638  58.1489455  52.6396022  83.1277513  59.0466394
  52.9647241  83.8631762  59.6747636  53.6876034  82.4285245  58.3546355
  53.4750795  82.4618441  57.2865300  55.0589394  83.0905328  58.5727743
  55.2447162  83.2070206  59.6402956  55.8445383  82.4449729  58.1806152
  55.1190404  84.3581230  57.9358182  55.9998766  84.7603103  58.0895287
  53.7268026  81.0060072  58.8388728  53.8907660  80.0742498  58.0624141
  53.5171097  80.7815059  60.1425619  53.3138843  81.4925761  60.8446927
  53.5797089  79.4247582  60.6163689  54.5066879  79.0263877  60.2041581
  53.7448618  79.2913003  62.1646591  54.6271673  79.8503598  62.4763536
  52.8861942  79.7510893  62.6535661  53.8766027  77.8393954  62.6477134
  53.1229600  77.2199743  62.1615014  54.8500755  77.4424655  62.3591523
  53.7124858  77.7525815  64.1799807  54.5775046  78.1352244  64.9758079
  52.5425313  77.2096500  64.6159919  51.8420081  76.9004245  63.9428680
  52.3667753  77.1121338  65.6160346  52.4574729  78.5729981  60.0765698
  52.6972067  77.4338502  59.6590679  51.2076924  79.0393301  60.0645608
  50.6444027  79.8742157  61.1212200  50.6278281  80.9222170  60.8211209
  51.2455846  79.8120676  62.0281152  49.2276843  79.3552394  61.3687670
  48.5470662  80.1589125  61.6472766  49.2024496  78.6218927  62.1752203
  48.8462165  78.7311170  60.0235802  48.4405795  79.4695932  59.3317930
  48.0921196  77.9515636  60.1349092  50.1930186  78.1642563  59.5358465
  50.3023182  77.1430003  59.9001619  50.3101625  77.9908640  58.0524900
  49.8943342  76.9671254  57.5263930  50.8696555  78.9626424  57.3401078
  51.2545334  79.8405390  57.6892947  50.9288621  78.7359760  55.9505604
  50.0043999  78.2425588  55.6495853  50.9900170  80.0553140  55.1561876
  50.2056733  80.7418869  55.4755568  51.9414187  80.5630692  55.3123328
  50.8135297  79.6649926  53.7056861  49.6832716  79.4863927  53.2496656
  51.9371175  79.6212003  52.9370258  51.8636328  79.4341468  51.9366684
  52.8519374  79.7752616  53.3610113  52.0733966  77.8036849  55.6081454
  51.9733046  77.0304216  54.6593254  53.1786086  77.8410725  56.3795400
  53.2393225  78.3784183  57.2445968  54.3802582  77.1272801  56.0577455
  54.3807514  77.0198845  54.9729377  55.6452076  77.9001088  56.5227805
  55.5867870  78.9379989  56.1944738  55.6920380  77.9122646  57.6120441
  56.8232984  77.2892627  55.9925993  57.6132330  77.7869965  56.2916534
  54.4142952  75.7885670  56.7055438  54.2630918  74.7490547  56.0631290
  54.6662180  75.8064537  58.0291325  54.7471358  76.6475442  58.6011928
  54.8397905  74.5775866  58.7189870  55.5269531  74.0061632  58.0959165
  55.4792578  74.7552677  60.0916774  55.7039877  73.7767351  60.5173490
  56.4272718  75.2816612  59.9855630  54.6433393  75.4676678  60.9699777
  54.0631923  76.0670438  60.4551663  53.5733041  73.7921746  58.8444876
  53.5815509  72.5676388  58.7314158  52.4397311  74.5049172  59.0274495
  52.3817405  75.5202571  59.1087149  51.1978133  73.7933934  59.1184840
  51.3537041  72.9969802  59.8455005  50.0478990  74.6716055  59.6328366
  49.1325977  74.0811641  59.6810482  50.2919292  75.0449400  60.6274790
  49.9017586  75.5125328  58.9549875  50.8247042  73.1953845  57.7911359
  50.3204436  72.0774120  57.7448886  51.1070559  73.9068759  56.6933288
  51.5543249  74.8234030  56.6819937  50.7631873  73.3612485  55.4036923
  49.7108577  73.0882470  55.4843555  50.9174138  74.3699648  54.2639184
  50.7067158  75.3615712  54.6652826  51.9627320  74.3668386  53.9548907
  50.0456324  74.1752878  52.9949696  50.2430364  73.1867050  52.5808334
  48.9949623  74.1964009  53.2829776  50.2828116  75.2283485  51.9020405
  49.3798701  75.3110707  51.2969597  50.4367603  76.1966433  52.3795779
  51.4822269  74.9433329  50.9636024  51.8882133  75.8794028  50.5805903
  52.2818862  74.4517560  51.5173849  51.0372251  74.0816609  49.8368887
  51.3952830  73.1149573  49.9766483  49.9981421  74.0641140  49.8023240
  51.4068854  74.4617055  48.9420355  51.5869008  72.1479848  55.0771280
  51.0253674  71.2737915  54.4161413  52.8847162  72.1292731  55.4879636
  53.3231931  72.9095454  55.9766949  53.7706748  71.0135265  55.2776187
  53.6726698  70.6998346  54.2387451  55.2193419  71.4158577  55.4582378
  55.3092190  72.2546494  56.1483636  55.8040109  70.5963336  55.8759032
  55.7274879  71.7993196  54.0462656  55.4690037  70.9850905  53.3688028
  55.1675264  72.6759099  53.7194297  57.2284983  72.1060992  53.8582872
  57.7586364  71.7983727  54.7596173  57.6059550  71.4916445  53.0406621
  57.5795071  73.5747672  53.5653346  56.8890425  74.2288195  54.0972483
  58.5793860  73.7937136  53.9400261  57.5186190  73.8652337  52.1030628
  57.7603657  74.8627195  51.9365464  58.1957951  73.2567069  51.5993598
  56.5579369  73.6781679  51.7515712  53.3768339  69.8295695  56.0864823
  53.4950192  68.7605913  55.4995514  52.9300428  70.0060308  57.3573926
  52.9612455  70.9101550  57.8295873  52.3719342  68.9638568  58.1727920
  53.1317168  68.1832455  58.2064717  52.0859521  69.4666783  59.5600489
  51.6638641  70.4705820  59.5152382  51.3450543  68.8303311  60.0433239
  53.3750003  69.4766653  60.3692782  53.7963412  68.4718259  60.3966371
  54.1087940  70.1163822  59.8788496  53.1401737  69.9690767  61.7894555
  53.5930169  70.9533423  61.9126880  52.0702299  70.0863017  61.9607115
  53.7247721  69.0009144  62.8348570  53.5885461  67.9748942  62.4929945
  54.7981184  69.1683992  62.9213989  53.0899506  69.1644087  64.1720426
  53.5153834  68.4924738  64.8430837  53.2419662  70.1353256  64.5118289
  52.0693899  68.9791989  64.0971411  51.1074439  68.3205160  57.5844742
  51.0143621  67.0979352  57.4869812  50.2478912  69.1560737  57.0286788
  50.3742964  70.1680516  57.0043606  49.0415680  68.6970418  56.4010570
  48.5157159  68.0759345  57.1259723  48.1489477  69.8797570  56.0082163
  48.7467285  70.5855842  55.4318230  47.3627977  69.5134627  55.3469753
  47.4891588  70.6393394  57.1745812  47.8914530  70.2731683  58.1187269
  47.7445875  71.6965197  57.1085654  45.9579482  70.4814414  57.1748571
  45.3967903  70.1694537  56.0902837  45.3221411  70.6714367  58.2491439
  49.3414554  67.8572694  55.1735490  48.6893522  66.8646271  54.8992559
  50.3400254  68.2697689  54.3975792  50.9158048  69.0881634  54.5945782
  50.6910501  67.5695841  53.1862972  49.7644029  67.3974031  52.6388744
  51.7063484  68.4043290  52.3573466  52.5288191  68.6864634  53.0147264
  52.1230293  67.7586571  51.5847543  51.1756045  69.6870286  51.6757143
  50.4195840  69.4353055  50.9318618  50.6973413  70.3356315  52.4093576
  52.3548542  70.4085383  51.0150246  53.4871818  69.8548731  51.0601807
  52.1478399  71.5264248  50.4770647  51.3931147  66.2705601  53.5036278
  51.2545719  65.2365284  52.8447914  52.2442827  66.3644934  54.5384276
  52.2750185  67.1334634  55.2081270  53.2005618  65.3204339  54.7514985
  52.8843642  64.4071607  54.2471295  54.5952634  65.6478276  54.1452338
  54.7937234  66.7074738  54.3053982  55.3475201  65.0938024  54.7070300
  54.7961922  65.3409164  52.6359969  54.9950092  64.2759788  52.5208204
  53.8638887  65.5494886  52.1106885  55.9278989  66.1280434  51.9592127
  56.3652711  66.8165544  52.6824576  56.7150209  65.4357697  51.6615179
  55.4631710  66.9224231  50.7253526  55.3677994  66.2479887  49.8741725
  54.4740934  67.3395978  50.9132775  56.4047390  68.0164236  50.3866941
  56.0563285  68.5274947  49.5501103  56.4766036  68.6735232  51.1897293
  57.3430553  67.6162010  50.1820984  53.2827367  65.1447985  56.2106557
  54.1437618  65.6404767  56.9300559  52.2264950  64.4623338  56.6405131
  51.6151417  64.1355615  55.8926574  51.6165126  64.0028274  57.8450712
  51.9901472  63.0471950  58.2140334  51.6591011  64.7046204  58.6779631
  50.3187298  63.9359431  57.1573632  50.4553869  63.9743296  55.9463135
  49.1220175  63.8668648  57.7771711  49.1232338  63.7650359  58.7916426
  47.7038793  63.9063375  57.3071710  47.1410529  63.2688687  57.9891072
  47.1556668  65.3365631  57.3609923  47.9698107  66.0362878  57.1692037
  46.4274389  65.4673282  56.5610037  46.5049703  65.6874906  58.6818742
  45.9249794  64.8369625  59.0407607  47.2749127  65.8851840  59.4267097
  45.5980255  66.9034801  58.5507005  46.1952690  67.7823540  58.3081105
  44.9007902  66.7542119  57.7266963  44.8261117  67.1472425  59.8374798
  44.1422227  66.3165707  60.0125488  45.5196121  67.1720414  60.6777151
  44.0559140  68.4238357  59.7923784  43.9157407  68.7785377  60.7597170
  44.5836720  69.1286533  59.2376599  43.1310730  68.2551631  59.3481177
  47.5205529  63.3359128  55.8996818  46.9926207  62.2351426  55.7476340
  47.9352470  64.0784484  54.8769997  48.3537472  65.0044778  54.9683246
  47.8106295  63.5920234  53.5062706  46.7656498  63.3361069  53.3334085
  48.1637494  64.6699365  52.4852032  48.6836785  65.4859798  52.9878969
  48.8556976  64.2574100  51.7507826  46.9424956  65.2187512  51.7706603
  45.8819062  64.6024935  51.7719262  47.0934077  66.3763803  51.1424165
  46.3095814  66.7873059  50.6354279  47.9928855  66.8570449  51.1675236
  48.6699087  62.3508757  53.3020728  49.8222813  62.3079942  53.7169359
  48.0971130  61.3300443  52.6817484  47.1331704  61.3277115  52.3500583
  48.8316429  60.1025679  52.4240556  49.1987480  59.7140567  53.3741718
  47.9173882  59.0319499  51.7791327  47.3354401  59.4942509  50.9824947
  48.7523809  57.9088999  51.1496290  48.0885081  57.1691121  50.7029291
  49.4018017  58.3255713  50.3800177  49.3613792  57.4328047  51.9189173
  46.9591008  58.4758943  52.8337115  47.5384176  58.0119815  53.6319238
  46.4048623  59.3012072  53.2808180  45.9770895  57.4609590  52.2811870
  45.3282080  57.1082911  53.0829271  45.3722483  57.9256811  51.5033917
  46.5238885  56.6173976  51.8601313  49.9998197  60.3988065  51.4936645
  49.8579737  61.1087914  50.5009096  51.1589044  59.8549205  51.8285816
  51.3030974  59.2760110  52.6558290  52.3389768  60.0516080  51.0168753
  52.3129671  61.0546611  50.5914660  53.5839096  59.8702461  51.8816870
  53.5038754  60.5008266  52.7670236  53.6338378  58.8376280  52.2304163
  54.8598220  60.2110820  51.1351032  54.8465213  59.7118409  50.1659838
  54.8804939  61.2832893  50.9410973  56.1254306  59.8183181  51.8739322
  56.1439549  58.8112097  52.5812253  57.1940256  60.5976158  51.7023377
  57.1335223  61.4230779  51.1060552  58.0732867  60.3659094  52.1661211
  52.3593045  59.0060757  49.9092639  52.2118674  57.8100931  50.1788227
  52.5344701  59.4478669  48.6674292  52.6386955  60.4305023  48.4146551
  52.5908641  58.5199300  47.5461237  52.6122382  57.5148560  47.9667974
  51.3488948  58.6443238  46.6393733  51.3070660  59.6564058  46.2374212
  51.4403311  57.6629098  45.4863152  50.5577022  57.7613606  44.8537935
  52.3331841  57.8747475  44.8986212  51.4959311  56.6466858  45.8765543
  50.0909217  58.3729765  47.4477027  49.2175103  58.4624828  46.8023732
  50.1348099  57.3655679  47.8616929  50.0172382  59.0959316  48.2603715
  53.8522463  58.7480473  46.7132070  54.1353087  59.8633919  46.2523857
  54.6179498  57.6775555  46.5387611  54.4039391  56.7579059  46.9253372
  55.8470108  57.7298048  45.7677700  55.9633381  58.7265246  45.3425658
  57.0838679  57.4420919  46.6613783  57.9892450  57.6811620  46.1021718
  57.0303613  58.3178400  47.9119354  57.9000312  58.1135713  48.5364180
  57.0320265  59.3683718  47.6207754  56.1213033  58.0977468  48.4717144
  57.1402373  55.9577632  47.0411572  58.0133693  55.7754596  47.6672361
  56.2374323  55.6880512  47.5898060  57.2098291  55.3527185  46.1365623
  55.7596641  56.6730153  44.6833645  55.0253019  55.6919606  44.8182904
  56.5066659  56.8810156  43.6065850  57.1094687  57.6943829  43.4802661
  56.5239582  55.9463327  42.4994057  55.8395369  55.1357497  42.7475100
  56.0684710  56.6212895  41.1892123  56.5900713  57.5722250  41.0794500
  56.4137253  55.7317960  39.9993296  56.0889035  56.2147944  39.0781497
  57.4913677  55.5722440  39.9653002  55.9073755  54.7719614  40.1038736
  54.5696633  56.8926936  41.2321813  54.2600102  57.3695744  40.3021422
  54.0328254  55.9514953  41.3543935  54.3430210  57.5517925  42.0706376
  57.9274009  55.4175069  42.2888401  58.8957322  56.1636869  42.3781870
  58.0323457  54.1221500  42.0184220  57.2388843  53.4824878  41.9785067
  59.3161961  53.5030634  41.7531238  60.0532252  54.3046645  41.6955497
  59.7194128  52.5406997  42.8671769  59.7008282  53.0643959  43.8232856
  58.9889265  51.7338384  42.9315717  61.1081074  51.9507665  42.6380001
  61.1272285  51.4582055  41.6663895  61.8348514  52.7617953  42.5982959
  61.5364011  50.9554997  43.7043821  61.4300034  51.4033322  44.6926708
  60.8839072  50.0821222  43.6785840  62.9214667  50.5454339  43.4932206
  63.4252538  50.9631096  42.7111678  63.5722670  49.6671494  44.2471015
  62.9635157  49.0922496  45.2758648  61.9939593  49.3246457  45.4889057
  63.4656691  48.4182609  45.8532538  64.8347401  49.3700919  43.9734165
  65.3044247  49.8159708  43.1848365  65.3368936  48.6961032  44.5508055
  59.2686744  52.7324151  40.4425808  58.5065078  51.7679604  40.3079212
  60.0740525  53.1622817  39.4732842  60.6840037  53.9767918  39.5506455
  60.1384492  52.4708812  38.1908313  59.2106777  51.9307928  38.0042365
  60.3320856  53.4676776  37.0462848  59.5497175  54.2243575  37.0964513
  61.2832620  53.9825951  37.1801669  60.3024821  52.6920308  35.4035868
  61.0672235  51.6413441  35.4066116  61.3334134  51.5186014  38.2552520
  62.4460972  51.9360730  38.5859910  61.1000770  50.2370528  37.9722180
  60.1830867  49.8640614  37.7257203  62.1719089  49.2429614  37.9951029
  62.8659826  49.4966441  38.7962245  61.6166534  47.8343270  38.2495169
  62.4525179  47.1464029  38.3794858  61.0605143  47.8407775  39.1864671
  60.7055817  47.2995669  37.1396682  59.6928912  47.6753811  37.2838925
  61.0484376  47.6695132  36.1731592  60.6912486  45.7736474  37.1300175
  61.6522847  45.4133007  36.7628434  60.5859012  45.4141143  38.1535291
  59.6230512  45.1973217  36.3108143  58.8477404  44.7519045  36.8011974
  59.5787351  45.2052254  34.9833149  60.5468411  45.7695330  34.2737398
  61.3383667  46.2054035  34.7471424  60.4999006  45.7682400  33.2551231
  58.5684934  44.6174281  34.3597607  57.8316051  44.1626716  34.8984500
  58.5278960  44.6197137  33.3401649  62.8592112  49.2475792  36.6420725
  62.3745459  49.8736599  35.7005819  64.0118007  48.5641253  36.5310450
  64.8332924  48.0651478  37.6485860  64.5964898  47.0307651  37.8961158
  64.6849301  48.6519515  38.5552965  66.2395287  48.2068179  37.1102896
  66.9409394  47.5526848  37.6294350  66.6142801  49.2247277  37.2162096
  66.0750259  47.8193687  35.6713261  66.0293897  46.7370699  35.5502987
  66.9071174  48.1734940  35.0629611  64.7529659  48.4905663  35.2667680
  64.9001719  49.4548889  34.7812402  63.9864046  47.5992850  34.2976862
  63.1163254  46.8400444  34.7174444  64.2921566  47.6940116  33.0102514
  64.9642620  48.3552597  32.6216999  63.6558316  46.8179376  32.0355806
  62.5777136  46.9775724  32.0218945  64.1934672  47.0530104  30.6175243
  65.2764135  47.1688892  30.6685465  63.9957704  46.1648913  30.0168285
  63.6179488  48.2381621  29.9225256  64.0376656  49.5209228  30.2388289
  64.7708276  49.6664623  31.0174307  63.5241416  50.6195831  29.5639780
  63.8672661  51.6139379  29.8088904  62.5662584  50.4367633  28.5710597
  62.1561943  51.2900624  28.0516822  62.1395975  49.1547411  28.2502582
  61.4044801  49.0063549  27.4730961  62.6615207  48.0672646  28.9315417
  62.3192744  47.0724698  28.6876466  64.1128171  45.4240458  32.4457890
  65.2144779  45.2720450  32.9830460  63.2873400  44.4118342  32.2085035
  62.3510867  44.4972867  31.8122453  63.7131265  43.0564624  32.5246968
  64.5837900  43.0728872  33.1798778  62.6338522  42.2766080  33.2940225
  62.9889745  41.2641315  33.4823745  62.4769377  42.7456135  34.2652890
  61.3238340  42.2123374  32.5580500  61.2925115  42.1537158  31.3340665
  60.2251051  42.2081166  33.3051282  59.3078029  42.1543031  32.8627521
  60.2996223  42.2587807  34.3212923  64.0315430  42.3872129  31.1927636
  63.7713817  42.9617417  30.1354397  64.6013310  41.1877771  31.2397868
  64.8147649  40.6934509  32.1067503  64.9771927  40.4620489  30.0235394
  65.7364656  41.0840536  29.5486700  65.5267341  39.0782155  30.3827751
  65.1425505  38.8155523  31.3684505  65.1076921  38.3623024  29.6760870
  67.0479507  38.8742503  30.4056532  67.2718267  37.8406956  30.6706611
  67.6052635  39.1742349  29.0183419  68.6860214  39.0325473  29.0217846
  67.1533099  38.4992517  28.2909275  67.3754361  40.2049627  28.7493855
  67.6996138  39.7647369  31.4588288  68.7775822  39.6027811  31.4559140
  67.4894120  40.8096939  31.2321615  67.2987427  39.5191559  32.4417242
  63.8568059  40.2953385  29.0029073  64.0158088  40.6250751  27.8238701
  62.7282137  39.7733436  29.4545332  62.5717866  39.5017105  30.4254951
  61.5950409  39.5416483  28.5721309  61.9144030  38.8030543  27.8364782
  60.4184695  39.0098429  29.3705416  59.5735286  38.8387980  28.7029531
  60.6987251  38.0720911  29.8494658  60.1374915  39.7365830  30.1328055
  61.1782422  40.7828572  27.7958202  60.7737732  40.6872577  26.6420531
  61.2765306  41.9467991  28.4276402  61.6175757  42.0527836  29.3831283
  60.8912464  43.1955230  27.7777587  59.9290728  43.0403145  27.2899664
  60.7493388  44.3058294  28.8247018  61.6837034  44.4005974  29.3781798
  60.5797479  45.2575459  28.3201785  59.6058855  44.0413287  29.8035021
  58.6607138  44.0745070  29.2625930  59.7086048  43.0334875  30.2048547
  59.5507663  45.0246445  30.9506058  60.6189743  45.4913747  31.4009964
  58.4322192  45.3144363  31.4192999  61.8829258  43.5963907  26.6950607
  61.4862896  44.0746737  25.6274245  63.1677977  43.3962203  26.9747049
  63.5036572  43.0109703  27.8568794  64.2214977  43.7190989  26.0199957
  64.1050458  44.7568313  25.7063297  65.6056007  43.5545336  26.6569401
  65.6629341  42.5647782  27.1102062  66.3560936  43.5881847  25.8673820
  65.9685596  44.5933892  27.7148644  65.2338086  44.5650714  28.5196787
  66.9333626  44.3413350  28.1559641  66.0287398  45.9984154  27.1323632
  66.6281758  45.9860091  26.2222997  65.0248066  46.3146829  26.8491352
  66.5933186  46.9648323  28.0694486  66.9477871  46.6178995  28.9609769
  66.6730548  48.2719350  27.8297207  66.2226816  48.7642653  26.6828380
  65.8158648  48.1415072  25.9852433  66.2833032  49.7657829  26.4984757
  67.2014501  49.0910136  28.7333372  67.5485751  48.7190102  29.6174134
  67.2597866  50.0911768  28.5424985  64.1075035  42.7829714  24.8240259
  64.0864585  43.2263911  23.6814976  64.0217166  41.4827957  25.0886819
  64.0235889  41.0812117  26.0260270  63.9153945  40.5152301  24.0042011
  64.7828860  40.6720016  23.3634741  63.9355464  39.0851064  24.5517183
  63.2675445  39.0242600  25.4106567  63.5417551  38.4089051  23.7932289
  65.3236099  38.6123900  24.9674475  66.0256342  38.7763783  24.1502849
  65.6735245  39.2049694  25.8121761  65.3167080  37.1331316  25.3470275
  64.6529091  36.9782764  26.1980487  64.9169495  36.5470134  24.5196149
  66.7141971  36.6357328  25.6948014  67.4060815  36.9100969  24.8987422
  67.0603278  37.1295150  26.6022899  66.7425621  35.1527475  25.8919441
  67.7101159  34.8525863  26.1270459  66.1008659  34.8934671  26.6679130
  66.4363470  34.6804716  25.0172918  62.6737404  40.7253022  23.1450440
  62.6139671  40.2582028  22.0117381  61.6829017  41.4297573  23.6749673
  61.6935407  41.8271563  24.6141350  60.4689790  41.6866935  22.9114122
  60.3471853  40.9113086  22.1553629  59.2449542  41.6526916  23.8225698
  58.3480954  41.8470727  23.2339899  59.1662771  40.6710984  24.2906186
  59.3447866  42.4159660  24.5943046  60.5873136  43.0422094  22.2356759
  59.6149675  43.5785945  21.7186285  61.7948836  43.5960825  22.2446988
  62.6169531  43.1679261  22.6709250  62.0404654  44.8916377  21.6287862
  63.0267025  45.2254544  21.9509161  62.0146958  44.7595462  20.1038371
  61.0420430  44.3877778  19.7820718  62.1480932  45.7400087  19.6460550
  63.0378842  43.8779677  19.6600694  63.0053853  43.8047008  18.6833715
  61.0305370  45.9493617  22.0832270  60.5926865  46.7958796  21.3008458
  60.6474474  45.8871947  23.3522293  60.9557084  45.1762016  24.0161133
  59.7275061  46.8716188  23.8909223  58.8613459  47.0374160  23.2507037
  59.1943466  46.4120603  25.2365345  58.5055426  47.1598886  25.6296666
  58.6708643  45.4641170  25.1162696  60.0236828  46.2825352  25.9311069
  60.5842160  48.1174157  24.0587645  61.7918577  48.0124384  24.2585103
  59.9808204  49.2934773  23.9608574  58.9869097  49.4252790  23.7710365
  60.7485447  50.5181191  24.1285438  61.8053714  50.2746986  24.2393723
  60.5955802  51.4026038  22.8906009  61.2485855  52.2687795  22.9924573
  60.9366248  50.8480858  22.0163123  59.1986685  51.8757042  22.6497675
  58.7085295  53.0498554  23.1825776  57.4559772  53.2142003  22.7995847
  56.8189123  54.0459510  23.0614877  57.1136113  52.1864542  22.0402663
  56.2005109  52.0473541  21.6065234  58.1865869  51.3369512  21.9310646
  58.2174606  50.4111359  21.3752635  60.2960843  51.2445985  25.3915788
  59.2618185  50.9163752  25.9654957  61.0745112  52.2236951  25.8301121
  61.9323595  52.5234813  25.3666949  60.7495849  52.9654427  27.0437209
  60.3123263  52.2545311  27.7447327  62.0350181  53.5792964  27.6139859
  62.7084724  52.7829402  27.9306293  62.5483724  54.1390476  26.8320422
  61.7673163  54.4348807  28.7094822  62.6087355  54.8066610  29.0482109
  59.6946542  54.0570497  26.8351318  59.8012814  54.8740611  25.9149883
  58.6702544  54.0603344  27.6785577  58.5403718  53.3789006  28.4267712
  57.6231070  55.0768232  27.5890092  57.9026943  55.7409236  26.7709098
  56.2459013  54.4729451  27.2909928  55.4744681  55.2328340  27.4186198
  56.1826745  54.0019372  25.8493660  55.1996546  53.5747962  25.6492247
  56.3542231  54.8471467  25.1822108  56.9489403  53.2445679  25.6801102
  55.9551301  53.3415420  28.2763888  56.5349943  52.4632658  27.9906644
  56.2952221  53.6382221  29.2679918  54.4895212  52.9629895  28.3496921
  54.3585363  52.1538194  29.0681868  53.9055797  53.8276583  28.6654866
  54.1488016  52.6341857  27.3673448  57.5190089  55.8237938  28.9051928
  56.5958748  56.6130990  29.1155516  58.4840496  55.5792423  29.7837713
  59.2711372  54.9550694  29.6040184  58.4974312  56.1929107  31.1001246
  57.6428706  56.8686578  31.1068385  58.3778175  55.1148855  32.2026528
  59.1400124  54.3544540  32.0336209  58.6116931  55.7236886  33.5713105
  58.5234530  54.9500855  34.3341434  59.6098154  56.1588259  33.6105078
  57.8697216  56.5008073  33.7556574  57.0135288  54.4656703  32.1402435
  56.9356233  53.7072798  32.9194095  56.2433653  55.2220276  32.2917852
  56.8765373  53.9990818  31.1642401  59.7479606  57.0122611  31.3854214
  60.8665284  56.5571494  31.1705509  59.5365636  58.2257887  31.8794327
  58.6067246  58.6141108  32.0351969  60.6199099  59.1235582  32.2476167
  61.5804326  58.6160332  32.1582992  60.6518951  60.3462162  31.3245617
  59.6583468  60.7952752  31.3089838  61.3298494  61.0853951  31.7509800
  61.0819209  60.0647740  29.8851166  62.1651590  59.9475081  29.8478355
  60.6480603  59.1205844  29.5564222  60.6603408  61.1767965  28.9253556
  59.7082296  61.9246206  29.2518893  61.2681373  61.3005364  27.8408894
  60.3515870  59.5721498  33.6787402  59.2707962  60.0759009  33.9862235
  61.3290918  59.3786292  34.5529028  62.2252631  58.9472447  34.3259970
  61.1854771  59.7820099  35.9403706  60.1430665  60.0370320  36.1297613
  61.5828586  58.6395725  36.8793625  62.6282430  58.3855081  36.7035452
  61.5084071  58.9869428  37.9096604  60.5825225  57.1554329  36.6911407
  60.8484456  56.3275586  37.6575149  62.0703407  60.9823152  36.1988929
  63.2081186  61.0365735  35.7385469  61.5324925  61.9600762  36.9120519
  60.5755086  61.9525044  37.2650298  62.2928671  63.1482416  37.2511602
  63.3360922  63.0228916  36.9608661  61.7532494  64.3676315  36.5114751
  61.7396366  64.1634731  35.4412265  60.7216030  64.5464728  36.8149080
  62.5794152  65.6162707  36.7747320  63.2974258  65.6490262  37.7987442
  62.5025960  66.5649912  35.9686636  62.1619688  63.3546035  38.7567164
  61.2360148  64.0216891  39.2272470  63.0776801  62.7602082  39.5364067
  64.2117196  61.9187175  39.1106121  64.6418147  62.2584169  38.1687494
  63.9190205  60.8781059  38.9712250  65.1649223  62.0855960  40.2559737
  65.7335460  63.0120931  40.1756487  65.8877145  61.2704649  40.3017403
  64.2569680  62.0912824  41.4540186  64.7377113  62.5518002  42.3174173
  63.9764507  61.0798188  41.7472294  63.0416654  62.8982790  40.9934298
  62.1149952  62.5346933  41.4365695  63.0972969  64.3552324  41.4270865
  62.3758567  64.7790373  42.3333792  63.9461402  65.1274891  40.7590269
  64.5441063  64.7989517  40.0005187  64.0875688  66.5439721  41.0735994
  64.5430673  66.6274305  42.0601195  64.9940712  67.2494527  40.0447984
  64.4858475  67.2739720  39.0807033  65.2672457  68.6693911  40.4840188
  65.9086153  69.1602131  39.7514597  64.3262957  69.2129233  40.5641499
  65.7654125  68.6606141  41.4537743  66.2967554  66.4837314  39.8895254
  66.9308141  66.9887821  39.1605848  66.8101324  66.4413418  40.8502898
  66.0851453  65.4709186  39.5457126  62.7136129  67.2161986  41.0750053
  62.2805615  67.7685364  42.0867457  62.0310872  67.1707309  39.9372161
  62.3684918  66.7304680  39.0810808  60.7062643  67.7694067  39.8349145
  60.7249580  68.7158050  40.3764881  60.3544082  68.0268805  38.3657823
  60.4939686  67.1037316  37.8038098  59.2974717  68.2850071  38.2977757
  61.1737046  69.1308095  37.7084216  60.9064398  70.0944640  38.1416116
  62.2332680  68.9720612  37.9105141  60.9371099  69.1610867  36.2056813
  61.5008596  69.9834003  35.7640835  61.3130648  68.2406534  35.7583006
  59.5190963  69.3143944  35.8880085  59.0285989  68.5053065  35.5064197
  58.8243907  70.4327895  36.0612010  59.4087806  71.5184444  36.5462203
  60.3993444  71.4988380  36.7894176  58.8678278  72.3734494  36.6762419
  57.5380445  70.4598031  35.7580712  57.0827429  69.6237051  35.3924107
  57.0007252  71.3166245  35.8896734  59.6418376  66.8716633  40.4677055
  58.4929619  67.2787200  40.6221017  60.0290977  65.6534031  40.8332051
  60.9802678  65.3021553  40.7192914  59.1047406  64.6975129  41.4398530
  59.6585905  63.7974923  41.7058065  58.4841472  65.2802651  42.7091976
  57.8886739  66.1533785  42.4439476  57.8014819  64.5472281  43.1387227
  59.5057069  65.6800201  43.7625925  60.0970660  64.8091405  44.0461204
  60.1968376  66.4109876  43.3425570  58.8364499  66.2636778  44.9947210
  58.3043847  67.1766904  44.7263933  58.0941034  65.5630755  45.3767577
  59.8655906  66.5681283  46.0839010  60.4251615  65.6626730  46.3170104
  60.5833118  67.2988389  45.7105869  59.2255773  67.0910279  47.3293809
  59.9586977  67.2843145  48.0411904  58.7125669  67.9691226  47.1130499
  58.5597998  66.3832432  47.7011901  58.0068687  64.3457995  40.4465701
  56.8302781  64.2556066  40.8039827  58.4069957  64.1349769  39.1971486
  59.3794335  64.1886003  38.8930115  57.4634746  63.8026423  38.1399492
  56.5030209  63.7037007  38.6451227  57.4438340  64.9052091  37.0787967
  58.4208579  64.9370738  36.5961645  56.7181321  64.6337109  36.3120155
  57.1106631  66.3015726  37.5869553  56.1746719  66.2718848  38.1442104
  57.8844941  66.6308110  38.2811372  56.9918331  67.2996747  36.4512469
  57.9061850  67.3359100  35.5990106  55.9895123  68.0410580  36.4065038
  57.7508585  62.4882854  37.4296038  58.8890250  62.0303534  37.3538589
  56.6845984  61.8929798  36.9130803  55.7353018  62.2498558  37.0219133
  56.7655368  60.6663533  36.1367909  57.7999811  60.3695607  35.9637330
  56.0871796  59.4672501  36.8446193  55.0426837  59.7120791  37.0353335
  56.1488136  58.2326618  35.9478768  55.6698300  57.3933027  36.4514519
  55.6304378  58.4372833  35.0114610  57.1900095  57.9854356  35.7402995
  56.7697271  59.1888245  38.1755153  56.2842507  58.3435659  38.6634686
  57.8196904  58.9538044  38.0039817  56.6949836  60.0686409  38.8141628
  55.9650662  61.0063948  34.8891212  54.8080165  61.4153575  34.9924238
  56.5784773  60.8802586  33.7182816  57.5474653  60.5842538  33.6030497
  55.8726787  61.1706788  32.4726001  54.8823718  61.5523601  32.7199533
  56.6077942  62.2303952  31.6495988  57.6517436  61.9429744  31.5274312
  56.1743609  62.2874905  30.6507586  56.5299804  63.4959255  32.2778384
  57.0071051  64.1593560  31.7371333  55.7719999  59.9029306  31.6593619
  56.7316717  59.1394102  31.5593397  54.6126298  59.6850351  31.0610939
  53.8080752  60.3101503  31.1147951  54.4098491  58.4959163  30.2618777
  55.3542029  57.9527648  30.2399124  53.3126503  57.6067326  30.8893098
  52.3706276  58.1555761  30.8930496  53.1313843  56.3415784  30.0710741
  52.3554157  55.7241638  30.5240076  52.8391581  56.6041695  29.0549408
  54.0692193  55.7870077  30.0468486  53.6839757  57.2606661  32.3180653
  52.9067708  56.6338737  32.7542498  54.6319359  56.7225334  32.3275929
  53.7809237  58.1765793  32.9007840  54.0169501  58.8461212  28.8279792
  53.0655341  59.5872841  28.6025771  54.7652688  58.3184631  27.8653656
  55.5808013  57.7300435  28.0352776  54.4692147  58.5461869  26.4590431
  54.2691825  59.5935637  26.2315242  55.6648210  58.1442891  25.6080009
  55.9643042  57.1280611  25.8633993  55.3734009  58.1365240  24.5577957
  56.8437737  59.0753733  25.7940488  56.6742000  59.9930394  25.2305546
  56.9219347  59.3558827  26.8445474  58.1417788  58.4412648  25.3439264
  58.9787007  59.0242005  25.7287117  58.2226717  57.4440835  25.7756100
  58.2492486  58.3473177  23.9003301  57.5544308  58.8351798  23.3350383
  59.1967352  57.6648062  23.2708675  60.1201125  57.0098969  23.9607619
  60.1046393  57.0295677  24.9802631  60.8466737  56.4866972  23.4719718
  59.2230409  57.6472033  21.9450930  58.5169442  58.1567807  21.4136720
  59.9496022  57.1240036  21.4563029  53.2514672  57.6824035  26.1665313
  53.3028262  56.4626753  26.2778079  52.1550933  58.3372232  25.8048169
  52.1248679  59.3485957  25.6756154  50.8791182  57.6725268  25.5552926
  50.9861248  56.6838934  26.0025328  49.7535725  58.4789108  26.1600659
  48.8027308  58.0222721  25.8869557  49.8432741  58.5110953  27.6819620
  49.0183360  59.1001813  28.0826725  49.7869096  57.4944159  28.0713463
  50.7895254  58.9623640  27.9812846  49.8637624  59.8139646  25.6682778
  49.1431925  60.3617222  26.0435866  50.5373879  57.5037111  24.0807932
  49.5920986  56.7949524  23.7341532  51.3024086  58.2019296  23.2476454
  52.0567678  58.8060467  23.5732889  51.1644864  58.1941463  21.7946358
  50.2618527  58.7659300  21.5777169  52.0063035  58.7710209  21.4127971
  51.0850033  56.9338761  20.9152249  50.2671371  56.9110080  19.9974112
  51.9031448  55.9114376  21.1723589  52.5693086  55.8833489  21.9445161
  51.8904453  54.7236237  20.3275748  51.9318648  53.8271098  20.9449865
  50.9600371  54.6785301  19.7616948  53.0913342  54.7547901  19.3634106
  53.9864476  55.6172843  19.4443839  53.1531547  53.8072446  18.4343656
  52.4696606  53.0592438  18.3136113  54.2633581  53.7972692  17.4962878
  55.2226757  53.8150029  18.0126029  54.2655269  52.5204448  16.6512850
  53.2546475  52.3618552  16.2768078  54.9042418  52.6908320  15.7844035
  54.7275554  51.2250494  17.3346490  54.0559148  50.9932682  18.1611364
  54.7010849  50.0895681  16.3120795  55.0270461  49.1642681  16.7874051
  53.6868957  49.9644545  15.9333132  55.3697050  50.3286194  15.4854462
  56.1366805  51.3906009  17.8991311  56.4470167  50.4626326  18.3799101
  56.8266615  51.6296711  17.0904342  56.1425311  52.1982211  18.6315992
  54.0716347  55.0196647  16.6335355  55.0309746  55.5419314  16.0873181
  52.8266484  55.4872827  16.5520905  52.0317546  55.0581402  17.0251346
  52.4853976  56.6700780  15.7698327  52.9425199  56.5970131  14.7833929
  50.9760247  56.7651740  15.5943073  50.7328469  57.6514102  15.0090047
  50.6137075  55.8775756  15.0759817  50.4990662  56.8339573  16.5724287
  53.0125455  57.9089277  16.4786348  54.0134478  58.4897615  16.0643889
  52.3407473  58.3082072  17.5545865  51.5101002  57.8422178  17.9187132
  52.7620565  59.4790179  18.3115639  53.1064780  60.2388212  17.6096132
  51.5941623  60.0438737  19.1216825  50.7193207  60.1356995  18.4776078
  51.3334618  59.3426809  19.9143173  51.9111713  61.3924357  19.7300564
  53.0470730  61.5761196  20.2197712  51.0245709  62.2682307  19.7241495
  53.8972783  59.0998217  19.2592377  53.7865944  58.1461082  20.0313708
  54.9917269  59.8488795  19.1977165  55.1101579  60.6437774  18.5693978
  56.1363579  59.5737111  20.0554643  55.8719402  58.7651718  20.7370635
  57.3371148  59.1443094  19.2077391  57.6270932  59.9719983  18.5605193
  58.1818474  58.9444167  19.8674350  57.0782342  57.9116811  18.3477058
  56.0632548  57.5545044  18.5189532  57.1480005  58.1814012  17.2934597
  58.0686596  56.7974617  18.6552734  57.9501908  56.4788026  19.6910791
  57.8526104  55.9321366  18.0281840  59.5064437  57.2528310  18.4210075
  59.6157761  57.5902185  17.3903761  59.7242140  58.1079865  19.0608881
  60.4899167  56.1703446  18.6922752  61.4526571  56.5240996  18.5204108
  60.4050455  55.8644639  19.6829820  60.3001440  55.3640566  18.0641042
  56.4957614  60.8021163  20.8721122  57.6195426  60.9253932  21.3648400
  55.5332499  61.7063793  21.0187441  54.5954798  61.6114057  20.6283285
  55.7525515  62.9342406  21.7683610  56.7466942  62.8514304  22.2081835
  55.6757632  64.1415896  20.8333071  54.7359241  64.1221630  20.2817538
  55.6839228  65.0613619  21.4176719  56.7624655  64.1403726  19.9271666
  56.6960436  64.9191773  19.3354729  54.7684823  63.1240513  22.9082789
  55.1651358  63.4720420  24.0177335  53.4887275  62.9026996  22.6286698
  53.1489301  62.6184723  21.7100178  52.4433820  63.0515938  23.6357117
  52.3400992  64.1150329  23.8505925  51.1233989  62.4967274  23.1011231
  51.2297538  61.4332141  22.8874899  50.3484367  62.5930238  23.8608668
  50.7314268  63.1825397  21.9285305  50.3347073  62.5485009  21.2959726
  52.8061340  62.3384351  24.9347335  53.0933553  61.1432325  24.9355817
  52.7926677  63.0747783  26.0383450  52.5593534  64.0675780  26.0626586
  53.1212334  62.4970218  27.3350084  53.2094260  61.4195985  27.1949255
  54.4516211  63.0547590  27.8657888  54.3459069  64.1318429  27.9952945
  54.6332904  62.6310904  28.8536345  55.6772132  62.7912046  26.9956163
  55.8412869  61.7176648  26.9037616  55.5056259  63.1737293  25.9901201
  56.9187958  63.4574158  27.6008215  56.6588724  64.4644458  27.9255373
  57.2212996  62.9041237  28.4902254  58.0531022  63.5320073  26.6765450
  58.2739669  64.4412077  26.2716704  58.8149477  62.4986432  26.3278561
  58.5731711  61.2958241  26.8252927  57.8013413  61.1593622  27.4777389
  59.1590448  60.5048371  26.5564050  59.8207087  62.6641998  25.4762324
  60.0117518  63.5870315  25.0862861  60.4018391  61.8684536  25.2123297
  52.0259120  62.7929348  28.3544139  51.2603261  63.7488828  28.2059763
  51.9615177  61.9472671  29.3780571  52.5769340  61.1380861  29.4689571
  51.0138625  62.0799487  30.4746128  50.2865063  62.8796814  30.3317686
  50.2137590  60.7904363  30.6577146  50.4407611  60.1198676  29.8297136
  50.5526268  60.2975394  31.5693693  48.7097799  60.9726322  30.7353700
  48.2471347  60.0636739  31.1200417  48.4708701  61.7728349  31.4360830
  48.1350868  61.3019883  29.3599375  48.5106647  62.2713572  29.0313358
  48.4804653  60.5642520  28.6356165  46.6103711  61.3258832  29.3742541
  46.2307271  60.3456413  29.6633305  46.2622844  62.0367265  30.1236835
  46.0655885  61.6996841  28.0384199  45.0267793  61.7083374  28.0768722
  46.4096196  62.6446127  27.7756246  46.3801112  61.0066397  27.3286094
  51.9504393  62.2584667  31.6600006  52.7749182  61.3865993  31.9345178
  51.8445850  63.3770439  32.3589756  51.1674398  64.1171819  32.1755196
  52.7331338  63.6174920  33.4779482  53.3783600  62.7416328  33.5427834
  53.5515917  64.8870181  33.2212145  52.8748916  65.7395722  33.1675715
  54.5432373  65.1341917  34.3504254  55.1111505  66.0409293  34.1432380
  54.0035632  65.2505638  35.2902315  55.2261623  64.2874301  34.4267553
  54.2650646  64.7324489  31.9890543  55.2091429  64.5499476  32.1783408
  52.0338511  63.7211212  34.8252291  51.0567240  64.4507971  34.9846556
  52.5339027  62.9697299  35.7975338  53.3249564  62.3352628  35.6875541
  51.9611413  63.0064017  37.1314707  51.0756775  63.6412694  37.0980364
  51.5516049  61.6134237  37.6098998  52.4313866  60.9709573  37.5879448
  51.2359984  61.6868067  38.6502577  50.4543874  60.9418784  36.8276431
  50.7191084  60.3250416  35.6069919  51.7195030  60.3563496  35.2022346
  49.7146951  59.6678265  34.8992403  49.9374335  59.1913689  33.9554089
  48.4324855  59.6291730  35.4123780  47.4425286  58.9665077  34.7232090
  46.5782545  59.1289039  35.1561604  48.1394336  60.2412098  36.6239562
  47.1346806  60.2117579  37.0195179  49.1523650  60.8948293  37.3257485
  48.9253173  61.3707055  38.2681339  52.9972530  63.5407528  38.0929084
  54.1986803  63.3638742  37.8885087  52.5278399  64.1883370  39.1477411
  51.5372838  64.3608790  39.3215712  53.4213599  64.7133439  40.1623700
  54.4535549  64.5790415  39.8393926  53.2034716  66.2175166  40.3866605
  52.1584644  66.3855568  40.6478107  54.0872883  66.7159989  41.5141756
  53.9215815  67.7833767  41.6617829  53.8423306  66.1806597  42.4317853
  55.1334156  66.5421060  41.2603392  53.5341080  66.9290496  39.1892010
  53.3944757  67.8884097  39.3295080  53.1372668  63.9650139  41.4482247
  51.9836496  63.8310108  41.8474570  54.1878895  63.4656299  42.0857117
  55.1499331  63.5549170  41.7587916  54.0400404  62.7347195  43.3312785
  52.9972440  62.8014935  43.6410831  54.4113752  61.2642374  43.1375193
  55.4289756  61.2025198  42.7513957  54.4071462  60.7666891  44.1074315
  53.4940242  60.5320482  42.2101406  53.7451232  60.4995656  40.8421336
  54.6201399  60.9947918  40.4474365  52.8809187  59.8358240  39.9771118
  53.0885921  59.8147420  38.9178851  51.7494160  59.1991680  40.4779857
  51.0758467  58.6857894  39.8073198  51.4871030  59.2256001  41.8451928
  50.6114888  58.7317591  42.2390390  52.3583921  59.8909975  42.7008836
  52.1515970  59.9116394  43.7611278  54.9217764  63.3418146  44.4102555
  55.5875559  64.3512487  44.1757804  54.9227432  62.7255796  45.5887522
  54.3780955  61.8889193  45.7973172  55.7250990  63.2154420  46.6983282
  55.6280897  64.2995054  46.7555185  55.2218013  62.6132714  48.0164439
  55.2801758  61.5262958  47.9628401  55.8753086  62.9276458  48.8296856
  53.7931651  63.0254668  48.3310078  53.5306157  64.2452112  48.3774670
  52.9291701  62.1408859  48.5271641  57.1949442  62.8838286  46.4754341
  58.0766636  63.6433281  46.8694053  57.4512354  61.7413647  45.8446440
  56.7286976  61.0921928  45.5349521  58.8144245  61.3104925  45.5362329
  59.4197919  62.1986202  45.3535375  59.4461940  60.5309947  46.6922941
  58.8657680  59.6229937  46.8556770  60.4470023  60.2197698  46.3936125
  59.5463095  61.2781710  47.9993800  60.0808566  62.2151563  47.8448877
  58.5471857  61.5351721  48.3508058  60.3921134  60.3010526  49.2498728
  61.6631435  61.4832955  49.7707386  62.2809250  61.0337215  50.5488295
  62.2884098  61.7453259  48.9167666  61.1855501  62.3827592  50.1601634
  58.7597719  60.3995479  44.3254852  57.8033072  59.6429061  44.1614139
  59.7862354  60.4724126  43.4847067  60.5814851  61.0993210  43.6060232
  59.8514218  59.6385054  42.2952389  59.0901517  58.8659413  42.4030050
  59.5615330  60.4555813  41.0401850  60.2100839  61.3312958  41.0173210
  59.8360203  59.6211060  39.8074065  59.6271826  60.2106339  38.9147427
  60.8812453  59.3127601  39.8018816  59.1970458  58.7375426  39.8166438
  58.1100365  60.9150616  41.0587817  57.9016629  61.4987896  40.1622260
  57.4536855  60.0451338  41.0859668  57.9344411  61.5300911  41.9412504
  61.2114074  58.9675549  42.1599928  62.2473513  59.6353549  42.1118656
  61.1961910  57.6402411  42.0993914  60.3417554  57.0832851  42.1311686
  62.4183187  56.8507276  41.9807594  63.2669988  57.5208624  42.1149473
  62.4191914  55.7704738  43.0549846  61.5899158  55.0868418  42.8746199
  63.3367199  55.1874848  42.9740753  62.3082745  56.3197503  44.4419394
  63.3673882  57.0213640  45.0096245  64.2845701  57.1443466  44.4529283
  63.2591642  57.5676704  46.2887836  64.0855003  58.1167841  46.7152584
  62.0820262  57.4022433  47.0141697  61.9944100  57.8160356  48.0078917
  61.0186160  56.7008863  46.4522703  60.1009510  56.5761636  47.0076479
  61.1376948  56.1595349  45.1747301  60.3120346  55.6091863  44.7481207
  62.5619845  56.2138754  40.6033439  61.6791799  55.4859268  40.1522031
  63.6805781  56.4937468  39.9455525  64.4254107  57.0907097  40.3038466
  63.9215479  55.9461707  38.6239913  62.9848042  55.9225561  38.0669720
  64.5997753  56.6035230  38.0790706  64.5100490  54.5500545  38.6749718
  64.7919920  54.0185273  39.7517484  64.7087368  53.9651299  37.4985839
  64.4995903  54.4157859  36.6080505  65.2481953  52.6143528  37.3628341
  64.5192580  51.9579140  37.8379073  65.4198860  52.2840851  35.8913412
  65.8225916  51.2759127  35.7888593  64.4533992  52.3409734  35.3898973
  66.1067879  52.9971771  35.4357728  66.5589340  52.3666507  38.0969380
  66.8623579  51.2350701  38.4720371  67.3405501  53.4167806  38.3010057
  67.1133708  54.3677400  38.0119749  68.6212362  53.2739868  38.9766795
  69.0236623  52.3004941  38.6958069  69.5647564  54.3978610  38.5372056
  70.5526466  54.2418963  38.9704456  69.6845921  54.3774899  37.4538531
  69.0561902  55.6593059  38.9418390  69.6710683  56.3671868  38.6552897
  68.4901075  53.2981406  40.4960263  69.4802582  53.1314106  41.2027842
  67.2773163  53.5045699  40.9962598  66.4363782  53.6273438  40.4316444
  67.0592391  53.5713724  42.4380822  67.6820009  54.3958062  42.7858531
  65.5754133  53.8446147  42.7696793  64.9773277  53.0098341  42.4030131
  65.3812734  53.9755047  44.2637681  64.3303626  54.1672547  44.4783458
  65.6882790  53.0512735  44.7529698  65.9849813  54.8020391  44.6377409
  65.1646039  55.0632265  42.1415863  65.1992896  54.9567298  41.1682059
  67.4875623  52.3039471  43.1636200  67.0811457  51.1988109  42.8074844
  68.3186729  52.4683937  44.1862723  68.6819077  53.3704571  44.4948076
  68.7811407  51.3260424  44.9609999  68.7331274  50.4266510  44.3461343
  70.2376210  51.5322094  45.3832397  70.4106351  52.5928151  45.5628355
  70.4118354  51.0169425  46.3270947  71.2425489  51.0287313  44.3432499
  72.2568753  51.2461440  44.6782689  71.1631449  49.9450807  44.2507866
  71.0005567  51.6759056  42.9930310  69.9332671  51.6589072  42.7746781
  71.2994570  52.7234409  43.0406162  71.7585299  50.9877151  41.8504364
  72.8289959  51.0103094  42.0556898  71.4658393  49.9393437  41.7971293
  71.4852788  51.6528606  40.5349725  71.1197375  50.9514233  39.8601138
  70.7806297  52.4059193  40.6668680  72.3654012  52.0640366  40.1643895
  67.8809368  51.1273553  46.1711038  67.2051789  52.0642085  46.6042531
  67.8487875  49.9051556  46.6954436  68.3884668  49.1173700  46.3361080
  67.0175556  49.5869378  47.8552557  65.9745831  49.6222356  47.5392566
  67.3404263  48.1873493  48.3797522  68.3895889  48.1562408  48.6735447
  66.7525862  48.0056067  49.2793875  67.0752194  47.0639605  47.3846903
  67.5455211  47.3109516  46.4328980  67.5450696  46.1489573  47.7451773
  65.5885987  46.8072092  47.1562901  64.8247790  47.7272644  46.8482857
  65.1796859  45.5505466  47.2862157  65.8451212  44.8211711  47.5424251
  64.1998328  45.3147260  47.1297150  67.2410613  50.6031217  48.9706760
  66.2946503  51.2279383  49.4513968  68.5034921  50.7690011  49.3601791
  69.2904935  50.2673493  48.9474657  68.8809783  51.6943693  50.4252855
  68.4475480  51.3033397  51.3458624  70.4316312  51.7660165  50.5635729
  70.8100173  50.7617749  50.7560455  71.0538341  52.2838626  49.2714754
  72.1373757  52.3288272  49.3817414  70.8006206  51.6128263  48.4508797
  70.6689423  53.2813665  49.0561493  70.8201813  52.6671758  51.7354525
  71.8283059  53.0473670  51.5712293  70.1545789  53.5299413  51.7552777
  70.7681996  51.9738295  53.0806205  71.0562038  52.6761611  53.8630953
  69.7550807  51.6175995  53.2673806  71.4559059  51.1275157  53.0802827
  68.3149578  53.1019211  50.2114282  67.9718472  53.7872284  51.1755159
  68.2106854  53.5270049  48.9529430  68.4882384  52.9798915  48.1376460
  67.6747390  54.8476825  48.6470508  68.2436354  55.5688353  49.2335298
  67.8199012  55.1598241  47.1588083  67.2503719  54.4307669  46.5822349
  67.3850797  56.1385813  46.9539023  69.2563864  55.1471924  46.6947613
  70.1007694  55.8073156  47.3374679  69.5349590  54.4839639  45.6720872
  66.1977437  54.9406432  49.0176463  65.7473142  55.9412566  49.5738189
  65.4451111  53.8990529  48.6802031  65.8010070  53.0742638  48.1981262
  64.0217490  53.8503836  48.9776519  63.5487737  54.7205178  48.5228092
  63.3958456  52.5732642  48.4063481  63.9254528  51.7033162  48.7946942
  61.9464648  52.4735998  48.8329616  61.5080554  51.5641269  48.4229527
  61.8883333  52.4462507  49.9210442  61.3974224  53.3399445  48.4617996
  63.5220984  52.5708578  46.8858721  63.0759285  51.6609641  46.4853287
  63.0053352  53.4395414  46.4770460  64.5751825  52.6106543  46.6083616
  63.8074975  53.8648543  50.4878975  62.9307011  54.5549003  51.0094707
  64.6334798  53.0994284  51.1826158  65.3708591  52.5332861  50.7632225
  64.5539326  53.0023365  52.6246592  63.5220209  52.7605423  52.8781149
  65.4860905  51.8953701  53.1154025  65.1959177  50.9519601  52.6541668
  66.5032918  52.1113888  52.7868321  65.4723773  51.7385441  54.6114063
  64.4774941  50.9908326  55.2421717  63.7444627  50.4719294  54.6430511
  64.4131679  50.9025057  56.6208078  63.6343326  50.3226716  57.0934514
  65.3526862  51.5623992  57.3867184  65.2732413  51.5125168  58.7527668
  64.6363747  50.8159799  59.0179897  66.3573046  52.3045095  56.7893574
  67.0922465  52.8131997  57.3951896  66.4121700  52.3888377  55.4073297
  67.1956771  52.9674170  54.9399397  64.8777521  54.3216501  53.3275379
  64.0799661  54.8072666  54.1377491  66.0351247  54.9057205  53.0155198
  66.7021844  54.5347760  52.3392413  66.4370080  56.1606886  53.6457920
  66.4899316  55.9595969  54.7162033  67.8065413  56.6263613  53.1377641
  67.7735302  56.6598348  52.0484419  67.9702373  57.6468057  53.4829898
  69.0111135  55.7792543  53.5558674  68.8731198  55.4076379  54.5708812
  69.0992486  54.9079479  52.9063919  70.2910018  56.6311020  53.4750509
  70.1033418  57.4865922  52.8265624  70.5151579  57.0247182  54.4661333
  71.4650397  55.9068392  52.9769670  71.8134937  56.1547588  52.0511416
  72.1108826  54.9505624  53.6414409  71.7089716  54.5816111  54.8520042
  70.8994734  55.0312949  55.2793542  72.2092870  53.8484058  55.3542598
  73.1682807  54.3604905  53.0946847  73.4847573  54.6405989  52.1661532
  73.6632645  53.6276814  53.6036796  65.4276102  57.2703837  53.3958923
  65.1302315  58.0644790  54.2899032  64.8916628  57.3174436  52.1824032
  65.0973536  56.6512445  51.4375932  63.9405619  58.3587352  51.8201628
  64.3092252  59.2633889  52.3030364  63.8859973  58.5079545  50.2962611
  63.2852303  57.7029737  49.8730461  63.3908250  59.4439532  50.0394466
  65.1828134  58.4844441  49.7210243  65.4959007  57.5574199  49.6572791
  62.5251166  58.1321371  52.3336108  61.8706935  59.0634894  52.7980582
  62.0503606  56.8926559  52.2427640  62.5872553  56.1000260  51.8916002
  60.6860450  56.5678588  52.6509329  60.2122302  57.5485736  52.6928379
  60.0334012  55.6073681  51.6184565  60.6351888  54.7011665  51.5504028
  58.6399974  55.2218922  52.0657911  58.1951740  54.5490589  51.3321689
  58.6935352  54.7214627  53.0327544  58.0258694  56.1173508  52.1555773
  59.9879656  56.2725627  50.2429839  59.5289636  55.5926480  49.5254185
  59.4010092  57.1887248  50.3015599  61.0012603  56.5108774  49.9205479
  60.4817575  55.9672297  54.0448085  59.6878420  56.4773126  54.8357217
  61.1960509  54.8888886  54.3379216  61.8920903  54.4812250  53.7131396
  61.0404162  54.1829590  55.6049442  59.9577267  54.1940520  55.7275425
  61.6412686  52.7770854  55.5103182  62.7289483  52.8436408  55.4730182
  61.2599575  51.9646871  56.7472146  61.6907940  50.9663101  56.6738309
  61.6425492  52.4598336  57.6395461  60.1747004  51.8884036  56.8116345
  61.1614631  52.0977301  54.2300620  61.5906377  51.0982898  54.1655161
  60.0740945  52.0259857  54.2422426  61.4764770  52.6840474  53.3674008
  61.5775341  54.8293596  56.8735693  60.8916959  54.8585640  57.8939844
  62.8039569  55.3319718  56.8235084  63.3965934  55.3265924  55.9931217
  63.4027276  55.9475515  58.0010127  63.5694822  55.1327853  58.7057998
  64.7284647  56.6120106  57.6334692  64.5834609  57.2563578  56.7664192
  65.0544422  57.2507102  58.4549182  66.0159502  55.3934397  57.2699146
  65.4862925  54.2072680  57.2092157  62.5030233  56.9360749  58.7225545
  62.3872191  56.8817253  59.9470330  61.8490206  57.8467304  57.9824889
  61.9709254  58.0974436  56.5398496  61.2276382  57.5470694  55.9625096
  62.9498174  57.8112631  56.1539530  61.7509885  59.5773032  56.4792003
  61.4825175  59.9058480  55.4750162  62.6442155  60.1319075  56.7677459
  60.6259660  59.7840594  57.4542333  59.6607915  59.5441225  57.0080713
  60.5729992  60.8197912  57.7896363  60.9619202  58.8383664  58.6050537
  61.4252391  59.3497218  59.4494542  59.7100027  58.1897011  59.1909162
  59.1331838  58.6839705  60.1620737  59.2870325  57.0913742  58.5777872
  59.7421338  56.6914923  57.7564491  58.1163102  56.3476649  59.0318166
  57.2867110  57.0449825  59.1442595  57.7217162  55.2533707  58.0116254
  58.6204137  54.7443808  57.6624821  56.8318726  54.2176737  58.6768284
  56.5594223  53.4521011  57.9508839  57.3672254  53.7570350  59.5065437
  55.9285538  54.7003500  59.0510165  57.0453375  55.8852355  56.7899250
  57.7242325  56.6149733  56.3494500  56.8788981  55.1115011  56.0397097
  55.7217263  56.5672818  57.0951500  55.3089048  56.9879367  56.1777569
  55.0232890  55.8388891  57.5068797  55.8826959  57.3650603  57.8201867
  58.4521446  55.6652804  60.3516566  57.6783022  55.7075337  61.3082126
  59.6218727  55.0403756  60.3838466  60.2711036  55.0230849  59.5977453
  60.0904586  54.3169539  61.5507062  59.4067063  53.4877649  61.7351444
  61.4920422  53.7823025  61.2802523  61.6524905  53.7722987  60.2017106
  62.2125198  54.4819924  61.7030136  61.8004363  52.3855031  61.8253315
  60.9111247  51.7603390  61.7505802  62.9060782  51.7445420  60.9996689
  63.1229552  50.7500875  61.3908322  62.5846705  51.6632077  59.9612245
  63.8045944  52.3599233  61.0543809  62.1907561  52.4748878  63.2844757
  62.4089264  51.4766310  63.6650150  63.0758096  53.1028232  63.3867078
  61.3697444  52.9091753  63.8546767  60.0825611  55.1848983  62.8047143
  59.6456739  54.7468236  63.8720727  60.5518539  56.4201859  62.6763294
  60.9069841  56.8171111  61.8062334  60.5866039  57.3168676  63.8214230
  61.1071001  56.8049487  64.6309734  61.3454389  58.5969262  63.4732772
  60.9016512  59.0499011  62.5867631  61.2356640  59.3146605  64.2863386
  62.8159084  58.3438550  63.2238551  63.4470710  57.6506668  64.0531132
  63.3435405  58.8350730  62.2063178  59.1857597  57.6525902  64.3010581
  58.9620506  57.8319547  65.4917250  58.2438058  57.7293290  63.3692921
  58.4098982  57.5813840  62.3736563  56.8637207  58.0393269  63.7137300
  56.8309083  58.9437932  64.3219282  56.0647833  58.2812332  62.4380222
  56.2784790  57.4892161  61.7213326  54.9992365  58.2290136  62.6629271
  56.3819477  59.6224682  61.8144755  55.7859141  60.3936928  62.3027721
  57.4284823  59.8641444  61.9994947  56.1203505  59.6616526  60.3273409
  55.9836550  58.5803996  59.7172562  56.0630913  60.7742807  59.7649725
  56.2629332  56.9010026  64.5283191  55.4690771  57.1225244  65.4558355
  56.6538204  55.6783168  64.1801070  57.2918609  55.4807587  63.4092503
  56.1881827  54.5020634  64.8921002  55.0989314  54.4682506  64.8662856
  56.7188396  53.2106234  64.2421378  57.8086114  53.2380218  64.2254132
  56.2920268  52.0005783  65.0504883  56.6743440  51.0951068  64.5795138
  56.6909405  52.0794659  66.0622524  55.2037478  51.9566957  65.0922137
  56.2139270  53.1123964  62.8161645  56.5909101  52.1976874  62.3585771
  55.1237042  53.0954794  62.8161876  56.5626501  53.9734795  62.2466936
  56.7139836  54.5936169  66.3207458  55.9773009  54.3477314  67.2768928
  57.9880793  54.9501243  66.4612151  58.6092412  55.1582633  65.6798713
  58.6100696  55.0738046  67.7735444  58.5386712  54.1054045  68.2685369
  60.1089626  55.4645342  67.6590842  60.1795305  56.4164242  67.1330961
  60.7218725  55.6218763  69.0478689  61.7728246  55.8956713  68.9530116
  60.1916149  56.4025989  69.5935788  60.6401412  54.6798540  69.5907095
  60.8779409  54.4020488  66.8631022  60.4450468  54.3298100  65.8648707
  61.9085921  54.7334140  66.7398981  60.8800421  53.0283861  67.4928832
  61.4454619  52.3407879  66.8637200  61.3407602  53.0807208  68.4791296
  59.8550155  52.6713304  67.5902927  57.8844720  56.1497517  68.5821320
  57.8862711  56.1290043  69.8139844  57.2612331  57.0901701  67.8794931
  57.2455234  57.1263172  66.8599385  56.5350706  58.1680191  68.5340935
  57.1284945  58.4987767  69.3856442  56.3397342  59.3283814  67.5611376
  55.8944180  58.9476182  66.6416933  55.6298391  60.0347583  67.9909161
  57.6241461  60.0662706  67.2187585  57.9828471  60.5954662  68.1022078
  58.3930460  59.3442420  66.9465314  57.4036196  61.2401123  65.8694069
  58.8413643  60.8921373  64.8926257  58.8513349  61.5397457  64.0160729
  59.7375953  61.0725598  65.4865774  58.8207439  59.8499599  64.5737259
  55.1806462  57.6997752  69.0672831  54.5359504  58.4015666  69.8516135
  54.7568595  56.5124552  68.6424372  55.2712578  55.9102463  67.9989041
  53.4817983  55.9827652  69.0903750  53.6025854  54.9278993  69.3378470
  53.1877719  56.4935775  70.0073965  52.3664176  56.1254513  68.0645712
  51.1847610  56.0299712  68.4004807  52.7304676  56.3790159  66.8161471
  53.6960273  56.5032545  66.5131023  51.7377328  56.5018273  65.7564764
  50.8158371  56.8946694  66.1854978  52.2250269  57.4475877  64.6528624
  53.2565866  57.1923654  64.4108292  51.6323755  57.2663107  63.7561902
  52.1604482  58.9202295  64.9778848  50.9468171  59.6028611  64.9682590
  50.0376880  59.0649460  64.7439052  50.8854801  60.9702032  65.2429779
  49.9354097  61.4839009  65.2315847  52.0549033  61.6670667  65.5315532
  51.9964896  63.0194482  65.8021933  52.8984534  63.3564292  65.9841662
  53.2745166  61.0082055  65.5462953  54.1824506  61.5488912  65.7689473
  53.3200229  59.6403320  65.2712512  54.2707003  59.1290191  65.2861006
  51.5353776  55.1295871  65.1312843  52.3656982  54.2364699  65.2883650
  50.4199396  54.9599346  64.4373261  49.6839254  55.6613300  64.3508363
  50.1629662  53.7191645  63.7284055  50.7152352  52.8704906  64.1319454
  48.6915762  53.3263585  63.8142953  48.0718435  54.2045602  63.6331261
  48.4633511  52.6069690  63.0278837  48.3386452  52.7328950  65.1538130
  49.1116806  51.9539214  65.7144041  47.1669190  53.0841824  65.6753490
  46.8757398  52.7050982  66.5765891  46.5593895  53.7326978  65.1739732
  50.5345338  54.0751184  62.3064508  50.0335432  55.0540694  61.7675543
  51.4270294  53.2970238  61.7057260  51.8522124  52.4728620  62.1302962
  51.8710557  53.5852020  60.3481933  51.2162121  54.3753532  59.9813489
  53.3252265  54.0422568  60.3590124  53.9541490  53.2367392  60.7366722
  53.6477478  54.2458583  59.3381165  53.5683758  55.5005634  61.3577463
  54.8231591  55.8404603  61.3307816  51.7318311  52.4208082  59.4035698
  51.8213892  51.2628675  59.8083769  51.5260791  52.7440402  58.1316264
  51.4628595  53.7023423  57.7887688  51.3723486  51.7305593  57.1114591
  51.8121452  50.8219614  57.5222824  49.8733564  51.4826253  56.7697751
  49.3918396  52.4457210  56.6003694  49.7464225  50.6260095  55.4925684
  48.6923965  50.4622706  55.2681073  50.2187663  51.1447054  54.6584845
  50.2376096  49.6656871  55.6479458  49.2306777  50.8094662  57.8610130
  48.3198800  51.1552063  57.9681645  52.0877219  52.1119598  55.8303097
  52.0683795  53.2679349  55.4023747  52.7462493  51.1281344  55.2364222
  52.8283275  50.1843078  55.6154574  53.4177685  51.3279998  53.9667121
  53.1475343  52.3035976  53.5623417  54.9589558  51.2970944  54.0845452
  55.2408267  50.3918684  54.6223376  55.5800468  51.2967587  52.6970832
  56.6660919  51.2750578  52.7852033  55.2423328  50.4179304  52.1475524
  55.2767236  52.1971341  52.1629334  55.4673028  52.5112712  54.8509995
  55.2129606  53.4160972  54.2991001  54.9542962  52.5695377  55.8114594
  56.9572769  52.4760174  55.0858596  57.2600016  53.3671534  55.6365150
  57.2137980  51.5881634  55.6638588  57.4760695  52.4474283  54.1273425
  53.0028286  50.1468959  53.1132906  53.1657084  49.0010841  53.5298367
  52.4358283  50.4069711  51.9440304  52.2160468  51.3369529  51.5874480
  52.0864843  49.3029170  51.0771369  52.6484140  48.4300117  51.4097648
  50.5904849  48.9342824  51.2114324  50.4272803  47.9724175  50.7250075
  50.3629353  48.7997526  52.2686802  49.6150145  49.9303683  50.6364067
  49.3422339  49.9565073  49.2722141  49.9329792  49.3513464  48.6008168
  48.3110845  50.7578682  48.7553951  48.1107338  50.7630956  47.6941194
  47.5478045  51.5455477  49.6123960  46.7499667  52.1574694  49.2191713
  47.8184678  51.5404806  50.9806492  47.2361872  52.1561374  51.6502618
  48.8469602  50.7358316  51.4845790  49.0513456  50.7369422  52.5451130
  52.5248065  49.5392450  49.6391989  52.4955856  50.6655588  49.1440581
  52.9984916  48.4714963  48.9985334  53.0657519  47.5456254  49.4207313
  53.4688409  48.5301728  47.6202629  53.8342973  49.5266412  47.3710915
  54.6177529  47.5630618  47.4261024  54.9640053  47.6124721  46.3937207
  55.4351185  47.8297078  48.0959340  54.2815766  46.5498894  47.6486721
  52.2926399  48.1653584  46.7252954  51.6070026  47.1741125  46.9680686
  52.0799272  48.9565241  45.6794220  52.6863951  49.7374600  45.4307439
  50.9419319  48.7759713  44.7790701  50.5373643  47.7698475  44.8907348
  49.8821624  49.8303988  45.1620757  49.4674257  49.5512598  46.1306323
  50.3931564  50.7836340  45.2973750  48.7213120  50.0548831  44.2049999
  47.5909497  49.2475143  44.2496975  47.5606159  48.4192685  44.9428452
  46.4947931  49.4821773  43.4200663  45.6275954  48.8405744  43.4734311
  46.5228926  50.5432805  42.5258379  45.4358163  50.7636729  41.7018547
  44.6190457  50.4597319  42.1496401  47.6380468  51.3668176  42.4570301
  47.6611231  52.1952007  41.7633263  48.7342731  51.1159696  43.2943450
  49.6036881  51.7538244  43.2344967  51.3429519  48.8891694  43.3102521
  52.0576152  49.8092511  42.9300666  50.8911464  47.9419357  42.4885581
  50.3016351  47.1585372  42.7706788  51.2333891  47.9815797  41.0799484
  50.6338476  48.7557605  40.6024349  52.2761313  48.2837909  40.9877580
  51.0405152  46.6835812  40.3115875  50.8206717  45.6111617  40.8966134
  51.1282434  46.7961382  38.9841691  51.3046260  47.6820348  38.5103069
  50.9810625  45.6643084  38.0722913  49.9552992  45.3013648  38.1383036
  51.2780460  46.1198525  36.6250977  50.4972449  46.8145389  36.3158656
  52.2163395  46.6740237  36.6239162  51.3743874  45.0082105  35.5844746
  52.0964296  44.2639187  35.9200260  50.4113153  44.5050103  35.5062270
  51.7876319  45.5268312  34.2018078  52.5291179  46.4994908  34.0905202
  51.3209111  44.8680517  33.1550498  50.7072912  44.0648095  33.2901705
  51.5743869  45.1629710  32.2126064  51.9151522  44.5178334  38.4597517
  53.0209953  44.7359853  38.9726278  51.4560951  43.2936854  38.2253624
  50.5383010  43.0913366  37.8282743  52.2569152  42.1190436  38.5289308
  52.3448760  42.0385453  39.6124053  51.6031542  40.8312511  37.9750923
  50.6947108  40.6386002  38.5462090  51.2501344  40.9896658  36.4877135
  50.7917281  40.0708559  36.1223806  50.5511984  41.8164746  36.3654648
  52.1568824  41.1941628  35.9182690  52.5290404  39.7486933  38.0915965
  52.3079999  39.2127632  38.8821527  53.6185703  42.2712591  37.8557741
  53.6945856  42.7242907  36.7112680  54.6818985  41.9200146  38.5797785
  54.6336012  41.5940169  39.5449576  56.0267547  41.9784375  38.0289767
  56.6357788  41.2486637  38.5627228  55.9747447  41.6509917  36.9906477
  56.7610203  43.3018166  38.0588900  57.8863539  43.3869918  37.5941529
  56.1627731  44.3339164  38.6314495  55.2513024  44.3051109  39.0883055
  56.8222267  45.6277978  38.6306209  57.5132721  45.5493623  37.7908274
  55.7883374  46.7556071  38.4332857  56.2938893  47.7171185  38.5247686
  55.1561413  46.6530347  37.0543659  54.4287324  47.4542935  36.9269706
  55.9296816  46.7416530  36.2922745  54.6564729  45.6892477  36.9538716
  54.7670186  46.6476761  39.4284303  53.9805745  46.2073126  39.0440388
  57.7185823  45.9629602  39.8113371  58.3127966  47.0446373  39.8399217
  57.8228962  45.0616885  40.7881646  57.3327489  44.1680577  40.8198764
  58.6975599  45.3403252  41.9179463  59.4396883  44.5423946  41.9475804
  59.2293708  46.2632028  41.6859977  58.1548987  45.4881197  43.3270345
  58.8849505  45.9579988  44.1974792  56.9047376  45.0973718  43.5688266
  56.2841857  44.7001109  42.8642806  56.3130309  45.2132900  44.9052275
  56.4241605  46.2578473  45.1961730  54.8311543  44.8174121  44.8700817
  54.7452185  43.8063552  44.4726045  54.4478746  44.7928096  45.8901123
  53.9573754  45.7515327  44.0369743  54.0588675  46.7727208  44.4047639
  54.3018396  45.7499583  43.0027616  52.4941078  45.3302334  44.0907524
  52.1495136  45.3244614  45.1248489  51.8815649  46.0550655  43.5549581
  52.3130163  43.9503217  43.4792718  52.8837314  43.2152318  44.0477190
  51.2660399  43.6544544  43.5365791  52.7670052  43.9520765  42.0433275
  52.5442535  43.0338868  41.6075348  52.2766262  44.7094496  41.5252548
  53.7938484  44.1143507  42.0036145  57.0264602  44.3600263  45.9520172
  57.3683777  44.8252924  47.0405088  57.2336261  43.1017204  45.6172479
  56.9510788  42.6953212  44.7251001  57.8934441  42.1789830  46.5121948
  57.4839582  42.2801826  47.5168609  57.6415252  40.7427241  46.0397052
  57.9326211  40.6566807  44.9924231  58.4709328  39.7377763  46.8392017
  58.2675956  38.7297122  46.4785068  59.5305413  39.9610929  46.7160245
  58.2062599  39.8049797  47.8948432  56.2445089  40.4536133  46.2163246
  56.0641736  39.5565574  45.9258589  59.3745781  42.4985327  46.5975347
  59.9715374  42.4475851  47.6701818  59.9696935  42.8479725  45.4663271
  59.5096226  42.8856141  44.5567674  61.3747866  43.2135997  45.4603125
  61.9533601  42.3453170  45.7746752  61.8445781  43.6347380  44.0672725
  61.5995107  42.8471039  43.3543458  61.2966293  44.5255106  43.7597901
  63.3168842  43.9155675  44.0029333  64.2312884  42.8673561  43.9918542
  63.8725390  41.8492204  43.9683471  65.6095805  43.1127280  44.0110263
  66.3057997  42.2870380  44.0053791  66.0849389  44.4299864  44.0376833
  67.1468025  44.6241312  44.0522919  65.1758911  45.4920436  44.0452122
  65.5328840  46.5110593  44.0666845  63.7937417  45.2268868  44.0247449
  63.0934844  46.0491705  44.0265074  61.5686128  44.3954855  46.3997696
  62.5495084  44.4594442  47.1277888  60.6287988  45.3350162  46.3739862
  59.8023765  45.2950991  45.7775914  60.7054843  46.5228827  47.2127046
  61.7354152  46.8695010  47.1242398  59.7134399  47.6045254  46.7204395
  58.7173943  47.1632458  46.6885880  59.6902464  48.8063932  47.6720701
  58.9850935  49.5508064  47.3013514  59.3832172  48.4782722  48.6650573
  60.6860076  49.2458161  47.7269536  60.1019154  48.0504101  45.4200890
  59.7653069  47.4238635  44.7457633  60.4364117  46.2534146  48.6976035
  61.1631322  46.7395963  49.5651966  59.3969583  45.4763570  48.9875312
  58.7948650  45.0406845  48.2897554  59.0356638  45.1845449  50.3703671
  59.1820917  46.1209640  50.9094137  57.5799078  44.7276128  50.4396009
  57.4713770  43.7969403  49.8821211  57.3236617  44.5099212  51.4768084
  56.6037198  45.7485854  49.8926668  56.7075851  45.7996964  48.8088012
  55.5861224  45.4177130  50.0991737  56.8480095  47.3987594  50.5930140
  56.1167969  47.1921086  52.2120830  56.1902410  48.1273986  52.7664626
  55.0675080  46.9153587  52.1046992  56.6460086  46.4066101  52.7522913
  59.9298601  44.1693017  51.0770496  60.2807724  44.3650910  52.2387966
  60.3022579  43.0962647  50.3849068  60.0318289  42.9184287  49.4179856
  61.1502325  42.0641907  50.9767752  61.1839277  42.2555641  52.0497145
  60.5673278  40.6790570  50.7059527  59.5152655  40.6779263  50.9904571
  60.6085491  40.4832078  49.6342289  61.2721313  39.5519042  51.4363133
  60.8953370  38.5956698  51.0737906  62.3368017  39.5832762  51.2051147
  61.0810153  39.6291057  52.9478204  60.3175312  40.5065809  53.4034951
  61.6823500  38.8132479  53.6829378  61.4629336  38.9871349  54.6012074
  62.5717979  42.1139822  50.4297417  63.5410062  42.0038172  51.1810059
  62.6911510  42.2705212  49.1176348  61.9081244  42.3579196  48.4700386
  64.0024143  42.3286070  48.5052587  63.9380217  42.8240816  47.5366765
  64.6752143  42.9234148  49.1233444  64.5576231  40.9327775  48.3344633
  63.8424932  39.9468446  48.5067031  65.8351118  40.8438029  47.9952876
  66.4487517  41.6458629  47.8488266  66.4680596  39.5503951  47.8026650
  65.8525152  38.7635286  48.2384485  66.6144942  39.2683735  46.3040531
  66.9190134  40.1835770  45.7961450  67.4108550  38.5399818  46.1537867
  65.3305537  38.7452607  45.6665730  65.2529220  37.6733240  45.8469589
  64.4745235  39.2133633  46.1518845  65.2599692  39.0041996  44.1774127
  66.3006019  38.8659255  43.5024040  64.1611333  39.3356095  43.6799228
  67.8167848  39.5443053  48.4944542  68.1400634  40.4806968  49.2159969
  68.5959680  38.4900871  48.2829749  68.3407608  37.7056037  47.6833675
  69.9102543  38.3697052  48.9069018  70.0633544  39.2570373  49.5211811
  69.9653895  37.1121884  49.7848914  69.7621385  36.2412613  49.1620239
  70.9781025  36.9984596  50.1707399  68.9909233  37.1131581  50.9596785
  67.9707546  37.2107320  50.5880226  69.0494569  36.1592908  51.4834542
  69.2906350  38.2476297  51.9297486  69.3929483  39.1803570  51.3749505
  68.4494371  38.3720607  52.6114009  70.5077787  38.0055058  52.6998780
  71.3351444  38.5589073  52.4756597  70.6029640  37.1083767  53.6745822
  69.5510615  36.3700467  53.9998679  68.6697174  36.4909858  53.5017732
  69.6238030  35.6812038  54.7488573  71.7488146  36.9489221  54.3238022
  72.5591737  37.5159459  54.0749423  71.8190816  36.2587680  55.0723948
  71.0242087  38.3090197  47.8660067  70.9331258  37.5628018  46.8926025
  72.0724646  39.1011480  48.0762743  72.1608704  39.7359127  48.8701151
  73.2036284  39.1175910  47.1570839  72.8366184  39.2750213  46.1433160
  74.1583310  40.2580691  47.5053848  74.3939035  40.2313513  48.5692273
  75.0974848  40.1311337  46.9671075  73.5789828  41.5084681  47.1731453
  72.9604053  41.7808348  47.8828884  73.9343593  37.7829678  47.2317976
  73.9159636  37.1177953  48.2643073  74.5806251  37.3758487  46.1292821
  74.5038365  38.0445490  44.8167912  75.2601307  38.8215366  44.7103189
  73.5353300  38.5189972  44.6569036  74.7341311  36.9017666  43.8652737
  75.0554746  37.2471740  42.8821496  73.8325792  36.3072788  43.7150827
  75.8032889  36.1283326  44.5618715  76.7777907  36.6042770  44.4572708
  75.8966565  35.1186551  44.1605976  75.3313767  36.1178736  46.0173860
  74.6921020  35.2801557  46.2953817  76.5079209  35.9320813  46.9805968
  77.0870345  36.8957801  47.4881961  76.8351159  34.6680405  47.2267803
  76.3211927  33.8746364  46.8436918  77.9589563  34.2844626  48.0683680
  77.7826251  33.2335369  48.2958597  79.2461272  34.5342009  47.2854460
  79.5387026  35.5780112  47.3948707  80.0500881  33.9320353  47.7090570
  79.0942876  34.2053526  45.8107672  79.0795726  35.0963621  44.9693788
  78.9620157  32.9226535  45.4960211  78.8428735  32.6463027  44.5210291
  78.9801171  32.2138041  46.2284819  78.0661443  34.9126659  49.4623814
  79.1713823  35.1506321  49.9538793  76.9277661  35.1692529  50.0989598
  76.0040705  34.9925608  49.7043013  76.9085587  35.7374060  51.4463666
  75.9002944  36.1164665  51.6127466  77.2527829  34.6572291  52.4758624
  78.2937981  34.3626430  52.3452657  77.1649927  35.0815365  53.4762478
  76.3760378  33.4228151  52.3852796  75.3548323  33.6882246  52.6601306
  76.3491316  33.0786551  51.3514707  76.8530599  32.2895299  53.2761924
  77.7490399  32.5172037  54.1188272  76.3216456  31.1679767  53.1338886
  77.8749122  36.9024498  51.6055359  78.4666059  37.0918780  52.6677546
  78.0385484  37.6779704  50.5425552  77.5692365  37.5314894  49.6488217
  78.9266108  38.8264624  50.5793296  79.9169275  38.4924385  50.8902217
  79.0176774  39.4580838  49.1943695  79.2322050  38.6776979  48.4642999
  78.0467027  39.8788880  48.9347812  80.0676377  40.5405769  49.0746441
  79.9412322  41.2583701  49.8853775  81.0570924  40.0993954  49.1905375
  79.9920563  41.2633970  47.7471666  79.8466960  40.5861527  46.7079247
  80.0838097  42.5084289  47.7434658  78.4127085  39.8596906  51.5798629
  79.1223910  40.8079554  51.9189346  77.1775201  39.6844438  52.0444489
  76.5665576  38.9141495  51.7718290  76.5943915  40.6126393  53.0072215
  77.4387263  41.0499056  53.5398293  75.7680771  41.6937214  52.3048178
  74.8353589  41.2446349  51.9642873  75.5060814  42.4558337  53.0384725
  76.4240251  42.3737103  51.1284138  76.4597502  41.7632409  49.8732757
  76.0392021  40.7753772  49.7520622  77.0288832  42.4063024  48.7705842
  77.0466291  41.9203252  47.8059567  77.5708893  43.6747439  48.9259891
  78.1289769  44.3216160  47.8443090  78.9997487  43.9226064  47.6385863
  77.5502726  44.2990508  50.1671896  77.9745231  45.2851112  50.2863930
  76.9785550  43.6461496  51.2580277  76.9649583  44.1353394  52.2214458
  75.6646576  39.9149886  53.9886940  75.1601516  38.8264731  53.7155718
  75.4542755  40.5452428  55.1436698  75.9193188  41.4103800  55.4181392
  74.5139790  40.0232459  56.1247140  74.5335820  38.9348578  56.1865302
  74.8078423  40.5191059  57.5529566  73.9691875  40.2507096  58.1961995
  76.0597420  39.8571208  58.1075736  76.2475241  40.2223720  59.1168042
  75.9186902  38.7762286  58.1334062  76.9106484  40.0975753  57.4701749
  74.9625584  41.9439934  57.5451679  75.1474772  42.2577807  58.4549990
  73.2067235  40.6485717  55.6433079  73.2329784  41.6584441  54.9349236
  72.0750782  40.0713129  56.0294389  72.0223974  39.2610020  56.6464291
  70.7864078  40.5815322  55.5755843  70.7465166  40.2961377  54.5243395
  69.6405795  39.9433862  56.3673217  69.9498358  38.9598716  56.7208236
  69.4303591  40.5475996  57.2494461  68.3867423  39.8066531  55.5456177
  68.1030661  40.4421714  54.3678765  68.7610055  41.1376802  53.8687650
  66.8639247  40.0696311  53.9111587  66.4220166  40.4044762  53.0554801
  66.3168507  39.1746065  54.7914832  65.0773761  38.5235975  54.7630773
  64.3766217  38.6893417  53.9584326  64.7856644  37.6668582  55.7943532
  63.8426248  37.1417807  55.7945218  65.6929120  37.4584510  56.8534492
  65.4285951  36.7842694  57.6549900  66.9272447  38.1098128  56.8825146
  67.6210618  37.9389435  57.6919141  67.2481579  38.9893411  55.8408018
  70.6281371  42.1011129  55.5938813  70.2539099  42.6903214  54.5794463
  70.9211993  42.7346232  56.7285038  71.2583527  42.2662843  57.5696960
  70.7794117  44.1900326  56.8611002  69.7548507  44.4048932  56.5577197
  71.0228898  44.6457947  58.3076313  72.0216059  45.0786353  58.3708780
  70.3158355  45.4403918  58.5440963  70.8998007  43.5613749  59.3622321
  70.6050242  44.0142880  60.3089203  70.1047588  42.8722593  59.0772109
  72.1889620  42.7829550  59.5601019  73.2161837  43.4093835  59.8996838
  72.1716906  41.5465389  59.3833223  71.7280078  44.9659483  55.9620644
  71.3918977  46.0451839  55.4647662  72.9219201  44.4168636  55.7692912
  73.2102898  43.5250995  56.1716563  73.9350559  45.0624398  54.9488571
  73.8920074  46.1263293  55.1797577  75.3131526  44.4855772  55.2819532
  75.3409844  43.4417727  54.9686873  76.0657394  45.0147016  54.6970041
  75.6927156  44.5651319  56.7549777  74.9255946  44.0683853  57.3487833
  76.6227235  44.0186898  56.9140134  75.8610834  45.9903884  57.2506008
  75.7369425  46.9299312  56.4322669  76.1214158  46.1652185  58.4618148
  73.6808331  44.9108142  53.4514679  74.1243297  45.7394249  52.6603339
  72.9654729  43.8563236  53.0703744  72.5672526  43.1788881  53.7197301
  72.6842624  43.5738676  51.6645279  73.6720524  43.4453859  51.2212039
  71.8278558  42.3172154  51.5457884  72.0305035  41.6606203  52.3912012
  70.7746469  42.5907632  51.6001637  72.0849948  41.5714243  50.2592034
  72.0044986  42.2015481  49.1779702  72.3709557  40.3594281  50.3334913
  72.0290132  44.6975304  50.8584297  70.9964600  45.2483339  51.2438951
  72.6300776  45.0440068  49.7099935  73.8571799  44.4749635  49.1241312
  73.8726431  43.3871329  49.1897620  74.7541133  44.8374604  49.6261785
  73.7796062  44.9545624  47.6853233  73.1342004  44.3201755  47.0775843
  74.7580844  44.9674282  47.2059968  73.2184574  46.3300475  47.8494991
  72.8471590  46.7332076  46.9073721  73.9641006  47.0316758  48.2248375
  72.0937990  46.1029092  48.8547720  71.8271926  47.0085627  49.3999150
  70.7986801  45.6700088  48.1804441  70.0591163  46.5017950  47.6599962
  70.5284276  44.3678667  48.1906662  71.1312130  43.6642795  48.6162950
  69.3164001  43.8328893  47.5773883  69.0035322  44.5376233  46.8066557
  69.6022033  42.4635146  46.9478175  69.9158494  41.7806599  47.7371696
  68.6713267  42.0715733  46.5380192  70.6606518  42.4439961  45.8448629
  71.6368296  42.6766963  46.2715169  70.7236272  41.0603178  45.2156860
  71.4789324  41.0516218  44.4301980  70.9836871  40.3252140  45.9775871
  69.7527267  40.8103918  44.7878389  70.3176222  43.4943246  44.7906155
  71.0724805  43.4806127  44.0043269  69.3408168  43.2729871  44.3605715
  70.2945779  44.4806796  45.2537902  68.1793608  43.6969110  48.5905084
  67.0391261  43.4056911  48.2261022  68.4996462  43.9070462  49.8605798
  69.4391363  44.1512840  50.1754756  67.5170973  43.8045457  50.9337077
  67.0963984  42.7989880  50.9071932  68.1911995  44.0441428  52.2688768
  67.4542978  43.9666764  53.0680525  68.9713585  43.2989992  52.4212023
  68.6344264  45.0394821  52.2793889  66.3721426  44.7910955  50.7465816
  66.5872749  45.9368379  50.3418182  65.1576978  44.3428280  51.0565120
  64.9657530  43.4013155  51.3978763  63.9844479  45.1869990  50.9265932
  64.1223743  45.8600411  50.0803293  63.1203728  44.5629614  50.7008027
  63.6917344  46.0072166  52.1689385  64.4984975  46.0634840  53.0960374
  62.5223768  46.6389341  52.1875368  61.8401308  46.5811607  51.4314444
  62.1023654  47.4799595  53.2981275  62.9239716  48.1844111  53.4272796
  60.7784034  48.1970968  52.9602921  60.0568819  47.4773676  52.5749786
  60.1724431  48.8170040  54.2222621  59.2386341  49.3198119  53.9690053
  59.9756450  48.0335684  54.9536547  60.8708621  49.5403796  54.6438383
  61.0334211  49.2481664  51.8786245  61.7778202  49.9550027  52.2445116
  61.4623542  48.7561856  51.0056433  59.8003313  50.0170204  51.4483467
  60.0721851  50.7403755  50.6792584  59.0600422  49.3234475  51.0482809
  59.3804295  50.5406549  52.3065807  61.9332696  46.7614530  54.6352187
  62.3476166  47.2674240  55.6768266  61.3250442  45.5849131  54.6042410
  60.9917032  45.1359146  53.7512761  61.0818935  44.8260666  55.8207190
  60.6007951  45.4973936  56.5322360  60.1346797  43.6415042  55.5058619
  60.5915881  42.9995842  54.7522609  59.8971204  42.8099812  56.7411247
  59.2293518  41.9832947  56.5000323  60.8466053  42.4157157  57.1024917
  59.4432039  43.4294777  57.5148811  58.8020929  44.2017862  54.9739621
  58.3863309  44.8755750  55.7235197  59.0075120  44.7996979  54.0860907
  57.7574702  43.1716673  54.6251979  56.8602421  43.6725899  54.2609173
  58.1433429  42.5102507  53.8497837  57.5121548  42.5868671  55.5118969
  62.3634400  44.3660078  56.5363448  62.5553902  44.6541777  57.7238957
  63.2607351  43.6519530  55.8402426  63.2654500  43.1360123  54.4610896
  62.7800301  43.8213517  53.7670295  62.7477231  42.1803941  54.3806991
  64.7369648  43.0044661  54.1866560  65.1841059  43.9608017  53.9135056
  64.9346052  42.3137396  53.3664365  65.2784719  42.4888155  55.4924751
  66.3459718  42.6862214  55.5871748  65.1445030  41.4106145  55.5811774
  64.4712266  43.2441441  56.5592031  64.2544647  42.6241133  57.4296077
  65.2303744  44.4249806  57.1822230  65.7400835  44.3184155  58.2972860
  65.2812911  45.5551635  56.4819750  64.8559278  45.6752474  55.5623832
  65.9689298  46.7426284  56.9897190  66.9706724  46.4230632  57.2773433
  66.0504361  47.8286979  55.9117697  65.0413086  48.0443230  55.5600134
  66.4311919  48.7428054  56.3686356  66.9249312  47.4868829  54.7024096
  67.9586884  47.3561121  55.0234067  66.6016699  46.5379545  54.2742298
  66.8535192  48.5772964  53.6413748  65.8100353  48.8122731  53.4298653
  67.3142535  49.4883213  54.0229551  67.5232158  48.1707780  52.4058607
  66.9361041  47.8855333  51.6216207  68.8439602  48.1459687  52.2300856
  69.6658354  48.5166874  53.2083804  69.2868021  48.8238027  54.1038065
  70.6745472  48.4935181  53.0628374  69.3455837  47.7217760  51.0779505
  68.7209052  47.4167270  50.3313342  70.3559830  47.7013464  50.9380330
  65.2601728  47.3284953  58.2038234  65.8977602  47.7294093  59.1832320
  63.9355333  47.3830389  58.1392847  63.3817165  47.0451237  57.3516875
  63.1645087  47.9499104  59.2298661  63.5922414  48.9365018  59.4062498
  61.6873679  48.0728424  58.8419771  61.2808111  47.0746592  58.6776853
  60.9006241  48.7491967  59.9561261  59.8535665  48.8289595  59.6648490
  60.9796256  48.1577053  60.8686071  61.3051272  49.7455650  60.1341834
  61.5773880  48.8550746  57.6436040  61.8535095  48.3151596  56.8739374
  63.2837313  47.1759582  60.5398233  63.3720428  47.7713017  61.6056677
  63.2910678  45.8526679  60.4664086  63.2195928  45.3209893  59.5993312
  63.4072101  45.0469063  61.6738589  62.6177623  45.3200114  62.3731721
  63.2471392  43.5653721  61.3275877  64.0312573  43.2713755  60.6297375
  63.3820961  42.9676152  62.2293567  61.8762082  43.2545676  60.7125311
  61.7284803  43.8779587  59.8309064  61.8074288  41.8058907  60.2780768
  60.8288885  41.6026068  59.8445604  62.5814061  41.6116007  59.5357772
  61.9632686  41.1589584  61.1415353  60.7821361  43.5645398  61.7280923
  59.8077140  43.3435249  61.2921988  60.9279007  42.9528878  62.6184543
  60.8269026  44.6192668  62.0011066  64.7573504  45.3121793  62.3422131
  64.8642646  45.3341691  63.5686489  65.7781142  45.5342689  61.5227288
  65.6964280  45.5185835  60.5062568  67.1228830  45.8234148  62.0045509
  67.4226918  45.0554342  62.7179220  68.1037405  45.8361515  60.8252599
  68.1788778  44.8277135  60.4176520  67.6988781  46.4698397  60.0363754
  69.4783559  46.3201062  61.1778352  70.2335274  47.0976158  60.3255583
  71.3928150  47.3743448  60.8962653  72.1862028  47.9651412  60.4629797
  71.4157169  46.8043439  62.0876172  72.1887095  46.8513471  62.7518725
  70.2309360  46.1381373  62.2875173  69.9527822  45.5751501  63.1658002
  67.1340471  47.1914072  62.6818765  67.5660076  47.3420912  63.8249235
  66.6448392  48.1809827  61.9486883  66.2717985  48.0435951  61.0092037
  66.5859980  49.5621057  62.3992192  67.5975514  49.8479731  62.6866223
  66.0622226  50.4268851  61.2556214  66.3105867  49.9418114  60.3114987
  64.9750073  50.4647376  61.3180164  66.5924061  51.8394992  61.2250815
  66.1850668  52.3597214  60.3578113  66.2462470  52.3747588  62.1092167
  68.1000067  51.8825405  61.1719238  68.7466738  50.9391134  60.7050180
  68.6748265  52.9865894  61.6407235  68.1002396  53.7404147  62.0174705
  69.6903265  53.0794147  61.6240145  65.7195801  49.7715512  63.6377355
  66.0590264  50.5774844  64.5080877  64.5980799  49.0614184  63.7040578
  64.3025814  48.4032951  62.9835383  63.6748826  49.1647999  64.8356324
  63.2301282  50.1590835  64.7875520  62.5492788  48.0893686  64.7484975
  62.9912359  47.1587056  64.3920676  61.9311392  47.8492295  66.1208217
  61.1473417  47.0954309  66.0399124  62.6995174  47.5006147  66.8106127
  61.5030047  48.7791033  66.4944653  61.4658337  48.5434720  63.7747645
  61.9197341  48.7446278  62.8045296  60.7524695  47.7322534  63.6308306
  60.7246319  49.7786707  64.2401009  59.9684680  50.0484636  63.5027292
  60.2423971  49.5756467  65.1966362  61.4282014  50.6028801  64.3568263
  64.4077470  49.0006565  66.1656383  64.2463043  49.8105855  67.0769321
  65.2115293  47.9487325  66.2720327  65.3666438  47.2676094  65.5290422
  65.9510345  47.6883413  67.5006223  65.2560233  47.7568191  68.3375669
  66.5401419  46.2877838  67.4616811  67.0764778  46.1500912  66.5224162
  67.2700848  46.1836338  68.2638364  65.5049823  45.2213856  67.5972146
  64.8658252  45.0123553  68.8163510  65.1700477  45.5807556  69.6831842
  63.8393101  44.0792562  68.9313026  63.3423140  43.9370598  69.8797076
  63.4551863  43.3311945  67.8257446  62.6668682  42.5984668  67.9151133
  64.0904104  43.5299231  66.5996507  63.7861094  42.9613725  65.7338030
  65.1190993  44.4645702  66.4962696  65.6219952  44.6023974  65.5507114
  67.0296550  48.7250909  67.7364122  67.2165040  49.1726303  68.8626333
  67.7262538  49.1135554  66.6750345  67.5922442  48.7435467  65.7342939
  68.7633350  50.1272673  66.7873184  69.5769369  49.7177641  67.3861840
  69.2889500  50.5125947  65.4013722  68.4414636  50.7285867  64.7510159
  69.8677207  51.4321995  65.4872114  70.1403262  49.4626044  64.7559042
  69.5923003  48.5217359  64.7149271  70.3586432  49.7493012  63.7272212
  71.4268002  49.2644619  65.5078145  72.2531660  50.2092639  65.5136866
  71.5995279  48.1738371  66.0989556  68.1940948  51.3795045  67.4546149
  68.7055223  51.8542618  68.4677257  67.1330997  51.9114738  66.8598317
  66.6919775  51.5228876  66.0257760  66.5041643  53.1179170  67.3652227
  67.2861560  53.8711898  67.4641725  65.4393433  53.5937315  66.3749739
  64.7261034  52.7870008  66.2053526  64.8856206  54.4204406  66.8192904
  66.0118470  54.0420579  65.0328063  66.6601437  54.9050776  65.1845413
  66.6314917  53.2465082  64.6187783  64.9184722  54.3994086  64.0425109
  64.3211515  53.5142441  63.8224527  64.2478756  55.1337025  64.4877901
  65.4995785  54.9573561  62.7481890  66.2120823  54.2441395  62.3348243
  64.7020593  55.0737323  62.0145681  66.1764989  56.2696866  62.9555155
  66.3608376  56.7148304  62.0335333  65.5644359  56.8897845  63.5239981
  67.0765849  56.1209149  63.4538991  65.9030967  52.9465976  68.7565046
  65.9802161  53.8583309  69.5825633  65.3101716  51.7879210  69.0247423
  65.2269358  51.0095586  68.3707440  64.7173208  51.5629304  70.3405067
  64.0579614  52.4072467  70.5386284  63.8985368  50.2734341  70.3628198
  64.5042416  49.4721654  69.9386934  63.7007988  50.0074519  71.4013722
  62.5678014  50.3223047  69.6140467  62.7266495  50.6295925  68.5807318
  61.9494160  48.9335253  69.6219299  60.9983816  48.9552316  69.0899663
  62.6243303  48.2325569  69.1303283  61.7822928  48.6156984  70.6509497
  61.6425556  51.3465484  70.2659487  60.6953502  51.3767296  69.7274648
  61.4608620  51.0643749  71.3033072  62.1089445  52.3308516  70.2340022
  65.7757036  51.5079561  71.4269066  65.5866674  52.0687227  72.5019523
  66.8844872  50.8240588  71.1520076  67.0543228  50.3385660  70.2705755
  67.9668139  50.7179613  72.1219124  67.5803965  50.3509319  73.0732263
  69.0332289  49.7093264  71.6419075  69.3085610  49.9603736  70.6173937
  70.2965585  49.7714632  72.5047368  71.0242726  49.0478685  72.1366594
  70.7228291  50.7731084  72.4539812  70.0428765  49.5377155  73.5386843
  68.4832816  48.3922436  71.7219766  69.1489582  47.7401846  71.4187299
  68.5734354  52.1036562  72.3135314  68.8892784  52.5068369  73.4320816
  68.7226879  52.8384322  71.2178248  68.4789910  52.5273948  70.2773575
  69.2655152  54.1871955  71.2942250  70.2229809  54.1333447  71.8116499
  69.4720580  54.7595133  69.8891074  68.6713523  54.4084231  69.2381603
  69.3972753  55.8461606  69.9301948  70.8067291  54.3748825  69.2881788
  71.6444742  53.7702538  69.9931393  71.0147862  54.6899527  68.1037021
  68.3217021  55.1051229  72.0704898  68.7680177  56.0349568  72.7419637
  67.0205033  54.8470656  71.9753526  66.6238253  54.0783065  71.4348786
  66.0416978  55.6777112  72.6634786  66.2982849  56.7091795  72.4231655
  64.6335201  55.3612316  72.1734600  64.5520283  55.6180032  71.1173878
  64.4555289  54.2888157  72.2554855  63.5743185  56.1055586  72.9526276
  63.2079060  55.7121680  74.0679198  63.0888754  57.2049220  72.3826002
  62.3853998  57.7623690  72.8662736  63.4204835  57.4909107  71.4612422
  66.0981514  55.5445919  74.1828835  66.0029626  56.5415507  74.8996696
  66.2302466  54.3151830  74.6694640  66.2765204  53.4697628  74.0997540
  66.3204112  54.0940742  76.1030410  67.1036341  53.3595990  76.2917369
  66.6352272  55.0236380  76.5773151  65.0481319  53.6216122  76.7679402
  65.0727778  53.1407095  77.9009786  63.9289339  53.7636625  76.0704944
  63.8857920  54.1636542  75.1336836  62.6462384  53.3463512  76.6080244
  62.4921305  53.9281910  77.5165650  61.5037169  53.6158940  75.6044860
  61.4376338  54.6911141  75.4375260  61.7764485  52.9204450  74.2760854
  60.9590226  53.1241681  73.5846457  62.7096665  53.2941945  73.8542957
  61.8562796  51.8451968  74.4380461  60.2742533  53.1153090  76.1406493
  59.5854081  53.8100843  76.0842969  62.6350974  51.8580128  76.9381920
  63.4981237  51.0996480  76.4913513  61.6654616  51.4517865  77.7498894
  60.9810090  52.0731625  78.1809015  61.5098022  50.0533837  78.0893868
  62.4408874  49.4908369  78.1638621  60.8433368  49.9082798  79.4541003
  61.5074186  50.3174802  80.2156778  59.9344959  50.5090639  79.4673867
  60.4931975  48.4857143  79.8261971  59.5920712  48.1851962  79.2916682
  61.2936707  47.8207236  79.5012556  60.2721609  48.3136768  81.3196304
  59.8219275  49.2842882  81.9737256  60.5411104  47.2075050  81.8308173
  60.5880133  49.5895593  76.9732712  59.4772711  50.1060204  76.8206584
  61.0414616  48.6279190  76.1787438  61.9346389  48.1477078  76.2881311
  60.2333000  48.1965345  75.0532736  59.2300743  48.5367549  75.3115397
  60.7894121  48.8193680  73.7810674  60.0983048  48.6285586  72.9603461
  60.8427922  49.9003379  73.9085959  62.1457210  48.3034694  73.4084053
  62.2795722  47.1399606  72.6530537  61.3962626  46.6019841  72.3434805
  63.5359111  46.6611701  72.2923084  63.6245078  45.7541783  71.7125131
  64.6760670  47.3553238  72.6816413  65.6531051  46.9947512  72.3968801
  64.5539067  48.5199215  73.4411326  65.4366221  49.0563515  73.7544814
  63.2924758  48.9879051  73.7937365  63.2025634  49.8940910  74.3743188
  60.0734585  46.7117322  74.8272699  60.8987460  45.8982358  75.2315028
  58.9889564  46.3892773  74.1378310  58.3125793  47.0778207  73.8075539
  58.6533990  45.0280516  73.7827663  59.4797486  44.3425338  73.9691681
  57.4673481  44.5514287  74.6142078  57.6626434  44.7292997  75.6715552
  56.5784826  45.1258455  74.3531244  57.2290001  43.1741974  74.3963406
  56.4655919  42.8842850  74.9387867  58.2803331  45.0693590  72.3033270
  57.5671997  45.9702407  71.8685777  58.7760005  44.1110416  71.5268692
  59.3846619  43.3607300  71.8535016  58.4660374  44.0736792  70.1053876
  57.8343576  44.9370107  69.8966478  59.7356354  44.1698742  69.2387957
  60.3719908  43.3061994  69.4295905  59.3470220  44.1777424  67.7651958
  60.2454569  44.2464124  67.1520487  58.8122211  43.2585825  67.5246296
  58.7038604  45.0349163  67.5627212  60.5161445  45.4230153  69.5955042
  61.4117268  45.4817386  68.9775691  59.8950634  46.3007550  69.4192309
  60.8025209  45.3866148  70.6466891  57.7314328  42.7932302  69.7542519
  58.1606520  41.6940599  70.0996511  56.6285316  42.9522111  69.0353173
  56.2917035  43.8582919  68.7114431  55.7899295  41.8309715  68.6403307
  56.2730179  40.8786198  68.8602053  54.4836499  41.9463536  69.4246634
  54.7291980  42.1908291  70.4576081  53.9211692  42.7891816  69.0234785
  53.5833840  40.7451148  69.4316367  53.2036660  40.5544169  68.4276817
  54.1411398  39.8585983  69.7344599  52.4194554  40.9952701  70.4000490
  51.7462745  40.1380832  70.3892813  52.8041174  41.0861932  71.4155598
  51.6408294  42.2636562  70.0313698  52.3416058  43.0916418  69.9211592
  51.1641015  42.1189080  69.0622241  50.6026420  42.6357568  71.0324402
  50.1149397  43.5007398  70.7217558  49.9127920  41.8622267  71.1213854
  51.0538092  42.8048419  71.9545607  55.5370203  41.8715425  67.1246725
  55.2291275  42.9267467  66.5660859  55.6654159  40.7271765  66.4560261
  55.9138280  39.8337145  66.8813368  55.4489531  40.6823359  65.0154713
  55.0771838  41.6737302  64.7586546  56.7681956  40.3769636  64.2488501
  56.5673860  40.4072581  63.1781705  57.8173130  41.4231179  64.5770798
  58.7365500  41.1989870  64.0355839  57.4532107  42.4081543  64.2833742
  58.0171970  41.4140568  65.6488952  57.2761083  38.9904424  64.6094391
  58.1990425  38.7887276  64.0665830  57.4668053  38.9407048  65.6814222
  56.5268684  38.2470613  64.3390615  54.4160919  39.6486505  64.5950556
  54.1643407  38.6783473  65.3087950  53.8187027  39.8741216  63.4272328
  54.0031115  40.6918778  62.8462050  52.8324267  38.9547944  62.8676444
  53.0610460  37.9453903  63.2097707  51.4156236  39.3048382  63.3289160
  50.7393335  38.4846791  63.0891564  51.4026223  39.4225510  64.4122736
  50.9546795  40.4942749  62.7167388  50.0465989  40.6920276  63.0288230
  52.8945451  39.0515000  61.3490693  53.2156065  40.1057495  60.7926580
  52.6024542  37.9442548  60.6800468  52.3586653  37.0561752  61.1177755
  52.6107678  37.9224281  59.2284055  52.4948971  38.9376342  58.8494537
  53.9426885  37.3770185  58.6920262  54.7341294  38.0601305  58.9991830
  54.1371312  36.4227959  59.1808936  54.0609498  37.1649053  57.1683529
  53.2524160  36.5098510  56.8448376  53.9316437  38.4955903  56.4204329
  54.0187462  38.3200337  55.3483498  52.9609958  38.9423300  56.6376708
  54.7226211  39.1719367  56.7427559  55.4096219  36.5187708  56.8452313
  55.4932846  36.3693439  55.7687430  56.2153839  37.1698190  57.1841501
  55.4828284  35.5562075  57.3515977  51.4628581  37.0489041  58.7593467
  51.3217054  35.8939503  59.1817785  50.6289981  37.6149239  57.9006616
  50.7104978  38.5759375  57.5687102  49.5076376  36.8797066  57.3584153
  49.6617974  35.8089813  57.4955208  48.2094146  37.2640028  58.0859828
  47.4280749  36.5946169  57.7259150  48.3559503  37.0426740  59.1435010
  47.6567453  38.6979769  57.9939065  48.4714162  39.3992505  58.1768156
  47.0905636  38.9861144  56.6159076  46.7085128  40.0063788  56.5848935
  47.8758046  38.8698452  55.8681402  46.2802352  38.2889216  56.4025110
  46.5582804  38.8613336  59.0324153  46.1556497  39.8734487  58.9802574
  45.7619460  38.1432029  58.8362167  46.9683348  38.6850777  60.0264406
  49.3999332  37.2108305  55.8823876  49.9674224  38.1894460  55.3999887
  48.6882652  36.3786428  55.1519450  48.2418256  35.5291133  55.4962360
  48.5015012  36.6539930  53.7534599  48.8899264  37.6385570  53.4911082
  49.2666307  35.6517967  52.8679435  49.3551981  36.0757889  51.8671356
  50.2778540  35.5477771  53.2612427  48.6513043  34.2591223  52.7486399
  48.5768035  33.8114840  53.7398566  47.6365955  34.3452907  52.3604581
  49.4601031  33.3437204  51.8433063  50.1579819  33.8494570  50.9308132
  49.3859742  32.1087160  52.0366405  47.0154820  36.5504622  53.5190532
  46.3113359  35.7763087  54.1881822  46.5411897  37.3643732  52.5928326
  47.1104675  38.0343760  52.0756778  45.1423174  37.3658063  52.2342364
  44.5102379  36.8865663  52.9814771  44.6129823  38.7995168  52.0983144
  45.1317091  39.3042989  51.2830460  43.1269062  38.7767479  51.7838857
  42.7589898  39.7987205  51.6893161  42.9608988  38.2429291  50.8480839
  42.5928516  38.2719923  52.5888072  44.8654270  39.5562264  53.4067907
  44.2290523  39.1352422  54.1848990  45.8975614  39.3911069  53.7153165
  44.6120285  41.0576079  53.3224110  44.8146652  41.5156787  54.2901587
  45.2674478  41.4959562  52.5697741  43.5723899  41.2360880  53.0467818
  45.1236194  36.6527980  50.8962194  45.5520084  37.1996507  49.8802917
  44.6517697  35.4121548  50.9271888  44.3065553  34.9700151  51.7790001
  44.5760413  34.5533606  49.7562047  45.0587587  35.0539837  48.9171449
  45.2873218  33.2270363  50.0508248  46.3101734  33.4388332  50.3613125
  44.7928694  32.7431858  50.8925246  45.3222606  32.2613805  48.8855312
  46.2087432  32.4521894  47.8273670  46.8909657  33.2887479  47.8499128
  46.2288437  31.5849580  46.7469348  46.9250113  31.7441762  45.9366964
  45.3504522  30.5098037  46.7099398  45.3418360  29.6872092  45.6106951
  46.2284925  29.6901141  45.1925614  44.4628229  30.2922500  47.7476983
  43.7850116  29.4523093  47.7188992  44.4529892  31.1695915  48.8315037
  43.7603613  31.0015676  49.6437244  43.1192126  34.2774073  49.4004086
  42.3920871  33.6264748  50.1534753  42.6916435  34.7721183  48.2496142
  43.2635690  35.3158834  47.6038281  41.3215133  34.5575053  47.8258494
  41.1065211  35.2188547  46.9862684  41.1898295  33.1206604  47.3161553
  41.5820364  32.4340376  48.0665331  40.1344103  32.8796613  47.1843114
  41.9247326  32.9034557  46.0010581  42.5144801  33.8301554  45.4455408
  41.8856433  31.6725215  45.4936066  42.3549938  31.4684035  44.6119406
  41.3850522  30.9333400  45.9874064  40.3299325  34.9095653  48.9401991
  39.4758808  34.1091493  49.3204516  40.4536222  36.1270699  49.4533439
  41.1585780  36.7993000  49.1512693  39.5811072  36.6134505  50.5053132
  40.0324347  37.5575584  50.8110315  38.1613249  36.8188338  49.9610504
  37.8501318  35.9162904  49.4353781  37.4773303  36.9514777  50.7995263
  38.0276465  38.0102682  49.0200599  38.6274745  37.8285104  48.1278271
  36.9909061  38.0928248  48.6955300  38.4600528  39.3351763  49.6522660
  38.0733078  39.6144775  50.8086842  39.1787140  40.1090553  48.9842493
  39.5313386  35.7820022  51.7839308  38.5211015  35.7789139  52.4895132
  40.6152080  35.0716900  52.0793637  41.4396020  35.0081456  51.4827788
  40.7016402  34.3064441  53.3231017  39.8516298  34.5322258  53.9667492
  40.6636094  32.7930678  53.0719846  41.4416066  32.5385921  52.3522795
  40.9085354  32.2784138  54.0012620  39.3362875  32.2681980  52.5596523
  39.1247337  32.7158195  51.5883043  39.4117380  31.1919189  52.4045251
  38.1868846  32.5566133  53.5025857  38.4404950  32.8584113  54.6890008
  37.0235113  32.4665139  53.0564168  42.0344715  34.6938371  53.9579728
  42.9768437  35.0668415  53.2547144  42.1071025  34.6096971  55.2801537
  41.3414233  34.2902944  55.8737287  43.3112895  34.9750358  55.9988416
  43.9718639  35.4805907  55.2944094  42.9465360  35.9002216  57.1571041
  42.3058669  35.3556853  57.8510849  43.8563466  36.1577282  57.6989537
  42.2400408  37.1882618  56.7474386  41.2920363  36.9493917  56.2662760
  41.9629937  38.0271393  57.9715528  41.4578073  38.9465064  57.6758911
  41.3267203  37.4687490  58.6586965  42.9031326  38.2724840  58.4652539
  43.1099362  37.9538466  55.7634529  42.6050761  38.8746532  55.4710808
  44.0635495  38.1961978  56.2334163  43.2858906  37.3399127  54.8801652
  44.0631132  33.7643590  56.5355276  43.4720429  32.9017517  57.1798617
  45.3653519  33.6962333  56.2704988  45.8796995  34.3850009  55.7213979
  46.1696069  32.5855418  56.7697827  45.5681138  32.0431471  57.4996752
  46.5447149  31.6308999  55.6291588  47.1079057  32.1823669  54.8762961
  47.2058772  30.8571632  56.0182886  45.3622798  30.9783342  54.9729010
  44.6288809  30.0079358  55.6462984  44.9264028  29.7085811  56.6399953
  43.5217274  29.4215698  55.0578734  42.9676604  28.6619023  55.5899572
  43.1198046  29.8078046  53.7829857  42.2510521  29.3569702  53.3265271
  43.8417055  30.7741390  53.1039954  43.5422705  31.0740731  52.1102348
  44.9567725  31.3603151  53.7041822  45.5100852  32.1210671  53.1732186
  47.4288467  33.0883509  57.4620681  48.1754785  33.8940478  56.9025976
  47.6420645  32.6226272  58.6895324  47.0137332  31.9736963  59.1625889
  48.8130592  33.0038553  59.4820769  48.9242047  34.0876835  59.5020043
  48.6490106  32.4996684  60.9212595  47.6931008  32.8453473  61.3150151
  48.6160724  31.4099917  60.9168054  49.7602315  32.9598476  61.8408269
  50.8408708  33.3332650  61.3525779  49.5585069  32.9297756  63.0723235
  50.0403620  32.3505300  58.8458311  50.0338734  31.1497156  58.5748853
  51.0889554  33.1291621  58.6096340  51.1309235  34.1240509  58.8306815
  52.2944731  32.5856180  57.9934750  51.9991025  31.6508620  57.5158963
  52.8483929  33.5687696  56.9556552  52.9891946  34.5327754  57.4436694
  53.8348233  33.2196586  56.6500514  52.0106552  33.7911276  55.6941742
  51.0316953  34.1794308  55.9748950  52.6951267  34.8114264  54.7779290
  52.0897814  34.9613756  53.8840955  52.8035131  35.7590451  55.3055122
  53.6794853  34.4403950  54.4921545  51.8427583  32.4622935  54.9626687
  51.2467370  32.6147586  54.0628576  52.8222830  32.0729490  54.6869074
  51.3394290  31.7488226  55.6154196  53.3859646  32.2585125  59.0014250
  54.3953646  31.6519507  58.6472157  53.1859512  32.6610716  60.2544030
  52.3490969  33.1498664  60.5718987  54.1795673  32.4246805  61.2907308
  55.0779934  32.0894790  60.7722401  54.4464467  33.7189873  62.0633984
  53.5306101  34.0101692  62.5788635  55.1940214  33.5173405  62.8307755
  54.9247120  34.8980827  61.2178894  54.1488512  35.1708671  60.5027456
  55.2056455  36.0839147  62.1202285  55.5466759  36.9264448  61.5189046
  54.2946382  36.3615771  62.6502504  55.9779374  35.8173481  62.8421250
  56.1756104  34.5113839  60.4456049  56.5094710  35.3579715  59.8453445
  56.9628369  34.2295267  61.1450482  55.9536867  33.6685130  59.7910328
  53.8093076  31.3163318  62.2672347  54.6161071  30.9430047  63.1166319
  52.5942185  30.7932859  62.1679503  51.8833693  31.0854483  61.4974605
  52.2005890  29.7164151  63.0652078  52.2500401  30.0356977  64.1061470
  50.7632256  29.2833758  62.7996286  50.1332166  30.1670887  62.6945845
  50.7176097  28.7454284  61.8524761  50.2163737  28.4064948  63.9008959
  50.8201448  27.4016604  64.2573144  49.0656991  28.7851891  64.4475654
  48.6501863  28.2307627  65.1964990  48.5984722  29.6294168  64.1180934
  53.1558599  28.5616666  62.7732502  53.2316792  28.0801337  61.6434509
  53.9105857  28.1137200  63.7857095  54.0151129  28.6710023  65.1483997
  53.0420967  28.7356513  65.6349108  54.4358811  29.6767837  65.1434984
  54.9352069  27.6752394  65.8509807  54.3783241  26.8433148  66.2815116
  55.4904395  28.1414922  66.6643546  55.8442823  27.2239556  64.7423320
  56.3756821  26.3072259  64.9968488  56.5987666  27.9732887  64.5016176
  54.8596826  27.0155664  63.5972743  55.3161831  27.0436960  62.6079563
  54.2350030  25.6207709  63.6138862  54.8942198  24.6425142  63.2695013
  52.9729926  25.5293714  64.0140422  52.4021883  26.3239948  64.3029473
  52.2972823  24.2394297  64.0679575  52.7625953  23.6425894  64.8520490
  50.8148937  24.4213589  64.4050195  50.7174155  24.9136041  65.3723807
  50.3494543  25.0746423  63.6670709  50.1364119  23.1747410  64.4338675
  49.1928628  23.3210949  64.6531016  52.4424107  23.5090976  62.7382953
  52.6674595  24.1268539  61.6926619  52.3144268  22.1878331  62.7914123
  52.1216786  21.6735798  63.6514499  52.4403806  21.3449567  61.6104818
  53.1219285  21.8381249  60.9169894  53.0009838  19.9784538  62.0148427
  53.9424270  20.1116623  62.5483652  52.3112968  19.4887947  62.7021350
  53.2086582  19.1550468  60.8799087  53.5683665  18.2891934  61.1650626
  51.0999667  21.1649723  60.8919853  51.0536814  20.7701252  59.7281560
  50.0115837  21.4590094  61.5920299  50.0233307  21.7936656  62.5551998
  48.6809837  21.3200434  61.0145092  48.5873956  20.2948953  60.6558762
  47.6254298  21.6100110  62.0726986  47.6736309  22.6628277  62.3507680
  46.6356658  21.4365499  61.6509563  47.7987669  20.7609432  63.3034582
  47.9733669  19.5352774  63.1445897  47.7566832  21.3147363  64.4226097
  48.4710894  22.2576990  59.8349430  49.1063009  23.3098893  59.7456006
  47.5816853  21.8784132  58.9230293  47.0541551  21.0055630  58.9478356
  47.3068438  22.7409866  57.7867127  48.2056078  22.9309375  57.1991942
  46.2936763  22.0973594  56.8063721  46.4061771  22.5612931  55.8267507
  46.5760041  20.6117831  56.6681731  45.8592762  20.1676855  55.9772466
  47.5861577  20.4671161  56.2850396  46.4858813  20.1314667  57.6430162
  44.8905189  22.3372876  57.2691819  44.1927345  21.8787177  56.5684220
  44.7531482  21.8992412  58.2578773  44.7024111  23.4096139  57.3183530
  46.7196441  24.0080472  58.4061373  46.0636463  23.9441870  59.4421261
  46.9692766  25.1541524  57.7850001  47.5111371  25.2296610  56.9233414
  46.4745852  26.4288301  58.3013268  46.6643513  26.4245451  59.3750956
  47.2136724  27.5874753  57.6307142  47.0095092  27.5859775  56.5599919
  46.8479548  28.5356829  58.0232789  48.6054423  27.4820118  57.8531442
  49.0639521  28.2300223  57.4161969  44.9789310  26.6082834  58.1042456
  44.4383805  26.2848337  57.0500030  44.3151975  27.1352747  59.1262470
  44.7485022  27.4100036  60.0072538  42.8796762  27.3656112  59.0614418
  42.4679172  26.7149758  58.2902031  42.2344270  27.0402914  60.4104998
  42.4308572  27.8614285  61.0993024  41.1535504  26.9878725  60.2780002
  42.7107756  25.7456495  61.0474272  42.6861032  24.9473560  60.3057529
  43.7492016  25.8572233  61.3601007  41.8625891  25.3448682  62.2480903
  40.7351828  25.8725764  62.3840392  42.3182909  24.4971973  63.0489648
  42.5768757  28.8212804  58.6952398  43.3928329  29.7141098  58.9176170
  41.4050625  29.0557418  58.1264246  40.7181796  28.3342408  57.9089891
  41.0031949  30.4086264  57.7600049  41.7852265  30.8632751  57.1518312
  39.7038152  30.3766517  56.9668939  38.9703289  29.7937123  57.5248594
  39.3154321  31.3922287  56.8950885  39.8147467  29.8069258  55.5818944
  40.2735279  30.5335809  54.9113772  40.4574380  28.9264759  55.5869759
  38.4285088  29.4418964  55.0902734  37.7693334  30.3074061  55.1617626
  38.4698412  29.1588805  54.0387471  37.8907320  28.3398612  55.8809088
  38.4968895  27.9271182  56.5896213  36.6712640  27.8362622  55.7446698
  35.8409134  28.3367326  54.8437951  36.1384037  29.1123801  54.2511303
  34.9037580  27.9475259  54.7413648  36.2863296  26.8224962  56.5152617
  36.9281429  26.4359271  57.2074639  35.3497718  26.4319042  56.4136823
  40.7701524  31.2052048  59.0359591  39.9124183  30.8532421  59.8374348
  41.5229519  32.2826475  59.2236372  42.2393504  32.6093663  58.5755106
  41.3594559  33.0928836  60.4189269  41.2161538  32.4380991  61.2787099
  42.6089197  33.9387596  60.6635389  42.7378371  34.6282428  59.8292134
  42.4560965  34.5439483  61.5574789  43.8942654  33.1169028  60.8321566
  44.1057536  32.5941839  59.8996532  45.0848629  34.0206431  61.1417954
  45.9822586  33.4134083  61.2564949  45.2268702  34.7275953  60.3243662
  44.8966800  34.5675884  62.0656417  43.6969081  32.1182129  61.9456778
  44.6058722  31.5297782  62.0722824  43.4746132  32.6461048  62.8730376
  42.8679914  31.4559286  61.6975699  40.1438818  33.9841137  60.2613656
  39.8636861  34.4713476  59.1688394  39.4112546  34.1803721  61.3492029
  39.6163849  33.7705613  62.2608677  38.2266708  35.0217422  61.3143509
  37.8302288  35.0611486  60.2995189  37.1381704  34.4472259  62.2187771
  37.5516198  34.2752672  63.2127131  36.3393975  35.1803937  62.3279780
  36.5584895  33.1549806  61.6914583  37.3260715  32.3811479  61.7095425
  35.7567767  32.8240030  62.3514306  36.0165516  33.2970982  60.2667321
  35.0437954  34.0244948  60.0233277  36.6497520  32.6017371  59.3211333
  37.4465496  32.0150347  59.5669338  36.3370584  32.6569082  58.3518940
  38.6137901  36.4157381  61.7688212  39.4857365  36.5823032  62.6205175
  37.9675466  37.4178058  61.1874017  37.2388895  37.2988977  60.4842484
  38.2629858  38.7963735  61.5236573  39.0919805  38.8086314  62.2306973
  38.6459515  39.5451342  60.2548623  39.4942728  39.0403202  59.7927641
  37.8166176  39.4871120  59.5499469  39.0011752  40.9934931  60.4664905
  38.0939550  41.5823317  60.6049195  39.5933066  41.1018979  61.3753435
  39.9212286  41.6127746  59.0633753  38.8692793  41.1492154  57.7147339
  39.3182558  41.4721985  56.7758815  38.7465470  40.0661251  57.7041446
  37.8947235  41.6239905  57.8334541  37.0837988  39.4786622  62.2026463
  35.9433201  39.3175244  61.7728291  37.3713287  40.2373546  63.2605431
  38.3160767  40.3660102  63.6221518  36.3384919  40.9653524  64.0098904
  35.4394219  40.9768456  63.3942525  36.0493723  40.2684055  65.3488441
  36.9426328  40.3144788  65.9717863  35.2672420  40.8189985  65.8718934
  35.6255045  38.8327561  65.2108125  34.3825935  38.5080896  64.6748491
  33.7130051  39.2970796  64.3634775  33.9912832  37.1762984  64.5349547
  33.0254747  36.9371793  64.1152490  34.8499728  36.1553321  64.9375936
  34.5513598  35.1231304  64.8325036  36.0929924  36.4701714  65.4751107
  36.7618265  35.6822660  65.7876024  36.4733298  37.8030649  65.6092273
  37.4398926  38.0410994  66.0278129  36.7796300  42.4021232  64.2986252
  37.9755687  42.6904414  64.3453623  35.8190733  43.3015464  64.4994673
  34.8197503  43.1031454  64.4516390  36.1606565  44.6850898  64.8137692
  36.8343347  45.0938652  64.0601026  34.9078775  45.5663843  64.8353923
  34.3172247  45.3288442  65.7202047  35.2058009  46.6115482  64.9221109
  34.0438311  45.3936863  63.5967930  34.5836887  45.4018894  62.4659634
  32.8121134  45.2584612  63.7562507  36.8061005  44.6700932  66.2011762
  36.4634677  43.8376409  67.0362731  37.7481573  45.5719123  66.4542305
  38.0716874  46.2814255  65.7967260  38.3976980  45.5857496  67.7611277
  38.6515867  44.5568760  68.0150305  39.6833003  46.4139310  67.7329634
  40.2622926  46.1503474  66.8479009  39.4301173  47.4703749  67.6456721
  40.5365288  46.2023922  68.9729740  39.9628819  46.0692991  70.0769933
  41.7803189  46.1743067  68.8494321  37.4542071  46.1554517  68.8140748
  37.0303841  47.3078688  68.7278544  37.1028681  45.3441334  69.8201412
  37.4182214  43.9123192  69.9636902  38.4124652  43.7549809  70.3820056
  37.3885233  43.3913889  69.0072082  36.3266826  43.4351754  70.9030213
  36.6079933  42.5193367  71.4239299  35.3953953  43.2291408  70.3754327
  36.1939573  44.5948296  71.8405181  37.0173406  44.6374595  72.5527593
  35.2730080  44.5449027  72.4212492  36.2027659  45.7860950  70.8885086
  35.2075232  46.0466615  70.5284765  36.6875675  47.0673956  71.5598313
  35.9392515  48.0400131  71.6720255  37.9466841  47.0648153  71.9923735
  38.5790019  46.2700200  71.8950359  38.5367252  48.2232380  72.6553505
  37.7304615  48.7388849  73.1772385  39.6046889  47.7620854  73.6531591
  40.0272357  48.6385534  74.1451501  39.1263524  47.1616932  74.4266146
  40.7379400  46.9518580  73.0331919  40.4587699  46.6407190  72.0269780
  41.6273371  47.5760126  72.9393580  41.0589777  45.7233281  73.8809385
  40.2313402  45.0169349  73.8210239  41.9357792  45.2217918  73.4723391
  41.3043336  46.0628566  75.2814780  41.3527168  47.0509292  75.5304071
  41.4682973  45.1681019  76.2528810  41.4167336  43.8699764  75.9797427
  41.2511986  43.5564396  75.0238009  41.5422298  43.1859515  76.7265590
  41.6794826  45.5712350  77.5000848  41.7159006  46.5678186  77.7148614
  41.8053284  44.8845357  78.2434769  39.1469302  49.2218664  71.6690133
  40.1188168  49.9051133  71.9895242  38.5691610  49.3088570  70.4735099
  37.7604320  48.7573520  70.1870825  39.0686392  50.2283989  69.4561579
  38.9578970  51.2304245  69.8701034  40.5222966  49.8979662  69.1337322
  41.1071654  49.9041110  70.0527914  40.5816815  48.8891470  68.7248137
  41.1222262  50.8701490  68.1526909  41.2989599  50.5514045  66.9796453
  41.4230147  52.0703845  68.6214757  41.8194462  52.7761217  68.0006473
  41.2584772  52.2910623  69.6039770  38.2741440  50.1679125  68.1539568
  38.5473106  49.3348775  67.2875951  37.3065628  51.0676981  68.0042287
  37.0760114  51.7838065  68.6937936  36.4837989  51.0907682  66.8038470
  36.1120288  50.0756391  66.6651035  35.3063046  52.0547220  66.9800329
  34.7253260  52.0680181  66.0581603  34.6529177  51.6677362  67.7619744
  35.6924607  53.4789663  67.3304691  36.2036488  53.4951213  68.2928867
  36.3954712  53.8618252  66.5904020  34.4630484  54.3790446  67.3862413
  33.7796533  54.0192103  68.1547180  34.7602456  55.3884126  67.6713941
  33.7474032  54.4152006  66.0390967  34.4611582  54.6842780  65.2602051
  33.3789672  53.4174978  65.8018078  32.6103345  55.3768244  66.0162189
  32.1608692  55.3601326  65.0789210  31.9129567  55.1073837  66.7395349
  32.9619871  56.3355535  66.2147732  37.2688070  51.4530861  65.5496763
  36.6963591  51.5911020  64.4699360  38.5778382  51.6141963  65.6895003
  39.0782724  51.5276336  66.5745135  39.4154388  51.9376690  64.5431724
  38.7639116  52.0240760  63.6735178  40.1383026  53.2725361  64.7372960
  40.4893786  53.3370066  65.7674096  41.0207969  53.2925028  64.0971881
  39.2835127  54.4897991  64.4328934  38.8562850  54.3914525  63.4351888
  38.4500062  54.5312974  65.1339624  40.0797084  55.7853737  64.5162536
  40.8703477  55.7695062  63.7659659  39.4270063  56.6238862  64.2736452
  40.6740122  56.0048487  65.8359201  40.1538243  56.5764688  66.5007087
  41.8451418  55.5106010  66.2290862  42.5584022  54.7611854  65.4013411
  42.2098422  54.5633058  64.4637082  43.4560561  54.3824081  65.7020974
  42.3086749  55.7735142  67.4445263  41.7666880  56.3564350  68.0819089
  43.2067568  55.3922129  67.7408729  40.4333939  50.8371613  64.3060749
  41.6401663  51.0533655  64.4076135  39.9352240  49.6478801  63.9937337
  38.9397777  49.4410039  63.9094068  40.8149742  48.5280907  63.7447351
  41.3055921  48.6612621  62.7802407  41.5993477  48.5089111  64.5012688
  40.0783437  47.2080857  63.7537066  38.8650545  47.1507912  63.9742071
  40.8198112  46.1394288  63.5076001  41.8210239  46.1691393  63.3147337
  40.2447051  44.8154046  63.4953174  39.2378052  44.8875667  63.9062081
  40.1573750  44.2559864  62.0677142  39.8616525  43.2083075  62.1116816
  39.1177263  45.0267175  61.2766553  39.0593162  44.6257433  60.2641451
  38.1462380  44.9304775  61.7610697  39.3992239  46.0793861  61.2343472
  41.5120810  44.3500300  61.3881757  41.4405170  43.9506303  60.3768892
  41.8262595  45.3931503  61.3449805  42.2438988  43.7738412  61.9540982
  41.0906618  43.8799005  64.3351337  42.2126433  44.2035518  64.7263732
  40.5288203  42.7186467  64.6196554  39.5889753  42.4578161  64.3214795
  41.2073232  41.6989873  65.3907031  42.2370133  41.9970883  65.5900925
  40.5221625  41.4865151  66.7669917  39.4461536  41.3998566  66.6164655
  41.0160155  40.2030283  67.4191887  40.5238434  40.0715318  68.3828003
  40.7838145  39.3549994  66.7751890  42.0941357  40.2619129  67.5676757
  40.8135289  42.6865279  67.6733382  41.8924180  42.8311037  67.7304445
  40.3956115  43.5829399  67.2167349  40.2646355  42.5502393  69.0720828
  40.5140920  43.4409515  69.6488785  39.1813068  42.4373789  69.0285934
  40.7015158  41.6739729  69.5505165  41.1484411  40.4167101  64.5714694
  40.0808755  40.0051409  64.1011327  42.3130729  39.8176081  64.3636651
  43.2077773  40.1751533  64.6993859  42.4021441  38.5769275  63.6234221
  41.5389579  38.4237282  62.9753692  43.6431045  38.5554931  62.7041404
  44.5368985  38.4258870  63.3145333  43.5465145  37.3949031  61.7381200
  44.4244929  37.3855041  61.0921590  43.4956799  36.4599804  62.2966765
  42.6490233  37.5020932  61.1290873  43.7706462  39.8876253  61.9474384
  43.8992095  40.6891955  62.6755502  44.6776914  39.8579929  61.3433192
  42.6014463  40.2357740  61.0471201  42.7893089  41.1926023  60.5596232
  42.4819248  39.4609053  60.2903155  41.6909734  40.3049397  61.6427913
  42.5485998  37.5193944  64.7076156  43.6217034  37.3582261  65.2970113
  41.4622888  36.8104892  64.9839194  40.5674186  36.9272259  64.5084606
  41.4693904  35.7842692  66.0171623  41.8903269  36.2341261  66.9157814
  40.0385873  35.3123202  66.2677186  39.4329527  36.1688289  66.5643085
  39.6239563  34.9379350  65.3324081  39.9087331  34.2335478  67.3256870
  40.5923710  33.4149179  67.1029733  40.1962252  34.6339713  68.2974768
  38.4844123  33.7104331  67.3873253  38.4115105  32.9318513  68.1465595
  37.8111265  34.5132079  67.6886039  38.0455256  33.1512917  66.0342937
  38.1105490  33.9355099  65.2803661  38.7292677  32.3585838  65.7303086
  36.6514967  32.6154476  66.0750905  36.3943275  32.2464730  65.1379055
  36.5948275  31.8496054  66.7766775  35.9940034  33.3765959  66.3398201
  42.3597893  34.5816157  65.6680929  42.2449215  34.0006977  64.5891464
  43.2474482  34.2135390  66.5856017  43.3824370  34.6786827  67.4830945
  44.1127108  33.0744129  66.3446778  44.3020533  32.5679581  67.2910799
  43.5920253  32.3647322  65.7018863  45.4375089  33.4333475  65.7072252
  46.3585911  32.6200792  65.6543834  45.5384258  34.6590304  65.2213547
  44.7908623  35.3521486  65.2493730  46.7628544  35.1123938  64.5953984
  46.9989496  34.4283928  63.7802772  46.5813111  36.5238734  64.0474246
  45.7710723  36.5193855  63.3187087  46.2749214  37.1826118  64.8602058
  47.8335662  37.0935828  63.3927229  48.7052165  36.9064025  64.0189548
  48.0469772  36.4065332  62.0385635  48.9414317  36.8086318  61.5632227
  48.1676243  35.3337249  62.1899363  47.1832709  36.5873892  61.3988076
  47.6858926  38.5868419  63.2302773  48.5822369  38.9924751  62.7617140
  46.8202996  38.8008748  62.6035495  47.5479567  39.0468216  64.2087789
  47.9090596  35.1138186  65.5979450  47.7825452  35.6425368  66.7014848
  49.0313770  34.5267631  65.2008965  49.1439206  34.0768861  64.2919303
  50.2187978  34.4741677  66.0442480  49.8951878  34.1745892  67.0412852
  51.2245127  33.4727786  65.4752880  51.2891762  33.6264362  64.3978591
  52.2069235  33.7005289  65.8895063  50.9291581  32.0144907  65.7296031
  49.8563395  31.8803365  65.8673597  51.2138197  31.4291191  64.8552572
  51.6606238  31.4946216  66.9433411  51.1932825  31.7331035  68.0769775
  52.7189512  30.8584114  66.7650553  50.9071997  35.8331597  66.1114606
  51.1686040  36.4553323  65.0815679  51.1944857  36.2938941  67.3237822
  50.9391196  35.8185112  68.1888286  51.9159979  37.5481011  67.5156416
  52.1805047  38.0133536  66.5665725  51.0696946  38.5772630  68.2587900
  50.7150493  38.1405385  69.1918524  51.6951918  39.4292306  68.5237152
  49.8817841  39.0641439  67.4552617  50.1883544  39.2239942  66.4213504
  49.1146174  38.2900345  67.4436048  49.2901087  40.3468043  68.0056818
  48.9798481  40.3946380  69.2181085  49.1302067  41.3067120  67.2221101
  53.1222217  37.1586849  68.3415811  53.0431128  37.0317427  69.5619632
  54.2370490  36.9461113  67.6509918  54.3085958  37.0678122  66.6412785
  55.4693039  36.5147294  68.2869121  55.1269296  35.9154385  69.1312131
  56.3370574  35.7029213  67.3066874  56.7424038  36.3786126  66.5531195
  57.4887148  35.0452440  68.0538840  58.0978810  34.4735647  67.3535445
  58.1025852  35.8124799  68.5251473  57.0917709  34.3778046  68.8185109
  55.4888299  34.6371760  66.6068767  54.9360317  34.0751761  67.3599739
  54.7522439  35.1314858  65.9732926  56.2979554  33.6633183  65.7565778
  55.6270232  32.9399599  65.2945730  56.8292078  34.2136887  64.9796998
  57.0164343  33.1399715  66.3873370  56.3391696  37.6287178  68.8385256
  56.7657514  38.5222519  68.1097281  56.6124126  37.5551885  70.1346451
  56.2397204  36.8343688  70.7530311  57.4848346  38.5169949  70.7951580
  57.1413087  39.5325036  70.6000732  57.4975278  38.2960926  72.3281339
  57.7470769  37.2533805  72.5237729  58.5413784  39.1788530  72.9922500
  58.5318710  39.0069549  74.0682382  59.5271327  38.9382020  72.5945649
  58.3141927  40.2256318  72.7898773  56.2074189  38.5967774  72.8680521
  56.2177971  38.4546618  73.8375341  58.8903168  38.2528222  70.2618656
  59.3315106  37.1080062  70.2095852  59.5906614  39.2977313  69.8458037
  59.2482096  40.2587026  69.8444081  60.9469286  39.1301427  69.3456536
  61.2652040  38.0990175  69.4977905  61.0263196  39.4047236  67.8271730
  62.0735324  39.5036858  67.5419855  60.3938192  38.2473550  67.0676295
  60.4496580  38.4416298  65.9967092  60.9276457  37.3256518  67.2982428
  59.3495708  38.1455805  67.3637852  60.3058501  40.6884244  67.4837185
  60.3715106  40.8665058  66.4100944  59.2583910  40.6065287  67.7745336
  60.7672372  41.5183378  68.0183722  61.8544292  40.0778221  70.1113137
  61.4563034  41.2018206  70.4073682  63.0658208  39.6294334  70.4345161
  63.4292836  38.7125199  70.1743961  63.9860896  40.4548720  71.2119713
  63.3586021  41.2894430  71.5258004  64.5406167  39.6499385  72.3843927
  65.1629225  38.8421798  71.9991545  65.1865771  40.2920795  72.9832117
  63.4782253  39.0723895  73.2620211  62.9413352  37.8183275  73.0523940
  63.2391430  37.1619765  72.3306165  61.9827175  37.6009877  73.9323375
  61.3846597  36.7043708  74.0067623  61.8787101  38.6685002  74.7078892
  62.8040473  39.5988743  74.3105113  62.9646435  40.5714222  74.7526974
  65.1375982  41.1219043  70.4808996  65.8104498  41.9809844  71.0520372
  65.3736857  40.7353817  69.2322215  64.8359356  40.0207216  68.7425606
  66.4559431  41.3266261  68.4475542  66.4081916  42.4113306  68.5381850
  67.8138507  40.8565921  68.9769690  68.6010854  41.2154895  68.3150309
  67.9917674  41.3032278  69.9552124  67.9065220  39.3490059  69.0912536
  67.8061523  38.6317608  68.0951485  68.0960921  38.8597099  70.3122273
  68.1646190  37.8518305  70.4531246  68.1732151  39.4920438  71.1088589
  66.2974703  40.9459974  66.9837287  65.4532702  40.1198703  66.6465030
  67.1088895  41.5344094  66.1131684  67.8425471  42.1992616  66.3571376
  66.9819069  41.2417135  64.6916415  65.9526441  41.4910410  64.4347468
  67.9480099  42.1012959  63.8706852  67.7451556  41.9363645  62.8126810
  67.7385522  43.1513819  64.0761014  69.4172147  41.8443465  64.1258852
  69.6414275  42.0035064  65.1806485  69.6542494  40.8039883  63.9028372
  70.2810321  42.7660687  63.2687307  70.1364562  42.5281763  62.2143783
  69.9641474  43.7993607  63.4082501  71.7540774  42.6296759  63.6258296
  71.8771657  42.7268114  64.7046933  72.1033354  41.6334400  63.3534952
  72.5865282  43.6527437  62.9368869  73.5439826  43.2766640  62.7851859
  72.1575415  43.8888323  62.0194816  72.6403797  44.5097219  63.5244388
  67.1657442  39.7699575  64.3407229  66.4595521  39.2450856  63.4779927
  68.0981505  39.0974249  65.0073386  68.6875658  39.4949459  65.7388744
  68.3409427  37.6887587  64.7153775  68.6148527  37.6075854  63.6634130
  69.4910366  37.1585854  65.5701764  69.1690555  37.0933952  66.6091838
  69.7421096  36.1470097  65.2501516  70.7256508  38.0360120  65.4805294
  70.7829400  39.0573906  66.2040324  71.6264264  37.7119204  64.6787932
  67.0873474  36.8533504  64.9408191  66.7388634  36.0052185  64.1150606
  66.4084569  37.0954568  66.0561577  66.6835097  37.7807667  66.7589047
  65.1839268  36.3713106  66.3577042  65.4049937  35.3039824  66.3687388
  64.6408831  36.7791997  67.7262754  64.9097322  37.8186787  67.9122984
  63.5528442  36.7318007  67.6974701  65.1336184  35.9349362  68.8898135
  64.7834287  34.9098050  68.7654660  66.2229934  35.9026723  68.8761331
  64.6618508  36.4690133  70.2386541  63.5070191  36.9486357  70.3214559
  65.4459524  36.4006247  71.2149500  64.1366167  36.6793309  65.2935336
  63.4334165  35.7862649  64.8223557  64.0346138  37.9474751  64.9146938
  64.6107728  38.7088704  65.2724813  63.0468578  38.3355557  63.9202344
  62.0932726  37.9262652  64.2538083  62.9151804  39.8692170  63.8017522
  63.7201113  40.2450166  63.1701812  61.5820347  40.2206698  63.1770728
  61.4925342  41.3038139  63.0946932  61.5166966  39.7748539  62.1845684
  60.7747671  39.8363197  63.8010657  63.0266258  40.5072143  65.1570106
  62.9318337  41.5883903  65.0586897  62.2335588  40.1307106  65.8026085
  63.9959431  40.2661701  65.5940606  63.4081490  37.7729582  62.5531855
  62.5479030  37.2469505  61.8484999  64.6798550  37.8649640  62.1812894
  65.4219329  38.2722983  62.7499055  65.1027814  37.3646306  60.8793732
  64.5096985  37.9148306  60.1490359  66.5935868  37.6364661  60.6487245
  67.1438278  37.3853370  61.5552127  66.9568742  36.9752133  59.8624071
  66.9010256  39.0723242  60.2671424  65.8729281  39.9764538  59.9965760
  64.8468943  39.6472561  60.0636554  66.1461154  41.2951689  59.6410776
  65.3368409  41.9798534  59.4366273  67.4604517  41.7247089  59.5513470
  67.7235348  43.0364730  59.2163081  66.8875606  43.5487482  59.2188436
  68.5030790  40.8433421  59.8123353  69.5275552  41.1771465  59.7397466
  68.2170547  39.5238711  60.1697418  69.0291628  38.8415933  60.3737698
  64.7979776  35.8912516  60.6527174  64.3920810  35.5070424  59.5542529
  64.9787873  35.0647923  61.6764649  65.3054343  35.3476625  62.6009671
  64.7065471  33.6382348  61.5254950  65.3138691  33.2577135  60.7039936
  65.0731397  32.8763902  62.8001462  66.0648176  33.1874182  63.1283648
  64.3753870  33.1483173  63.5918045  65.0583883  31.3614686  62.6206578
  64.1623999  31.0760949  62.0695684  65.9140614  31.0651811  62.0133816
  65.0960627  30.6020541  63.9375099  65.9673676  30.8313525  64.7824892
  64.1473048  29.6842570  64.1167862  63.4463918  29.5269387  63.3927303
  64.1218220  29.1391156  64.9783095  63.2247662  33.4267503  61.2181361
  62.8593362  32.6631021  60.3196978  62.3832887  34.1215270  61.9776319
  62.6901860  34.7538248  62.7174417  60.9343363  34.0498587  61.8301783
  60.6411373  33.0010535  61.8822920  60.2413853  34.8394483  62.9781897
  60.6622700  35.8440513  63.0218230  58.7457655  34.9740355  62.7174451
  58.2825781  35.5295947  63.5334753  58.5858982  35.5062448  61.7793446
  58.2970743  33.9823641  62.6532796  60.4958248  34.1313473  64.3109728
  59.8944224  33.2231168  64.3488608  61.5407711  33.8240033  64.3542835
  60.1835638  34.9771294  65.5252226  60.3900525  34.4052908  66.4295301
  60.8034124  35.8731881  65.5133265  59.1324514  35.2636048  65.5086790
  60.4907431  34.6077693  60.4797391  59.6855346  33.9951705  59.7834713
  61.0333901  35.7657467  60.1140458  61.7185362  36.2677914  60.6793907
  60.6975618  36.4345811  58.8591087  59.6134921  36.5440591  58.8819449
  61.4167605  37.7842094  58.7954326  61.0755302  38.3831687  59.6399565
  62.4813874  37.6017233  58.9435725  61.2592683  38.6297679  57.5278542
  61.4814543  38.0208867  56.6520573  59.8171740  39.1324183  57.4056392
  59.7163859  39.7322054  56.5008087  59.1387112  38.2808764  57.3537104
  59.5692195  39.7417310  58.2743795  62.2335083  39.7986848  57.5796699
  62.1246395  40.4033133  56.6789941  62.0207376  40.4110703  58.4557353
  63.2539026  39.4192022  57.6414800  60.9917265  35.6456263  57.5749719
  60.1375741  35.5548268  56.6895719  62.1899284  35.0780532  57.4619093
  62.9217068  35.1113198  58.1715265  62.5272275  34.3428614  56.2502843
  62.3114810  35.0052954  55.4118234  64.0137700  33.9806665  56.2209024
  64.3129251  33.8291214  55.1835489  64.5844173  34.8294011  56.5966475
  64.3972047  32.7522611  57.0168070  64.0534404  32.8625378  58.0453331
  63.8924528  31.8788538  56.6039800  65.8929329  32.5225947  57.0063414
  66.4921919  32.5718258  55.9088165  66.4704093  32.2916562  58.0946307
  61.6768091  33.0934468  56.0803612  61.3507423  32.7145032  54.9555629
  61.3162058  32.4453088  57.1846539  61.5858478  32.7115465  58.1315121
  60.4740108  31.2621153  57.0873816  60.8703372  30.6011320  56.3159087
  60.4644522  30.4848781  58.4048621  60.3272382  31.1856452  59.2283739
  59.6071860  29.8123758  58.4127012  61.7335891  29.6732456  58.6508668
  61.9465983  29.0583793  57.7764713  62.5791575  30.3496621  58.7786626
  61.6046761  28.7761889  59.8888311  61.4060674  29.3939063  60.7648065
  60.7497629  28.1110041  59.7670788  62.8714970  27.9422584  60.1271915
  63.7177445  28.6106649  60.2873043  62.7507443  27.3573071  61.0389923
  63.1753684  27.0253240  58.9886844  63.9332812  26.3687346  59.2643642
  62.3218615  26.4855675  58.7410760  63.4835505  27.5832122  58.1668045
  59.0576432  31.7027341  56.7274164  58.3571117  31.0378276  55.9594503
  58.6492951  32.8443696  57.2709025  59.2111568  33.4222472  57.8958488
  57.3231872  33.3538359  56.9925412  56.5884274  32.5819002  57.2202147
  57.1166875  34.1946450  57.6543349  57.1484345  33.7989589  55.5529235
  56.1897421  33.3976486  54.8888566  58.0709350  34.6273368  55.0667046
  58.8739368  34.9592812  55.6002541  58.0043660  35.1374462  53.7003950
  57.0272320  35.5943960  53.5462844  59.0881166  36.2065079  53.4798389
  59.0282926  36.5799710  52.4574949  58.9327663  37.0302051  54.1765743
  60.0714419  35.7682599  53.6494707  58.1657261  33.9996753  52.6984996
  57.6151573  34.0385320  51.5982710  58.9143971  32.9773303  53.0962389
  59.3655504  32.9174751  54.0088039  59.1485059  31.8393769  52.2309949
  59.5392248  32.2215734  51.2884247  60.1643781  30.9032491  52.8599811
  60.3319105  30.0513864  52.2005056  61.1032055  31.4345748  53.0116190
  59.7880018  30.5496490  53.8202299  57.8654550  31.0829956  51.9253206
  57.7005173  30.5717532  50.8175067  56.9497398  30.9991659  52.8878923
  57.0308741  31.4042668  53.8206492  55.7155101  30.2731010  52.6160915
  55.9834405  29.5758045  51.8227820  55.2375656  29.5007755  53.8544607
  54.2848439  29.0279636  53.6162775  55.9490638  28.6998705  54.0547170
  55.0646070  30.3080485  55.1185594  55.9498577  30.2074395  55.7469017
  54.9664346  31.3653385  54.8732554  53.8259786  29.8334127  55.8832127
  53.8204288  30.2833405  56.8757812  52.9295758  30.1825876  55.3700296
  53.7708616  28.3164141  56.0177948  53.9125877  27.8585515  55.0389028
  54.5910747  27.9773178  56.6502488  52.4761768  27.8605546  56.5961818
  52.4762163  26.8230593  56.6723229  52.3522804  28.2768559  57.5407261
  51.6952511  28.1619556  55.9793662  54.5759750  31.1188884  52.0537994
  53.5064170  30.5889933  51.7600753  54.8071646  32.4215030  51.9025458
  55.6823038  32.8753237  52.1631186  53.8040358  33.3275126  51.3389776
  52.8918486  33.4009843  51.9311106  54.3836708  34.7493226  51.2569500
  54.8129795  34.9999760  52.2273179  55.2032410  34.7426601  50.5377634
  53.4097281  35.8601265  50.8629089  52.4842304  35.7415344  51.4267164
  53.8333336  36.8240182  51.1450882  53.0937979  35.8693606  49.3851499
  54.0158298  35.7717383  48.8114243  52.4715069  35.0091681  49.1374893
  52.4071662  37.0985847  49.0056357  51.4176926  37.0391862  48.7646797
  52.9919968  38.2923607  48.9541780  54.2764150  38.4129923  49.2451763
  54.8193642  37.5906524  49.5089211  54.7244747  39.3290023  49.2054140
  52.2844711  39.3746881  48.6510495  51.2869473  39.2937448  48.4558867
  52.7387896  40.2874245  48.6133149  53.5429366  32.7507053  49.9486832
  54.4763614  32.5585384  49.1777837  52.2854742  32.4481198  49.6422207
  51.4925568  32.6113243  50.2625983  51.9337617  31.8430107  48.3611518
  52.3777034  30.8484793  48.3999976  50.4049898  31.7378901  48.1718081
  50.0160143  32.7314935  47.9494743  50.0835113  30.7814956  47.0262623
  49.0030635  30.7139872  46.9006273  50.5330222  31.1530583  46.1050092
  50.4846245  29.7939969  47.2535365  49.8016134  31.2231587  49.3664384
  48.8311024  31.1598105  49.2420621  52.5065877  32.5877242  47.1616293
  52.1749226  33.7397636  46.9101824  53.3771165  31.9057289  46.4307456
  53.6615357  30.9486183  46.6401852  54.0118011  32.4667728  45.2507425
  53.5287595  33.3915052  44.9353369  55.4891613  32.8044859  45.5516371
  56.0318407  31.8737274  45.7166332  56.1237471  33.5328214  44.3890266
  57.1629262  33.7592579  44.6249147  56.0822052  32.9041879  43.4993933
  55.5832231  34.4614312  44.2025657  55.5555253  33.6360506  46.7248259
  55.2774809  33.1182526  47.5085418  53.9119516  31.3960811  44.1642369
  54.1014457  30.2109591  44.4287587  53.5840345  31.8018588  42.9479344
  53.4066503  32.7720291  42.6881165  53.4534842  30.8409338  41.8665988
  54.0968481  29.9845547  42.0702253  52.0181363  30.3464389  41.7663318
  51.9373545  29.6274823  40.9511228  51.7321782  29.8676136  42.7024927
  51.3557920  31.1896448  41.5733923  53.8759721  31.4857289  40.5688530
  53.9888363  32.7043088  40.4755328  54.1034279  30.6653220  39.5577119
  53.9869278  29.6527250  39.5928702  54.5517069  31.1876773  38.2869720
  55.0689982  32.1199015  38.5129184  55.5038047  30.1768340  37.6098232
  55.8375852  30.5764747  36.6521955  56.3677649  30.0039690  38.2518329
  54.9786283  29.2358578  37.4468548  53.4313516  31.5426370  37.3317100
  52.4287859  30.8386014  37.2409960  53.6145082  32.6575153  36.6335543
  54.4070739  33.2843380  36.7718940  52.6890638  33.0910769  35.5941646
  52.0584270  32.2693477  35.2563269  51.6977347  34.1795049  36.0831791
  50.7978365  34.1367919  35.4703685  51.2937351  33.9320308  37.5505573
  50.5978361  34.7072507  37.8722166  50.8146868  32.9567594  37.6366532
  52.1823546  33.9568158  38.1820595  52.3081745  35.4701403  35.9551809
  51.6828666  36.1592668  36.2622182  53.6113472  33.6622408  34.5024988
  54.7575203  34.0191879  34.7840518  53.1296400  33.7199067  33.2634852
  52.1921453  33.4124128  33.0040393  53.9210736  34.2396987  32.1495201
  54.7907889  33.5859700  32.0763418  53.1094818  34.2063586  30.8541591
  52.2594637  34.8803305  30.9593880  53.7283834  34.5974881  30.0467697
  52.5891586  32.8261341  30.4439614  51.9633114  32.4173875  31.2369497
  51.7532499  32.9579308  29.1830176  51.3811965  31.9765699  28.8890819
  50.9113305  33.6230714  29.3727771  52.3664463  33.3688101  28.3812311
  53.7571132  31.8744401  30.2262701  53.3781285  30.8946560  29.9350679
  54.4020802  32.2639897  29.4379620  54.3287741  31.7822000  31.1495656
  54.4344082  35.6557925  32.3738723  55.4119727  36.0675967  31.7513733
  53.7645583  36.4048491  33.2445871  52.9333960  36.0941406  33.7490477
  54.1871974  37.7683447  33.5480705  54.6356825  38.1834600  32.6455554
  52.9832131  38.6253848  33.9554549  52.4219232  38.0995781  34.7276032
  53.3452676  39.5523953  34.4006257  52.0432310  38.9646569  32.8092049
  51.6606111  38.0486911  32.3600248  51.1833962  39.5186737  33.1855563
  52.9012873  39.9364033  31.5756711  52.8853663  41.5293158  32.3490767
  53.3850121  42.2521300  31.7035462  51.8552400  41.8430253  32.5149115
  53.4067724  41.4748885  33.3045846  55.2325765  37.7878305  34.6661026
  56.1230989  38.6381288  34.6799105  55.1351297  36.8472560  35.5995836
  54.4193130  36.1216038  35.6166509  56.0877600  36.7967806  36.7005839
  57.0491010  37.1514246  36.3278358  55.6290228  37.7006265  37.8501476
  55.3584062  38.6792426  37.4533100  54.7309170  37.2804494  38.3021467
  56.7006133  37.8706537  38.9221987  57.7266790  37.1807850  38.9107330
  56.4653393  38.7839671  39.8515091  57.1445544  38.9409360  40.5961094
  55.6053998  39.3310524  39.8229495  56.2514764  35.3736178  37.2068000
  55.3048873  34.7601778  37.7025807  57.4592186  34.8449582  37.0669470
  58.2532806  35.3291907  36.6489156  57.7404846  33.4897411  37.5177873
  57.0044682  32.8164340  37.0795503  59.1500303  33.0567046  37.0534262
  59.3498157  32.0419424  37.3965012  59.2001138  33.0885512  35.9653897
  59.8952305  33.7339766  37.4716897  57.6323324  33.4004317  39.0419477
  57.4352591  32.3162244  39.5894427  57.7366027  34.5408143  39.7193547
  57.8716962  35.4533787  39.2838206  57.6629701  34.5725982  41.1825413
  57.4363743  33.5712635  41.5495687  59.0193752  35.0354977  41.7333943
  59.1198588  36.1122566  41.6012220  59.0656905  34.8403541  42.8052021
  60.1656069  34.3288705  41.0379255  60.3722608  32.9602728  41.2220469
  59.7791541  32.4282237  41.9511402  61.3280136  32.2689824  40.4843456
  61.4693776  31.2096494  40.6384065  62.0970702  32.9454254  39.5518020
  63.0142382  32.2400631  38.8088862  63.4773370  32.8493320  38.1969083
  61.9256762  34.3114560  39.3528431  62.5305461  34.8380425  38.6289252
  60.9613570  34.9962142  40.1000283  60.8288141  36.0575050  39.9500116
  56.5355209  35.4944000  41.6698151  56.7233909  36.2945941  42.5820324
  55.3618879  35.3495441  41.0653191  55.1841945  34.6552534  40.3395178
  54.2064577  36.1816021  41.3885346  54.5872039  37.2008860  41.4525241
  53.1515851  36.0318451  40.2813320  53.5842007  36.3337066  39.3278099
  52.8734205  34.9820904  40.1873668  51.9883093  36.8063177  40.5362880
  52.2144512  37.7594490  40.4977332  53.5642796  35.9084170  42.7427451
  53.3486748  34.7559823  43.1322446  53.2721646  36.9781853  43.4742577
  53.4831104  37.9385146  43.2042439  52.6056520  36.8344833  44.7590210
  53.0717952  36.0384413  45.3392817  52.7079425  38.1144545  45.5722224
  52.4309873  38.9723342  44.9586002  52.0111208  38.0838527  46.4101448
  54.0213130  38.2606041  46.0419120  54.0892165  39.0684300  46.5561165
  51.1513669  36.5359696  44.4669552  50.4982086  37.2619134  43.7170460
  50.6565960  35.4569413  45.0544793  51.1936950  34.8552275  45.6791562
  49.2790375  35.0317552  44.8537052  48.8948894  35.5000425  43.9478871
  49.2546216  33.5169189  44.7140488  49.6649059  33.0656311  45.6174353
  48.2209196  33.1804274  44.6312616  50.0356290  33.0297259  43.5146525
  50.9792893  33.5695561  43.4416968  50.2806526  31.9741299  43.6349090
  49.2261690  33.2313321  42.2512399  49.3221728  32.3467760  41.6216775
  48.1727645  33.3234144  42.5133270  49.6290406  34.3957695  41.4959248
  50.4682566  34.8938738  41.7938806  48.9745002  34.8555710  40.4394616
  47.8720555  34.2512485  40.0171101  47.5224954  33.4268489  40.5058616
  47.3733900  34.6103937  39.2032419  49.4383837  35.9080351  39.7845482
  50.2976942  36.3632714  40.0937979  48.9366039  36.2638284  38.9709358
  48.3720935  35.4773176  46.0032528  47.2444217  35.0035166  46.1436914
  48.8760787  36.3957194  46.8165806  49.8054184  36.8013536  46.7067962
  48.1324454  36.9095350  47.9519814  47.0863486  37.0169975  47.6639912
  48.2574939  35.9501669  49.1275773  47.6942421  36.3311878  49.9800557
  47.8261442  34.9837607  48.8667218  49.6283904  35.7904235  49.4831388
  49.7899402  34.8622968  49.7531842  48.7023729  38.2510146  48.3723897
  49.7786419  38.6361192  47.9332661  47.9728734  38.9539109  49.2333498
  47.0599770  38.6595554  49.5785586  48.4327587  40.2305440  49.7629672
  49.0842467  40.7436676  49.0549082  47.2583654  41.1690730  50.0542399
  46.6637102  40.7479218  50.8650659  47.6492573  42.1226049  50.4083392
  46.3646233  41.4195254  48.8778247  46.8154427  41.9889732  47.7078213
  45.8019935  42.1264738  46.8699458  45.8574305  42.5453648  45.8758723
  44.7101807  41.6644944  47.4533838  43.7778635  41.6471088  47.0397227
  45.0360602  41.2113216  48.7079558  44.3591304  40.7706334  49.4260554
  49.1193189  39.8707183  51.0807512  48.5322106  39.2096344  51.9316806
  50.3552553  40.3112039  51.2472308  50.8597142  40.8727411  50.5602328
  51.1076038  40.0186271  52.4567119  50.6957285  39.1284435  52.9314888
  52.5764266  39.7719818  52.0955089  52.6399109  38.9966891  51.3328976
  53.0041466  40.6780474  51.6660167  53.3256894  39.3848417  53.2284245
  54.2582377  39.2321234  52.9677721  51.0055201  41.1861120  53.4242215
  51.1792088  42.3407773  53.0266559  50.7260859  40.8861031  54.6915684
  50.5745627  39.9366453  55.0339201  50.6139272  41.9187652  55.7087397
  50.9589920  42.8499026  55.2582352  49.1494791  42.0977223  56.1705667
  48.7984257  41.1757558  56.6331555  49.0621637  43.2217506  57.2097381
  48.0267150  43.3415846  57.5302498  49.6818698  42.9706521  58.0710202
  49.4156579  44.1540943  56.7682053  48.2669735  42.4061632  54.9643175
  47.2352916  42.5322282  55.2911526  48.6107798  43.3233147  54.4872271
  48.3236535  41.5828302  54.2516745  51.4848477  41.5897745  56.9190506
  51.1669009  40.7111022  57.7226784  52.5904273  42.3120392  57.0329126
  52.8570087  43.0439488  56.3742960  53.5316393  42.1223115  58.1208962
  53.3216395  41.1851754  58.6360185  54.9473597  42.0705286  57.5477574
  54.9934169  41.2929534  56.7854416  55.1635027  43.0162387  57.0516811
  56.0012096  41.8075099  58.5736515  56.2300254  40.5148706  59.0339253
  55.6637809  39.6937483  58.6201253  57.1798437  40.2664330  60.0202867
  57.3428117  39.2588446  60.3726901  57.9160466  41.3128953  60.5499573
  58.6556577  41.1225982  61.3143737  57.7006782  42.6057434  60.0958580
  58.2736516  43.4244941  60.5057725  56.7431555  42.8493024  59.1081398
  56.5793548  43.8578250  58.7578421  53.3949016  43.2599839  59.1358959
  53.6643856  44.4191213  58.8217165  52.9867222  42.9301795  60.3570055
  52.7874497  41.9779115  60.6636765  52.7924522  43.9571330  61.3708357
  53.0454615  44.8932317  60.8731807  51.3375186  43.9558942  61.8546379
  51.1265622  43.0190477  62.3697284  51.1943438  44.7572896  62.5793802
  50.4251198  44.1212408  60.7784173  50.4926506  45.0343042  60.4299236
  53.7124763  43.8517061  62.5745063  53.8615526  42.7800842  63.1697094
  54.3155819  44.9879992  62.9266817  54.1909916  45.8676847  62.4248962
  55.2139689  45.0835440  64.0649212  55.3623654  44.0768447  64.4548596
  56.5813186  45.6696546  63.6816328  56.4466818  46.6858862  63.3104775
  57.4763657  45.7014279  64.9052598  58.4474056  46.1166244  64.6348559
  57.0176206  46.3218785  65.6757337  57.6085502  44.6884933  65.2858553
  57.2198191  44.8397633  62.5779373  58.1876585  45.2660433  62.3160723
  57.3559621  43.8155722  62.9256752  56.5734669  44.8423437  61.7009811
  54.5956447  46.0184976  65.0786898  54.3887400  47.2030867  64.7984967
  54.3058230  45.4882297  66.2593538  54.4758818  44.5130942  66.5056556
  53.7088640  46.2810885  67.3170721  53.3642282  47.2316370  66.9100675
  52.5041477  45.5548945  67.9151557  52.8138297  44.5630655  68.2430707
  51.9660586  46.3093312  69.1157798  51.1090759  45.7752857  69.5262833
  52.7440319  46.3867263  69.8753742  51.6578969  47.3085514  68.8094068
  51.4832815  45.4466344  66.9174408  50.7075571  44.9803092  67.2929863
  54.7560349  46.5225736  68.3909785  55.3986123  45.5866153  68.8675309
  54.9405564  47.7834904  68.7593204  54.4216276  48.5761449  68.3833713
  55.9353184  48.1237968  69.7629583  56.3760572  47.1763239  70.0745755
  56.9972639  49.0493274  69.1747960  56.5490650  50.0155340  68.9435740
  58.1088753  49.2580608  70.1818613  58.8646147  49.9188077  69.7572667
  57.7005487  49.7076585  71.0865449  58.5627670  48.2983441  70.4267021
  57.5504913  48.4456192  67.8857367  58.1380684  47.5618800  68.1345324
  56.7171654  48.1112000  67.2672088  58.4101984  49.3937212  67.0779403
  58.7638709  48.8885144  66.1786929  57.8227534  50.2673625  66.7961595
  59.2647177  49.7095760  67.6760426  55.3413066  48.7971819  70.9954775
  54.7885012  49.8933103  70.9117235  55.4487005  48.1172141  72.1341571
  55.8667043  47.1886965  72.2023184  54.9707776  48.6495656  73.4010701
  54.1123901  49.3002541  73.2321752  54.5187506  47.5299754  74.3450051
  55.1814035  46.6736680  74.2214178  54.6263879  47.8710038  75.3746089
  53.1057682  47.0858414  74.1253331  52.7304591  46.2857059  73.0663113
  51.4253357  46.0724651  73.1197543  50.8518932  45.4826359  72.4200213
  50.9429040  46.7047509  74.1752770  49.9641507  46.7149110  74.4642887
  51.9740320  47.3468056  74.8219591  51.8958447  47.9465735  75.7169481
  56.1396087  49.3885950  74.0278328  57.2069006  48.8111186  74.2397264
  55.9381457  50.6648473  74.3231761  55.0618536  51.1606772  74.1627208
  56.9893435  51.4672253  74.9147341  57.8212855  50.8066734  75.1601819
  57.4404724  52.5255597  73.9116643  56.6035180  53.1899675  73.6948173
  58.2215209  53.1352140  74.3650811  57.9616390  51.9384659  72.6063551
  58.8949975  51.4103392  72.7999062  57.2487309  51.2006324  72.2372292
  58.2411278  53.1832104  71.3268563  56.5575451  53.4585228  70.7702547
  56.5541497  54.2056622  69.9758051  56.1421599  52.5250012  70.3918929
  55.9523601  53.8129466  71.6041803  56.5428909  52.1321784  76.2226402
  55.4491846  52.6996224  76.3044193  57.3966530  52.0463836  77.2403782
  58.2939117  51.5651432  77.1865684  57.1161271  52.6441133  78.5420919
  56.3140264  53.3721210  78.4219365  56.6665102  51.5806779  79.5475478
  55.7452722  51.1193932  79.1908492  57.4196852  50.7934492  79.5938983
  56.4368343  52.1325586  80.9457505  56.6493746  53.2011786  80.9531562
  55.3872565  52.0137358  81.2155442  57.3092740  51.4338664  81.9820860
  56.8889819  50.4542196  82.2101839  58.3029171  51.2657568  81.5676820
  57.4246925  52.2537474  83.2710381  56.4257149  52.4725148  83.6470841
  57.9281645  51.6560588  84.0316525  58.1720706  53.5410297  83.0813743
  58.1309583  54.0990396  83.9587361  59.1639595  53.3352432  82.8477862
  57.7397881  54.0821608  82.3056173  58.3734268  53.3255112  79.0646149
  59.4080154  52.6862537  79.2259262  58.2827751  54.6248242  79.3185085
  57.4370324  55.1797051  79.1857247  59.4278477  55.3684134  79.8213005
  60.1685886  54.6450717  80.1625490  60.0138348  56.2391311  78.7130727
  61.0140011  56.5603843  79.0049678  60.1225902  55.6392331  77.8093329
  59.1748232  57.4622949  78.3966192  58.1853659  57.1445871  78.0665435
  59.0342376  58.0474258  79.3057223  59.8021113  58.3391398  77.3281240
  60.8210175  57.9282866  76.7417191  59.2721921  59.4395713  77.0672466
  59.0335603  56.2626689  80.9887317  57.8551769  56.5409332  81.2033258
  60.0273950  56.7139387  81.7423590  61.0084160  56.4782639  81.5946696
  59.7839925  57.6046964  82.8674759  58.7168152  57.8138854  82.9444081
  60.2261138  56.9663926  84.1903149  61.2965445  56.7678288  84.1436733
  59.9472806  57.9069441  85.3567385  60.2675500  57.4374990  86.2867265
  60.4953930  58.8380810  85.2125796  58.8788663  58.1193207  85.4056473
  59.5045609  55.7447855  84.3900206  59.7855755  55.3329438  85.2333373
  60.5822576  58.8746356  82.6244198  61.8067548  58.8240536  82.4989564
  59.8868024  60.0074171  82.5430314  58.8733555  60.0585713  82.6457910
  60.5310972  61.2964987  82.2947111  61.2397237  61.1240396  81.4845905
  59.5041220  62.3715296  81.8808496  60.0384806  63.2145841  81.4431226
  58.5332507  61.8038364  80.8545737  57.8136376  62.5721797  80.5705744
  59.0852483  61.4790246  79.9722309  58.0050502  60.9527498  81.2854771
  58.7679055  62.8081691  83.0334794  58.0965278  63.4679232  82.7621190
  61.2731879  61.8075932  83.5234815  61.1273213  61.2705255  84.6201889
  62.0614565  62.8597300  83.3265683  62.1794180  63.3190842  82.4237988
  62.8359955  63.4544494  84.4042659  63.4690079  62.6827687  84.8411906
  63.7334478  64.5918032  83.8698339  64.3034173  64.2259282  83.0161411
  62.8765762  65.7571586  83.4071743  63.5182691  66.5541762  83.0318409
  62.2086398  65.4247800  82.6123621  62.2862541  66.1299211  84.2440643
  64.7234592  65.0357353  84.9538406  65.2165528  65.9516562  84.6284598
  64.1701097  65.2760438  85.8617443  65.7808087  63.9963666  85.2822058
  66.4430866  64.3837538  86.0565476  65.2979816  63.0867126  85.6387848
  66.3606371  63.7724036  84.3870183  61.8904286  64.0177284  85.4611416
  62.3075202  64.3569615  86.5678414  60.6141732  64.1069068  85.1064005
  60.2625831  63.8255543  84.1913081  59.5888528  64.6204975  86.0032404
  60.0774900  65.2365624  86.7570545  58.5935440  65.4575208  85.2055253
  58.1966527  64.8609000  84.3848561  57.7502789  65.7223238  85.8444997
  59.2185271  66.7182870  84.6520176  60.2329630  67.1725055  85.2220452
  58.6940172  67.2583107  83.6536446  58.8572505  63.4999863  86.7330287
  57.7921312  63.7161458  87.3134579  59.4315813  62.3034791  86.7017143
  60.3115601  62.0955362  86.2305941  58.8103102  61.1742788  87.3669074
  59.4959993  60.3267177  87.3530280  58.6340354  61.4253303  88.4129749
  57.5002849  60.7679791  86.7228483  56.7403545  59.9769597  87.2814708
  57.2239482  61.3174488  85.5467709  57.8249550  61.9897737  85.0710513
  55.9985998  60.9828959  84.8331256  55.1972641  60.7794839  85.5430268
  55.5680546  62.1563760  83.9479809  55.5204499  63.0572397  84.5595268
  56.3353754  62.3251903  83.1915396  54.2288588  61.9656639  83.2522973
  54.2796325  61.0888251  82.6071247  53.4592487  61.7675058  83.9990072
  53.8271665  63.1752766  82.4256927  54.5728753  64.1785012  82.4340628
  52.7632357  63.1249464  81.7722953  56.2620110  59.7458735  83.9764086
  57.2076492  59.7204312  83.1933536  55.4428698  58.7134444  84.1495206
  54.6689207  58.7024720  84.8138370  55.5969355  57.4835661  83.3765205
  56.6267672  57.4347321  83.0227606  55.3075007  56.2531088  84.2373273
  56.0607421  56.1790487  85.0215724  54.3444696  56.3791314  84.7309499
  55.2930755  54.9566588  83.4296136  54.6792749  55.0998822  82.5401700
  56.3053495  54.7406582  83.0875168  54.7668703  53.7602840  84.2077936
  55.4158225  53.3469925  85.1958201  53.6996028  53.2316191  83.8251469
  54.6326876  57.4944444  82.2015871  53.4189473  57.4911178  82.3927404
  55.1646756  57.5052281  80.9852917  56.1647674  57.5098700  80.7864830
  54.2993562  57.5120792  79.8165956  53.2723986  57.5880335  80.1737062
  54.5979768  58.7252139  78.9305392  53.9285698  58.6710041  78.0725132
  54.3195398  59.6148188  79.4966459  56.0046925  58.9546859  78.3914682
  56.7233489  58.3550141  78.9507327  56.0695187  58.5370539  76.9174308
  57.0774337  58.7027589  76.5358012  55.8162711  57.4802619  76.8274175
  55.3611113  59.1305736  76.3397784  56.3505352  60.4378042  78.5416978
  57.3552790  60.6171805  78.1598720  55.6351404  61.0373585  77.9776012
  56.3069667  60.7170281  79.5944973  54.3964116  56.2230667  79.0249689
  55.4841598  55.7030066  78.7683148  53.2293067  55.7050033  78.6603532
  52.3318457  56.1411017  78.8746845  53.1153432  54.4634402  77.9190515
  54.1198509  54.0491013  77.8271519  52.1976275  53.4607540  78.6540429
  51.2215964  53.9209457  78.8099940  52.0080065  52.2100412  77.8099491
  51.3592375  51.5099725  78.3375055  51.5516560  52.4795746  76.8569113
  52.9763731  51.7426065  77.6299606  52.7836708  53.1118532  80.0131910
  52.1280827  52.4044456  80.5218360  53.7685676  52.6628358  79.8809577
  52.8756471  54.0166927  80.6131043  52.5177506  54.7179510  76.5506754
  51.3938817  55.2125323  76.4362982  53.2667310  54.3872969  75.5075636
  54.2096041  54.0036324  75.5676451  52.7573447  54.5628325  74.1625659
  51.6907385  54.7815252  74.2146113  53.4271388  55.7524716  73.4688480
  53.2262812  55.6895083  72.3991598  52.9615621  56.6708723  73.8266028
  54.9078045  55.8556335  73.6723321  55.1292001  55.9271631  74.7368426
  55.3937228  54.9517060  73.3062263  55.4673340  57.0648037  72.9515173
  55.1908983  57.0267450  71.8978827  55.0298630  57.9749148  73.3630062
  56.9801502  57.1145926  73.0854914  57.2365463  57.3264000  74.1234479
  57.3888182  56.1322334  72.8504383  57.6291137  58.1323259  72.2076336
  58.5075754  58.4656749  72.6540464  57.8494838  57.7056608  71.2854146
  56.9829938  58.9352754  72.0717395  52.9552539  53.2826170  73.3731976
  53.8119867  52.4578812  73.7041442  52.1309446  53.1092472  72.3476957
  51.4116166  53.7799086  72.0772304  52.1880480  51.9286205  71.5126023
  53.0404713  51.3168930  71.8066989  50.9045863  51.0743926  71.6790200
  50.0476579  51.6556456  71.3372999  50.9949322  49.8029783  70.8408391
  50.0854694  49.2165929  70.9702940  51.1090341  50.0675147  69.7893277
  51.8546497  49.2149156  71.1624633  50.7247571  50.7083657  73.1532424
  51.6041315  50.1593191  73.4904984  50.6761788  51.6241781  73.7416240
  49.4882447  49.8769297  73.4354414  49.4317680  49.6593266  74.5017379
  48.5997181  50.4303896  73.1306009  49.5427853  48.9425834  72.8761622
  52.3248505  52.3732219  70.0672378  51.5441864  53.2007115  69.5804098
  53.3444210  51.8452089  69.4001041  54.0173298  51.1908764  69.8002637
  53.5740189  52.1775972  68.0089269  52.9224137  52.9949797  67.6982427
  54.5996523  52.5138031  67.8606950  53.2980079  50.9376947  67.1890387
  53.4784611  49.8226530  67.6715422  52.8403589  51.1103545  65.9593318
  52.6552268  52.0150816  65.5255508  52.5670867  49.9579319  65.1306821
  53.1935240  49.1328207  65.4676121  51.1044512  49.5330072  65.2580296
  50.8383321  49.4780072  66.3131801  50.4694939  50.2968890  64.8085991
  50.8117624  48.1864797  64.5971067  50.9890071  48.2636176  63.5240606
  51.5032524  47.4363813  64.9810921  49.3811280  47.7282350  64.8416494
  49.1774532  47.7154442  65.9122623  48.6860905  48.4388470  64.3935217
  49.1461646  46.3425829  64.2574796  49.3104495  46.3661115  63.1802990
  49.8689558  45.6408172  64.6746641  47.7708418  45.8712771  64.5429861
  47.6366906  44.9241407  64.1341756  47.6250316  45.8274953  65.5718708
  47.0841526  46.5298248  64.1241093  52.8923541  50.2728094  63.6896480
  52.5978622  51.3596850  63.2049420  53.5153774  49.3114254  63.0162003
  53.7665002  48.4110035  63.4224005  53.8982701  49.4596465  61.6253554
  53.4475966  50.3819160  61.2573547  55.4198786  49.5376045  61.5005067
  55.7689682  50.3947212  62.0760415  55.8490556  48.6477372  61.9610330
  55.9654342  49.6564158  60.0744783  55.6606158  48.7860811  59.4933447
  55.4007953  50.9004076  59.3994668  55.7950011  50.9756222  58.3859958
  54.3140283  50.8320326  59.3614749  55.6895437  51.7852570  59.9673310
  57.4856562  49.7141279  60.1209573  57.8774029  49.7985032  59.1076734
  57.7992441  50.5792244  60.7050333  57.8703132  48.8052682  60.5841788
  53.3928263  48.2954299  60.7865924  53.6715993  47.1294032  61.0864931
  52.6387607  48.6214620  59.7444277  52.3727195  49.5777070  59.5089208
  52.1214551  47.6106083  58.8357783  52.2370349  46.6226436  59.2827875
  50.6262518  47.7998322  58.5884743  50.4584142  48.7768351  58.1356378
  50.2839863  47.0533122  57.8720609  49.8042923  47.6896633  59.8548307
  49.9384200  46.7273286  60.6055421  48.9445501  48.6708124  60.0944195
  48.3607701  48.6439528  60.9307397  48.8659127  49.4510485  59.4431210
  52.8986584  47.7303079  57.5247001  52.8580904  48.7638873  56.8724557
  53.6253736  46.6797794  57.1645115  53.7074632  45.8277825  57.7188901
  54.3817966  46.6620222  55.9180770  54.4893694  47.6473741  55.4640608
  55.8028563  46.1599318  56.1746729  55.7713576  45.1328624  56.5390823
  56.3651757  46.1500573  55.2407359  56.5150873  47.0541311  57.2007609
  55.9227985  47.0975150  58.1151032  57.8628545  46.4749179  57.5442777
  58.3600177  47.1162881  58.2721891  57.7340820  45.4781938  57.9664624
  58.4714423  46.4107683  56.6422696  56.6515424  48.4859915  56.6436381
  57.1571884  49.1144764  57.3763466  57.2328437  48.4641593  55.7215627
  55.6607800  48.8923899  56.4391308  53.5996786  45.7132797  55.0191537
  53.5869971  44.4960605  55.2241455  52.9420393  46.2865656  54.0203419
  52.9872069  47.2816749  53.8023180  52.0875923  45.5154665  53.1417496
  52.0800274  44.5119299  53.5664448  50.6770943  46.1533102  53.1116675
  50.7449239  47.1511628  52.6777063  49.7332484  45.3431307  52.2392845
  48.7494337  45.8117194  52.2345623  50.1213878  45.3045927  51.2211707
  49.6509025  44.3310400  52.6344056  50.1506488  46.2647648  54.5195460
  49.1572572  46.7141244  54.5019971  50.0924169  45.2723936  54.9662680
  50.8208548  46.8894494  55.1105274  52.5834625  45.3394413  51.7195612
  52.8761499  46.3119176  51.0205698  52.6722406  44.0788473  51.3090746
  52.4482058  43.2801000  51.9030420  53.0979224  43.7112300  49.9697843
  53.5318060  44.5656528  49.4507152  54.1624424  42.6134730  50.0229507
  55.0079486  42.9612662  50.6170906  53.7534348  41.7398647  50.5309245
  54.6547033  42.2053623  48.6391462  54.3451571  42.9111364  47.6527081
  55.3575453  41.1801892  48.5356133  51.8562494  43.1821766  49.2647456
  51.5030521  42.0135815  49.4013733  51.1827662  44.0490913  48.5235618
  51.4493486  45.0259126  48.3964556  49.9722481  43.6500911  47.8144562
  49.3795557  43.0837585  48.5332797  49.2232231  44.8809628  47.3145579
  49.8634810  45.3901295  46.5938409  48.3425574  44.5366519  46.7719319
  48.7632342  45.9156709  48.3419270  49.6209251  46.3086708  48.8871090
  48.0678176  47.0350180  47.6040194  47.7299765  47.7861278  48.3177887
  48.7614941  47.4908776  46.8976831  47.2092096  46.6361002  47.0639500
  47.8228419  45.2738796  49.3665866  47.5054706  46.0246099  50.0900432
  46.9483245  44.8704367  48.8550025  48.3438579  44.4692700  49.8849637
  50.2525462  42.7725618  46.6121013  51.3613028  42.7808264  46.0714040
  49.2370768  42.0121803  46.2083752  48.3434729  41.9492071  46.6969541
  49.3265880  41.1918884  45.0087128  50.2333739  40.5950288  44.9045398
  48.1904852  40.1822507  44.9561461  48.2791005  39.5812397  44.0506351
  48.2404753  39.5321269  45.8299802  47.2358168  40.7090075  44.9504379
  49.1245588  42.2884686  43.9707026  48.7558439  43.4099354  44.3336494
  49.3418374  41.9990840  42.6947584  49.6048133  41.0839784  42.3295140
  49.1988203  43.0586008  41.7136243  48.8929068  43.9634884  42.2392899
  50.1821045  43.2553987  41.2870886  48.2321453  42.8337850  40.5715449
  47.9169970  41.7018815  40.2135100  47.7619776  43.9384911  39.9994883
  48.0084684  44.8821023  40.2989902  46.8418366  43.8905414  38.8799699
  45.8585580  43.5670028  39.2212190  46.7004110  45.2778530  38.2574275
  46.4210688  46.0001368  39.0242151  47.6590195  45.5990488  37.8509489
  45.7251299  45.2654416  37.2333114  45.6458046  46.1622476  36.8463082
  47.3810015  42.9065853  37.8514176  48.5638948  42.9321565  37.5018988
  46.5055223  42.0337509  37.3696270  45.5199691  42.0044686  37.6297585
  46.9113453  41.0273190  36.4051746  47.8121810  41.4084328  35.9240962
  47.1827003  39.7077845  37.1326057  47.9153601  39.8836871  37.9198578
  46.2649195  39.3783370  37.6192030  47.6871682  38.5959301  36.2339885
  46.9231548  38.3529687  35.4959104  48.5624092  38.9437256  35.6849116
  48.0474253  37.3448543  37.0174893  48.7572396  37.4812721  38.0373828
  47.6255712  36.2350595  36.6117252  45.8996953  40.7892374  35.3001124
  44.7401563  40.4857528  35.5603916  46.3514671  40.9437308  34.0638454
  47.3004913  41.2430140  33.8399646  45.5105953  40.6932530  32.8974142
  44.4543228  40.9156285  33.0492677  45.9759119  41.5661185  31.7281699
  45.8595797  42.6165503  31.9968515  47.0386447  41.3973163  31.5555760
  45.2119720  41.2910740  30.4453904  44.9914708  40.1387939  30.0735088
  44.8188259  42.3538462  29.7533286  44.3126525  42.2324005  28.8757032
  45.0231975  43.2912064  30.0992623  45.7875065  39.2146466  32.6086593
  46.8870859  38.8690333  32.1705298  44.8200988  38.3363400  32.8594457
  43.8879144  38.5684557  33.2032661  45.0758254  36.9158680  32.6367256
  46.0030875  36.7124071  33.1715450  43.9659786  35.9988071  33.2335326
  44.3031947  34.9646886  33.1665319  43.7296012  36.3595019  34.6953910
  42.9532112  35.7155131  35.1077088  44.6526524  36.2211490  35.2580711
  43.4140527  37.4001042  34.7671330  42.6666976  36.1194950  32.4444369
  42.2966585  37.1424118  32.5162512  42.8669639  35.9261262  31.3908113
  41.5889165  35.1586177  32.9356412  40.6863726  35.2884366  32.3387907
  41.9442780  34.1328161  32.8388820  41.3644573  35.3679167  33.9816556
  45.2936539  36.5800308  31.1731252  45.8429191  35.5310900  30.8508179
  44.8768099  37.4813998  30.2901802  44.3996859  38.3517049  30.5260356
  45.0925943  37.2577256  28.8719373  44.6528571  36.3099480  28.5615074
  44.6142161  38.0399726  28.2825114  46.5929388  37.2533991  28.6374660
  47.1057637  36.4924913  27.8224710  47.3009749  38.1021261  29.3762307
  46.8908363  38.7357119  30.0622660  48.7459515  38.1975880  29.2631789
  49.0012455  37.9100147  28.2431909  49.2095943  39.6282543  29.5426252
  48.8527406  39.9220862  30.5301252  50.2986741  39.6387292  29.5811013
  48.7507508  40.6669914  28.5332085  49.0075687  40.3442342  27.5242098
  47.6657347  40.7679637  28.5698923  49.4090445  42.0108551  28.8331563
  49.0939048  42.7421508  28.0896325  49.0663711  42.3736108  29.8018566
  50.8725347  41.9214579  28.8374646  51.2963801  41.0362898  28.5595916
  51.6855197  42.9177979  29.1799073  51.1821951  44.0860061  29.5524713
  50.1716488  44.2209734  29.5769242  51.8049735  44.8493116  29.8148179
  52.9993186  42.7478942  29.1488714  53.3905960  41.8507932  28.8615151
  53.6187536  43.5140987  29.4124089  49.4610385  37.2545202  30.2284181
  50.4633250  36.6475581  29.8644499  48.9606225  37.1355502  31.4591330
  48.1280973  37.6199011  31.7945594  49.6067388  36.2636476  32.4429341
  50.6741057  36.4845774  32.4103169  49.0858145  36.5283572  33.8543348
  49.7836421  36.1204464  34.5852790  49.0321657  37.6029693  34.0302203
  47.8056014  35.9496414  34.0427424  47.5793615  35.9599274  34.9963627
  49.3713483  34.8033550  32.1030461  50.0778674  33.9249542  32.5954917
  48.3750146  34.5578085  31.2547790  47.7890509  35.2796493  30.8353014
  48.0427029  33.2024024  30.8551991  47.2825139  33.2366462  30.0744750
  48.9247293  32.7324963  30.4203847  47.5378984  32.3451497  32.0023767
  47.4616860  31.1238725  31.8810567  47.1804493  32.9855028  33.1137142
  47.2169598  33.9984479  33.2234370  46.6982149  32.2713089  34.2875520
  47.5184966  31.6461599  34.6399562  46.3010283  33.2710707  35.3714068
  45.9405290  32.7328451  36.2479337  47.1673045  33.8732019  35.6457799
  45.5110454  33.9211133  34.9947683  45.5384601  31.3181954  33.9839960
  44.5397854  31.6983915  33.3710174  45.6886570  30.0753216  34.4324185
  46.5107183  29.7642723  34.9505793  44.6905716  29.0249386  34.2283494
  43.9071130  29.4106692  33.5754907  45.3369310  27.7849271  33.5538295
  46.1572209  27.4276253  34.1753951  44.3218011  26.6655045  33.4220931
  44.7906569  25.8037525  32.9474188  43.9610011  26.3837315  34.4107716
  43.4838403  27.0037373  32.8124486  45.8860645  28.1739149  32.1855321
  46.3390413  27.3015036  31.7140573  45.0740791  28.5443438  31.5595263
  46.6379003  28.9539653  32.3034183  44.0828409  28.6223219  35.5686001
  44.6908502  28.8362208  36.6145404  42.9016850  28.0100388  35.5223273
  42.4322817  27.7755961  34.6476393  42.1493388  27.6073980  36.7161220
  41.1945213  28.1162857  36.5838845  41.9300994  26.0769148  36.7594955
  41.4749672  25.8112408  37.7137030  41.2215906  25.7985260  35.9788248
  43.2049782  25.2719165  36.5797854  44.0407088  25.2548266  37.5081449
  43.3584674  24.6355055  35.5076245  42.6424096  28.1381167  38.0670971
  42.3386554  29.2794520  38.4179462  43.3950891  27.3478499  38.8222110
  43.6930988  26.4055578  38.5702650  43.8532231  27.8226291  40.1172292
  42.9666689  27.9086990  40.7447774  44.8255906  26.8289083  40.7441179
  44.4482214  25.8179115  40.5913540  45.7833865  26.8936406  40.2274268
  45.0480511  27.0578424  42.2345389  45.5448491  28.0148118  42.3905875
  44.0880585  27.1097271  42.7475351  45.8882888  25.9381037  42.8266257
  45.3594421  24.9909003  42.7172087  46.8197254  25.8489379  42.2671141
  46.1985420  26.1735191  44.2823992  46.7420578  27.1111150  44.3976053
  45.2706337  26.2713966  44.8465643  47.0114323  25.0454882  44.8355327
  47.2162520  25.2247229  45.8390524  46.4797044  24.1563148  44.7438704
  47.9052213  24.9702209  44.3086322  44.4967484  29.2116706  40.0474597
  44.1353101  30.1049774  40.8165568  45.4414680  29.3996396  39.1294611
  45.7602780  28.6823165  38.4781840  46.1065535  30.6899054  38.9895167
  46.5398151  30.9496784  39.9555018  47.2254167  30.6071286  37.9456421
  46.8143676  30.2273637  37.0108104  47.6016061  31.6098543  37.7449542
  48.3740174  29.7248941  38.3752451  48.0084546  28.7208086  38.5897614
  49.0954350  29.6358265  37.5626267  49.0523588  30.2982292  39.6043816
  49.7633467  31.0662000  39.3011556  48.3087521  30.7843462  40.2363336
  49.7444013  29.2710451  40.3712994  50.7277658  29.1017957  40.1608710
  49.1814067  28.5388642  41.3269464  47.9106693  28.7170485  41.6467818
  47.3559097  29.4204971  41.1589960  47.4858663  28.1510401  42.3810338
  49.8930214  27.6278345  41.9660085  50.8743438  27.4865826  41.7262037
  49.4612055  27.0661843  42.6993529  45.1129951  31.7738414  38.5948910
  45.2142439  32.9116856  39.0575716  44.1562825  31.4068889  37.7444465
  44.0733738  30.4658282  37.3589016  43.1279099  32.3340443  37.2835652
  43.6152966  33.2513593  36.9538845  42.3651301  31.7299681  36.1130388
  41.6003624  32.4298241  35.7774589  43.0554799  31.5273331  35.2948327
  41.8920150  30.7994355  36.4276325  42.1664560  32.6838167  38.4141671
  41.6695246  33.8026784  38.4915413  41.9010540  31.7203713  39.2861583
  42.2888530  30.7784429  39.2291244  41.0142234  31.9372681  40.4206900
  40.0403429  32.2993390  40.0910305  40.8098451  30.6160545  41.1668597
  41.1971629  29.8043919  40.5512861  41.4040534  30.6351870  42.0805251
  39.3627420  30.3031924  41.5327228  39.0241151  30.9832700  42.3147403
  38.7194227  30.4656006  40.6682109  39.2306060  28.8562921  42.0117934
  39.8596442  28.7033315  42.8887871  38.2020842  28.6662491  42.3200881
  39.6110590  27.9089183  40.9650397  39.3208469  28.1157933  40.0095667
  40.3101728  26.7951776  41.1724005  40.7151733  26.4754658  42.3947695
  40.4908117  27.0846951  43.1821687  41.2510007  25.6208421  42.5474962
  40.6099802  25.9989165  40.1544606  40.3046037  26.2398984  39.2111017
  41.1461011  25.1460763  40.3145854  41.6771903  32.9709929  41.3383222
  41.0249880  33.8754134  41.8678367  42.9843938  32.8302496  41.5192206
  43.5413449  32.0830536  41.1045390  43.7403678  33.7571869  42.3457697
  43.2968581  33.8036102  43.3403897  45.1870538  33.2744190  42.4795000
  45.6456011  33.2232539  41.4924552  45.7599299  33.9976455  43.0595090
  45.2667463  31.9158309  43.1451467  45.0499537  32.0279554  44.2073886
  44.4926863  31.2711678  42.7285476  46.6124074  31.2363893  42.9861579
  47.2942249  31.4732738  41.9633942  46.9714369  30.4418247  43.8767385
  43.6995387  35.1482365  41.7186054  43.4343400  36.1292316  42.4042178
  43.9522468  35.2247077  40.4140213  44.1676873  34.4213897  39.8246119
  43.9379021  36.5053621  39.7142865  44.6850788  37.1553245  40.1701438
  44.2981967  36.3097199  38.2296206  44.2832038  37.2744178  37.7211059
  45.2945212  35.8732650  38.1509465  43.5722718  35.6425257  37.7636926
  42.5699831  37.1776848  39.8491112  42.4785009  38.3976098  40.0025516
  41.5088936  36.3810082  39.7944058  41.5460722  35.3705451  39.6604803
  40.1729523  36.9380123  39.9294032  39.9833554  37.6453619  39.1221959
  39.4308328  36.1448207  39.8397110  40.0225734  37.6350378  41.2708172
  39.5718426  38.7814952  41.3418687  40.4195983  36.9506918  42.3364784
  40.8027579  36.0058310  42.2979074  40.3354589  37.5141298  43.6759735
  39.3166223  37.8678931  43.8356247  40.6877605  36.4320432  44.6966881
  41.6116758  35.9390138  44.3946013  40.8759337  36.8975846  45.6644251
  39.5919357  35.3977285  44.8424386  39.7109391  34.2845268  44.3310168
  38.5081635  35.7665180  45.5187382  37.7305630  35.1165491  45.6307149
  38.4554905  36.7006513  45.9259303  41.2810412  38.6923553  43.8253550
  40.9353622  39.7115000  44.4180507  42.4842856  38.5436926  43.2895423
  42.7989688  37.7002880  42.8084517  43.4695261  39.6087661  43.3537895
  43.6798617  39.8350154  44.3994185  44.7922446  39.1667633  42.6843073
  44.5828206  38.7532182  41.6974446  45.7148622  40.3633690  42.4977904
  46.6418856  40.0379534  42.0256832  45.2264295  41.1042707  41.8657443
  45.9376175  40.8053791  43.4687467  45.4566406  38.0822979  43.5407434
  45.7232719  38.5132702  44.5064020  44.7295779  37.2940265  43.7340672
  46.6917233  37.4640113  42.9266959  47.0938003  36.7084451  43.6013875
  46.4313300  37.0000262  41.9757767  47.4416562  38.2375668  42.7603424
  42.9137076  40.8672811  42.6715478  42.8593874  41.9288924  43.2827269
  42.4750615  40.7377680  41.4195829  42.4785456  39.8631124  40.8957895
  41.9401081  41.8873589  40.6899156  42.7309003  42.6369458  40.7108720
  41.6083047  41.5253515  39.2323978  40.9752664  40.6379864  39.2171746
  41.0332192  42.3350064  38.7825337  42.8495532  41.2690003  38.3970389
  43.8653967  41.9518540  38.5555911  42.7733321  40.2927669  37.4911997
  43.5751195  40.0855962  36.8952616  41.9126916  39.7529316  37.3942004
  40.7081341  42.4858870  41.3448280  40.5270586  43.6956981  41.3343545
  39.8517797  41.6467418  41.9127950  39.9652617  40.6339190  41.9459121
  38.6486771  42.1555001  42.5481925  38.1562242  42.8463798  41.8645651
  37.6850571  41.0126006  42.8532862  37.4822142  40.4658502  41.9328767
  38.1683332  40.3157357  43.5383150  36.3723719  41.4632270  43.4568975
  35.6712524  40.6290696  43.4585826  36.5322594  41.7466730  44.4970929
  35.7581066  42.6349908  42.7050268  35.4753044  43.6821666  43.2968510
  35.5528944  42.4692911  41.3971050  35.8013087  41.5867831  40.9494266
  35.1476250  43.2243377  40.8448573  39.0069597  42.9058409  43.8225108
  38.4502214  43.9696945  44.0967790  39.9449878  42.3672268  44.5962493
  40.4336129  41.4942105  44.3984383  40.3374864  43.0320832  45.8237201
  39.4325800  43.2279203  46.3995831  41.2574650  42.1342804  46.6670555
  41.5943365  42.6809109  47.5483844  40.6983435  41.2695388  47.0234040
  42.3780769  41.7000473  45.9218069  42.2673529  41.9595555  44.9835608
  41.0153950  44.3753360  45.5295131  40.7697879  45.3563917  46.2237954
  41.8511248  44.4254860  44.4965922  42.0733391  43.6328559  43.8951461
  42.5302079  45.6733513  44.1473412  42.9883241  46.0707116  45.0530853
  43.6397069  45.4367285  43.1157838  43.2128481  44.9393027  42.2449519
  44.0203262  46.4009861  42.7776711  44.8119714  44.5953640  43.6458390
  44.4333437  43.6306774  43.9830299  45.8204072  44.3752647  42.5346939
  46.6516915  43.7786792  42.9105943  45.3420254  43.8505661  41.7073541
  46.1937106  45.3383271  42.1856703  45.4754656  45.2912921  44.8346576
  46.3034015  44.6821814  45.1972197  45.8518328  46.2650228  44.5220043
  44.7456315  45.4234782  45.6328901  41.5301498  46.6711389  43.6041046
  41.6789110  47.8778377  43.7999977  40.5150060  46.1633078  42.9132127
  40.3909874  45.1698332  42.7203561  39.4787105  47.0240053  42.3685068
  39.8922576  47.7971095  41.7207570  38.5119113  46.1927153  41.5225339
  39.0844205  45.7366471  40.7141373  38.1384623  45.3802166  42.1461546
  37.3077274  46.8945153  40.9016827  37.5907964  47.8929278  40.5701554
  36.8202661  46.1170272  39.6809359  35.9602539  46.6259160  39.2447281
  37.6207159  46.0589973  38.9432614  36.5313547  45.1098038  39.9822435
  36.2144339  47.0166204  41.9434426  35.3499039  47.5174310  41.5066580
  35.9241297  46.0229533  42.2842506  36.5816395  47.5974342  42.7897808
  38.7637008  47.6633342  43.5659164  38.5608220  48.8758480  43.6068852
  38.4117199  46.8441848  44.5514581  38.5701124  45.8365935  44.5392246
  37.7543773  47.3366921  45.7584541  36.7998983  47.7781536  45.4739025
  37.4890236  46.1891762  46.7444281  38.4247199  45.6608779  46.9290068
  36.9705802  46.7228183  48.0783294  36.7910153  45.8904846  48.7579727
  37.7112555  47.3940324  48.5145881  36.0396846  47.2659304  47.9156711
  36.5222686  45.2986602  46.1745517  36.9440775  44.7668840  45.4674305
  38.6376400  48.3944672  46.4324383  38.1421892  49.3503994  47.0238765
  39.9506148  48.2185986  46.3405604  40.3907906  47.4252856  45.8740450
  40.8847850  49.1785620  46.9194537  40.6338779  49.3489726  47.9665654
  42.3144837  48.6385303  46.8543668  42.3579321  47.7295895  47.4548240
  42.5174441  48.3494786  45.8228892  43.4416326  49.5599270  47.3148715
  43.4664523  50.4494699  46.6854284  43.2185967  50.0272647  48.7494113
  44.0369807  50.6812789  49.0502134  42.2765044  50.5720413  48.8123918
  43.1834184  49.1624232  49.4122391  44.7518864  48.7995488  47.2005881
  45.5734380  49.4389802  47.5247849  44.7126755  47.9109250  47.8310564
  44.9106886  48.5022338  46.1643388  40.7838164  50.4849487  46.1355813
  40.8161548  51.5667779  46.7141181  40.6592819  50.3736955  44.8149830
  40.6389370  49.4880031  44.3099344  40.5403128  51.5561410  43.9783038
  41.3989839  52.2073781  44.1428736  40.5588678  51.2636985  42.9286019
  39.2552779  52.3228970  44.2721208  39.2413617  53.5609242  44.2701108
  38.1754136  51.5923191  44.5344697  38.1650483  50.5722050  44.5474948
  36.8891856  52.2139416  44.8314210  36.6820337  52.9570958  44.0607493
  35.7737478  51.1632532  44.8209114  35.9900387  50.4110042  45.5797610
  34.8365041  51.6412945  45.1044319  35.5862837  50.4687165  43.4763513
  35.2993486  51.1983772  42.7185858  36.5284976  50.0268798  43.1530876
  34.5220822  49.3933067  43.5858779  34.5080208  48.7976320  42.6730166
  34.7687181  48.7167581  44.4043482  33.2053009  49.9752187  43.8114319
  32.7836271  49.8649009  44.7341600  32.5208751  50.6407810  42.8864616
  33.0310979  50.8036503  41.6662668  33.9482677  50.4176074  41.4408441
  32.5047818  51.3143492  40.9575363  31.3324705  51.1606496  43.1817583
  30.9454681  51.0490767  44.1192281  30.8082243  51.6710698  42.4711205
  36.9325629  52.9098281  46.1829944  36.3218035  53.9500721  46.3580439
  37.6583783  52.3287211  47.1352998  38.1591929  51.4487537  47.0104552
  37.7989697  52.9146786  48.4605853  36.8134372  53.0641259  48.9011988
  38.6018724  51.9701350  49.4122883  39.4945822  51.6325576  48.8868926
  39.0332963  52.7093401  50.6805770  39.5901789  52.0303041  51.3264879
  39.6662562  53.5547895  50.4113760  38.1508325  53.0707752  51.2094119
  37.7374189  50.7695543  49.7935850  38.2992650  50.1123346  50.4574239
  36.8375980  51.1163650  50.3025740  37.4573741  50.2220819  48.8933085
  38.5339865  54.2446088  48.3078992  38.1113612  55.2699868  48.8507811
  39.6331520  54.2191543  47.5603879  39.9904329  53.3751428  47.1130324
  40.4375909  55.4084033  47.3085587  40.8362774  55.7728170  48.2552860
  41.6207719  55.0690577  46.3635865  41.2783375  54.4160586  45.5609709
  42.1558623  56.3344594  45.6950666  42.9847495  56.0752568  45.0365242
  41.3623433  56.8017420  45.1126994  42.5030378  57.0299139  46.4588743
  42.7023514  54.3191333  47.1520211  43.0466575  54.9555616  47.9674783
  42.2552821  53.4346723  47.6055934  43.9106300  53.8887899  46.3209854
  44.6240580  53.3667844  46.9586504  43.5843733  53.2240142  45.5219185
  44.3870753  54.7691162  45.8894121  39.5688602  56.4805395  46.6683870
  39.4879857  57.6028705  47.1537926  38.9045926  56.1175016  45.5789894
  38.9413565  55.1826865  45.1724577  38.0517773  57.0510136  44.8641451
  38.6930318  57.8787421  44.5614453  37.4346797  56.3931830  43.6330779
  36.7127824  55.6430709  43.9554103  36.7306492  57.4406786  42.7830714
  36.2923656  56.9635586  41.9063109  35.9432119  57.9150931  43.3691657
  37.4505644  58.1949898  42.4642660  38.4671756  55.7711683  42.8531941
  38.7089416  54.9120609  43.2568347  36.9330139  57.6023889  45.7400394
  36.5922863  58.7841004  45.6537332  36.3643218  56.7457730  46.5829013
  36.6334403  55.7660951  46.6699783  35.2849718  57.1556801  47.4687619
  34.4894643  57.5933821  46.8654894  34.7341814  55.9474059  48.2178048
  33.9272286  56.2654080  48.8779282  34.3523881  55.2188630  47.5020052
  35.5291682  55.4928837  48.8093380  35.7767032  58.2017373  48.4609078
  35.0525468  59.1502213  48.7894995  37.0050063  58.0336853  48.9418611
  37.6258597  57.2662639  48.6844228  37.5598218  58.9741414  49.9046509
  36.8045681  59.1601365  50.6684824  38.8003004  58.3759995  50.5665227
  39.4973952  58.0819261  49.7815809  39.2875340  59.1583019  51.1477183
  38.5719525  57.1671107  51.4841817  37.8607951  56.4892772  51.0117169
  39.8681352  56.3968247  51.7021149  39.6794507  55.5453257  52.3557866
  40.2462825  56.0418571  50.7435114  40.6071528  57.0514782  52.1631124
  38.0085804  57.6521812  52.8152190  37.8433466  56.7992402  53.4735795
  38.7162309  58.3384764  53.2815929  37.0631983  58.1672344  52.6440848
  37.8924127  60.3181612  49.2513004  37.6267700  61.3713558  49.8220693
  38.4518311  60.2860901  48.0458695  38.6694776  59.4328029  47.5322178
  38.8022044  61.5262121  47.3577912  39.3610971  62.1379473  48.0657968
  39.6993790  61.2421853  46.1184617  39.2134365  60.4937769  45.4928191
  39.8879421  62.5104613  45.3030931  40.5169980  62.2971169  44.4388068
  38.9176366  62.8730162  44.9646595  40.3647587  63.2726461  45.9199645
  41.0530289  60.7158879  46.5780746  41.6805428  60.5176220  45.7088630
  41.5361868  61.4594521  47.2118891  40.9128271  59.7937496  47.1426368
  37.5565738  62.3057273  46.9301717  37.5493341  63.5467522  46.9119001
  36.4995042  61.5772027  46.5898929  36.4791555  60.5575572  46.5930634
  35.2548450  62.2093624  46.1743732  35.5262097  63.1361440  45.6686390
  34.4982724  61.2933930  45.2144961  34.3421997  60.3266182  45.6928567
  33.5122162  61.7165485  45.0210366  35.2165053  61.0824547  43.8919264
  36.1768663  60.6009705  44.0754603  34.6334928  60.4037943  43.2681897
  35.4415507  62.3886599  43.1420667  34.4632703  63.1426622  42.9611332
  36.5941026  62.6593964  42.7311364  34.3554856  62.6001751  47.3516866
  33.2727735  63.1419251  47.1523964  34.8038513  62.3269398  48.5734316
  35.6923600  61.8644429  48.7642952  34.0364819  62.6789597  49.7664845
  34.6065512  62.3403334  50.6317771  33.8177413  64.1899527  49.8273682
  32.9487986  64.4398259  49.2190320  33.5780309  64.4642028  50.8546807
  34.9842772  65.0294205  49.3652894  35.3361187  64.6563146  48.4038568
  34.6474392  66.0536439  49.2055503  36.1342797  65.0309420  50.3488736
  35.7566291  65.1623328  51.3627057  36.6491762  64.0702185  50.3224168
  37.0669852  66.1069931  50.0189488  38.0323674  65.8571426  49.8039282
  36.7291145  67.3933619  49.9823183  35.4824960  67.7574014  50.2634224
  34.7870871  67.0515000  50.5063269  35.2203002  68.7424018  50.2365596
  37.6274415  68.3149139  49.6565339  38.5830840  68.0388319  49.4326789
  37.3620169  69.2996877  49.6303945  32.6704147  62.0057643  49.7591278
  31.6989882  62.5516767  50.2735141  32.6037686  60.8315020  49.1505727
  33.4051476  60.3841450  48.7056823  31.3719185  60.0605010  49.0577945
  30.6004089  60.6757780  48.5951323  31.6384390  58.8114066  48.1862923
  32.6100523  58.4013655  48.4617788  30.6140445  57.7432353  48.4218507
  30.8352397  56.8819298  47.7915838  30.6363697  57.4420436  49.4694867
  29.6243425  58.1279361  48.1765747  31.6355008  59.1947681  46.8016500
  31.8054385  58.4068709  46.2434447  30.8342931  59.6667817  50.4455643
  31.6029076  59.4386343  51.3759661  29.5031782  59.5965242  50.6019550
  28.4792598  59.8940834  49.5877683  28.3183121  59.0535833  48.9130392
  28.7536559  60.7496081  48.9709519  27.2744962  60.1747627  50.4277097
  26.3530325  60.0182205  49.8668495  27.2640102  61.2072227  50.7761385
  27.3885948  59.2287917  51.5517147  27.0402736  58.2343687  51.2739087
  26.7911692  59.5488719  52.4053712  28.8810811  59.2293204  51.8794958
  29.1523477  59.9164073  52.6806374  29.3382616  57.8576352  52.3915315
  29.5066759  57.6590598  53.5953016  29.5295744  56.9175862  51.4718972
  29.3978227  57.0662870  50.4714455  29.9534790  55.5673287  51.8282937
  30.0883515  55.5621242  52.9097337  28.8815670  54.5466589  51.4118317
  28.8470054  54.4957455  50.3237198  29.1770659  53.5594023  51.7677276
  27.5084972  54.8572283  51.9273819  27.2116403  54.9261149  53.2739656
  25.9297328  55.2078644  53.4270812  25.4158600  55.3234611  54.3698353
  25.3829404  55.3243040  52.2283861  24.4032639  55.5380158  52.0420444
  26.3482579  55.1103655  51.2750727  26.2084112  55.1383492  50.2048294
  31.2888308  55.1736523  51.1874814  31.5587536  55.4963704  50.0354724
  32.1147336  54.4796762  51.9691934  31.8900413  54.2409179  52.9346684
  33.4207843  53.9851310  51.5420138  33.6900734  54.3116494  50.5376637
  34.5427747  54.4956217  52.4701118  34.3857198  54.1048915  53.4756210
  35.9043277  54.0033452  51.9665165  36.6901970  54.3686943  52.6275910
  35.9163158  52.9129632  51.9563950  36.0763463  54.3775292  50.9576439
  34.5098681  56.0328167  52.5254164  35.3029761  56.3904885  53.1818367
  34.6580157  56.4360244  51.5241463  33.5452690  56.3625965  52.9099678
  33.2712666  52.4714423  51.6848148  33.0316081  51.9622683  52.7752751
  33.4029072  51.7347185  50.5763363  33.6378494  52.2608867  49.2171718
  34.5129795  52.9098396  49.1807791  32.7911854  52.8464595  48.8576477
  33.8380889  50.9989286  48.3983036  34.8848940  50.6944275  48.3802999
  33.5295132  51.1397506  47.3622963  32.9783961  49.9839079  49.0994985
  33.2474345  48.9642105  48.8253243  31.9227147  50.1099618  48.8602577
  33.2670908  50.2735769  50.5658922  32.4910909  49.9737036  51.2701969
  34.4124800  49.4229260  51.1279079  34.8464407  48.4621913  50.4872163
  34.8751451  49.7644570  52.3309186  34.5181699  50.5599170  52.8611996
  35.9446198  49.0321792  53.0155550  36.8313654  49.1616027  52.3955252
  36.1634555  49.5761951  54.4350304  35.2277212  49.4810020  54.9853581
  36.8938888  48.9399422  54.9358731  36.6321295  51.0114062  54.5420585
  37.8974150  51.3915239  54.0948808  38.5393149  50.6571980  53.6320946
  38.3445513  52.6971378  54.2352212  39.3287153  52.9747295  53.8890634
  37.5150778  53.6476983  54.8256621  37.9398028  54.9429609  54.9484360
  38.8989770  54.9926131  54.7552687  36.2580527  53.2985691  55.2751794
  35.6189047  54.0380832  55.7339024  35.8203068  51.9822178  55.1319185
  34.8361979  51.7088904  55.4838045  35.6160181  47.5467337  53.1737915
  36.4231061  46.6727503  52.8530112  34.4285072  47.2813101  53.7095883
  33.7594695  48.0069791  53.9669734  33.9573369  45.9284144  53.9862932
  34.7291083  45.4990198  54.6244594  32.5905056  45.9953641  54.6731897
  31.8393141  46.2636654  53.9298977  32.3358094  45.0013344  55.0401116
  32.5017134  46.9792281  55.8319052  32.9871554  47.9119789  55.5439971
  31.4540876  47.2102334  56.0222912  33.1389206  46.4631670  57.1168600
  34.2048684  46.3024753  56.9528616  33.0476054  47.2207409  57.8948493
  32.5260505  45.2183590  57.5773697  31.9692856  44.6869642  56.9081699
  32.6450297  44.7320266  58.8104320  33.3519311  45.3926053  59.7243593
  33.8035209  46.2736655  59.4806680  33.4411332  45.0178150  60.6686767
  32.0667422  43.5785990  59.1262952  31.5325587  43.0663809  58.4242726
  32.1571816  43.2044643  60.0708109  33.8576821  44.9841718  52.7881964
  33.6965291  43.7810473  52.9652681  33.9470396  45.5080461  51.5733677
  34.0964964  46.4974767  51.3739316  33.8299632  44.6475093  50.4039034
  33.0296054  43.9464278  50.6402128  33.4640389  45.4894260  49.1780479
  34.0052413  46.4346094  49.2120378  33.7829168  44.9722643  48.2731956
  31.9487432  45.7660909  49.1048340  31.4305246  44.8367443  48.8701206
  31.5999711  46.0860025  50.0868079  31.5623797  46.8179644  48.0788319
  32.2189279  46.9050759  47.0180222  30.5792692  47.5519833  48.3317962
  35.0230706  43.7404021  50.1189117  34.9940635  42.9445546  49.1844754
  36.0625042  43.8486140  50.9354520  36.1113231  44.5125887  51.7082775
  37.2446827  43.0070169  50.7894638  36.9112785  42.0042757  50.5217219
  38.1603753  43.5336698  49.6793229  37.6571518  43.4539564  48.7159612
  38.3703600  44.5903341  49.8429929  39.3751899  42.7990640  49.6516891
  39.1909884  41.8722305  49.3921694  38.0179823  42.9536608  52.1010258
  38.0695836  43.9404870  52.8380851  38.6162654  41.8029139  52.3941637
  38.5785563  40.9683559  51.8082711  39.3949158  41.6541804  53.6195599
  38.7553908  41.8566198  54.4793209  39.9355985  40.2347783  53.7331995
  40.6127964  40.0559170  52.8982949  40.5286421  40.1635739  54.6451690
  38.8824795  39.1203256  53.7514035  38.0417449  39.4091187  53.1208063
  39.3085207  38.2150964  53.3194567  38.3816074  38.8216060  55.1504985
  39.1851145  38.9889350  55.8669894  37.5793836  39.5144305  55.4044596
  37.8717963  37.3768269  55.2812501  38.6827395  36.6899238  55.0390324
  37.5954565  37.1894378  56.3184380  36.7112405  37.0802199  54.4111217
  36.0396863  36.4722837  54.9225085  36.2405481  37.9682922  54.1448844
  37.0369319  36.5907733  53.5536555  40.5627397  42.6381000  53.5844776
  41.0065949  43.1298382  54.6150992  41.0462135  42.9285777  52.3816207
  40.6784834  42.5436219  51.5113376  42.1645950  43.8412108  52.2099708
  42.9911933  43.4423978  52.7983096  42.5660388  43.9238954  50.7334881
  42.8837926  42.9345838  50.4028824  41.6859877  44.1879006  50.1477326
  43.6789284  44.9235462  50.4194277  43.3566333  45.9291455  50.6892461
  44.9166054  44.5711828  51.2342410  45.7123359  45.2827355  51.0123518
  44.6767496  44.6140250  52.2962573  45.2467356  43.5652432  50.9771699
  43.9866685  44.9152717  48.9206050  44.7811840  45.6307770  48.7083543
  44.3071713  43.9176714  48.6204089  43.0915295  45.1913351  48.3639004
  41.8521979  45.2340262  52.7212694  42.6240335  45.7957632  53.4862710
  40.7188570  45.7873342  52.2954706  40.0574369  45.3292641  51.6687065
  40.3340183  47.1269018  52.7086678  41.2511964  47.7161964  52.6878270
  39.3164927  47.7329908  51.7339337  38.8481493  48.5990709  52.2011914
  40.0201895  48.1759829  50.4531333  39.2905639  48.6045827  49.7664479
  40.7759658  48.9238108  50.6932536  40.4977096  47.3158881  49.9844741
  38.3168233  46.7618421  51.4190475  37.5000406  46.9577894  51.9238035
  39.8062993  47.1974899  54.1284759  39.7576466  48.2677579  54.7109855
  39.4008959  46.0660339  54.6948153  39.3735686  45.1583134  54.2304977
  38.9502309  46.0702489  56.0852589  38.2361221  46.8734647  56.2666698
  38.2382148  44.7591666  56.4405128  38.8686829  43.9196897  56.1495102
  38.1108928  44.7027958  57.5217109  36.8813488  44.6199500  55.7705581
  36.1923300  45.3497364  56.1944059  36.9770862  44.8503902  54.7093415
  36.2982462  43.2197856  55.9337427  35.4089888  43.1281856  55.3102624
  37.0191376  42.4879405  55.5699524  35.9502676  42.9024802  57.3127340
  36.1358515  43.6045380  58.0291859  35.4043357  41.7487341  57.6899731
  35.1483023  40.8073482  56.7873279  35.3699487  40.9685703  55.8047103
  34.7297968  39.9232084  57.0768117  35.1112050  41.5390792  58.9659544
  35.3039571  42.2622103  59.6587942  34.6927778  40.6550897  59.2544527
  40.2149546  46.2203151  56.9210239  40.2724754  47.0267830  57.8492005
  41.2314111  45.4339959  56.5724262  41.1891325  44.7551274  55.8130692
  42.5129043  45.4819292  57.2630511  42.3496480  45.2978650  58.3249583
  43.4705199  44.3895878  56.7149512  43.3433039  44.3064132  55.6358595
  44.9186910  44.7652454  56.9817693  45.5744027  43.9877526  56.5906131
  45.1454899  45.7121836  56.4907864  45.0766662  44.8666022  58.0559335
  43.1280369  43.0470251  57.3646934  43.5766431  43.0118016  58.3579294
  42.0482585  42.9862675  57.4999012  43.5869169  41.8490798  56.5812287
  43.3050053  40.9383207  57.1098767  43.1181920  41.8568774  55.5974299
  44.6700402  41.8818077  56.4673785  43.1382618  46.8589061  57.0641756
  43.6890921  47.4309890  57.9988697  43.0345345  47.3943386  55.8509770
  42.5641802  46.9456111  55.0652898  43.6061683  48.7069143  55.5497284
  44.4660257  48.7990765  56.2135735  44.0187588  48.7779815  54.0723600
  43.1549938  48.5032477  53.4666039  44.2550680  49.8155761  53.8374570
  45.2019025  47.9106648  53.6323249  44.9967529  46.8648529  53.8613492
  45.4065861  48.0469949  52.1169244  46.2491345  47.4293512  51.8066093
  44.5054484  47.7205077  51.5977124  45.6101464  49.0890354  51.8699487
  46.4654562  48.3386629  54.3937023  47.3068001  47.7200197  54.0790803
  46.6837853  49.3845766  54.1779177  46.3044117  48.2147134  55.4649550
  42.6801435  49.8936683  55.8509229  43.0346161  51.0392163  55.5607075
  41.5137408  49.6347850  56.4401301  41.2083786  48.7069371  56.7329581
  40.5635503  50.7076502  56.7139135  40.2754694  51.0556723  55.7223027
  39.3558920  50.1813539  57.4914136  39.0427942  49.2281434  57.0644035
  39.6506295  49.9873627  58.5222692  38.1716435  51.1507067  57.4801689
  38.4533811  52.0659567  58.0013785  37.9456419  51.4267760  56.4500490
  36.9286935  50.5759733  58.1236827  36.7318383  49.3596067  58.1538394
  36.0680333  51.4518409  58.6261783  36.2705806  52.4504384  58.5794917
  35.2035211  51.1266605  59.0588103  41.1267845  51.9324535  57.4356186
  40.9847404  53.0537264  56.9550904  41.7659669  51.7388717  58.5801735
  41.9261009  50.8313979  59.0176360  42.2970756  52.8852820  59.3025869
  41.4842329  53.6053844  59.4015733  42.7740927  52.4841073  60.6978558
  42.0254286  51.8444808  61.1647927  43.6868194  51.8950267  60.6115768
  43.0348680  53.6922075  61.5918419  42.1565996  54.5809098  61.6727853
  44.1119684  53.7552783  62.2167745  43.4341685  53.5428348  58.5415263
  43.6633324  54.7430155  58.6809224  44.1380290  52.7569000  57.7267425
  43.9564254  51.7605971  57.6049770  45.2488504  53.2644751  56.9244811
  45.8741180  53.8562095  57.5920968  46.0587328  52.1041076  56.3329494
  45.3992042  51.4543381  55.7582697  46.8033378  52.4948771  55.6400131
  46.7014336  51.3518632  57.3458926  46.9327780  50.4653605  56.9977163
  44.7715820  54.1594718  55.7891905  45.5342466  54.9626519  55.2590221
  43.5055744  54.0143961  55.4137378  42.8515110  53.3664643  55.8524306
  42.9419196  54.7906549  54.3173917  43.7390842  55.4185302  53.9194882
  42.4207636  53.8419864  53.2423808  41.5985378  53.2613292  53.6607143
  42.0096987  54.4348470  52.4254670  43.4590156  52.8750732  52.6690905
  44.0131483  52.4055252  53.4816904  42.7569777  51.7879642  51.8741473
  43.4976738  51.0993523  51.4657627  42.0756112  51.2426172  52.5272250
  42.1936855  52.2407112  51.0582564  44.4461524  53.6394358  51.7946949
  45.1835775  52.9471713  51.3885371  43.9103276  54.1204600  50.9761691
  44.9506451  54.3977511  52.3928830  41.8248358  55.7253783  54.7678880
  40.6444915  55.3791414  54.6993506  42.2157947  56.9093072  55.2372966
  43.1905686  57.1988977  55.3133175  41.2594694  57.8982568  55.6855091
  41.5905143  58.8874385  55.3675501  40.2998152  57.7139326  55.2026082
  41.0704984  57.8951318  57.1869635  40.2135167  58.6157724  57.7056468
  41.8783770  57.0977371  57.8834834  42.6113659  56.5212294  57.4702774
  41.7652491  56.9934598  59.3268341  40.8204231  57.4450679  59.6290574
  41.7126548  55.9374536  59.5907863  42.8785312  57.6312232  60.1356559
  43.4946814  58.5992996  59.6971208  43.1441732  57.0741673  61.3127698
  42.6655312  56.2475801  61.6711906  44.1636326  57.6116557  62.2063926
  44.3157367  58.6411084  61.8833919  43.6704552  57.5470258  63.6509385
  43.4834728  56.5064526  63.9156912  44.4597040  57.9062003  64.3113399
  42.4124403  58.3534518  63.9022207  42.5172112  59.3447752  63.4610688
  41.5656823  57.8747407  63.4107888  42.1351181  58.4820484  65.3934043
  42.1568525  57.4925824  65.8509867  42.9287900  59.0656946  65.8590780
  40.8463564  59.1135927  65.6683297  40.1653174  58.5850583  66.2133971
  40.4994891  60.3290062  65.2569028  41.3494402  61.0587720  64.5459212
  42.2702884  60.6876052  64.3139279  41.0820413  61.9913937  64.2306014
  39.3001961  60.8133427  65.5560607  38.6449904  60.2527678  66.1013390
  39.0337537  61.7456747  65.2407728  45.5299377  56.9445543  62.1047061
  46.2445782  56.7939168  63.1004763  45.8948378  56.5658518  60.8887717
  45.3161593  56.6934954  60.0585963  47.1728099  55.9248214  60.6318351
  47.7116735  55.8230559  61.5744076  46.9541918  54.5265845  60.0074726
  46.3266691  54.6318690  59.1223124  48.2829851  53.9094029  59.5715124
  48.1024485  52.9269035  59.1353550  48.7575661  54.5527679  58.8306950
  48.9383921  53.8077458  60.4371199  46.3006327  53.6775517  60.9563586
  45.4418613  54.0734966  61.2133025  47.9669827  56.7719003  59.6491857
  47.3920772  57.3434994  58.7246792  49.2774151  56.8682078  59.8482351
  49.7662172  56.4425432  60.6359522  50.1427990  57.6121643  58.9285756
  49.6769869  58.5305738  58.5719734  51.4467251  58.0114200  59.6289125
  51.2042724  58.6089100  60.5074484  51.9446153  57.1090668  59.9844264
  52.4220090  58.7986124  58.7529979  53.4095628  58.7998547  59.2132349
  52.5223992  58.3089243  57.7842289  51.9470008  60.2323366  58.5554432
  50.9153125  60.2216998  58.2049235  51.9524129  60.7460096  59.5159898
  52.7690421  60.9817546  57.6057738  53.4549735  61.6349787  57.9842012
  52.6844942  60.8709438  56.2813198  51.8094282  60.0362866  55.7262397
  51.1962390  59.4743964  56.3162604  51.7517397  59.9583692  54.7103008
  53.4707934  61.6077627  55.5054715  54.1372860  62.2564721  55.9242814
  53.4083942  61.5247422  54.4904090  50.4405942  56.6173507  57.7979997
  51.0718790  55.5860962  58.0297989  49.9961047  56.9179109  56.5827604
  49.5036901  57.7788264  56.3451530  50.1937929  55.9983658  55.4699113
  50.7886015  55.2144737  55.9384643  48.8379793  55.5273792  54.9219304
  48.2766343  56.3980611  54.5829218  49.0272486  54.5784411  53.7318856
  48.0522388  54.2591997  53.3621373  49.5655624  55.0949378  52.9372113
  49.5980849  53.7056237  54.0490001  48.1260666  54.8507464  55.9574136
  47.1648255  55.0099088  55.8514801  51.0156862  56.4649769  54.2761841
  50.8859295  57.5946756  53.8171971  51.8489411  55.5630760  53.7634796
  51.9758534  54.6262777  54.1471518  52.6669738  55.8427308  52.5865889
  52.3531039  56.8055980  52.1839097  54.1487743  55.9187301  52.9483699
  54.4271057  55.0455444  53.5384584  54.7496706  55.8940267  52.0395909
  54.4341527  57.0929745  53.6747688  55.1267810  57.6063093  53.2084647
  52.4698750  54.7460619  51.5472399  52.4573126  53.5566893  51.8762219
  52.3162668  55.1539456  50.2953991  52.3101183  56.1350181  50.0153459
  52.1403055  54.2171165  49.1958638  52.0610764  53.2374028  49.6661847
  50.8765724  54.5313432  48.3772203  50.8979813  55.5706556  48.0504048
  50.8393920  53.6395841  47.1302008  49.9436636  53.8628038  46.5501685
  51.7231289  53.8293248  46.5211617  50.8247098  52.5921097  47.4319537
  49.6261944  54.3501451  49.2435360  49.6257408  53.3412185  49.6568130
  49.6761980  55.0395361  50.0862873  48.3272922  54.5771110  48.4990928
  47.4877093  54.4305221  49.1791062  48.3043886  55.5942585  48.1085504
  48.2525298  53.8699270  47.6729673  53.3168044  54.2391988  48.2222865
  53.7848705  55.3004969  47.8044606  53.7836009  53.0519585  47.8631939
  53.4252567  52.1671339  48.2233117  54.8621468  52.9152152  46.9113798
  55.3248773  53.8843208  46.7256359  55.9654621  51.9688518  47.4270393
  55.5441531  50.9668238  47.5136450  57.1299076  51.9481949  46.4581606
  57.9031507  51.2771172  46.8322888  56.7870999  51.5995643  45.4837846
  57.5390815  52.9537518  46.3599667  56.4629292  52.4296645  48.7950975
  56.7832462  53.4697782  48.7285939  55.6373881  52.3950389  49.5064967
  57.6135357  51.5855863  49.3230166  57.9229296  51.9620233  50.2979625
  57.2902435  50.5493939  49.4203223  58.4529304  51.6403663  48.6299988
  54.2346351  52.2942304  45.6688698  53.9159966  51.1070786  45.6664028
  54.0372166  53.0982789  44.6261777  54.2692474  54.0916365  44.6195942
  53.4604059  52.6069136  43.3851476  52.7610957  51.7927242  43.5767248
  52.6802465  53.7150971  42.6732982  52.2575951  53.3255983  41.7472207
  51.8755505  54.0666302  43.3194366  53.3505295  54.5433123  42.4450236
  54.6224713  52.1519796  42.5253779  55.5335154  52.9276859  42.2493861
  54.5880089  50.8826358  42.1260803  53.8332712  50.2393628  42.3657029
  55.6279341  50.2876649  41.3062661  56.5021349  50.9366877  41.3611321
  55.9847549  48.8914052  41.8146909  56.7242583  48.4498997  41.1466006
  56.5789713  48.9600914  43.2097744  56.8244201  47.9543551  43.5507543
  57.4838169  49.5675439  43.1907227  55.8553665  49.4072309  43.8911498
  54.7995966  48.0946505  41.8434594  54.7466942  47.5572350  41.0256887
  55.1549243  50.1580103  39.8607861  54.0452837  49.6779815  39.5917750
  56.0028079  50.5950035  38.9355292  56.9139230  51.0030146  39.1432700
  55.6838240  50.5210353  37.5148494  54.8449288  49.8302964  37.4330898
  55.2811192  51.9076208  36.9465075  55.0725598  51.8059258  35.8814605
  54.0237587  52.4127456  37.6399471  53.7499693  53.3866773  37.2330104
  53.2087122  51.7086267  37.4738238  54.2108235  52.5061638  38.7101399
  56.4288917  52.9041564  37.1258541  56.5531466  53.1138279  38.1884917
  57.3545389  52.4433350  36.7821423  56.2259579  54.2036821  36.3906645
  57.0799045  54.8577000  36.5654297  56.1329719  54.0068872  35.3223306
  55.3183135  54.6878705  36.7515484  56.8620841  49.9961791  36.6944068
  58.0128109  50.0332707  37.1324992  56.5424468  49.5000141  35.5035343
  55.5806208  49.4456881  35.1691552  57.5149942  48.9817521  34.5480072
  58.4448470  48.6884682  35.0358467  56.9356321  47.7537224  33.8417772
  57.0106069  46.8859521  34.4976968  55.8761143  47.9129650  33.6428078
  57.6122576  47.4896881  32.6265185  57.6014252  46.5264961  32.4493103
  57.7360351  50.1032598  33.5261313  56.8187282  50.8740945  33.2369394
  58.9492569  50.2045029  32.9541446  60.2186505  49.5400942  33.3068455
  60.1484956  48.4558774  33.2140166  60.5168975  49.7542023  34.3332604
  61.1851255  50.1260033  32.3092205  61.1932459  49.5633394  31.3757617
  62.2066802  50.1271013  32.6889348  60.6590786  51.5293160  32.1121008
  61.0769678  52.0038160  31.2243287  60.8888557  52.1775017  32.9577880
  59.1714503  51.2724842  31.9759447  58.5423859  52.1407825  32.1730306
  58.7847240  50.9069692  30.5348331  58.7458758  51.7668759  29.6644584
  58.4785981  49.6358289  30.3034067  58.4460568  48.9253089  31.0346300
  58.1565197  49.1263039  28.9702755  58.9289770  49.5713572  28.3426273
  58.1927367  47.6059453  28.9999920  57.9540750  47.2163736  28.0104024
  59.1888423  47.2715891  29.2909999  57.4618052  47.2391436  29.7199945
  56.8712531  49.5951385  28.2891772  55.8120282  49.7006884  28.9110404
  56.9760314  49.8424716  26.9846874  57.8435809  49.7358127  26.4580149
  55.8478035  50.2920389  26.1842718  55.4591032  51.2165480  26.6119818
  56.3027631  50.5659310  24.7452691  55.4480271  50.8738390  24.1438708
  57.0125154  51.3933673  24.7371571  56.9015256  49.4211764  24.1687576
  56.7487305  49.4245026  23.2002657  54.7352929  49.2505361  26.2007632
  53.5715798  49.5565392  25.9448669  55.1086307  48.0195845  26.5236471
  56.0731324  47.7618018  26.7335151  54.1678664  46.9073744  26.6099789
  53.6721992  46.8485745  25.6412758  54.9218099  45.6193986  26.9452961
  55.3131801  45.7216976  27.9569874  54.1945538  44.8078851  26.9645919
  56.0731956  45.1837591  26.0480475  56.7944402  45.9930095  25.9376213
  56.7815452  43.9954677  26.6810865  57.6066395  43.6810279  26.0422281
  57.1690882  44.2815939  27.6586177  56.0776734  43.1716702  26.7967632
  55.5291222  44.8329427  24.6626212  56.3508603  44.5205636  24.0177221
  54.8076367  44.0203828  24.7502003  55.0407592  45.7066499  24.2314525
  53.1057764  47.1097653  27.6958922  52.0105223  46.5526377  27.6120993
  53.4273394  47.9037694  28.7121617  54.3068072  48.4139021  28.7898924
  52.5031261  48.1018035  29.8246087  51.6236920  47.4964922  29.6024827
  53.2135527  47.6578869  31.1050817  54.0254059  48.3508169  31.3280962
  52.5159576  47.7039596  31.9414473  53.7704201  46.2458005  30.9877462
  53.0187635  45.2811645  30.8183806  55.0928486  46.1185769  31.0542137
  55.5216127  45.1978181  30.9640935  55.6782729  46.9419115  31.1948960
  51.9190043  49.5046901  29.9860641  51.7818227  50.0062111  31.0998275
  51.5508457  50.1273289  28.8737129  51.6284889  49.7284445  27.9382944
  50.9897052  51.4726802  28.9206626  51.7397879  52.1184979  29.3771334
  50.6764871  51.9631154  27.4992698  51.6085143  51.9615580  26.9338894
  50.0195681  51.2302023  27.0318483  50.0300830  53.3450820  27.3319406
  49.0500567  53.3405929  27.8083630  50.8621742  54.4385955  28.0154248
  50.3763665  55.4048064  27.8776083  50.9438552  54.2214239  29.0805965
  51.8586782  54.4668711  27.5743815  49.8864665  53.6362506  25.8489922
  49.4277551  54.6162396  25.7134025  50.8706334  53.6276169  25.3800295
  49.2583056  52.8746922  25.3876055  49.7324763  51.5522325  29.7896786
  49.6831775  52.3076305  30.7614381  48.7162760  50.7685697  29.4472831
  48.7294181  50.1179860  28.6621479  47.4740949  50.7919588  30.2013719
  47.0998410  51.8132115  30.1335851  46.4503185  49.8201828  29.6003608
  46.9066878  48.8334887  29.5257159  45.6078742  49.7304417  30.2867886
  45.9224200  50.2183245  28.2300092  46.6928542  50.0357721  27.4811008
  45.0731161  49.5845592  27.9744835  45.4963092  51.6797078  28.1653680
  44.8461685  52.1618482  29.1247864  45.8059235  52.3453092  27.1499919
  47.6708416  50.4649668  31.6780072  47.1246956  51.1425656  32.5476585
  48.4470124  49.4240858  31.9604461  48.9262807  48.8520423  31.2649425
  48.6645601  49.0274654  33.3408515  47.6880145  48.8987870  33.8077396
  49.4245367  47.6977696  33.3983486  50.3993775  47.8345241  32.9305275
  49.6049013  47.4452720  34.4436555  48.7189589  46.5083979  32.7214639
  49.1976255  45.5837719  33.0436407  47.6848414  46.4694065  33.0645306
  48.7337188  46.5682804  31.1914769  49.5724915  47.3004248  30.6179667
  47.9124241  45.8650648  30.5622974  49.4153320  50.1051704  34.1250444
  49.1063767  50.3761951  35.2874003  50.4031484  50.7176372  33.4812050
  50.6754312  50.5065440  32.5209094  51.1909942  51.7631670  34.1152937
  51.5708907  51.3749173  35.0603788  52.3870889  52.1564881  33.2293276
  52.0231078  52.3626269  32.2222156  53.0763433  53.4238087  33.7554690
  53.9166058  53.6764386  33.1089343  52.3641366  54.2486666  33.7627622
  53.4375828  53.2471729  34.7678780  53.3243654  51.0761166  33.2121176
  53.0705167  50.4340115  32.5166322  50.3257989  52.9866822  34.3995359
  50.3919415  53.5498530  35.4932094  49.5187313  53.4004062  33.4233554
  49.4583106  52.9682258  32.5013058  48.6348763  54.5464514  33.6263129
  49.2570792  55.3988803  33.9001787  47.8699688  54.8933225  32.3459840
  47.4119510  53.9781961  31.9710970  47.0581738  55.5697766  32.6129220
  48.6575641  55.5313294  31.1979967  49.4243544  54.8360390  30.8556082
  47.7018838  55.8435634  30.0575357  48.2538238  56.2984566  29.2352691
  47.2325045  54.9220126  29.7142500  46.9335006  56.5341709  30.4051713
  49.3510045  56.8062734  31.6677967  49.9058222  57.2457118  30.8383280
  48.6041114  57.5168115  32.0222106  50.0390289  56.5681038  32.4786461
  47.6384304  54.2551463  34.7496966  47.3438807  55.1270408  35.5756393
  47.1186398  53.0291803  34.7841662  47.3339201  52.2922319  34.1125313
  46.1706680  52.6509004  35.8271095  45.3153582  53.3237646  35.7673694
  45.6907554  51.2194923  35.6213432  45.1012260  51.1535980  34.7070052
  46.5464995  50.5555095  35.4977996  44.9119744  50.8028966  36.7287177
  44.6067584  49.8828833  36.5864370  46.8161788  52.7801882  37.2060897
  46.2222139  53.3204501  38.1372383  48.0368737  52.2822023  37.3327200
  48.5488180  51.8156464  36.5838625  48.7559972  52.3731429  38.6011033
  48.1291321  51.8869986  39.3487201  50.1162620  51.6645299  38.5230451
  50.6549680  52.0357703  37.6514521  50.9469856  51.9491528  39.7709939
  51.9059282  51.4377831  39.6941552  51.1142482  53.0221882  39.8596918
  50.4141353  51.5914046  40.6522133  49.9036892  50.2569082  38.4162368
  49.6348362  50.0346756  37.5005061  48.9986446  53.8256117  38.9971974
  48.7125788  54.2237637  40.1259717  49.5098906  54.6208119  38.0653127
  49.7378937  54.3234714  37.1167516  49.7888581  56.0257815  38.3515220
  50.4069409  56.0564451  39.2495657  50.5514918  56.6616092  37.1799090
  49.9299442  56.5993468  36.2869169  50.6956122  57.7204033  37.3944745
  51.9164009  56.0359517  36.8693195  51.7893094  54.9681435  36.6892325
  52.5114309  56.6684330  35.6148704  53.4804075  56.2168600  35.4038652
  51.8419707  56.5016981  34.7711314  52.6371743  57.7396225  35.7720282
  52.8476126  56.2277752  38.0542809  53.8168175  55.7825168  37.8310661
  52.9744853  57.2930388  38.2491827  52.4204098  55.7458071  38.9340852
  48.5140519  56.8272110  38.6534707  48.5048680  57.6754238  39.5471969
  47.4378883  56.5523036  37.9262865  47.3995977  55.8445144  37.1922612
  46.1955024  57.2791795  38.1463835  46.4141900  58.3417369  38.0397083
  45.1516189  56.8691503  37.1048667  45.5836146  56.9744511  36.1091366
  44.9124111  55.8142887  37.2384807  43.8652139  57.6828699  37.1764191
  43.1608584  57.3052233  36.4357314  43.4057846  57.5402258  38.1541248
  44.0881142  59.1731843  36.9405071  44.9515030  59.5329655  36.1031301
  43.3909517  59.9801510  37.5885642  45.6473202  57.0639725  39.5595287
  45.3581332  58.0239965  40.2725048  45.5101259  55.8107889  39.9743945
  45.7399485  54.9863731  39.4204540  44.9980224  55.5370866  41.3104578
  44.0989828  56.1384076  41.4423091  44.6317522  54.0560525  41.4470929
  45.3764599  53.4454744  40.9372853  44.6499168  53.7691657  42.4986094
  43.2698217  53.7791926  40.8703997  42.1223411  53.9614514  41.6379875
  42.2180877  54.2232565  42.6809433  40.8523680  53.8111219  41.0828332
  39.9725282  53.9587561  41.6918948  40.7261413  53.4719586  39.7496592
  39.4738052  53.3497642  39.2032429  39.5523272  53.1079774  38.2573579
  41.8518865  53.2781136  38.9643702  41.7494377  53.0116344  37.9232126
  43.1166521  53.4294838  39.5284013  43.9930875  53.2737823  38.9168238
  45.9680358  55.9571692  42.4014128  45.5474981  56.4150751  43.4656985
  47.2627889  55.7997362  42.1455041  47.6389651  55.4073549  41.2825056
  48.2585067  56.1958050  43.1252538  48.0662998  55.7040156  44.0790681
  49.6640219  55.7844199  42.6648894  50.3955229  56.0902770  43.4130202
  49.7031878  54.7020518  42.5394330  49.8923082  56.2680264  41.7147252
  48.1790972  57.7066768  43.2702554  48.3368155  58.2369797  44.3601089
  47.9181535  58.4014400  42.1682987  47.7647020  57.9902050  41.2481349
  47.8328025  59.8542202  42.2146744  48.7283472  60.2350281  42.7051988
  47.7718770  60.4331523  40.8024890  48.5723476  59.9970734  40.2050142
  46.8304420  60.1384896  40.3387055  47.8900688  61.9268923  40.7596816
  46.7981871  62.7603390  40.6315529  47.2016117  64.0162363  40.6593653
  46.5663209  64.8853423  40.5800845  48.5159437  64.0293903  40.8013947
  49.0978560  64.8660147  40.8545325  48.9719917  62.7358658  40.8656096
  49.9991408  62.4224091  40.9796302  46.6149255  60.2916475  43.0216750
  46.6980188  61.2146592  43.8336941  45.4860040  59.6285794  42.7972829
  45.3851761  58.8786282  42.1137496  44.2744720  59.9419332  43.5412162
  44.0138928  60.9756930  43.3128939  43.1290128  59.0226612  43.1475637
  43.4550757  57.9887544  43.2603227  42.3028661  59.1741097  43.8426515
  42.6300762  59.2179705  41.7627816  42.4102088  60.2717350  41.5924970
  43.4008607  58.9332051  41.0470149  41.3902022  58.3921618  41.5382281
  41.5472385  57.3767212  41.9031677  40.5566782  58.8087772  42.1037239
  41.0671464  58.3673400  40.1216771  41.6236033  58.9483808  39.4945524
  40.0981768  57.6400568  39.5958024  39.3511617  56.8684744  40.3826626
  39.5288614  56.8408640  41.3869740  38.6011626  56.3049523  39.9813683
  39.8834989  57.6917588  38.2888340  40.4634044  58.2888018  37.6994995
  39.1378679  57.1339939  37.8715156  44.5161567  59.7504127  45.0258540
  44.0296015  60.5327347  45.8431602  45.2614325  58.7005359  45.3694040
  45.6773605  58.0502092  44.7025839  45.5429416  58.3999341  46.7695416
  44.5837134  58.2486012  47.2637769  46.3814658  57.1246667  46.8781154
  46.5850167  56.9111749  47.9271569  45.8342597  56.2909721  46.4375297
  47.3231512  57.2623301  46.3469153  46.2350122  59.5491568  47.4869184
  46.0909518  59.7028358  48.6891327  46.9906034  60.3542762  46.7474578
  47.1354458  60.2457621  45.7439707  47.6883650  61.4886503  47.3473479
  48.3705898  61.0826793  48.0935824  48.4628069  62.2616742  46.2838495
  47.8392270  62.3413870  45.3930729  48.6301922  63.2756338  46.6476585
  49.7949241  61.6698538  45.8844921  50.4547868  61.6175175  46.7508743
  49.6576435  60.6489983  45.5270985  50.4339447  62.5241356  44.7921798
  51.4020256  62.1040703  44.5179254  49.8115714  62.5004305  43.8979005
  50.6143714  63.9717552  45.2546295  49.6887137  64.3303036  45.7045027
  51.3822329  64.0171418  46.0268017  50.9963012  64.8589766  44.1144291
  51.7627021  65.4962725  44.4115917  51.3202847  64.2771560  43.3157944
  50.1719619  65.4220062  43.8212256  46.7176227  62.4518867  48.0258993
  47.0561434  63.0848549  49.0148948  45.5087908  62.5535450  47.4866472
  45.2007153  62.0165838  46.6760522  44.5051670  63.4616212  48.0232755
  45.0652747  64.3282013  48.3755374  43.5100394  63.8374164  46.9187991
  42.9923756  62.9399191  46.5804165  42.7538079  64.5059927  47.3289804
  44.1840131  64.5095804  45.7263999  44.9033014  65.4969314  45.8814363
  43.9486062  63.9767644  44.5295316  44.3704823  64.3875793  43.6962876
  43.3460142  63.1581534  44.4450272  43.7436286  62.9555502  49.2431793
  42.9314667  63.6872598  49.8036436  43.9931884  61.7166703  49.6635831
  44.6590301  61.0782646  49.2284935  43.2921624  61.1829698  50.8242176
  42.2461670  61.4751025  50.7369010  43.3589444  59.6490041  50.8796560
  44.4004462  59.3329745  50.8219286  42.7651954  59.1453247  52.1995148
  42.8172834  58.0571386  52.2294455  43.3310356  59.5591912  53.0341526
  41.7251167  59.4610552  52.2745593  42.5923376  59.0586520  49.6977278
  41.5435738  59.3429862  49.7794690  42.9717259  59.4988544  48.7752808
  42.6838955  57.5721674  49.5979996  42.1143186  57.2290656  48.7342859
  43.7279301  57.2790333  49.4840994  42.2766732  57.1210213  50.5033731
  43.8971934  61.7498931  52.0932224  45.1087430  61.6806190  52.3119159
  43.0434267  62.3068199  52.9413150  42.0346080  62.3598933  52.7971517
  43.5190940  62.8987239  54.1784768  44.5813450  63.1061348  54.0510542
  42.7603337  64.1937717  54.4597703  42.7103856  64.7806003  53.5428000
  41.7352384  63.9496829  54.7387850  43.3826355  65.0476917  55.5598266
  43.5166453  64.4539945  56.4641689  44.7463281  65.5461440  55.0857602
  45.2005905  66.1584725  55.8646823  45.3912975  64.6940247  54.8721131
  44.6214529  66.1424004  54.1815199  42.4597978  66.2148375  55.9009004
  42.9123467  66.8189066  56.6875586  42.3073827  66.8290115  55.0134384
  41.4998865  65.8307960  56.2459402  43.3734409  61.9573974  55.3596523
  42.2944450  61.4323560  55.6128344  44.4717282  61.7304392  56.0698805
  45.3842181  62.1306050  55.8513801  44.4568417  60.8683969  57.2471657
  43.5107561  60.3286613  57.2996493  45.5846670  59.8240853  57.1724767
  46.4808055  60.2947333  56.7675925  45.8278954  59.4885728  58.1806935
  45.2215745  58.6060082  56.3094205  44.2701958  58.6311254  55.5364544
  45.9985469  57.5441099  56.4395583  45.8157486  56.7068538  55.8853490
  46.7806932  57.5615690  57.0939468  44.6329479  61.7516191  58.4826212
  45.0917904  62.8965685  58.3802130  44.2667712  61.2156542  59.6441685
  43.8968219  60.2696967  59.7342787  44.3607258  61.9379944  60.9104474
  44.8188756  62.9093433  60.7256962  42.9638775  62.1229854  61.5003324
  42.5698261  61.1457561  61.7785759  43.0470677  62.7057947  62.4177427
  41.9640459  62.8069074  60.5764209  41.9702482  62.3163721  59.6030774
  40.9578430  62.6978273  60.9820443  42.2882281  64.2832429  60.4052819
  42.4635980  64.7351190  61.3820927  43.2098712  64.3916835  59.8335313
  41.1571967  65.0201281  59.6961598  41.4189078  66.0737641  59.5976329
  41.0456882  64.6237122  58.6872256  39.8544047  64.8990927  60.4233993
  39.2033415  65.6402612  60.0940301  39.4386497  63.9647238  60.2366547
  40.0155766  65.0087066  61.4452987  45.2148712  61.1532208  61.9017572
  44.7144038  60.6450832  62.8914771  46.5193976  61.0525965  61.6492028
  47.2740700  61.6185911  60.5210978  47.5527495  62.6582122  60.6957479
  46.7024774  61.5931605  59.5930497  48.4746940  60.7136491  60.4693974
  49.3097393  61.1762787  59.9427580  48.2552624  59.7772831  59.9570240
  48.7817710  60.4968979  61.9269750  49.3076962  61.3490797  62.3585417
  49.4139820  59.6221998  62.0792302  47.4006162  60.3098102  62.5547039
  47.1061002  59.2650778  62.6519804  47.3591937  60.8376099  63.9824667
  47.1827341  62.0295116  64.2040211  47.5177769  59.9456888  64.9528594
  47.6354834  58.9438646  64.8023024  47.5343559  60.3608504  66.3457298
  48.0606337  61.3125292  66.4160524  46.1129063  60.5795223  66.8819736
  46.1774803  61.1695213  67.7959563  45.5596462  61.1753710  66.1556778
  45.3130295  59.3205948  67.1793449  45.1779809  58.7526330  66.2590611
  45.8772957  58.6874998  67.8643058  43.9449724  59.6302909  67.7874971
  43.6015094  60.8270946  67.9204185  43.2111029  58.6771205  68.1296529
  48.2607336  59.3195151  67.1771444  48.1645454  58.1233437  66.9109361
  48.9996430  59.7910590  68.1733539  49.0900504  60.7834825  68.3928035
  49.7572239  58.9131394  69.0514554  50.4466241  58.3203772  68.4496604
  50.5662013  59.7457847  70.0657001  49.8813490  60.2294225  70.7628270
  51.4931313  58.8490663  70.8671368  52.0576792  59.4522113  71.5783406
  50.9044107  58.1069161  71.4062399  52.1842499  58.3437259  70.1925650
  51.3562533  60.8166728  69.3269020  51.9289249  61.4058369  70.0437220
  52.0372362  60.3433330  68.6198768  50.6695998  61.4689621  68.7873404
  48.8032994  57.9818542  69.7964882  47.6495357  58.3335162  70.0333679
  49.2868613  56.7897877  70.1452294  50.2353401  56.4809785  69.9330624
  48.4852715  55.8041732  70.8758235  47.4360428  56.0216207  70.6774184
  48.8043076  54.3790235  70.4047669  49.8766628  54.2049887  70.4918999
  48.3109160  53.6645896  71.0642494  48.3705700  54.1180718  68.9718081
  47.1878134  54.2046510  68.6423695  49.3297407  53.7874228  68.1148631
  49.0987121  53.5938968  67.1405641  50.2974006  53.7278597  68.4313193
  48.7581665  55.9006646  72.3784638  49.4929358  56.8227791  72.7936723
  48.0477465  55.0788090  73.1788298  47.3551942  54.4142861  72.8336665
  48.2080048  55.0706269  74.6007395  49.2634594  55.2571771  74.8013971
  47.4168220  56.1553885  75.3557370  47.7215373  56.1514078  76.4021637
  47.6821178  57.1318697  74.9504524  45.8982684  55.9826683  75.2806862
  45.5290957  56.2708840  74.2968426  45.6241331  54.9385151  75.4304060
  45.2773390  56.8577912  76.3622376  44.4715471  56.3837821  77.1624181
  45.6542559  58.1653198  76.3998767  46.3256284  58.5227498  75.7193697
  45.2660274  58.7874112  77.1082240  47.6892399  53.7550398  75.0762001
  47.5832035  52.8021223  74.3044706  47.3925310  53.6580406  76.3853158
  47.5219422  54.4024271  77.0702731  46.8535487  52.4388327  76.9002519
  47.4721985  51.6208061  76.5314212  46.8665997  52.3543646  78.4388470
  46.5346415  51.3601766  78.7387200  47.8927265  52.4673437  78.7883003
  45.9898590  53.3986897  79.1352124  44.9510841  53.2337383  78.8498832
  46.0517173  53.2486392  80.2131050  46.3694627  54.8481186  78.8131876
  46.3966849  54.9777376  77.7311442  45.5944010  55.5135293  79.1950069
  47.7225147  55.2628171  79.4030973  47.7009330  55.1450573  80.4863834
  48.5043697  54.6030690  79.0257260  48.0492727  56.6667962  79.0618203
  49.0121145  56.7139026  78.6727218  47.3723402  57.0186833  78.3554472
  47.9926966  57.2542710  79.9180945  45.4011067  52.3665317  76.4439594
  44.7202519  53.4295869  76.4515209  44.9555895  51.2459273  76.0853993
  54.7471875  39.8268786  44.6409709  52.2784463  41.6150540  41.8042630
  53.2011929  40.4266677  41.5238673  52.5233605  39.5591689  40.4924110
  53.4765156  39.6732347  42.7905149  54.6013094  40.8979782  41.1845251
  55.6795642  41.6798378  41.9070140  55.3231205  43.0947167  41.8387894
  55.7875638  41.1987501  43.4231010  56.9211745  41.3713379  40.9947307
  58.2124747  41.5096398  41.8044326  58.5907195  40.2326766  42.4403146
  59.1808008  42.7321743  41.5798442  58.7989929  40.9333575  40.2675174
  60.0536936  40.5996417  40.5213481  59.9322198  39.9296203  41.3323946
  60.3143514  41.5574882  40.8902230  61.0868020  40.1103474  39.6115838
  61.2054403  39.2683238  38.9803927  61.5085301  41.3734259  38.9671802
  62.6662481  41.8773217  39.7043227  63.3464038  41.8827410  38.8926332
  62.7108320  43.2259307  40.0810017  61.6804015  44.0552403  40.4553395
  60.6221891  43.8725967  40.5375391  62.1686829  45.2468901  40.7408739
  63.5026127  45.2288844  40.5763173  64.5367809  46.2052749  40.7192054
  64.2510159  47.4678170  41.1924566  64.9891542  48.1271608  41.3353470
  63.3055420  47.7245059  41.3929306  65.8128764  45.8457023  40.4411265
  66.1225910  44.6210081  40.0009200  67.1156033  44.2995925  39.7312855
  65.1801103  43.6821207  39.8629255  63.8744282  43.9494110  40.0961642
  61.9545074  39.8563761  40.8158325  61.3627464  39.9146922  41.6921311
  62.6566296  38.5932231  40.7672639  62.4028910  38.1136826  39.9667974
  62.8859635  41.0656374  40.9810011  62.5836769  41.8449381  41.6312274
  64.2793655  40.7614682  41.1996331  64.3685704  39.8371333  41.4693299
  29.7572910  55.4656390  74.3668810  89.8894000  48.7946720  60.0498180
  87.4006780  62.4244480  85.3570960  37.0988340  32.3393260   4.3206400
  14.7920040  67.5690210  22.5011200  57.7984000  25.6172660   7.4082600
   8.1836650  80.3656120  16.5835750  38.2986570  91.1037290  60.2864780
  98.4486830   2.8408570  65.0075730  56.3770360  99.8546760  15.3082460
  66.3604380  20.0940800  10.6966290  76.9569990  90.3988240  13.3396000
   3.5020080  16.2570090  64.7507740  62.4835350   6.6386100  67.4855090
  15.9420970  90.8565070  36.8583130  95.4548750  61.3170260  59.4034460
  42.4883650  64.7383520  80.0408090  84.3855590  74.5165810  15.8200200
  31.0776310  99.9731460  47.8083980  92.1336910  66.1586920   8.5967530
  19.5248620  51.3433430  73.2237640  97.0940350  43.1404880  57.1007090
  70.1677290  44.5049710  40.9859470  83.6368360  44.5710330  44.7301190
  39.4901560  77.6609390   4.9645680  79.4987750  66.2773290  31.8713980
  69.7060860  65.6795620  14.8639850  58.4089390  81.0768400  92.3799060
  66.3302420  62.3525820  75.8993470  79.4987750  66.2773290  50.6457470
  93.8420100  24.0645850  48.0195350  12.4856500   5.4210570  63.5960920
  37.0889610  91.3829120  54.1728590  33.5663530  11.2459740  78.8241670
  63.3059350  16.9206020  77.2222480 100.1160980  60.4327580  47.9814530
  97.3737530  53.8057070   8.4277270  79.7953610  72.6402060  68.2058410
  29.0003050  82.4051110  91.9817120  95.8132030  21.3378920  80.0619640
   8.9544410  77.4308610  54.0377640   7.7711570  39.9103760  75.3880170
  71.4365150  98.4968010  21.5981710   4.5986560   5.0032050  70.8532670
  14.3272760  58.1579960  55.0894020  82.4898230   8.8575710  88.5541350
  54.0661110  34.4941340  89.5878030  15.9046830  74.1181530  26.0434240
  53.8710510  22.9796920  47.5820720  59.5453370   5.5917900  94.6494070
  12.9809450  94.3225230  96.3887290  44.6892944  40.5368336  65.7520912
  93.8915550 101.4429130  37.0316210  15.7026610  77.0186180  86.3673940
  76.6805260  61.3170260  40.6290970  56.2350390   9.9111180  35.6796990
   8.9602210  69.5177820  55.4566980  12.8906020 100.2664450  14.5246570
  21.7855790  94.5235910  11.6903370  45.3819390   7.8274180  97.6298300
  38.6918410   8.4189040  11.8951000  60.3936140  69.7048300  76.4950460
  31.0155530  21.4156840  26.3402790  97.0498520   7.9583490  71.1048280
  50.7908195  25.1472137  57.2618559  18.0254840  75.2440720  41.3293950
  91.0394930  15.7591110  55.6326620  92.1797980  22.1542380  50.8965080
  52.3818560   4.2044690  52.9798810  83.7602300  48.2521890  72.7908470
  30.8365810  77.6547440  79.1413710  87.1757790  86.5692520  42.1976250
  99.8492110  23.2418540  56.6214730  85.7417270  28.1648700  90.3202960
  60.2310100  62.7011400   9.0489710  82.8685530  96.2334230  37.8393190
  20.5330540  69.0064410  10.1647440  31.8317850  18.8772530  24.0411640
  20.8602410   5.9794440  54.8312080  97.5734390  60.6472520  62.8908640
   7.3354210  72.2972120  86.6194190  21.9966390   5.5917900  19.5520110
   5.1634590  88.1817620  91.9177900  78.3196860  80.6891860  19.5520110
  77.5401920  85.8977230  73.1377600  50.9317370   9.3565150  52.4126830
  35.6610540  55.9883130  29.2853100  91.0020790  92.8925020  82.3664710
  28.7630930  56.9804720   4.8758940  93.6518070  93.0245740  89.3135100
  61.7518030  85.9605470  53.0259300  57.3048290  20.8271160  89.3257220
  39.3169980  86.3298020  12.6793520  62.6162500  66.5308700  58.1003970
  41.1380880  15.1769710  41.1111120  19.5243080  72.3293800  41.5121290
  14.7920040  86.3433700  97.5985160  19.5236650  60.9868140  12.9173290
  91.9152050  81.1192120  55.1080870  88.0729040  57.5826940  87.1981400
  30.3793710  47.8236360  25.9129910  55.8383980  24.8259160  43.3626710
  73.0219420  94.8835010  18.3725610   3.8658410  34.4017520  73.9414100
  31.7552940  56.7738250  21.2913330   1.8664560  30.8244940  61.7047410
  69.6624850  51.5225804  75.9806005  70.5781372  51.2453048  76.0111141
  69.6930074  52.4679894  76.1272358  58.1178055  58.3624866  54.3957122
  59.0334577  58.0852110  54.4262258  58.1483279  59.3078957  54.5423475
  48.5197136  56.7229076  64.5449988  49.4353659  56.4456320  64.5755124
  48.5502361  57.6683167  64.6916341  55.1106553  51.1269009  31.3599231
  56.0263076  50.8496254  31.3904368  55.1411778  52.0723100  31.5065585
  45.8132633  50.1316801  39.1880411  46.7289155  49.8544046  39.2185547
  45.8437857  51.0770892  39.3346764  45.9171121  30.2295498  59.3755425
  46.8327644  29.9522742  59.4060561  45.9476346  31.1749589  59.5221778
  44.5043179  35.5533855  46.1578312  45.4199701  35.2761099  46.1883448
  44.5348403  36.4987945  46.3044665  51.5189693  35.8102248  62.3515309
  52.4346215  35.5329492  62.3820445  51.5494917  36.7556338  62.4981662
  59.3382976  49.3114681  40.9896933  60.2539498  49.0341925  41.0202069
  59.3688200  50.2568772  41.1363287  60.3256629  34.6041048  45.2295142
  61.2413151  34.3268293  45.2600278  60.3561853  35.5495139  45.3761495
  61.4588604  47.6389655  42.2131546  62.3745126  47.3616899  42.2436682
  61.4893828  48.5843746  42.3597900  51.4041013  37.6440291  37.1017250
  52.3197536  37.3667535  37.1322387  51.4346238  38.5894381  37.2483604
  38.1079183  47.4104036  59.1581930  39.0235706  47.1331280  59.1887066
  38.1384408  48.3558126  59.3048283  53.5759778  49.0447042  35.2154547
  54.4916301  48.7674287  35.2459684  53.6065003  49.9901133  35.3620901
  49.8639834  29.5109978  56.4048173  50.7796356  29.2337223  56.4353309
  49.8945058  30.4564069  56.5514526  54.3520648  25.7154415  60.0202759
  55.2677171  25.4381660  60.0507895  54.3825873  26.6608506  60.1669112
  56.6731801  30.3382799  59.0399174  57.5888324  30.0610043  59.0704311
  56.7037026  31.2836889  59.1865528  47.7516458  31.2422575  63.8127678
  48.6672981  30.9649819  63.8432814  47.7821683  32.1876666  63.9594031
  55.7778549  36.5369465  46.7760749  56.6935071  36.2596709  46.8065885
  55.8083773  37.4823556  46.9227102  56.6061514  38.6927997  43.6751841
  57.5218037  38.4155241  43.7056977  56.6366739  39.6382087  43.8218194
  53.5823200  41.5511923  45.6383353  54.4979722  41.2739168  45.6688490
  53.6128424  42.4966014  45.7849707  50.0076525  40.3192765  60.3398144
  50.9233047  40.0420010  60.3703281  50.0381749  41.2646856  60.4864498
  49.5690713  42.1010538  64.6273552  50.4847235  41.8237782  64.6578689
  49.5995937  43.0464629  64.7739906  54.5536890  45.0456152  71.5193760
  55.4693412  44.7683396  71.5498896  54.5842115  45.9910243  71.6660113
  50.1586218  39.3769453  42.1020054  51.0742740  39.0996697  42.1325191
  50.1891442  40.3223544  42.2486408  70.3535787  49.0574090  48.3066099
  71.2692309  48.7801334  48.3371235  70.3841011  50.0028180  48.4532452
  69.0994688  43.3844553  67.0772250  70.0151211  43.1071797  67.1077386
  69.1299913  44.3298643  67.2238603  69.4656349  45.5982897  65.6033866
  70.3812871  45.3210141  65.6339002  69.4961573  46.5436987  65.7500219
  51.3767300  65.4938665  20.9321328  52.2923822  65.2165909  20.9626464
  51.4072524  66.4392755  21.0787682  42.2144852  50.3401777  27.5489001
  43.1301375  50.0629022  27.5794138  42.2450077  51.2855868  27.6955355
  45.5467533  45.1630271  31.0524735  46.4624055  44.8857515  31.0829871
  45.5772757  46.1084361  31.1991088  48.1233055  48.2620557  36.6046155
  49.0389577  47.9847802  36.6351291  48.1538279  49.2074648  36.7512509
  37.9043845  40.6600945  46.6829138  38.8200367  40.3828189  46.7134274
  37.9349069  41.6055036  46.8295491  44.2078991  38.0361084  47.5296810
  45.1235513  37.7588328  47.5601946  44.2384215  38.9815175  47.6763163
  40.3172372  32.7361756  63.5763331  41.2328894  32.4589000  63.6068467
  40.3477596  33.6815846  63.7229684  48.5676996  39.0978404  40.3145044
  49.4833518  38.8205648  40.3450180  48.5982220  40.0432494  40.4611397
  48.7297868  46.2410022  43.5183945  49.6454391  45.9637267  43.5489081
  48.7603093  47.1864113  43.6650299  52.3032293  49.4966055  37.6123439
  53.2188816  49.2193299  37.6428575  52.3337518  50.4420146  37.7589792
  55.7802379  43.6417776  34.7553204  56.6958901  43.3645021  34.7858340
  55.8107603  44.5871867  34.9019557  56.1024621  43.3875091  31.1511798
  57.0181143  43.1102336  31.1816934  56.1329845  44.3329182  31.2978152
  42.5701878  45.1512787  39.1760357  43.4858401  44.8740031  39.2065493
  42.6007103  46.0966877  39.3226710  55.3415155  60.0308909  71.5259075
  56.2571677  59.7536154  71.5564211  55.3720379  60.9763000  71.6725428
  66.3232077  41.0812520  39.8665737  67.2388600  40.8039764  39.8970873
  66.3537302  42.0266611  40.0132090  64.5351034  39.5331679  38.1742355
  65.4507557  39.2558923  38.2047492  64.5656259  40.4785769  38.3208709
  66.5815752  49.8981478  40.7094427  67.4972275  49.6208723  40.7399563
  66.6120977  50.8435569  40.8560781  40.8525465  30.7318980  50.1608022
  41.7681987  30.4546224  50.1913158  40.8830690  31.6773070  50.3074376
  41.5717762  38.2523333  48.0734798  42.4874285  37.9750577  48.1039934
  41.6022987  39.1977423  48.2201151  64.1406485  51.1274411  40.9626234
  65.0563007  50.8501656  40.9931370  64.1711709  52.0728502  41.1092587
  61.7592564  62.4498893  44.1573254  62.6749087  62.1726137  44.1878390
  61.7897789  63.3952983  44.3039607  74.2887449  42.5295125  45.0028423
  75.2043971  42.2522370  45.0333559  74.3192673  43.4749216  45.1494777
  43.2236915  49.2514649  42.2683775  44.1393437  48.9741893  42.2988911
  43.2542139  50.1968740  42.4150128  47.7288350  46.7016980  41.2270454
  48.6444873  46.4244224  41.2575590  47.7593575  47.6471071  41.3736807
  28.3193594  56.4521974  48.8329013  29.2350116  56.1749218  48.8634150
  28.3498819  57.3976064  48.9795367  35.5985324  39.4585593  51.6616586
  36.5141846  39.1812837  51.6921722  35.6290548  40.4039684  51.8082939
  62.1801740  56.9394731  27.9747092  63.0958262  56.6621975  28.0052228
  62.2106964  57.8848822  28.1213446  47.7183137  43.2428093  63.2835085
  48.6339660  42.9655338  63.3140222  47.7488362  44.1882184  63.4301439
  51.7890951  28.5545009  37.6889885  52.7047473  28.2772253  37.7195021
  51.8196175  29.4999099  37.8356238  69.0507050  49.8662559  56.0430844
  69.9663573  49.5889804  56.0735980  69.0812275  50.8116650  56.1897197
  36.0192303  45.4273899  59.6789512  36.9348826  45.1501144  59.7094649
  36.0497528  46.3727990  59.8255866  47.7488951  42.4899014  61.0138706
  48.6645473  42.2126258  61.0443842  47.7794175  43.4353105  61.1605059
  48.7707150  22.8695674  46.3968959  49.6863672  22.5922919  46.4274095
  48.8012374  23.8149765  46.5435313  49.2822645  42.5900619  33.1639781
  50.1979167  42.3127864  33.1944917  49.3127870  43.5354710  33.3106134
  59.9633257  38.4444252  43.5998373  60.8789779  38.1671496  43.6303510
  59.9938481  39.3898342  43.7464727  36.1780917  42.7414219  46.9422695
  37.0937440  42.4641463  46.9727831  36.2086142  43.6868310  47.0889049
  41.9042156  49.0270798  59.9045193  42.8198679  48.7498042  59.9350330
  41.9347381  49.9724889  60.0511547  59.7468387  57.7925019  27.4983624
  60.6624909  57.5152263  27.5288760  59.7773611  58.7379109  27.6449977
  45.3570493  43.8804931  63.0793774  46.2727015  43.6032176  63.1098910
  45.3875717  44.8259022  63.2260127  50.7139255  63.4760640  49.4323854
  51.6295777  63.1987885  49.4628990  50.7444479  64.4214731  49.5790207
  61.7031817  39.9723823  44.8631592  62.6188339  39.6951067  44.8936728
  61.7337041  40.9177914  45.0097945  60.8374366  37.4095028  36.6684309
  61.7530888  37.1322272  36.6989445  60.8679590  38.3549118  36.8150662
  44.8447252  49.8847460  58.5107055  45.7603774  49.6074704  58.5412191
  44.8752476  50.8301551  58.6573408  48.0027786  48.8872230  39.4087384
  48.9184308  48.6099475  39.4392520  48.0333010  49.8326321  39.5553737
  47.9719378  43.7273746  34.8861931  48.8875900  43.4500990  34.9167068
  48.0024602  44.6727836  35.0328285  42.3176497  39.5430447  33.4046362
  43.2333019  39.2657692  33.4351498  42.3481721  40.4884538  33.5512716
  65.9280934  40.5906499  51.0294356  66.8437457  40.3133743  51.0599492
  65.9586159  41.5360589  51.1760709  54.3118816  41.8495830  53.7173011
  55.2275339  41.5723074  53.7478147  54.3424041  42.7949920  53.8639365
  55.9056209  37.9809020  52.9576277  56.8212731  37.7036264  52.9881413
  55.9361433  38.9263110  53.1042630  63.3321005  47.1299512  77.1156222
  64.2477527  46.8526756  77.1461358  63.3626229  48.0753602  77.2622576
  60.8069848  42.4738364  72.7790324  61.7226371  42.1965608  72.8095460
  60.8375073  43.4192455  72.9256678  39.7552116  34.1282788  56.6087099
  40.6708638  33.8510032  56.6392235  39.7857340  35.0736879  56.7553452
  51.9695850  29.2499369  59.2020643  52.8852372  28.9726613  59.2325779
  52.0001074  30.1953460  59.3486996  57.4174259  30.9734397  63.7468515
  58.3330781  30.6961641  63.7773651  57.4479483  31.9188488  63.8934868
  48.7814580  25.5178772  55.3017440  49.6971102  25.2406017  55.3322576
  48.8119804  26.4632863  55.4483793  35.2431340  30.3194464  53.4061989
  36.1587862  30.0421708  53.4367125  35.2736564  31.2648554  53.5528343
  47.0134285  29.4432798  61.6187248  47.9290807  29.1660043  61.6492385
  47.0439509  30.3886889  61.7653602  38.4641766  36.8237197  57.9511696
  39.3798289  36.5464441  57.9816832  38.4946991  37.7691288  58.0978050
  57.0282647  40.2906479  53.2135248  57.9439169  40.0133724  53.2440385
  57.0587872  41.2360570  53.3601602  57.3813036  33.7379416  49.0143577
  58.2969559  33.4606661  49.0448713  57.4118261  34.6833507  49.1609930
  58.5251361  36.2569504  44.7012396  59.4407884  35.9796748  44.7317532
  58.5556586  37.2023594  44.8478749  40.5411826  35.4269861  36.5116403
  41.4568349  35.1497105  36.5421539  40.5717051  36.3723952  36.6582756
  36.0176283  34.3820491  46.7543307  36.9332805  34.1047735  46.7848443
  36.0481507  35.3274581  46.9009660  37.3536180  38.3724150  45.4337717
  38.2692703  38.0951394  45.4642853  37.3841405  39.3178241  45.5804071
  37.4999415  53.2766689  41.4622731  38.4155937  52.9993933  41.4927867
  37.5304639  54.2220780  41.6089084  34.1913464  46.7124829  45.5250265
  35.1069986  46.4352073  45.5555401  34.2218688  47.6578919  45.6716618
  44.2547640  62.2010895  35.4877157  45.1704162  61.9238139  35.5182293
  44.2852864  63.1464986  35.6343510  44.1627302  54.8547025  33.6677970
  45.0783825  54.5774269  33.6983106  44.1932527  55.8001115  33.8144324
  44.9607757  52.4732353  32.0286086  45.8764279  52.1959597  32.0591222
  44.9912981  53.4186444  32.1752440  50.5730238  48.5960496  25.4797682
  51.4886761  48.3187740  25.5102818  50.6035463  49.5414586  25.6264035
  49.5791520  48.2265388  27.6974362  50.4948042  47.9492633  27.7279498
  49.6096744  49.1719479  27.8440715  59.9788862  38.8252243  25.2618704
  60.8945385  38.5479487  25.2923840  60.0094087  39.7706333  25.4085057
  59.3505247  48.8363738  20.7776750  60.2661770  48.5590982  20.8081887
  59.3810472  49.7817829  20.9243104  34.1683334  59.5381110  51.3992947
  35.0839856  59.2608354  51.4298084  34.1988558  60.4835200  51.5459301
  57.1053099  40.6062624  50.6011961  58.0209621  40.3289869  50.6317097
  57.1358323  41.5516715  50.7478314  70.6853136  52.0893159  57.2133041
  71.6009658  51.8120404  57.2438177  70.7158360  53.0347250  57.3599394
  68.9318573  47.8054629  57.8227364  69.8475096  47.5281874  57.8532500
  68.9623798  48.7508720  57.9693717  65.7228953  51.1727777  75.0163366
  66.6385475  50.8955021  75.0468502  65.7534177  52.1181867  75.1629719
  35.4104821  41.6488739  53.4297793  36.3261343  41.3715984  53.4602929
  35.4410045  42.5942830  53.5764147  22.3723870  55.2725777  53.1348114
  23.2880393  54.9953022  53.1653250  22.4029095  56.2179868  53.2814468
  39.2031769  65.3599536  48.1723197  40.1188292  65.0826781  48.2028333
  39.2336994  66.3053627  48.3189550  39.2181718  54.3672129  61.2330288
  40.1338240  54.0899373  61.2635425  39.2486942  55.3126219  61.3796642
  38.9067182  55.0699425  57.9548115  39.8223705  54.7926670  57.9853252
  38.9372407  56.0153516  58.1014469  47.8214480  42.9718529  68.8940678
  48.7371002  42.6945774  68.9245814  47.8519705  43.9172620  69.0407031
  46.0608484  19.4443482  60.0441713  46.9765006  19.1670726  60.0746850
  46.0913709  20.3897572  60.1908067  45.3816263  27.3003529  61.9708056
  46.2972785  27.0230774  62.0013192  45.4121487  28.2457620  62.1174409
  38.5741376  60.9399915  41.7851330  39.4897898  60.6627159  41.8156466
  38.6046600  61.8854006  41.9317683  40.2949770  62.0597839  52.5207114
  41.2106293  61.7825083  52.5512250  40.3254995  63.0051929  52.6673467
  48.9705555  59.7875236  56.1525491  49.8862077  59.5102480  56.1830628
  49.0010779  60.7329327  56.2991845  63.5913943  55.0916920  34.8064103
  64.5070466  54.8144164  34.8369239  63.6219168  56.0371010  34.9530457
  64.7676804  49.1356416  51.3212729  65.6833326  48.8583661  51.3517865
  64.7982028  50.0810507  51.4679082  63.1106346  48.6415130  48.9680780
  64.0262868  48.3642374  48.9985917  63.1411570  49.5869220  49.1147134
  74.7036884  38.1020916  50.7296882  75.6193406  37.8248161  50.7602018
  74.7342109  39.0475007  50.8763236  56.6205764  37.5072957  50.2249038
  57.5362286  37.2300202  50.2554174  56.6510989  38.4527048  50.3715391
  50.0552379  65.7503742  31.5173503  50.9708901  65.4730986  31.5478639
  50.0857603  66.6957832  31.6639856  50.2148822  65.4077012  38.8271524
  51.1305344  65.1304257  38.8576660  50.2454046  66.3531103  38.9737877
  49.2611714  65.6326827  48.4728524  50.1768237  65.3554071  48.5033660
  49.2916939  66.5780917  48.6194878  39.5465738  49.5712491  61.4083357
  40.4622260  49.2939735  61.4388493  39.5770962  50.5166581  61.5549710
  38.5963214  51.8453833  61.8714383  39.5119736  51.5681077  61.9019520
  38.6268438  52.7907923  62.0180737  69.7342628  47.8630155  45.7170453
  70.6499151  47.5857399  45.7475589  69.7647853  48.8084245  45.8636806
  63.1932017  37.0840229  52.8929493  64.1088539  36.8067473  52.9234630
  63.2237241  38.0294319  53.0395847  63.9051493  58.7775511  80.3726269
  64.8208015  58.5002756  80.4031405  63.9356717  59.7229602  80.5192622
  55.6292418  47.9660848  22.5864127  56.5448941  47.6888092  22.6169263
  55.6597643  48.9114939  22.7330480  59.6922736  37.8180616  49.7748160
  60.6079258  37.5407860  49.8053296  59.7227960  38.7634707  49.9214513
  54.8026174  28.0143278  40.3179903  55.7182697  27.7370523  40.3485039
  54.8331399  28.9597369  40.4646256  53.5463636  27.4346022  44.4836926
  54.4620159  27.1573267  44.5142062  53.5768861  28.3800113  44.6303279
  49.3532869  26.5985153  36.1670412  50.2689391  26.3212397  36.1975548
  49.3838093  27.5439244  36.3136765  48.2026744  29.4584231  34.9156850
  49.1183267  29.1811475  34.9461986  48.2331969  30.4038322  35.0623203
  45.7431421  47.6402279  35.6548717  46.6587943  47.3629523  35.6853854
  45.7736645  48.5856369  35.8015071  42.1790774  42.3805815  34.2678313
  43.0947297  42.1033059  34.2983449  42.2095999  43.3259906  34.4144667
  69.7415186  35.3695845  57.5447052  70.6571708  35.0923090  57.5752189
  69.7720410  36.3149936  57.6913406  70.7319268  36.6052225  61.8270523
  71.6475790  36.3279469  61.8575659  70.7624492  37.5506315  61.9736876
  68.1821783  40.2971667  73.1054935  69.0978305  40.0198911  73.1360071
  68.2127007  41.2425757  73.2521288  68.2289380  35.7620497  71.1156023
  69.1445903  35.4847742  71.1461159  68.2594605  36.7074588  71.2622376
  62.8729624  43.5289803  74.3269530  63.7886146  43.2517048  74.3574666
  62.9034848  44.4743894  74.4735883  63.8480204  44.9891172  75.8712134
  64.7636727  44.7118416  75.9017270  63.8785429  45.9345263  76.0178487
  51.4943079  29.1338729  50.4821567  52.4099601  28.8565974  50.5126703
  51.5248303  30.0792820  50.6287921  45.1096129  48.7559410  32.9954549
  46.0252652  48.4786654  33.0259685  45.1401354  49.7013501  33.1420902
  62.8043147  39.8597996  36.0185030  63.7199669  39.5825240  36.0490166
  62.8348371  40.8052086  36.1651383  56.5524729  34.4799950  29.4964485
  57.4681252  34.2027194  29.5269621  56.5829954  35.4254040  29.6430838
  57.6275283  32.0872226  30.4213823  58.5431805  31.8099471  30.4518959
  57.6580507  33.0326317  30.5680176  49.5764467  26.1043909  61.4004872
  50.4920989  25.8271153  61.4310008  49.6069691  27.0498000  61.5471225
  44.2633123  22.1901646  60.8253888  45.1789645  21.9128891  60.8559025
  44.2938347  23.1355737  60.9720242  47.0571176  25.3817679  62.2365338
  47.9727698  25.1044923  62.2670474  47.0876400  26.3271769  62.3831691
  47.5106735  30.9525755  67.5331879  48.4263258  30.6752999  67.5637015
  47.5411960  31.8979845  67.6798232  43.4168575  35.6621086  68.8930359
  44.3325097  35.3848331  68.9235495  43.4473799  36.6075177  69.0396712
  45.6300362  38.1535695  67.5942047  46.5456884  37.8762939  67.6247183
  45.6605586  39.0989786  67.7408400  52.2798417  42.9310415  65.6097718
  53.1954939  42.6537659  65.6402854  52.3103641  43.8764505  65.7564071
  47.0113061  46.7225984  61.5369322  47.9269583  46.4453228  61.5674458
  47.0418285  47.6680075  61.6835675  51.2961147  26.5467321  67.3955176
  52.2117670  26.2694565  67.4260312  51.3266372  27.4921412  67.5421530
  67.1743479  56.3447363  36.5173161  68.0900002  56.0674608  36.5478297
  67.2048704  57.2901454  36.6639514  66.3385200  49.5462947  32.5402588
  67.2541722  49.2690191  32.5707724  66.3690424  50.4917038  32.6868941
  46.9211727  62.8546155  33.4686847  47.8368249  62.5773399  33.4991983
  46.9516951  63.8000245  33.6153200  40.9339964  38.3283899  36.7530783
  41.8496487  38.0511143  36.7835919  40.9645189  39.2737990  36.8997136
  37.9188666  39.7373661  38.9301202  38.8345188  39.4600905  38.9606338
  37.9493891  40.6827752  39.0767555  63.7560730  39.2618111  33.2683861
  64.6717252  38.9845355  33.2988997  63.7865954  40.2072202  33.4150214
  59.2990511  39.9453041  36.1089800  60.2147033  39.6680286  36.1394936
  59.3295735  40.8907132  36.2556154  53.9916717  27.7331089  50.5847718
  54.9073240  27.4558333  50.6152855  54.0221942  28.6785180  50.7314072
  57.0789038  47.9833747  77.6171495  57.9945560  47.7060991  77.6476631
  57.1094262  48.9287837  77.7637848  54.4551764  43.5631991  73.7409643
  55.3708287  43.2859235  73.7714779  54.4856989  44.5086081  73.8875997
  44.7894958  54.1756479  64.7781355  45.7051480  53.8983723  64.8086491
  44.8200182  55.1210569  64.9247708  43.5624034  46.8967667  62.4044010
  44.4780557  46.6194911  62.4349146  43.5929259  47.8421758  62.5510363
  54.5771748  40.8615889  75.8336891  55.4928271  40.5843134  75.8642027
  54.6076973  41.8069980  75.9803244  33.8523080  38.5027753  59.0825498
  34.7679603  38.2254998  59.1130634  33.8828305  39.4481844  59.2291852
  63.8076186  58.6570178  28.9698404  64.7232708  58.3797423  29.0003540
  63.8381410  59.6024269  29.1164757  58.0297723  59.4703907  29.0535496
  58.9454246  59.1931151  29.0840632  58.0602948  60.4157997  29.2001850
  65.8047039  58.2531237  35.6077025  66.7203561  57.9758482  35.6382161
  65.8352263  59.1985328  35.7543378  72.8660543  57.4607702  46.8263279
  73.7817065  57.1834947  46.8568415  72.8965767  58.4061793  46.9729632
  68.1221881  58.2876137  49.4447777  69.0378403  58.0103381  49.4752913
  68.1527105  59.2330227  49.5914130  36.2303523  32.5782757  56.6358731
  37.1460046  32.3010001  56.6663867  36.2608748  33.5236847  56.7825084
  40.9503539  28.4980687  33.8911676  41.8660062  28.2207931  33.9216813
  40.9808764  29.4434777  34.0378030 101.2387090  97.8334290  96.9272150
 101.1581140  96.9188900  96.6563860 100.8251510  98.3301360  96.2211860
  99.3705130  99.6113310  98.8081420  98.5947230  99.1313750  99.0979990
 100.0218060  98.9318960  98.6337580  93.3870960  99.9233120  99.6857180
  92.5555840  99.6681830 100.0853690  93.9951940  99.9943890 100.4215100
  91.7962910  94.8835010  93.4699570  90.9079610  95.2250980  93.3679450
  92.0804100  94.6835330  92.5780400  89.7595920  97.4840660  99.3539270
  90.3312030  96.7162860  99.3542910  89.7597460  97.7829420  98.4445880
  99.8419290  95.0940880  99.0420510 100.2184110  94.2212760  98.9294180
  99.7438800  95.4299580  98.1510950  93.9724300  93.4666510  94.5037950
  94.0791050  94.3670240  94.8106710  93.0616660  93.4184480  94.2132600
  91.6207460  95.3885520  99.7490540  92.3017570  95.6523890 100.3677940
  91.3055510  94.5486390 100.0828550  95.8132030  96.4352880  98.8363130
  96.3210250  96.9333850  99.4768150  96.3445270  95.6588080  98.6602490
 100.4839220 101.1870750  94.6016450  99.8656490 101.6520200  94.0379170
 100.9962470 101.8798230  95.0185960  93.7783460  92.7861400 101.1097000
  94.1200270  93.6303450 100.8150870  92.8399270  92.9345140 101.2262340
  97.4611350  90.2743670  97.4341590  97.7686330  89.7190560  96.7177090
  96.5312050  90.4088130  97.2514580  99.8492110  98.3392500  94.1701710
  98.9221390  98.2729880  94.3990180 100.0016930  99.2772630  94.0556950
  99.8361190  94.6109500  91.1668870  98.8964860  94.7723460  91.2521330
 100.1544450  95.3295180  90.6204860  95.4548750  98.8657240  96.9521440
  95.0505750  98.1534490  96.4567340  95.5411870  98.5210480  97.8409480
  94.1677370  95.6400450 100.7320480  94.7191960  95.7495790  99.9573730
  94.6820880  96.0138050 101.4475710  92.1553380  97.7602220  94.4528090
  92.0350980  98.4864310  93.8409360  91.8454270  96.9905130  93.9756000
  89.7938750 100.9317360 100.2596730  89.8719170 101.0666130  99.3152450
  90.4080430 100.2233250 100.4524850  94.6217040  91.1037290  97.8351760
  94.1785190  91.8846830  97.5036280  95.1802030  91.4267180  98.5422700
  97.7375860  90.7247990  92.7157590  97.1130040  90.7207860  93.4410900
  97.6505980  89.8578950  92.3193560  96.6592940  91.6484620  99.6941360
  96.9565270  92.5547450  99.6133380  97.2078500  91.1603400  99.0800930
  94.4131260  96.2270860  95.5633010  94.1872180  96.0108030  96.4679630
  93.6323790  96.6599320  95.2178980 100.2493890  94.8697770  96.1926940
 100.6423460  95.1869970  95.3795630 100.6110740  93.9909650  96.3071460
  89.2858060  91.4598570  98.4157140  88.9971110  92.0301430  99.1282120
  90.0303820  90.9803020  98.7788370  89.4728290  95.4018690  89.6259860
  89.3902960  96.3449450  89.7674850  89.1211350  95.2593600  88.7472210
 100.8349030  97.4603520 100.2877720 100.1030150  97.9690330 100.6367820
 100.4373370  96.6433500  99.9866500  97.2726420  94.1357720  98.6930210
  97.2762480  93.6947670  97.8434750  98.1677540  94.4575050  98.8002030
  93.1228800  94.0184210  97.6524420  92.7828850  94.4959440  98.4091470
  92.3606120  93.5649330  97.2925520  97.3346570  95.1369800  91.6836970
  97.4559390  95.0956280  92.6322790  96.9495080  95.9993950  91.5283700
 101.2974940  92.9137200  99.7000660 101.3147680  93.3645850 100.5442510
 101.0490520  92.0142840  99.9134100  96.3468070  97.4470940  91.0820270
  95.7784970  96.9989190  90.4556180  97.0557070  97.8063720  90.5485420
  97.5734390  98.1959500 100.4395620  97.9404520  97.7218070 101.1856960
  97.3839450  99.0701070 100.7803960  90.4374880  92.9403190  96.5689090
  90.1521800  92.5758860  97.4067710  90.3753740  92.2083650  95.9552230
  93.8915550 101.4429130  93.3546680  93.1177810 100.9026750  93.1945400
  94.6210180 100.9235740  93.0164440 100.1113470  91.8332450  93.2902460
  99.2978080  91.3345620  93.2147770  99.9175420  92.6730700  92.8738810
  93.9352950 101.1109510  96.9925490  94.4531620 100.3077770  96.9382380
  93.4836970 101.0488650  97.8342320  89.9305540  98.0762140  90.5285790
  90.8000390  98.3586940  90.8121710  89.4395860  98.8898010  90.4134600
  97.0940350  99.4635350  94.6494070  97.5503130 100.2740600  94.8754260
  96.7428560  99.1458490  95.4812560  92.9952130  89.8073000  95.1216590
  92.8666760  89.7990900  96.0701510  92.1714150  90.1456090  94.7707600
  91.9152050  99.8935610  92.6567850  91.3080000 100.6334510  92.6663150
  92.3901400  99.9834970  91.8306050  96.8230900  95.2929320  94.5570180
  96.1147050  95.7615660  94.9983790  97.1075380  94.6351330  95.1915370
  95.0265920  93.6014400  91.9320890  95.8756450  94.0384550  91.8661080
  94.6597190  93.9134660  92.7592950  93.9257340  99.8546760  90.4056420
  94.6920610  99.7428120  90.9681850  94.0032030  99.1584730  89.7533190
  92.6204100  97.2871830  91.0889310  92.7007690  96.3399340  91.2006710
  93.5123850  97.6178710  91.1949970  97.0498520 101.8300940  89.8791770
  96.9449160 101.2153290  90.6053150  96.8822740 101.3066830  89.0954780
 100.2901250 100.8920970  90.4833760  99.7411350 101.3390270  91.1276500
 100.9120510 100.3870220  91.0071430  95.9576370  99.8511890  92.3799060
  96.3792790  99.6851760  93.2230450  96.0827210  99.0412120  91.8854200
  98.4704010  98.8749500  89.6276160  98.9909670  98.1598520  89.2617310
  99.1172410  99.5135370  89.9276670  94.8535270  95.9245120  89.3257220
  94.6524330  95.0612480  89.6870560  94.6827320  95.8378480  88.3878820
  96.8703000  91.9680360  90.2991300  96.5225000  91.2904350  89.7193750
  97.0715770  91.5069870  91.1134690  90.2108640  98.4968010  96.6955670
  89.5557480  98.2279650  96.0515370  91.0486590  98.3872490  96.2457650
  89.4246720  95.7066940  92.6381000  88.5210800  95.9697140  92.4632660
  89.9087340  95.9778110  91.8580960  91.9673930  94.7632480  90.5475380
  92.6765630  94.3415700  90.0622660  91.2513870  94.8307710  89.9158730
  91.6148090  90.8171810  89.5878030  92.3376220  91.3580750  89.9059250
  91.8872610  90.5435230  88.7119570  91.3040280  90.0678000  99.4900650
  91.9516470  89.5175380  99.0495810  91.7242120  90.3221150 100.3116460
  99.6954520  90.5517590 100.6599880  98.9126310  91.0263090 100.9396640
  99.4017450  89.6472420 100.5513060  91.0394930  90.8565070  93.1813600
  91.7974290  90.9693950  92.6077630  90.5772100  91.6934270  93.1357030
  97.5808740  92.9704340  96.1715910  96.7683250  92.5961230  95.8311790
  98.0850380  92.2149420  96.4737100  93.4120080  91.3829120  91.7215570
  93.9412840  90.5958920  91.5923520  94.0448400  92.0620310  91.9551100
  95.6057920  91.1204260  94.7760960  94.9760660  90.4191570  94.9431090
  95.0663060  91.8808390  94.5594120 101.2387090  97.8334290  78.1528660
 101.1581140  96.9188900  77.8820370 100.8251510  98.3301360  77.4468370
  99.3705130  99.6113310  80.0337930  98.5947230  99.1313750  80.3236500
 100.0218060  98.9318960  79.8594090  93.3870960  99.9233120  80.9113690
  92.5555840  99.6681830  81.3110200  93.9951940  99.9943890  81.6471610
  91.7962910  94.8835010  74.6956080  90.9079610  95.2250980  74.5935960
  92.0804100  94.6835330  73.8036910  89.7595920  97.4840660  80.5795780
  90.3312030  96.7162860  80.5799420  89.7597460  97.7829420  79.6702390
  99.8419290  95.0940880  80.2677020 100.2184110  94.2212760  80.1550690
  99.7438800  95.4299580  79.3767460  93.9724300  93.4666510  75.7294460
  94.0791050  94.3670240  76.0363220  93.0616660  93.4184480  75.4389110
  91.6207460  95.3885520  80.9747050  92.3017570  95.6523890  81.5934450
  91.3055510  94.5486390  81.3085060  95.8132030  96.4352880  80.0619640
  96.3210250  96.9333850  80.7024660  96.3445270  95.6588080  79.8859000
  94.0968130  91.0751440  84.3283060  94.0986570  91.5923830  83.5228960
  93.2672440  90.5981620  84.3052990 100.4839220 101.1870750  75.8272960
  99.8656490 101.6520200  75.2635680 100.9962470 101.8798230  76.2442470
  95.3470980 100.7146620  82.5056560  95.0140360 101.3415540  83.1477630
  95.5237660 101.2408500  81.7258230  93.7783460  92.7861400  82.3353510
  94.1200270  93.6303450  82.0407380  92.8399270  92.9345140  82.4518850
  97.4611350  90.2743670  78.6598100  97.7686330  89.7190560  77.9433600
  96.5312050  90.4088130  78.4771090  99.8492110  98.3392500  75.3958220
  98.9221390  98.2729880  75.6246690 100.0016930  99.2772630  75.2813460
  99.8361190  94.6109500  72.3925380  98.8964860  94.7723460  72.4777840
 100.1544450  95.3295180  71.8461370  95.4548750  98.8657240  78.1777950
  95.0505750  98.1534490  77.6823850  95.5411870  98.5210480  79.0665990
  94.1677370  95.6400450  81.9576990  94.7191960  95.7495790  81.1830240
  94.6820880  96.0138050  82.6732220  93.8420100  99.1619810  85.5682330
  93.7027870 100.0342610  85.9369730  92.9601460  98.8192620  85.4230270
  92.1553380  97.7602220  75.6784600  92.0350980  98.4864310  75.0665870
  91.8454270  96.9905130  75.2012510  89.7938750 100.9317360  81.4853240
  89.8719170 101.0666130  80.5408960  90.4080430 100.2233250  81.6781360
  94.6217040  91.1037290  79.0608270  94.1785190  91.8846830  78.7292790
  95.1802030  91.4267180  79.7679210  98.9086850  93.9705810  84.6643590
  98.4466220  94.1788830  85.4763530  98.5064960  93.1565160  84.3614260
  97.7375860  90.7247990  73.9414100  97.1130040  90.7207860  74.6667410
  97.6505980  89.8578950  73.5450070  96.6592940  91.6484620  80.9197870
  96.9565270  92.5547450  80.8389890  97.2078500  91.1603400  80.3057440
  94.4131260  96.2270860  76.7889520  94.1872180  96.0108030  77.6936140
  93.6323790  96.6599320  76.4435490  96.8530470  97.1256440  87.4549790
  96.7574070  96.1851170  87.3050190  97.6962450  97.3471510  87.0597860
 100.2493890  94.8697770  77.4183450 100.6423460  95.1869970  76.6052140
 100.6110740  93.9909650  77.5327970  91.9841010  93.5370110  85.6083570
  91.5904400  94.3845320  85.8156350  91.2959410  92.8996480  85.7992210
  98.5586060  93.6205080  88.6780310  97.8684380  93.4277280  89.3126400
  99.3018360  93.9039720  89.2104610  89.2858060  91.4598570  79.6413650
  88.9971110  92.0301430  80.3538630  90.0303820  90.9803020  80.0044880
  89.4728290  95.4018690  70.8516370  89.3902960  96.3449450  70.9931360
  89.1211350  95.2593600  69.9728720 100.8349030  97.4603520  81.5134230
 100.1030150  97.9690330  81.8624330 100.4373370  96.6433500  81.2123010
  97.2726420  94.1357720  79.9186720  97.2762480  93.6947670  79.0691260
  98.1677540  94.4575050  80.0258540  93.1228800  94.0184210  78.8780930
  92.7828850  94.4959440  79.6347980  92.3606120  93.5649330  78.5182030
  97.3346570  95.1369800  72.9093480  97.4559390  95.0956280  73.8579300
  96.9495080  95.9993950  72.7540210 101.2974940  92.9137200  80.9257170
 101.3147680  93.3645850  81.7699020 101.0490520  92.0142840  81.1390610
  96.3468070  97.4470940  72.3076780  95.7784970  96.9989190  71.6812690
  97.0557070  97.8063720  71.7741930  97.5734390  98.1959500  81.6652130
  97.9404520  97.7218070  82.4113470  97.3839450  99.0701070  82.0060470
  90.4374880  92.9403190  77.7945600  90.1521800  92.5758860  78.6324220
  90.3753740  92.2083650  77.1808740  95.3633760  97.2368140  83.9836340
  95.0590830  98.1160120  84.2086700  96.3180220  97.2967930  84.0193780
  93.8915550 101.4429130  74.5803190  93.1177810 100.9026750  74.4201910
  94.6210180 100.9235740  74.2420950 100.1113470  91.8332450  74.5158970
  99.2978080  91.3345620  74.4404280  99.9175420  92.6730700  74.0995320
 100.0322330 100.5103550  86.2598580  99.9659640  99.5899220  86.0056170
  99.4027470 100.6078990  86.9743220  93.9352950 101.1109510  78.2182000
  94.4531620 100.3077770  78.1638890  93.4836970 101.0488650  79.0598830
  91.4197490  98.0770880  85.1307700  91.0612430  98.7424730  85.7181040
  91.1252050  97.2454430  85.5020320  94.6210610  98.5355120  88.0147250
  94.3210750  98.6812300  87.1175070  95.3921850  97.9760410  87.9220640
  89.9305540  98.0762140  71.7542300  90.8000390  98.3586940  72.0378220
  89.4395860  98.8898010  71.6391110  97.0940350  99.4635350  75.8750580
  97.5503130 100.2740600  76.1010770  96.7428560  99.1458490  76.7069070
  92.9952130  89.8073000  76.3473100  92.8666760  89.7990900  77.2958020
  92.1714150  90.1456090  75.9964110  89.9946060  91.5664120  85.8079800
  89.2804580  91.7661040  86.4132410  90.4141100  90.7903690  86.1794600
  91.9152050  99.8935610  73.8824360  91.3080000 100.6334510  73.8919660
  92.3901400  99.9834970  73.0562560  96.8230900  95.2929320  75.7826690
  96.1147050  95.7615660  76.2240300  97.1075380  94.6351330  76.4171880
  98.4486830  96.7126020  83.7819220  98.9472080  97.1871840  84.4471070
  98.5909780  95.7889540  83.9889250  95.0265920  93.6014400  73.1577400
  95.8756450  94.0384550  73.0917590  94.6597190  93.9134660  73.9849460
  93.9257340  99.8546760  71.6312930  94.6920610  99.7428120  72.1938360
  94.0032030  99.1584730  70.9789700  92.6204100  97.2871830  72.3145820
  92.7007690  96.3399340  72.4263220  93.5123850  97.6178710  72.4206480
  90.1474900  99.1086750  87.5501990  90.6513920  98.5294030  88.1218220
  89.4082320  99.3926980  88.0878360  97.0498520 101.8300940  71.1048280
  96.9449160 101.2153290  71.8309660  96.8822740 101.3066830  70.3211290
  97.2012840 100.5157740  87.0837510  96.4358510 101.0842740  86.9992180
  97.3828800 100.2233950  86.1905740 100.2901250 100.8920970  71.7090270
  99.7411350 101.3390270  72.3533010 100.9120510 100.3870220  72.2327940
  92.1797980  97.2516340  88.4452060  92.2203320  96.9530210  89.3537290
  93.0343480  97.6523950  88.2859580  95.9576370  99.8511890  73.6055570
  96.3792790  99.6851760  74.4486960  96.0827210  99.0412120  73.1110710
  94.1203790  95.8308440  86.4126550  93.5900250  95.3399390  85.7849890
  94.7891860  96.2592640  85.8784480  98.4704010  98.8749500  70.8532670
  98.9909670  98.1598520  70.4873820  99.1172410  99.5135370  71.1533180
  94.6076090  92.7970810  86.4923840  94.5132960  92.1791560  85.7674710
  94.0273480  93.5237100  86.2653750  97.3737530  91.3544050  83.5251230
  96.9254830  91.3768310  82.6796780  96.7402730  90.9563070  84.1221530
  97.7797080 100.2498380  84.1463670  98.1985190 101.0931110  83.9739910
  96.8605710 100.3870420  83.9170450 100.1160980  97.9814560  85.5301510
 100.2357190  97.3855700  86.2696350 100.9754980  98.0184250  85.1102810
  94.8535270  95.9245120  70.5513730  94.6524330  95.0612480  70.9127070
  94.6827320  95.8378480  69.6135330  96.8829750  94.5235910  86.7877330
  97.4729440  94.2151760  87.4755150  96.0649990  94.0515660  86.9437230
  93.6518070  93.0245740  70.5391610  93.9543970  93.0313170  69.6310760
  94.3912660  92.6743600  71.0359270  96.8703000  91.9680360  71.5247810
  96.5225000  91.2904350  70.9450260  97.0715770  91.5069870  72.3391200
  90.2108640  98.4968010  77.9212180  89.5557480  98.2279650  77.2771880
  91.0486590  98.3872490  77.4714160  91.2484570  98.8820580  82.4615520
  91.6157610  98.7947980  83.3411540  90.6795390  98.1187130  82.3622380
  90.8000570  95.7929670  86.3673940  89.9056620  95.7596430  86.7067650
  91.3398120  95.9916460  87.1325190  89.4246720  95.7066940  73.8637510
  88.5210800  95.9697140  73.6889170  89.9087340  95.9778110  73.0837470
  91.9673930  94.7632480  71.7731890  92.6765630  94.3415700  71.2879170
  91.2513870  94.8307710  71.1415240  91.6148090  90.8171810  70.8134540
  92.3376220  91.3580750  71.1315760  91.8872610  90.5435230  69.9376080
  91.3040280  90.0678000  80.7157160  91.9516470  89.5175380  80.2752320
  91.7242120  90.3221150  81.5372970  91.0572280  90.2233670  83.4582480
  90.7087100  90.6797490  84.2240660  90.7259980  89.3290800  83.5404910
  98.5697100  91.4145550  86.9801900  98.5085990  92.0067380  87.7297310
  99.5097480  91.3071510  86.8352160  91.7292920  89.7509870  86.7333250
  92.2775910  89.5697920  85.9699360  91.7948230  88.9603980  87.2689560
  99.6954520  90.5517590  81.8856390  98.9126310  91.0263090  82.1653150
  99.4017450  89.6472420  81.7769570  91.0394930  90.8565070  74.4070110
  91.7974290  90.9693950  73.8334140  90.5772100  91.6934270  74.3613540
  97.5808740  92.9704340  77.3972420  96.7683250  92.5961230  77.0568300
  98.0850380  92.2149420  77.6993610  93.4120080  91.3829120  72.9472080
  93.9412840  90.5958920  72.8180030  94.0448400  92.0620310  73.1807610
  95.6057920  91.1204260  76.0017470  94.9760660  90.4191570  76.1687600
  95.0663060  91.8808390  75.7850630  95.7313480  90.3988240  88.4369960
  95.4497750  90.9021840  87.6730780  96.1133180  89.6009990  88.0712090
 101.2387090  97.8334290  59.3785170 101.1581140  96.9188900  59.1076880
 100.8251510  98.3301360  58.6724880  99.3705130  99.6113310  61.2594440
  98.5947230  99.1313750  61.5493010 100.0218060  98.9318960  61.0850600
  93.3870960  99.9233120  62.1370200  92.5555840  99.6681830  62.5366710
  93.9951940  99.9943890  62.8728120  91.7962910  94.8835010  55.9212590
  90.9079610  95.2250980  55.8192470  92.0804100  94.6835330  55.0293420
  89.7595920  97.4840660  61.8052290  90.3312030  96.7162860  61.8055930
  89.7597460  97.7829420  60.8958900  91.0020790  92.8925020  63.5921220
  90.8223630  91.9950770  63.8723980  90.6000870  93.4396890  64.2668170
  99.8419290  95.0940880  61.4933530 100.2184110  94.2212760  61.3807200
  99.7438800  95.4299580  60.6023970  93.9724300  93.4666510  56.9550970
  94.0791050  94.3670240  57.2619730  93.0616660  93.4184480  56.6645620
  91.6207460  95.3885520  62.2003560  92.3017570  95.6523890  62.8190960
  91.3055510  94.5486390  62.5341570  95.8132030  96.4352880  61.2876150
  96.3210250  96.9333850  61.9281170  96.3445270  95.6588080  61.1115510
  94.0968130  91.0751440  65.5539570  94.0986570  91.5923830  64.7485470
  93.2672440  90.5981620  65.5309500 100.4839220 101.1870750  57.0529470
  99.8656490 101.6520200  56.4892190 100.9962470 101.8798230  57.4698980
  95.3470980 100.7146620  63.7313070  95.0140360 101.3415540  64.3734140
  95.5237660 101.2408500  62.9514740  93.7783460  92.7861400  63.5610020
  94.1200270  93.6303450  63.2663890  92.8399270  92.9345140  63.6775360
  97.4611350  90.2743670  59.8854610  97.7686330  89.7190560  59.1690110
  96.5312050  90.4088130  59.7027600  99.8492110  98.3392500  56.6214730
  98.9221390  98.2729880  56.8503200 100.0016930  99.2772630  56.5069970
  99.8361190  94.6109500  53.6181890  98.8964860  94.7723460  53.7034350
 100.1544450  95.3295180  53.0717880  95.4548750  98.8657240  59.4034460
  95.0505750  98.1534490  58.9080360  95.5411870  98.5210480  60.2922500
  94.1677370  95.6400450  63.1833500  94.7191960  95.7495790  62.4086750
  94.6820880  96.0138050  63.8988730  93.8420100  99.1619810  66.7938840
  93.7027870 100.0342610  67.1626240  92.9601460  98.8192620  66.6486780
  92.1553380  97.7602220  56.9041110  92.0350980  98.4864310  56.2922380
  91.8454270  96.9905130  56.4269020  89.7938750 100.9317360  62.7109750
  89.8719170 101.0666130  61.7665470  90.4080430 100.2233250  62.9037870
  94.6217040  91.1037290  60.2864780  94.1785190  91.8846830  59.9549300
  95.1802030  91.4267180  60.9935720  98.9086850  93.9705810  65.8900100
  98.4466220  94.1788830  66.7020040  98.5064960  93.1565160  65.5870770
  97.7375860  90.7247990  55.1670610  97.1130040  90.7207860  55.8923920
  97.6505980  89.8578950  54.7706580  96.6592940  91.6484620  62.1454380
  96.9565270  92.5547450  62.0646400  97.2078500  91.1603400  61.5313950
  94.4131260  96.2270860  58.0146030  94.1872180  96.0108030  58.9192650
  93.6323790  96.6599320  57.6692000  96.8530470  97.1256440  68.6806300
  96.7574070  96.1851170  68.5306700  97.6962450  97.3471510  68.2854370
 100.2493890  94.8697770  58.6439960 100.6423460  95.1869970  57.8308650
 100.6110740  93.9909650  58.7584480  91.9841010  93.5370110  66.8340080
  91.5904400  94.3845320  67.0412860  91.2959410  92.8996480  67.0248720
  98.5586060  93.6205080  69.9036820  97.8684380  93.4277280  70.5382910
  99.3018360  93.9039720  70.4361120  89.2858060  91.4598570  60.8670160
  88.9971110  92.0301430  61.5795140  90.0303820  90.9803020  61.2301390
  89.4728290  95.4018690  52.0772880  89.3902960  96.3449450  52.2187870
  89.1211350  95.2593600  51.1985230 100.8349030  97.4603520  62.7390740
 100.1030150  97.9690330  63.0880840 100.4373370  96.6433500  62.4379520
  97.2726420  94.1357720  61.1443230  97.2762480  93.6947670  60.2947770
  98.1677540  94.4575050  61.2515050  93.1228800  94.0184210  60.1037440
  92.7828850  94.4959440  60.8604490  92.3606120  93.5649330  59.7438540
  97.3346570  95.1369800  54.1349990  97.4559390  95.0956280  55.0835810
  96.9495080  95.9993950  53.9796720 101.2974940  92.9137200  62.1513680
 101.3147680  93.3645850  62.9955530 101.0490520  92.0142840  62.3647120
  96.3468070  97.4470940  53.5333290  95.7784970  96.9989190  52.9069200
  97.0557070  97.8063720  52.9998440  97.5734390  98.1959500  62.8908640
  97.9404520  97.7218070  63.6369980  97.3839450  99.0701070  63.2316980
  90.4374880  92.9403190  59.0202110  90.1521800  92.5758860  59.8580730
  90.3753740  92.2083650  58.4065250  95.3633760  97.2368140  65.2092850
  95.0590830  98.1160120  65.4343210  96.3180220  97.2967930  65.2450290
  93.8915550 101.4429130  55.8059700  93.1177810 100.9026750  55.6458420
  94.6210180 100.9235740  55.4677460 100.1113470  91.8332450  55.7415480
  99.2978080  91.3345620  55.6660790  99.9175420  92.6730700  55.3251830
 100.0322330 100.5103550  67.4855090  99.9659640  99.5899220  67.2312680
  99.4027470 100.6078990  68.1999730  93.9352950 101.1109510  59.4438510
  94.4531620 100.3077770  59.3895400  93.4836970 101.0488650  60.2855340
  91.4197490  98.0770880  66.3564210  91.0612430  98.7424730  66.9437550
  91.1252050  97.2454430  66.7276830  94.6210610  98.5355120  69.2403760
  94.3210750  98.6812300  68.3431580  95.3921850  97.9760410  69.1477150
  89.9305540  98.0762140  52.9798810  90.8000390  98.3586940  53.2634730
  89.4395860  98.8898010  52.8647620  97.0940350  99.4635350  57.1007090
  97.5503130 100.2740600  57.3267280  96.7428560  99.1458490  57.9325580
  92.9952130  89.8073000  57.5729610  92.8666760  89.7990900  58.5214530
  92.1714150  90.1456090  57.2220620  89.9946060  91.5664120  67.0336310
  89.2804580  91.7661040  67.6388920  90.4141100  90.7903690  67.4051110
  91.9152050  99.8935610  55.1080870  91.3080000 100.6334510  55.1176170
  92.3901400  99.9834970  54.2819070  96.8230900  95.2929320  57.0083200
  96.1147050  95.7615660  57.4496810  97.1075380  94.6351330  57.6428390
  98.4486830  96.7126020  65.0075730  98.9472080  97.1871840  65.6727580
  98.5909780  95.7889540  65.2145760  95.0265920  93.6014400  54.3833910
  95.8756450  94.0384550  54.3174100  94.6597190  93.9134660  55.2105970
  93.9257340  99.8546760  52.8569440  94.6920610  99.7428120  53.4194870
  94.0032030  99.1584730  52.2046210  92.6204100  97.2871830  53.5402330
  92.7007690  96.3399340  53.6519730  93.5123850  97.6178710  53.6462990
  90.1474900  99.1086750  68.7758500  90.6513920  98.5294030  69.3474730
  89.4082320  99.3926980  69.3134870  97.0498520 101.8300940  52.3304790
  96.9449160 101.2153290  53.0566170  96.8822740 101.3066830  51.5467800
  97.2012840 100.5157740  68.3094020  96.4358510 101.0842740  68.2248690
  97.3828800 100.2233950  67.4162250 100.2901250 100.8920970  52.9346780
  99.7411350 101.3390270  53.5789520 100.9120510 100.3870220  53.4584450
  92.1797980  97.2516340  69.6708570  92.2203320  96.9530210  70.5793800
  93.0343480  97.6523950  69.5116090  95.9576370  99.8511890  54.8312080
  96.3792790  99.6851760  55.6743470  96.0827210  99.0412120  54.3367220
  94.1203790  95.8308440  67.6383060  93.5900250  95.3399390  67.0106400
  94.7891860  96.2592640  67.1040990  98.4704010  98.8749500  52.0789180
  98.9909670  98.1598520  51.7130330  99.1172410  99.5135370  52.3789690
  94.6076090  92.7970810  67.7180350  94.5132960  92.1791560  66.9931220
  94.0273480  93.5237100  67.4910260  97.3737530  91.3544050  64.7507740
  96.9254830  91.3768310  63.9053290  96.7402730  90.9563070  65.3478040
  97.7797080 100.2498380  65.3720180  98.1985190 101.0931110  65.1996420
  96.8605710 100.3870420  65.1426960 100.1160980  97.9814560  66.7558020
 100.2357190  97.3855700  67.4952860 100.9754980  98.0184250  66.3359320
  94.8535270  95.9245120  51.7770240  94.6524330  95.0612480  52.1383580
  94.6827320  95.8378480  50.8391840  96.8829750  94.5235910  68.0133840
  97.4729440  94.2151760  68.7011660  96.0649990  94.0515660  68.1693740
  93.6518070  93.0245740  51.7648120  93.9543970  93.0313170  50.8567270
  94.3912660  92.6743600  52.2615780  96.8703000  91.9680360  52.7504320
  96.5225000  91.2904350  52.1706770  97.0715770  91.5069870  53.5647710
  90.2108640  98.4968010  59.1468690  89.5557480  98.2279650  58.5028390
  91.0486590  98.3872490  58.6970670  91.2484570  98.8820580  63.6872030
  91.6157610  98.7947980  64.5668050  90.6795390  98.1187130  63.5878890
  90.8000570  95.7929670  67.5930450  89.9056620  95.7596430  67.9324160
  91.3398120  95.9916460  68.3581700  89.4246720  95.7066940  55.0894020
  88.5210800  95.9697140  54.9145680  89.9087340  95.9778110  54.3093980
  91.9673930  94.7632480  52.9988400  92.6765630  94.3415700  52.5135680
  91.2513870  94.8307710  52.3671750  91.6148090  90.8171810  52.0391050
  92.3376220  91.3580750  52.3572270  91.8872610  90.5435230  51.1632590
  91.3040280  90.0678000  61.9413670  91.9516470  89.5175380  61.5008830
  91.7242120  90.3221150  62.7629480  91.0572280  90.2233670  64.6838990
  90.7087100  90.6797490  65.4497170  90.7259980  89.3290800  64.7661420
  98.5697100  91.4145550  68.2058410  98.5085990  92.0067380  68.9553820
  99.5097480  91.3071510  68.0608670  91.7292920  89.7509870  67.9589760
  92.2775910  89.5697920  67.1955870  91.7948230  88.9603980  68.4946070
  99.6954520  90.5517590  63.1112900  98.9126310  91.0263090  63.3909660
  99.4017450  89.6472420  63.0026080  91.0394930  90.8565070  55.6326620
  91.7974290  90.9693950  55.0590650  90.5772100  91.6934270  55.5870050
  97.5808740  92.9704340  58.6228930  96.7683250  92.5961230  58.2824810
  98.0850380  92.2149420  58.9250120  93.4120080  91.3829120  54.1728590
  93.9412840  90.5958920  54.0436540  94.0448400  92.0620310  54.4064120
  95.6057920  91.1204260  57.2273980  94.9760660  90.4191570  57.3944110
  95.0663060  91.8808390  57.0107140  95.7313480  90.3988240  69.6626470
  95.4497750  90.9021840  68.8987290  96.1133180  89.6009990  69.2968600
 101.2387090  97.8334290  40.6041680 101.1581140  96.9188900  40.3333390
 100.8251510  98.3301360  39.8981390  99.3705130  99.6113310  42.4850950
  98.5947230  99.1313750  42.7749520 100.0218060  98.9318960  42.3107110
  93.3870960  99.9233120  43.3626710  92.5555840  99.6681830  43.7623220
  93.9951940  99.9943890  44.0984630  91.7962910  94.8835010  37.1469100
  90.9079610  95.2250980  37.0448980  92.0804100  94.6835330  36.2549930
  89.7595920  97.4840660  43.0308800  90.3312030  96.7162860  43.0312440
  89.7597460  97.7829420  42.1215410  91.0020790  92.8925020  44.8177730
  90.8223630  91.9950770  45.0980490  90.6000870  93.4396890  45.4924680
  99.8419290  95.0940880  42.7190040 100.2184110  94.2212760  42.6063710
  99.7438800  95.4299580  41.8280480  93.9724300  93.4666510  38.1807480
  94.0791050  94.3670240  38.4876240  93.0616660  93.4184480  37.8902130
  91.6207460  95.3885520  43.4260070  92.3017570  95.6523890  44.0447470
  91.3055510  94.5486390  43.7598080  95.8132030  96.4352880  42.5132660
  96.3210250  96.9333850  43.1537680  96.3445270  95.6588080  42.3372020
  94.0968130  91.0751440  46.7796080  94.0986570  91.5923830  45.9741980
  93.2672440  90.5981620  46.7566010 100.4839220 101.1870750  38.2785980
  99.8656490 101.6520200  37.7148700 100.9962470 101.8798230  38.6955490
  95.3470980 100.7146620  44.9569580  95.0140360 101.3415540  45.5990650
  95.5237660 101.2408500  44.1771250  93.7783460  92.7861400  44.7866530
  94.1200270  93.6303450  44.4920400  92.8399270  92.9345140  44.9031870
  97.4611350  90.2743670  41.1111120  97.7686330  89.7190560  40.3946620
  96.5312050  90.4088130  40.9284110  99.8492110  98.3392500  37.8471240
  98.9221390  98.2729880  38.0759710 100.0016930  99.2772630  37.7326480
  99.8361190  94.6109500  34.8438400  98.8964860  94.7723460  34.9290860
 100.1544450  95.3295180  34.2974390  95.4548750  98.8657240  40.6290970
  95.0505750  98.1534490  40.1336870  95.5411870  98.5210480  41.5179010
  94.1677370  95.6400450  44.4090010  94.7191960  95.7495790  43.6343260
  94.6820880  96.0138050  45.1245240  93.8420100  99.1619810  48.0195350
  93.7027870 100.0342610  48.3882750  92.9601460  98.8192620  47.8743290
  92.1553380  97.7602220  38.1297620  92.0350980  98.4864310  37.5178890
  91.8454270  96.9905130  37.6525530  89.7938750 100.9317360  43.9366260
  89.8719170 101.0666130  42.9921980  90.4080430 100.2233250  44.1294380
  94.6217040  91.1037290  41.5121290  94.1785190  91.8846830  41.1805810
  95.1802030  91.4267180  42.2192230  98.9086850  93.9705810  47.1156610
  98.4466220  94.1788830  47.9276550  98.5064960  93.1565160  46.8127280
  97.7375860  90.7247990  36.3927120  97.1130040  90.7207860  37.1180430
  97.6505980  89.8578950  35.9963090  96.6592940  91.6484620  43.3710890
  96.9565270  92.5547450  43.2902910  97.2078500  91.1603400  42.7570460
  94.4131260  96.2270860  39.2402540  94.1872180  96.0108030  40.1449160
  93.6323790  96.6599320  38.8948510  96.8530470  97.1256440  49.9062810
  96.7574070  96.1851170  49.7563210  97.6962450  97.3471510  49.5110880
 100.2493890  94.8697770  39.8696470 100.6423460  95.1869970  39.0565160
 100.6110740  93.9909650  39.9840990  91.9841010  93.5370110  48.0596590
  91.5904400  94.3845320  48.2669370  91.2959410  92.8996480  48.2505230
  98.5586060  93.6205080  51.1293330  97.8684380  93.4277280  51.7639420
  99.3018360  93.9039720  51.6617630  89.2858060  91.4598570  42.0926670
  88.9971110  92.0301430  42.8051650  90.0303820  90.9803020  42.4557900
  89.4728290  95.4018690  33.3029390  89.3902960  96.3449450  33.4444380
  89.1211350  95.2593600  32.4241740 100.8349030  97.4603520  43.9647250
 100.1030150  97.9690330  44.3137350 100.4373370  96.6433500  43.6636030
  97.2726420  94.1357720  42.3699740  97.2762480  93.6947670  41.5204280
  98.1677540  94.4575050  42.4771560  93.1228800  94.0184210  41.3293950
  92.7828850  94.4959440  42.0861000  92.3606120  93.5649330  40.9695050
  97.3346570  95.1369800  35.3606500  97.4559390  95.0956280  36.3092320
  96.9495080  95.9993950  35.2053230 101.2974940  92.9137200  43.3770190
 101.3147680  93.3645850  44.2212040 101.0490520  92.0142840  43.5903630
  96.3468070  97.4470940  34.7589800  95.7784970  96.9989190  34.1325710
  97.0557070  97.8063720  34.2254950  97.5734390  98.1959500  44.1165150
  97.9404520  97.7218070  44.8626490  97.3839450  99.0701070  44.4573490
  90.4374880  92.9403190  40.2458620  90.1521800  92.5758860  41.0837240
  90.3753740  92.2083650  39.6321760  95.3633760  97.2368140  46.4349360
  95.0590830  98.1160120  46.6599720  96.3180220  97.2967930  46.4706800
 100.1113470  91.8332450  36.9671990  99.2978080  91.3345620  36.8917300
  99.9175420  92.6730700  36.5508340 100.0322330 100.5103550  48.7111600
  99.9659640  99.5899220  48.4569190  99.4027470 100.6078990  49.4256240
  93.9352950 101.1109510  40.6695020  94.4531620 100.3077770  40.6151910
  93.4836970 101.0488650  41.5111850  91.4197490  98.0770880  47.5820720
  91.0612430  98.7424730  48.1694060  91.1252050  97.2454430  47.9533340
  94.6210610  98.5355120  50.4660270  94.3210750  98.6812300  49.5688090
  95.3921850  97.9760410  50.3733660  89.9305540  98.0762140  34.2055320
  90.8000390  98.3586940  34.4891240  89.4395860  98.8898010  34.0904130
  97.0940350  99.4635350  38.3263600  97.5503130 100.2740600  38.5523790
  96.7428560  99.1458490  39.1582090  92.9952130  89.8073000  38.7986120
  92.8666760  89.7990900  39.7471040  92.1714150  90.1456090  38.4477130
  89.9946060  91.5664120  48.2592820  89.2804580  91.7661040  48.8645430
  90.4141100  90.7903690  48.6307620  91.9152050  99.8935610  36.3337380
  91.3080000 100.6334510  36.3432680  92.3901400  99.9834970  35.5075580
  96.8230900  95.2929320  38.2339710  96.1147050  95.7615660  38.6753320
  97.1075380  94.6351330  38.8684900  98.4486830  96.7126020  46.2332240
  98.9472080  97.1871840  46.8984090  98.5909780  95.7889540  46.4402270
  95.0265920  93.6014400  35.6090420  95.8756450  94.0384550  35.5430610
  94.6597190  93.9134660  36.4362480  93.9257340  99.8546760  34.0825950
  94.6920610  99.7428120  34.6451380  94.0032030  99.1584730  33.4302720
  92.6204100  97.2871830  34.7658840  92.7007690  96.3399340  34.8776240
  93.5123850  97.6178710  34.8719500  90.1474900  99.1086750  50.0015010
  90.6513920  98.5294030  50.5731240  89.4082320  99.3926980  50.5391380
  97.0498520 101.8300940  33.5561300  96.9449160 101.2153290  34.2822680
  96.8822740 101.3066830  32.7724310  97.2012840 100.5157740  49.5350530
  96.4358510 101.0842740  49.4505200  97.3828800 100.2233950  48.6418760
 100.2901250 100.8920970  34.1603290  99.7411350 101.3390270  34.8046030
 100.9120510 100.3870220  34.6840960  92.1797980  97.2516340  50.8965080
  92.2203320  96.9530210  51.8050310  93.0343480  97.6523950  50.7372600
  95.9576370  99.8511890  36.0568590  96.3792790  99.6851760  36.8999980
  96.0827210  99.0412120  35.5623730  94.1203790  95.8308440  48.8639570
  93.5900250  95.3399390  48.2362910  94.7891860  96.2592640  48.3297500
  98.4704010  98.8749500  33.3045690  98.9909670  98.1598520  32.9386840
  99.1172410  99.5135370  33.6046200  94.6076090  92.7970810  48.9436860
  94.5132960  92.1791560  48.2187730  94.0273480  93.5237100  48.7166770
  97.3737530  91.3544050  45.9764250  96.9254830  91.3768310  45.1309800
  96.7402730  90.9563070  46.5734550  97.7797080 100.2498380  46.5976690
  98.1985190 101.0931110  46.4252930  96.8605710 100.3870420  46.3683470
 100.1160980  97.9814560  47.9814530 100.2357190  97.3855700  48.7209370
 100.9754980  98.0184250  47.5615830  94.8535270  95.9245120  33.0026750
  94.6524330  95.0612480  33.3640090  94.6827320  95.8378480  32.0648350
  96.8829750  94.5235910  49.2390350  97.4729440  94.2151760  49.9268170
  96.0649990  94.0515660  49.3950250  93.6518070  93.0245740  32.9904630
  93.9543970  93.0313170  32.0823780  94.3912660  92.6743600  33.4872290
  96.8703000  91.9680360  33.9760830  96.5225000  91.2904350  33.3963280
  97.0715770  91.5069870  34.7904220  90.2108640  98.4968010  40.3725200
  89.5557480  98.2279650  39.7284900  91.0486590  98.3872490  39.9227180
  91.2484570  98.8820580  44.9128540  91.6157610  98.7947980  45.7924560
  90.6795390  98.1187130  44.8135400  90.8000570  95.7929670  48.8186960
  89.9056620  95.7596430  49.1580670  91.3398120  95.9916460  49.5838210
  89.4246720  95.7066940  36.3150530  88.5210800  95.9697140  36.1402190
  89.9087340  95.9778110  35.5350490  91.9673930  94.7632480  34.2244910
  92.6765630  94.3415700  33.7392190  91.2513870  94.8307710  33.5928260
  91.6148090  90.8171810  33.2647560  92.3376220  91.3580750  33.5828780
  91.8872610  90.5435230  32.3889100  91.3040280  90.0678000  43.1670180
  91.9516470  89.5175380  42.7265340  91.7242120  90.3221150  43.9885990
  91.0572280  90.2233670  45.9095500  90.7087100  90.6797490  46.6753680
  90.7259980  89.3290800  45.9917930  98.5697100  91.4145550  49.4314920
  98.5085990  92.0067380  50.1810330  99.5097480  91.3071510  49.2865180
  91.7292920  89.7509870  49.1846270  92.2775910  89.5697920  48.4212380
  91.7948230  88.9603980  49.7202580  99.6954520  90.5517590  44.3369410
  98.9126310  91.0263090  44.6166170  99.4017450  89.6472420  44.2282590
  91.0394930  90.8565070  36.8583130  91.7974290  90.9693950  36.2847160
  90.5772100  91.6934270  36.8126560  97.5808740  92.9704340  39.8485440
  96.7683250  92.5961230  39.5081320  98.0850380  92.2149420  40.1506630
  93.4120080  91.3829120  35.3985100  93.9412840  90.5958920  35.2693050
  94.0448400  92.0620310  35.6320630  95.6057920  91.1204260  38.4530490
  94.9760660  90.4191570  38.6200620  95.0663060  91.8808390  38.2363650
  95.7313480  90.3988240  50.8882980  95.4497750  90.9021840  50.1243800
  96.1133180  89.6009990  50.5225110 101.2387090  97.8334290  21.8298190
 101.1581140  96.9188900  21.5589900 100.8251510  98.3301360  21.1237900
  99.3705130  99.6113310  23.7107460  98.5947230  99.1313750  24.0006030
 100.0218060  98.9318960  23.5363620  93.3870960  99.9233120  24.5883220
  92.5555840  99.6681830  24.9879730  93.9951940  99.9943890  25.3241140
  91.7962910  94.8835010  18.3725610  90.9079610  95.2250980  18.2705490
  92.0804100  94.6835330  17.4806440  89.7595920  97.4840660  24.2565310
  90.3312030  96.7162860  24.2568950  89.7597460  97.7829420  23.3471920
  91.0020790  92.8925020  26.0434240  90.8223630  91.9950770  26.3237000
  90.6000870  93.4396890  26.7181190  99.8419290  95.0940880  23.9446550
 100.2184110  94.2212760  23.8320220  99.7438800  95.4299580  23.0536990
  93.9724300  93.4666510  19.4063990  94.0791050  94.3670240  19.7132750
  93.0616660  93.4184480  19.1158640  91.6207460  95.3885520  24.6516580
  92.3017570  95.6523890  25.2703980  91.3055510  94.5486390  24.9854590
  95.8132030  96.4352880  23.7389170  96.3210250  96.9333850  24.3794190
  96.3445270  95.6588080  23.5628530  94.0968130  91.0751440  28.0052590
  94.0986570  91.5923830  27.1998490  93.2672440  90.5981620  27.9822520
 100.4839220 101.1870750  19.5042490  99.8656490 101.6520200  18.9405210
 100.9962470 101.8798230  19.9212000  95.3470980 100.7146620  26.1826090
  95.0140360 101.3415540  26.8247160  95.5237660 101.2408500  25.4027760
  93.7783460  92.7861400  26.0123040  94.1200270  93.6303450  25.7176910
  92.8399270  92.9345140  26.1288380  97.4611350  90.2743670  22.3367630
  97.7686330  89.7190560  21.6203130  96.5312050  90.4088130  22.1540620
  99.8492110  98.3392500  19.0727750  98.9221390  98.2729880  19.3016220
 100.0016930  99.2772630  18.9582990  99.8361190  94.6109500  16.0694910
  98.8964860  94.7723460  16.1547370 100.1544450  95.3295180  15.5230900
  95.4548750  98.8657240  21.8547480  95.0505750  98.1534490  21.3593380
  95.5411870  98.5210480  22.7435520  94.1677370  95.6400450  25.6346520
  94.7191960  95.7495790  24.8599770  94.6820880  96.0138050  26.3501750
  93.8420100  99.1619810  29.2451860  93.7027870 100.0342610  29.6139260
  92.9601460  98.8192620  29.0999800  92.1553380  97.7602220  19.3554130
  92.0350980  98.4864310  18.7435400  91.8454270  96.9905130  18.8782040
  89.7938750 100.9317360  25.1622770  89.8719170 101.0666130  24.2178490
  90.4080430 100.2233250  25.3550890  94.6217040  91.1037290  22.7377800
  94.1785190  91.8846830  22.4062320  95.1802030  91.4267180  23.4448740
  98.9086850  93.9705810  28.3413120  98.4466220  94.1788830  29.1533060
  98.5064960  93.1565160  28.0383790  97.7375860  90.7247990  17.6183630
  97.1130040  90.7207860  18.3436940  97.6505980  89.8578950  17.2219600
  96.6592940  91.6484620  24.5967400  96.9565270  92.5547450  24.5159420
  97.2078500  91.1603400  23.9826970  94.4131260  96.2270860  20.4659050
  94.1872180  96.0108030  21.3705670  93.6323790  96.6599320  20.1205020
  96.8530470  97.1256440  31.1319320  96.7574070  96.1851170  30.9819720
  97.6962450  97.3471510  30.7367390 100.2493890  94.8697770  21.0952980
 100.6423460  95.1869970  20.2821670 100.6110740  93.9909650  21.2097500
  91.9841010  93.5370110  29.2853100  91.5904400  94.3845320  29.4925880
  91.2959410  92.8996480  29.4761740  98.5586060  93.6205080  32.3549840
  97.8684380  93.4277280  32.9895930  99.3018360  93.9039720  32.8874140
  89.2858060  91.4598570  23.3183180  88.9971110  92.0301430  24.0308160
  90.0303820  90.9803020  23.6814410  89.4728290  95.4018690  14.5285900
  89.3902960  96.3449450  14.6700890  89.1211350  95.2593600  13.6498250
 100.8349030  97.4603520  25.1903760 100.1030150  97.9690330  25.5393860
 100.4373370  96.6433500  24.8892540  97.2726420  94.1357720  23.5956250
  97.2762480  93.6947670  22.7460790  98.1677540  94.4575050  23.7028070
  93.1228800  94.0184210  22.5550460  92.7828850  94.4959440  23.3117510
  92.3606120  93.5649330  22.1951560  97.3346570  95.1369800  16.5863010
  97.4559390  95.0956280  17.5348830  96.9495080  95.9993950  16.4309740
 101.2974940  92.9137200  24.6026700 101.3147680  93.3645850  25.4468550
 101.0490520  92.0142840  24.8160140  96.3468070  97.4470940  15.9846310
  95.7784970  96.9989190  15.3582220  97.0557070  97.8063720  15.4511460
  97.5734390  98.1959500  25.3421660  97.9404520  97.7218070  26.0883000
  97.3839450  99.0701070  25.6830000  90.4374880  92.9403190  21.4715130
  90.1521800  92.5758860  22.3093750  90.3753740  92.2083650  20.8578270
  95.3633760  97.2368140  27.6605870  95.0590830  98.1160120  27.8856230
  96.3180220  97.2967930  27.6963310  93.8915550 101.4429130  18.2572720
  93.1177810 100.9026750  18.0971440  94.6210180 100.9235740  17.9190480
 100.1113470  91.8332450  18.1928500  99.2978080  91.3345620  18.1173810
  99.9175420  92.6730700  17.7764850 100.0322330 100.5103550  29.9368110
  99.9659640  99.5899220  29.6825700  99.4027470 100.6078990  30.6512750
  93.9352950 101.1109510  21.8951530  94.4531620 100.3077770  21.8408420
  93.4836970 101.0488650  22.7368360  91.4197490  98.0770880  28.8077230
  91.0612430  98.7424730  29.3950570  91.1252050  97.2454430  29.1789850
  94.6210610  98.5355120  31.6916780  94.3210750  98.6812300  30.7944600
  95.3921850  97.9760410  31.5990170  89.9305540  98.0762140  15.4311830
  90.8000390  98.3586940  15.7147750  89.4395860  98.8898010  15.3160640
  97.0940350  99.4635350  19.5520110  97.5503130 100.2740600  19.7780300
  96.7428560  99.1458490  20.3838600  92.9952130  89.8073000  20.0242630
  92.8666760  89.7990900  20.9727550  92.1714150  90.1456090  19.6733640
  89.9946060  91.5664120  29.4849330  89.2804580  91.7661040  30.0901940
  90.4141100  90.7903690  29.8564130  91.9152050  99.8935610  17.5593890
  91.3080000 100.6334510  17.5689190  92.3901400  99.9834970  16.7332090
  96.8230900  95.2929320  19.4596220  96.1147050  95.7615660  19.9009830
  97.1075380  94.6351330  20.0941410  98.4486830  96.7126020  27.4588750
  98.9472080  97.1871840  28.1240600  98.5909780  95.7889540  27.6658780
  95.0265920  93.6014400  16.8346930  95.8756450  94.0384550  16.7687120
  94.6597190  93.9134660  17.6618990  93.9257340  99.8546760  15.3082460
  94.6920610  99.7428120  15.8707890  94.0032030  99.1584730  14.6559230
  92.6204100  97.2871830  15.9915350  92.7007690  96.3399340  16.1032750
  93.5123850  97.6178710  16.0976010  90.1474900  99.1086750  31.2271520
  90.6513920  98.5294030  31.7987750  89.4082320  99.3926980  31.7647890
  97.0498520 101.8300940  14.7817810  96.9449160 101.2153290  15.5079190
  96.8822740 101.3066830  13.9980820  97.2012840 100.5157740  30.7607040
  96.4358510 101.0842740  30.6761710  97.3828800 100.2233950  29.8675270
 100.2901250 100.8920970  15.3859800  99.7411350 101.3390270  16.0302540
 100.9120510 100.3870220  15.9097470  92.1797980  97.2516340  32.1221590
  92.2203320  96.9530210  33.0306820  93.0343480  97.6523950  31.9629110
  95.9576370  99.8511890  17.2825100  96.3792790  99.6851760  18.1256490
  96.0827210  99.0412120  16.7880240  94.1203790  95.8308440  30.0896080
  93.5900250  95.3399390  29.4619420  94.7891860  96.2592640  29.5554010
  98.4704010  98.8749500  14.5302200  98.9909670  98.1598520  14.1643350
  99.1172410  99.5135370  14.8302710  94.6076090  92.7970810  30.1693370
  94.5132960  92.1791560  29.4444240  94.0273480  93.5237100  29.9423280
  97.3737530  91.3544050  27.2020760  96.9254830  91.3768310  26.3566310
  96.7402730  90.9563070  27.7991060  97.7797080 100.2498380  27.8233200
  98.1985190 101.0931110  27.6509440  96.8605710 100.3870420  27.5939980
 100.1160980  97.9814560  29.2071040 100.2357190  97.3855700  29.9465880
 100.9754980  98.0184250  28.7872340  94.8535270  95.9245120  14.2283260
  94.6524330  95.0612480  14.5896600  94.6827320  95.8378480  13.2904860
  96.8829750  94.5235910  30.4646860  97.4729440  94.2151760  31.1524680
  96.0649990  94.0515660  30.6206760  93.6518070  93.0245740  14.2161140
  93.9543970  93.0313170  13.3080290  94.3912660  92.6743600  14.7128800
  96.8703000  91.9680360  15.2017340  96.5225000  91.2904350  14.6219790
  97.0715770  91.5069870  16.0160730  90.2108640  98.4968010  21.5981710
  89.5557480  98.2279650  20.9541410  91.0486590  98.3872490  21.1483690
  91.2484570  98.8820580  26.1385050  91.6157610  98.7947980  27.0181070
  90.6795390  98.1187130  26.0391910  90.8000570  95.7929670  30.0443470
  89.9056620  95.7596430  30.3837180  91.3398120  95.9916460  30.8094720
  89.4246720  95.7066940  17.5407040  88.5210800  95.9697140  17.3658700
  89.9087340  95.9778110  16.7607000  91.9673930  94.7632480  15.4501420
  92.6765630  94.3415700  14.9648700  91.2513870  94.8307710  14.8184770
  91.6148090  90.8171810  14.4904070  92.3376220  91.3580750  14.8085290
  91.8872610  90.5435230  13.6145610  91.3040280  90.0678000  24.3926690
  91.9516470  89.5175380  23.9521850  91.7242120  90.3221150  25.2142500
  91.0572280  90.2233670  27.1352010  90.7087100  90.6797490  27.9010190
  90.7259980  89.3290800  27.2174440  98.5697100  91.4145550  30.6571430
  98.5085990  92.0067380  31.4066840  99.5097480  91.3071510  30.5121690
  91.7292920  89.7509870  30.4102780  92.2775910  89.5697920  29.6468890
  91.7948230  88.9603980  30.9459090  99.6954520  90.5517590  25.5625920
  98.9126310  91.0263090  25.8422680  99.4017450  89.6472420  25.4539100
  91.0394930  90.8565070  18.0839640  91.7974290  90.9693950  17.5103670
  90.5772100  91.6934270  18.0383070  97.5808740  92.9704340  21.0741950
  96.7683250  92.5961230  20.7337830  98.0850380  92.2149420  21.3763140
  93.4120080  91.3829120  16.6241610  93.9412840  90.5958920  16.4949560
  94.0448400  92.0620310  16.8577140  95.6057920  91.1204260  19.6787000
  94.9760660  90.4191570  19.8457130  95.0663060  91.8808390  19.4620160
  95.7313480  90.3988240  32.1139490  95.4497750  90.9021840  31.3500310
  96.1133180  89.6009990  31.7481620 101.2387090  97.8334290   3.0554700
 101.1581140  96.9188900   2.7846410 100.8251510  98.3301360   2.3494410
  99.3705130  99.6113310   4.9363970  98.5947230  99.1313750   5.2262540
 100.0218060  98.9318960   4.7620130  93.3870960  99.9233120   5.8139730
  92.5555840  99.6681830   6.2136240  93.9951940  99.9943890   6.5497650
  89.7595920  97.4840660   5.4821820  90.3312030  96.7162860   5.4825460
  89.7597460  97.7829420   4.5728430  91.0020790  92.8925020   7.2690750
  90.8223630  91.9950770   7.5493510  90.6000870  93.4396890   7.9437700
  99.8419290  95.0940880   5.1703060 100.2184110  94.2212760   5.0576730
  99.7438800  95.4299580   4.2793500  91.6207460  95.3885520   5.8773090
  92.3017570  95.6523890   6.4960490  91.3055510  94.5486390   6.2111100
  95.8132030  96.4352880   4.9645680  96.3210250  96.9333850   5.6050700
  96.3445270  95.6588080   4.7885040  94.0968130  91.0751440   9.2309100
  94.0986570  91.5923830   8.4255000  93.2672440  90.5981620   9.2079030
  95.3470980 100.7146620   7.4082600  95.0140360 101.3415540   8.0503670
  95.5237660 101.2408500   6.6284270  93.7783460  92.7861400   7.2379550
  94.1200270  93.6303450   6.9433420  92.8399270  92.9345140   7.3544890
  97.4611350  90.2743670   3.5624140  97.7686330  89.7190560   2.8459640
  96.5312050  90.4088130   3.3797130  95.4548750  98.8657240   3.0803990
  95.0505750  98.1534490   2.5849890  95.5411870  98.5210480   3.9692030
  94.1677370  95.6400450   6.8603030  94.7191960  95.7495790   6.0856280
  94.6820880  96.0138050   7.5758260  93.8420100  99.1619810  10.4708370
  93.7027870 100.0342610  10.8395770  92.9601460  98.8192620  10.3256310
  89.7938750 100.9317360   6.3879280  89.8719170 101.0666130   5.4435000
  90.4080430 100.2233250   6.5807400  94.6217040  91.1037290   3.9634310
  94.1785190  91.8846830   3.6318830  95.1802030  91.4267180   4.6705250
  98.9086850  93.9705810   9.5669630  98.4466220  94.1788830  10.3789570
  98.5064960  93.1565160   9.2640300  96.6592940  91.6484620   5.8223910
  96.9565270  92.5547450   5.7415930  97.2078500  91.1603400   5.2083480
  96.8530470  97.1256440  12.3575830  96.7574070  96.1851170  12.2076230
  97.6962450  97.3471510  11.9623900 100.2493890  94.8697770   2.3209490
 100.6423460  95.1869970   1.5078180 100.6110740  93.9909650   2.4354010
  91.9841010  93.5370110  10.5109610  91.5904400  94.3845320  10.7182390
  91.2959410  92.8996480  10.7018250  98.5586060  93.6205080  13.5806350
  97.8684380  93.4277280  14.2152440  99.3018360  93.9039720  14.1130650
  89.2858060  91.4598570   4.5439690  88.9971110  92.0301430   5.2564670
  90.0303820  90.9803020   4.9070920 100.8349030  97.4603520   6.4160270
 100.1030150  97.9690330   6.7650370 100.4373370  96.6433500   6.1149050
  97.2726420  94.1357720   4.8212760  97.2762480  93.6947670   3.9717300
  98.1677540  94.4575050   4.9284580  93.1228800  94.0184210   3.7806970
  92.7828850  94.4959440   4.5374020  92.3606120  93.5649330   3.4208070
 101.2974940  92.9137200   5.8283210 101.3147680  93.3645850   6.6725060
 101.0490520  92.0142840   6.0416650  97.5734390  98.1959500   6.5678170
  97.9404520  97.7218070   7.3139510  97.3839450  99.0701070   6.9086510
  90.4374880  92.9403190   2.6971640  90.1521800  92.5758860   3.5350260
  90.3753740  92.2083650   2.0834780  95.3633760  97.2368140   8.8862380
  95.0590830  98.1160120   9.1112740  96.3180220  97.2967930   8.9219820
 100.0322330 100.5103550  11.1624620  99.9659640  99.5899220  10.9082210
  99.4027470 100.6078990  11.8769260  93.9352950 101.1109510   3.1208040
  94.4531620 100.3077770   3.0664930  93.4836970 101.0488650   3.9624870
  91.4197490  98.0770880  10.0333740  91.0612430  98.7424730  10.6207080
  91.1252050  97.2454430  10.4046360  94.6210610  98.5355120  12.9173290
  94.3210750  98.6812300  12.0201110  95.3921850  97.9760410  12.8246680
  89.9946060  91.5664120  10.7105840  89.2804580  91.7661040  11.3158450
  90.4141100  90.7903690  11.0820640  98.4486830  96.7126020   8.6845260
  98.9472080  97.1871840   9.3497110  98.5909780  95.7889540   8.8915290
  90.1474900  99.1086750  12.4528030  90.6513920  98.5294030  13.0244260
  89.4082320  99.3926980  12.9904400  97.2012840 100.5157740  11.9863550
  96.4358510 101.0842740  11.9018220  97.3828800 100.2233950  11.0931780
  92.1797980  97.2516340  13.3478100  92.2203320  96.9530210  14.2563330
  93.0343480  97.6523950  13.1885620  94.1203790  95.8308440  11.3152590
  93.5900250  95.3399390  10.6875930  94.7891860  96.2592640  10.7810520
  94.6076090  92.7970810  11.3949880  94.5132960  92.1791560  10.6700750
  94.0273480  93.5237100  11.1679790  97.3737530  91.3544050   8.4277270
  96.9254830  91.3768310   7.5822820  96.7402730  90.9563070   9.0247570
  97.7797080 100.2498380   9.0489710  98.1985190 101.0931110   8.8765950
  96.8605710 100.3870420   8.8196490 100.1160980  97.9814560  10.4327550
 100.2357190  97.3855700  11.1722390 100.9754980  98.0184250  10.0128850
  96.8829750  94.5235910  11.6903370  97.4729440  94.2151760  12.3781190
  96.0649990  94.0515660  11.8463270  90.2108640  98.4968010   2.8238220
  89.5557480  98.2279650   2.1797920  91.0486590  98.3872490   2.3740200
  91.2484570  98.8820580   7.3641560  91.6157610  98.7947980   8.2437580
  90.6795390  98.1187130   7.2648420  90.8000570  95.7929670  11.2699980
  89.9056620  95.7596430  11.6093690  91.3398120  95.9916460  12.0351230
  91.3040280  90.0678000   5.6183200  91.9516470  89.5175380   5.1778360
  91.7242120  90.3221150   6.4399010  91.0572280  90.2233670   8.3608520
  90.7087100  90.6797490   9.1266700  90.7259980  89.3290800   8.4430950
  98.5697100  91.4145550  11.8827940  98.5085990  92.0067380  12.6323350
  99.5097480  91.3071510  11.7378200  91.7292920  89.7509870  11.6359290
  92.2775910  89.5697920  10.8725400  91.7948230  88.9603980  12.1715600
  99.6954520  90.5517590   6.7882430  98.9126310  91.0263090   7.0679190
  99.4017450  89.6472420   6.6795610  97.5808740  92.9704340   2.2998460
  96.7683250  92.5961230   1.9594340  98.0850380  92.2149420   2.6019650
  95.7313480  90.3988240  13.3396000  95.4497750  90.9021840  12.5756820
  96.1133180  89.6009990  12.9738130 101.2387090  79.0590800  96.9272150
 101.1581140  78.1445410  96.6563860 100.8251510  79.5557870  96.2211860
  99.3705130  80.8369820  98.8081420  98.5947230  80.3570260  99.0979990
 100.0218060  80.1575470  98.6337580  93.3870960  81.1489630  99.6857180
  92.5555840  80.8938340 100.0853690  93.9951940  81.2200400 100.4215100
  93.3672220  85.1829720  99.8815200  93.6700260  84.2927460  99.7025420
  94.1115810  85.7399940  99.6537450  91.7962910  76.1091520  93.4699570
  90.9079610  76.4507490  93.3679450  92.0804100  75.9091840  92.5780400
  89.7595920  78.7097170  99.3539270  90.3312030  77.9419370  99.3542910
  89.7597460  79.0085930  98.4445880  99.6175870  87.5288020  97.2084540
  98.9987310  87.9845520  96.6378980 100.4727650  87.6839480  96.8074240
  98.8114120  83.5127010  98.8151580  98.7422400  82.5716950  98.6540710
  99.5733980  83.6028420  99.3874150  99.8419290  76.3197390  99.0420510
 100.2184110  75.4469270  98.9294180  99.7438800  76.6556090  98.1510950
  93.9724300  74.6923020  94.5037950  94.0791050  75.5926750  94.8106710
  93.0616660  74.6440990  94.2132600  91.6207460  76.6142030  99.7490540
  92.3017570  76.8780400 100.3677940  91.3055510  75.7742900 100.0828550
  95.8132030  77.6609390  98.8363130  96.3210250  78.1590360  99.4768150
  96.3445270  76.8844590  98.6602490 100.4839220  82.4127260  94.6016450
  99.8656490  82.8776710  94.0379170 100.9962470  83.1054740  95.0185960
  93.7783460  74.0117910 101.1097000  94.1200270  74.8559960 100.8150870
  92.8399270  74.1601650 101.2262340  89.8522420  83.0983790  91.9756080
  89.4750400  83.5870890  91.2440980  90.1095490  83.7709070  92.6062610
  97.4611350  71.5000180  97.4341590  97.7686330  70.9447070  96.7177090
  96.5312050  71.6344640  97.2514580  99.8492110  79.5649010  94.1701710
  98.9221390  79.4986390  94.3990180 100.0016930  80.5029140  94.0556950
  99.8361190  75.8366010  91.1668870  98.8964860  75.9979970  91.2521330
 100.1544450  76.5551690  90.6204860  95.4548750  80.0913750  96.9521440
  95.0505750  79.3791000  96.4567340  95.5411870  79.7466990  97.8409480
  95.9230450  83.7781310  99.1160650  95.6258740  83.1726780  98.4368430
  96.8730270  83.8158620  99.0050010  94.1677370  76.8656960 100.7320480
  94.7191960  76.9752300  99.9573730  94.6820880  77.2394560 101.4475710
 100.1649480  85.3052190  95.6490950 100.6045390  86.0476520  95.2346340
 100.1036370  85.5478760  96.5729910  92.1553380  78.9858730  94.4528090
  92.0350980  79.7120820  93.8409360  91.8454270  78.2161640  93.9756000
  89.7938750  82.1573870 100.2596730  89.8719170  82.2922640  99.3152450
  90.4080430  81.4489760 100.4524850  91.0386380  83.8574060  96.6702910
  90.6314460  83.9988650  95.8156510  91.9299390  83.5734220  96.4674120
  95.3108040  88.0719840  94.7825580  95.1350520  87.1555380  94.5693380
  94.4563780  88.4307130  95.0223380  94.6217040  72.3293800  97.8351760
  94.1785190  73.1103340  97.5036280  95.1802030  72.6523690  98.5422700
  97.7375860  71.9504500  92.7157590  97.1130040  71.9464370  93.4410900
  97.6505980  71.0835460  92.3193560  96.6592940  72.8741130  99.6941360
  96.9565270  73.7803960  99.6133380  97.2078500  72.3859910  99.0800930
  94.4131260  77.4527370  95.5633010  94.1872180  77.2364540  96.4679630
  93.6323790  77.8855830  95.2178980 100.2493890  76.0954280  96.1926940
 100.6423460  76.4126480  95.3795630 100.6110740  75.2166160  96.3071460
  89.2858060  72.6855080  98.4157140  88.9971110  73.2557940  99.1282120
  90.0303820  72.2059530  98.7788370  89.4728290  76.6275200  89.6259860
  89.3902960  77.5705960  89.7674850  89.1211350  76.4850110  88.7472210
 100.8349030  78.6860030 100.2877720 100.1030150  79.1946840 100.6367820
 100.4373370  77.8690010  99.9866500  97.2726420  75.3614230  98.6930210
  97.2762480  74.9204180  97.8434750  98.1677540  75.6831560  98.8002030
  93.1228800  75.2440720  97.6524420  92.7828850  75.7215950  98.4091470
  92.3606120  74.7905840  97.2925520  97.3346570  76.3626310  91.6836970
  97.4559390  76.3212790  92.6322790  96.9495080  77.2250460  91.5283700
 101.2974940  74.1393710  99.7000660 101.3147680  74.5902360 100.5442510
 101.0490520  73.2399350  99.9134100  96.3468070  78.6727450  91.0820270
  95.7784970  78.2245700  90.4556180  97.0557070  79.0320230  90.5485420
  97.5734390  79.4216010 100.4395620  97.9404520  78.9474580 101.1856960
  97.3839450  80.2957580 100.7803960  90.4374880  74.1659700  96.5689090
  90.1521800  73.8015370  97.4067710  90.3753740  73.4340160  95.9552230
  93.8915550  82.6685640  93.3546680  93.1177810  82.1283260  93.1945400
  94.6210180  82.1492250  93.0164440 100.1113470  73.0588960  93.2902460
  99.2978080  72.5602130  93.2147770  99.9175420  73.8987210  92.8738810
  93.9352950  82.3366020  96.9925490  94.4531620  81.5334280  96.9382380
  93.4836970  82.2745160  97.8342320  98.8222450  83.6032300  92.2652790
  99.1638150  84.3474530  91.7696110  97.9935160  83.9163420  92.6277620
  97.7913140  83.6845830  95.0368710  98.4784270  84.2315040  95.4176300
  97.0045560  84.2286560  95.0718320  89.9305540  79.3018650  90.5285790
  90.8000390  79.5843450  90.8121710  89.4395860  80.1154520  90.4134600
  97.0940350  80.6891860  94.6494070  97.5503130  81.4997110  94.8754260
  96.7428560  80.3715000  95.4812560  92.9952130  71.0329510  95.1216590
  92.8666760  71.0247410  96.0701510  92.1714150  71.3712600  94.7707600
 100.6705040  84.2030550 100.5963820 101.3127270  83.5023710 100.7095990
 101.1954390  84.9828990 100.4160710  90.2976790  88.5146030  91.0947420
  90.6574430  89.1135370  90.4404690  90.1569130  89.0605920  91.8682450
  96.3145410  85.8977230  91.9121090  96.3055510  86.6306920  91.2965600
  95.3943770  85.6508810  92.0048050  91.9152050  81.1192120  92.6567850
  91.3080000  81.8591020  92.6663150  92.3901400  81.2091480  91.8306050
  99.3005010  85.9605470  90.5746280  99.4016990  85.7569460  89.6448260
  98.4006750  85.7063750  90.7794060  96.8230900  76.5185830  94.5570180
  96.1147050  76.9872170  94.9983790  97.1075380  75.8607840  95.1915370
  97.9423120  88.4791790  95.2693950  98.1964620  88.4413180  94.3473320
  96.9935600  88.3525120  95.2622200  95.0265920  74.8270910  91.9320890
  95.8756450  75.2641060  91.8661080  94.6597190  75.1391170  92.7592950
  93.9257340  81.0803270  90.4056420  94.6920610  80.9684630  90.9681850
  94.0032030  80.3841240  89.7533190  92.6204100  78.5128340  91.0889310
  92.7007690  77.5655850  91.2006710  93.5123850  78.8435220  91.1949970
  93.4218810  88.6623730  98.1923850  94.1581290  88.1139190  98.4632420
  93.8059730  89.5279740  98.0529840  90.3064290  84.7297300  94.0665360
  89.3804070  84.9718440  94.0570770  90.7720720  85.5571560  93.9450110
  96.5321120  87.8354040  90.0149420  97.3249730  88.1242870  89.5631210
  96.0125470  87.4046210  89.3361900  97.0498520  83.0557450  89.8791770
  96.9449160  82.4409800  90.6053150  96.8822740  82.5323340  89.0954780
 100.2901250  82.1177480  90.4833760  99.7411350  82.5646780  91.1276500
 100.9120510  81.6126730  91.0071430  95.9576370  81.0768400  92.3799060
  96.3792790  80.9108270  93.2230450  96.0827210  80.2668630  91.8854200
  98.4704010  80.1006010  89.6276160  98.9909670  79.3855030  89.2617310
  99.1172410  80.7391880  89.9276670  94.8535270  77.1501630  89.3257220
  94.6524330  76.2868990  89.6870560  94.6827320  77.0634990  88.3878820
  93.6518070  74.2502250  89.3135100  93.9543970  74.2569680  88.4054250
  94.3912660  73.9000110  89.8102760  96.8703000  73.1936870  90.2991300
  96.5225000  72.5160860  89.7193750  97.0715770  72.7326380  91.1134690
  99.0352040  88.1817620  91.9177900  99.9302830  88.5202590  91.9396660
  99.0669670  87.4597030  91.2902180  92.6748200  83.5544670  90.1464900
  93.1123070  84.0974340  90.8022480  93.1595930  82.7291620  90.1561240
  89.8894000  86.3433700  97.5985160  90.2197010  85.4754760  97.3663800
  90.3185000  86.5492220  98.4290120  94.4855920  84.6742710  95.2587130
  94.1851460  84.5507680  96.1591040  94.3793410  83.8151300  94.8502860
  90.3784210  87.2104290 100.3366790  89.9415200  87.3905090 101.1690940
  90.9461890  87.9678910 100.1948510  90.2108640  79.7224520  96.6955670
  89.5557480  79.4536160  96.0515370  91.0486590  79.6129000  96.2457650
  89.4246720  76.9323450  92.6381000  88.5210800  77.1953650  92.4632660
  89.9087340  77.2034620  91.8580960  91.9673930  75.9888990  90.5475380
  92.6765630  75.5672210  90.0622660  91.2513870  76.0564220  89.9158730
  91.6148090  72.0428320  89.5878030  92.3376220  72.5837260  89.9059250
  91.8872610  71.7691740  88.7119570  91.3040280  71.2934510  99.4900650
  91.9516470  70.7431890  99.0495810  91.7242120  71.5477660 100.3116460
  95.7382010  87.1475410  99.2534390  96.2547030  86.5362770  98.7282650
  96.3879390  87.6504190  99.7445400  98.4777510  88.0383900 100.0803370
  98.7655320  87.7838200  99.2036380  98.9900730  87.4861260 100.6708940
  99.6954520  71.7774100 100.6599880  98.9126310  72.2519600 100.9396640
  99.4017450  70.8728930 100.5513060  90.4166910  88.2504800  95.6781740
  90.2488950  87.6175480  96.3763630  89.5501420  88.4564200  95.3275930
  91.0394930  72.0821580  93.1813600  91.7974290  72.1950460  92.6077630
  90.5772100  72.9190780  93.1357030  97.5808740  74.1960850  96.1715910
  96.7683250  73.8217740  95.8311790  98.0850380  73.4405930  96.4737100
  92.0229610  86.9438030  93.1231880  91.4977230  87.3246060  92.4193840
  91.9474190  87.5688800  93.8441590  93.4120080  72.6085630  91.7215570
  93.9412840  71.8215430  91.5923520  94.0448400  73.2876820  91.9551100
  95.6057920  72.3460770  94.7760960  94.9760660  71.6448080  94.9431090
  95.0663060  73.1064900  94.5594120  94.6222580  88.8920410  91.9981130
  95.3541400  88.6079690  91.4505020  94.8816250  88.6533690  92.8880510
  93.7837370  85.0085140  92.0027460  93.1546250  85.4770240  92.5513290
  93.8985200  84.1634360  92.4373650 101.2387090  79.0590800  78.1528660
 101.1581140  78.1445410  77.8820370 100.8251510  79.5557870  77.4468370
  99.3705130  80.8369820  80.0337930  98.5947230  80.3570260  80.3236500
 100.0218060  80.1575470  79.8594090  93.3870960  81.1489630  80.9113690
  92.5555840  80.8938340  81.3110200  93.9951940  81.2200400  81.6471610
  93.3672220  85.1829720  81.1071710  93.6700260  84.2927460  80.9281930
  94.1115810  85.7399940  80.8793960  91.7962910  76.1091520  74.6956080
  90.9079610  76.4507490  74.5935960  92.0804100  75.9091840  73.8036910
  89.7595920  78.7097170  80.5795780  90.3312030  77.9419370  80.5799420
  89.7597460  79.0085930  79.6702390  99.6175870  87.5288020  78.4341050
  98.9987310  87.9845520  77.8635490 100.4727650  87.6839480  78.0330750
  98.8114120  83.5127010  80.0408090  98.7422400  82.5716950  79.8797220
  99.5733980  83.6028420  80.6130660  91.0020790  74.1181530  82.3664710
  90.8223630  73.2207280  82.6467470  90.6000870  74.6653400  83.0411660
  99.8419290  76.3197390  80.2677020 100.2184110  75.4469270  80.1550690
  99.7438800  76.6556090  79.3767460  93.9724300  74.6923020  75.7294460
  94.0791050  75.5926750  76.0363220  93.0616660  74.6440990  75.4389110
  91.6207460  76.6142030  80.9747050  92.3017570  76.8780400  81.5934450
  91.3055510  75.7742900  81.3085060  95.8132030  77.6609390  80.0619640
  96.3210250  78.1590360  80.7024660  96.3445270  76.8844590  79.8859000
  94.0968130  72.3007950  84.3283060  94.0986570  72.8180340  83.5228960
  93.2672440  71.8238130  84.3052990 100.4839220  82.4127260  75.8272960
  99.8656490  82.8776710  75.2635680 100.9962470  83.1054740  76.2442470
  95.3470980  81.9403130  82.5056560  95.0140360  82.5672050  83.1477630
  95.5237660  82.4665010  81.7258230  93.7783460  74.0117910  82.3353510
  94.1200270  74.8559960  82.0407380  92.8399270  74.1601650  82.4518850
  94.5590080  83.9083930  84.3205740  95.1764080  84.5835010  84.0390190
  93.6983200  84.3171910  84.2293240  89.8522420  83.0983790  73.2012590
  89.4750400  83.5870890  72.4697490  90.1095490  83.7709070  73.8319120
  97.4611350  71.5000180  78.6598100  97.7686330  70.9447070  77.9433600
  96.5312050  71.6344640  78.4771090  99.8492110  79.5649010  75.3958220
  98.9221390  79.4986390  75.6246690 100.0016930  80.5029140  75.2813460
  99.8361190  75.8366010  72.3925380  98.8964860  75.9979970  72.4777840
 100.1544450  76.5551690  71.8461370  95.4548750  80.0913750  78.1777950
  95.0505750  79.3791000  77.6823850  95.5411870  79.7466990  79.0665990
  95.9230450  83.7781310  80.3417160  95.6258740  83.1726780  79.6624940
  96.8730270  83.8158620  80.2306520  94.1677370  76.8656960  81.9576990
  94.7191960  76.9752300  81.1830240  94.6820880  77.2394560  82.6732220
  95.0148880  83.5163000  86.9924960  94.1177410  83.7402970  87.2398360
  95.0401750  83.6397940  86.0436360  93.8420100  80.3876320  85.5682330
  93.7027870  81.2599120  85.9369730  92.9601460  80.0449130  85.4230270
 100.1649480  85.3052190  76.8747460 100.6045390  86.0476520  76.4602850
 100.1036370  85.5478760  77.7986420  95.6400450  86.3298020  87.7767480
  95.6115880  86.7340970  86.9095910  95.4765420  85.4008380  87.6139080
  92.1553380  78.9858730  75.6784600  92.0350980  79.7120820  75.0665870
  91.8454270  78.2161640  75.2012510  89.7938750  82.1573870  81.4853240
  89.8719170  82.2922640  80.5408960  90.4080430  81.4489760  81.6781360
  91.0386380  83.8574060  77.8959420  90.6314460  83.9988650  77.0413020
  91.9299390  83.5734220  77.6930630 100.8565260  88.0065970  84.8026470
 101.3709930  87.9173980  85.6048900 100.0134340  88.3525670  85.0954380
  95.3108040  88.0719840  76.0082090  95.1350520  87.1555380  75.7949890
  94.4563780  88.4307130  76.2479890  89.8498270  83.1988040  84.0247700
  90.0129310  82.7293400  83.2067070  90.3150720  82.6911600  84.6896540
  94.6217040  72.3293800  79.0608270  94.1785190  73.1103340  78.7292790
  95.1802030  72.6523690  79.7679210  98.9086850  75.1962320  84.6643590
  98.4466220  75.4045340  85.4763530  98.5064960  74.3821670  84.3614260
  97.7375860  71.9504500  73.9414100  97.1130040  71.9464370  74.6667410
  97.6505980  71.0835460  73.5450070  96.6592940  72.8741130  80.9197870
  96.9565270  73.7803960  80.8389890  97.2078500  72.3859910  80.3057440
  94.4131260  77.4527370  76.7889520  94.1872180  77.2364540  77.6936140
  93.6323790  77.8855830  76.4435490  96.8530470  78.3512950  87.4549790
  96.7574070  77.4107680  87.3050190  97.6962450  78.5728020  87.0597860
 100.2493890  76.0954280  77.4183450 100.6423460  76.4126480  76.6052140
 100.6110740  75.2166160  77.5327970  91.9841010  74.7626620  85.6083570
  91.5904400  75.6101830  85.8156350  91.2959410  74.1252990  85.7992210
  98.5586060  74.8461590  88.6780310  97.8684380  74.6533790  89.3126400
  99.3018360  75.1296230  89.2104610  89.2858060  72.6855080  79.6413650
  88.9971110  73.2557940  80.3538630  90.0303820  72.2059530  80.0044880
  89.4728290  76.6275200  70.8516370  89.3902960  77.5705960  70.9931360
  89.1211350  76.4850110  69.9728720 100.8349030  78.6860030  81.5134230
 100.1030150  79.1946840  81.8624330 100.4373370  77.8690010  81.2123010
  97.2726420  75.3614230  79.9186720  97.2762480  74.9204180  79.0691260
  98.1677540  75.6831560  80.0258540  93.1228800  75.2440720  78.8780930
  92.7828850  75.7215950  79.6347980  92.3606120  74.7905840  78.5182030
  97.3346570  76.3626310  72.9093480  97.4559390  76.3212790  73.8579300
  96.9495080  77.2250460  72.7540210 101.2974940  74.1393710  80.9257170
 101.3147680  74.5902360  81.7699020 101.0490520  73.2399350  81.1390610
  96.3468070  78.6727450  72.3076780  95.7784970  78.2245700  71.6812690
  97.0557070  79.0320230  71.7741930  91.4237250  82.5739470  86.1843510
  91.0392040  81.9333140  86.7826470  91.7349440  83.2775590  86.7538240
  97.5734390  79.4216010  81.6652130  97.9404520  78.9474580  82.4113470
  97.3839450  80.2957580  82.0060470  90.4374880  74.1659700  77.7945600
  90.1521800  73.8015370  78.6324220  90.3753740  73.4340160  77.1808740
  95.3633760  78.4624650  83.9836340  95.0590830  79.3416630  84.2086700
  96.3180220  78.5224440  84.0193780  93.8915550  82.6685640  74.5803190
  93.1177810  82.1283260  74.4201910  94.6210180  82.1492250  74.2420950
 100.1113470  73.0588960  74.5158970  99.2978080  72.5602130  74.4404280
  99.9175420  73.8987210  74.0995320 100.0322330  81.7360060  86.2598580
  99.9659640  80.8155730  86.0056170  99.4027470  81.8335500  86.9743220
  93.9352950  82.3366020  78.2182000  94.4531620  81.5334280  78.1638890
  93.4836970  82.2745160  79.0598830  98.8222450  83.6032300  73.4909300
  99.1638150  84.3474530  72.9952620  97.9935160  83.9163420  73.8534130
  91.4197490  79.3027390  85.1307700  91.0612430  79.9681240  85.7181040
  91.1252050  78.4710940  85.5020320  94.6210610  79.7611630  88.0147250
  94.3210750  79.9068810  87.1175070  95.3921850  79.2016920  87.9220640
  99.9639060  84.5580630  86.0102380  99.9783600  83.6261590  85.7921290
  99.2564160  84.6440390  86.6492150  97.7913140  83.6845830  76.2625220
  98.4784270  84.2315040  76.6432810  97.0045560  84.2286560  76.2974830
  89.9305540  79.3018650  71.7542300  90.8000390  79.5843450  72.0378220
  89.4395860  80.1154520  71.6391110  97.0940350  80.6891860  75.8750580
  97.5503130  81.4997110  76.1010770  96.7428560  80.3715000  76.7069070
  99.3972960  86.1998200  83.1042880 100.0415180  86.4057580  83.7816300
  99.7602400  85.4386600  82.6513730  92.9952130  71.0329510  76.3473100
  92.8666760  71.0247410  77.2958020  92.1714150  71.3712600  75.9964110
 100.6705040  84.2030550  81.8220330 101.3127270  83.5023710  81.9352500
 101.1954390  84.9828990  81.6417220  90.2976790  88.5146030  72.3203930
  90.6574430  89.1135370  71.6661200  90.1569130  89.0605920  73.0938960
  89.9946060  72.7920630  85.8079800  89.2804580  72.9917550  86.4132410
  90.4141100  72.0160200  86.1794600  90.2818650  86.7800890  86.7946330
  90.3909770  85.8395630  86.6541720  89.6299210  87.0455640  86.1460060
  98.2731240  85.0516780  88.1944450  97.9528110  84.3326020  88.7390140
  97.5989600  85.7271850  88.2680510  96.3145410  85.8977230  73.1377600
  96.3055510  86.6306920  72.5222110  95.3943770  85.6508810  73.2304560
  91.9152050  81.1192120  73.8824360  91.3080000  81.8591020  73.8919660
  92.3901400  81.2091480  73.0562560  99.3005010  85.9605470  71.8002790
  99.4016990  85.7569460  70.8704770  98.4006750  85.7063750  72.0050570
  96.8230900  76.5185830  75.7826690  96.1147050  76.9872170  76.2240300
  97.1075380  75.8607840  76.4171880  98.4486830  77.9382530  83.7819220
  98.9472080  78.4128350  84.4471070  98.5909780  77.0146050  83.9889250
  97.9423120  88.4791790  76.4950460  98.1964620  88.4413180  75.5729830
  96.9935600  88.3525120  76.4878710  95.0265920  74.8270910  73.1577400
  95.8756450  75.2641060  73.0917590  94.6597190  75.1391170  73.9849460
  93.9257340  81.0803270  71.6312930  94.6920610  80.9684630  72.1938360
  94.0032030  80.3841240  70.9789700  92.6204100  78.5128340  72.3145820
  92.7007690  77.5655850  72.4263220  93.5123850  78.8435220  72.4206480
  93.4218810  88.6623730  79.4180360  94.1581290  88.1139190  79.6888930
  93.8059730  89.5279740  79.2786350  90.3064290  84.7297300  75.2921870
  89.3804070  84.9718440  75.2827280  90.7720720  85.5571560  75.1706620
  92.4277090  87.8469800  88.6065940  93.2289820  88.1681850  89.0201340
  91.9128910  87.4865380  89.3285850  96.5321120  87.8354040  71.2405930
  97.3249730  88.1242870  70.7887720  96.0125470  87.4046210  70.5618410
 101.2641720  83.9549670  88.5541350 100.6579880  83.9781270  87.8137100
 100.9595830  83.2232710  89.0908600  90.1474900  80.3343260  87.5501990
  90.6513920  79.7550540  88.1218220  89.4082320  80.6183490  88.0878360
  97.0498520  83.0557450  71.1048280  96.9449160  82.4409800  71.8309660
  96.8822740  82.5323340  70.3211290  97.2012840  81.7414250  87.0837510
  96.4358510  82.3099250  86.9992180  97.3828800  81.4490460  86.1905740
 100.2901250  82.1177480  71.7090270  99.7411350  82.5646780  72.3533010
 100.9120510  81.6126730  72.2327940  92.1797980  78.4772850  88.4452060
  92.2203320  78.1786720  89.3537290  93.0343480  78.8780460  88.2859580
  95.9576370  81.0768400  73.6055570  96.3792790  80.9108270  74.4486960
  96.0827210  80.2668630  73.1110710  94.1203790  77.0564950  86.4126550
  93.5900250  76.5655900  85.7849890  94.7891860  77.4849150  85.8784480
  98.4704010  80.1006010  70.8532670  98.9909670  79.3855030  70.4873820
  99.1172410  80.7391880  71.1533180  94.6076090  74.0227320  86.4923840
  94.5132960  73.4048070  85.7674710  94.0273480  74.7493610  86.2653750
  97.3737530  72.5800560  83.5251230  96.9254830  72.6024820  82.6796780
  96.7402730  72.1819580  84.1221530  97.7797080  81.4754890  84.1463670
  98.1985190  82.3187620  83.9739910  96.8605710  81.6126930  83.9170450
 100.1160980  79.2071070  85.5301510 100.2357190  78.6112210  86.2696350
 100.9754980  79.2440760  85.1102810  94.8535270  77.1501630  70.5513730
  94.6524330  76.2868990  70.9127070  94.6827320  77.0634990  69.6135330
  95.6304500  87.7807900  85.2621400  95.0925590  88.5053960  84.9430100
  95.8838460  87.3038240  84.4718740  96.8829750  75.7492420  86.7877330
  97.4729440  75.4408270  87.4755150  96.0649990  75.2772170  86.9437230
  93.6518070  74.2502250  70.5391610  93.9543970  74.2569680  69.6310760
  94.3912660  73.9000110  71.0359270  98.4866710  89.0159110  85.5208050
  98.4125410  89.9194250  85.8280420  97.5845550  88.6971010  85.4930120
  96.8703000  73.1936870  71.5247810  96.5225000  72.5160860  70.9450260
  97.0715770  72.7326380  72.3391200  99.0352040  88.1817620  73.1434410
  99.9302830  88.5202590  73.1653170  99.0669670  87.4597030  72.5158690
  92.6748200  83.5544670  71.3721410  93.1123070  84.0974340  72.0278990
  93.1595930  82.7291620  71.3817750  89.8894000  86.3433700  78.8241670
  90.2197010  85.4754760  78.5920310  90.3185000  86.5492220  79.6546630
  94.4855920  84.6742710  76.4843640  94.1851460  84.5507680  77.3847550
  94.3793410  83.8151300  76.0759370  90.3784210  87.2104290  81.5623300
  89.9415200  87.3905090  82.3947450  90.9461890  87.9678910  81.4205020
  90.2108640  79.7224520  77.9212180  89.5557480  79.4536160  77.2771880
  91.0486590  79.6129000  77.4714160  91.2484570  80.1077090  82.4615520
  91.6157610  80.0204490  83.3411540  90.6795390  79.3443640  82.3622380
  90.8000570  77.0186180  86.3673940  89.9056620  76.9852940  86.7067650
  91.3398120  77.2172970  87.1325190  89.4246720  76.9323450  73.8637510
  88.5210800  77.1953650  73.6889170  89.9087340  77.2034620  73.0837470
  91.9673930  75.9888990  71.7731890  92.6765630  75.5672210  71.2879170
  91.2513870  76.0564220  71.1415240  91.6148090  72.0428320  70.8134540
  92.3376220  72.5837260  71.1315760  91.8872610  71.7691740  69.9376080
  91.3040280  71.2934510  80.7157160  91.9516470  70.7431890  80.2752320
  91.7242120  71.5477660  81.5372970  91.0572280  71.4490180  83.4582480
  90.7087100  71.9054000  84.2240660  90.7259980  70.5547310  83.5404910
  92.6636650  84.6209780  87.6235670  92.6206280  84.2502690  88.5050130
  92.7947660  85.5587350  87.7637490  96.3642680  86.1769370  83.2245390
  96.1234040  86.4443930  82.3375910  97.3045320  86.3475100  83.2796250
  98.5697100  72.6402060  86.9801900  98.5085990  73.2323890  87.7297310
  99.5097480  72.5328020  86.8352160  91.7292920  70.9766380  86.7333250
  92.2775910  70.7954430  85.9699360  91.7948230  70.1860490  87.2689560
  92.5024680  87.5672030  84.7433450  91.9085000  87.4356730  85.4823490
  92.4948520  86.7310170  84.2775550  92.1336910  84.9330410  83.6941490
  91.4070970  84.3135700  83.6267440  92.1946060  85.3271020  82.8239570
  95.7382010  87.1475410  80.4790900  96.2547030  86.5362770  79.9539160
  96.3879390  87.6504190  80.9701910  98.4777510  88.0383900  81.3059880
  98.7655320  87.7838200  80.4292890  98.9900730  87.4861260  81.8965450
  99.6954520  71.7774100  81.8856390  98.9126310  72.2519600  82.1653150
  99.4017450  70.8728930  81.7769570  90.4166910  88.2504800  76.9038250
  90.2488950  87.6175480  77.6020140  89.5501420  88.4564200  76.5532440
  91.0394930  72.0821580  74.4070110  91.7974290  72.1950460  73.8334140
  90.5772100  72.9190780  74.3613540  97.5808740  74.1960850  77.3972420
  96.7683250  73.8217740  77.0568300  98.0850380  73.4405930  77.6993610
  92.0229610  86.9438030  74.3488390  91.4977230  87.3246060  73.6450350
  91.9474190  87.5688800  75.0698100  93.4120080  72.6085630  72.9472080
  93.9412840  71.8215430  72.8180030  94.0448400  73.2876820  73.1807610
  95.6057920  72.3460770  76.0017470  94.9760660  71.6448080  76.1687600
  95.0663060  73.1064900  75.7850630  98.5449870  88.9600000  88.6728080
  99.4717180  88.7244270  88.7164040  98.5300300  89.7872000  88.1914110
  95.7313480  71.6244750  88.4369960  95.4497750  72.1278350  87.6730780
  96.1133180  70.8266500  88.0712090  94.6222580  88.8920410  73.2237640
  95.3541400  88.6079690  72.6761530  94.8816250  88.6533690  74.1137020
  93.7837370  85.0085140  73.2283970  93.1546250  85.4770240  73.7769800
  93.8985200  84.1634360  73.6630160 101.2387090  79.0590800  59.3785170
 101.1581140  78.1445410  59.1076880 100.8251510  79.5557870  58.6724880
  99.3705130  80.8369820  61.2594440  98.5947230  80.3570260  61.5493010
 100.0218060  80.1575470  61.0850600  93.3870960  81.1489630  62.1370200
  92.5555840  80.8938340  62.5366710  93.9951940  81.2200400  62.8728120
  93.3672220  85.1829720  62.3328220  93.6700260  84.2927460  62.1538440
  94.1115810  85.7399940  62.1050470  91.7962910  76.1091520  55.9212590
  90.9079610  76.4507490  55.8192470  92.0804100  75.9091840  55.0293420
  89.7595920  78.7097170  61.8052290  90.3312030  77.9419370  61.8055930
  89.7597460  79.0085930  60.8958900  99.6175870  87.5288020  59.6597560
  98.9987310  87.9845520  59.0892000 100.4727650  87.6839480  59.2587260
  98.8114120  83.5127010  61.2664600  98.7422400  82.5716950  61.1053730
  99.5733980  83.6028420  61.8387170  91.0020790  74.1181530  63.5921220
  90.8223630  73.2207280  63.8723980  90.6000870  74.6653400  64.2668170
  99.8419290  76.3197390  61.4933530 100.2184110  75.4469270  61.3807200
  99.7438800  76.6556090  60.6023970  93.9724300  74.6923020  56.9550970
  94.0791050  75.5926750  57.2619730  93.0616660  74.6440990  56.6645620
  91.6207460  76.6142030  62.2003560  92.3017570  76.8780400  62.8190960
  91.3055510  75.7742900  62.5341570  95.8132030  77.6609390  61.2876150
  96.3210250  78.1590360  61.9281170  96.3445270  76.8844590  61.1115510
  94.0968130  72.3007950  65.5539570  94.0986570  72.8180340  64.7485470
  93.2672440  71.8238130  65.5309500 100.4839220  82.4127260  57.0529470
  99.8656490  82.8776710  56.4892190 100.9962470  83.1054740  57.4698980
  95.3470980  81.9403130  63.7313070  95.0140360  82.5672050  64.3734140
  95.5237660  82.4665010  62.9514740  93.7783460  74.0117910  63.5610020
  94.1200270  74.8559960  63.2663890  92.8399270  74.1601650  63.6775360
  94.5590080  83.9083930  65.5462250  95.1764080  84.5835010  65.2646700
  93.6983200  84.3171910  65.4549750  89.8522420  83.0983790  54.4269100
  89.4750400  83.5870890  53.6954000  90.1095490  83.7709070  55.0575630
  97.4611350  71.5000180  59.8854610  97.7686330  70.9447070  59.1690110
  96.5312050  71.6344640  59.7027600  99.8492110  79.5649010  56.6214730
  98.9221390  79.4986390  56.8503200 100.0016930  80.5029140  56.5069970
  99.8361190  75.8366010  53.6181890  98.8964860  75.9979970  53.7034350
 100.1544450  76.5551690  53.0717880  95.4548750  80.0913750  59.4034460
  95.0505750  79.3791000  58.9080360  95.5411870  79.7466990  60.2922500
  95.9230450  83.7781310  61.5673670  95.6258740  83.1726780  60.8881450
  96.8730270  83.8158620  61.4563030  94.1677370  76.8656960  63.1833500
  94.7191960  76.9752300  62.4086750  94.6820880  77.2394560  63.8988730
  95.0148880  83.5163000  68.2181470  94.1177410  83.7402970  68.4654870
  95.0401750  83.6397940  67.2692870  93.8420100  80.3876320  66.7938840
  93.7027870  81.2599120  67.1626240  92.9601460  80.0449130  66.6486780
 100.1649480  85.3052190  58.1003970 100.6045390  86.0476520  57.6859360
 100.1036370  85.5478760  59.0242930  95.6400450  86.3298020  69.0023990
  95.6115880  86.7340970  68.1352420  95.4765420  85.4008380  68.8395590
  92.1553380  78.9858730  56.9041110  92.0350980  79.7120820  56.2922380
  91.8454270  78.2161640  56.4269020  89.7938750  82.1573870  62.7109750
  89.8719170  82.2922640  61.7665470  90.4080430  81.4489760  62.9037870
  91.0386380  83.8574060  59.1215930  90.6314460  83.9988650  58.2669530
  91.9299390  83.5734220  58.9187140 100.8565260  88.0065970  66.0282980
 101.3709930  87.9173980  66.8305410 100.0134340  88.3525670  66.3210890
  95.3108040  88.0719840  57.2338600  95.1350520  87.1555380  57.0206400
  94.4563780  88.4307130  57.4736400  89.8498270  83.1988040  65.2504210
  90.0129310  82.7293400  64.4323580  90.3150720  82.6911600  65.9153050
  94.6217040  72.3293800  60.2864780  94.1785190  73.1103340  59.9549300
  95.1802030  72.6523690  60.9935720  98.9086850  75.1962320  65.8900100
  98.4466220  75.4045340  66.7020040  98.5064960  74.3821670  65.5870770
  97.7375860  71.9504500  55.1670610  97.1130040  71.9464370  55.8923920
  97.6505980  71.0835460  54.7706580  96.6592940  72.8741130  62.1454380
  96.9565270  73.7803960  62.0646400  97.2078500  72.3859910  61.5313950
  94.4131260  77.4527370  58.0146030  94.1872180  77.2364540  58.9192650
  93.6323790  77.8855830  57.6692000  96.8530470  78.3512950  68.6806300
  96.7574070  77.4107680  68.5306700  97.6962450  78.5728020  68.2854370
 100.2493890  76.0954280  58.6439960 100.6423460  76.4126480  57.8308650
 100.6110740  75.2166160  58.7584480  91.9841010  74.7626620  66.8340080
  91.5904400  75.6101830  67.0412860  91.2959410  74.1252990  67.0248720
  98.5586060  74.8461590  69.9036820  97.8684380  74.6533790  70.5382910
  99.3018360  75.1296230  70.4361120  89.2858060  72.6855080  60.8670160
  88.9971110  73.2557940  61.5795140  90.0303820  72.2059530  61.2301390
  89.4728290  76.6275200  52.0772880  89.3902960  77.5705960  52.2187870
  89.1211350  76.4850110  51.1985230 100.8349030  78.6860030  62.7390740
 100.1030150  79.1946840  63.0880840 100.4373370  77.8690010  62.4379520
  97.2726420  75.3614230  61.1443230  97.2762480  74.9204180  60.2947770
  98.1677540  75.6831560  61.2515050  93.1228800  75.2440720  60.1037440
  92.7828850  75.7215950  60.8604490  92.3606120  74.7905840  59.7438540
  97.3346570  76.3626310  54.1349990  97.4559390  76.3212790  55.0835810
  96.9495080  77.2250460  53.9796720 101.2974940  74.1393710  62.1513680
 101.3147680  74.5902360  62.9955530 101.0490520  73.2399350  62.3647120
  96.3468070  78.6727450  53.5333290  95.7784970  78.2245700  52.9069200
  97.0557070  79.0320230  52.9998440  91.4237250  82.5739470  67.4100020
  91.0392040  81.9333140  68.0082980  91.7349440  83.2775590  67.9794750
  97.5734390  79.4216010  62.8908640  97.9404520  78.9474580  63.6369980
  97.3839450  80.2957580  63.2316980  90.4374880  74.1659700  59.0202110
  90.1521800  73.8015370  59.8580730  90.3753740  73.4340160  58.4065250
  95.3633760  78.4624650  65.2092850  95.0590830  79.3416630  65.4343210
  96.3180220  78.5224440  65.2450290  93.8915550  82.6685640  55.8059700
  93.1177810  82.1283260  55.6458420  94.6210180  82.1492250  55.4677460
 100.1113470  73.0588960  55.7415480  99.2978080  72.5602130  55.6660790
  99.9175420  73.8987210  55.3251830 100.0322330  81.7360060  67.4855090
  99.9659640  80.8155730  67.2312680  99.4027470  81.8335500  68.1999730
  93.9352950  82.3366020  59.4438510  94.4531620  81.5334280  59.3895400
  93.4836970  82.2745160  60.2855340  98.8222450  83.6032300  54.7165810
  99.1638150  84.3474530  54.2209130  97.9935160  83.9163420  55.0790640
  91.4197490  79.3027390  66.3564210  91.0612430  79.9681240  66.9437550
  91.1252050  78.4710940  66.7276830  94.6210610  79.7611630  69.2403760
  94.3210750  79.9068810  68.3431580  95.3921850  79.2016920  69.1477150
  99.9639060  84.5580630  67.2358890  99.9783600  83.6261590  67.0177800
  99.2564160  84.6440390  67.8748660  97.7913140  83.6845830  57.4881730
  98.4784270  84.2315040  57.8689320  97.0045560  84.2286560  57.5231340
  89.9305540  79.3018650  52.9798810  90.8000390  79.5843450  53.2634730
  89.4395860  80.1154520  52.8647620  97.0940350  80.6891860  57.1007090
  97.5503130  81.4997110  57.3267280  96.7428560  80.3715000  57.9325580
  99.3972960  86.1998200  64.3299390 100.0415180  86.4057580  65.0072810
  99.7602400  85.4386600  63.8770240  92.9952130  71.0329510  57.5729610
  92.8666760  71.0247410  58.5214530  92.1714150  71.3712600  57.2220620
 100.6705040  84.2030550  63.0476840 101.3127270  83.5023710  63.1609010
 101.1954390  84.9828990  62.8673730  90.2976790  88.5146030  53.5460440
  90.6574430  89.1135370  52.8917710  90.1569130  89.0605920  54.3195470
  89.9946060  72.7920630  67.0336310  89.2804580  72.9917550  67.6388920
  90.4141100  72.0160200  67.4051110  90.2818650  86.7800890  68.0202840
  90.3909770  85.8395630  67.8798230  89.6299210  87.0455640  67.3716570
  98.2731240  85.0516780  69.4200960  97.9528110  84.3326020  69.9646650
  97.5989600  85.7271850  69.4937020  96.3145410  85.8977230  54.3634110
  96.3055510  86.6306920  53.7478620  95.3943770  85.6508810  54.4561070
  99.3005010  85.9605470  53.0259300  99.4016990  85.7569460  52.0961280
  98.4006750  85.7063750  53.2307080  96.8230900  76.5185830  57.0083200
  96.1147050  76.9872170  57.4496810  97.1075380  75.8607840  57.6428390
  98.4486830  77.9382530  65.0075730  98.9472080  78.4128350  65.6727580
  98.5909780  77.0146050  65.2145760  97.9423120  88.4791790  57.7206970
  98.1964620  88.4413180  56.7986340  96.9935600  88.3525120  57.7135220
  95.0265920  74.8270910  54.3833910  95.8756450  75.2641060  54.3174100
  94.6597190  75.1391170  55.2105970  93.9257340  81.0803270  52.8569440
  94.6920610  80.9684630  53.4194870  94.0032030  80.3841240  52.2046210
  92.6204100  78.5128340  53.5402330  92.7007690  77.5655850  53.6519730
  93.5123850  78.8435220  53.6462990  93.4218810  88.6623730  60.6436870
  94.1581290  88.1139190  60.9145440  93.8059730  89.5279740  60.5042860
  90.3064290  84.7297300  56.5178380  89.3804070  84.9718440  56.5083790
  90.7720720  85.5571560  56.3963130  92.4277090  87.8469800  69.8322450
  93.2289820  88.1681850  70.2457850  91.9128910  87.4865380  70.5542360
  96.5321120  87.8354040  52.4662440  97.3249730  88.1242870  52.0144230
  96.0125470  87.4046210  51.7874920 101.2641720  83.9549670  69.7797860
 100.6579880  83.9781270  69.0393610 100.9595830  83.2232710  70.3165110
  90.1474900  80.3343260  68.7758500  90.6513920  79.7550540  69.3474730
  89.4082320  80.6183490  69.3134870  97.0498520  83.0557450  52.3304790
  96.9449160  82.4409800  53.0566170  96.8822740  82.5323340  51.5467800
  97.2012840  81.7414250  68.3094020  96.4358510  82.3099250  68.2248690
  97.3828800  81.4490460  67.4162250 100.2901250  82.1177480  52.9346780
  99.7411350  82.5646780  53.5789520 100.9120510  81.6126730  53.4584450
  92.1797980  78.4772850  69.6708570  92.2203320  78.1786720  70.5793800
  93.0343480  78.8780460  69.5116090  95.9576370  81.0768400  54.8312080
  96.3792790  80.9108270  55.6743470  96.0827210  80.2668630  54.3367220
  94.1203790  77.0564950  67.6383060  93.5900250  76.5655900  67.0106400
  94.7891860  77.4849150  67.1040990  98.4704010  80.1006010  52.0789180
  98.9909670  79.3855030  51.7130330  99.1172410  80.7391880  52.3789690
  94.6076090  74.0227320  67.7180350  94.5132960  73.4048070  66.9931220
  94.0273480  74.7493610  67.4910260  97.3737530  72.5800560  64.7507740
  96.9254830  72.6024820  63.9053290  96.7402730  72.1819580  65.3478040
  97.7797080  81.4754890  65.3720180  98.1985190  82.3187620  65.1996420
  96.8605710  81.6126930  65.1426960 100.1160980  79.2071070  66.7558020
 100.2357190  78.6112210  67.4952860 100.9754980  79.2440760  66.3359320
  94.8535270  77.1501630  51.7770240  94.6524330  76.2868990  52.1383580
  94.6827320  77.0634990  50.8391840  95.6304500  87.7807900  66.4877910
  95.0925590  88.5053960  66.1686610  95.8838460  87.3038240  65.6975250
  96.8829750  75.7492420  68.0133840  97.4729440  75.4408270  68.7011660
  96.0649990  75.2772170  68.1693740  93.6518070  74.2502250  51.7648120
  93.9543970  74.2569680  50.8567270  94.3912660  73.9000110  52.2615780
  98.4866710  89.0159110  66.7464560  98.4125410  89.9194250  67.0536930
  97.5845550  88.6971010  66.7186630  96.8703000  73.1936870  52.7504320
  96.5225000  72.5160860  52.1706770  97.0715770  72.7326380  53.5647710
  99.0352040  88.1817620  54.3690920  99.9302830  88.5202590  54.3909680
  99.0669670  87.4597030  53.7415200  92.6748200  83.5544670  52.5977920
  93.1123070  84.0974340  53.2535500  93.1595930  82.7291620  52.6074260
  89.8894000  86.3433700  60.0498180  90.2197010  85.4754760  59.8176820
  90.3185000  86.5492220  60.8803140  94.4855920  84.6742710  57.7100150
  94.1851460  84.5507680  58.6104060  94.3793410  83.8151300  57.3015880
  90.3784210  87.2104290  62.7879810  89.9415200  87.3905090  63.6203960
  90.9461890  87.9678910  62.6461530  90.2108640  79.7224520  59.1468690
  89.5557480  79.4536160  58.5028390  91.0486590  79.6129000  58.6970670
  91.2484570  80.1077090  63.6872030  91.6157610  80.0204490  64.5668050
  90.6795390  79.3443640  63.5878890  90.8000570  77.0186180  67.5930450
  89.9056620  76.9852940  67.9324160  91.3398120  77.2172970  68.3581700
  89.4246720  76.9323450  55.0894020  88.5210800  77.1953650  54.9145680
  89.9087340  77.2034620  54.3093980  91.9673930  75.9888990  52.9988400
  92.6765630  75.5672210  52.5135680  91.2513870  76.0564220  52.3671750
  91.6148090  72.0428320  52.0391050  92.3376220  72.5837260  52.3572270
  91.8872610  71.7691740  51.1632590  91.3040280  71.2934510  61.9413670
  91.9516470  70.7431890  61.5008830  91.7242120  71.5477660  62.7629480
  91.0572280  71.4490180  64.6838990  90.7087100  71.9054000  65.4497170
  90.7259980  70.5547310  64.7661420  92.6636650  84.6209780  68.8492180
  92.6206280  84.2502690  69.7306640  92.7947660  85.5587350  68.9894000
  96.3642680  86.1769370  64.4501900  96.1234040  86.4443930  63.5632420
  97.3045320  86.3475100  64.5052760  98.5697100  72.6402060  68.2058410
  98.5085990  73.2323890  68.9553820  99.5097480  72.5328020  68.0608670
  91.7292920  70.9766380  67.9589760  92.2775910  70.7954430  67.1955870
  91.7948230  70.1860490  68.4946070  92.5024680  87.5672030  65.9689960
  91.9085000  87.4356730  66.7080000  92.4948520  86.7310170  65.5032060
  92.1336910  84.9330410  64.9198000  91.4070970  84.3135700  64.8523950
  92.1946060  85.3271020  64.0496080  95.7382010  87.1475410  61.7047410
  96.2547030  86.5362770  61.1795670  96.3879390  87.6504190  62.1958420
  98.4777510  88.0383900  62.5316390  98.7655320  87.7838200  61.6549400
  98.9900730  87.4861260  63.1221960  99.6954520  71.7774100  63.1112900
  98.9126310  72.2519600  63.3909660  99.4017450  70.8728930  63.0026080
  90.4166910  88.2504800  58.1294760  90.2488950  87.6175480  58.8276650
  89.5501420  88.4564200  57.7788950  91.0394930  72.0821580  55.6326620
  91.7974290  72.1950460  55.0590650  90.5772100  72.9190780  55.5870050
  97.5808740  74.1960850  58.6228930  96.7683250  73.8217740  58.2824810
  98.0850380  73.4405930  58.9250120  92.0229610  86.9438030  55.5744900
  91.4977230  87.3246060  54.8706860  91.9474190  87.5688800  56.2954610
  93.4120080  72.6085630  54.1728590  93.9412840  71.8215430  54.0436540
  94.0448400  73.2876820  54.4064120  95.6057920  72.3460770  57.2273980
  94.9760660  71.6448080  57.3944110  95.0663060  73.1064900  57.0107140
  98.5449870  88.9600000  69.8984590  99.4717180  88.7244270  69.9420550
  98.5300300  89.7872000  69.4170620  95.7313480  71.6244750  69.6626470
  95.4497750  72.1278350  68.8987290  96.1133180  70.8266500  69.2968600
  94.6222580  88.8920410  54.4494150  95.3541400  88.6079690  53.9018040
  94.8816250  88.6533690  55.3393530  93.7837370  85.0085140  54.4540480
  93.1546250  85.4770240  55.0026310  93.8985200  84.1634360  54.8886670
 101.2387090  79.0590800  40.6041680 101.1581140  78.1445410  40.3333390
 100.8251510  79.5557870  39.8981390  99.3705130  80.8369820  42.4850950
  98.5947230  80.3570260  42.7749520 100.0218060  80.1575470  42.3107110
  93.3870960  81.1489630  43.3626710  92.5555840  80.8938340  43.7623220
  93.9951940  81.2200400  44.0984630  93.3672220  85.1829720  43.5584730
  93.6700260  84.2927460  43.3794950  94.1115810  85.7399940  43.3306980
  91.7962910  76.1091520  37.1469100  90.9079610  76.4507490  37.0448980
  92.0804100  75.9091840  36.2549930  89.7595920  78.7097170  43.0308800
  90.3312030  77.9419370  43.0312440  89.7597460  79.0085930  42.1215410
  99.6175870  87.5288020  40.8854070  98.9987310  87.9845520  40.3148510
 100.4727650  87.6839480  40.4843770  98.8114120  83.5127010  42.4921110
  98.7422400  82.5716950  42.3310240  99.5733980  83.6028420  43.0643680
  91.0020790  74.1181530  44.8177730  90.8223630  73.2207280  45.0980490
  90.6000870  74.6653400  45.4924680  99.8419290  76.3197390  42.7190040
 100.2184110  75.4469270  42.6063710  99.7438800  76.6556090  41.8280480
  93.9724300  74.6923020  38.1807480  94.0791050  75.5926750  38.4876240
  93.0616660  74.6440990  37.8902130  91.6207460  76.6142030  43.4260070
  92.3017570  76.8780400  44.0447470  91.3055510  75.7742900  43.7598080
  95.8132030  77.6609390  42.5132660  96.3210250  78.1590360  43.1537680
  96.3445270  76.8844590  42.3372020  94.0968130  72.3007950  46.7796080
  94.0986570  72.8180340  45.9741980  93.2672440  71.8238130  46.7566010
 100.4839220  82.4127260  38.2785980  99.8656490  82.8776710  37.7148700
 100.9962470  83.1054740  38.6955490  95.3470980  81.9403130  44.9569580
  95.0140360  82.5672050  45.5990650  95.5237660  82.4665010  44.1771250
  93.7783460  74.0117910  44.7866530  94.1200270  74.8559960  44.4920400
  92.8399270  74.1601650  44.9031870  94.5590080  83.9083930  46.7718760
  95.1764080  84.5835010  46.4903210  93.6983200  84.3171910  46.6806260
  89.8522420  83.0983790  35.6525610  89.4750400  83.5870890  34.9210510
  90.1095490  83.7709070  36.2832140  97.4611350  71.5000180  41.1111120
  97.7686330  70.9447070  40.3946620  96.5312050  71.6344640  40.9284110
  99.8492110  79.5649010  37.8471240  98.9221390  79.4986390  38.0759710
 100.0016930  80.5029140  37.7326480  99.8361190  75.8366010  34.8438400
  98.8964860  75.9979970  34.9290860 100.1544450  76.5551690  34.2974390
  95.4548750  80.0913750  40.6290970  95.0505750  79.3791000  40.1336870
  95.5411870  79.7466990  41.5179010  95.9230450  83.7781310  42.7930180
  95.6258740  83.1726780  42.1137960  96.8730270  83.8158620  42.6819540
  94.1677370  76.8656960  44.4090010  94.7191960  76.9752300  43.6343260
  94.6820880  77.2394560  45.1245240  95.0148880  83.5163000  49.4437980
  94.1177410  83.7402970  49.6911380  95.0401750  83.6397940  48.4949380
  93.8420100  80.3876320  48.0195350  93.7027870  81.2599120  48.3882750
  92.9601460  80.0449130  47.8743290 100.1649480  85.3052190  39.3260480
 100.6045390  86.0476520  38.9115870 100.1036370  85.5478760  40.2499440
  95.6400450  86.3298020  50.2280500  95.6115880  86.7340970  49.3608930
  95.4765420  85.4008380  50.0652100  92.1553380  78.9858730  38.1297620
  92.0350980  79.7120820  37.5178890  91.8454270  78.2161640  37.6525530
  89.7938750  82.1573870  43.9366260  89.8719170  82.2922640  42.9921980
  90.4080430  81.4489760  44.1294380  91.0386380  83.8574060  40.3472440
  90.6314460  83.9988650  39.4926040  91.9299390  83.5734220  40.1443650
 100.8565260  88.0065970  47.2539490 101.3709930  87.9173980  48.0561920
 100.0134340  88.3525670  47.5467400  95.3108040  88.0719840  38.4595110
  95.1350520  87.1555380  38.2462910  94.4563780  88.4307130  38.6992910
  89.8498270  83.1988040  46.4760720  90.0129310  82.7293400  45.6580090
  90.3150720  82.6911600  47.1409560  94.6217040  72.3293800  41.5121290
  94.1785190  73.1103340  41.1805810  95.1802030  72.6523690  42.2192230
  98.9086850  75.1962320  47.1156610  98.4466220  75.4045340  47.9276550
  98.5064960  74.3821670  46.8127280  97.7375860  71.9504500  36.3927120
  97.1130040  71.9464370  37.1180430  97.6505980  71.0835460  35.9963090
  96.6592940  72.8741130  43.3710890  96.9565270  73.7803960  43.2902910
  97.2078500  72.3859910  42.7570460  94.4131260  77.4527370  39.2402540
  94.1872180  77.2364540  40.1449160  93.6323790  77.8855830  38.8948510
  96.8530470  78.3512950  49.9062810  96.7574070  77.4107680  49.7563210
  97.6962450  78.5728020  49.5110880 100.2493890  76.0954280  39.8696470
 100.6423460  76.4126480  39.0565160 100.6110740  75.2166160  39.9840990
  91.9841010  74.7626620  48.0596590  91.5904400  75.6101830  48.2669370
  91.2959410  74.1252990  48.2505230  98.5586060  74.8461590  51.1293330
  97.8684380  74.6533790  51.7639420  99.3018360  75.1296230  51.6617630
  89.2858060  72.6855080  42.0926670  88.9971110  73.2557940  42.8051650
  90.0303820  72.2059530  42.4557900  89.4728290  76.6275200  33.3029390
  89.3902960  77.5705960  33.4444380  89.1211350  76.4850110  32.4241740
 100.8349030  78.6860030  43.9647250 100.1030150  79.1946840  44.3137350
 100.4373370  77.8690010  43.6636030  97.2726420  75.3614230  42.3699740
  97.2762480  74.9204180  41.5204280  98.1677540  75.6831560  42.4771560
  93.1228800  75.2440720  41.3293950  92.7828850  75.7215950  42.0861000
  92.3606120  74.7905840  40.9695050  97.3346570  76.3626310  35.3606500
  97.4559390  76.3212790  36.3092320  96.9495080  77.2250460  35.2053230
 101.2974940  74.1393710  43.3770190 101.3147680  74.5902360  44.2212040
 101.0490520  73.2399350  43.5903630  96.3468070  78.6727450  34.7589800
  95.7784970  78.2245700  34.1325710  97.0557070  79.0320230  34.2254950
  91.4237250  82.5739470  48.6356530  91.0392040  81.9333140  49.2339490
  91.7349440  83.2775590  49.2051260  97.5734390  79.4216010  44.1165150
  97.9404520  78.9474580  44.8626490  97.3839450  80.2957580  44.4573490
  90.4374880  74.1659700  40.2458620  90.1521800  73.8015370  41.0837240
  90.3753740  73.4340160  39.6321760  95.3633760  78.4624650  46.4349360
  95.0590830  79.3416630  46.6599720  96.3180220  78.5224440  46.4706800
  93.8915550  82.6685640  37.0316210  93.1177810  82.1283260  36.8714930
  94.6210180  82.1492250  36.6933970 100.1113470  73.0588960  36.9671990
  99.2978080  72.5602130  36.8917300  99.9175420  73.8987210  36.5508340
 100.0322330  81.7360060  48.7111600  99.9659640  80.8155730  48.4569190
  99.4027470  81.8335500  49.4256240  93.9352950  82.3366020  40.6695020
  94.4531620  81.5334280  40.6151910  93.4836970  82.2745160  41.5111850
  98.8222450  83.6032300  35.9422320  99.1638150  84.3474530  35.4465640
  97.9935160  83.9163420  36.3047150  91.4197490  79.3027390  47.5820720
  91.0612430  79.9681240  48.1694060  91.1252050  78.4710940  47.9533340
  94.6210610  79.7611630  50.4660270  94.3210750  79.9068810  49.5688090
  95.3921850  79.2016920  50.3733660  99.9639060  84.5580630  48.4615400
  99.9783600  83.6261590  48.2434310  99.2564160  84.6440390  49.1005170
  97.7913140  83.6845830  38.7138240  98.4784270  84.2315040  39.0945830
  97.0045560  84.2286560  38.7487850  89.9305540  79.3018650  34.2055320
  90.8000390  79.5843450  34.4891240  89.4395860  80.1154520  34.0904130
  97.0940350  80.6891860  38.3263600  97.5503130  81.4997110  38.5523790
  96.7428560  80.3715000  39.1582090  99.3972960  86.1998200  45.5555900
 100.0415180  86.4057580  46.2329320  99.7602400  85.4386600  45.1026750
  92.9952130  71.0329510  38.7986120  92.8666760  71.0247410  39.7471040
  92.1714150  71.3712600  38.4477130 100.6705040  84.2030550  44.2733350
 101.3127270  83.5023710  44.3865520 101.1954390  84.9828990  44.0930240
  90.2976790  88.5146030  34.7716950  90.6574430  89.1135370  34.1174220
  90.1569130  89.0605920  35.5451980  89.9946060  72.7920630  48.2592820
  89.2804580  72.9917550  48.8645430  90.4141100  72.0160200  48.6307620
  90.2818650  86.7800890  49.2459350  90.3909770  85.8395630  49.1054740
  89.6299210  87.0455640  48.5973080  98.2731240  85.0516780  50.6457470
  97.9528110  84.3326020  51.1903160  97.5989600  85.7271850  50.7193530
  96.3145410  85.8977230  35.5890620  96.3055510  86.6306920  34.9735130
  95.3943770  85.6508810  35.6817580  91.9152050  81.1192120  36.3337380
  91.3080000  81.8591020  36.3432680  92.3901400  81.2091480  35.5075580
  99.3005010  85.9605470  34.2515810  99.4016990  85.7569460  33.3217790
  98.4006750  85.7063750  34.4563590  96.8230900  76.5185830  38.2339710
  96.1147050  76.9872170  38.6753320  97.1075380  75.8607840  38.8684900
  98.4486830  77.9382530  46.2332240  98.9472080  78.4128350  46.8984090
  98.5909780  77.0146050  46.4402270  97.9423120  88.4791790  38.9463480
  98.1964620  88.4413180  38.0242850  96.9935600  88.3525120  38.9391730
  95.0265920  74.8270910  35.6090420  95.8756450  75.2641060  35.5430610
  94.6597190  75.1391170  36.4362480  93.9257340  81.0803270  34.0825950
  94.6920610  80.9684630  34.6451380  94.0032030  80.3841240  33.4302720
  92.6204100  78.5128340  34.7658840  92.7007690  77.5655850  34.8776240
  93.5123850  78.8435220  34.8719500  93.4218810  88.6623730  41.8693380
  94.1581290  88.1139190  42.1401950  93.8059730  89.5279740  41.7299370
  90.3064290  84.7297300  37.7434890  89.3804070  84.9718440  37.7340300
  90.7720720  85.5571560  37.6219640  92.4277090  87.8469800  51.0578960
  93.2289820  88.1681850  51.4714360  91.9128910  87.4865380  51.7798870
  96.5321120  87.8354040  33.6918950  97.3249730  88.1242870  33.2400740
  96.0125470  87.4046210  33.0131430 101.2641720  83.9549670  51.0054370
 100.6579880  83.9781270  50.2650120 100.9595830  83.2232710  51.5421620
  90.1474900  80.3343260  50.0015010  90.6513920  79.7550540  50.5731240
  89.4082320  80.6183490  50.5391380  97.0498520  83.0557450  33.5561300
  96.9449160  82.4409800  34.2822680  96.8822740  82.5323340  32.7724310
  97.2012840  81.7414250  49.5350530  96.4358510  82.3099250  49.4505200
  97.3828800  81.4490460  48.6418760 100.2901250  82.1177480  34.1603290
  99.7411350  82.5646780  34.8046030 100.9120510  81.6126730  34.6840960
  92.1797980  78.4772850  50.8965080  92.2203320  78.1786720  51.8050310
  93.0343480  78.8780460  50.7372600  95.9576370  81.0768400  36.0568590
  96.3792790  80.9108270  36.8999980  96.0827210  80.2668630  35.5623730
  94.1203790  77.0564950  48.8639570  93.5900250  76.5655900  48.2362910
  94.7891860  77.4849150  48.3297500  98.4704010  80.1006010  33.3045690
  98.9909670  79.3855030  32.9386840  99.1172410  80.7391880  33.6046200
  94.6076090  74.0227320  48.9436860  94.5132960  73.4048070  48.2187730
  94.0273480  74.7493610  48.7166770  97.3737530  72.5800560  45.9764250
  96.9254830  72.6024820  45.1309800  96.7402730  72.1819580  46.5734550
  97.7797080  81.4754890  46.5976690  98.1985190  82.3187620  46.4252930
  96.8605710  81.6126930  46.3683470 100.1160980  79.2071070  47.9814530
 100.2357190  78.6112210  48.7209370 100.9754980  79.2440760  47.5615830
  94.8535270  77.1501630  33.0026750  94.6524330  76.2868990  33.3640090
  94.6827320  77.0634990  32.0648350  95.6304500  87.7807900  47.7134420
  95.0925590  88.5053960  47.3943120  95.8838460  87.3038240  46.9231760
  96.8829750  75.7492420  49.2390350  97.4729440  75.4408270  49.9268170
  96.0649990  75.2772170  49.3950250  93.6518070  74.2502250  32.9904630
  93.9543970  74.2569680  32.0823780  94.3912660  73.9000110  33.4872290
  98.4866710  89.0159110  47.9721070  98.4125410  89.9194250  48.2793440
  97.5845550  88.6971010  47.9443140  96.8703000  73.1936870  33.9760830
  96.5225000  72.5160860  33.3963280  97.0715770  72.7326380  34.7904220
  99.0352040  88.1817620  35.5947430  99.9302830  88.5202590  35.6166190
  99.0669670  87.4597030  34.9671710  92.6748200  83.5544670  33.8234430
  93.1123070  84.0974340  34.4792010  93.1595930  82.7291620  33.8330770
  89.8894000  86.3433700  41.2754690  90.2197010  85.4754760  41.0433330
  90.3185000  86.5492220  42.1059650  94.4855920  84.6742710  38.9356660
  94.1851460  84.5507680  39.8360570  94.3793410  83.8151300  38.5272390
  90.3784210  87.2104290  44.0136320  89.9415200  87.3905090  44.8460470
  90.9461890  87.9678910  43.8718040  90.2108640  79.7224520  40.3725200
  89.5557480  79.4536160  39.7284900  91.0486590  79.6129000  39.9227180
  91.2484570  80.1077090  44.9128540  91.6157610  80.0204490  45.7924560
  90.6795390  79.3443640  44.8135400  90.8000570  77.0186180  48.8186960
  89.9056620  76.9852940  49.1580670  91.3398120  77.2172970  49.5838210
  89.4246720  76.9323450  36.3150530  88.5210800  77.1953650  36.1402190
  89.9087340  77.2034620  35.5350490  91.9673930  75.9888990  34.2244910
  92.6765630  75.5672210  33.7392190  91.2513870  76.0564220  33.5928260
  91.6148090  72.0428320  33.2647560  92.3376220  72.5837260  33.5828780
  91.8872610  71.7691740  32.3889100  91.3040280  71.2934510  43.1670180
  91.9516470  70.7431890  42.7265340  91.7242120  71.5477660  43.9885990
  91.0572280  71.4490180  45.9095500  90.7087100  71.9054000  46.6753680
  90.7259980  70.5547310  45.9917930  92.6636650  84.6209780  50.0748690
  92.6206280  84.2502690  50.9563150  92.7947660  85.5587350  50.2150510
  96.3642680  86.1769370  45.6758410  96.1234040  86.4443930  44.7888930
  97.3045320  86.3475100  45.7309270  98.5697100  72.6402060  49.4314920
  98.5085990  73.2323890  50.1810330  99.5097480  72.5328020  49.2865180
  91.7292920  70.9766380  49.1846270  92.2775910  70.7954430  48.4212380
  91.7948230  70.1860490  49.7202580  92.5024680  87.5672030  47.1946470
  91.9085000  87.4356730  47.9336510  92.4948520  86.7310170  46.7288570
  92.1336910  84.9330410  46.1454510  91.4070970  84.3135700  46.0780460
  92.1946060  85.3271020  45.2752590  95.7382010  87.1475410  42.9303920
  96.2547030  86.5362770  42.4052180  96.3879390  87.6504190  43.4214930
  98.4777510  88.0383900  43.7572900  98.7655320  87.7838200  42.8805910
  98.9900730  87.4861260  44.3478470  99.6954520  71.7774100  44.3369410
  98.9126310  72.2519600  44.6166170  99.4017450  70.8728930  44.2282590
  90.4166910  88.2504800  39.3551270  90.2488950  87.6175480  40.0533160
  89.5501420  88.4564200  39.0045460  91.0394930  72.0821580  36.8583130
  91.7974290  72.1950460  36.2847160  90.5772100  72.9190780  36.8126560
  97.5808740  74.1960850  39.8485440  96.7683250  73.8217740  39.5081320
  98.0850380  73.4405930  40.1506630  92.0229610  86.9438030  36.8001410
  91.4977230  87.3246060  36.0963370  91.9474190  87.5688800  37.5211120
  93.4120080  72.6085630  35.3985100  93.9412840  71.8215430  35.2693050
  94.0448400  73.2876820  35.6320630  95.6057920  72.3460770  38.4530490
  94.9760660  71.6448080  38.6200620  95.0663060  73.1064900  38.2363650
  98.5449870  88.9600000  51.1241100  99.4717180  88.7244270  51.1677060
  98.5300300  89.7872000  50.6427130  95.7313480  71.6244750  50.8882980
  95.4497750  72.1278350  50.1243800  96.1133180  70.8266500  50.5225110
  94.6222580  88.8920410  35.6750660  95.3541400  88.6079690  35.1274550
  94.8816250  88.6533690  36.5650040  93.7837370  85.0085140  35.6796990
  93.1546250  85.4770240  36.2282820  93.8985200  84.1634360  36.1143180
 101.2387090  79.0590800  21.8298190 101.1581140  78.1445410  21.5589900
 100.8251510  79.5557870  21.1237900  99.3705130  80.8369820  23.7107460
  98.5947230  80.3570260  24.0006030 100.0218060  80.1575470  23.5363620
  93.3870960  81.1489630  24.5883220  92.5555840  80.8938340  24.9879730
  93.9951940  81.2200400  25.3241140  93.3672220  85.1829720  24.7841240
  93.6700260  84.2927460  24.6051460  94.1115810  85.7399940  24.5563490
  91.7962910  76.1091520  18.3725610  90.9079610  76.4507490  18.2705490
  92.0804100  75.9091840  17.4806440  89.7595920  78.7097170  24.2565310
  90.3312030  77.9419370  24.2568950  89.7597460  79.0085930  23.3471920
  99.6175870  87.5288020  22.1110580  98.9987310  87.9845520  21.5405020
 100.4727650  87.6839480  21.7100280  98.8114120  83.5127010  23.7177620
  98.7422400  82.5716950  23.5566750  99.5733980  83.6028420  24.2900190
  91.0020790  74.1181530  26.0434240  90.8223630  73.2207280  26.3237000
  90.6000870  74.6653400  26.7181190  99.8419290  76.3197390  23.9446550
 100.2184110  75.4469270  23.8320220  99.7438800  76.6556090  23.0536990
  93.9724300  74.6923020  19.4063990  94.0791050  75.5926750  19.7132750
  93.0616660  74.6440990  19.1158640  91.6207460  76.6142030  24.6516580
  92.3017570  76.8780400  25.2703980  91.3055510  75.7742900  24.9854590
  95.8132030  77.6609390  23.7389170  96.3210250  78.1590360  24.3794190
  96.3445270  76.8844590  23.5628530  94.0968130  72.3007950  28.0052590
  94.0986570  72.8180340  27.1998490  93.2672440  71.8238130  27.9822520
 100.4839220  82.4127260  19.5042490  99.8656490  82.8776710  18.9405210
 100.9962470  83.1054740  19.9212000  95.3470980  81.9403130  26.1826090
  95.0140360  82.5672050  26.8247160  95.5237660  82.4665010  25.4027760
  93.7783460  74.0117910  26.0123040  94.1200270  74.8559960  25.7176910
  92.8399270  74.1601650  26.1288380  94.5590080  83.9083930  27.9975270
  95.1764080  84.5835010  27.7159720  93.6983200  84.3171910  27.9062770
  89.8522420  83.0983790  16.8782120  89.4750400  83.5870890  16.1467020
  90.1095490  83.7709070  17.5088650  97.4611350  71.5000180  22.3367630
  97.7686330  70.9447070  21.6203130  96.5312050  71.6344640  22.1540620
  99.8492110  79.5649010  19.0727750  98.9221390  79.4986390  19.3016220
 100.0016930  80.5029140  18.9582990  99.8361190  75.8366010  16.0694910
  98.8964860  75.9979970  16.1547370 100.1544450  76.5551690  15.5230900
  95.4548750  80.0913750  21.8547480  95.0505750  79.3791000  21.3593380
  95.5411870  79.7466990  22.7435520  95.9230450  83.7781310  24.0186690
  95.6258740  83.1726780  23.3394470  96.8730270  83.8158620  23.9076050
  94.1677370  76.8656960  25.6346520  94.7191960  76.9752300  24.8599770
  94.6820880  77.2394560  26.3501750  95.0148880  83.5163000  30.6694490
  94.1177410  83.7402970  30.9167890  95.0401750  83.6397940  29.7205890
  93.8420100  80.3876320  29.2451860  93.7027870  81.2599120  29.6139260
  92.9601460  80.0449130  29.0999800 100.1649480  85.3052190  20.5516990
 100.6045390  86.0476520  20.1372380 100.1036370  85.5478760  21.4755950
  95.6400450  86.3298020  31.4537010  95.6115880  86.7340970  30.5865440
  95.4765420  85.4008380  31.2908610  92.1553380  78.9858730  19.3554130
  92.0350980  79.7120820  18.7435400  91.8454270  78.2161640  18.8782040
  89.7938750  82.1573870  25.1622770  89.8719170  82.2922640  24.2178490
  90.4080430  81.4489760  25.3550890  91.0386380  83.8574060  21.5728950
  90.6314460  83.9988650  20.7182550  91.9299390  83.5734220  21.3700160
 100.8565260  88.0065970  28.4796000 101.3709930  87.9173980  29.2818430
 100.0134340  88.3525670  28.7723910  95.3108040  88.0719840  19.6851620
  95.1350520  87.1555380  19.4719420  94.4563780  88.4307130  19.9249420
  89.8498270  83.1988040  27.7017230  90.0129310  82.7293400  26.8836600
  90.3150720  82.6911600  28.3666070  94.6217040  72.3293800  22.7377800
  94.1785190  73.1103340  22.4062320  95.1802030  72.6523690  23.4448740
  98.9086850  75.1962320  28.3413120  98.4466220  75.4045340  29.1533060
  98.5064960  74.3821670  28.0383790  97.7375860  71.9504500  17.6183630
  97.1130040  71.9464370  18.3436940  97.6505980  71.0835460  17.2219600
  96.6592940  72.8741130  24.5967400  96.9565270  73.7803960  24.5159420
  97.2078500  72.3859910  23.9826970  94.4131260  77.4527370  20.4659050
  94.1872180  77.2364540  21.3705670  93.6323790  77.8855830  20.1205020
  96.8530470  78.3512950  31.1319320  96.7574070  77.4107680  30.9819720
  97.6962450  78.5728020  30.7367390 100.2493890  76.0954280  21.0952980
 100.6423460  76.4126480  20.2821670 100.6110740  75.2166160  21.2097500
  91.9841010  74.7626620  29.2853100  91.5904400  75.6101830  29.4925880
  91.2959410  74.1252990  29.4761740  98.5586060  74.8461590  32.3549840
  97.8684380  74.6533790  32.9895930  99.3018360  75.1296230  32.8874140
  89.2858060  72.6855080  23.3183180  88.9971110  73.2557940  24.0308160
  90.0303820  72.2059530  23.6814410  89.4728290  76.6275200  14.5285900
  89.3902960  77.5705960  14.6700890  89.1211350  76.4850110  13.6498250
 100.8349030  78.6860030  25.1903760 100.1030150  79.1946840  25.5393860
 100.4373370  77.8690010  24.8892540  97.2726420  75.3614230  23.5956250
  97.2762480  74.9204180  22.7460790  98.1677540  75.6831560  23.7028070
  93.1228800  75.2440720  22.5550460  92.7828850  75.7215950  23.3117510
  92.3606120  74.7905840  22.1951560  97.3346570  76.3626310  16.5863010
  97.4559390  76.3212790  17.5348830  96.9495080  77.2250460  16.4309740
 101.2974940  74.1393710  24.6026700 101.3147680  74.5902360  25.4468550
 101.0490520  73.2399350  24.8160140  96.3468070  78.6727450  15.9846310
  95.7784970  78.2245700  15.3582220  97.0557070  79.0320230  15.4511460
  91.4237250  82.5739470  29.8613040  91.0392040  81.9333140  30.4596000
  91.7349440  83.2775590  30.4307770  97.5734390  79.4216010  25.3421660
  97.9404520  78.9474580  26.0883000  97.3839450  80.2957580  25.6830000
  90.4374880  74.1659700  21.4715130  90.1521800  73.8015370  22.3093750
  90.3753740  73.4340160  20.8578270  95.3633760  78.4624650  27.6605870
  95.0590830  79.3416630  27.8856230  96.3180220  78.5224440  27.6963310
  93.8915550  82.6685640  18.2572720  93.1177810  82.1283260  18.0971440
  94.6210180  82.1492250  17.9190480 100.1113470  73.0588960  18.1928500
  99.2978080  72.5602130  18.1173810  99.9175420  73.8987210  17.7764850
 100.0322330  81.7360060  29.9368110  99.9659640  80.8155730  29.6825700
  99.4027470  81.8335500  30.6512750  93.9352950  82.3366020  21.8951530
  94.4531620  81.5334280  21.8408420  93.4836970  82.2745160  22.7368360
  98.8222450  83.6032300  17.1678830  99.1638150  84.3474530  16.6722150
  97.9935160  83.9163420  17.5303660  91.4197490  79.3027390  28.8077230
  91.0612430  79.9681240  29.3950570  91.1252050  78.4710940  29.1789850
  94.6210610  79.7611630  31.6916780  94.3210750  79.9068810  30.7944600
  95.3921850  79.2016920  31.5990170  99.9639060  84.5580630  29.6871910
  99.9783600  83.6261590  29.4690820  99.2564160  84.6440390  30.3261680
  97.7913140  83.6845830  19.9394750  98.4784270  84.2315040  20.3202340
  97.0045560  84.2286560  19.9744360  89.9305540  79.3018650  15.4311830
  90.8000390  79.5843450  15.7147750  89.4395860  80.1154520  15.3160640
  97.0940350  80.6891860  19.5520110  97.5503130  81.4997110  19.7780300
  96.7428560  80.3715000  20.3838600  99.3972960  86.1998200  26.7812410
 100.0415180  86.4057580  27.4585830  99.7602400  85.4386600  26.3283260
  92.9952130  71.0329510  20.0242630  92.8666760  71.0247410  20.9727550
  92.1714150  71.3712600  19.6733640 100.6705040  84.2030550  25.4989860
 101.3127270  83.5023710  25.6122030 101.1954390  84.9828990  25.3186750
  90.2976790  88.5146030  15.9973460  90.6574430  89.1135370  15.3430730
  90.1569130  89.0605920  16.7708490  89.9946060  72.7920630  29.4849330
  89.2804580  72.9917550  30.0901940  90.4141100  72.0160200  29.8564130
  90.2818650  86.7800890  30.4715860  90.3909770  85.8395630  30.3311250
  89.6299210  87.0455640  29.8229590  98.2731240  85.0516780  31.8713980
  97.9528110  84.3326020  32.4159670  97.5989600  85.7271850  31.9450040
  96.3145410  85.8977230  16.8147130  96.3055510  86.6306920  16.1991640
  95.3943770  85.6508810  16.9074090  91.9152050  81.1192120  17.5593890
  91.3080000  81.8591020  17.5689190  92.3901400  81.2091480  16.7332090
  99.3005010  85.9605470  15.4772320  99.4016990  85.7569460  14.5474300
  98.4006750  85.7063750  15.6820100  96.8230900  76.5185830  19.4596220
  96.1147050  76.9872170  19.9009830  97.1075380  75.8607840  20.0941410
  98.4486830  77.9382530  27.4588750  98.9472080  78.4128350  28.1240600
  98.5909780  77.0146050  27.6658780  97.9423120  88.4791790  20.1719990
  98.1964620  88.4413180  19.2499360  96.9935600  88.3525120  20.1648240
  95.0265920  74.8270910  16.8346930  95.8756450  75.2641060  16.7687120
  94.6597190  75.1391170  17.6618990  93.9257340  81.0803270  15.3082460
  94.6920610  80.9684630  15.8707890  94.0032030  80.3841240  14.6559230
  92.6204100  78.5128340  15.9915350  92.7007690  77.5655850  16.1032750
  93.5123850  78.8435220  16.0976010  93.4218810  88.6623730  23.0949890
  94.1581290  88.1139190  23.3658460  93.8059730  89.5279740  22.9555880
  90.3064290  84.7297300  18.9691400  89.3804070  84.9718440  18.9596810
  90.7720720  85.5571560  18.8476150  92.4277090  87.8469800  32.2835470
  93.2289820  88.1681850  32.6970870  91.9128910  87.4865380  33.0055380
  96.5321120  87.8354040  14.9175460  97.3249730  88.1242870  14.4657250
  96.0125470  87.4046210  14.2387940 101.2641720  83.9549670  32.2310880
 100.6579880  83.9781270  31.4906630 100.9595830  83.2232710  32.7678130
  90.1474900  80.3343260  31.2271520  90.6513920  79.7550540  31.7987750
  89.4082320  80.6183490  31.7647890  97.0498520  83.0557450  14.7817810
  96.9449160  82.4409800  15.5079190  96.8822740  82.5323340  13.9980820
  97.2012840  81.7414250  30.7607040  96.4358510  82.3099250  30.6761710
  97.3828800  81.4490460  29.8675270 100.2901250  82.1177480  15.3859800
  99.7411350  82.5646780  16.0302540 100.9120510  81.6126730  15.9097470
  92.1797980  78.4772850  32.1221590  92.2203320  78.1786720  33.0306820
  93.0343480  78.8780460  31.9629110  95.9576370  81.0768400  17.2825100
  96.3792790  80.9108270  18.1256490  96.0827210  80.2668630  16.7880240
  94.1203790  77.0564950  30.0896080  93.5900250  76.5655900  29.4619420
  94.7891860  77.4849150  29.5554010  98.4704010  80.1006010  14.5302200
  98.9909670  79.3855030  14.1643350  99.1172410  80.7391880  14.8302710
  94.6076090  74.0227320  30.1693370  94.5132960  73.4048070  29.4444240
  94.0273480  74.7493610  29.9423280  97.3737530  72.5800560  27.2020760
  96.9254830  72.6024820  26.3566310  96.7402730  72.1819580  27.7991060
  97.7797080  81.4754890  27.8233200  98.1985190  82.3187620  27.6509440
  96.8605710  81.6126930  27.5939980 100.1160980  79.2071070  29.2071040
 100.2357190  78.6112210  29.9465880 100.9754980  79.2440760  28.7872340
  94.8535270  77.1501630  14.2283260  94.6524330  76.2868990  14.5896600
  94.6827320  77.0634990  13.2904860  95.6304500  87.7807900  28.9390930
  95.0925590  88.5053960  28.6199630  95.8838460  87.3038240  28.1488270
  96.8829750  75.7492420  30.4646860  97.4729440  75.4408270  31.1524680
  96.0649990  75.2772170  30.6206760  93.6518070  74.2502250  14.2161140
  93.9543970  74.2569680  13.3080290  94.3912660  73.9000110  14.7128800
  98.4866710  89.0159110  29.1977580  98.4125410  89.9194250  29.5049950
  97.5845550  88.6971010  29.1699650  96.8703000  73.1936870  15.2017340
  96.5225000  72.5160860  14.6219790  97.0715770  72.7326380  16.0160730
  99.0352040  88.1817620  16.8203940  99.9302830  88.5202590  16.8422700
  99.0669670  87.4597030  16.1928220  92.6748200  83.5544670  15.0490940
  93.1123070  84.0974340  15.7048520  93.1595930  82.7291620  15.0587280
  89.8894000  86.3433700  22.5011200  90.2197010  85.4754760  22.2689840
  90.3185000  86.5492220  23.3316160  94.4855920  84.6742710  20.1613170
  94.1851460  84.5507680  21.0617080  94.3793410  83.8151300  19.7528900
  90.3784210  87.2104290  25.2392830  89.9415200  87.3905090  26.0716980
  90.9461890  87.9678910  25.0974550  90.2108640  79.7224520  21.5981710
  89.5557480  79.4536160  20.9541410  91.0486590  79.6129000  21.1483690
  91.2484570  80.1077090  26.1385050  91.6157610  80.0204490  27.0181070
  90.6795390  79.3443640  26.0391910  90.8000570  77.0186180  30.0443470
  89.9056620  76.9852940  30.3837180  91.3398120  77.2172970  30.8094720
  89.4246720  76.9323450  17.5407040  88.5210800  77.1953650  17.3658700
  89.9087340  77.2034620  16.7607000  91.9673930  75.9888990  15.4501420
  92.6765630  75.5672210  14.9648700  91.2513870  76.0564220  14.8184770
  91.6148090  72.0428320  14.4904070  92.3376220  72.5837260  14.8085290
  91.8872610  71.7691740  13.6145610  91.3040280  71.2934510  24.3926690
  91.9516470  70.7431890  23.9521850  91.7242120  71.5477660  25.2142500
  91.0572280  71.4490180  27.1352010  90.7087100  71.9054000  27.9010190
  90.7259980  70.5547310  27.2174440  92.6636650  84.6209780  31.3005200
  92.6206280  84.2502690  32.1819660  92.7947660  85.5587350  31.4407020
  96.3642680  86.1769370  26.9014920  96.1234040  86.4443930  26.0145440
  97.3045320  86.3475100  26.9565780  98.5697100  72.6402060  30.6571430
  98.5085990  73.2323890  31.4066840  99.5097480  72.5328020  30.5121690
  91.7292920  70.9766380  30.4102780  92.2775910  70.7954430  29.6468890
  91.7948230  70.1860490  30.9459090  92.5024680  87.5672030  28.4202980
  91.9085000  87.4356730  29.1593020  92.4948520  86.7310170  27.9545080
  92.1336910  84.9330410  27.3711020  91.4070970  84.3135700  27.3036970
  92.1946060  85.3271020  26.5009100  95.7382010  87.1475410  24.1560430
  96.2547030  86.5362770  23.6308690  96.3879390  87.6504190  24.6471440
  98.4777510  88.0383900  24.9829410  98.7655320  87.7838200  24.1062420
  98.9900730  87.4861260  25.5734980  99.6954520  71.7774100  25.5625920
  98.9126310  72.2519600  25.8422680  99.4017450  70.8728930  25.4539100
  90.4166910  88.2504800  20.5807780  90.2488950  87.6175480  21.2789670
  89.5501420  88.4564200  20.2301970  91.0394930  72.0821580  18.0839640
  91.7974290  72.1950460  17.5103670  90.5772100  72.9190780  18.0383070
  97.5808740  74.1960850  21.0741950  96.7683250  73.8217740  20.7337830
  98.0850380  73.4405930  21.3763140  92.0229610  86.9438030  18.0257920
  91.4977230  87.3246060  17.3219880  91.9474190  87.5688800  18.7467630
  93.4120080  72.6085630  16.6241610  93.9412840  71.8215430  16.4949560
  94.0448400  73.2876820  16.8577140  95.6057920  72.3460770  19.6787000
  94.9760660  71.6448080  19.8457130  95.0663060  73.1064900  19.4620160
  98.5449870  88.9600000  32.3497610  99.4717180  88.7244270  32.3933570
  98.5300300  89.7872000  31.8683640  95.7313480  71.6244750  32.1139490
  95.4497750  72.1278350  31.3500310  96.1133180  70.8266500  31.7481620
  94.6222580  88.8920410  16.9007170  95.3541400  88.6079690  16.3531060
  94.8816250  88.6533690  17.7906550  93.7837370  85.0085140  16.9053500
  93.1546250  85.4770240  17.4539330  93.8985200  84.1634360  17.3399690
 101.2387090  79.0590800   3.0554700 101.1581140  78.1445410   2.7846410
 100.8251510  79.5557870   2.3494410  99.3705130  80.8369820   4.9363970
  98.5947230  80.3570260   5.2262540 100.0218060  80.1575470   4.7620130
  93.3870960  81.1489630   5.8139730  92.5555840  80.8938340   6.2136240
  93.9951940  81.2200400   6.5497650  93.3672220  85.1829720   6.0097750
  93.6700260  84.2927460   5.8307970  94.1115810  85.7399940   5.7820000
  89.7595920  78.7097170   5.4821820  90.3312030  77.9419370   5.4825460
  89.7597460  79.0085930   4.5728430  99.6175870  87.5288020   3.3367090
  98.9987310  87.9845520   2.7661530 100.4727650  87.6839480   2.9356790
  98.8114120  83.5127010   4.9434130  98.7422400  82.5716950   4.7823260
  99.5733980  83.6028420   5.5156700  91.0020790  74.1181530   7.2690750
  90.8223630  73.2207280   7.5493510  90.6000870  74.6653400   7.9437700
  99.8419290  76.3197390   5.1703060 100.2184110  75.4469270   5.0576730
  99.7438800  76.6556090   4.2793500  91.6207460  76.6142030   5.8773090
  92.3017570  76.8780400   6.4960490  91.3055510  75.7742900   6.2111100
  95.8132030  77.6609390   4.9645680  96.3210250  78.1590360   5.6050700
  96.3445270  76.8844590   4.7885040  94.0968130  72.3007950   9.2309100
  94.0986570  72.8180340   8.4255000  93.2672440  71.8238130   9.2079030
  95.3470980  81.9403130   7.4082600  95.0140360  82.5672050   8.0503670
  95.5237660  82.4665010   6.6284270  93.7783460  74.0117910   7.2379550
  94.1200270  74.8559960   6.9433420  92.8399270  74.1601650   7.3544890
  94.5590080  83.9083930   9.2231780  95.1764080  84.5835010   8.9416230
  93.6983200  84.3171910   9.1319280  97.4611350  71.5000180   3.5624140
  97.7686330  70.9447070   2.8459640  96.5312050  71.6344640   3.3797130
  95.4548750  80.0913750   3.0803990  95.0505750  79.3791000   2.5849890
  95.5411870  79.7466990   3.9692030  95.9230450  83.7781310   5.2443200
  95.6258740  83.1726780   4.5650980  96.8730270  83.8158620   5.1332560
  94.1677370  76.8656960   6.8603030  94.7191960  76.9752300   6.0856280
  94.6820880  77.2394560   7.5758260  95.0148880  83.5163000  11.8951000
  94.1177410  83.7402970  12.1424400  95.0401750  83.6397940  10.9462400
  93.8420100  80.3876320  10.4708370  93.7027870  81.2599120  10.8395770
  92.9601460  80.0449130  10.3256310  95.6400450  86.3298020  12.6793520
  95.6115880  86.7340970  11.8121950  95.4765420  85.4008380  12.5165120
  89.7938750  82.1573870   6.3879280  89.8719170  82.2922640   5.4435000
  90.4080430  81.4489760   6.5807400  91.0386380  83.8574060   2.7985460
  90.6314460  83.9988650   1.9439060  91.9299390  83.5734220   2.5956670
 100.8565260  88.0065970   9.7052510 101.3709930  87.9173980  10.5074940
 100.0134340  88.3525670   9.9980420  89.8498270  83.1988040   8.9273740
  90.0129310  82.7293400   8.1093110  90.3150720  82.6911600   9.5922580
  94.6217040  72.3293800   3.9634310  94.1785190  73.1103340   3.6318830
  95.1802030  72.6523690   4.6705250  98.9086850  75.1962320   9.5669630
  98.4466220  75.4045340  10.3789570  98.5064960  74.3821670   9.2640300
  96.6592940  72.8741130   5.8223910  96.9565270  73.7803960   5.7415930
  97.2078500  72.3859910   5.2083480  96.8530470  78.3512950  12.3575830
  96.7574070  77.4107680  12.2076230  97.6962450  78.5728020  11.9623900
 100.2493890  76.0954280   2.3209490 100.6423460  76.4126480   1.5078180
 100.6110740  75.2166160   2.4354010  91.9841010  74.7626620  10.5109610
  91.5904400  75.6101830  10.7182390  91.2959410  74.1252990  10.7018250
  98.5586060  74.8461590  13.5806350  97.8684380  74.6533790  14.2152440
  99.3018360  75.1296230  14.1130650  89.2858060  72.6855080   4.5439690
  88.9971110  73.2557940   5.2564670  90.0303820  72.2059530   4.9070920
 100.8349030  78.6860030   6.4160270 100.1030150  79.1946840   6.7650370
 100.4373370  77.8690010   6.1149050  97.2726420  75.3614230   4.8212760
  97.2762480  74.9204180   3.9717300  98.1677540  75.6831560   4.9284580
  93.1228800  75.2440720   3.7806970  92.7828850  75.7215950   4.5374020
  92.3606120  74.7905840   3.4208070 101.2974940  74.1393710   5.8283210
 101.3147680  74.5902360   6.6725060 101.0490520  73.2399350   6.0416650
  91.4237250  82.5739470  11.0869550  91.0392040  81.9333140  11.6852510
  91.7349440  83.2775590  11.6564280  97.5734390  79.4216010   6.5678170
  97.9404520  78.9474580   7.3139510  97.3839450  80.2957580   6.9086510
  90.4374880  74.1659700   2.6971640  90.1521800  73.8015370   3.5350260
  90.3753740  73.4340160   2.0834780  95.3633760  78.4624650   8.8862380
  95.0590830  79.3416630   9.1112740  96.3180220  78.5224440   8.9219820
 100.0322330  81.7360060  11.1624620  99.9659640  80.8155730  10.9082210
  99.4027470  81.8335500  11.8769260  93.9352950  82.3366020   3.1208040
  94.4531620  81.5334280   3.0664930  93.4836970  82.2745160   3.9624870
  91.4197490  79.3027390  10.0333740  91.0612430  79.9681240  10.6207080
  91.1252050  78.4710940  10.4046360  94.6210610  79.7611630  12.9173290
  94.3210750  79.9068810  12.0201110  95.3921850  79.2016920  12.8246680
  99.9639060  84.5580630  10.9128420  99.9783600  83.6261590  10.6947330
  99.2564160  84.6440390  11.5518190  99.3972960  86.1998200   8.0068920
 100.0415180  86.4057580   8.6842340  99.7602400  85.4386600   7.5539770
 100.6705040  84.2030550   6.7246370 101.3127270  83.5023710   6.8378540
 101.1954390  84.9828990   6.5443260  89.9946060  72.7920630  10.7105840
  89.2804580  72.9917550  11.3158450  90.4141100  72.0160200  11.0820640
  90.2818650  86.7800890  11.6972370  90.3909770  85.8395630  11.5567760
  89.6299210  87.0455640  11.0486100  98.2731240  85.0516780  13.0970490
  97.9528110  84.3326020  13.6416180  97.5989600  85.7271850  13.1706550
  98.4486830  77.9382530   8.6845260  98.9472080  78.4128350   9.3497110
  98.5909780  77.0146050   8.8915290  93.4218810  88.6623730   4.3206400
  94.1581290  88.1139190   4.5914970  93.8059730  89.5279740   4.1812390
  92.4277090  87.8469800  13.5091980  93.2289820  88.1681850  13.9227380
  91.9128910  87.4865380  14.2311890 101.2641720  83.9549670  13.4567390
 100.6579880  83.9781270  12.7163140 100.9595830  83.2232710  13.9934640
  90.1474900  80.3343260  12.4528030  90.6513920  79.7550540  13.0244260
  89.4082320  80.6183490  12.9904400  97.2012840  81.7414250  11.9863550
  96.4358510  82.3099250  11.9018220  97.3828800  81.4490460  11.0931780
  92.1797980  78.4772850  13.3478100  92.2203320  78.1786720  14.2563330
  93.0343480  78.8780460  13.1885620  94.1203790  77.0564950  11.3152590
  93.5900250  76.5655900  10.6875930  94.7891860  77.4849150  10.7810520
  94.6076090  74.0227320  11.3949880  94.5132960  73.4048070  10.6700750
  94.0273480  74.7493610  11.1679790  97.3737530  72.5800560   8.4277270
  96.9254830  72.6024820   7.5822820  96.7402730  72.1819580   9.0247570
  97.7797080  81.4754890   9.0489710  98.1985190  82.3187620   8.8765950
  96.8605710  81.6126930   8.8196490 100.1160980  79.2071070  10.4327550
 100.2357190  78.6112210  11.1722390 100.9754980  79.2440760  10.0128850
  95.6304500  87.7807900  10.1647440  95.0925590  88.5053960   9.8456140
  95.8838460  87.3038240   9.3744780  96.8829750  75.7492420  11.6903370
  97.4729440  75.4408270  12.3781190  96.0649990  75.2772170  11.8463270
  98.4866710  89.0159110  10.4234090  98.4125410  89.9194250  10.7306460
  97.5845550  88.6971010  10.3956160  89.8894000  86.3433700   3.7267710
  90.2197010  85.4754760   3.4946350  90.3185000  86.5492220   4.5572670
  90.3784210  87.2104290   6.4649340  89.9415200  87.3905090   7.2973490
  90.9461890  87.9678910   6.3231060  90.2108640  79.7224520   2.8238220
  89.5557480  79.4536160   2.1797920  91.0486590  79.6129000   2.3740200
  91.2484570  80.1077090   7.3641560  91.6157610  80.0204490   8.2437580
  90.6795390  79.3443640   7.2648420  90.8000570  77.0186180  11.2699980
  89.9056620  76.9852940  11.6093690  91.3398120  77.2172970  12.0351230
  91.3040280  71.2934510   5.6183200  91.9516470  70.7431890   5.1778360
  91.7242120  71.5477660   6.4399010  91.0572280  71.4490180   8.3608520
  90.7087100  71.9054000   9.1266700  90.7259980  70.5547310   8.4430950
  92.6636650  84.6209780  12.5261710  92.6206280  84.2502690  13.4076170
  92.7947660  85.5587350  12.6663530  96.3642680  86.1769370   8.1271430
  96.1234040  86.4443930   7.2401950  97.3045320  86.3475100   8.1822290
  98.5697100  72.6402060  11.8827940  98.5085990  73.2323890  12.6323350
  99.5097480  72.5328020  11.7378200  91.7292920  70.9766380  11.6359290
  92.2775910  70.7954430  10.8725400  91.7948230  70.1860490  12.1715600
  92.5024680  87.5672030   9.6459490  91.9085000  87.4356730  10.3849530
  92.4948520  86.7310170   9.1801590  92.1336910  84.9330410   8.5967530
  91.4070970  84.3135700   8.5293480  92.1946060  85.3271020   7.7265610
  95.7382010  87.1475410   5.3816940  96.2547030  86.5362770   4.8565200
  96.3879390  87.6504190   5.8727950  98.4777510  88.0383900   6.2085920
  98.7655320  87.7838200   5.3318930  98.9900730  87.4861260   6.7991490
  99.6954520  71.7774100   6.7882430  98.9126310  72.2519600   7.0679190
  99.4017450  70.8728930   6.6795610  90.4166910  88.2504800   1.8064290
  90.2488950  87.6175480   2.5046180  89.5501420  88.4564200   1.4558480
  97.5808740  74.1960850   2.2998460  96.7683250  73.8217740   1.9594340
  98.0850380  73.4405930   2.6019650  98.5449870  88.9600000  13.5754120
  99.4717180  88.7244270  13.6190080  98.5300300  89.7872000  13.0940150
  95.7313480  71.6244750  13.3396000  95.4497750  72.1278350  12.5756820
  96.1133180  70.8266500  12.9738130 101.2387090  60.2847310  96.9272150
 101.1581140  59.3701920  96.6563860 100.8251510  60.7814380  96.2211860
  99.3705130  62.0626330  98.8081420  98.5947230  61.5826770  99.0979990
 100.0218060  61.3831980  98.6337580  93.3870960  62.3746140  99.6857180
  92.5555840  62.1194850 100.0853690  93.9951940  62.4456910 100.4215100
  93.3672220  66.4086230  99.8815200  93.6700260  65.5183970  99.7025420
  94.1115810  66.9656450  99.6537450  91.7962910  57.3348030  93.4699570
  90.9079610  57.6764000  93.3679450  92.0804100  57.1348350  92.5780400
  89.7595920  59.9353680  99.3539270  90.3312030  59.1675880  99.3542910
  89.7597460  60.2342440  98.4445880  99.6175870  68.7544530  97.2084540
  98.9987310  69.2102030  96.6378980 100.4727650  68.9095990  96.8074240
  98.8114120  64.7383520  98.8151580  98.7422400  63.7973460  98.6540710
  99.5733980  64.8284930  99.3874150  99.8419290  57.5453900  99.0420510
 100.2184110  56.6725780  98.9294180  99.7438800  57.8812600  98.1510950
  93.9724300  55.9179530  94.5037950  94.0791050  56.8183260  94.8106710
  93.0616660  55.8697500  94.2132600  91.6207460  57.8398540  99.7490540
  92.3017570  58.1036910 100.3677940  91.3055510  56.9999410 100.0828550
  95.8132030  58.8865900  98.8363130  96.3210250  59.3846870  99.4768150
  96.3445270  58.1101100  98.6602490 100.4839220  63.6383770  94.6016450
  99.8656490  64.1033220  94.0379170 100.9962470  64.3311250  95.0185960
  93.7783460  55.2374420 101.1097000  94.1200270  56.0816470 100.8150870
  92.8399270  55.3858160 101.2262340  89.8522420  64.3240300  91.9756080
  89.4750400  64.8127400  91.2440980  90.1095490  64.9965580  92.6062610
  97.4611350  52.7256690  97.4341590  97.7686330  52.1703580  96.7177090
  96.5312050  52.8601150  97.2514580  99.8492110  60.7905520  94.1701710
  98.9221390  60.7242900  94.3990180 100.0016930  61.7285650  94.0556950
  99.8361190  57.0622520  91.1668870  98.8964860  57.2236480  91.2521330
 100.1544450  57.7808200  90.6204860  95.4548750  61.3170260  96.9521440
  95.0505750  60.6047510  96.4567340  95.5411870  60.9723500  97.8409480
  95.9230450  65.0037820  99.1160650  95.6258740  64.3983290  98.4368430
  96.8730270  65.0415130  99.0050010  94.1677370  58.0913470 100.7320480
  94.7191960  58.2008810  99.9573730  94.6820880  58.4651070 101.4475710
 100.1649480  66.5308700  95.6490950 100.6045390  67.2733030  95.2346340
 100.1036370  66.7735270  96.5729910  92.1553380  60.2115240  94.4528090
  92.0350980  60.9377330  93.8409360  91.8454270  59.4418150  93.9756000
  89.7938750  63.3830380 100.2596730  89.8719170  63.5179150  99.3152450
  90.4080430  62.6746270 100.4524850  91.0386380  65.0830570  96.6702910
  90.6314460  65.2245160  95.8156510  91.9299390  64.7990730  96.4674120
  95.3108040  69.2976350  94.7825580  95.1350520  68.3811890  94.5693380
  94.4563780  69.6563640  95.0223380  94.6217040  53.5550310  97.8351760
  94.1785190  54.3359850  97.5036280  95.1802030  53.8780200  98.5422700
  97.7375860  53.1761010  92.7157590  97.1130040  53.1720880  93.4410900
  97.6505980  52.3091970  92.3193560  96.6592940  54.0997640  99.6941360
  96.9565270  55.0060470  99.6133380  97.2078500  53.6116420  99.0800930
  94.4131260  58.6783880  95.5633010  94.1872180  58.4621050  96.4679630
  93.6323790  59.1112340  95.2178980 100.2493890  57.3210790  96.1926940
 100.6423460  57.6382990  95.3795630 100.6110740  56.4422670  96.3071460
  89.2858060  53.9111590  98.4157140  88.9971110  54.4814450  99.1282120
  90.0303820  53.4316040  98.7788370  89.4728290  57.8531710  89.6259860
  89.3902960  58.7962470  89.7674850  89.1211350  57.7106620  88.7472210
 100.8349030  59.9116540 100.2877720 100.1030150  60.4203350 100.6367820
 100.4373370  59.0946520  99.9866500  97.2726420  56.5870740  98.6930210
  97.2762480  56.1460690  97.8434750  98.1677540  56.9088070  98.8002030
  93.1228800  56.4697230  97.6524420  92.7828850  56.9472460  98.4091470
  92.3606120  56.0162350  97.2925520  97.3346570  57.5882820  91.6836970
  97.4559390  57.5469300  92.6322790  96.9495080  58.4506970  91.5283700
 101.2974940  55.3650220  99.7000660 101.3147680  55.8158870 100.5442510
 101.0490520  54.4655860  99.9134100  96.3468070  59.8983960  91.0820270
  95.7784970  59.4502210  90.4556180  97.0557070  60.2576740  90.5485420
  97.5734390  60.6472520 100.4395620  97.9404520  60.1731090 101.1856960
  97.3839450  61.5214090 100.7803960  90.4374880  55.3916210  96.5689090
  90.1521800  55.0271880  97.4067710  90.3753740  54.6596670  95.9552230
  93.8915550  63.8942150  93.3546680  93.1177810  63.3539770  93.1945400
  94.6210180  63.3748760  93.0164440 100.1113470  54.2845470  93.2902460
  99.2978080  53.7858640  93.2147770  99.9175420  55.1243720  92.8738810
  93.9352950  63.5622530  96.9925490  94.4531620  62.7590790  96.9382380
  93.4836970  63.5001670  97.8342320  98.8222450  64.8288810  92.2652790
  99.1638150  65.5731040  91.7696110  97.9935160  65.1419930  92.6277620
  97.7913140  64.9102340  95.0368710  98.4784270  65.4571550  95.4176300
  97.0045560  65.4543070  95.0718320  89.9305540  60.5275160  90.5285790
  90.8000390  60.8099960  90.8121710  89.4395860  61.3411030  90.4134600
  97.0940350  61.9148370  94.6494070  97.5503130  62.7253620  94.8754260
  96.7428560  61.5971510  95.4812560  92.9952130  52.2586020  95.1216590
  92.8666760  52.2503920  96.0701510  92.1714150  52.5969110  94.7707600
 100.6705040  65.4287060 100.5963820 101.3127270  64.7280220 100.7095990
 101.1954390  66.2085500 100.4160710  90.2976790  69.7402540  91.0947420
  90.6574430  70.3391880  90.4404690  90.1569130  70.2862430  91.8682450
  96.3145410  67.1233740  91.9121090  96.3055510  67.8563430  91.2965600
  95.3943770  66.8765320  92.0048050  91.9152050  62.3448630  92.6567850
  91.3080000  63.0847530  92.6663150  92.3901400  62.4347990  91.8306050
  99.3005010  67.1861980  90.5746280  99.4016990  66.9825970  89.6448260
  98.4006750  66.9320260  90.7794060  96.8230900  57.7442340  94.5570180
  96.1147050  58.2128680  94.9983790  97.1075380  57.0864350  95.1915370
  97.9423120  69.7048300  95.2693950  98.1964620  69.6669690  94.3473320
  96.9935600  69.5781630  95.2622200  95.0265920  56.0527420  91.9320890
  95.8756450  56.4897570  91.8661080  94.6597190  56.3647680  92.7592950
  93.9257340  62.3059780  90.4056420  94.6920610  62.1941140  90.9681850
  94.0032030  61.6097750  89.7533190  92.6204100  59.7384850  91.0889310
  92.7007690  58.7912360  91.2006710  93.5123850  60.0691730  91.1949970
  93.4218810  69.8880240  98.1923850  94.1581290  69.3395700  98.4632420
  93.8059730  70.7536250  98.0529840  90.3064290  65.9553810  94.0665360
  89.3804070  66.1974950  94.0570770  90.7720720  66.7828070  93.9450110
  96.5321120  69.0610550  90.0149420  97.3249730  69.3499380  89.5631210
  96.0125470  68.6302720  89.3361900  97.0498520  64.2813960  89.8791770
  96.9449160  63.6666310  90.6053150  96.8822740  63.7579850  89.0954780
 100.2901250  63.3433990  90.4833760  99.7411350  63.7903290  91.1276500
 100.9120510  62.8383240  91.0071430  95.9576370  62.3024910  92.3799060
  96.3792790  62.1364780  93.2230450  96.0827210  61.4925140  91.8854200
  98.4704010  61.3262520  89.6276160  98.9909670  60.6111540  89.2617310
  99.1172410  61.9648390  89.9276670  94.8535270  58.3758140  89.3257220
  94.6524330  57.5125500  89.6870560  94.6827320  58.2891500  88.3878820
  93.6518070  55.4758760  89.3135100  93.9543970  55.4826190  88.4054250
  94.3912660  55.1256620  89.8102760  96.8703000  54.4193380  90.2991300
  96.5225000  53.7417370  89.7193750  97.0715770  53.9582890  91.1134690
  99.0352040  69.4074130  91.9177900  99.9302830  69.7459100  91.9396660
  99.0669670  68.6853540  91.2902180  92.6748200  64.7801180  90.1464900
  93.1123070  65.3230850  90.8022480  93.1595930  63.9548130  90.1561240
  89.8894000  67.5690210  97.5985160  90.2197010  66.7011270  97.3663800
  90.3185000  67.7748730  98.4290120  94.4855920  65.8999220  95.2587130
  94.1851460  65.7764190  96.1591040  94.3793410  65.0407810  94.8502860
  90.3784210  68.4360800 100.3366790  89.9415200  68.6161600 101.1690940
  90.9461890  69.1935420 100.1948510  90.2108640  60.9481030  96.6955670
  89.5557480  60.6792670  96.0515370  91.0486590  60.8385510  96.2457650
  89.4246720  58.1579960  92.6381000  88.5210800  58.4210160  92.4632660
  89.9087340  58.4291130  91.8580960  91.9673930  57.2145500  90.5475380
  92.6765630  56.7928720  90.0622660  91.2513870  57.2820730  89.9158730
  91.6148090  53.2684830  89.5878030  92.3376220  53.8093770  89.9059250
  91.8872610  52.9948250  88.7119570  91.3040280  52.5191020  99.4900650
  91.9516470  51.9688400  99.0495810  91.7242120  52.7734170 100.3116460
  95.7382010  68.3731920  99.2534390  96.2547030  67.7619280  98.7282650
  96.3879390  68.8760700  99.7445400  98.4777510  69.2640410 100.0803370
  98.7655320  69.0094710  99.2036380  98.9900730  68.7117770 100.6708940
  99.6954520  53.0030610 100.6599880  98.9126310  53.4776110 100.9396640
  99.4017450  52.0985440 100.5513060  90.4166910  69.4761310  95.6781740
  90.2488950  68.8431990  96.3763630  89.5501420  69.6820710  95.3275930
  91.0394930  53.3078090  93.1813600  91.7974290  53.4206970  92.6077630
  90.5772100  54.1447290  93.1357030  97.5808740  55.4217360  96.1715910
  96.7683250  55.0474250  95.8311790  98.0850380  54.6662440  96.4737100
  92.0229610  68.1694540  93.1231880  91.4977230  68.5502570  92.4193840
  91.9474190  68.7945310  93.8441590  93.4120080  53.8342140  91.7215570
  93.9412840  53.0471940  91.5923520  94.0448400  54.5133330  91.9551100
  95.6057920  53.5717280  94.7760960  94.9760660  52.8704590  94.9431090
  95.0663060  54.3321410  94.5594120  94.6222580  70.1176920  91.9981130
  95.3541400  69.8336200  91.4505020  94.8816250  69.8790200  92.8880510
  93.7837370  66.2341650  92.0027460  93.1546250  66.7026750  92.5513290
  93.8985200  65.3890870  92.4373650 101.2387090  60.2847310  78.1528660
 101.1581140  59.3701920  77.8820370 100.8251510  60.7814380  77.4468370
  99.3705130  62.0626330  80.0337930  98.5947230  61.5826770  80.3236500
 100.0218060  61.3831980  79.8594090  93.3870960  62.3746140  80.9113690
  92.5555840  62.1194850  81.3110200  93.9951940  62.4456910  81.6471610
  93.3672220  66.4086230  81.1071710  93.6700260  65.5183970  80.9281930
  94.1115810  66.9656450  80.8793960  91.7962910  57.3348030  74.6956080
  90.9079610  57.6764000  74.5935960  92.0804100  57.1348350  73.8036910
  89.7595920  59.9353680  80.5795780  90.3312030  59.1675880  80.5799420
  89.7597460  60.2342440  79.6702390  99.6175870  68.7544530  78.4341050
  98.9987310  69.2102030  77.8635490 100.4727650  68.9095990  78.0330750
  98.8114120  64.7383520  80.0408090  98.7422400  63.7973460  79.8797220
  99.5733980  64.8284930  80.6130660  91.0020790  55.3438040  82.3664710
  90.8223630  54.4463790  82.6467470  90.6000870  55.8909910  83.0411660
  99.8419290  57.5453900  80.2677020 100.2184110  56.6725780  80.1550690
  99.7438800  57.8812600  79.3767460  93.9724300  55.9179530  75.7294460
  94.0791050  56.8183260  76.0363220  93.0616660  55.8697500  75.4389110
  91.6207460  57.8398540  80.9747050  92.3017570  58.1036910  81.5934450
  91.3055510  56.9999410  81.3085060  95.8132030  58.8865900  80.0619640
  96.3210250  59.3846870  80.7024660  96.3445270  58.1101100  79.8859000
  94.0968130  53.5264460  84.3283060  94.0986570  54.0436850  83.5228960
  93.2672440  53.0494640  84.3052990 100.4839220  63.6383770  75.8272960
  99.8656490  64.1033220  75.2635680 100.9962470  64.3311250  76.2442470
  95.3470980  63.1659640  82.5056560  95.0140360  63.7928560  83.1477630
  95.5237660  63.6921520  81.7258230  93.7783460  55.2374420  82.3353510
  94.1200270  56.0816470  82.0407380  92.8399270  55.3858160  82.4518850
  94.5590080  65.1340440  84.3205740  95.1764080  65.8091520  84.0390190
  93.6983200  65.5428420  84.2293240  89.8522420  64.3240300  73.2012590
  89.4750400  64.8127400  72.4697490  90.1095490  64.9965580  73.8319120
  97.4611350  52.7256690  78.6598100  97.7686330  52.1703580  77.9433600
  96.5312050  52.8601150  78.4771090  99.8492110  60.7905520  75.3958220
  98.9221390  60.7242900  75.6246690 100.0016930  61.7285650  75.2813460
  99.8361190  57.0622520  72.3925380  98.8964860  57.2236480  72.4777840
 100.1544450  57.7808200  71.8461370  95.4548750  61.3170260  78.1777950
  95.0505750  60.6047510  77.6823850  95.5411870  60.9723500  79.0665990
  95.9230450  65.0037820  80.3417160  95.6258740  64.3983290  79.6624940
  96.8730270  65.0415130  80.2306520  94.1677370  58.0913470  81.9576990
  94.7191960  58.2008810  81.1830240  94.6820880  58.4651070  82.6732220
  95.0148880  64.7419510  86.9924960  94.1177410  64.9659480  87.2398360
  95.0401750  64.8654450  86.0436360  93.8420100  61.6132830  85.5682330
  93.7027870  62.4855630  85.9369730  92.9601460  61.2705640  85.4230270
 100.1649480  66.5308700  76.8747460 100.6045390  67.2733030  76.4602850
 100.1036370  66.7735270  77.7986420  95.6400450  67.5554530  87.7767480
  95.6115880  67.9597480  86.9095910  95.4765420  66.6264890  87.6139080
  92.1553380  60.2115240  75.6784600  92.0350980  60.9377330  75.0665870
  91.8454270  59.4418150  75.2012510  89.7938750  63.3830380  81.4853240
  89.8719170  63.5179150  80.5408960  90.4080430  62.6746270  81.6781360
  91.0386380  65.0830570  77.8959420  90.6314460  65.2245160  77.0413020
  91.9299390  64.7990730  77.6930630 100.8565260  69.2322480  84.8026470
 101.3709930  69.1430490  85.6048900 100.0134340  69.5782180  85.0954380
  95.3108040  69.2976350  76.0082090  95.1350520  68.3811890  75.7949890
  94.4563780  69.6563640  76.2479890  89.8498270  64.4244550  84.0247700
  90.0129310  63.9549910  83.2067070  90.3150720  63.9168110  84.6896540
  94.6217040  53.5550310  79.0608270  94.1785190  54.3359850  78.7292790
  95.1802030  53.8780200  79.7679210  98.9086850  56.4218830  84.6643590
  98.4466220  56.6301850  85.4763530  98.5064960  55.6078180  84.3614260
  97.7375860  53.1761010  73.9414100  97.1130040  53.1720880  74.6667410
  97.6505980  52.3091970  73.5450070  96.6592940  54.0997640  80.9197870
  96.9565270  55.0060470  80.8389890  97.2078500  53.6116420  80.3057440
  94.4131260  58.6783880  76.7889520  94.1872180  58.4621050  77.6936140
  93.6323790  59.1112340  76.4435490  96.8530470  59.5769460  87.4549790
  96.7574070  58.6364190  87.3050190  97.6962450  59.7984530  87.0597860
 100.2493890  57.3210790  77.4183450 100.6423460  57.6382990  76.6052140
 100.6110740  56.4422670  77.5327970  91.9841010  55.9883130  85.6083570
  91.5904400  56.8358340  85.8156350  91.2959410  55.3509500  85.7992210
  98.5586060  56.0718100  88.6780310  97.8684380  55.8790300  89.3126400
  99.3018360  56.3552740  89.2104610  89.2858060  53.9111590  79.6413650
  88.9971110  54.4814450  80.3538630  90.0303820  53.4316040  80.0044880
  89.4728290  57.8531710  70.8516370  89.3902960  58.7962470  70.9931360
  89.1211350  57.7106620  69.9728720 100.8349030  59.9116540  81.5134230
 100.1030150  60.4203350  81.8624330 100.4373370  59.0946520  81.2123010
  97.2726420  56.5870740  79.9186720  97.2762480  56.1460690  79.0691260
  98.1677540  56.9088070  80.0258540  93.1228800  56.4697230  78.8780930
  92.7828850  56.9472460  79.6347980  92.3606120  56.0162350  78.5182030
  97.3346570  57.5882820  72.9093480  97.4559390  57.5469300  73.8579300
  96.9495080  58.4506970  72.7540210 101.2974940  55.3650220  80.9257170
 101.3147680  55.8158870  81.7699020 101.0490520  54.4655860  81.1390610
  96.3468070  59.8983960  72.3076780  95.7784970  59.4502210  71.6812690
  97.0557070  60.2576740  71.7741930  91.4237250  63.7995980  86.1843510
  91.0392040  63.1589650  86.7826470  91.7349440  64.5032100  86.7538240
  97.5734390  60.6472520  81.6652130  97.9404520  60.1731090  82.4113470
  97.3839450  61.5214090  82.0060470  90.4374880  55.3916210  77.7945600
  90.1521800  55.0271880  78.6324220  90.3753740  54.6596670  77.1808740
  95.3633760  59.6881160  83.9836340  95.0590830  60.5673140  84.2086700
  96.3180220  59.7480950  84.0193780  93.8915550  63.8942150  74.5803190
  93.1177810  63.3539770  74.4201910  94.6210180  63.3748760  74.2420950
 100.1113470  54.2845470  74.5158970  99.2978080  53.7858640  74.4404280
  99.9175420  55.1243720  74.0995320 100.0322330  62.9616570  86.2598580
  99.9659640  62.0412240  86.0056170  99.4027470  63.0592010  86.9743220
  93.9352950  63.5622530  78.2182000  94.4531620  62.7590790  78.1638890
  93.4836970  63.5001670  79.0598830  98.8222450  64.8288810  73.4909300
  99.1638150  65.5731040  72.9952620  97.9935160  65.1419930  73.8534130
  91.4197490  60.5283900  85.1307700  91.0612430  61.1937750  85.7181040
  91.1252050  59.6967450  85.5020320  94.6210610  60.9868140  88.0147250
  94.3210750  61.1325320  87.1175070  95.3921850  60.4273430  87.9220640
  99.9639060  65.7837140  86.0102380  99.9783600  64.8518100  85.7921290
  99.2564160  65.8696900  86.6492150  97.7913140  64.9102340  76.2625220
  98.4784270  65.4571550  76.6432810  97.0045560  65.4543070  76.2974830
  89.9305540  60.5275160  71.7542300  90.8000390  60.8099960  72.0378220
  89.4395860  61.3411030  71.6391110  97.0940350  61.9148370  75.8750580
  97.5503130  62.7253620  76.1010770  96.7428560  61.5971510  76.7069070
  99.3972960  67.4254710  83.1042880 100.0415180  67.6314090  83.7816300
  99.7602400  66.6643110  82.6513730  92.9952130  52.2586020  76.3473100
  92.8666760  52.2503920  77.2958020  92.1714150  52.5969110  75.9964110
 100.6705040  65.4287060  81.8220330 101.3127270  64.7280220  81.9352500
 101.1954390  66.2085500  81.6417220  90.2976790  69.7402540  72.3203930
  90.6574430  70.3391880  71.6661200  90.1569130  70.2862430  73.0938960
  89.9946060  54.0177140  85.8079800  89.2804580  54.2174060  86.4132410
  90.4141100  53.2416710  86.1794600  90.2818650  68.0057400  86.7946330
  90.3909770  67.0652140  86.6541720  89.6299210  68.2712150  86.1460060
  98.2731240  66.2773290  88.1944450  97.9528110  65.5582530  88.7390140
  97.5989600  66.9528360  88.2680510  96.3145410  67.1233740  73.1377600
  96.3055510  67.8563430  72.5222110  95.3943770  66.8765320  73.2304560
  91.9152050  62.3448630  73.8824360  91.3080000  63.0847530  73.8919660
  92.3901400  62.4347990  73.0562560  99.3005010  67.1861980  71.8002790
  99.4016990  66.9825970  70.8704770  98.4006750  66.9320260  72.0050570
  96.8230900  57.7442340  75.7826690  96.1147050  58.2128680  76.2240300
  97.1075380  57.0864350  76.4171880  98.4486830  59.1639040  83.7819220
  98.9472080  59.6384860  84.4471070  98.5909780  58.2402560  83.9889250
  97.9423120  69.7048300  76.4950460  98.1964620  69.6669690  75.5729830
  96.9935600  69.5781630  76.4878710  95.0265920  56.0527420  73.1577400
  95.8756450  56.4897570  73.0917590  94.6597190  56.3647680  73.9849460
  93.9257340  62.3059780  71.6312930  94.6920610  62.1941140  72.1938360
  94.0032030  61.6097750  70.9789700  92.6204100  59.7384850  72.3145820
  92.7007690  58.7912360  72.4263220  93.5123850  60.0691730  72.4206480
  93.4218810  69.8880240  79.4180360  94.1581290  69.3395700  79.6888930
  93.8059730  70.7536250  79.2786350  90.3064290  65.9553810  75.2921870
  89.3804070  66.1974950  75.2827280  90.7720720  66.7828070  75.1706620
  92.4277090  69.0726310  88.6065940  93.2289820  69.3938360  89.0201340
  91.9128910  68.7121890  89.3285850  96.5321120  69.0610550  71.2405930
  97.3249730  69.3499380  70.7887720  96.0125470  68.6302720  70.5618410
 101.2641720  65.1806180  88.5541350 100.6579880  65.2037780  87.8137100
 100.9595830  64.4489220  89.0908600  90.1474900  61.5599770  87.5501990
  90.6513920  60.9807050  88.1218220  89.4082320  61.8440000  88.0878360
  97.0498520  64.2813960  71.1048280  96.9449160  63.6666310  71.8309660
  96.8822740  63.7579850  70.3211290  97.2012840  62.9670760  87.0837510
  96.4358510  63.5355760  86.9992180  97.3828800  62.6746970  86.1905740
 100.2901250  63.3433990  71.7090270  99.7411350  63.7903290  72.3533010
 100.9120510  62.8383240  72.2327940  92.1797980  59.7029360  88.4452060
  92.2203320  59.4043230  89.3537290  93.0343480  60.1036970  88.2859580
  95.9576370  62.3024910  73.6055570  96.3792790  62.1364780  74.4486960
  96.0827210  61.4925140  73.1110710  94.1203790  58.2821460  86.4126550
  93.5900250  57.7912410  85.7849890  94.7891860  58.7105660  85.8784480
  98.4704010  61.3262520  70.8532670  98.9909670  60.6111540  70.4873820
  99.1172410  61.9648390  71.1533180  94.6076090  55.2483830  86.4923840
  94.5132960  54.6304580  85.7674710  94.0273480  55.9750120  86.2653750
  97.3737530  53.8057070  83.5251230  96.9254830  53.8281330  82.6796780
  96.7402730  53.4076090  84.1221530  97.7797080  62.7011400  84.1463670
  98.1985190  63.5444130  83.9739910  96.8605710  62.8383440  83.9170450
 100.1160980  60.4327580  85.5301510 100.2357190  59.8368720  86.2696350
 100.9754980  60.4697270  85.1102810  94.8535270  58.3758140  70.5513730
  94.6524330  57.5125500  70.9127070  94.6827320  58.2891500  69.6135330
  95.6304500  69.0064410  85.2621400  95.0925590  69.7310470  84.9430100
  95.8838460  68.5294750  84.4718740  96.8829750  56.9748930  86.7877330
  97.4729440  56.6664780  87.4755150  96.0649990  56.5028680  86.9437230
  93.6518070  55.4758760  70.5391610  93.9543970  55.4826190  69.6310760
  94.3912660  55.1256620  71.0359270  98.4866710  70.2415620  85.5208050
  98.4125410  71.1450760  85.8280420  97.5845550  69.9227520  85.4930120
  96.8703000  54.4193380  71.5247810  96.5225000  53.7417370  70.9450260
  97.0715770  53.9582890  72.3391200  99.0352040  69.4074130  73.1434410
  99.9302830  69.7459100  73.1653170  99.0669670  68.6853540  72.5158690
  92.6748200  64.7801180  71.3721410  93.1123070  65.3230850  72.0278990
  93.1595930  63.9548130  71.3817750  89.8894000  67.5690210  78.8241670
  90.2197010  66.7011270  78.5920310  90.3185000  67.7748730  79.6546630
  94.4855920  65.8999220  76.4843640  94.1851460  65.7764190  77.3847550
  94.3793410  65.0407810  76.0759370  90.3784210  68.4360800  81.5623300
  89.9415200  68.6161600  82.3947450  90.9461890  69.1935420  81.4205020
  90.2108640  60.9481030  77.9212180  89.5557480  60.6792670  77.2771880
  91.0486590  60.8385510  77.4714160  91.2484570  61.3333600  82.4615520
  91.6157610  61.2461000  83.3411540  90.6795390  60.5700150  82.3622380
  90.8000570  58.2442690  86.3673940  89.9056620  58.2109450  86.7067650
  91.3398120  58.4429480  87.1325190  89.4246720  58.1579960  73.8637510
  88.5210800  58.4210160  73.6889170  89.9087340  58.4291130  73.0837470
  91.9673930  57.2145500  71.7731890  92.6765630  56.7928720  71.2879170
  91.2513870  57.2820730  71.1415240  91.6148090  53.2684830  70.8134540
  92.3376220  53.8093770  71.1315760  91.8872610  52.9948250  69.9376080
  91.3040280  52.5191020  80.7157160  91.9516470  51.9688400  80.2752320
  91.7242120  52.7734170  81.5372970  91.0572280  52.6746690  83.4582480
  90.7087100  53.1310510  84.2240660  90.7259980  51.7803820  83.5404910
  92.6636650  65.8466290  87.6235670  92.6206280  65.4759200  88.5050130
  92.7947660  66.7843860  87.7637490  96.3642680  67.4025880  83.2245390
  96.1234040  67.6700440  82.3375910  97.3045320  67.5731610  83.2796250
  98.5697100  53.8658570  86.9801900  98.5085990  54.4580400  87.7297310
  99.5097480  53.7584530  86.8352160  91.7292920  52.2022890  86.7333250
  92.2775910  52.0210940  85.9699360  91.7948230  51.4117000  87.2689560
  92.5024680  68.7928540  84.7433450  91.9085000  68.6613240  85.4823490
  92.4948520  67.9566680  84.2775550  92.1336910  66.1586920  83.6941490
  91.4070970  65.5392210  83.6267440  92.1946060  66.5527530  82.8239570
  95.7382010  68.3731920  80.4790900  96.2547030  67.7619280  79.9539160
  96.3879390  68.8760700  80.9701910  98.4777510  69.2640410  81.3059880
  98.7655320  69.0094710  80.4292890  98.9900730  68.7117770  81.8965450
  99.6954520  53.0030610  81.8856390  98.9126310  53.4776110  82.1653150
  99.4017450  52.0985440  81.7769570  90.4166910  69.4761310  76.9038250
  90.2488950  68.8431990  77.6020140  89.5501420  69.6820710  76.5532440
  91.0394930  53.3078090  74.4070110  91.7974290  53.4206970  73.8334140
  90.5772100  54.1447290  74.3613540  97.5808740  55.4217360  77.3972420
  96.7683250  55.0474250  77.0568300  98.0850380  54.6662440  77.6993610
  92.0229610  68.1694540  74.3488390  91.4977230  68.5502570  73.6450350
  91.9474190  68.7945310  75.0698100  93.4120080  53.8342140  72.9472080
  93.9412840  53.0471940  72.8180030  94.0448400  54.5133330  73.1807610
  95.6057920  53.5717280  76.0017470  94.9760660  52.8704590  76.1687600
  95.0663060  54.3321410  75.7850630  98.5449870  70.1856510  88.6728080
  99.4717180  69.9500780  88.7164040  98.5300300  71.0128510  88.1914110
  95.7313480  52.8501260  88.4369960  95.4497750  53.3534860  87.6730780
  96.1133180  52.0523010  88.0712090  94.6222580  70.1176920  73.2237640
  95.3541400  69.8336200  72.6761530  94.8816250  69.8790200  74.1137020
  93.7837370  66.2341650  73.2283970  93.1546250  66.7026750  73.7769800
  93.8985200  65.3890870  73.6630160 101.2387090  60.2847310  59.3785170
 101.1581140  59.3701920  59.1076880 100.8251510  60.7814380  58.6724880
  99.3705130  62.0626330  61.2594440  98.5947230  61.5826770  61.5493010
 100.0218060  61.3831980  61.0850600  93.3870960  62.3746140  62.1370200
  92.5555840  62.1194850  62.5366710  93.9951940  62.4456910  62.8728120
  93.3672220  66.4086230  62.3328220  93.6700260  65.5183970  62.1538440
  94.1115810  66.9656450  62.1050470  91.7962910  57.3348030  55.9212590
  90.9079610  57.6764000  55.8192470  92.0804100  57.1348350  55.0293420
  89.7595920  59.9353680  61.8052290  90.3312030  59.1675880  61.8055930
  89.7597460  60.2342440  60.8958900  99.6175870  68.7544530  59.6597560
  98.9987310  69.2102030  59.0892000 100.4727650  68.9095990  59.2587260
  98.8114120  64.7383520  61.2664600  98.7422400  63.7973460  61.1053730
  99.5733980  64.8284930  61.8387170  91.0020790  55.3438040  63.5921220
  90.8223630  54.4463790  63.8723980  90.6000870  55.8909910  64.2668170
  99.8419290  57.5453900  61.4933530 100.2184110  56.6725780  61.3807200
  99.7438800  57.8812600  60.6023970  93.9724300  55.9179530  56.9550970
  94.0791050  56.8183260  57.2619730  93.0616660  55.8697500  56.6645620
  91.6207460  57.8398540  62.2003560  92.3017570  58.1036910  62.8190960
  91.3055510  56.9999410  62.5341570  95.8132030  58.8865900  61.2876150
  96.3210250  59.3846870  61.9281170  96.3445270  58.1101100  61.1115510
  94.0968130  53.5264460  65.5539570  94.0986570  54.0436850  64.7485470
  93.2672440  53.0494640  65.5309500 100.4839220  63.6383770  57.0529470
  99.8656490  64.1033220  56.4892190 100.9962470  64.3311250  57.4698980
  95.3470980  63.1659640  63.7313070  95.0140360  63.7928560  64.3734140
  95.5237660  63.6921520  62.9514740  93.7783460  55.2374420  63.5610020
  94.1200270  56.0816470  63.2663890  92.8399270  55.3858160  63.6775360
  94.5590080  65.1340440  65.5462250  95.1764080  65.8091520  65.2646700
  93.6983200  65.5428420  65.4549750  89.8522420  64.3240300  54.4269100
  89.4750400  64.8127400  53.6954000  90.1095490  64.9965580  55.0575630
  97.4611350  52.7256690  59.8854610  97.7686330  52.1703580  59.1690110
  96.5312050  52.8601150  59.7027600  99.8492110  60.7905520  56.6214730
  98.9221390  60.7242900  56.8503200 100.0016930  61.7285650  56.5069970
  99.8361190  57.0622520  53.6181890  98.8964860  57.2236480  53.7034350
 100.1544450  57.7808200  53.0717880  95.9230450  65.0037820  61.5673670
  95.6258740  64.3983290  60.8881450  96.8730270  65.0415130  61.4563030
  94.1677370  58.0913470  63.1833500  94.7191960  58.2008810  62.4086750
  94.6820880  58.4651070  63.8988730  95.0148880  64.7419510  68.2181470
  94.1177410  64.9659480  68.4654870  95.0401750  64.8654450  67.2692870
  93.8420100  61.6132830  66.7938840  93.7027870  62.4855630  67.1626240
  92.9601460  61.2705640  66.6486780 100.1649480  66.5308700  58.1003970
 100.6045390  67.2733030  57.6859360 100.1036370  66.7735270  59.0242930
  95.6400450  67.5554530  69.0023990  95.6115880  67.9597480  68.1352420
  95.4765420  66.6264890  68.8395590  92.1553380  60.2115240  56.9041110
  92.0350980  60.9377330  56.2922380  91.8454270  59.4418150  56.4269020
  89.7938750  63.3830380  62.7109750  89.8719170  63.5179150  61.7665470
  90.4080430  62.6746270  62.9037870  91.0386380  65.0830570  59.1215930
  90.6314460  65.2245160  58.2669530  91.9299390  64.7990730  58.9187140
 100.8565260  69.2322480  66.0282980 101.3709930  69.1430490  66.8305410
 100.0134340  69.5782180  66.3210890  95.3108040  69.2976350  57.2338600
  95.1350520  68.3811890  57.0206400  94.4563780  69.6563640  57.4736400
  89.8498270  64.4244550  65.2504210  90.0129310  63.9549910  64.4323580
  90.3150720  63.9168110  65.9153050  94.6217040  53.5550310  60.2864780
  94.1785190  54.3359850  59.9549300  95.1802030  53.8780200  60.9935720
  98.9086850  56.4218830  65.8900100  98.4466220  56.6301850  66.7020040
  98.5064960  55.6078180  65.5870770  97.7375860  53.1761010  55.1670610
  97.1130040  53.1720880  55.8923920  97.6505980  52.3091970  54.7706580
  96.6592940  54.0997640  62.1454380  96.9565270  55.0060470  62.0646400
  97.2078500  53.6116420  61.5313950  94.4131260  58.6783880  58.0146030
  94.1872180  58.4621050  58.9192650  93.6323790  59.1112340  57.6692000
  96.8530470  59.5769460  68.6806300  96.7574070  58.6364190  68.5306700
  97.6962450  59.7984530  68.2854370 100.2493890  57.3210790  58.6439960
 100.6423460  57.6382990  57.8308650 100.6110740  56.4422670  58.7584480
  91.9841010  55.9883130  66.8340080  91.5904400  56.8358340  67.0412860
  91.2959410  55.3509500  67.0248720  98.5586060  56.0718100  69.9036820
  97.8684380  55.8790300  70.5382910  99.3018360  56.3552740  70.4361120
  89.2858060  53.9111590  60.8670160  88.9971110  54.4814450  61.5795140
  90.0303820  53.4316040  61.2301390  89.4728290  57.8531710  52.0772880
  89.3902960  58.7962470  52.2187870  89.1211350  57.7106620  51.1985230
 100.8349030  59.9116540  62.7390740 100.1030150  60.4203350  63.0880840
 100.4373370  59.0946520  62.4379520  97.2726420  56.5870740  61.1443230
  97.2762480  56.1460690  60.2947770  98.1677540  56.9088070  61.2515050
  93.1228800  56.4697230  60.1037440  92.7828850  56.9472460  60.8604490
  92.3606120  56.0162350  59.7438540  97.3346570  57.5882820  54.1349990
  97.4559390  57.5469300  55.0835810  96.9495080  58.4506970  53.9796720
 101.2974940  55.3650220  62.1513680 101.3147680  55.8158870  62.9955530
 101.0490520  54.4655860  62.3647120  96.3468070  59.8983960  53.5333290
  95.7784970  59.4502210  52.9069200  97.0557070  60.2576740  52.9998440
  91.4237250  63.7995980  67.4100020  91.0392040  63.1589650  68.0082980
  91.7349440  64.5032100  67.9794750  90.4374880  55.3916210  59.0202110
  90.1521800  55.0271880  59.8580730  90.3753740  54.6596670  58.4065250
  95.3633760  59.6881160  65.2092850  95.0590830  60.5673140  65.4343210
  96.3180220  59.7480950  65.2450290  93.8915550  63.8942150  55.8059700
  93.1177810  63.3539770  55.6458420  94.6210180  63.3748760  55.4677460
 100.1113470  54.2845470  55.7415480  99.2978080  53.7858640  55.6660790
  99.9175420  55.1243720  55.3251830 100.0322330  62.9616570  67.4855090
  99.9659640  62.0412240  67.2312680  99.4027470  63.0592010  68.1999730
  93.9352950  63.5622530  59.4438510  94.4531620  62.7590790  59.3895400
  93.4836970  63.5001670  60.2855340  98.8222450  64.8288810  54.7165810
  99.1638150  65.5731040  54.2209130  97.9935160  65.1419930  55.0790640
  91.4197490  60.5283900  66.3564210  91.0612430  61.1937750  66.9437550
  91.1252050  59.6967450  66.7276830  94.6210610  60.9868140  69.2403760
  94.3210750  61.1325320  68.3431580  95.3921850  60.4273430  69.1477150
  99.9639060  65.7837140  67.2358890  99.9783600  64.8518100  67.0177800
[truncated: 3,043,882 more chars]
