# Supplementary material for: Molecular Dynamics Simulations Provide Further Insights into the Allosteric Regulation of the Kinesin‑5 Motor Domain by Loop 5
Source: J Chem Inf Model. 2026 Mar 12;66(7):4101–15. doi: 10.1021/acs.jcim.5c02999 (PMC13080997; doi:10.1021/acs.jcim.5c02999)
Supplement: Supplementary file 2 [file ci5c02999_si_002.zip › Electronic_Supporting_Information/Clustering_Distance_and_Correlation_Matrices_for_SPM/Clustering_Procedure_Example/preparation_for_SPM.sh]

#!/bin/bash

#Gabriel R. S.   10-10-24

#Function: Automate the process of creation of the matrixes of distances and correlation,
#which are the imputs for the SPM serve (OsunaLab)

#Directory structure should be:
#
#
#    $WORK/{protein_isoform_dir}/md
#                                |
#                                |_ topology_file.top  #it's not really relevant since yoy specify the path in the script.
#                                |_ /replica_[1-6]/prod_[1-6].nc
#                                |_ /SPM ($WORK_DIR, declared downstream).
#                                     |_ /Input_scripts/input_scripts.in
#                                     |_ preparation_for_SPM.sh


# cd to working directory and source amber

export WORK_DIR="/home/gabriel/prueba/SPM"
amb18                                              #change for 'source /path/to/amber.sh' if needed

#Input: trayectory and topology

topology=$WORK_DIR/../ATP_kif11.ion.top    #path/to/topology/file
label=ATP                                  #label to identify the output files


#Step 1: remove water and ions (Na+, Cl-) from trajectory and topology

cd $WORK_DIR
cpptraj -p ${topology} -y ../replica_[1-6]/prod_[1-6].nc -i ./Input_scripts/strip.in -x concatenated_${label}.nc -xa noter -o strip_${label}.log

export topology=stripped.top  #defined in strip.in
export trajectory="concatenated_${label}" 

echo "$topology****DONE"
echo "$trajectory****DONE"

#Step 2-4: align sequence, make averaged structure and align on averaged strupture

for name in align_backbone average_from_aligned_backbone align_backbone_average ;

do

	if [ $name = align_backbone -o $name = average_from_aligned_backbone ]; then 
		cpptraj -p $topology -i ./Input_scripts/${name}.in -y $trajectory.nc -x ${name}_${label}.nc -o ${name}_${label}.log 
	
        #for the 4th step a rst input file is needed as a reference	
	else
		cpptraj -p $topology -i ./Input_scripts/${name}.in -y $trajectory.nc -x ${name}_${label}.nc -o ${name}_${label}.log -c average_on_aligned_backbone.rst

	fi
	
	#remove old trajectories
	if [[ -e "${old_name}_${label}.nc" ]]; then
		rm "${old_name}_${label}.nc" 
	fi
	echo "${name} ****DONE"
	export old_name=${name}
	export trajectory="${old_name}_${label}"
done


#Step 5: Clustering. For this step a different directory is created to host all the output.

#Creation of directory for clustering step
export N_CLUSTERS=3 #10-10-24, this doesn't do anything, is just to label the directory (and therefore can be removed from the code)
mkdir $WORK_DIR/"cluster_in_${N_CLUSTERS}"

cd "cluster_in_${N_CLUSTERS}"


# Change names to match those in the cpptraj input script
mv ../align_backbone_average_${label}.nc   ../aligned_backbone_average.nc 
cpptraj -p ../$topology -i ../Input_scripts/cluster.in -o cluster.log

mv ../aligned_backbone_average.nc ../align_backbone_average_${label}.nc   #original name of the file is restored
cd ..
echo "clustering****DONE"
