# Supplementary material for: Molecular Dynamics Simulations Provide Further Insights into the Allosteric Regulation of the Kinesin‑5 Motor Domain by Loop 5
Source: J Chem Inf Model. 2026 Mar 12;66(7):4101–15. doi: 10.1021/acs.jcim.5c02999 (PMC13080997; doi:10.1021/acs.jcim.5c02999)
Supplement: Supplementary file 2 [file ci5c02999_si_002.zip › Electronic_Supporting_Information/Starting_Coordinates_and_Topologies/apo/apo_HsEg5-rotated.ion.rst]

default_name
 94096
  69.9750419  57.3457996  51.1689706  70.5466402  58.0880889  51.6205046
  69.0283903  57.3285355  51.6018513  70.4344690  56.4234377  51.3054600
  69.8495159  57.6292949  49.7141123  69.3532599  58.5957609  49.6226612
  71.2242923  57.7703275  49.0238436  71.8657638  58.4243995  49.6163048
  71.7144069  56.7978910  48.9822999  71.0866299  58.3358561  47.6090219
  70.4241636  57.6718424  47.0535795  70.5815176  59.2973333  47.6875787
  72.5914211  58.5845363  46.5956416  72.8259309  60.3458243  46.9695810
  73.7075293  60.7152884  46.4457924  71.9502671  60.9064205  46.6454470
  72.9623118  60.4753321  48.0434660  68.9918914  56.6118628  49.0278200
  68.0092731  56.9518000  48.3737657  69.3292748  55.3248546  49.1913904
  70.2057421  55.0092492  49.6075457  68.4517983  54.2714569  48.7771135
  67.6161263  54.5839611  48.1509199  69.1408557  53.1905060  47.9413743
  68.4143558  52.4266554  47.6639827  69.5593268  53.6373601  47.0400240
  69.9410697  52.7351088  48.5255882  68.1795106  53.7451355  50.1243207
  67.9026659  54.5348715  51.0286498  68.4158319  52.4294211  50.3119827
  68.6492235  51.7767995  49.5637065  68.3523384  51.8484921  51.6089905
  67.4576792  52.1310663  52.1638496  68.3498997  50.3264908  51.6308564
  67.6291093  49.9466638  50.9074937  69.3275224  49.9486505  51.3359116
  68.0207372  49.8563398  52.9361216  68.0165276  50.6093010  53.5631932
  69.7190603  52.2864494  52.0727564  70.7249462  51.7035380  51.6317668
  69.7609605  53.3392552  52.9478120  68.9236543  53.8096806  53.2906345
  70.9850671  53.8896256  53.4717210  70.8032041  54.7611077  54.0989687
  71.7019513  52.8694398  54.4049621  71.5506368  51.8589117  54.0260124
  72.7754936  53.0562962  54.3939785  71.1685944  52.9658759  55.8674683
  71.7303576  53.7421881  56.3890146  70.1295111  53.2909245  55.8344656
  71.2495330  51.6555607  56.7012759  70.2667423  51.2043883  57.2761515
  72.4215877  50.9821218  56.7251235  73.2382577  51.3617723  56.2463964
  72.4904536  50.0948729  57.2239801  71.8171255  54.2882932  52.2769809
  71.2964610  54.7289093  51.2545050  73.0921350  54.2755537  52.3207917
  73.7403482  55.0405676  53.3602567  74.2000904  54.3771541  54.0937693
  73.0146344  55.6516499  53.8959879  74.7973087  55.9195323  52.6953503
  75.6891850  56.0208661  53.3125286  74.4260790  56.9266410  52.5037863
  75.0868492  55.1547944  51.3860115  75.8427143  54.3815647  51.5222380
  75.4430481  55.8148222  50.5957383  73.7118162  54.5648483  51.0662397
  73.1644735  55.3135049  50.4938165  73.6605263  53.4060770  50.1061833
  73.4565969  52.2716327  50.5302719  73.7581176  53.6819056  48.8001165
  73.9844780  54.6052786  48.4289881  73.5482327  52.6756034  47.7962215
  72.7905257  51.9797891  48.1558654  73.0037688  53.2773152  46.4827821
  72.0523976  53.7730879  46.6767131  73.6916648  54.0393347  46.1182092
  72.8126717  52.2179630  45.4178648  73.7210495  51.9083672  44.6459904
  71.5770230  51.6835882  45.3349683  71.3673287  50.9942624  44.6121016
  70.8534667  51.9676520  45.9946682  74.8178970  51.9499004  47.5649734
  75.8119654  52.4780352  47.0460942  74.7887574  50.7129353  48.0848900
  73.9651275  50.3473054  48.5626249  75.8509931  49.7798224  48.0468167
  76.7721012  50.2611543  47.7180014  75.9995115  49.1692629  49.4486242
  75.1011105  48.6098702  49.7084113  76.8284580  48.4628300  49.4617886
  76.2244394  50.2045251  50.4075078  76.3161137  49.8091773  51.3003873
  75.4388280  48.6511049  47.1280992  75.6218466  47.5095300  47.5168266
  74.8505919  48.9479324  45.9446734  74.7679972  49.8902115  45.5638346
  74.2807547  47.9036696  45.1131105  73.9008213  47.0607290  45.6903892
  73.0794821  48.4172633  44.2852754  73.3279424  49.3905761  43.8641309
  72.9107206  47.7418277  43.4463718  71.8815069  48.5297084  45.0374020
  72.0971308  48.7909979  45.9572249  75.4149775  47.5854243  44.2010247
  76.1353814  46.6302910  44.4142680  75.6553296  48.3828153  43.1438717
  75.0723313  49.1625529  42.8434846  76.8418529  48.1314074  42.3437433
  76.8135093  47.0755091  42.0756750  76.8760470  48.9534238  41.0407845
  77.7858574  48.7218052  40.4879158  76.0077464  48.7050198  40.4305710
  76.8583890  50.0174592  41.2818963  78.0675732  48.4637486  43.1386313
  79.1216358  47.8726774  42.9125962  77.9622729  49.4199775  44.1028155
  77.0937881  49.8294940  44.4456615  79.1732657  49.9073795  44.7027310
  79.8800233  50.0813799  43.8920877  79.0259663  51.2997591  45.3699933
  78.2904857  51.2238442  46.1696721  79.9761764  51.5639360  45.8331318
  78.6074269  52.4410723  44.4244850  79.3007503  52.4761140  43.5848418
  77.6223845  52.2169929  44.0153826  78.5660910  53.8221418  45.0876475
  77.9647573  53.7618246  45.9952028  79.5751917  54.0991600  45.3927322
  77.9925019  54.9349060  44.1792812  78.5958735  55.0072170  43.2747251
  76.9844082  54.6618853  43.8691959  77.9570268  56.2649571  44.8534337
  77.5644955  56.9741668  44.2018626  77.3586449  56.2066363  45.7029864
  78.9210950  56.5411100  45.1265602  79.7790677  48.8675213  45.6100739
  80.9894373  48.9319590  45.7979519  79.0655670  47.8415600  46.1556470
  78.0620125  47.6775060  46.0815674  79.8425122  46.8952131  46.9218387
  80.8837636  47.0661868  46.6488837  79.7062311  46.9934794  48.4579751
  78.6579607  47.1675305  48.6989676  79.9758061  46.0286481  48.8876378
  80.5410347  48.0729788  49.1412943  81.5380554  47.6760393  49.3333298
  80.6578492  48.9106998  48.4542601  79.9607584  48.5885679  50.4458817
  80.1729553  49.6549441  50.5227795  78.8754038  48.4807505  50.4098833
  80.4759159  47.8979458  51.7103404  80.3166905  46.8224146  51.6313924
  81.5504740  48.0567900  51.8043534  79.7885519  48.4158574  52.9140278
  80.4913435  48.8177432  53.5694092  79.1114564  49.1548684  52.6377247
  79.2817167  47.6402981  53.3854308  79.2364414  45.5960075  46.6412869
  79.8487327  44.5761835  46.9376252  78.0339290  45.5995789  46.0864075
  77.5671673  46.4579757  45.7919191  77.2632707  44.4308533  45.8390208
  76.5307697  44.8260622  45.1357384  77.9120841  43.2320103  45.1123086
  78.9672175  43.1908956  45.3793219  77.4547318  42.3133145  45.4786526
  77.7897361  43.2645033  43.5644248  78.0613545  44.2647410  43.2282611
  78.5313474  42.5783631  43.1546722  76.4161092  42.9085801  42.9446725
  75.6360016  43.3608145  43.5574402  76.3555482  43.3718451  41.9597700
  76.1015244  41.3925085  42.7928298  76.8665847  40.9273190  42.1700750
  76.1530379  40.9152706  43.7707395  74.7582198  41.1404953  42.1920586
  74.5432810  40.1231166  42.2381678  74.0362651  41.6715669  42.7207791
  74.7572008  41.4495857  41.2000868  76.6928853  43.8954117  47.1115049
  76.5444753  42.6878293  47.2495351  76.3614055  44.7913032  48.0738944
  76.5603047  45.7917278  48.0387986  75.6691690  44.3342264  49.2604990
  76.0364441  43.3321265  49.4850671  75.9478149  45.1733031  50.5333150
  75.8316924  46.2306683  50.2975178  75.2018118  44.9324219  51.2909889
  77.3516660  44.9361387  51.1119860  77.4409855  43.9088420  51.4648109
  78.1033399  45.0710045  50.3342973  77.6035718  45.9053056  52.2548385
  76.9287429  46.9652809  52.3285623  78.5034982  45.6155959  53.0819744
  74.1689827  44.3696482  48.9568998  73.3563555  43.9059586  49.7456158
  73.7816869  44.9788860  47.7993147  74.5100741  45.3108082  47.1676655
  72.4890285  45.2807247  47.2235460  72.6277679  45.8294014  46.2914654
  71.6698831  44.0221615  46.7361963  71.2621247  43.4902792  47.5965290
  70.8242552  44.3436932  46.1290128  72.5873015  43.0625416  45.9052552
  73.4426793  43.6420682  45.5575099  72.9717095  42.3023531  46.5848292
  71.9779895  42.3264310  44.6687565  71.0705697  41.4590742  44.8035243
  72.4668756  42.6450978  43.5423290  71.7554344  46.1247904  48.2283055
  70.5722465  45.9782333  48.4933950  72.4478222  47.0877134  48.8327469
  73.4581961  47.2257571  48.7948178  71.7062415  48.0098229  49.6065208
  70.8975042  47.5731397  50.1922355  72.5212456  48.6803415  50.7178219
  73.5295021  48.8814197  50.3559003  72.0732934  49.6426366  50.9653256
  72.5978937  47.8180038  51.9776738  71.6273370  47.8128043  52.4745779
  72.8196206  46.7883738  51.7013749  73.6542685  48.3208274  52.9397350
  74.6040249  48.4040910  52.4118573  73.3845130  49.3235934  53.2700763
  73.8417996  47.4301680  54.1624810  73.2125872  47.7809420  54.9810991
  73.5306001  46.4110952  53.9346796  75.2742401  47.4469354  54.5751480
  75.4387269  46.7043887  55.2849286  75.8769608  47.2732408  53.7455705
  75.5063399  48.3742238  54.9850150  71.2579210  48.9202322  48.5490196
  72.0821347  49.2608922  47.7032817  69.9739086  49.2729994  48.5062475
  69.2671151  49.1160071  49.2248924  69.5597612  49.9453196  47.3096931
  69.2049135  50.9523446  47.5281140  70.3884068  50.0459530  46.6089297
  68.4747624  49.1045443  46.7406285  67.3588444  49.5548373  46.4917085
  68.8108322  47.8275719  46.5362010  69.7487731  47.4378149  46.6202921
  67.7787842  46.9066238  46.1660799  67.0793938  47.3427368  45.4527704
  68.3645596  45.7069688  45.4014264  69.0726415  45.1878362  46.0447204
  67.5622881  45.0043358  45.1771109  69.0824773  46.1019829  44.0677922
  68.3238512  46.4532678  43.3685302  69.7391485  46.9460444  44.2772560
  69.9236038  45.0065760  43.3509101  70.6340866  44.5994301  44.0722119
  69.2539602  44.1945589  43.0704612  70.7037019  45.4354005  42.1042211
  70.0264430  45.9144483  41.3968947  71.4551315  46.1761783  42.3785874
  71.3686536  44.2605040  41.4504960  72.1280589  44.5963348  40.8258182
  71.7695133  43.6382635  42.1810671  70.6685822  43.7326014  40.8911008
  66.9559774  46.5709231  47.4328171  65.7779354  46.2263757  47.4038839
  67.5531777  46.5980694  48.6322636  68.5704279  46.6690858  48.6723221
  67.0122787  46.5435362  49.9877633  66.6624703  45.5275409  50.1699983
  68.0830889  46.8253089  51.0387913  68.9569239  47.2627925  50.5550160
  67.7079126  47.5643497  51.7472073  68.5011378  45.5770131  51.7942903
  67.7961890  44.5730746  51.7898572  69.6459454  45.6396016  52.4582295
  69.9710828  44.8335992  52.9918546  70.2024331  46.4949768  52.4357876
  65.8452379  47.5089470  50.1339372  65.9141840  48.6527876  49.6989752
  64.7584086  47.0380775  50.7299080  64.6619392  46.0843257  51.0789126
  63.5910558  47.8794838  50.9310711  63.2672648  48.2595182  49.9624064
  62.4242686  47.0728447  51.5550863  62.8082669  46.4686456  52.3776748
  61.3575576  48.0139240  52.1311648  60.5482344  47.4262552  52.5628665
  61.8041157  48.6405513  52.9038052  60.9616636  48.6451557  51.3355899
  61.8235608  46.1446925  50.4975625  61.4365537  46.7459004  49.6749766
  62.6113311  45.5124172  50.0887717  60.7104745  45.2639034  51.0335210
  60.3288715  44.6310883  50.2318195  61.0963907  44.6377002  51.8371057
  59.9036605  45.8892366  51.4173289  63.9553041  49.0363417  51.8508357
  64.6177269  48.8553116  52.8702028  63.5244520  50.2306417  51.4763440
  62.9881762  50.4072873  50.6278591  63.7946417  51.4057857  52.2761978
  64.7777746  51.3028648  52.7372727  63.7494370  52.6440010  51.3833504
  64.4001922  52.4921685  50.5217301  62.7384563  52.7749971  50.9973040
  64.1728095  53.9017021  52.1190689  63.6438349  53.9501696  53.0695665
  65.2368322  53.8345644  52.3490716  63.9158330  55.1805277  51.3444225
  62.9384012  55.2704562  50.6033410  64.7779421  56.1829905  51.5247091
  65.5761809  56.0645971  52.1489550  64.6390820  57.0684434  51.0379175
  62.7190199  51.5378449  53.3452123  61.5245823  51.4883709  53.0373207
  63.1336669  51.7005219  54.5988411  64.1130118  51.7266281  54.8819310
  62.1771345  51.8572307  55.6857469  61.1909926  51.9551599  55.2306743
  62.1654051  50.6291789  56.6176482  63.1564657  50.5092367  57.0547142
  61.1570210  50.8270372  57.7346060  61.1590639  49.9519709  58.3855260
  61.4251531  51.7112050  58.3144356  60.1630087  50.9599871  57.3085439
  61.8120124  49.3832779  55.8228656  61.8050939  48.5172368  56.4867948
  60.8259444  49.5042064  55.3747950  62.5518400  49.2321780  55.0361624
  62.4855761  53.1122613  56.5045722  63.6046151  53.3079406  56.9985473
  61.4792005  53.9702028  56.6285868  60.5583933  53.8279359  56.2144319
  61.6115171  55.2047553  57.3785744  62.6010661  55.2448164  57.8366562
  61.4612870  56.4442810  56.4548250  61.7594144  57.3363636  57.0046273
  62.3697054  56.2907246  55.2359643  62.2616530  57.1611010  54.5901426
  63.4067717  56.2076574  55.5629907  62.0895613  55.3935894  54.6841447
  59.9993905  56.6196024  56.0222026  59.9143458  57.4929115  55.3753598
  59.6712853  55.7326070  55.4804287  59.3746128  56.7573570  56.9037975
  60.5165642  55.2298723  58.4285974  59.4805095  54.5799186  58.2725044
  60.7517565  55.9790936  59.4974458  61.6084591  56.5135736  59.6396954
  59.7871007  56.0978272  60.5713557  58.9290364  55.4783614  60.3080996
  60.3759352  55.6139836  61.9117643  61.3643543  56.0540779  62.0458828
  59.4813040  56.0575066  63.0636381  59.9041767  55.7131842  64.0072137
  59.4125014  57.1457120  63.0737997  58.4849365  55.6334352  62.9345285
  60.5194834  54.0965571  61.9044947  60.9364046  53.7662515  62.8560770
  59.5410043  53.6394345  61.7593654  61.1828563  53.7976825  61.0948494
  59.3734978  57.5460307  60.7388708  60.2030630  58.4456110  60.6591784
  58.0833416  57.7647922  60.9630927  57.3782155  57.0298521  60.9956839
  57.5684672  59.1032872  61.1846924  58.4274922  59.7697669  61.2579517
  56.6817380  59.5639873  60.0315593  57.2346269  59.4814482  59.0960364
  55.8177241  58.9035228  59.9513052  56.2061240  61.0033710  60.2151315
  55.6852488  61.0848147  61.1686245  57.0740990  61.6588261  60.2693814
  55.2875198  61.4921606  59.1080307  55.7561372  61.3278711  58.1385789
  54.3608363  60.9168726  59.1148426  54.9908370  62.9110209  59.2814343
  55.4239873  63.3936855  60.0690742  54.1961666  63.6194213  58.4852378
  53.6055009  63.0402394  57.4487358  53.7604235  62.0497977  57.2595027
  52.9955293  63.5860818  56.8393528  54.0011658  64.9079772  58.7265350
  54.4602179  65.3545651  59.5221476  53.3911951  65.4538195  58.1181519
  56.7537925  59.1485628  62.4684561  55.7239192  58.4745674  62.5823554
  57.2189970  59.9331190  63.4380933  58.0845133  60.4685907  63.3773347
  56.4946025  60.0831331  64.6927822  55.8712065  59.2079399  64.8762848
  57.4660843  60.2131852  65.8688892  58.1536009  59.3681683  65.8571729
  58.0656042  61.1144441  65.7364112  56.6367923  60.2834750  67.4846689
  55.6431826  61.1193947  67.4266695  55.6512096  61.3526197  64.5766817
  56.1730242  62.4191245  64.2412909  54.3450859  61.2354249  64.8188883
  53.8867496  60.3597424  65.0672371  53.4493857  62.3870606  64.7438260
  53.7875570  63.0421425  63.9395692  52.0058217  61.9493138  64.4491317
  51.3972649  62.8371150  64.2827782  51.9952772  61.3754226  63.5230898
  51.3593893  61.1091080  65.5566593  51.6512229  60.0642584  65.4422938
  51.7252640  61.4389530  66.5293484  49.8376836  61.2255706  65.5140876
  49.5499132  62.2203885  65.8534450  49.5044443  61.1316362  64.4813892
  49.1455144  60.2265234  66.3306434  48.6528688  59.4810063  65.8380355
  49.1057042  60.2105247  67.6576797  49.7280962  61.1406433  68.3701833
  50.2458309  61.8821706  67.8977671  49.6889688  61.1146695  69.3882179
  48.4135115  59.2654947  68.2792403  47.9159335  58.5589966  67.7366404
  48.3774025  59.2455120  69.2982726  53.4677212  63.0988935  66.0848732
  54.0181106  62.5811946  67.0543145  52.8833180  64.3066053  66.1505260
  52.4917015  65.1448560  65.0019654  51.4489894  64.9919345  64.7239232
  53.0922460  64.9281722  64.1183861  52.7372887  66.5450974  65.5208622
  52.1639492  67.2888284  64.9674628  53.7860529  66.8290326  65.4429104
  52.2903207  66.4442827  66.9472703  51.2055418  66.4944538  67.0322856
  52.6952625  67.2550471  67.5529658  52.8307400  65.0776543  67.3986445
  53.7884457  65.1528038  67.9147591  51.8456639  64.4094550  68.3495030
  51.0288871  63.5998819  67.9191913  51.9238072  64.7321159  69.6344596
  52.6280019  65.3530206  70.0338593  50.9651146  64.1938396  70.5883051
  51.0309620  63.1056387  70.6261463  51.1990268  64.7370336  72.0041364
  51.4090973  65.8054284  71.9390363  50.2782369  64.6276811  72.5779848
  52.3067946  64.0777205  72.7490455  53.6294268  64.3798708  72.4708401
  53.8627540  65.0822584  71.6856852  54.6583690  63.7877910  73.1918286
  55.6859071  64.0388004  72.9748936  54.3616124  62.8695695  74.1950234
  55.1587565  62.3991836  74.7512387  53.0379653  62.5604216  74.4792291
  52.8016304  61.8560430  75.2623866  52.0220341  63.1584639  73.7512290
  50.9934933  62.9074577  73.9651650  49.6293295  64.7587961  70.1226001
  49.5910269  65.8579617  69.5617340  48.5433824  64.0269558  70.3395465
  48.5350385  63.0949402  70.7544710  47.2405948  64.5608073  69.9688081
  47.3534710  65.4135382  69.3007790  46.3968658  63.5363423  69.1925022
  45.4249267  63.9732118  68.9624468  46.8823475  63.3200016  68.2410300
  46.1958063  62.2518602  69.9485748  46.0949395  62.2500496  71.1706692
  46.1218761  61.1421352  69.2205440  45.9756648  60.2425202  69.6765999
  46.2120735  61.1909593  68.2054639  46.5569802  64.9616988  71.2714815
  47.0721539  64.6760943  72.3529764  45.4138447  65.6310594  71.1736066
  44.9697147  65.8694386  70.2870413  44.6832923  66.0910990  72.3573290
  45.3508350  66.8041043  72.8407710  43.3648310  66.7510010  71.9406164
  43.1017954  66.3708557  70.9528270  42.5914669  66.4092056  72.6283067
  43.2922668  68.2832251  71.8838212  42.2918742  68.5891839  71.5787806
  43.5941936  68.8402224  73.2715903  43.5463564  69.9283695  73.2447323
  42.8597433  68.4613108  73.9832411  44.5925715  68.5282692  73.5796323
  44.2699247  68.8344526  70.8519591  44.2010923  69.9226609  70.8301207
  45.2853190  68.5414533  71.1179869  44.0248371  68.4352544  69.8681513
  44.3880890  65.0108696  73.3905078  44.6906477  65.1648808  74.5772401
  43.7864760  63.9216666  72.9409706  43.5341186  63.7694901  71.9641917
  43.4291133  62.8316314  73.8342063  42.6979280  63.2277141  74.5399234
  42.8240198  61.6884684  73.0386674  42.5592621  60.8741820  73.7138415
  41.9295560  62.0371354  72.5225318  43.5482912  61.3304084  72.3059602
  44.6034075  62.3261170  74.6600673  44.4353935  61.9535072  75.8171910
  45.7918161  62.3106864  74.0679583  45.9588348  62.6212815  73.1108301
  46.9810769  61.8341394  74.7668078  46.7288006  60.8988311  75.2659593
  48.1083938  61.5779227  73.7607340  48.3005337  62.4884129  73.1936363
  49.0241983  61.3381917  74.2998595  47.7791602  60.4409664  72.7939386
  47.7139448  59.5071049  73.3529160  46.7972724  60.6198819  72.3568693
  48.7906543  60.2790987  71.6819811  49.3622111  61.2944676  71.2305393
  48.9988817  59.1305217  71.2436840  47.4299426  62.8097348  75.8454774
  47.8367463  62.3954465  76.9350618  47.3494405  64.1020030  75.5366680
  47.0236221  64.4510373  74.6360025  47.7303769  65.1438092  76.4834068
  48.7431327  64.9468105  76.8354456  47.7067959  66.5229421  75.8165520
  46.7407218  66.6548156  75.3274637  47.7767511  67.2846730  76.5925553
  48.8065818  66.7748101  74.7895493  48.7426546  66.0280631  73.9965417
  48.6529981  67.7483048  74.3227794  50.1910304  66.7256991  75.4182552
  50.2006758  67.3425954  76.3173019  50.4103325  65.7050250  75.7309596
  51.2335352  67.1867259  74.5053247  50.9477531  67.5506437  73.5966232
  52.5337301  67.1608918  74.7891111  52.9474539  66.6935760  75.9596842
  52.2690926  66.3545029  76.6412863  53.9436035  66.6736384  76.1777544
  53.4241952  67.5993614  73.9053202  53.1134042  67.9583519  73.0026416
  54.4193425  67.5764261  74.1303910  46.7484271  65.1335851  77.6473213
  47.1514046  65.0983037  78.8049432  45.4561931  65.1533979  77.3405270
  45.0873527  65.1695611  76.3898717  44.4471655  65.1522629  78.3924676
  44.6552868  66.0166020  79.0233513  43.0429861  65.2834294  77.7947874
  42.9532060  64.6047632  76.9458099  42.3097356  64.9635120  78.5354423
  42.7057018  66.6974633  77.3382281  42.9025162  67.3998192  78.1491080
  43.3527554  66.9786407  76.5086500  41.2436206  66.8087848  76.9086002
  41.0608837  66.1433906  76.0647105  40.5984026  66.4766031  77.7221720
  40.8804388  68.2358886  76.5210662  41.1861783  68.9179268  77.3148428
  41.4324431  68.5213503  75.6255771  39.4126425  68.3872114  76.2714473
  39.2042833  69.3718487  76.0107295  39.1240681  67.7551213  75.4976593
  38.8867196  68.1396762  77.1349156  44.5213644  63.9139631  79.2792879
  44.0144164  63.9183514  80.3967612  45.1558157  62.8571422  78.7906019
  45.5838355  62.8159682  77.8661990  45.2819922  61.6406984  79.5843758
  44.4745531  61.6010004  80.3151249  45.1725441  60.4060911  78.6933668
  45.2694810  59.5077503  79.3031963  44.2050613  60.4019691  78.1932677
  45.9669077  60.4248285  77.9476280  46.6197163  61.6567166  80.3041311
  47.0532937  60.6533940  80.8566375  47.2750966  62.8128023  80.2936239
  46.9331491  63.6588473  79.8380181  48.5661451  62.9599634  80.9494344
  48.9936189  63.9077434  80.6221209  48.3816062  62.9753721  82.4696084
  47.9171815  62.0447005  82.7959580  49.3542399  63.0344802  82.9587077
  47.5772030  64.0786994  82.8644569  47.4690925  64.0729316  83.8375576
  49.5465341  61.8531209  80.5494216  50.3278608  61.3617586  81.3676500
  49.4951788  61.4513794  79.2854330  48.8365695  61.8063708  78.5920781
  50.4137674  60.4407261  78.7974863  50.4838545  59.5774597  79.4583440
  49.9539843  59.9211882  77.4468676  50.6524390  59.1641694  77.0921489
  48.9617863  59.4830849  77.5437529  49.9187334  60.7453570  76.7329740
  51.7328232  61.1848768  78.6573239  51.7391508  62.3918829  78.4334260
  52.8499194  60.4855878  78.8072204  52.8881966  59.4884529  79.0200956
  54.1397184  61.1418238  78.6680774  53.9927246  62.2122711  78.5293101
  54.9663158  60.9402908  79.9382897  55.8879246  61.5146004  79.8544823
  54.4142854  61.3438364  80.7858405  55.3103989  59.5132522  80.2198414
  56.4551943  58.9129375  79.7357207  56.4979030  57.6587713  80.1465688
  57.2786142  56.9475003  79.9227776  55.4208842  57.4218624  80.8765515
  55.1896962  56.5334972  81.3226875  54.6632857  58.5650818  80.9363598
  53.7251184  58.6847857  81.4582449  54.8659994  60.6038004  77.4383519
  54.4684962  59.5890098  76.8716312  55.9226167  61.2867437  77.0214284
  56.2805009  62.1246590  77.4801701  56.6733144  60.8756451  75.8396916
  55.9515023  60.4868206  75.1213290  57.4133475  62.0915318  75.2681107
  56.6881580  62.8236905  74.9128518  57.9884949  62.5717800  76.0596181
  58.2773048  61.7300910  74.2082728  58.7313337  62.5297936  73.8689212
  57.6622263  59.7357198  76.1046682  58.4542731  59.7913175  77.0489356
  57.6054167  58.6979535  75.2796278  56.9394425  58.6109710  74.5112402
  58.5252495  57.5702413  75.4216698  59.1837256  57.8072405  76.2570779
  57.7946747  56.2553500  75.7232329  58.4881439  55.4183222  75.6355118
  57.2730187  56.2617547  77.1477202  56.7574591  55.3242435  77.3511167
  58.1069945  56.3732516  77.8399534  56.5805749  57.0937757  77.2784399
  56.6760958  56.0427149  74.7032557  55.8422482  56.7011396  74.9470917
  57.0350329  56.3347502  73.7159470  56.1758487  54.6131797  74.6425938
  55.3829239  54.5355671  73.8983253  56.9966567  53.9507957  74.3687695
  55.7859073  54.3232361  75.6189316  59.3034841  57.3760721  74.1339267
  60.0164245  56.3839936  73.9661735  59.1704648  58.3395444  73.2311366
  58.6100598  59.1801774  73.3757341  59.8260705  58.2747358  71.9355193
  60.4254362  57.3649732  71.9658794  58.7788607  58.2249024  70.7994901
  58.0814033  59.0529382  70.9282142  59.4500538  58.3780538  69.4488778
  58.6972059  58.3403277  68.6615756  59.9718199  59.3345328  69.4074773
  60.1665498  57.5679635  69.3051376  58.0141005  56.9221318  70.8640861
  57.2772620  56.8923602  70.0617696  58.7065532  56.0871091  70.7523660
  57.5057727  56.8465373  71.8255533  60.7592427  59.4440307  71.6587544
  60.3937972  60.6010909  71.8371986  61.9658829  59.1205330  71.2106009
  62.2779416  58.1566256  71.0832238  62.9644705  60.1156425  70.8537594
  62.5384566  61.1178901  70.9092462  64.1552156  60.0610698  71.8186455
  64.5162535  59.0340033  71.8672171  64.9646034  60.6647368  71.4059452
  63.8639523  60.5438019  73.2389607  63.8391561  61.6328780  73.2530814
  62.8752158  60.1976710  73.5418511  64.9044403  60.0476640  74.2439472
  65.5771937  59.0287132  73.9602290  65.0442538  60.6651635  75.3208727
  63.4361768  59.7803814  69.4442893  63.8546262  58.6541741  69.1727984
  63.3561951  60.7546978  68.5474507  62.9961130  61.6887397  68.7438699
  63.7903130  60.5475440  67.1770270  63.9600439  59.4830562  67.0147735
  62.7177822  61.0227739  66.1920685  62.5490442  62.0892600  66.3403213
  63.0914705  60.8977667  65.1757087  61.1483803  60.1563549  66.3464533
  60.3773702  60.4717019  65.3481995  65.0703673  61.3208171  66.9439035
  65.2071186  62.4603830  67.3858783  66.0208975  60.6890876  66.2749609
  65.9427712  59.7293416  65.9379476  67.2815139  61.3374238  65.9648442
  67.2378558  62.3925329  66.2339795  68.4244211  60.7110039  66.7557236
  68.1834821  60.7356177  67.8179507  68.5230863  59.6617347  66.4755375
  69.7472897  61.4211515  66.5215545  69.8753522  62.1128691  65.4864966
  70.6586658  61.2814079  67.3596931  67.5245982  61.1588407  64.4696011
  68.1253020  60.1701139  64.0379526  67.0366119  62.1063453  63.6541403
  66.2825051  63.3165272  64.0309515  66.6276145  63.7354359  64.9756678
  65.2160169  63.1166415  64.1409273  66.5680977  64.2277948  62.8737665
  67.5366268  64.7159505  62.9749078  65.8203240  65.0159965  62.7885337
  66.5342765  63.2989924  61.6937143  67.0617197  63.7215231  60.8382603
  65.5123886  63.1000135  61.3716485  67.2190325  62.0289366  62.2019627
  66.7919818  61.1282221  61.7622798  68.6894528  61.9506614  61.8185855
  69.0783739  61.1785948  60.9401536  69.5094147  62.7442034  62.4978928
  69.2079732  63.3840255  63.2332313  70.9422119  62.7580289  62.2295589
  71.0965427  63.1856645  61.2394530  71.6887128  63.6217554  63.2669411
  71.6381840  63.1318168  64.2399448  73.1407705  63.7645359  62.8726008
  73.6592497  64.3749553  63.6111727  73.6048433  62.7791759  62.8270801
  73.2072564  64.2414281  61.8945811  71.0328110  64.9876737  63.3736747
  71.5662650  65.5910496  64.1072320  71.0653603  65.4836647  62.4036883
  69.9947503  64.8696876  63.6846315  71.4930809  61.3324048  62.2759180
  72.0387024  60.8328895  61.2913644  71.3522371  60.6797150  63.4229913
  70.9151599  61.0709247  64.2584339  71.8303638  59.3102956  63.5694232
  72.7916779  59.2365229  63.0605206  72.0087456  58.9686427  65.0522270
  71.0829061  59.1983105  65.5801105  72.1726906  57.8951495  65.1479782
  73.1575379  59.7032210  65.7332227  74.1081282  59.3464687  65.3373049
  73.0974480  60.7684212  65.5073740  73.1173329  59.4952070  67.2402422
  73.9702283  59.9946704  67.6994924  72.2190641  59.9578054  67.6481208
  73.1374995  58.0761116  67.5880965  72.2776259  57.6635976  67.9518609
  74.1970721  57.2850145  67.4650383  75.3450589  57.7656929  67.0070115
  75.4186973  58.7485039  66.7480308  76.1541782  57.1513275  66.9162025
  74.1046348  56.0082516  67.7910103  73.2208521  55.6328094  68.1358003
  74.9157630  55.3978806  67.6971998  70.8658394  58.3141732  62.9242324
  71.1782669  57.1322632  62.8048354  69.6988588  58.7956303  62.5103627
  69.4268076  59.7754242  62.5957040  68.6877800  57.9446431  61.8872283
  67.8483164  58.5681320  61.5800662  69.2555972  57.2510839  60.6496366
  70.0649419  56.5876833  60.9548232  68.4803452  56.6243910  60.2073026
  69.7764352  58.2136538  59.5932370  68.9690562  58.8710502  59.2700480
  70.5487032  58.8483562  60.0275745  70.3401473  57.4721032  58.3936449
  71.1946741  56.8695701  58.7027948  69.5907650  56.7853300  58.0002814
  70.7689904  58.4489460  57.2983323  69.9225820  59.0804523  57.0251774
  71.5462830  59.1076380  57.6836672  71.2737865  57.7415696  56.0817980
  71.5531650  58.4398163  55.3645999  72.0973179  57.1581322  56.3359786
  70.5236411  57.1327982  55.6974423  68.2096514  56.9009527  62.8865808
  68.0309025  55.7295008  62.5476423  67.9930972  57.3434819  64.1208227
  68.1212069  58.3130858  64.4087903  67.5464774  56.4536945  65.1821597
  67.3812081  55.4952175  64.6882276  68.6072327  56.3604909  66.2801634
  68.7075416  57.3411607  66.7471580  68.2489410  55.6754709  67.0494363
  69.9864661  55.8994873  65.8268368  69.8942025  54.9578006  65.2858382
  70.4029553  56.6283305  65.1315137  70.9330360  55.7196114  66.9989393
  71.0205227  56.6432864  67.8359408  71.5830131  54.6586949  67.0872387
  66.2392930  56.8654688  65.8424148  65.8787678  58.0395267  65.8818559
  65.5388356  55.8644722  66.3559781  65.8158973  54.8866632  66.2756323
  64.2981027  56.0660447  67.0881525  64.0863407  57.1256571  67.2324448
  63.0686864  55.4777081  66.3512450  63.2284116  54.4122499  66.1860007
  61.8150165  55.6623079  67.2044301  60.9543047  55.2458734  66.6811945
  61.9443970  55.1478440  68.1562639  61.6522975  56.7247735  67.3856769
  62.8944081  56.1543390  64.9994674  62.0266956  55.7329236  64.4912380
  62.7446769  57.2237696  65.1457028  63.7853714  55.9917805  64.3936224
  64.5259400  55.2642633  68.3598690  64.8373916  54.0743516  68.2914722
  64.4159065  55.9094881  69.5150298  64.2008951  56.9021148  69.6023191
  64.6030333  55.2078268  70.7827932  64.9068304  54.1829511  70.5664182
  65.6947540  55.8655576  71.6288352  65.4939687  56.9331423  71.7231179
  65.6814706  55.4485073  72.6358107  66.9686373  55.6678751  71.0456303
  67.6524169  56.0978254  71.6000319  63.3048175  55.2325636  71.5530053
  62.6238623  56.2545581  71.6107314  62.9690893  54.1074894  72.1642177
  63.5245717  53.2528597  72.1466236  61.7405445  54.0230225  72.9243552
  61.2794264  55.0113788  72.9118733  60.7819271  52.9928821  72.2861558
  61.2470717  52.0075123  72.3176342  59.4794805  52.9366304  73.0633647
  58.8129124  52.2076202  72.6029203  59.6835837  52.6439417  74.0931488
  59.0073467  53.9190188  73.0528926  60.5166641  53.3637865  70.8394356
  59.8401080  52.6338041  70.3950004  60.0625211  54.3541253  70.7939474
  61.4561746  53.3710819  70.2865606  62.0087477  53.6301090  74.3760707
  62.6570537  52.6241819  74.6443767  61.5159877  54.4404753  75.3076028
  61.0063159  55.3009900  75.1031547  61.6714732  54.1548954  76.7254330
  62.6888939  53.8708902  76.9914597  61.3458740  55.3977838  77.5418480
  60.3677083  55.7776769  77.2477934  61.2800721  55.1298839  78.5968858
  62.3809143  56.4897713  77.3659813  63.2627847  56.2541346  77.9631388
  62.7010434  56.5229238  76.3256856  61.8452622  57.8453112  77.7726020
  62.5091883  58.6224023  77.3930528  60.8722751  58.0002032  77.3045223
  61.7130207  57.9885745  79.2097387  62.1194598  57.2663290  79.8032956
  61.0945424  59.0043398  79.7984062  60.5456794  59.9660152  79.0710034
  60.5966193  59.9279541  78.0529521  60.0713860  60.7453685  79.5275153
  61.0359346  59.0583968  81.1224662  61.4643018  58.3220899  81.6830014
  60.5616421  59.8377500  81.5799781  60.6964132  53.0217227  77.0092402
  59.4907072  53.1732694  76.8543771  61.2424499  51.8810830  77.4126294
  62.2432746  51.7671359  77.5776868  60.4641327  50.6713366  77.6602464
  59.5042137  50.8541918  77.1771570  61.1890954  49.4692558  77.1034630
  60.6427008  48.5658290  77.3768914  61.2788457  49.5261250  75.5833838
  61.8069239  48.6446059  75.2168127  60.2755159  49.5501016  75.1593207
  61.8201956  50.4225688  75.2839596  62.5126188  49.4753315  77.6392306
  63.0080388  48.7029064  77.2966997  60.2166401  50.3759325  79.1344512
  59.4183893  49.5012381  79.4731168  60.9515355  51.0947092  79.9778312
  61.6292702  51.7867541  79.6602615  60.8835771  50.9877816  81.4318856
  61.3680535  50.0453362  81.6843499  61.5172757  51.7848948  81.8183667
  59.5934843  51.0334890  82.2680921  59.4700251  50.2397666  83.1981365
  58.6538249  51.9312725  81.9620479  58.7080015  52.5821847  81.1780554
  57.4418777  52.0367540  82.7661870  56.5725779  52.1423578  82.1170061
  57.2977458  51.1251221  83.3452399  57.5443098  53.2493772  83.7092005
  58.4836464  54.0666344  83.6423984  56.5756132  53.4111384  84.6041180
  55.7679090  52.7964929  84.7118156  56.6297665  54.5369049  85.5211687
  56.7470360  55.4806116  84.9891438  55.3308842  54.6656415  86.3223909
  55.0743543  53.6793552  86.7095418  55.5275636  55.3059932  87.1832653
  54.1038236  55.2223029  85.5865837  53.8421037  54.5561383  84.7637676
  52.9369951  55.3116367  86.5686794  52.0596659  55.7052534  86.0555319
  52.7124502  54.3192564  86.9587999  53.2037032  55.9737866  87.3914905
  54.4073192  56.6004702  85.0034241  53.5259394  56.9780991  84.4862789
  54.6770750  57.2846129  85.8082344  55.2354405  56.5231047  84.2996453
  57.8018051  54.2593910  86.4290522  58.3870172  55.1806328  86.9765897
  58.1591728  52.9813282  86.5476048  57.6794862  52.2157714  86.0739830
  59.2807074  52.5569685  87.3765222  59.2150284  53.0390783  88.3516270
  59.2404736  51.0470621  87.5804246  60.0831575  50.7405380  88.2006122
  58.3081228  50.7717497  88.0742689  59.3011103  50.5479663  86.6133230
  60.5842696  52.9612095  86.7023435  61.2344610  53.9172725  87.1178235
  60.9581653  52.2352021  85.6519296  60.4344946  51.4407647  85.2863463
  62.1863892  52.5396676  84.9288122  62.9499187  52.8313693  85.6491272
  62.6740783  51.3123003  84.1592475  62.6691608  50.4472535  84.8211749
  61.9796853  51.0964044  83.3468748  64.0641059  51.5002779  83.5909689
  64.3618802  52.6064538  83.0887903  64.8603545  50.5429362  83.6441413
  61.9368310  53.6854889  83.9481469  61.0039445  53.6392915  83.1470116
  62.7749071  54.7120318  84.0174579  63.5567023  54.7746849  84.6697354
  62.6264399  55.8585486  83.1316986  61.8211666  55.6489681  82.4284298
  62.2748528  57.1075137  83.9421384  63.1031587  57.3390298  84.6113876
  62.1696916  57.9518846  83.2613117  60.9972185  56.9731852  84.7633171
  60.5591741  55.9874787  84.5976370  61.2364053  57.0403926  85.8241008
  59.9820279  58.0491957  84.4003593  59.6877255  57.9371481  83.3566230
  59.0822045  57.9197793  85.0011864  60.5513338  59.4465142  84.6249540
  60.8625973  59.5465124  85.6646734  61.4421472  59.5769581  84.0101354
  59.5681491  60.5124276  84.2999654  59.9980363  61.4441576  84.4666484
  59.2879882  60.4343348  83.3012191  58.7283956  60.4058351  84.9037386
  63.9084112  56.0948614  82.3515249  64.1441586  57.1942196  81.8424034
  64.7302777  55.0554575  82.2526660  64.5419606  54.1369704  82.6547594
  65.9979090  55.1538057  81.5414933  66.0153789  56.1427986  81.0825654
  67.1613557  54.9933114  82.5193953  67.0431793  54.0706045  83.0854231
  68.0976064  54.9116158  81.9675154  67.2234097  56.0950574  83.4054366
  67.9726342  55.9738080  84.0237279  66.1378858  54.1354881  80.4252712
  66.5558649  54.4783607  79.3229120  65.7994941  52.8844486  80.7204746
  65.4574801  52.5893700  81.6347673  65.8914281  51.8092599  79.7372923
  66.9486878  51.6111768  79.5602893  65.2072468  50.5532124  80.2758175
  64.1509970  50.7552927  80.4508199  65.2602250  49.7581182  79.5326966
  65.8171217  50.1273194  81.4772116  65.1261294  49.9202855  82.1398372
  65.2533472  52.2052465  78.4089217  64.0894360  52.5936623  78.3620409
  66.0230608  52.1080845  77.3301953  66.9921531  51.7922427  77.3442641
  65.5178528  52.4576808  76.0106968  64.4484726  52.6388060  76.1117095
  66.2060700  53.7247163  75.4761687  67.2734078  53.5255961  75.3861564
  65.8327087  53.9218983  74.4705339  66.0195443  54.9851953  76.3154558
  64.9613401  55.2422924  76.3664648  66.3529608  54.8021290  77.3361292
  66.8104096  56.1539356  75.7118233  67.8021177  55.8020533  75.4268676
  66.3145252  56.4844691  74.7993145  66.9515990  57.2954482  76.6177943
  67.8624503  57.4467426  77.0509594  65.9763785  58.1502831  76.9177797
  64.7734365  58.0008533  76.3828870  64.5925793  57.2304357  75.7399862
  64.0275734  58.6580214  76.6136409  66.1991037  59.1545620  77.7566625
  67.1218501  59.2748227  78.1748137  65.4482213  59.8067452  77.9824206
  65.7525980  51.3200741  75.0203757  66.6343212  50.4794702  75.2154790
  64.9385786  51.3075502  73.9701326  64.1894474  51.9877592  73.8408915
  65.0257131  50.3303842  72.8939635  65.7545714  49.5402295  73.0762137
  63.6784818  49.6383468  72.6821567  63.0031074  49.9392572  73.4838133
  63.2456683  49.9996975  71.7485919  63.7339999  48.1231816  72.6359693
  62.8014698  47.7319475  72.2288030  64.5334429  47.8028960  71.9681954
  63.9666266  47.5513764  74.0317019  64.9538346  47.8494546  74.3858089
  63.2395054  47.9734485  74.7244175  63.8591799  46.0296836  74.0446658
  62.8600054  45.7306371  73.7295699  64.5612741  45.6066871  73.3259734
  64.1408442  45.4827381  75.4023550  64.0607877  44.4459699  75.3823367
  65.1039010  45.7498925  75.6914817  63.4556111  45.8706884  76.0820285
  65.3232194  51.2236199  71.7007657  64.5345258  52.1139623  71.3805802
  66.4509808  51.0083720  71.0426954  67.1230359  50.2733806  71.2630034
  66.8024037  51.8514436  69.9174429  65.9883998  52.5678409  69.8112655
  68.1287617  52.5635359  70.2022710  68.9176666  51.8172132  70.2964691
  68.4964673  53.5065613  69.0660123  69.4421294  53.9997729  69.2941754
  68.5979466  52.9403419  68.1408666  67.7155555  54.2578627  68.9488071
  67.9960850  53.3118225  71.4164621  67.9336877  54.2670276  71.2066057
  66.8910155  51.1182964  68.5862941  67.5368660  50.0794099  68.4695993
  66.2166654  51.6613619  67.5799706  65.6492031  52.5050217  67.6535750
  66.2486706  51.0593802  66.2588863  66.8049986  50.1237401  66.3302842
  64.8413041  50.7605475  65.7391707  64.2770195  51.6932061  65.7237800
  64.9213430  50.4194011  64.7070651  64.0530413  49.7417850  66.5178143
  63.4221482  50.0825314  67.7104331  63.5264508  51.0861964  68.0984260
  62.6570723  49.1517079  68.4130630  62.1707541  49.4330539  69.3355417
  62.5258525  47.8681296  67.9210701  61.7588000  46.9513137  68.6047030
  61.8598295  46.0680496  68.1935296  63.1496711  47.4994031  66.7364553
  63.0463710  46.4937344  66.3574613  63.9107770  48.4382376  66.0408299
  64.3970824  48.1518915  65.1203507  66.9006121  52.0265577  65.2983651
  66.8213401  53.2427798  65.4755479  67.5400669  51.4827708  64.2737201
  67.6329842  50.4785074  64.1225435  68.1725439  52.3070089  63.2642041
  68.1158913  53.3541533  63.5643508  69.6593704  51.9576658  63.0957874
  69.7440406  50.8964338  62.8586134  70.2687130  52.7729818  61.9702922
  71.3228612  52.5149015  61.8622868  69.7452084  52.5565955  61.0387602
  70.1780384  53.8352321  62.1994719  70.3583635  52.2505137  64.3101629
  71.3066108  52.0257437  64.2042592  67.4466049  52.0622483  61.9568581
  67.2258905  50.9169233  61.5729610  67.0591302  53.1384464  61.2853152
  67.2192268  54.0949541  61.6002518  66.3596239  53.0286055  60.0179566
  66.3472744  51.9776623  59.7278738  64.9222038  53.5268072  60.1543406
  64.9355519  54.5537409  60.5184203  64.4573332  53.5442549  59.1677749
  64.0836167  52.6941808  61.0730478  64.0267074  52.9752307  62.4331266
  64.5825329  53.8125714  62.8296838  63.2631999  52.1893899  63.2897680
  63.2248531  52.4184117  64.3438247  62.5485547  51.1065228  62.7863367
  61.9563734  50.4931976  63.4498338  62.5974309  50.8144965  61.4252644
  62.0445975  49.9741470  61.0297041  63.3619711  51.6083334  60.5786227
  63.3983219  51.3813176  59.5225681  67.0749860  53.8336061  58.9453616
  68.1309354  54.4154925  59.2024300  66.5009497  53.8623922  57.7458986
  65.6283409  53.3869666  57.5186689  67.0940757  54.5977537  56.6394113
  68.1665021  54.4066125  56.6193949  66.4944377  54.1206237  55.3119267
  65.4158934  54.2727830  55.3279453  66.8904626  54.7285367  54.4986118
  66.7918898  52.6557700  55.0355182  67.9868225  52.2892673  55.0363720
  65.8443724  51.8655611  54.8233302  66.8836331  56.0943605  56.8257414
  67.7286415  56.8999213  56.4440261  65.7472442  56.4596407  57.4118333
  65.0285934  55.8017173  57.7124441  65.4246020  57.8615685  57.6822596
  66.3543523  58.3928291  57.8854409  64.7404538  58.5326794  56.4899566
  63.7927966  58.0274698  56.3047943  64.5067213  59.5623451  56.7602667
  65.5362926  58.5434592  55.2062155  66.5097987  58.9995935  55.3833493
  65.7189887  57.5189477  54.8809533  64.6757183  59.4440970  53.9090974
  65.9796381  60.5983253  53.4069856  65.6117580  61.2364755  52.6043852
  66.2662442  61.2164142  54.2587743  66.8466769  60.0388129  53.0571275
  64.4728331  57.9082549  58.8611511  63.6313818  57.0237030  59.0158560
  64.6056316  58.9417986  59.6871203  65.3016873  59.6787723  59.5725376
  63.7421776  59.1022284  60.8459397  62.9110257  58.4076711  60.7246519
  64.4894035  58.7689261  62.1322141  65.4161229  59.3412098  62.1734019
  63.6416010  59.1393076  63.3300378  64.1817526  58.8986444  64.2465133
  63.4247068  60.2069496  63.3073355  62.7069259  58.5780461  63.3018584
  64.8230754  57.2839401  62.1547703  65.3572328  57.0442942  63.0742515
  63.9023287  56.7036392  62.1095762  65.4495590  57.0381780  61.2971641
  63.1864012  60.5168553  60.9335842  63.9393163  61.4936489  60.9869702
  61.8617018  60.6167356  60.9488275  61.2353097  59.8125704  60.9133391
  61.1765313  61.9027425  61.0185811  61.9217200  62.6885735  60.8929571
  60.1357022  61.9748887  59.9075569  59.3776170  61.2100917  60.0781948
  59.6315661  62.9393662  59.9511130  60.7188894  61.7892978  58.5429963
  61.5272488  62.7719824  57.9813308  61.7094386  63.6874053  58.5252433
  62.1035543  62.5924022  56.7247772  62.7364150  63.3605879  56.3032561
  61.8614533  61.4191682  56.0138974  62.2991248  61.2759701  55.0364764
  61.0540707  60.4304812  56.5695614  60.8698818  59.5150641  56.0266508
  60.4828004  60.6220467  57.8261114  59.8499416  59.8548611  58.2466326
  60.5094505  62.1285805  62.3712235  59.6934911  61.3209294  62.8119116
  60.8622901  63.2324952  63.0189939  61.5329678  63.9155636  62.6684300
  60.2944136  63.5460479  64.3145516  60.1712516  62.6263551  64.8865843
  60.9897820  64.1769651  64.8689605  58.9563683  64.2499806  64.2058614
  58.4862313  64.5534547  63.1073261  58.3522356  64.5216518  65.3584491
  58.7524107  64.2913993  66.2680560  57.0492218  65.1764653  65.4377219
  56.3497770  64.4975538  64.9523126  56.6862511  65.4064033  66.8940813
  55.7137346  65.8952496  66.9540313  56.6429272  64.4484812  67.4120361
  57.4395412  66.0381584  67.3614362  56.9383535  66.4888622  64.6729424
  55.8501041  66.8800887  64.2539912  58.0591953  67.1735970  64.4909593
  58.9776226  66.8728766  64.8170767  58.0492740  68.4476925  63.7890823
  57.1059250  68.9364377  64.0290051  59.2342107  69.3011844  64.2510548
  59.1766846  70.2903966  63.7961968  59.1886323  69.4432248  65.3301105
  60.4600642  68.6786207  63.8988567  61.2079819  69.2364057  64.1992099
  58.1113845  68.2846414  62.2740092  58.0535934  69.2708783  61.5441510
  58.2283228  67.0483344  61.8017893  58.2594165  66.2121891  62.3846857
  58.3252478  66.7961739  60.3676758  59.2105368  67.3396111  60.0378994
  58.4805560  65.2887381  60.0713959  57.5853629  64.7723285  60.4191839
  58.6424859  65.0543916  58.5862234  58.7511802  63.9860850  58.3970264
  57.7650889  65.4290096  58.0600743  59.5296882  65.5768254  58.2294434
  59.6377261  64.7882868  60.7482732  59.5158982  64.8805601  61.7163954
  57.1230443  67.3167658  59.5918422  55.9754541  67.0140986  59.9158845
  57.3924087  68.1100695  58.5606618  58.3319618  68.3873425  58.2778111
  56.3192270  68.6522874  57.7397100  55.4008927  68.6949274  58.3245697
  56.6629896  70.0763246  57.2985170  57.7410896  70.1551790  57.1525194
  56.1946708  70.2747813  56.3349707  56.2150446  71.1415544  58.3030302
  56.5306076  72.1256641  57.9578241  55.1261361  71.1567400  58.3590462
  56.7935417  70.8727389  59.6784677  56.6756623  69.8150593  59.9144829
  57.8631359  71.0786074  59.6634895  56.1360238  71.7105730  60.7841559
  56.2579211  72.7702398  60.5611371  55.0644566  71.5117098  60.8061365
  56.7303895  71.4077138  62.1255755  55.9881905  71.4508254  62.8532713
  57.1475871  70.4544885  62.1131014  57.4696439  72.1065319  62.3439494
  56.0844546  67.7470756  56.5388471  56.9728651  66.9855032  56.1499510
  54.8821019  67.8086477  55.9729727  54.1331956  68.4218166  56.2957256
  54.5306093  66.9847744  54.8172259  54.4648903  65.9499333  55.1531946
  53.1823243  67.4147767  54.2395205  53.2510882  68.4576069  53.9265496
  52.9807656  66.8264424  53.3446552  52.0087810  67.2671310  55.1996011
  52.2630400  67.7353055  56.1504066  51.1489857  67.8066871  54.8004504
  51.6177462  65.8122491  55.4458353  52.4576393  64.9797541  55.7979783
  50.3346992  65.5100214  55.2790037  49.6745320  66.2299842  54.9856831
  50.0100584  64.5569542  55.4432209  55.5989398  67.0987387  53.7352402
  56.1555799  66.0921420  53.2916312  55.8851806  68.3339407  53.3280840
  55.4389773  69.1682186  53.7085746  56.8740232  68.6091349  52.2891868
  56.4759385  68.1923798  51.3645200  57.0833716  70.1445423  52.1271291
  56.1224912  70.6023797  51.8940653  57.6103520  70.7478881  53.4256927
  57.7523749  71.8204878  53.2966564  56.8935744  70.5699178  54.2273450
  58.5632372  70.2840720  53.6827634  58.0531498  70.4318016  50.9812507
  58.5121563  71.4064471  51.1409104  58.8560140  69.6944443  51.0034366
  57.4018108  70.4108286  49.6138552  58.1507243  70.6227015  48.8511760
  56.9667612  69.4281147  49.4331724  56.6179854  71.1671319  49.5736532
  58.2202936  67.9301641  52.5608717  58.9041934  67.5092396  51.6271963
  58.5941458  67.8149576  53.8355136  58.0468777  68.1554938  54.6260543
  59.8526147  67.1752363  54.1972839  60.6385331  67.6689853  53.6265955
  60.1264429  67.3233048  55.6920426  59.3325152  66.8295801  56.2527384
  61.0571774  66.8115543  55.9381297  60.2210764  68.7649956  56.1310837
  60.9727460  69.5358519  55.4954521  59.5520352  69.1188712  57.1237393
  59.8299364  65.6873260  53.8551716  60.8058668  65.1425089  53.3422132
  58.7173094  65.0335557  54.1701499  57.9109974  65.4688812  54.6169404
  58.5558944  63.6140463  53.8961731  59.3657834  63.0766283  54.3893705
  57.2119147  63.1109352  54.4333805  56.4042513  63.7043412  54.0061860
  57.0023076  61.6675783  54.0284464  56.0446337  61.3163491  54.4143074
  57.0050662  61.5896642  52.9414364  57.8048957  61.0541886  54.4376438
  57.1707913  63.2689246  55.9504336  56.2130856  62.9096963  56.3272940
  57.9765124  62.6885226  56.3986311  57.2911132  64.3195540  56.2114157
  58.6017731  63.3690416  52.3901077  59.2305649  62.4262371  51.9084372
  57.9336463  64.2430666  51.6558082  57.4183220  65.0345464  52.0413594
  57.8780061  64.1423545  50.2128504  57.5578055  63.1283095  49.9680578
  56.8704622  65.1553580  49.6688797  55.8902755  64.9551913  50.1027752
  57.1626899  66.1554786  49.9866971  56.7629762  65.1258031  48.1679765
  55.9536218  64.1852258  47.5296461  55.3532024  63.5129306  48.1231456
  55.9050862  64.1004876  46.1486832  55.2764806  63.3643677  45.6702027
  56.6689174  64.9653191  45.3910486  56.6563400  64.8614741  44.0250504
  57.3632732  64.2464252  43.7373365  57.4742675  65.9149111  45.9963835
  58.0626921  66.5912421  45.3958955  57.5177757  65.9896639  47.3793502
  58.1473874  66.7297813  47.8518301  59.2419697  64.3384166  49.5505968
  59.6837455  63.4851863  48.7711084  59.9125162  65.4484296  49.8630715
  59.5782046  66.1593556  50.5144470  61.2177866  65.7276581  49.2688800
  61.0579187  65.7742202  48.1920327  61.7821700  67.0639669  49.7684741
  61.7771447  67.0498870  50.8584780  62.8240844  67.1329418  49.4545093
  61.0554311  68.3271423  49.3002641  60.7061035  68.2002541  48.2765778
  60.1745179  68.5026703  49.9191009  62.0110458  69.5313400  49.3884816
  62.8259655  69.2858922  50.0697006  62.4556277  69.7001233  48.4070820
  61.3740992  70.7721722  49.8401864  61.6199764  71.1173728  50.7679886
  60.4995229  71.4847992  49.1320648  60.1382323  71.0899615  47.9173655
  60.5313643  70.2368405  47.5199227  59.4673397  71.6399761  47.3800397
  59.9842558  72.5982696  49.6396448  60.2590350  72.9083848  50.5724170
  59.3143410  73.1422817  49.0973175  62.2268705  64.6336705  49.5738420
  63.0219521  64.2514141  48.7130665  62.1885120  64.1216743  50.7988324
  61.5209919  64.3995690  51.5164796  63.1318852  63.0918700  51.2128614
  64.0802812  63.3711323  50.7550025  63.2272011  63.0544578  52.7417699
  62.3600482  62.5329609  53.1485313  64.1088221  62.4878466  53.0388978
  63.2945426  64.3612184  53.2918244  62.3916941  64.7328590  53.3636989
  62.8013160  61.6908756  50.7160437  63.6877544  60.9493119  50.2941512
  61.5232883  61.3246137  50.7712018  60.7683620  61.9338009  51.0849599
  61.0969962  59.9858912  50.3764789  62.0343696  59.4291424  50.3765556
  60.0503299  59.4388678  51.3864056  59.1983408  60.1183647  51.4122603
  59.5609238  58.0743336  50.9507392  58.8285054  57.7044156  51.6683889
  59.0982250  58.1497751  49.9661767  60.4028602  57.3838681  50.9028929
  60.6634137  59.3629498  52.7848282  59.9229395  58.9790567  53.4864840
  61.5264552  58.6984198  52.7679645  60.9776259  60.3590062  53.0986247
  60.5271490  59.8046824  48.9669930  60.9919501  58.9533828  48.2084834
  59.5241624  60.6026542  48.6239989  59.1568866  61.3426815  49.2224076
  58.8496051  60.4817418  47.3366160  58.7733394  59.3999696  47.2335902
  57.4977439  61.2027026  47.3719402  57.6559232  62.2812421  47.3918894
  56.6965794  60.8651576  46.1146559  55.7371120  61.3799683  46.1455960
  57.2526993  61.1856062  45.2331661  56.5293829  59.7896470  46.0667154
  56.7387621  60.8078148  48.6366126  55.7772863  61.3226322  48.6585546
  56.5736082  59.7302937  48.6406700  57.3214057  61.0890329  49.5130953
  59.5807683  60.9357106  46.0809748  59.5847595  60.2287832  45.0749074
  60.1852695  62.1149405  46.1275172  60.2028139  62.7228206  46.9465557
  60.8877129  62.6359859  44.9619088  60.1136705  62.8563184  44.2276495
  61.6517849  63.9077208  45.3293110  62.2520829  63.7248838  46.2207356
  62.3427796  64.1607672  44.5246894  60.5371394  65.3009667  45.6274744
  59.3099261  64.8725560  45.6785796  61.8191740  61.6403109  44.2899515
  61.7956390  61.5054854  43.0669608  62.6458174  60.9268179  45.0731177
  62.8575436  61.0550724  46.5209325  62.2270756  60.3738672  47.0904592
  62.6438285  62.0626718  46.8792221  64.3116516  60.7118006  46.6355470
  64.5827950  60.4359165  47.6552701  64.9498382  61.5479592  46.3500271
  64.4513757  59.5534685  45.6883126  64.1140706  58.6224132  46.1435437
  65.4886654  59.4044547  45.3893326  63.5774126  59.9451338  44.5011615
  64.1548183  60.3475161  43.6686592  62.8433377  58.7423304  43.9137375
  63.3175943  58.1050200  42.9712381  61.6919508  58.4266519  44.4967823
  61.3061708  58.9307149  45.2961873  60.8662622  57.3151061  44.0374519
  61.4935915  56.4262708  43.9627878  59.7103620  57.0364057  45.0265044
  59.2684244  57.9816771  45.3430010  58.6243372  56.2236436  44.3414433
  57.8144276  56.0319546  45.0451811  58.2381684  56.7798516  43.4868525
  59.0392420  55.2754536  43.9989716  60.2404750  56.3337406  46.2809481
  61.0117247  56.9564443  46.7332855  59.4318995  56.2490462  47.0066943
  60.8161828  54.9500704  46.0222877  61.1688050  54.5219539  46.9609212
  60.0429055  54.3083699  45.5999505  61.6477561  55.0256950  45.3225193
  60.2590726  57.6800037  42.6900498  60.2658694  56.8860620  41.7489719
  59.7385699  58.8985404  42.6146439  59.7522355  59.5624361  43.3876909
  59.0969295  59.4035266  41.4162864  58.2179386  58.7891166  41.2160503
  58.6753796  60.8507481  41.6438089  58.6439176  61.0337477  42.7188551
  59.4489080  61.5015201  41.2341462  57.3300311  61.2657436  41.0450993
  56.6296513  60.4327861  41.1136774  56.7581942  62.4383560  41.8287375
  55.7996448  62.7302029  41.3996566  56.6163084  62.1466801  42.8688441
  57.4496181  63.2803381  41.7791687  57.4997003  61.6173748  39.5839721
  56.5371670  61.9112325  39.1658951  58.2040373  62.4443231  39.4883898
  57.8816571  60.7502990  39.0425383  60.0014789  59.2959821  40.1934334
  59.5632468  58.8763574  39.1198037  61.2667040  59.6602625  40.3562872
  61.6645095  59.9970224  41.2329471  62.2004799  59.5956232  39.2414109
  61.7603007  60.1419877  38.4068696  63.5297556  60.2496985  39.6202310
  63.9132471  59.7864941  40.5288326  64.2604786  60.0626250  38.8345331
  63.3963259  61.7410771  39.8364890  62.7864829  62.4119418  38.9721170
  63.8967602  62.2455242  40.8600684  62.4308714  58.1629805  38.7990677
  62.6290033  57.9005013  37.6188591  62.3950437  57.2369990  39.7490186
  62.2305442  57.4353961  40.7361901  62.5966266  55.8274292  39.4397044
  63.5137320  55.7037916  38.8638386  62.7285189  55.0369268  40.7355113
  61.9340174  55.3311963  41.4222782  62.5922142  53.9753397  40.5275431
  64.0697719  55.2509404  41.4002810  64.8013920  54.5808331  40.9495391
  64.4075741  56.2689720  41.2050573  64.0374796  55.0179044  42.8922909
  62.9289132  54.9851024  43.4663211  65.1216310  54.8766752  43.4932683
  61.4383192  55.3098938  38.5967370  61.6230482  54.4814277  37.6904903
  60.2440587  55.8103690  38.8958947  60.0777182  56.4787938  39.6491099
  59.0562538  55.4329121  38.1519673  58.9271253  54.3512820  38.1959908
  57.7947098  56.0835593  38.7482013  57.9148834  57.1672120  38.7461864
  56.5789301  55.7461931  37.9053035  55.6936962  56.2127511  38.3381703
  56.7250735  56.1178546  36.8902002  56.4427393  54.6655897  37.8793337
  57.6056807  55.6189869  40.1783365  56.7114242  56.0825727  40.5962114
  57.4955191  54.5343035  40.1963420  58.4740759  55.9053925  40.7705532
  59.2383407  55.9185052  36.7178405  58.9613112  55.1873963  35.7670328
  59.7078259  57.1551480  36.5675137  59.9433575  57.7713931  37.3453498
  59.9283088  57.7386189  35.2503600  58.9738213  57.7414612  34.7232494
  60.4416869  59.2001123  35.3510125  61.3792082  59.1993171  35.9081392
  60.6970587  59.7694874  33.9588250  61.0561441  60.7944322  34.0455822
  61.4468122  59.1633323  33.4500719  59.7704814  59.7562519  33.3856869
  59.4239349  60.0730332  36.0970393  59.2826894  59.6703582  37.1001353
  59.8379797  61.0748143  36.2127433  58.0766083  60.1790399  35.4203039
  57.4190186  60.8139177  36.0139738  58.2019550  60.6127606  34.4282255
  57.6366133  59.1863326  35.3296250  60.9631687  56.9066492  34.4913209
  60.9839572  56.8846951  33.2602990  61.8228596  56.2210627  35.2374588
  61.8238149  56.2229715  36.2564585  62.8558689  55.3910851  34.6324217
  63.2646806  55.9379635  33.7820894  63.9620173  55.1167549  35.6483669
  63.5157158  54.7239815  36.5617480  64.6193832  54.3418597  35.2546848
  64.7959307  56.3412869  35.9936997  65.3829846  56.6356437  35.1231787
  64.1335866  57.1742107  36.2283915  65.9013806  56.0499259  37.3866442
  65.6465929  57.5305972  38.3260146  66.2643476  57.5017092  39.2234368
  65.9225641  58.3948447  37.7228346  64.5970725  57.6056478  38.6099993
  62.2905150  54.0727814  34.1078302  62.9607121  53.3528796  33.3601409
  61.0579545  53.7593574  34.4979507  60.4822111  54.3349934  35.1125390
  60.4359224  52.5252131  34.0544196  59.4042555  52.7312614  33.7693992
  60.9500516  52.1697827  33.1619083  60.4476720  51.4230828  35.1043104
  60.2619271  50.2466496  34.7853780  60.6919108  51.7892603  36.3541162
  60.8889878  52.7466617  36.6450184  60.6930517  50.8111590  37.4340280
  61.0188657  49.8502349  37.0346382  61.6403581  51.2382875  38.5611841
  61.4666464  52.2927823  38.7754405  61.3785650  50.6819740  39.4603786
  63.1115361  51.0419999  38.2887956  63.6868774  49.7753042  38.3421461
  63.0665735  48.9200988  38.5616476  65.0521378  49.5923229  38.1168575
  65.4822809  48.6020544  38.1623681  65.8560951  50.6909969  37.8322067
  67.2073721  50.5130564  37.6089316  67.6257370  51.3788506  37.4226192
  65.3057598  51.9616199  37.7728332  65.9290599  52.8158165  37.5523288
  63.9394574  52.1296040  38.0001214  63.5123134  53.1208640  37.9506082
  59.2893799  50.7402207  38.0163298  58.4758209  51.6396259  37.8121683
  59.0018602  49.6559971  38.7225009  59.6336640  48.8661319  38.8458416
  57.7200814  49.5206939  39.3916834  56.9364654  50.1350308  38.9494684
  57.2058076  48.0862009  39.3180341  58.0210016  47.3977902  39.5402130
  56.4440757  47.9353655  40.0837307  56.6275828  47.7580110  37.9655429
  55.9374403  48.5840887  37.3652597  56.8945934  46.5512659  37.4771858
  56.5209395  46.2764384  36.5685090  57.4711867  45.9005275  38.0105905
  58.0594935  49.8895772  40.8184008  58.9743653  49.3178437  41.4004974
  57.3418471  50.8576354  41.3771564  56.5718372  51.3429334  40.9179172
  57.6224188  51.3026973  42.7359355  58.3407096  50.5895547  43.1402025
  58.2035314  52.7120026  42.7155202  57.4671524  53.3991992  42.2982677
  58.4004341  53.0363384  43.7363662  59.7089351  52.8086749  41.7641258
  60.1545311  54.0303733  41.7798200  56.4191945  51.2811438  43.6420551
  55.2883019  51.4614967  43.1961247  56.6817899  51.0752620  44.9267925
  57.6197412  50.9374807  45.3029064  55.6265710  51.0292677  45.9147720
  54.7746412  51.5388049  45.4656113  55.2396121  49.5643640  46.2740016
  56.1521783  49.0066696  46.4841014  54.3336914  49.5369097  47.5228438
  54.0728889  48.5056488  47.7589945  54.8637791  49.9802852  48.3663899
  53.4241695  50.1055940  47.3257421  54.5498092  48.9594781  45.1715896
  54.8079828  48.0167238  45.1012646  56.0258351  51.7349897  47.1964638
  57.1609581  51.6266229  47.6633966  55.0835457  52.4877062  47.7434094
  54.1636125  52.6434380  47.3302803  55.2987098  53.1649689  49.0082701
  56.2331171  52.8201913  49.4513688  55.4040736  54.7006795  48.8623094
  54.5445497  55.0472491  48.2881411  55.4112474  55.3465419  50.2373612
  55.4853166  56.4283389  50.1293890  54.4880008  55.0972003  50.7611993
  56.2637060  54.9789932  50.8075342  56.6815301  55.0880021  48.1281535
  57.5421481  54.7694283  48.7153233  56.7260791  54.5529516  47.1800636
  56.7816285  56.5697379  47.8671928  57.7127746  56.7850562  47.3423442
  55.9379911  56.8892640  47.2560072  56.7670873  57.1077005  48.8142549
  54.0576009  52.8695329  49.8264005  52.9449051  53.1208338  49.3684595
  54.2300595  52.3069222  51.0131899  55.1255747  52.0152631  51.4053295
  53.0721398  52.0702411  51.8492480  52.2616321  52.6986506  51.4790593
  52.5807421  50.6086851  51.7275749  51.5929559  50.5385394  52.1824892
  52.4620663  50.3731236  50.6706639  53.4702653  49.5630202  52.3526527
  53.4268213  49.3170275  53.7226718  52.8523238  49.9686579  54.3622657
  54.1201715  48.2329427  54.2839289  54.0736416  48.0549858  55.3479568
  54.8679387  47.3878190  53.4681561  55.3968836  46.5492285  53.8965884
  54.9303690  47.6297562  52.0961190  55.5158830  46.9830933  51.4585153
  54.2330251  48.7118516  51.5478654  54.2865637  48.8927879  50.4838313
  53.2977815  52.5144572  53.2860781  54.4009525  52.4011782  53.8200403
  52.2550217  53.0914631  53.8811017  51.3529976  53.2301462  53.4239544
  52.3067404  53.5831947  55.2520981  53.3218355  53.8671978  55.5291779
  51.4374719  54.8137347  55.3920183  51.4814902  55.1755180  56.4200102
  51.7951255  55.5917486  54.7187545  50.4064910  54.5607761  55.1399562
  51.8142890  52.4605544  56.1534568  50.7752725  51.8576189  55.8903709
  52.5485420  52.2033086  57.2297501  53.3703827  52.7458800  57.4950331
  52.2421692  51.1031222  58.1439375  51.2091012  50.7841595  58.0058714
  53.2134867  49.9492999  57.8149290  52.9303830  49.5402118  56.8451557
  54.2116297  50.3733870  57.7030369  53.3060210  48.7939383  58.8007397
  52.4058625  47.7345758  58.7464836  51.6022687  47.7619928  58.0272345
  52.5184552  46.6401668  59.6032810  51.8080197  45.8292500  59.5428703
  53.5491968  46.5960660  60.5323171  53.6468094  45.5107016  61.3821293
  53.2890584  44.7137849  60.9373911  54.4613278  47.6383913  60.6105605
  55.2639059  47.6049771  61.3318101  54.3327306  48.7338478  59.7457781
  55.0401776  49.5467728  59.8121917  52.3397644  51.5227108  59.6088848
  53.3060164  52.1628479  60.0080419  51.3324698  51.1705915  60.4047921
  50.5106472  50.6450230  60.1055107  51.3548454  51.5354057  61.8068046
  52.0584097  50.8802968  62.3220906  51.7428996  52.5502658  61.8915339
  50.0203260  51.4702523  62.5340425  48.9523354  51.3304344  61.9160248
  50.0958707  51.5749161  63.8619821  50.9776615  51.6842896  64.3621705
  48.9265890  51.5432657  64.7380691  48.4796229  50.5505762  64.6783967
  49.3577874  51.8298772  66.1936936  49.9736799  50.9990390  66.5410455
  49.9893958  52.7180302  66.1971847  48.2243330  52.0411122  67.1937691
  47.5562534  52.8161052  66.8214608  47.6387188  51.1248172  67.2722327
  48.7317908  52.4365063  68.5853323  49.7598465  53.0944856  68.7174334
  48.0006161  52.0495572  69.6179794  47.1528720  51.5040519  69.4657204
  48.2862247  52.2966392  70.5657358  47.8771610  52.5643834  64.2931382
  48.2078130  53.6354647  63.7699258  46.6113191  52.2150732  64.4942865
  46.3180932  51.3268933  64.8994803  45.5215953  53.1073008  64.1373816
  45.4847956  53.1805034  63.0494219  44.1635179  52.5762323  64.6575996
  43.9123565  51.6760130  64.0967528  44.2429338  52.2418683  66.1544964
  43.2771603  51.8706666  66.4963631  45.0038495  51.4776215  66.3167190
  44.5060853  53.1390525  66.7143318  43.1683215  53.5891673  64.4866176
  42.3056537  53.2586650  64.8133919  45.7671794  54.4635303  64.7912745
  46.1874381  54.5241988  65.9488888  45.5326237  55.5382877  64.0365889
  45.2355927  55.4972425  63.0608616  45.6880624  56.8847921  64.5655649
  45.0314603  57.5437681  63.9972355  45.3240094  56.8817695  65.5929043
  47.0698800  57.5017459  64.5693326  47.2365918  58.6262235  65.0162782
  48.0653587  56.8068720  64.0433426  47.9732673  55.8921761  63.6023463
  49.4089963  57.3529347  64.0771396  49.3628475  58.0640014  64.9012466
  50.4379525  56.2318932  64.3300806  51.4421218  56.6509588  64.2621824
  50.2355075  55.6393635  65.7162167  50.9673489  54.8482013  65.8834641
  50.3644900  56.4179236  66.4681666  49.2303565  55.2243001  65.7911162
  50.2750224  55.2024512  63.3501398  49.4617020  54.6908150  63.5458519
  49.8593541  58.1927217  62.8917946  50.9878254  58.6934177  62.8907880
  49.0038868  58.3553164  61.8836059  48.0726250  57.9430477  61.8304366
  49.3922455  59.1792805  60.7493173  48.6625384  59.9854280  60.6790694
  50.3488263  59.6364578  61.0034670  49.5402416  58.5969654  59.3561266
  50.0994009  59.2674052  58.4896653  49.0514602  57.3814125  59.1224731
  48.5794397  56.8107321  59.8238621  49.1593909  56.7542084  57.8003158
  50.2192030  56.7701257  57.5433296  48.6382073  55.3117250  57.8486723
  47.6105671  55.3207044  58.2116308  48.6140877  54.9108820  56.8346584
  49.4652986  54.3792214  58.7278185  50.5030107  54.3852100  58.3948520
  49.4583229  54.7431541  59.7558580  48.9210889  52.9568134  58.6851982
  48.9190655  52.5929070  57.6581670  49.5736851  52.2948490  59.2565311
  47.5114618  52.9058940  59.2525073  46.8477129  53.5258937  58.6491810
  47.1294286  51.8870132  59.2027720  47.5051998  53.3867906  60.6785568
  46.5730584  53.2054842  61.1014093  48.2352238  52.8806026  61.2188315
  47.7032147  54.4082128  60.7014638  48.4066074  57.5165116  56.7130850
  48.9344208  57.7950600  55.6346177  47.1608065  57.8361380  57.0012746
  46.7019596  57.6084048  57.8836821  46.3260324  58.5546684  56.0621163
  46.4238263  58.1174662  55.0689856  44.8590739  58.4349287  56.4904726
  44.7639732  58.7531186  57.5285902  43.9569064  59.3316494  55.6423932
  42.9238917  59.2236470  55.9713462  44.2670582  60.3707353  55.7561973
  44.0360808  59.0415071  54.5952929  44.4569071  57.0651152  56.3277246
  44.5792510  56.7968367  55.3935862  46.7761814  60.0013643  55.9638264
  46.8108638  60.5793593  54.8788453  47.1369543  60.5872115  57.0955432
  47.1045158  60.1452249  58.0145342  47.6209575  61.9547999  57.0892147
  46.8165076  62.5981904  56.7340217  48.0346127  62.4154685  58.4878711
  47.2067771  62.2538334  59.1766283  48.8641408  61.8010052  58.8360433
  48.4398901  63.8592830  58.5366228  47.4747786  64.8601186  58.4946117
  46.4289762  64.5901821  58.4875619  47.8377103  66.2120640  58.4613945
  47.0739138  66.9763080  58.4271746  49.1897835  66.5731033  58.4711671
  49.4748099  67.6142750  58.4439947  50.1709085  65.5762206  58.5151636
  51.2167041  65.8441572  58.5212132  49.7869768  64.2233365  58.5514002
  50.5457701  63.4561066  58.5916245  48.8453387  62.0282912  56.1880800
  49.0184495  62.9848526  55.4450040  49.6994375  61.0127779  56.2631933
  49.5686382  60.2051047  56.8722431  50.9165768  60.9712810  55.4640551
  51.3485791  61.9690124  55.5467420  51.8929528  59.9003684  56.0100497
  51.3671860  58.9459017  56.0444542  53.1186878  59.7558554  55.1008943
  53.7878508  58.9978562  55.5092031  52.7988834  59.4578778  54.1031651
  53.6434303  60.7093271  55.0434907  52.3262750  60.2759868  57.3186802
  51.6451423  60.0229243  57.9752925  50.6733829  60.6961215  53.9762564
  51.2495264  61.3605114  53.1117787  49.8212449  59.7216400  53.6769630
  49.3122786  59.1720686  54.3703884  49.5438863  59.3575713  52.2921883
  50.5065754  59.4117951  51.7832959  48.9666903  57.9452615  52.2325996
  48.0121263  57.9280124  52.7594877  48.7609692  57.6889534  51.1927678
  49.8821794  56.8965228  52.8306529  49.9065420  57.0173580  53.9126415
  49.4720905  55.9067375  52.6299463  51.5698420  56.9846348  52.1830880
  51.3541612  56.2414034  50.5712217  52.3096254  56.2236495  50.0473296
  50.9842816  55.2224727  50.6864751  50.6363292  56.8245591  49.9949425
  48.6329999  60.3213099  51.5351230  48.8968261  60.6306390  50.3749043
  47.5739936  60.7973584  52.1831526  47.3412044  60.5629558  53.1473490
  46.6390885  61.7181573  51.5411059  46.8690863  61.7145759  50.4758908
  45.2009599  61.2613487  51.7734051  45.1196214  60.2066056  51.5073863
  44.9741770  61.3389211  52.8366238  44.1635224  62.0444593  50.9934415
  43.1669934  61.7583485  51.3303446  44.2778348  63.1071105  51.2064303
  44.2734515  61.8162669  49.4883180  45.0966007  60.9728873  49.0764753
  43.5366451  62.4704955  48.7160628  46.7937473  63.1416649  52.0640895
  46.7918396  64.1007414  51.2941768  46.9163567  63.2721920  53.3799875
  46.9147077  62.4981358  54.0439200  47.0657595  64.5867086  53.9709663
  47.5224299  64.5012846  54.9565336  47.7359732  65.1938005  53.3613959
  45.7188352  65.2616480  54.0832818  44.6808009  64.6307035  53.8891924
  45.7279005  66.5495998  54.3963888  46.5746540  67.0951072  54.5586488
  44.4892041  67.2942203  54.5336097  43.6671520  66.7386656  54.0823258
  44.1701724  67.4940269  56.0189256  45.0903677  67.7302854  56.5540895
  43.5077860  68.3519617  56.1296196  43.5181895  66.2728762  56.6604240
  42.4500167  66.2840245  56.4454202  43.9261247  65.3707166  56.2059629
  43.7224056  66.2111476  58.1582288  43.6511249  67.2733044  58.8103906
  43.9406365  65.0974575  58.6869260  44.6214340  68.6239007  53.8186053
  45.6044566  68.8510819  53.1237094  43.6311289  69.4937918  53.9806060
  42.8081509  69.3191522  54.5573574  43.6443546  70.8018152  53.3297105
  44.5610014  70.8661807  52.7438619  42.4259134  70.9464657  52.4078584
  41.5201225  70.8300674  53.0026922  42.4134963  71.9575418  52.0009603
  42.3819174  69.9506908  51.2508097  42.3783039  68.9336629  51.6437222
  41.4547730  70.0804562  50.6926850  43.5695826  70.1322931  50.3147189
  44.4892268  70.1645481  50.8998652  43.6434389  69.2701306  49.6515726
  43.4584082  71.3506934  49.5169313  44.0739107  72.1308735  49.7464277
  42.6049105  71.5022820  48.5107397  41.7906908  70.5106923  48.1774094
  41.8195970  69.6315589  48.6943039  41.1343077  70.6266829  47.4050310
  42.5656247  72.6434606  47.8358782  43.1921018  73.4076065  48.0883630
  41.9092357  72.7574513  47.0634996  43.6456324  71.9377279  54.3488115
  42.8634901  71.9299370  55.2975400  44.5312946  72.9091547  54.1470732
  45.1976287  72.9262695  53.3754535  44.6144866  74.0538378  55.0460986
  44.7043962  73.6964838  56.0719832  45.8446702  74.9002653  54.7220280
  45.8733069  75.1162751  53.6530202  45.7809561  75.8574112  55.2391733
  47.0290554  74.2247589  55.1068641  47.1582219  73.4394267  54.5346732
  43.3518191  74.8945525  54.9123503  42.7208839  74.9114925  53.8589392
  42.9648724  75.5945956  55.9897740  43.5808067  75.4876746  57.3251911
  44.4159450  76.1782204  57.4444748  43.9650548  74.4865278  57.5177435
  42.4316622  75.8339641  58.2332933  42.7714924  76.1438840  59.2210048
  41.7583179  74.9889207  58.3778450  41.7762398  76.9509537  57.4910037
  42.3310706  77.8833231  57.5945702  40.7651248  77.1388853  57.8549628
  41.7724305  76.4520882  56.0449619  40.8924781  75.8816897  55.7477306
  41.7209313  77.6203300  55.0561141  42.7469043  78.1053683  54.5702013
  40.4979055  78.0489408  54.7602919  39.6509664  77.6133886  55.1260422
  40.2404178  79.1847759  53.8866331  39.1859042  79.0938877  53.6266074
  40.5738742  80.4607377  54.6554370  41.6433942  80.6616119  54.5764584
  40.0569159  81.3042957  54.1969941  40.1859677  80.3687467  56.1197909
  41.0425632  80.2931609  56.9919863  38.8861677  80.3525312  56.3920007
  38.5688408  80.2753767  57.3582898  38.2056463  80.4165911  55.6346401
  40.9202144  79.2099036  52.5130014  41.2688838  80.2799301  52.0117721
  41.0992268  78.0414267  51.9067297  40.8319734  77.1441708  52.3108985
  41.7077100  77.9447587  50.5801535  42.0045387  76.9048963  50.4447837
  40.6959221  78.3598180  49.5081329  40.4881356  79.4244224  49.6104219
  41.1425851  78.2155941  48.5247034  39.3887301  77.5936391  49.5712823
  39.5734373  76.5481149  49.3240165  39.0087477  77.6166638  50.5926389
  38.3304716  78.1468235  48.6333175  38.6611889  79.0029320  47.7830857
  37.1633090  77.7162315  48.7453665  42.9561118  78.8061167  50.4430673
  43.2307373  79.3574067  49.3798603  43.7084726  78.9238185  51.5293773
  43.4920252  78.4863730  52.4255402  44.9297721  79.7102446  51.5183098
  44.6924116  80.7189737  51.1806211  45.5192700  79.7743960  52.9207669
  44.7367796  80.0686292  53.6195226  45.8466185  78.7764074  53.2113726
  46.6842086  80.7309748  53.0607671  47.4148886  80.5289013  52.2760679
  46.3330608  81.7520208  52.9131857  47.3541497  80.6208941  54.4131336
  46.6329014  80.5549186  55.4308002  48.6011573  80.6072366  54.4579705
  45.9460688  79.0903474  50.5613069  46.9625890  79.7083993  50.2444149
  45.6810606  77.8651575  50.1134439  44.8527229  77.3285599  50.3691678
  46.5872174  77.1855794  49.1945383  47.1130494  77.9790884  48.6631192
  47.5692834  76.2846330  49.9465429  47.0310039  75.3991767  50.2869653
  48.3306354  75.9444618  49.2438027  48.2642065  76.9034965  51.1339514
  47.6176827  77.0162842  52.3665644  46.5947936  76.6842714  52.4614878
  48.2712919  77.5512747  53.4810038  47.7573985  77.6286985  54.4274900
  49.5854434  77.9804367  53.3608177  50.2419970  78.5034205  54.4532532
  49.7515919  79.2838317  54.7867802  50.2470174  77.8806039  52.1411918
  51.2699210  78.2166163  52.0492687  49.5834174  77.3446415  51.0397616
  50.1003176  77.2692088  50.0942728  45.8446929  76.2988371  48.2041503
  44.7077302  75.8941452  48.4491736  46.4918047  76.0120378  47.0765212
  47.4036984  76.3953895  46.8257058  45.9232174  75.1007850  46.0949690
  44.8444419  75.2109548  45.9949840  46.4895487  75.3222497  44.6784605
  46.1715377  74.4982333  44.0396827  45.9557736  76.6138710  44.0810732
  46.3692422  76.7497469  43.0816997  44.8685725  76.5660613  44.0210820
  46.2478242  77.4539641  44.7118766  47.9217006  75.3540490  44.7341289
  48.2837894  75.3320670  43.8237892  46.4187636  73.7542818  46.6193869
  47.4023282  73.7093355  47.3614667  45.7592193  72.6682430  46.2339040
  44.9686250  72.6716153  45.5896407  46.1418192  71.3500735  46.7274297
  45.8198053  71.3559266  47.7687307  45.4348452  70.2472090  45.9339893
  44.4936017  70.6320025  45.5409006  46.0482302  69.9674850  45.0773924
  45.1620470  69.0259303  46.7721345  45.7332549  68.7131509  47.9755748
  46.4675080  69.3189580  48.4849451  45.2401893  67.5195500  48.4409275
  45.5076849  67.0686883  49.3156383  44.3309204  67.0332901  47.5397308
  43.5744890  65.8544989  47.5673301  43.6532163  65.1581938  48.3901947
  42.7308049  65.6170615  46.5110945  42.1271769  64.7218264  46.5085767
  42.6364321  66.5164357  45.4302625  41.9690178  66.2954613  44.6108642
  43.3928489  67.6902269  45.4026628  43.3090994  68.3805471  44.5748022
  44.2616242  67.9555901  46.4688775  47.6420183  71.0626737  46.7640061
  48.1628110  70.6600558  47.8044853  48.3356110  71.2777395  45.6473786
  47.9278509  71.6350107  44.7837902  49.7767609  71.0105228  45.5680119
  49.8930433  69.9781492  45.8968112  50.2989321  71.1831182  44.1335401
  50.8186750  72.1396053  44.0671415  51.0364753  70.4059711  43.9367832
  49.2437603  71.1313041  43.0445182  49.6998737  70.7810465  42.1190614
  48.4798833  70.4045151  43.3191650  48.5854760  72.4792600  42.7972522
  49.3079877  73.4421764  42.4616650  47.3468636  72.5708777  42.9314145
  50.6012380  71.9070322  46.4763243  51.6295242  71.4899708  47.0163291
  50.1500089  73.1463463  46.6288558  49.2996400  73.5018772  46.1926798
  50.8536271  74.1182175  47.4522876  51.9180467  73.9801152  47.2582833
  50.4074178  75.5325636  47.0758298  49.3600277  75.6546089  47.3518168
  50.9780724  76.2498435  47.6663626  50.5680447  75.8742225  45.6007101
  50.0273337  75.1398555  45.0031479  50.1097013  76.8435865  45.4062239
  52.0177406  75.9110143  45.1513624  52.9159900  75.7233077  46.0045090
  52.2552584  76.1304242  43.9431603  50.6314068  73.9087378  48.9484765
  51.4682991  74.2952170  49.7597317  49.5079302  73.2929958  49.3054684
  48.8202728  72.9400668  48.6400772  49.1555645  73.0649057  50.7047769
  49.0968957  74.0680453  51.1259216  47.8274621  72.3207858  50.7949478
  47.2173528  72.5616501  49.9235374  48.0122903  71.2462420  50.7686793
  47.0646459  72.6679133  52.0506902  47.6493466  72.5551039  53.1541357
  45.8846600  73.0543826  51.9298242  50.1922251  72.3337910  51.5607459
  50.6647265  71.2494321  51.2132083  50.5510324  72.9256424  52.7104650
  50.0702947  74.2080092  53.2550281  48.9905067  74.3151823  53.1510437
  50.5253222  75.0597234  52.7506801  50.4933916  74.1186428  54.7106265
  49.7872529  73.5416575  55.3062330  50.5747027  75.1013686  55.1736389
  51.8203089  73.4397615  54.6033292  52.1590785  73.0546838  55.5649795
  52.5949534  74.1155264  54.2396678  51.5310977  72.3186902  53.6104979
  52.4275888  71.9641063  53.1016306  50.9660959  71.0782811  54.2919136
  51.7132897  70.2820398  54.8531463  49.6465791  70.9201509  54.2411289
  49.0120599  71.5730527  53.7807783  48.9907829  69.7710139  54.8566373
  49.6404881  69.4150394  55.6560004  47.6295264  70.1849539  55.4329430
  47.0027975  70.5388627  54.6145583  47.1463128  69.2993302  55.8443141
  47.6656967  71.2637585  56.5160063  47.9960585  72.2078325  56.0807829
  46.2727974  71.4567899  57.0973217  46.3037726  72.2266354  57.8693622
  45.5879534  71.7628664  56.3059869  45.9274571  70.5197598  57.5335598
  48.6475217  70.8537850  57.6120553  48.6734940  71.6226452  58.3841003
  48.3281606  69.9086785  58.0512684  49.6427842  70.7369058  57.1831173
  48.7905090  68.6296823  53.8597212  48.3896209  67.5258197  54.2329961
  49.0691348  68.9049773  52.5914857  49.4024965  69.8130324  52.2692563
  48.9182404  67.9125069  51.5335370  47.8802590  67.5795468  51.5324743
  49.2578232  68.5366309  50.1952759  49.1449068  67.7920269  49.4073141
  48.5870959  69.3746163  50.0029758  50.2878890  68.8936131  50.2113481
  49.7958931  66.6919094  51.7746100  50.9416736  66.8165147  52.2145538
  49.2551571  65.5145150  51.4700083  48.3114634  65.3973117  51.0988769
  49.9896981  64.2753420  51.6502130  50.6427909  64.3713536  52.5176134
  49.2855430  63.4713826  51.8687972  50.8234444  63.8890024  50.4424010
  50.9778570  64.6696349  49.5033266  51.3518977  62.6704469  50.4647995
  51.2096745  62.0097944  51.2298732  52.1894006  62.1580841  49.3919728
  52.9655108  62.9148237  49.2733173  52.7797377  60.7843151  49.7772999
  51.9881787  60.1345991  50.1509794  53.3866003  60.1036409  48.5476729
  53.7980326  59.1354065  48.8342030  52.6134688  59.9589711  47.7923800
  54.1800573  60.7293543  48.1399895  53.8123275  60.9711939  50.8903550
  54.5919745  61.6449434  50.5356887  53.3305400  61.4575340  51.7378478
  54.4580078  59.6852552  51.3676384  55.1754076  59.9110859  52.1559905
  53.6904071  59.0164676  51.7562939  54.9708288  59.2058230  50.5341173
  51.5047362  62.0232074  48.0335981  52.0778021  62.3726194  47.0030949
  50.2792497  61.5177958  48.0336947  49.7752222  61.2411982  48.8761399
  49.5435029  61.3160579  46.7973616  50.1932557  60.7642108  46.1177065
  48.2713171  60.4797564  47.0874722  47.6475271  61.0055236  47.8091008
  47.4635853  60.2902314  45.8292073  46.5750608  59.6998126  46.0539824
  47.1650664  61.2621442  45.4375723  48.0663666  59.7685276  45.0855986
  48.6968565  59.1154540  47.6609538  49.3557634  58.6285838  46.9422959
  49.2822059  59.2876613  48.5644242  47.5703889  58.1697216  47.9919188
  47.9790379  57.2404859  48.3884550  46.9194192  58.6265661  48.7375666
  46.9959271  57.9584821  47.0904348  49.2186117  62.6170807  46.0447805
  49.5609325  62.7601808  44.8644738  48.5610593  63.5869546  46.6984803
  48.0025489  63.6634732  48.0590082  48.6206823  63.1355968  48.7853853
  47.0043313  63.2313911  48.1158996  47.9891184  65.1454977  48.3031535
  48.9704823  65.5145982  48.6012723  47.2926546  65.4184705  49.0968272
  47.5645063  65.7018597  46.9725984  47.8554709  66.7470209  46.8664208
  46.4822573  65.6580411  46.8486028  48.2829481  64.8128401  45.9458489
  47.6765913  64.6326928  45.0593974  49.5442843  65.4561990  45.3507310
  49.5196817  65.9503710  44.2237977  50.6518827  65.4238896  46.0886964
  50.7035331  65.0086558  47.0186115  51.9091219  65.9972501  45.6095761
  51.6868073  67.0149334  45.2928742  52.9621940  66.0070681  46.7235962
  53.0775689  64.9906929  47.1013979  53.9196502  66.2983016  46.2927300
  52.6570050  66.9328638  47.9039640  52.6267141  67.9669868  47.5600847
  51.6706968  66.7017177  48.3048625  53.7026187  66.7907041  49.0039775
  53.8397517  65.7362772  49.2417554  54.6613832  67.1639278  48.6461174
  53.3138732  67.5177413  50.2124053  52.9530057  66.9727282  50.9966931
  53.3968828  68.8374905  50.3654463  53.8692206  69.6051950  49.3850745
  54.1711676  69.1833848  48.5067550  53.9283016  70.6160152  49.5131100
  52.9805689  69.3966149  51.4918847  52.5975606  68.8156697  52.2381899
  53.0426434  70.4074268  51.6129175  52.4717374  65.2167009  44.4289814
  52.9575357  65.7983647  43.4545804  52.4099424  63.8928685  44.5189205
  52.0001865  63.3859987  45.3032572  52.9445065  63.0553904  43.4623470
  53.9703649  63.3943992  43.3124214  52.9275745  61.5803974  43.8802308
  51.8937656  61.2624131  44.0171657  53.5700492  60.7186048  42.8035545
  53.5502774  59.6736312  43.1144795  53.0185038  60.8303023  41.8700780
  54.6028352  61.0325932  42.6546203  53.6572778  61.4291523  45.1065379
  53.1189580  61.7666664  45.8510700  52.2257174  63.2126131  42.1250302
  52.8627954  63.2298375  41.0784377  50.9070965  63.3354747  42.1522698
  50.3438609  63.3270511  43.0017943  50.1544074  63.4947880  40.9159849
  50.3803643  62.6711812  40.2387003  48.6546034  63.4691562  41.2143802
  48.4066330  64.2888276  41.8896850  48.1002343  63.6378613  40.2909114
  48.2062950  62.1414096  41.8406793  48.7856061  61.9586329  42.7461235
  46.7438384  62.2066612  42.2260480  46.4414683  61.2575046  42.6682449
  46.5928587  63.0080443  42.9482607  46.1425764  62.4005007  41.3386252
  48.4550506  61.0057614  40.8553454  48.1377000  60.0626486  41.2995568
  47.8887231  61.1855008  39.9418888  49.5186889  60.9556654  40.6193497
  50.5566102  64.8046745  40.2327271  50.6286990  64.8835701  39.0066665
  50.8393345  65.8177802  41.0425548  50.7821095  65.7588593  42.0596033
  51.2587006  67.1236001  40.5472808  50.5440285  67.4737602  39.8019777
  51.3157130  68.1233365  41.7093177  50.3045479  68.2922677  42.0792751
  51.8851872  67.6825951  42.5277479  51.9272479  69.4435818  41.3488659
  52.7381205  70.1471338  42.2151738  53.1328616  71.2670326  41.6339060
  53.7764660  72.0151119  42.0733735  52.6058705  71.3146819  40.4234008
  52.7404481  72.0673493  39.7493425  51.8473733  70.1869170  40.2200064
  51.2918172  69.9406211  39.3275016  52.6437720  67.0045962  39.9179793
  52.8678584  67.3980408  38.7728052  53.5628676  66.4478337  40.6930734
  53.3617424  66.1063399  41.6332306  54.9479551  66.2618096  40.2917660
  55.3305447  67.2387184  39.9974968  55.7263827  65.6894239  41.4729899
  55.2341407  65.9967873  42.3954765  55.6731561  64.6015788  41.4309421
  57.1776521  66.0981676  41.5426743  57.6322183  65.6657565  42.4342124
  57.7096576  65.6896817  40.6841416  57.3470722  67.5976752  41.5706507
  56.4486114  68.3312740  41.9935538  58.5120405  68.0663022  41.1306070
  59.2258364  67.4212377  40.7898840  58.6919879  69.0707790  41.1345293
  55.1221706  65.3564008  39.0765220  55.9821186  65.6069559  38.2287428
  54.3219987  64.2977468  39.0051728  53.6179910  64.0727475  39.7078089
  54.3821730  63.3456630  37.8930309  55.3317181  62.8188709  37.9830990
  53.2122242  62.3190804  37.9620292  52.3120581  62.8456925  38.2789152
  52.9651224  61.6959204  36.5942030  52.1450889  60.9813140  36.6629031
  52.7067457  62.4777429  35.8795134  53.8663107  61.1823069  36.2603172
  53.5379448  61.2200339  38.9696277  53.7441808  61.6743474  39.9394766
  52.6641854  60.5805801  39.0963846  54.7200696  60.3666022  38.5614496
  54.8985502  59.6060100  39.3212155  54.5087686  59.8853021  37.6066030
  55.6058258  60.9960183  38.4626806  54.3260228  64.0639474  36.5471470
  55.1484753  63.8146132  35.6663579  53.3504722  64.9518232  36.3891354
  52.6598038  65.1797856  37.1047997  53.1944568  65.6853919  35.1403459
  53.2305938  64.9693542  34.3192478  51.8495023  66.3923373  35.1196624
  51.7270222  66.9586183  36.0438276  51.8348459  67.1114544  34.3007401
  50.7045926  65.4497009  34.9666447  50.4805747  64.8064600  33.7517953
  51.0994791  65.0437216  32.9002395  49.4676808  63.8614348  33.6226544
  49.3143292  63.3589638  32.6797519  48.6538167  63.5637237  34.7083866
  47.8595954  62.8390564  34.6070616  48.8648373  64.2060022  35.9292480
  48.2429349  63.9697495  36.7798067  49.8807238  65.1520196  36.0473862
  50.0310912  65.6604996  36.9882920  54.3271342  66.6670965  34.9213784
  54.8274669  66.7927278  33.8079229  54.7401268  67.3497972  35.9840551
  54.3297482  67.2669185  36.9134305  55.8418067  68.2935819  35.8871131
  55.5236617  69.1265720  35.2604839  56.2256245  68.8123388  37.2778025
  56.3467665  67.9639218  37.9506140  57.1940233  69.3085092  37.2139446
  55.2309584  69.7632057  37.8708148  54.2456077  69.2980891  37.8886912
  55.5015505  69.9773240  38.9045822  55.1689909  71.0464604  37.0909871
  56.1811810  71.7884970  37.1031104  54.1181385  71.2995953  36.4589886
  57.0612276  67.6060593  35.2749151  57.6126109  68.0555330  34.2704411
  57.4816258  66.5167682  35.9054261  57.0302559  66.1280172  36.7328122
  58.6450408  65.7763956  35.4532755  59.4660487  66.4880008  35.3665742
  58.9938299  64.6952801  36.4778542  58.1240995  64.0568121  36.6326075
  59.7846030  64.0629958  36.0720606  59.4457266  65.2548416  37.8244838
  60.3652733  65.8241616  37.6896780  58.6941061  65.9490142  38.1992465
  59.6754569  64.1550752  38.8451717  58.7351301  63.6408108  39.0430019
  60.3649141  63.4160875  38.4364630  60.2383052  64.7123155  40.1466978
  59.5749352  65.4912297  40.5233858  60.2616932  63.9231784  40.8976056
  61.6097880  65.2713147  39.9734698  62.0381435  65.4359792  40.9080859
  62.1943217  64.5986456  39.4388647  61.5559425  66.1715213  39.4556004
  58.4689571  65.1650292  34.0673843  59.4101660  65.1463405  33.2725053
  57.2722134  64.6665592  33.7694546  56.4687867  64.6638587  34.3972032
  57.0412370  64.0683473  32.4576156  57.8319491  63.3360411  32.3008132
  55.6871128  63.3623163  32.4048141  54.9274616  64.0425114  32.7905830
  55.4395709  63.1681312  31.3620269  55.5969807  62.0475076  33.1777807
  55.8833967  62.1995788  34.2175279  54.1614777  61.5507151  33.1340738
  54.0852355  60.6108867  33.6830609  53.5050700  62.2916019  33.5897519
  53.8640392  61.3896758  32.0983360  56.5584325  61.0257383  32.5777931
  56.4892115  60.0908889  33.1337741  56.2959404  60.8485972  31.5350214
  57.5786107  61.4077460  32.6358768  57.1132464  65.1062369  31.3506410
  57.6905114  64.8476358  30.2990795  56.5178816  66.2739660  31.5833004
  56.0213504  66.5023471  32.4437839  56.5370863  67.3420005  30.5913777
  56.1691035  66.9701601  29.6346869  55.6078717  68.4996909  31.0183474
  55.8476273  68.7719004  32.0451488  55.8076741  69.7361873  30.1372716
  55.1363043  70.5301291  30.4669684  56.8397478  70.0761581  30.2153404
  55.5869647  69.4829229  29.1004541  54.2524760  68.0626703  30.9015711
  54.0057041  67.5463219  31.6977552  57.9763618  67.8237990  30.4380797
  58.4400842  68.0815378  29.3276703  58.6837245  67.9326300  31.5544309
  58.3230134  67.7346049  32.4887497  60.0759374  68.3565562  31.5161716
  60.1212182  69.3054741  30.9802142  60.6178068  68.5418461  32.9366839
  60.1802014  67.7870683  33.5890244  61.6953193  68.3746886  32.9336650
  60.3293554  69.9156482  33.5000760  59.8222193  70.7882020  32.7596263
  60.6210674  70.1206910  34.6908231  60.9352323  67.3220973  30.7882780
  61.9206629  67.6732678  30.1413910  60.5626059  66.0501741  30.8975113
  59.7461538  65.7315196  31.4182438  61.3279043  64.9899832  30.2547030
  62.3706655  65.1619052  30.5257470  60.8763709  63.6242564  30.7590017
  61.0921278  63.5435315  31.8237939  59.7960013  63.5364314  30.6440004
  61.5513633  62.4893378  30.0232708  61.1652795  62.1355648  28.9015984
  62.5862867  61.9242497  30.6392562  63.0966461  61.1657904  30.1877125
  62.8691024  62.2493422  31.5640222  61.2505910  65.0263420  28.7317777
  62.2593910  64.8314446  28.0518200  60.0527573  65.2538986  28.2009139
  59.1966356  65.3833606  28.7407235  59.8876459  65.3335079  26.7590743
  59.2298850  66.1714585  26.5307621  60.8558890  65.5577110  26.3101920
  59.3303927  64.0921924  26.1004820  58.8904433  64.1345814  24.9508953
  59.3518034  62.9790623  26.8213627  59.7155217  62.9209138  27.7730190
  58.8436388  61.7265917  26.2927238  59.4391659  61.5049229  25.4061487
  58.9822597  60.5860911  27.3244930  60.0420101  60.4339677  27.5294920
  58.2695126  60.9430681  28.6231896  58.3797827  60.1256796  29.3360140
  58.7065604  61.8497552  29.0408638  57.2108088  61.1091879  28.4241909
  58.3962626  59.3918490  26.7929318  59.0271753  58.6489893  26.8852775
  57.3725936  61.8349352  25.9111040  56.6767049  62.7689429  26.3168363
  56.9120625  60.8873506  25.1034479  57.4865188  60.1446988  24.7058460
  55.5165746  60.8454724  24.7187443  55.0383222  61.8188873  24.6092770
  55.3593168  60.1660482  23.3598294  55.8484081  60.7786836  22.6024282
  55.8805357  59.2085150  23.3832580  53.9252337  59.9302848  22.9461443
  53.5312102  59.0683886  23.4864345  53.3210187  60.7900337  23.2347844
  53.7841509  59.6948268  21.4522540  54.7349891  59.1500918  20.8403190
  52.7226613  60.0469865  20.8982744  54.9381015  59.9890668  25.8332071
  55.3539199  58.8418271  26.0237170  53.9944093  60.5387687  26.5861359
  53.5969978  61.4679493  26.4445894  53.4582705  59.7932387  27.7105692
  53.7180303  58.7594930  27.4822345  54.0850129  60.3202933  28.9930330
  53.8088590  59.6640279  29.8192319  55.1698126  60.2791227  28.9020185
  53.6744310  61.7234735  29.3245414  52.5028168  61.9718454  30.0366556
  51.8806731  61.1436381  30.3431612  52.1229217  63.2709361  30.3591260
  51.2089484  63.4485671  30.9069938  52.9236950  64.3386279  29.9744753
  52.6378893  65.3484475  30.2288322  54.0983397  64.1022476  29.2573594
  54.7184806  64.9304611  28.9478556  54.4682306  62.7991856  28.9428979
  55.3822010  62.6205545  28.3950301  51.9583479  59.7656177  27.8879644
  51.2325151  60.6487870  27.4407196  51.5219552  58.7278313  28.5852784
  52.1381721  58.0019910  28.9506394  50.1256197  58.5158943  28.8985606
  49.5199795  59.3936920  28.6742034  49.5774550  57.3585672  28.0709674
  49.8059348  57.5159900  27.0167681  50.0640105  56.4291119  28.3674309
  48.1772683  57.2416539  28.2452616  47.8415781  56.4956811  27.7055074
  50.0859937  58.1708799  30.3845673  50.9081616  57.3924263  30.8617317
  49.1494039  58.7615628  31.1184932  48.4660084  59.4255993  30.7561892
  49.0389206  58.4847616  32.5435720  49.8371085  57.7853983  32.7937657
  49.2144407  59.7581793  33.3895228  48.4132821  60.4615497  33.1583322
  49.1417732  59.4012623  34.8685592  49.2659744  60.3028502  35.4685245
  48.1726536  58.9510808  35.0874220  49.9329283  58.6929202  35.1117587
  50.5410888  60.4223236  33.0633460  50.6562879  61.3219375  33.6673195
  51.3562732  59.7319133  33.2815247  50.5648831  60.6883468  32.0063472
  47.6894087  57.8696852  32.8617744  46.6425465  58.3837884  32.4717957
  47.7278848  56.7715032  33.6056406  48.5900362  56.3649439  33.9688010
  46.5270808  56.0399861  33.9756941  45.6274699  56.5986469  33.7145822
  46.5564874  54.7129600  33.2185475  46.8541258  54.9161781  32.1902880
  47.3340751  54.0896408  33.6587674  45.2831217  53.9176901  33.1866628
  45.0280516  53.5753489  34.1888702  44.4576304  54.5431412  32.8434878
  45.4627330  52.7182403  32.2473876  44.5509719  52.1209097  32.2401837
  45.6188238  53.0728729  31.2292735  46.6465674  51.8417311  32.6732062
  47.5275324  52.4711418  32.7984418  46.4301762  51.3992787  33.6453687
  46.9614812  50.7548879  31.7038151  47.7701921  50.2024858  32.0530122
  46.1355541  50.1313140  31.6005287  47.1988418  51.1712744  30.7806308
  46.4958410  55.8159447  35.4957038  47.5022740  55.4299422  36.0957317
  45.3451182  56.0542627  36.1227976  44.4906077  56.3688075  35.6636218
  45.2359252  55.8714568  37.5638836  46.1828897  55.4216545  37.8619611
  45.0185792  57.2270357  38.2972079  44.9960507  57.0460076  39.3722131
  46.1620742  58.1757165  37.9862272  46.0003284  59.1221495  38.5034629
  47.1021006  57.7359315  38.3193121  46.2055939  58.3536831  36.9112021
  43.6939911  57.8439555  37.8794971  43.5542529  58.7923239  38.3987125
  43.6964954  58.0170423  36.8035098  42.8802412  57.1663145  38.1361948
  44.1035657  54.9397354  37.9668555  43.1393330  54.7566241  37.2247372
  44.2379415  54.3492362  39.1526779  45.0498774  54.4748054  39.7579329
  43.2198280  53.4561680  39.6975468  42.2453654  53.7620574  39.3174820
  43.4621835  52.0054886  39.2731909  42.5796307  51.4060524  39.4959596
  43.6130485  51.9611401  38.1940459  44.5862012  51.4581356  39.9340949
  44.7162114  50.5297759  39.6438904  43.2714922  53.5408851  41.2165069
  44.3297500  53.7817347  41.8035427  42.1215405  53.3571984  41.8515622
  41.2305870  53.1808483  41.3873764  42.0540081  53.3972707  43.3006294
  43.0428305  53.2033368  43.7146908  41.6075226  54.7815418  43.7951696
  42.3663732  55.5063473  43.4985273  40.6898074  55.0472773  43.2700482
  41.3554238  54.9491497  45.3094202  40.6215409  54.2072693  45.6250377
  42.6455001  54.7202999  46.1041980  42.4438529  54.8437989  47.1683974
  43.0123727  53.7112368  45.9187657  43.3973329  55.4441274  45.7915621
  40.8177941  56.3537069  45.5860470  40.6401338  56.4711351  46.6552235
  41.5466581  57.0936032  45.2564340  39.8827095  56.4984941  45.0449310
  41.0683251  52.3371142  43.7594531  39.9207437  52.2865161  43.3005176
  41.5326353  51.4756726  44.6519437  42.4849972  51.4818507  45.0160570
  40.6870740  50.4320989  45.1886383  39.6386104  50.6731872  45.0116368
  40.9815057  49.0922906  44.4972437  40.2357375  48.3784420  44.8478748
  40.8079313  49.2358923  43.4304178  42.3596895  48.4222367  44.6478996
  43.1337230  49.1699871  44.4752453  42.5513466  47.8605515  46.0446714
  43.5340535  47.3946640  46.1167140  42.4773886  48.6667083  46.7748128
  41.7813489  47.1157868  46.2463222  42.4614314  47.2910217  43.6347031
  43.4321002  46.8051675  43.7287552  41.6714697  46.5633169  43.8213741
  42.3526744  47.6944295  42.6278401  40.9581545  50.3271751  46.6763770
  41.9660686  50.8181803  47.1814821  40.0449882  49.7037860  47.3891724
  39.1715282  49.3233753  47.0229520  40.2567745  49.5230422  48.7999595
  41.2619521  49.8310733  49.0900506  39.2960865  50.3887880  49.6369325
  39.6922492  50.4625396  50.6505704  39.2926570  51.3978383  49.2230259
  37.8527126  49.8960076  49.7192333  37.4336083  49.8393225  48.7146183
  37.8391346  48.8860075  50.1281557  36.9801560  50.7994934  50.5781276
  37.5139768  51.4698527  51.4946906  35.7500084  50.8261181  50.3422761
  40.0187170  48.0567111  49.0570501  39.2091722  47.4071395  48.3727459
  40.7580804  47.5324591  50.0183146  41.4571033  48.0533674  50.5477102
  40.6273762  46.1468030  50.4003125  40.1209014  45.5423496  49.6477300
  42.0046684  45.4997480  50.5949713  42.5238781  45.9911574  51.4185319
  41.8446693  44.0271810  50.9339887  42.8264826  43.5772907  51.0700336
  41.2672265  43.9257926  51.8535181  41.3224288  43.5217795  50.1214297
  42.8239427  45.6594599  49.3102217  42.3764114  45.0448363  48.5285833
  42.7576643  46.6946875  48.9763760  44.2929753  45.2821420  49.4508192
  44.7985049  45.4247444  48.4953605  44.7615312  45.9137063  50.2054395
  44.3741966  44.2378734  49.7516501  39.8718033  46.2169028  51.7150234
  40.4189345  46.6172125  52.7405499  38.5966658  45.8516430  51.6491788
  38.1549134  45.5280106  50.7885610  37.6957879  45.8731835  52.7900206
  38.2069155  46.3286142  53.6385855  36.4468430  46.6888768  52.4372572
  36.7564587  47.6830018  52.1170576  35.9496744  46.2194051  51.5886780
  35.4503021  46.8286990  53.5681988  35.6808851  47.7179362  54.6160640
  36.5736634  48.3253236  54.6102865  34.7831969  47.8334758  55.6649113
  34.9739863  48.5298501  56.4677962  33.6369134  47.0508295  55.6809092
  32.7801517  47.1342471  56.7517155  32.8801165  48.0089205  57.1827009
  33.3783570  46.1646726  54.6520704  32.4825960  45.5612934  54.6638510
  34.2860687  46.0581039  53.6002146  34.0862921  45.3667562  52.7953385
  37.2849683  44.4523489  53.1602763  36.6002497  43.7674181  52.3998526
  37.7027613  44.0070208  54.3358477  38.2719461  44.5432986  54.9913656
  37.3572498  42.6689891  54.7760500  37.9693213  42.4171196  55.6414575
  35.8986765  42.6702225  55.2374093  35.2732145  43.1031247  54.4570305
  35.5647955  41.6421840  55.3796284  35.7021626  43.4486893  56.5316627
  36.6582251  43.9678403  57.1078186  34.4558088  43.5233008  56.9968309
  34.2640894  44.0267896  57.8620550  33.6930266  43.0785781  56.4865016
  37.6601941  41.6291912  53.6916741  36.8025086  40.8387348  53.2994023
  38.8997846  41.6376004  53.2195196  39.6199860  42.2884660  53.5319070
  39.3441053  40.7053831  52.2000217  40.3329082  41.0675121  51.9181327
  39.4084774  39.2841385  52.7748347  38.4642837  39.0608606  53.2736947
  39.5106346  38.5749075  51.9536757  40.5517725  39.0697024  53.7597507
  40.3924384  39.7020961  54.6329561  40.5340723  38.0377197  54.1066749
  41.9291188  39.3747199  53.1654944  42.2117905  38.9419887  52.0261917
  42.7407017  40.0382857  53.8467979  38.5528736  40.7018147  50.8937581
  38.4872415  39.6810624  50.2057275  37.9488782  41.8356185  50.5564222
  37.9368768  42.6746069  51.1365088  37.2350626  41.9628208  49.2850982
  37.4079087  41.0833645  48.6648581  35.7155209  42.0582560  49.4845227
  35.5045465  42.8698171  50.1807922  35.2554192  42.3266877  48.5339750
  35.0632896  40.7921166  50.0010172  35.4595422  40.5628688  50.9906279
  33.9938930  40.9622403  50.1190290  35.2829552  39.6025472  49.0887056
  35.6444526  39.8055913  47.9093865  35.0790387  38.4600995  49.5517935
  37.7562152  43.2433555  48.6397270  38.1855697  44.1650407  49.3394098
  37.7221361  43.2965706  47.3147629  37.3563976  42.5506903  46.7230366
  38.2138442  44.4511979  46.5884078  38.7513511  45.0805643  47.2969637
  39.1404367  43.9835782  45.4705021  38.5660048  43.3773194  44.7699827
  39.4924842  44.8565982  44.9212520  40.3495212  43.1799919  45.9353038
  40.0132947  42.2649306  46.4245353  41.2013233  42.8065979  44.7464761
  42.0639573  42.2320388  45.0826210  40.6139147  42.2063766  44.0519694
  41.5415113  43.7126487  44.2442401  41.1538558  44.0005525  46.9296282
  42.0184832  43.4249880  47.2617712  41.4921091  44.9206068  46.4533952
  40.5303702  44.2453058  47.7882315  37.0887502  45.2915492  45.9975312
  36.2015829  44.7642038  45.3343103  37.1248060  46.5994284  46.2376148
  37.8366915  47.0622956  46.8019932  36.1038855  47.4864713  45.6856452
  35.5355306  46.9181981  44.9481236  35.1483067  47.9641774  46.7865789
  35.7225698  48.4934311  47.5480915  34.4480070  48.6812693  46.3602954
  34.3756637  46.8553797  47.4401998  33.3690734  46.1933862  46.7470781
  33.1280163  46.4951813  45.7383293  32.6705640  45.1513773  47.3336359
  31.8845912  44.6537256  46.7853234  32.9785825  44.7453607  48.6283131
  32.4386095  43.9278997  49.0837432  33.9801471  45.3963683  49.3284385
  34.2211975  45.0925732  50.3361871  34.6796621  46.4443754  48.7288803
  35.4656330  46.9420273  49.2751928  36.7367450  48.6826826  44.9901624
  37.5842945  49.3691526  45.5634344  36.3312501  48.9109798  43.7435601
  35.6470933  48.3300239  43.2591453  36.8367817  50.0285729  42.9441888
  37.9268559  50.0473779  42.9591748  36.3679847  49.8780719  41.4916115
  36.6427466  48.8882942  41.1272667  35.2801291  49.9392622  41.4596306
  36.9522022  50.9274448  40.5691607  37.4007411  51.9810933  41.0518373
  36.9454046  50.7045704  39.3411465  36.2701117  51.3191873  43.5358326
  35.0666179  51.4206939  43.7659632  37.1292286  52.3036532  43.7811204
  38.1309207  52.2567345  43.5931828  36.6714465  53.5609499  44.3566598
  35.7002600  53.3557554  44.8065465  37.6628748  54.0509552  45.4167804
  38.6515956  54.0990981  44.9608632  37.3901130  55.0687347  45.6931258
  37.7716477  53.2235215  46.7006055  38.0844444  52.2096225  46.4492231
  38.8163244  53.8363817  47.6406874  38.8834180  53.2381037  48.5485717
  39.7869133  53.8525812  47.1437842  38.5225440  54.8542246  47.8970524
  36.4101654  53.1834505  47.3888708  36.4812948  52.5951601  48.3037522
  36.0963651  54.1983530  47.6332541  35.6782074  52.7286510  46.7215118
  36.4726885  54.6566270  43.3189426  35.9430989  55.7211558  43.6345316
  36.8967808  54.3974905  42.0845237  37.3209310  53.5152689  41.7980494
  36.7806903  55.3869270  41.0237201  36.5078827  56.3206876  41.5150581
  38.1174228  55.5260746  40.2924867  38.3461924  54.5784427  39.8041884
  38.0058719  56.2714731  39.5046570  39.3054014  55.9205196  41.1694155
  39.4888029  55.1399148  41.9071750  40.5390701  56.0809810  40.3032800
  41.3884766  56.3614394  40.9265139  40.7558395  55.1383856  39.7989934
  40.3626513  56.8575658  39.5595136  39.0028769  57.2143476  41.9058135
  39.8552620  57.4877973  42.5280441  38.8115266  58.0079744  41.1820626
  38.1230629  57.0788700  42.5356215  35.6778823  55.0922443  40.0157208
  35.4034649  55.9111278  39.1410494  35.0485679  53.9290742  40.1192030
  35.2561100  53.2104028  40.8129456  33.9727640  53.6103053  39.1911765
  34.3298055  53.6103487  38.1608434  33.4099484  52.2209243  39.4675766
  34.2320364  51.5205000  39.6137479  32.8388685  52.2405170  40.3961109
  32.5254568  51.7286110  38.3463562  31.5890692  52.4083923  37.9442894
  32.8214967  50.5397831  37.8329736  32.2586652  50.1574965  37.0724635
  33.6112850  50.0084351  38.1991903  32.8950703  54.6654468  39.4272752
  32.3845171  54.8068469  40.5377641  32.5473550  55.4355593  38.3866677
  33.1551907  55.4648952  37.0421034  33.1528726  54.4809384  36.5750173
  34.1932078  55.7998526  37.0751662  32.2663733  56.4505689  36.2900195
  31.4045088  55.9581308  35.8417783  32.8040779  56.9470657  35.4825626
  31.8582072  57.4176755  37.3654869  30.9996914  58.0192190  37.0713406
  32.6614763  58.1103031  37.6188006  31.5285308  56.4785371  38.5207105
  31.5638315  56.9513505  39.5027204  30.0870000  55.9757632  38.4660086
  29.1584590  56.7214610  38.7649407  29.9009572  54.7173360  38.0850691
  30.6508426  54.0741579  37.8343127  28.5592183  54.1532721  37.9992687
  28.0299194  54.6518955  37.1868062  28.6255428  52.6540977  37.6950726
  29.1401980  52.4956715  36.7475784  29.2107829  52.1493142  38.4634824
  27.3268085  52.0839058  37.6332316  27.3978217  51.1267106  37.4370796
  27.8021129  54.3873784  39.2999957  28.4006680  54.5795334  40.3614557
  26.4759731  54.3722721  39.2042300  25.9756718  54.2068130  38.3306809
  25.6086827  54.5917143  40.3530582  26.1342418  55.2421166  41.0516271
  24.3091999  55.2585646  39.8913286  24.5413748  56.1739356  39.3461940
  23.7846230  54.6001588  39.1987581  23.4701029  55.5589286  40.9931378
  23.6529461  54.9313268  41.7239115  25.2915417  53.2865741  41.0872372
  24.8556446  53.2977514  42.2376448  25.5136290  52.1639768  40.4169294
  25.8806366  52.1269839  39.4665837  25.2413680  50.8617172  41.0130668
  24.2016757  50.8647350  41.3390359  25.4751931  49.7641168  39.9827501
  26.5368366  49.7180272  39.7397567  25.2057725  48.8008645  40.4149151
  24.6856567  49.9835405  38.7215049  23.4745833  50.2660803  38.8336587
  25.2693115  49.8729254  37.6229507  26.1187254  50.5960401  42.2272260
  27.2184329  51.1408105  42.3412502  25.6341290  49.7613770  43.1406032
  24.7207603  49.3100550  43.0954138  26.4332729  49.4369326  44.3108300
  26.6814188  50.3261591  44.8896787  25.6724417  48.5030731  45.2854558
  26.1106421  48.5957033  46.2800562  24.2127136  48.9133445  45.3678527
  23.6864137  48.2518240  46.0552841  24.1430545  49.9395218  45.7270096
  23.7595862  48.8437577  44.3792682  25.8058604  47.0757133  44.8562034
  25.2656227  46.4332331  45.5506496  25.3895751  46.9560194  43.8555802
  26.8590354  46.7956273  44.8461970  27.6646868  48.7323709  43.7446193
  27.5787691  48.0627087  42.7196389  28.8067829  48.8959684  44.4005701
  28.9001896  49.4456230  45.2545326  30.0495622  48.2833648  43.9373570
  30.0960516  48.4513228  42.8613283  31.2461240  48.9338013  44.6353007
  31.1925879  48.7508642  45.7083346  32.1714684  48.4801190  44.2803977
  31.2679664  50.3247649  44.3854048  32.0365733  50.7274753  44.8397249
  30.0943795  46.7822070  44.1681810  29.6909241  46.2932958  45.2185136
  30.5953286  46.0558224  43.1756487  30.9356536  46.4459033  42.2963661
  30.6991741  44.6065034  43.2734222  29.9898809  44.2675146  44.0280531
  30.3640328  43.9635996  41.9256763  31.2207450  44.0751476  41.2618878
  30.2140412  42.8950214  42.0757204  29.1370618  44.5362568  41.2358705
  28.3148951  44.5946038  41.9506421  29.3487426  45.5546693  40.9097644
  28.7044973  43.7016246  40.0371983  29.1379760  42.5303581  39.9386895
  27.9262056  44.2109798  39.1999688  32.1113486  44.1883275  43.6950691
  33.0773094  44.9215184  43.4892346  32.2244588  43.0119392  44.2918586
  31.4398342  42.3942178  44.4945345  33.5243692  42.5040920  44.7126021
  34.0241452  43.2565779  45.3232041  33.3563899  41.2285080  45.5266448
  32.7328301  40.5353810  44.9621635  34.3321242  40.7586373  45.6406936
  32.7522020  41.4151608  46.8872251  33.4930476  41.8249323  47.5755718
  31.9312481  42.1295732  46.8410540  32.2547470  40.0765689  47.3905689
  33.0615764  39.3442045  47.3597515  31.9419695  40.1633953  48.4308686
  31.1356375  39.6189168  46.5715703  30.7987815  40.2429701  45.8389398
  30.5253400  38.4496877  46.7120343  30.9227132  37.5974389  47.6435882
  31.7009974  37.8391064  48.2578849  30.4501784  36.6998105  47.7479481
  29.5096744  38.1367314  45.9139523  29.2029327  38.7946952  45.1972967
  29.0371387  37.2391031  46.0173123  34.3412598  42.1788053  43.4678113
  33.9420512  41.3380405  42.6701076  35.4840284  42.8324741  43.3048050
  35.8496805  43.5313496  43.9515272  36.3171957  42.5761330  42.1400052
  35.6820702  42.4730699  41.2595874  37.2734031  43.7443570  41.9042188
  37.9444524  43.8293170  42.7596015  37.8929430  43.5216163  41.0346212
  36.5711412  45.0914394  41.6839936  36.0387935  45.3669213  42.5935147
  37.5840992  46.1945022  41.3851484  37.0597200  47.1380558  41.2337215
  38.2741716  46.2924080  42.2245146  38.1435196  45.9409403  40.4846041
  35.5976785  44.9573902  40.5408882  35.0933143  45.9098862  40.3774433
  36.1339957  44.6698961  39.6363623  34.8576584  44.1925342  40.7815093
  37.0946364  41.2928314  42.3511660  37.5188022  40.9944907  43.4647445
  37.2623903  40.5244293  41.2829404  36.9021651  40.7435663  40.3542953
  37.9988066  39.2732590  41.3671422  37.9716515  38.8952482  42.3891341
  37.3618753  38.2201992  40.4626410  37.2591280  38.6265893  39.4567727
  38.0272911  37.3592519  40.3929439  36.0079856  37.7621212  40.9548617
  35.3023590  38.5921973  40.8955935  35.6320753  36.9782762  40.2981415
  36.0557959  37.2398540  42.3927710  36.6890592  36.2139695  42.6780892
  35.3867184  37.9487383  43.3034583  34.8789142  38.7882541  43.0230065
  35.3827597  37.6526640  44.2784359  39.4331845  39.5310934  40.9548286
  39.7018362  40.3683847  40.0936529  40.3566704  38.8133302  41.5819042
  40.1522780  38.1118642  42.2940321  41.7659006  38.9832276  41.2876062
  41.8726053  39.7939810  40.5675790  42.5021109  39.3269603  42.5749515
  42.0581370  40.2242278  43.0034458  42.3494183  38.5213420  43.2920220
  43.9826193  39.5516382  42.4065921  44.4947256  38.5951424  42.3060292
  44.1714124  40.1131669  41.4914661  44.6325504  40.4446156  43.8140671
  44.0359339  39.4642422  45.1645358  44.3650983  39.9031980  46.1052688
  42.9468211  39.4354352  45.1395480  44.4278879  38.4510969  45.0790798
  42.3666622  37.7375172  40.6529346  42.0938095  36.6232734  41.0960892
  43.1812829  37.9362213  39.6171929  43.4016415  38.8596120  39.2440701
  43.8423921  36.8313407  38.9124776  43.7563875  35.9465341  39.5434788
  43.1673731  36.5754353  37.5540831  43.3103444  37.4500753  36.9190279
  43.6654707  35.7400149  37.0635439  41.6975858  36.2787320  37.6494260
  41.2495759  35.0779920  38.1967362  41.9667763  34.3508570  38.5480030
  39.8848659  34.8059805  38.2969835  39.5495288  33.8729219  38.7242126
  38.9551759  35.7397476  37.8449331  37.8976355  35.5328386  37.9209000
  39.3941820  36.9395142  37.2966313  38.6769807  37.6666492  36.9443645
  40.7578712  37.2025280  37.2023842  41.0922112  38.1365896  36.7751561
  45.3200788  37.1420341  38.6651285  45.7114431  38.3078975  38.6078682
  46.1399018  36.1046409  38.5132716  45.8550898  35.1264660  38.5724494
  47.5572824  36.3195129  38.2389701  47.9978970  36.9711592  38.9936182
  48.3274421  34.9972479  38.2711341  48.0709036  34.4120737  37.3883203
  49.3959991  35.2031229  38.2161569  48.0411951  34.1759750  39.5163278
  48.0588812  34.7358281  40.6383620  47.8064924  32.9576697  39.3744373
  47.6437910  36.9373834  36.8419442  46.8121419  36.6488933  35.9836929
  48.6310793  37.7925151  36.6041008  49.3445174  38.0673673  37.2794609
  48.7436653  38.4113022  35.2870507  47.7483687  38.7462452  34.9940079
  49.6772503  39.6225692  35.3212893  49.4358661  40.2402038  36.1875699
  50.7053792  39.2825442  35.4503009  49.5805448  40.4659657  34.0594544
  49.4358152  39.8834824  32.9625366  49.6562833  41.7097403  34.1604952
  49.2637619  37.4018624  34.2694752  50.3723735  36.8836005  34.4033959
  48.4589181  37.1003083  33.2431977  47.0649981  37.5344114  33.0445353
  47.0065066  38.5306252  32.6046788  46.5109724  37.5689532  33.9840550
  46.5280024  36.4690614  32.1089398  45.6584964  36.8166589  31.5507809
  46.2248663  35.5698991  32.6451420  47.7014411  36.2186999  31.2148237
  47.8381176  37.0213659  30.4897679  47.5912011  35.2930681  30.6488432
  48.8581558  36.1452245  32.2067397  49.0215672  35.1387079  32.5924975
  50.1966290  36.5063595  31.5725247  51.1051353  35.6746999  31.5066036
  50.3168522  37.7510521  31.1175239  49.5769519  38.4502179  31.1762759
  51.5426648  38.2275176  30.4854241  52.0056990  37.3701998  29.9959157
  51.2078711  39.3095928  29.4528325  52.1324239  39.6459261  28.9840010
  50.5948407  38.8674552  28.6673638  50.4779488  40.5206869  30.0246213
  50.1122026  40.2896707  31.0249419  51.1724871  41.3546471  30.1230489
  49.3103040  40.9281873  29.1307454  48.5331120  40.1654568  29.1804013
  48.8723627  41.8534418  29.5062365  49.7165550  41.1151188  27.7373830
  50.7122395  41.0742201  27.5224515  48.8712613  41.3356836  26.7331899
  47.5646557  41.3994921  26.9624132  47.2061862  41.2794595  27.9107369
  46.9194287  41.5684503  26.1910292  49.3305508  41.4854458  25.4977748
  50.3332318  41.4325236  25.3168358  48.6813266  41.6544154  24.7293946
  52.5561999  38.7704629  31.4935288  53.3315532  39.6722223  31.1798870
  52.5546877  38.2113600  32.7014807  51.9277365  37.4571693  32.9819974
  53.4799512  38.6515607  33.7416584  54.4820072  38.4476567  33.3647063
  53.2655599  40.1341705  34.0269911  53.3513434  40.6970022  33.0979611
  52.2523507  40.2871073  34.3999490  54.2530631  40.6681925  35.0291192
  53.9108097  40.8960956  36.1884590  55.4892171  40.8556089  34.5989840
  56.2038346  41.2034612  35.2373496  55.7267194  40.6529965  33.6277441
  53.3079458  37.8909474  35.0547511  52.4747729  38.2513178  35.8865601
  54.1160940  36.8535581  35.2519053  54.8315879  36.5485178  34.5912111
  54.0298885  36.0557017  36.4669147  52.9831609  35.7737577  36.5778648
  54.8940879  34.7961750  36.3439967  54.8273100  34.2342873  37.2760090
  54.4785018  34.1634579  35.5603269  56.3565605  35.0529179  36.0366568
  56.4480861  35.5407361  35.0666148  56.7742531  35.7356328  36.7773291
  57.1497452  33.7505888  36.0328012  56.7570763  33.0848031  35.2641071
  58.1891130  33.9555666  35.7778509  57.0799940  33.0616721  37.3928050
  57.3837783  33.7647177  38.1685853  56.0463703  32.7836810  37.6027433
  57.9385107  31.8471449  37.4688964  57.8521406  31.4203141  38.4139391
  57.6338313  31.1620971  36.7491186  58.9291328  32.1122585  37.2979970
  54.4173336  36.8324611  37.7196238  54.4687140  36.2732133  38.8125264
  54.6939588  38.1196699  37.5614813  54.6785538  38.6077949  36.6655390
  55.0504568  38.9495298  38.7042239  55.0514074  38.3104476  39.5871662
  56.4470796  39.5524545  38.5429765  56.5750667  39.8761705  37.5108858
  56.5212692  40.4421867  39.1679874  57.5766399  38.6031096  38.9038392
  57.4094044  38.2045109  39.9049598  57.5695171  37.7551863  38.2187696
  58.9375929  39.2841296  38.8516321  58.9646322  40.0869899  39.5886791
  59.7077581  38.5668456  39.1338503  59.2509661  39.8313286  37.5303885
  59.7986764  39.2507764  36.8958259  58.8720802  41.0314811  37.1008488
  58.1601285  41.8225020  37.8885834  57.9030878  41.5111725  38.8247954
  57.8695179  42.7433860  37.5589365  59.2131633  41.4455890  35.8865676
  59.7688342  40.8430111  35.2789956  58.9205564  42.3664785  35.5609225
  54.0338815  40.0624973  38.8852709  54.3562360  41.2435679  38.7700762
  52.7959950  39.6730982  39.1643896  52.5022332  38.7009465  39.2585763
  51.7490373  40.6511529  39.3594527  51.8933893  41.1486489  40.3183632
  51.8225658  41.4180077  38.5884526  50.3721697  40.0291879  39.3176800
  50.2174438  38.8216535  39.1167159  49.3627938  40.8641318  39.5136953
  49.4728842  41.8627983  39.6896822  47.9944204  40.4051411  39.4899292
  47.9920744  39.3871774  39.0998401  47.3836981  40.3938080  40.8994979
  46.3160170  40.1869418  40.8244741  48.0363009  39.3088188  41.7347930
  47.5982212  39.3060156  42.7332014  47.8720208  38.3393368  41.2638590
  49.1059361  39.5006794  41.8078135  47.5712841  41.7492070  41.5584447
  47.1351634  41.7323980  42.5568500  48.6350181  41.9750851  41.6304738
  47.0779697  42.5157076  40.9599728  47.1632445  41.3106570  38.6047844
  47.5950399  42.3914313  38.2044786  45.9685757  40.8431826  38.2898555
  45.6191944  39.9341759  38.5940998  45.0369978  41.5899861  37.4727900
  45.4287271  42.5868607  37.2655142  44.8116910  40.8977623  36.1019374
  44.6277350  39.8362823  36.2680138  43.5977499  41.4853827  35.3971208
  43.4573950  40.9868750  34.4382065  42.7118992  41.3409238  36.0159335
  43.7537196  42.5509446  35.2330708  46.0613851  41.0681771  35.2317878
  46.2994294  42.1294904  35.1606611  46.9044340  40.5846621  35.7269592
  45.9244363  40.5046968  33.8398644  46.8513970  40.6650295  33.2890148
  45.7173573  39.4352938  33.8989616  45.1054155  41.0041433  33.3246720
  43.7279126  41.6577546  38.2480162  43.2113683  40.6392224  38.7224065
  43.2256266  42.8732170  38.4145931  43.6698117  43.7259486  38.0762555
  41.9728836  43.0828278  39.1107795  41.7250535  42.2494933  39.7679361
  42.0274002  44.3395958  40.0058416  41.9944180  45.2287509  39.3759517
  40.8313243  44.3620197  40.9329585  40.8755158  45.2508393  41.5629972
  39.9148238  44.3797561  40.3448138  40.8412998  43.4709320  41.5618697
  43.3402341  44.3676800  40.8056212  44.1727088  44.4103021  40.1038491
  43.3684705  45.2855503  41.3926774  43.5566627  43.1929599  41.7383148
  44.5104856  43.3081210  42.2544366  42.7502334  43.1562589  42.4700632
  43.5654158  42.2679803  41.1622235  40.9674622  43.2978720  37.9877351
  40.9180233  44.3670746  37.3748766  40.1781854  42.2702045  37.7063783
  40.2020331  41.3780878  38.2012764  39.1903991  42.3431916  36.6383048
  39.7036377  42.7067666  35.7488587  38.6060950  40.9519185  36.3967245
  39.4168624  40.2705625  36.1389080  38.1658953  40.5891261  37.3251026
  37.5549049  40.8950930  35.3036984  36.7912863  41.6513178  35.4854777
  38.0106881  41.1268423  34.3402941  36.9138163  39.5179701  35.2491724
  36.1570172  39.4962555  34.4638753  37.6643966  38.7737905  34.9884063
  36.2740044  39.1567268  36.5897368  37.0357754  39.1704272  37.3700286
  35.5334591  39.9118768  36.8534946  35.6230312  37.8126312  36.5552230
  35.2022914  37.6067825  37.4835970  34.8783330  37.8068762  35.8279160
  36.3337019  37.0885656  36.3284959  38.0575840  43.3394896  36.9294496
  37.4334448  43.2972260  37.9890279  37.7973308  44.2363379  35.9857720
  38.3017342  44.3129371  35.1023085  36.7293230  45.2004551  36.1708536
  36.2730423  45.4128767  35.2042973  35.9566012  44.7556626  36.7985340
  37.1797227  46.5020866  36.7975508  36.4476225  47.4902351  36.8063214
  38.3922344  46.5074885  37.3234217  39.0188919  45.7036481  37.3337658
  38.9293137  47.7018663  37.9430285  38.2409517  48.0118161  38.7296980
  40.3010322  47.4127940  38.5427248  40.2034006  46.6200122  39.2847451
  40.9582008  47.0359350  37.7590783  40.9541915  48.6238289  39.1952249
  40.8631410  49.4951556  38.5483875  40.2443025  48.9237950  40.5209138
  40.7062813  49.7894041  40.9935611  39.1917321  49.1328963  40.3299132
  40.3283895  48.0604875  41.1817584  42.4226074  48.3535067  39.4108326
  42.8885864  49.2211047  39.8774763  42.5406684  47.4851008  40.0596451
  42.9011373  48.1561872  38.4513686  39.0616519  48.8245720  36.9220053
  39.6140777  48.6310467  35.8384727  38.5604266  50.0000145  37.2795777
  38.0927474  50.1683082  38.1700289  38.6370503  51.1708702  36.4136108
  38.3441882  50.8538137  35.4138548  37.7077447  52.2695530  36.9285753
  37.8319711  52.3440955  38.0094667  38.0321344  53.2196435  36.5043579
  36.2389457  52.0938815  36.6309280  36.0177235  51.0335357  36.5080391
  35.6517661  52.4465298  37.4785071  35.8239762  52.8422085  35.3863811
  36.0584449  52.3326162  34.2711165  35.2763596  53.9538057  35.5249910
  40.0526935  51.7397278  36.3813427  40.6603362  51.9668577  37.4267973
  40.5752263  51.9613021  35.1808751  40.1077287  51.7297469  34.3042896
  41.8928640  52.5694582  35.0197018  42.3484713  52.8120410  35.9792994
  42.8694527  51.6236529  34.3277068  42.4345897  51.2880073  33.3860815
  43.7808228  52.1680064  34.0819063  43.2256944  50.4145311  35.1672670
  43.3775733  50.7269978  36.2001539  42.3886417  49.7159807  35.1649844
  44.4711568  49.7039220  34.6720426  44.5310444  49.3658496  33.4679560
  45.3872661  49.4791658  35.4911693  41.6366296  53.7872888  34.1600492
  41.5422180  53.6946712  32.9371283  41.4965939  54.9296464  34.8232823
  41.5887767  55.0112888  35.8352041  41.1946316  56.1805948  34.1516754
  40.5979287  55.8734162  33.2932035  40.4282937  57.1337628  35.0884752
  41.1110744  57.4956971  35.8578717  39.8970369  58.3223930  34.2980763
  39.3566170  58.9909211  34.9676400  40.7301871  58.8579937  33.8443477
  39.2232693  57.9684333  33.5176720  39.2717512  56.3940895  35.7644869
  38.6885253  55.8778622  35.0019837  39.6801335  55.6308322  36.4260383
  38.3431514  57.3007443  36.5674336  37.5498147  56.7030272  37.0161195
  38.9113441  57.7980134  37.3539491  37.9057301  58.0500864  35.9079080
  42.3963733  56.9411229  33.6236235  43.2981459  57.3054171  34.3758162
  42.3888976  57.1932591  32.3206525  41.6593591  56.8714503  31.6853031
  43.4435689  57.9662281  31.6787387  44.4185438  57.5393491  31.9157921
  43.2751377  57.9678552  30.1388951  42.2648914  58.3018371  29.9028662
  44.2653205  58.9180146  29.4890573  44.1292661  58.9025071  28.4071822
  44.0986261  59.9284751  29.8603033  45.2816358  58.6060147  29.7300825
  43.4827919  56.6452851  29.6325830  43.3738908  56.6476887  28.6586842
  43.2832390  59.4016606  32.1780169  42.1798125  59.9388954  32.1830931
  44.3714574  60.0174368  32.6170582  45.2982578  59.5937161  32.6571567
  44.3039252  61.3925997  33.0882445  43.3089181  61.7945334  32.8952075
  44.5346009  61.4787917  34.6140380  44.7149045  62.5202445  34.8839633
  43.3027644  60.9633353  35.3431399  43.4659459  61.0237640  36.4199937
  42.4392856  61.5698913  35.0729987  43.1214622  59.9258865  35.0622158
  45.7395780  60.6592231  35.0138420  45.8867927  60.7306985  36.0917117
  45.5772667  59.6167180  34.7388997  46.6232101  61.0366803  34.5010522
  45.3515974  62.1995985  32.3403403  46.4459090  61.7014120  32.0892759
  45.0188927  63.4396100  31.9797611  44.1283979  63.8842016  32.2016308
  45.9456180  64.2699646  31.2159717  46.7323090  63.5676805  30.9421757
  45.2302372  64.8671682  30.0066912  44.4675965  65.5633755  30.3534643
  45.9443804  65.4431293  29.4190771  44.5924073  63.8401087  29.1291931
  43.2903216  63.4159066  29.3043685  42.6390398  63.7827561  29.9980085
  43.0217142  62.4617650  28.4345329  42.0800959  61.9415299  28.3383637
  44.1004168  62.2516676  27.6975087  45.0932980  63.1017263  28.1116599
  46.0901222  63.1708417  27.7007371  46.6855418  65.3747378  31.9493815
  47.6167458  65.9600600  31.3965660  46.2785482  65.6688247  33.1797876
  45.5036244  65.2040520  33.6534682  46.9343402  66.7118395  33.9662703
  48.0138812  66.5696804  33.9152517  46.6008568  68.0938720  33.3967045
  47.0057229  68.8616318  34.0563963  47.0923089  68.2135165  32.4302569
  45.1113363  68.3132516  33.2291120  44.3561811  68.2933795  34.2018143
  44.6797759  68.5176247  31.9875319  43.6860425  68.6665522  31.8104710
  45.3430808  68.5257486  31.2129142  46.4934101  66.6160050  35.4176732
  45.5874681  65.8516279  35.7414490  47.1205008  67.3910949  36.2941587
  47.8542462  68.0599683  36.0605348  46.7726042  67.3189913  37.7064770
  46.9248172  66.2775163  37.9892420  47.6840441  68.2262524  38.5407094
  47.4675409  68.0607944  39.5948967  48.7180084  67.9232359  38.3767187
  47.5631039  69.7046383  38.2499543  47.7756764  69.8931076  37.1977727
  46.5392355  70.0346237  38.4319379  48.5272673  70.5047410  39.1241280
  48.2429425  70.4024826  40.1713842  49.5339905  70.0987982  39.0251535
  48.5292157  71.9757752  38.7362577  48.6724819  72.0674493  37.6601320
  47.5577090  72.4136035  38.9672022  49.5960989  72.7325911  39.4453317
  49.2901100  73.7174800  39.5817051  49.7746776  72.2939856  40.3711265
  50.4685244  72.7150841  38.8795170  45.3098010  67.6352526  38.0038684
  44.6987167  66.9939660  38.8593808  44.7419869  68.6069818  37.2974842
  45.2118856  69.1446706  36.5690942  43.3522847  68.9760342  37.5368123
  43.2611388  69.2772120  38.5799246  42.9498854  70.1482957  36.6442918
  42.8919369  69.8125539  35.6093153  41.9541501  70.4921902  36.9252505
  43.9273717  71.3054283  36.7424847  44.9736056  71.2614226  36.0535056
  43.6558492  72.2461605  37.5178222  42.4185972  67.7927849  37.3045762
  41.5175831  67.5343540  38.1063929  42.6394731  67.0742297  36.2103055
  43.3684271  67.2751542  35.5256440  41.8237736  65.9096410  35.9059612
  40.7796354  66.2217059  35.8549620  42.2267527  65.3055744  34.5615310
  43.2911257  65.4804702  34.4065548  42.0846319  64.2259822  34.6075668
  41.4662106  65.8449092  33.3612874  40.4125326  65.5849870  33.4562460
  41.5273915  66.9327353  33.3543278  42.0023921  65.3024507  32.0397387
  42.3828559  64.1093348  31.9942773  42.0347158  66.0694453  31.0487768
  42.0037217  64.8620145  36.9967001  41.0383368  64.2468010  37.4495448
  43.2455288  64.6593385  37.4205251  44.0656868  65.1619674  37.0788058
  43.5145644  63.6624571  38.4451856  43.0365551  62.7418825  38.1125484
  45.0269751  63.4030095  38.6207532  45.4488581  64.1857221  39.2514305
  45.2416465  62.0573177  39.2784330  46.3102433  61.8791755  39.4004214
  44.7595318  62.0496454  40.2548820  44.8117701  61.2746280  38.6547632
  45.7158197  63.4321073  37.2861134  46.7814120  63.2479727  37.4221041
  45.2939568  62.6603959  36.6424371  45.5732485  64.4085694  36.8233335
  42.9410873  64.0980228  39.7857595  42.3204024  63.3007770  40.4872668
  43.1291304  65.3654466  40.1386980  43.6166361  66.0590705  39.5713056
  42.6237515  65.8548186  41.4152133  43.0976341  65.2313616  42.1737162
  43.0152521  67.3226594  41.6279800  42.8430025  67.8732467  40.7031894
  42.3622283  67.7575088  42.3846278  44.4582154  67.5133955  42.0546528
  45.2623036  66.4170073  42.3728055  44.8493267  65.4212183  42.3111011
  46.5871692  66.5840918  42.7695862  47.1928760  65.7232925  43.0119448
  47.1249816  67.8585145  42.8511992  48.4428012  68.0166215  43.2269857
  48.8822599  67.1413283  43.2494978  46.3459398  68.9678286  42.5420243
  46.7639164  69.9616024  42.6097239  45.0190352  68.7877500  42.1442444
  44.4163342  69.6505406  41.9018831  41.1234048  65.6811979  41.5965958
  40.6704010  65.3334289  42.6879872  40.3500945  65.9125563  40.5403366
  40.6900687  66.1956413  39.6210447  38.9007548  65.7647927  40.6476738
  38.5474103  66.4177615  41.4460619  38.2157219  66.1699148  39.3423478
  38.6202088  67.1247630  39.0070563  38.4528528  65.4352838  38.5720608
  36.7001737  66.2863447  39.4687704  36.3211768  65.4284032  40.0250470
  36.4593218  67.1760037  40.0510748  35.9911415  66.3625390  38.1254373
  36.3207847  67.1936507  37.2742042  35.0024076  65.4924489  37.9322806
  34.7621260  64.8230867  38.6624449  34.4845960  65.4960424  37.0527630
  38.5538060  64.3137747  40.9738673  37.7317970  64.0331057  41.8506085
  39.1974600  63.3999475  40.2531854  39.8764805  63.6360219  39.5295736
  38.9974179  61.9665127  40.4232435  37.9297402  61.7636473  40.3392201
  39.7620975  61.1843651  39.3154605  40.8000622  61.5173269  39.2985232
  39.7589895  59.6893424  39.6073296  40.2987174  59.1638273  38.8187793
  40.2443407  59.5038365  40.5648612  38.7309623  59.3283496  39.6452552
  39.1216665  61.4713609  37.9540823  38.1670779  60.9491605  37.8959250
  38.9067208  62.5370015  37.8823780  39.9773792  61.0639543  36.7762480
  39.4562026  61.2995628  35.8487543  40.9230022  61.6061833  36.8084155
  40.1722823  59.9923748  36.8209705  39.4703490  61.5040055  41.8007621
  38.7678311  60.7680008  42.4893510  40.6570396  61.9534963  42.1956968
  41.2333648  62.5828590  41.6362159  41.2531658  61.5876368  43.4781091
  41.2699712  60.4975830  43.4769958  42.6570269  62.1895178  43.5758550
  43.2520713  61.7808435  42.7592636  42.5720099  63.2627865  43.4030302
  43.4436456  61.9860994  44.8751044  42.8252892  62.2778386  45.7247071
  43.8174760  60.5099835  45.0396240  44.3759533  60.3772662  45.9660921
  42.9107335  59.9056345  45.0744147  44.4317665  60.1932554  44.1980228
  44.6941704  62.8554419  44.8450170  45.2576215  62.7147103  45.7684798
  45.3145522  62.5726969  43.9944133  44.4071498  63.9022953  44.7523782
  40.4514594  61.9738787  44.7288912  40.2588760  61.1483616  45.6259972
  39.2826105  62.2162628  45.2080023  39.1865726  61.3315818  44.7300123
  38.1058780  62.7846563  45.8601499  38.3101457  62.8779656  46.9259684
  37.8074520  64.1925878  45.2705538  38.7556075  64.6668341  45.0147127
  37.2532160  64.0672918  44.3410586  37.0041449  65.1588649  46.1993892
  37.4469234  65.1074811  47.1939725  37.1577838  66.1754509  45.8343369
  35.5096405  64.9422299  46.3467624  35.0610436  63.8954958  46.8530869
  34.7699755  65.8664354  45.9505342  36.9080706  61.8801759  45.6971849
  36.2489680  61.5260181  46.7037677  36.5964547  61.3761927  44.4764296
  37.1352974  61.5886878  43.6369462  35.4666058  60.4845208  44.2284024
  34.5782547  60.8960836  44.7082672  35.2158835  60.3833876  42.6996263
  36.1486376  60.1146968  42.2027329  34.5083377  59.5764738  42.5082132
  34.6701369  61.6930463  42.0762518  35.3387851  62.5110677  42.3427021
  34.6958563  61.6010648  40.9912191  33.2456149  62.0641846  42.5026125
  33.1423560  61.9733929  43.5837011  33.0364195  63.1028241  42.2479003
  32.2482341  61.1361640  41.7974584  32.3136104  61.2670669  40.7164088
  32.4913825  60.0954289  42.0081388  30.8835509  61.4401233  42.2617574
  30.2062629  60.8121465  41.7843320  30.8250842  61.2952048  43.2897994
  30.6542409  62.4298189  42.0380596  35.7131694  59.1207405  44.8270508
  34.7213077  58.3966188  45.1109102  36.9501061  58.6960983  45.0148603
  37.7655313  59.2587328  44.7711508  37.2978454  57.4020247  45.5824206
  36.7011266  56.6288116  45.0989072  38.3420066  57.1849838  45.3594282
  37.0850265  57.3295180  47.0786131  36.8043777  56.2562894  47.6117787
  37.2340874  58.4860236  47.7995781  37.5133520  59.3842436  47.4043981
  36.9874529  58.4946213  49.2388093  37.4523782  57.6332138  49.7182992
  37.6077575  59.7807597  49.8113467  37.4408693  59.8181554  50.8875061
  38.6795974  59.7886370  49.6093487  37.1438620  60.6491634  49.3418565
  35.5113743  58.3759198  49.5351742  35.1466665  57.8058961  50.5694634
  34.6110689  58.8966368  48.6480593  34.8866957  59.3819055  47.7938455
  33.1639777  58.8098604  48.8303999  32.8866196  59.0435848  49.8586797
  32.5121178  59.8398562  47.8920991  31.4291013  59.8000193  48.0051047
  32.8672817  60.8387979  48.1448578  32.7774869  59.6111673  46.8598309
  32.6716284  57.4033180  48.5877326  31.4861169  57.1237610  48.9238124
  33.4543613  56.4780728  47.9869202  34.3986363  56.6753357  47.6570579
  33.0271081  55.1023393  47.7501950  31.9410246  55.0495140  47.8322023
  33.4495050  54.6682240  46.3197619  34.5374872  54.6820424  46.2517494
  33.1333331  53.6391604  46.1529643  32.8620960  55.5670458  45.2043892
  32.8664470  56.6010075  45.5494779  33.5171426  55.5172019  44.3347740
  31.4396155  55.2032499  44.7666819  31.2913956  55.4617762  43.7188427
  31.2825457  54.1276978  44.8547320  30.4326387  55.9571271  45.6456880
  30.5417175  55.6527158  46.6865596  30.6287404  57.0285607  45.6046012
  29.0643654  55.6741755  45.1759374  28.3804105  56.1841300  45.7706206
  28.9653545  55.9845526  44.1890570  28.8814259  54.6517018  45.2370163
  33.6023476  54.1695596  48.7905759  33.5545248  52.9307123  48.5835094
  34.1158437  54.6559576  49.9371415  34.1679540  55.6547921  50.1341825
  34.6534359  53.8292848  51.0225671  35.3399062  53.1043085  50.5838623
  35.4378863  54.6859028  52.0279133  36.2388880  55.1966046  51.4932124
  34.7725011  55.4558219  52.4166024  36.0577817  53.9269794  53.2252682
  35.2637913  53.4172563  53.7689627  36.7291723  53.1560420  52.8455735
  36.8333321  54.8266262  54.2026266  37.6493561  55.3372819  53.6919118
  36.1829721  55.5974991  54.6153018  37.3637521  53.9389734  55.2950534
  37.1587832  52.9395734  55.2521548  38.0920572  54.3977524  56.3224163
  38.4219239  55.6807816  56.4362239  38.1202218  56.3497299  55.7275646
  38.9775917  55.9960858  57.2317347  38.5103463  53.5234440  57.2329486
  38.2753603  52.5351366  57.1370791  39.0670152  53.8397455  58.0264586
  33.5308274  53.0575093  51.7285443  32.3851914  53.5178659  51.7506530
  33.8449802  51.8925313  52.3341475  34.7899680  51.5187537  52.4182335
  32.7981098  51.0665432  52.9290492  31.9028173  51.1632200  52.3158918
  33.2287132  49.5602738  52.9445131  34.1143523  49.5746238  53.5806895
  32.2093379  48.5632049  53.5353739  32.6193425  47.5540031  53.4919015
  32.0020727  48.8257232  54.5725910  31.2849198  48.6049634  52.9602387
  33.4581131  49.0937147  51.6202570  34.1802580  49.6136367  51.2106305
  32.4607922  51.5394126  54.3224065  33.2863079  51.7779192  55.1946590
  31.1142305  51.6093358  54.5796675  30.4199044  51.3844310  53.8672940
  30.5045478  51.9980137  55.8472710  31.3020398  52.2886191  56.5305542
  29.5519484  53.2248276  55.6442683  29.2515867  53.4596200  56.6655697
  30.1830520  54.4840388  55.0127928  29.4272512  55.2642643  54.9235668
  30.9976821  54.8385988  55.6430658  30.5694138  54.2389916  54.0234104
  28.4801428  52.8870419  54.7742364  27.6553373  52.7894130  55.2939964
  29.7587333  50.8411400  56.4678626  29.8231842  50.6068443  57.6877821
  29.0646248  50.0422414  55.6474374  29.0221135  50.1884541  54.6394897
  28.2986490  48.8844416  56.0980476  27.8221239  49.0827551  57.0595098
  27.2098536  48.6077216  55.0470369  26.6176110  47.7454264  55.3545116
  26.5613208  49.4796333  54.9567192  27.6773544  48.4014346  54.0845824
  29.2003898  47.6957741  56.3331011  28.8986872  46.5796934  55.8702821
  29.0913758  47.9509792  57.6622261  28.7032638  48.8701019  57.8736701
  29.3378319  47.3651455  58.9189445  29.0408647  46.3210023  59.0191278
  30.8362780  47.4397350  59.1555551  31.0748770  46.9949501  60.1222934
  31.3579533  46.8962727  58.3670200  31.1533288  48.4828112  59.1483531
  28.5204246  48.2724568  59.9257879  27.6235938  47.7750235  60.6025793
  28.8373527  49.5895276  59.9986105  29.5198138  49.9565872  59.3360072
  28.3933307  50.6707575  60.8701215  27.9636106  50.1529399  61.7274759
  29.5252105  51.5294115  61.2551439  29.2211117  52.2922436  61.9714959
  30.6091718  50.6361784  61.8700542  31.4612445  51.2486591  62.1643152
  30.2074918  50.1262771  62.7453832  30.9313212  49.8962952  61.1356874
  30.0278955  52.1350430  60.0837292  30.8316125  52.6506716  60.3010266
  27.3193817  51.5519568  60.3062008  27.1141271  52.6715195  60.8064925
  26.6268004  50.9940715  59.2937957  26.8787648  50.0683595  58.9454779
  25.5046996  51.5334243  58.5688892  25.1989969  50.8683873  57.7611142
  24.1956438  51.5831849  59.4321138  24.4260663  52.1164321  60.3539473
  23.4648972  52.1843755  58.8908483  23.5110512  50.2341511  59.8216311
  24.2777386  49.6308602  60.3058629  22.3576421  50.4624450  60.8167266
  21.9000713  49.5057597  61.0680674  22.7458547  50.9292311  61.7214071
  21.6101241  51.1136773  60.3634813  23.0205691  49.4356910  58.5980160
  22.5541618  48.5090246  58.9303678  22.2937890  50.0298711  58.0427462
  23.8682903  49.2032623  57.9522051  25.9408460  52.8132083  57.9195972
  26.4155947  52.7459155  56.7861483  25.8258982  53.9924945  58.5608102
  25.4112528  54.1646307  59.4752123  26.3565136  55.1100063  57.8514155
  26.4312773  54.6618714  56.8603053  25.4971242  56.3495311  57.8333273
  26.0108690  57.1250785  57.2649178  24.5709746  56.1272896  57.3031701
  25.1570000  56.8954109  59.2046937  24.4634616  56.2143971  59.6982791
  26.0616540  56.9237077  59.8128535  24.4158648  58.5745943  59.1495346
  25.9865193  59.4829977  59.1341524  25.7876274  60.5545879  59.1014337
  26.5516724  59.2472625  60.0366051  26.5658594  59.1943752  58.2575864
  27.6684535  55.6091207  58.3572380  28.1927141  56.5616384  57.7858346
  28.2966535  55.0091886  59.3815994  27.9945150  54.1400320  59.8208033
  29.4949149  55.6016320  59.9395362  29.4281401  56.6888286  59.9826958
  29.6209688  55.1541337  61.4033793  28.7062524  55.4267693  61.9282563
  29.6908061  54.0669223  61.4272169  30.7853342  55.7216597  62.1513456
  31.5184991  54.9184603  62.7035907  30.9733514  57.0671077  62.2312909
  31.7529535  57.4407783  62.7715982  30.3337560  57.7000260  61.7519433
  30.7086044  55.4431547  59.0253907  31.1911343  54.3567633  58.7148437
  31.1834976  56.5948133  58.5070512  30.9585555  57.5344479  58.8353450
  32.0792313  56.5122844  57.4032087  31.7302191  55.6793565  56.7914590
  32.0721568  57.7913872  56.5213294  32.7750341  57.6693989  55.6966632
  31.0712585  57.9543550  56.1232764  32.3682360  58.6504712  57.1231307
  33.4669564  56.2661766  57.8748938  34.2021816  55.5280766  57.2141424
  33.8947255  56.8468265  59.0185477  33.3269657  57.4114375  59.6501276
  35.2815514  56.6637293  59.4002393  35.8514416  56.5781395  58.4757002
  35.8597990  57.8779763  60.1378096  35.9336198  58.7188235  59.4478158
  35.1784132  58.1769049  60.9334716  37.1995166  57.5949996  60.7175362
  38.3573899  57.4506726  59.9564440  38.2865937  57.5209737  58.8815158
  39.5872540  57.2210188  60.5262778  40.4673261  57.0984932  59.9114465
  39.6703271  57.1526565  61.8921949  40.9102802  56.9339679  62.5230202
  40.7841270  56.9142531  63.4941364  38.5404768  57.3019006  62.6622613
  38.6183149  57.2455789  63.7381842  37.3055782  57.5245704  62.0774316
  36.4274913  57.6410900  62.6952605  35.4755303  55.3870886  60.1709446
  35.0461143  55.2262475  61.3053308  36.1050379  54.4163007  59.4722708
  36.3937270  54.6145389  58.5140191  36.4774346  53.0771742  59.8138040
  35.9984361  52.7814953  60.7472243  35.9613648  52.0157709  58.7861894
  34.8785051  52.0959522  58.6902055  36.3830533  52.2216217  57.8028145
  36.3049046  50.7077242  59.1837523  35.5873198  50.3337772  59.7353877
  38.0195554  53.0616411  59.9843658  38.4919399  54.0212080  60.5970118
  38.8271666  52.0703162  59.4605243  38.7901778  51.6925050  58.5145245
  39.8403577  51.5062671  60.3605301  40.7002051  52.1687598  60.2557882
  39.3336764  51.4986264  61.8020022  40.0205797  50.9255575  62.4233111
  39.3280216  52.5176138  62.1880989  38.0291543  50.9474369  61.9081684
  37.7440639  50.9601909  62.8454356  40.3479392  50.1168066  59.9849326
  41.5593030  49.8802517  60.0397827  39.4308809  49.1855198  59.6357035
  38.4283053  49.3574649  59.5556530  39.8525950  47.8163041  59.3391878
  40.8467835  47.7393528  59.7782548  38.9241764  46.7839629  59.9939607
  37.9083178  47.1809425  59.9759428  38.9259704  45.8860074  59.3768784
  39.2563257  46.3738623  61.4416152  38.5652920  45.5858576  61.7401886
  40.2570723  45.9409274  61.4526439  39.2025379  47.4779336  62.4907646
  39.8985914  48.2679222  62.2071867  38.2058192  47.9168557  62.4907326
  39.5235017  47.0318730  63.8524262  39.7407461  46.0462201  63.9931356
  39.5478449  47.8357131  64.9124760  39.2825115  49.1295075  64.7808390
  39.0577793  49.5132473  63.8630824  39.3030628  49.7403790  65.5978749
  39.8475523  47.3537288  66.1121541  40.0587531  46.3620960  66.2248685
  39.8641226  47.9736127  66.9211945  40.0352709  47.5018983  57.8329888
  40.2725420  46.3392282  57.4856635  39.9454156  48.5152426  56.9491629
  39.7444845  49.4818133  57.2044368  40.1384174  48.2888006  55.5159622
  40.1541097  47.2097636  55.3588508  38.9783693  48.8722719  54.7090949
  38.8097307  48.2518398  53.8291961  38.0687940  48.8278846  55.3089387
  39.1959124  50.2126762  54.2960121  38.4213531  50.5269913  53.7847617
  41.4975739  48.8398641  55.0177449  42.0907142  49.7050738  55.6642700
  42.3532290  48.8924974  53.4049516  41.6438444  48.6346329  52.7335892
  43.6807663  49.2306521  52.9117447  44.2242494  49.8500004  53.6262941
  44.5238704  47.9751972  52.6738466  44.0804313  47.4025647  51.8592082
  45.5194487  48.2753101  52.3459457  44.6573852  47.0866981  53.8726432
  45.2247320  47.5109351  55.0541530  45.2475925  46.5067891  55.9150422
  45.6376491  46.5465591  56.9216828  44.7139442  45.4473986  55.3334443
  44.6036519  44.5286805  55.7624650  44.3307424  45.7846334  54.0588310
  43.8581606  45.1330777  53.3392127  43.4255309  49.9185193  51.5710435
  42.7441273  49.3735882  50.7086293  43.9758595  51.1089271  51.3976373
  44.5548842  51.5771721  52.0951400  43.7889069  51.8585850  50.1658781
  42.8834296  51.5142797  49.6676907  43.6565816  53.3499506  50.4941351
  42.8646844  53.4942077  51.2278862  44.5810579  53.7082042  50.9473060
  43.3727151  54.1058861  49.3354668  43.2927127  55.0531038  49.5746262
  44.9744026  51.6371909  49.2417533  46.1260544  51.7197794  49.6756878
  44.6934042  51.3601234  47.9699897  43.7468267  51.2829288  47.5978646
  45.7448501  51.1391268  46.9919898  46.6870959  51.4113260  47.4681364
  45.8121003  49.6549608  46.5607940  44.8788199  49.3747364  46.0726383
  46.9575809  49.4516904  45.5637081  46.9982316  48.4035928  45.2645762
  46.7895812  50.0732617  44.6839199  47.9018446  49.7328845  46.0308536
  46.0046710  48.7752860  47.7915364  46.0513238  47.7291711  47.4883991
  46.9319440  49.0485268  48.2936971  45.1677177  48.9166795  48.4743292
  45.5322446  52.0088608  45.7552652  44.6557184  51.7524996  44.9280586
  46.3501901  53.0474782  45.6465961  47.0794639  53.2652836  46.3249363
  46.2778839  53.9787904  44.5367463  45.3429596  53.8375762  43.9936046
  46.3285734  55.4056006  45.0828271  45.5336244  55.5318665  45.8175795
  47.2734897  55.5497872  45.6079598  46.1906731  56.4571005  44.0310493
  44.9381560  56.7858158  43.5222456  44.0580907  56.2983580  43.9160221
  44.8049902  57.7332977  42.5124541  43.8263316  57.9751999  42.1233874
  45.9283768  58.3660531  42.0054638  45.8278070  59.1034188  41.2226232
  47.1819264  58.0503353  42.5082677  48.0600082  58.5427988  42.1164935
  47.3090756  57.0968709  43.5190643  48.2877361  56.8559689  43.9071310
  47.4322374  53.7244917  43.5636476  48.5990863  53.9010434  43.9135763
  47.1079177  53.3225465  42.3399132  46.1522429  53.2003750  42.0047926
  48.1481301  53.0205820  41.3659165  49.0861608  53.2037889  41.8910591
  48.0374253  51.5609400  40.9068888  47.1035019  51.4197227  40.3647461
  48.8471224  51.3356269  40.2131138  48.0898084  50.6596873  42.0047597
  48.9504410  50.1921639  42.0029159  48.1616303  53.9216525  40.1429841
  47.1277008  54.1487377  39.5099675  49.3567896  54.4181811  39.8199148
  50.2057362  54.2286466  40.3541070  49.5652485  55.2816739  38.6697974
  48.5885077  55.5075736  38.2427275  50.2544697  56.6006273  39.0492735
  51.2422279  56.3866969  39.4573341  50.4038507  57.4653007  37.8122112
  50.8918493  58.4028517  38.0798406  51.0066260  56.9405967  37.0716022
  49.4190753  57.6762231  37.3951475  49.4465969  57.3309050  40.1130921
  49.9465763  58.2644216  40.3727099  48.4498690  57.5478596  39.7280401
  49.3645877  56.7040655  41.0011128  50.4772494  54.5650830  37.6998830
  51.6296755  54.2636769  38.0257824  49.9623559  54.2986938  36.5083384
  49.0138145  54.5464985  36.2262443  50.7364037  53.6145117  35.4875555
  51.6406020  53.1978220  35.9326758  49.9294684  52.4639231  34.8862040
  48.9782560  52.8507435  34.5201248  50.6745559  51.8388385  33.7224533
  50.0827725  51.0216048  33.3079313  50.8430400  52.5904150  32.9513633
  51.6327516  51.4529995  34.0675261  49.7015168  51.4764990  35.8973285
  49.1829901  50.7350478  35.5197450  51.1023286  54.6155379  34.4043037
  50.2409196  55.3251098  33.8851696  52.3852326  54.6848079  34.0771144
  53.1179302  54.1076228  34.4903802  52.8430512  55.6255581  33.0687716
  51.9482208  56.1382126  32.7166511  53.8365197  56.6165994  33.6699349
  54.7532404  56.0918877  33.9420339  54.1727016  57.6847075  32.6517169
  54.8821741  58.3895942  33.0851191  54.6135241  57.2214905  31.7692643
  53.2629835  58.2143998  32.3666118  53.2405299  57.2452392  34.9265471
  52.4191768  57.9006736  34.6373710  52.8157959  56.4564263  35.5478725
  54.2316250  58.0372671  35.7526949  53.7296489  58.4506637  36.6272000
  55.0420119  57.3828620  36.0748814  54.6394442  58.8491280  35.1503874
  53.5019639  54.9517287  31.8710968  54.5442068  54.3086609  32.0020681
  52.8722934  55.0936750  30.7086957  51.9866404  55.5892814  30.6005652
  53.4035358  54.5462239  29.4681511  53.9720735  53.6395365  29.6735403
  52.2805260  54.1715971  28.4951635  51.4807568  54.9079362  28.5779747
  52.6627476  54.2295659  27.4758121  51.7097351  52.8062438  28.7225732
  50.8448675  52.5226864  29.7603541  50.5230707  51.2396271  29.7215390
  49.8632274  50.7334983  30.4111088  51.1454914  50.6838900  28.6979089
  51.0803621  49.7021001  28.4268815  51.8957071  51.6427517  28.0572954
  52.5164619  51.4940080  27.1857033  54.2601505  55.6347727  28.8474502
  53.7831623  56.7431967  28.5969938  55.5230012  55.3190928  28.6002451
  55.9355109  54.4068635  28.7937791  56.4322937  56.2854835  28.0174841
  55.8536052  57.1652073  27.7351020  57.4913753  56.6662926  29.0485319
  58.0750202  55.7805567  29.3029089  58.1800670  57.3843166  28.6029543
  56.9093035  57.2608898  30.3241280  56.4689351  58.2322040  30.0966252
  56.1017571  56.6212222  30.6798234  58.1301197  57.4601996  31.6400089
  58.2417220  55.7698137  32.2347538  58.9583382  55.7186429  33.0530819
  57.2630878  55.4426490  32.5876366  58.5710633  55.1199165  31.4233884
  57.0985623  55.7576398  26.7428155  57.5731858  54.6182481  26.6992712
  57.1210502  56.5946674  25.7078691  56.7178140  57.5318510  25.7293287
  57.7348182  56.2379784  24.4312647  58.3854495  55.3780547  24.5895815
  56.6697435  55.8601870  23.3982228  56.1205268  54.9907614  23.7556568
  55.9530498  56.6762979  23.3109636  57.2455737  55.5556178  22.0246584
  58.3289532  55.6754420  22.0496597  57.0462841  54.5142194  21.7697507
  56.6592313  56.4644330  20.9492856  55.6549955  56.1253960  20.6941909
  56.5635641  57.4776837  21.3404657  57.5281138  56.4829969  19.6874771
  57.6707926  55.4606049  19.3372525  57.0009476  57.0196123  18.8980160
  58.8681982  57.1220542  19.9082858  59.4610135  56.9853901  19.0637208
  58.7433406  58.1394093  20.0824933  59.3296806  56.6836290  20.7288169
  58.5378086  57.4226760  23.9116223  57.9947872  58.5042891  23.7102251
  59.8320148  57.2159013  23.7033978  60.3065705  56.3284928  23.8678763
  60.6876816  58.2824419  23.2076958  60.0406461  59.0743739  22.8293695
  61.5692960  58.8147633  24.3349225  61.9848398  59.7775760  24.0356214
  60.9516365  58.9934974  25.2145144  62.7029143  57.8814056  24.7077829
  62.2904401  56.9305808  25.0440822  63.3034804  57.6727220  23.8222042
  63.5956056  58.4526982  25.7950027  63.2552340  59.5156520  26.3484153
  64.6370916  57.8366175  26.1019773  61.5821907  57.7899170  22.0788178
  61.7654987  56.5883909  21.8935393  62.1422299  58.7253458  21.3233794
  61.9872780  59.7267934  21.4466135  63.0442215  58.3847962  20.2345080
  63.1630033  57.3024479  20.1833003  62.4913297  58.8525354  18.8830644
  62.3845278  59.9378512  18.9032611  63.4421638  58.4708459  17.7541438
  63.0332758  58.8121279  16.8035549  64.4116986  58.9399928  17.9212825
  63.5629687  57.3874894  17.7309342  61.2192990  58.2342795  18.6541942
  60.8613668  58.5324044  17.7915540  64.3695098  59.0768925  20.5073352
  64.4211995  60.3037375  20.6093969  65.4353326  58.2897549  20.6402717
  65.4032757  57.2728516  20.5572104  66.7661732  58.8268337  20.9200799
  66.6280702  59.5641728  21.7112749  67.7353719  57.7199486  21.3890779
  68.6061775  58.1893596  21.8463087  67.0526905  56.8218561  22.4116340
  67.7467214  56.0457913  22.7349180  66.7472346  57.4166789  23.2729723
  66.1739121  56.3594679  21.9614112  68.1449993  56.9258427  20.2646246
  68.7482054  56.2160460  20.5679991  67.3800015  59.4971442  19.6985674
  66.8686035  59.3747386  18.5860325  68.4882609  60.1968811  19.9175975
  68.9254004  60.2935212  20.8341993  69.1833145  60.8959407  18.8470120
  68.4838822  61.5830341  18.3727251  70.3742049  61.7034066  19.4039750
  70.0307847  62.3203434  20.2343505  71.4459303  60.7602175  19.9228921
  72.2819968  61.3397365  20.3141652  71.0318497  60.1393591  20.7172227
  71.7943068  60.1232648  19.1085101  70.9379112  62.6298532  18.3195322
  71.8824721  63.0500572  18.6686899  71.1613531  62.0392732  17.4302707
  70.0038773  63.7656279  17.9365040  70.4719527  64.3773261  17.1651223
  69.0693167  63.3553973  17.5563379  69.8004973  64.3811503  18.8137490
  69.6974034  59.8845186  17.8274420  70.1084441  60.2484116  16.7250911
  69.6640308  58.6125780  18.2073594  69.3229780  58.3054969  19.1176500
  70.1180572  57.5293178  17.3468389  70.7975971  57.9483930  16.6052430
  70.8397814  56.4831255  18.1900731  70.1845678  56.1549739  18.9956546
  71.0526467  55.6085515  17.5747962  72.1298751  57.0092971  18.7759184
  72.6881561  57.9687152  18.2044839  72.5902254  56.4608571  19.8004408
  68.9634471  56.8807635  16.5908563  69.1057375  55.7903899  16.0376259
  67.8204018  57.5561171  16.5709819  67.6734685  58.4605126  17.0192000
  66.6641794  57.0195624  15.8790108  65.8783603  57.7738704  15.8518106
  66.9325789  56.8018649  14.8447408  66.1260998  55.7620770  16.5303999
  65.2905111  55.0615717  15.9591155  66.6103445  55.4635529  17.7289225
  67.3164200  56.0154441  18.2173142  66.1475699  54.2868408  18.4532486
  65.8985809  53.4906279  17.7504090  67.2509447  53.7755250  19.3841751
  68.1630025  53.6369026  18.8043127  67.4608850  54.5408483  20.1320484
  66.9227901  52.4724190  20.0973645  66.0327668  52.6119739  20.7112066
  66.6828613  51.7081828  19.3585193  68.0651828  51.9849939  20.9722568
  69.1291275  52.6428783  20.9853244  67.9017540  50.9434101  21.6413161
  64.9104440  54.6713969  19.2614361  64.9409693  55.6312452  20.0264940
  63.8181169  53.9406110  19.0673884  63.7632126  53.1568251  18.4153691
  62.5815903  54.2141719  19.7945653  62.6099387  55.2510644  20.1276319
  61.3591607  54.0138305  18.8966860  61.3745863  54.7548580  18.0967377
  61.4178455  53.0326955  18.4235433  60.0411934  54.1256262  19.6599244
  60.1012599  53.5193691  20.5638146  59.9025140  55.1580093  19.9781462
  58.8291504  53.6882459  18.8490142  58.5071418  54.3492801  17.8363730
  58.1995443  52.6780530  19.2315106  62.4709553  53.2773886  20.9855851
  62.3692405  52.0636962  20.8155711  62.4876991  53.8302372  22.1916195
  62.5717991  54.8299792  22.3746307  62.3813467  52.9924425  23.3746441
  62.3809964  51.9564684  23.0365515  63.5848289  53.2028372  24.2975420
  63.4437506  52.5591725  25.1646162  64.4652692  52.8373020  23.7686886
  63.9183971  54.5958207  24.8183561  63.4030561  55.3513853  24.2259037
  63.4581386  54.7270431  26.2767974  63.6984053  55.7243114  26.6456630
  62.3807213  54.5681942  26.3337871  63.9675296  53.9824944  26.8882563
  65.4299365  54.8104020  24.7149669  65.6821944  55.8046351  25.0838211
  65.9452929  54.0588370  25.3114197  65.7387072  54.7215873  23.6736708
  61.0796877  53.2151924  24.1198772  60.6472046  54.3464454  24.3393816
  60.4527707  52.1039926  24.4863620  60.8158581  51.1679408  24.3019398
  59.1814368  52.1106567  25.1865475  58.8525335  53.1486195  25.2479469
  58.1282567  51.2668042  24.4324529  58.5081714  50.2526976  24.3080080
  56.8388098  51.2015119  25.2376489  56.1035580  50.6057104  24.6982804
  57.0373757  50.7448441  26.2064234  56.4508981  52.2096401  25.3841007
  57.8756870  51.8526664  23.0537401  57.1324286  51.2488868  22.5323783
  57.5087704  52.8737371  23.1541735  58.8051671  51.8549927  22.4838740
  59.3379998  51.5200751  26.5733493  59.7307459  50.3609063  26.7238796
  59.0402810  52.3168624  27.5906985  58.7420435  53.2887482  27.5010634
  59.1260966  51.8214909  28.9495748  59.2529007  50.7391171  28.9223597
  60.3454765  52.4018580  29.6724909  60.2289672  52.2291057  30.7425845
  61.2315752  51.8522870  29.3556159  60.5825492  53.8631892  29.4474008
  60.7081208  54.0559147  28.3813006  59.7115174  54.4327154  29.7732635
  61.8096279  54.3315308  30.1992997  61.7138808  54.0817185  31.2563670
  62.6927584  53.8099733  29.8284300  61.9948796  55.8330083  30.0402615
  62.2625516  56.0493147  29.0070310  61.0445074  56.3287781  30.2331915
  63.0354145  56.4098839  30.9413440  63.4454862  57.2567244  30.5000376
  62.6010194  56.6690788  31.8507724  63.7835060  55.7056750  31.1035840
  57.8427248  52.1431879  29.6917997  57.1060597  53.0603827  29.3175681
  57.5653878  51.3589075  30.7239884  58.1624228  50.5901285  31.0293634
  56.3666295  51.5323516  31.5171212  55.8399438  52.4279272  31.1876920
  55.4119208  50.3231586  31.3439024  55.9056514  49.4276754  31.7213624
  54.1262880  50.5398575  32.1361201  53.4676436  49.6807951  32.0026568
  54.3636058  50.6530709  33.1929096  53.6245849  51.4383623  31.7786679
  55.0800191  50.1462590  29.8611952  54.6183525  51.0616478  29.4897072
  56.0071020  50.0085905  29.3053188  54.1563253  48.9789854  29.5719512
  53.9691506  48.9196267  28.4991198  54.6229308  48.0535851  29.9094337
  53.2122291  49.1217065  30.0978439  56.7733660  51.6610340  32.9737544
  57.5144040  50.8218133  33.5029890  56.3140960  52.7343295  33.6042787
  55.7337951  53.4530704  33.1708836  56.6190711  52.9633156  35.0020157
  57.3663144  52.2510928  35.3522558  57.0361254  53.9600856  35.1437164
  55.3333439  52.8100141  35.7832003  54.2546284  53.0752211  35.2602289
  55.4251988  52.3646351  37.0270754  56.2949022  52.1130452  37.4952427
  54.2274707  52.2070747  37.8201776  53.4701291  52.8943293  37.4429446
  53.6821922  50.7846763  37.7035582  53.6403879  50.5038890  36.6505716
  54.3736328  50.0966053  38.1898526  52.2942814  50.6206883  38.3218370
  52.3508425  50.8124304  39.3938020  51.6200635  51.3647037  37.8985317
  51.7239867  49.2303736  38.0872438  51.7283362  49.0064526  37.0202192
  52.3572617  48.4864730  38.5715873  50.3051783  49.1264833  38.6265567
  50.3067190  49.3103862  39.7015722  49.6820084  49.8963518  38.1732061
  49.7270028  47.7901955  38.3499757  48.7592180  47.7449980  38.7278735
  49.7055684  47.6273468  37.3229806  50.3102851  47.0584440  38.8043669
  54.5217768  52.5340884  39.2649333  55.5631680  52.1569899  39.7919294
  53.5954573  53.2507510  39.8928608  52.7339754  53.5693147  39.4516919
  53.7309170  53.6482352  41.2817708  54.5977792  53.1286578  41.6899168
  53.9344401  55.1596367  41.3827166  54.8367018  55.4230422  40.8308992
  53.1004177  55.6531256  40.8845377  54.0524083  55.7211702  42.8016576
  53.1412832  55.5027904  43.3584872  55.2201747  55.0666828  43.5295112
  55.2943090  55.4743799  44.5374791  55.0570703  53.9901514  43.5835668
  56.1452610  55.2670204  42.9876669  54.2427663  57.2306251  42.7316153
  54.3278897  57.6342898  43.7405726  55.1509130  57.4570138  42.1727892
  53.3856181  57.6821819  42.2304542  52.5005253  53.2597684  42.0888828
  51.3722864  53.6311055  41.7439672  52.7263025  52.5030111  43.1546052
  53.6475602  52.1612867  43.4277163  51.6439165  52.0921039  44.0375773
  50.6860208  52.2829532  43.5544867  51.6967823  50.5919183  44.3173938
  52.6395342  50.3501126  44.8064939  50.9006533  50.3281894  45.0121123
  51.5591642  49.7564269  43.0624467  50.6370115  49.9561978  42.2753234
  52.4682229  48.8117759  42.8715150  52.4177044  48.2149931  42.0455082
  53.2184750  48.6805183  43.5508044  51.7874408  52.8815740  45.3365148
  52.7917499  52.7665713  46.0245690  50.7921310  53.7024667  45.6475159
  49.9689999  53.8449297  45.0632953  50.7985680  54.4833441  46.8805803
  51.7721236  54.5164496  47.3676764  50.4295415  55.9354576  46.5810541
  49.4173074  55.9844582  46.1810015  50.4351038  56.5163636  47.5041013
  51.4154052  56.5486591  45.5751900  51.4377716  55.9366692  44.6731139
  50.9651008  57.9340180  45.1877334  51.6706851  58.3590144  44.4751137
  49.9765174  57.8809536  44.7336496  50.9227742  58.5640676  46.0758297
  52.8340501  56.5744503  46.1788707  53.5276611  57.0104824  45.4602631
  52.8306540  57.1733838  47.0899279  53.1472918  55.5575077  46.4144879
  49.7563890  53.8033184  47.7584909  48.5504116  53.8908734  47.5136223
  50.2383483  53.1198140  48.7879811  51.2264827  53.0838969  49.0400572
  49.3689004  52.3512828  49.6547227  48.3816707  52.4202154  49.1966486
  49.8816999  50.8927676  49.7301144  50.8671137  50.8838399  50.1971956
  48.9660005  50.0403721  50.5908916  49.3480486  49.0202451  50.6284443
  48.9281450  50.4513971  51.5999641  47.9635879  50.0373462  50.1628252
  49.9937587  50.3315577  48.3379591  50.3557975  49.3044883  48.3875298
  49.0143600  50.3494689  47.8588730  50.6929846  50.9335621  47.7573612
  49.1887876  52.8896908  51.0609394  50.1591235  53.1127856  51.7880556
  47.9287216  53.0943518  51.4261320  47.1336544  52.9277341  50.8088576
  47.5543636  53.5773362  52.7445246  48.4239574  53.9477430  53.2857478
  46.5546314  54.7292798  52.6345592  46.9924246  55.5300522  52.0392228
  45.6671290  54.3869247  52.1033553  46.1445178  55.2823656  53.9949915
  46.7884477  54.9343893  55.0103608  45.1808823  56.0731875  54.0509602
  46.8975682  52.3991940  53.4520314  45.7076586  52.1446940  53.2821172
  47.6791650  51.6698329  54.2352382  48.6698545  51.8539176  54.3913316
  47.1544380  50.5123032  54.9506237  46.5621276  49.9560994  54.2231255
  48.2984954  49.6708995  55.5054826  48.8369575  50.2792614  56.2320357
  47.8625491  48.8341259  56.0498141  49.3239202  49.1029781  54.5224759
  49.8097853  49.9126054  53.9760954  50.3553974  48.3308842  55.3104460
  51.0975502  47.9157671  54.6297170  50.8450158  48.9983911  56.0190499
  49.8665257  47.5202660  55.8528292  48.6373151  48.2010752  53.4930344
  49.3815163  47.8059532  52.8013053  48.1423706  47.3754774  54.0044219
  47.8984891  48.7792905  52.9387744  46.2656293  50.8908077  56.1164863
  46.3513821  52.0055159  56.6385065  45.4072435  49.9522844  56.5112022
  45.2841782  49.0566822  56.0382365  44.5588670  50.1356692  57.6810097
  44.0397261  51.0911886  57.7475790  43.4548362  49.0908961  57.7189448
  42.8341171  49.2486389  58.6005377  42.8402494  49.1767750  56.8225248
  43.8979610  48.0955899  57.7604428  45.5990735  49.8615268  58.7590164
  46.6964047  49.3913374  58.4409517  45.2880284  50.1283298  60.0193306
  44.3873520  50.4769417  60.3482012  46.2973635  49.9162831  61.0403716
  47.1897629  49.5237091  60.5525047  46.5625977  50.8874740  61.4562116
  45.9537344  48.9951861  62.1896098  44.7884177  48.7855712  62.5146770
  46.9957045  48.4450772  62.8085900  47.9659230  48.6042588  62.5377001
  46.8311495  47.5544572  63.9406640  46.4340257  46.5956457  63.6049480
  48.1800592  47.3074456  64.6133853  48.9003358  46.9523977  63.8766821
  48.5691792  48.2442748  65.0141068  48.0502475  46.3587317  65.6524218
  48.9232128  46.2121370  66.0715954  45.8649402  48.1952053  64.9256221
  45.9797152  49.3788455  65.2546213  44.9030644  47.4079796  65.3924481
  44.7969525  46.4233073  65.1494587  43.9054127  47.9178247  66.3144237
  44.3474206  48.7914919  66.7930903  42.6377593  48.2856079  65.5366375
  42.9020672  48.9839053  64.7434534  42.2476820  47.3887886  65.0559204
  41.5453486  48.9007373  66.3867108  41.2129154  48.1756437  67.1299559
  41.9483605  49.7545128  66.9324120  40.3548887  49.3512993  65.5558600
  40.5859083  50.0257145  64.5287047  39.2002983  49.0326482  65.9299074
  43.5446212  46.9527810  67.4276739  43.1510638  45.8189509  67.1769390
  43.6961230  47.4142320  68.6605746  44.0690365  48.3391246  68.8773101
  43.3358933  46.6221823  69.8328399  43.4706286  45.5477939  69.7066181
  44.2082148  47.0345249  71.0230645  45.2523842  46.8224847  70.7930725
  44.1275077  48.1117532  71.1702363  43.8253299  46.3245322  72.3073583
  42.6462989  46.2089569  72.6434466  44.8266465  45.8555325  73.0433836
  44.6320699  45.3790242  73.9235226  45.7897001  45.9727388  72.7274966
  41.8782952  47.0294345  70.0642346  41.6149953  48.1631754  70.4715816
  40.9294276  46.1362337  69.8000386  41.0913316  45.1807829  69.4808021
  39.5286924  46.5163246  69.9693779  39.4229017  47.4476869  69.4125596
  38.5390738  45.4762723  69.3612066  37.5353353  45.9002127  69.3871798
  38.9278651  45.1812574  67.9168173  38.2343364  44.4533228  67.4953981
  38.8880146  46.1004287  67.3339364  39.9396564  44.7762937  67.8878382
  38.5230596  44.1882430  70.1761065  39.5126938  43.7303442  70.1451434
  38.3147268  44.4257638  71.2193224  37.4896485  43.1863103  69.6709795
  37.5215922  42.2881593  70.2878695  36.4959945  43.6292185  69.7279450
  37.7119163  42.9237477  68.6367484  39.1658481  46.7922632  71.4167413
  38.1579813  47.4341949  71.6927380  39.9983213  46.3177420  72.3389236
  40.8305175  45.7633185  72.1420984  39.7473983  46.5803564  73.7431815
  38.7556343  46.2302358  74.0290743  40.4654283  46.0491961  74.3684652
  39.8639844  48.0790031  73.9522072  39.1234444  48.6721077  74.7309506
  40.7931267  48.6973463  73.2293965  41.4121209  48.2205877  72.5727767
  41.0094149  50.1317108  73.3203234  40.7112258  50.4304985  74.3256285
  42.4831813  50.4664149  73.0829801  42.7781129  50.0686334  72.1126692
  42.5883055  51.5501164  73.0279792  43.4446265  49.9405044  74.1360376
  43.1124372  50.2433928  75.1283747  43.4524189  48.8504781  74.1209327
  44.8499521  50.4754123  73.8697760  45.5266153  50.1133611  74.6431134
  45.2119196  50.0834327  72.9194032  44.8862173  51.9413152  73.8378734
  44.0319099  52.4437994  74.0787145  45.9600247  52.6592002  73.5149370
  47.0919476  52.0509091  73.1928277  47.1409619  51.0317612  73.1926908
  47.9133309  52.6005265  72.9451115  45.9029069  53.9833729  73.5181088
  45.0335190  54.4549003  73.7699612  46.7272814  54.5299815  73.2703896
  40.1627338  50.9042824  72.3111811  39.6331360  51.9628104  72.6367695
  40.0362576  50.4607606  71.0492586  40.4754416  49.6145018  70.6857735
  39.2444825  51.1801654  70.1060604  39.3867902  52.2367333  70.3330225
  39.6365365  50.9881450  68.6196773  39.6912086  49.9199987  68.4065306
  38.8461466  51.3975170  67.9914501  40.8799730  51.5945367  68.2485728
  40.9094062  51.7105354  67.2755553  37.8341130  50.6722838  70.2403291
  37.3660063  50.2935600  71.3187318  37.0790209  50.6545926  69.1280306
  37.3619777  50.9378462  68.1897919  35.7317844  50.1815233  69.2952436
  35.3186973  50.5346531  70.2396606  35.0911756  50.5684707  68.5018748
  35.7583880  48.6914418  69.2620854  36.4038955  48.1166237  68.3914321
  35.1404275  48.0421616  70.2756035  34.7426104  48.5332597  71.0760185
  34.9693142  46.6136500  70.3536350  35.5452953  46.1840317  69.5350595
  35.5196834  45.9809211  71.6630661  35.3525090  44.9034078  71.6451254
  36.5883525  46.1817838  71.7440884  35.0047472  46.4133572  72.5205850
  33.4882695  46.2949976  70.2419864  33.0870000  45.4242362  69.4732820
  32.6179605  46.9664825  71.0228578  32.9016673  47.6745956  71.6996572
  31.1862499  46.7426808  70.9711718  31.0004371  45.7001981  71.2312517
  30.4657918  47.6357089  71.9679235  30.6816429  48.6801006  71.7428158
  28.9521139  47.4441532  71.8503167  28.4466721  48.0895745  72.5688457
  28.6299311  47.7031858  70.8416396  28.7002570  46.4038687  72.0564583
  30.9772984  47.3520847  73.4004221  30.4548417  47.9965569  74.1059669
  30.7894763  46.3086085  73.6535038  32.0489318  47.5509416  73.4494414
  30.6497346  47.0163763  69.5606956  29.8430176  46.2637840  69.0153796
  31.1233203  48.0980480  68.9323509  31.8414571  48.6979115  69.3357357
  30.6823905  48.5364547  67.6318004  29.6120181  48.7275848  67.7098149
  31.4446536  49.7872644  67.1972020  31.7620634  50.3252593  68.0899548
  32.3482556  49.4746610  66.6753318  30.6816321  50.7485818  66.3019987
  29.6080834  50.4017748  65.7359676  31.1799506  51.9101349  66.2086383
  30.9903419  47.4866387  66.5864190  31.9561411  46.7218024  66.6244507
  30.1503325  47.4781911  65.5342005  29.3711897  48.1334822  65.4709851
  30.2106792  46.5951098  64.3900647  30.2862253  45.6108442  64.8509064
  29.0011538  46.6957299  63.5162003  28.8488704  47.7262086  63.1924343
  29.1305566  46.0954263  62.6160256  27.8014575  46.2051732  64.3172746
  27.8472937  45.1160317  64.3461343  27.9234413  46.5557282  65.3431928
  26.3921723  46.5973437  63.8586226  26.4331709  46.9273152  62.8196135
  25.7476183  45.7172258  63.8881444  25.7702008  47.7020967  64.7113015
  26.2857966  48.6456060  64.5279054  24.7283582  47.8481745  64.4262852
  25.8545162  47.3547240  66.1411924  25.0260945  47.7361095  66.6399987
  25.8775844  46.3206429  66.2460784  26.7210946  47.7631516  66.5464217
  31.3935607  46.8397235  63.4879840  31.4450637  46.3446680  62.3648912
  32.3802565  47.6207985  63.9201348  32.2595784  48.1360785  64.7922938
  33.6725528  47.8980620  63.3599553  33.5218234  47.9915974  62.2841036
  34.3187268  49.1211193  63.9904630  33.9769401  49.2080316  65.0207897
  35.3983207  48.9699527  64.0244435  34.0279116  50.4410405  63.2598518
  34.3105840  50.3203026  62.2135772  32.9504246  50.6111963  63.2808710
  34.7180837  51.6929771  63.7973211  35.7436733  51.4599463  64.0843448
  34.7705881  52.4538941  63.0193400  33.9667076  52.2160788  64.9720686
  33.4664493  51.5874872  65.6004787  33.9708528  53.5650544  65.1791856
  34.6683555  54.3540899  64.3076060  35.1693958  53.9326879  63.5271010
  34.6884405  55.3650239  64.4396778  33.3004613  54.1209294  66.2338605
  32.7853154  53.5243799  66.8822873  33.3145499  55.1308804  66.3729379
  34.6089167  46.8472733  63.8299889  35.7934873  46.8098328  63.4808817
  34.1321371  45.9665916  64.6913547  33.1795238  45.9843511  65.0552440
  34.9524108  44.8721392  65.2024926  35.8969571  45.2863431  65.5546497
  34.2464870  44.1881036  66.3650896  34.8664476  43.3722513  66.7384390
  34.0763467  44.9105359  67.1633132  33.2900008  43.7899337  66.0269450
  35.2554244  43.8613427  64.1011192  36.3286656  43.2691984  64.0700662
  34.3009975  43.6622164  63.2009903  33.3953800  44.1298702  63.2188760
  34.4782543  42.7377895  62.0897419  34.7426752  41.7429794  62.4484066
  33.1692001  42.6306928  61.3019517  32.3741096  43.0989739  61.8827347
  33.2700164  43.2024800  60.3799085  32.7457058  41.2089580  60.9512188
  33.4198016  40.7970464  60.1995535  32.8246638  40.5726473  61.8330886
  31.3091542  41.1902124  60.4255554  31.2391419  41.8114977  59.5326759
  31.0419038  40.1750167  60.1307134  30.3644985  41.6718949  61.4314792
  30.5145608  41.3853700  62.3983141  29.3225591  42.4589734  61.1735204
  29.0795924  42.8647945  59.9347826  29.6930307  42.5730621  59.1731846
  28.2791752  43.4671588  59.7435823  28.5226077  42.8462333  62.1583009
  28.7046040  42.5406158  63.1141044  27.7241821  43.4485926  61.9580987
  35.5950487  43.2905972  61.1987504  36.4574374  42.5531097  60.7108806
  35.5726952  44.6016865  60.9898886  34.8628828  45.2287359  61.3696063
  36.5888692  45.2577822  60.1820001  36.6305868  44.7917434  59.1979191
  36.2360402  46.7378375  60.0064613  36.1913591  47.2188857  60.9825465
  37.0239729  47.2345801  59.4417714  34.9118988  46.9187798  59.2927110
  35.0411934  46.6714914  58.2395679  34.1902042  46.2118559  59.7003203
  34.3461097  48.3214338  59.4043639  34.6070541  49.0015837  60.4241821
  33.6144388  48.7286594  58.4810817  37.9490775  45.1117377  60.8577199
  38.9264192  44.7499288  60.2107766  38.0040874  45.3834646  62.1596936
  37.2024715  45.6797661  62.7174673  39.2544671  45.2747362  62.9025191
  39.9800472  45.9546520  62.4569037  39.0430253  45.6802297  64.3737531
  39.9852788  45.5934218  64.9138676  38.6910905  46.7122612  64.4201734
  38.3015249  45.0243598  64.8293855  39.8122200  43.8521036  62.8148720
  41.0225394  43.6525661  62.7057263  38.9263626  42.8636908  62.8606089
  37.9188181  42.9896348  62.9585590  39.3692316  41.4823953  62.7680725
  40.0293306  41.2493878  63.6034370  38.5123366  40.8128965  62.8438110
  40.0943201  41.2463839  61.4553752  41.1996966  40.6981450  61.4312961
  39.4825606  41.6782733  60.3589834  38.5729079  42.1399405  60.3578723
  40.0808698  41.5196341  59.0404111  40.3506759  40.4708505  58.9090658
  39.0671137  41.9426984  57.9773931  38.6451986  42.9109154  58.2458731
  39.5786013  42.0702831  57.0239276  37.9480079  40.9359870  57.8153457
  36.8330957  41.1592136  58.2864047  38.2451133  39.8111676  57.1709678
  37.5338856  39.0902588  57.0505659  39.1833550  39.6694505  56.7980807
  41.3402171  42.3579587  58.9173127  42.3444069  41.9140626  58.3653371
  41.2782720  43.5801012  59.4264801  40.4498390  43.9744914  59.8722875
  42.4248410  44.4697498  59.3804914  42.7023717  44.6400277  58.3402476
  42.0764357  45.8377216  60.0119389  41.2247271  45.7251583  60.6827227
  43.2487175  46.3522176  60.8368930  42.9889513  47.3169447  61.2752216
  43.4753799  45.6424814  61.6316186  44.1204668  46.4697198  60.1940910
  41.7022980  46.8269183  58.9023756  42.5741865  46.9894196  58.2675774
  40.9313931  46.3772294  58.2760533  41.2056819  48.1673364  59.3949585
  40.9657419  48.8011162  58.5412385  40.3128248  48.0238988  60.0037779
  41.9806416  48.6440158  59.9952794  43.6076323  43.8212177  60.1163316
  44.6806460  43.6651230  59.5433176  43.4006298  43.4217136  61.3704893
  42.5113454  43.5102765  61.8643260  44.4755575  42.8064940  62.1484329
  45.2906733  43.5301097  62.1397382  44.0381128  42.5356486  63.5978169
  43.0994806  41.9813967  63.5936418  44.7797152  41.9024308  64.0850694
  43.8615983  43.8111014  64.4020959  44.6352432  44.7608520  64.2504601
  42.8534810  43.8359793  65.2760379  42.6974405  44.6633901  65.8512576
  42.2381955  43.0277706  65.3675388  44.9862024  41.5140455  61.5358411
  46.1754315  41.2315552  61.5907078  44.0963321  40.7206997  60.9545990
  43.0988429  40.9186291  60.8855461  44.5191036  39.4665075  60.3580925
  45.1422003  38.9296175  61.0734641  43.3092489  38.5980768  60.0311419
  42.7176838  38.4597309  60.9356811  42.6791220  39.1249875  59.3147759
  43.6667419  37.2390727  59.4656868  42.7748817  36.6116847  59.4464616
  43.9981157  37.3531919  58.4333878  44.7534546  36.5428162  60.2676122
  45.7918257  36.1598199  59.7186102  44.5281921  36.3793620  61.5738081
  43.6565411  36.7098814  61.9866500  45.2284046  35.9232577  62.1591151
  45.3397233  39.7342132  59.1043513  46.3606064  39.0822390  58.8773416
  44.9097901  40.6975472  58.2958378  44.0755908  41.2629799  58.4546658
  45.6465733  41.0074949  57.0851785  45.7823364  40.0781411  56.5329685
  44.8586024  41.9838849  56.1969997  45.4605886  42.2541976  55.3294627
  43.9608089  41.4925458  55.8217921  44.4986868  43.1528828  56.9064401
  44.7302537  43.0451218  57.8522151  47.0315472  41.5744110  57.4139389
  48.0099370  41.2315999  56.7589963  47.1189846  42.4230699  58.4339339
  46.3293946  42.7243352  59.0036968  48.4090367  43.0002597  58.8147837
  48.8743835  43.4039761  57.9153859  48.2343318  44.1476894  59.8170497
  47.6750614  43.7822517  60.6785385  49.2165658  44.4517814  60.1801619
  47.5143858  45.3758544  59.2368303  46.5321588  45.0747626  58.8717183
  47.3454612  46.4212595  60.3240817  46.8356306  47.2927925  59.9146347
  46.7549996  46.0049168  61.1405950  48.3256839  46.7173562  60.7001951
  48.3049846  45.9526426  58.0621447  47.7821584  46.8222127  57.6637096
  49.2961834  46.2517101  58.4032481  48.4010453  45.1974256  57.2819873
  49.2984608  41.9305976  59.4088595  50.5194424  41.9720340  59.2527254
  48.6833056  40.9763359  60.0993475  47.6773443  40.9402692  60.2592817
  49.4336552  39.8820813  60.6915506  50.2173316  40.2407289  61.3588528
  48.4948624  39.0067558  61.5243473  48.0644223  39.6319516  62.3078047
  47.6743365  38.6922144  60.8800834  49.0698296  37.7590081  62.1897002
  50.0787648  37.9620217  62.5497784  48.2137934  37.3654101  63.3924631
  48.6316170  36.4731415  63.8599940  48.2018590  38.1823859  64.1135477
  47.1958716  37.1574202  63.0623928  49.1316003  36.6389106  61.1725418
  49.5424189  35.7446625  61.6410792  48.1286323  36.4278804  60.8024573
  49.7697010  36.9371146  60.3399736  50.0492550  39.0903752  59.5289056
  51.2393642  38.7828866  59.5337692  49.2344318  38.7898487  58.5216375
  48.2441193  39.0337534  58.4975821  49.7092234  38.0685568  57.3441300
  50.0586429  37.0865013  57.6607166  48.5747237  37.8829685  56.3241700
  48.1343675  38.8552817  56.1066673  49.1057833  37.2935233  55.0196218
  48.2847632  37.1709895  54.3143755  49.8513556  37.9643787  54.5939870
  49.5611266  36.3231679  55.2171107  47.5866701  37.0068113  56.8800124
  47.0597081  37.4902992  57.5495470  50.8598976  38.8452453  56.6931271
  51.7876677  38.2575723  56.1432098  50.7938348  40.1694392  56.7553073
  50.0247412  40.6846574  57.1850702  51.8487682  41.0064007  56.1933990
  52.0309690  40.7219557  55.1562033  51.4330976  42.4776230  56.2159181
  50.5508273  42.5872631  55.5857497  51.1297674  42.7244244  57.2332233
  52.4617195  43.5136527  55.7670522  53.3292249  43.4750536  56.4262407
  52.9555479  43.2213273  54.3535653  53.6864874  43.9752144  54.0609516
  53.4196385  42.2359656  54.3270446  52.1139687  43.2448531  53.6623513
  51.8147970  44.8855482  55.8327779  52.5317230  45.6424785  55.5161775
  50.9462515  44.9101502  55.1745891  51.4993485  45.0903846  56.8550906
  53.1159740  40.8106151  57.0232011  54.2152606  40.7374410  56.4821700
  52.9499450  40.7229867  58.3413485  52.0495775  40.7895838  58.8151936
  54.0901736  40.5195688  59.2202683  54.8173658  41.3164553  59.0636620
  53.7643289  40.5844337  60.2575782  54.7539917  39.1686393  58.9765287
  55.9856908  39.0500263  59.0203704  53.9417516  38.1500381  58.7061942
  52.9259275  38.2270189  58.6581475  54.4605921  36.8095341  58.4545906
  55.1565959  36.5554244  59.2539196  53.3175870  35.7878792  58.4475641
  52.6116296  36.0540170  57.6602454  53.7224828  34.8077105  58.1960989
  52.5665235  35.6879644  59.7702555  53.2432838  35.3549119  60.5565955
  52.1976744  36.6710239  60.0626874  51.4065550  34.7173699  59.6422494
  50.7825464  34.7731210  60.5338362  50.7806038  35.0042786  58.7958579
  51.8803869  33.3519916  59.4596855  51.7652722  32.9224068  58.5417539
  52.4541750  32.6322241  60.4190869  52.6208288  33.1506324  61.6359785
  52.3067963  34.1015395  61.8323564  53.0608952  32.5972769  62.3715193
  52.8803228  31.3979925  60.1635791  52.7662938  31.0024058  59.2306496
  53.3203999  30.8476367  60.9011201  55.2012291  36.7654792  57.1268959
  56.1900601  36.0645903  56.9979118  54.7165169  37.5189881  56.1424146
  53.8792789  38.0944361  56.2282463  55.3544904  37.5832326  54.8358254
  55.4311618  36.5800400  54.4176639  54.5150753  38.4427822  53.8386840
  54.2372616  39.3725570  54.3360264  55.3299185  38.7855048  52.5889549
  54.7220349  39.3833473  51.9105746  56.2168439  39.3498837  52.8761792
  55.6317557  37.8646600  52.0885910  53.2574451  37.6764990  53.4317871
  52.6735573  38.2782726  52.7363847  53.5412551  36.7397050  52.9524385
  52.6596436  37.4631726  54.3183253  56.7374892  38.2041671  55.0215924
  57.7405077  37.6852696  54.5216112  56.7824274  39.3169771  55.7486505
  55.9570867  39.7533613  56.1614588  58.0277597  40.0223073  56.0275534
  58.4559014  40.3691360  55.0871852  57.7601989  41.2480173  56.9389129
  57.0541367  40.9780166  57.7245470  59.0441497  41.6881964  57.6417563
  58.8352620  42.5487570  58.2770283  59.4233224  40.8690288  58.2543299
  59.7922527  41.9590704  56.8970832  57.1327198  42.3739328  56.1075980
  57.8227787  42.6469815  55.3089792  56.2281604  41.9946227  55.6314067
  56.7801412  43.6309022  56.9020395  56.3416890  44.3722480  56.2345141
  56.0631252  43.3779340  57.6836852  57.6827651  44.0392200  57.3562352
  58.9986438  39.0783986  56.7195646  60.1266886  38.8921314  56.2744966
  58.5448715  38.4696311  57.8069334  57.6045830  38.5953541  58.1798209
  59.3769056  37.5551233  58.5680765  60.2468892  38.1295492  58.8863175
  58.6294745  37.0212050  59.7877257  57.8312207  36.3595700  59.4534101
  59.5840478  36.2473270  60.6847673  59.0427478  35.8698360  61.5522383
  60.0070822  35.4111322  60.1292980  60.3862920  36.9069507  61.0150790
  58.0723798  38.1197777  60.5273435  57.2679051  38.4451756  60.0721220
  59.8586729  36.3757794  57.7315217  61.0045188  35.9374087  57.8654148
  58.9853679  35.8644106  56.8702892  58.0352717  36.2142066  56.7452057
  59.3292724  34.7374723  56.0168675  59.6774698  33.9203936  56.6494701
  58.1041852  34.2751273  55.2369672  58.3741224  33.4313880  54.6016399
  57.3219399  33.9713575  55.9326692  57.7390049  35.0942546  54.6163806
  60.4464920  35.1172843  55.0528601  61.3398645  34.3086878  54.7709551
  60.4006168  36.3454681  54.5450126  59.6808371  37.0345608  54.7647451
  61.4170749  36.7985733  53.6071056  61.5620858  36.0142095  52.8649000
  60.9491471  38.0720109  52.9026554  60.6900108  38.8077072  53.6639630
  61.7898177  38.4785985  52.3399082  59.7558312  37.9285895  51.9477540
  59.0043795  37.2877484  52.4083970  59.1075438  39.2815178  51.6814791
  58.2645303  39.1530461  51.0022528  58.7546656  39.7074720  52.6208465
  59.8380910  39.9524196  51.2288583  60.2337778  37.3002996  50.6442518
  59.3918281  37.1948253  49.9610266  60.9922244  37.9371196  50.1906020
  60.6600936  36.3180285  50.8497667  62.7614008  37.0285755  54.2998740
  63.8058404  36.6625598  53.7708678  62.7382274  37.6135422  55.4939485
  61.8905479  37.9129854  55.9737653  63.9806618  37.8708403  56.2178142
  64.6604516  38.3609112  55.5212243  63.7335522  38.8134631  57.4301293
  62.9249204  38.4057778  58.0378466  64.9866378  38.9097178  58.2859708
  64.8003656  39.5721931  59.1312040  65.2530789  37.9189010  58.6536339
  65.8062487  39.3073702  57.6872424  63.3411393  40.1976622  56.9296187
  63.1688638  40.8570959  57.7808387  64.1437558  40.6023658  56.3149068
  62.4303704  40.1253818  56.3364606  64.6353002  36.5708754  56.6940880
  65.8690357  36.4592549  56.7549285  63.8087236  35.5872641  57.0257702
  62.7918787  35.6542470  56.9867237  64.3173917  34.3027283  57.4861814
  65.2474817  34.5039579  58.0183331  63.3083407  33.6466003  58.4260633
  62.3476210  33.5644589  57.9169509  63.6375769  32.6316119  58.6496657
  63.1167785  34.4060517  59.7283104  62.7254885  35.4002211  59.5127639
  62.3708464  33.8951821  60.3379599  64.4118991  34.5351892  60.5181155
  65.0730761  33.4992281  60.7424068  64.7675935  35.6681171  60.9188857
  64.6665292  33.3488009  56.3387702  65.1074665  32.2274837  56.5752590
  64.4746794  33.7944724  55.0999883  64.0971689  34.7156018  54.8774225
  64.7971948  32.9756253  53.9336140  64.5370640  33.5544668  53.0479078
  66.2861791  32.6282617  53.9281955  66.4402036  31.7527518  54.5599738
  66.5734086  32.3455069  52.9159021  67.2068433  33.7275281  54.3994363
  66.8328967  34.1295437  55.3408211  68.1928080  33.3086201  54.6004802
  67.3392062  34.8532323  53.3954133  67.4700775  34.4449340  52.3942544
  66.4259310  35.4479119  53.3813175  68.4800104  35.6968631  53.7464261
  68.3080811  36.6853547  53.9346749  69.7307944  35.2521890  53.8332208
  69.9958175  33.9724283  53.5878592  69.2407075  33.3346601  53.3325055
  70.9538754  33.6286142  53.6529357  70.7155294  36.0752777  54.1753771
  70.5145891  37.0568534  54.3736524  71.6715795  35.7284693  54.2414553
  64.0093796  31.6719271  53.9422313  64.4869337  30.6475652  53.4626944
  62.8150386  31.7183773  54.5093485  62.4238999  32.5634909  54.9247888
  61.9387193  30.5589322  54.5970613  62.4708076  29.7473266  55.0944930
  60.6896229  30.9485220  55.4212604  60.3742604  31.9464768  55.1156435
  59.5456416  30.0138919  55.1662425  58.6860878  30.3193598  55.7620710
  59.2827361  30.0417541  54.1084895  59.8359323  29.0010131  55.4418814
  61.0239016  30.9404214  56.8169488  60.2361162  31.1886849  57.3437053
  61.5458693  30.0292017  53.2063793  61.4162290  30.7956673  52.2565683
  61.3668681  28.7067322  53.0714276  61.5418341  27.6811248  54.1121732
  60.6682126  27.6056278  54.7599807  62.3970611  27.8945643  54.7533957
  61.7464443  26.4395902  53.3038710  61.4933582  25.5462782  53.8750270
  62.7848478  26.3335744  52.9918938  60.8508647  26.6113153  52.1467203
  59.8213427  26.3553089  52.3966568  61.1442159  25.9715253  51.3143893
  60.9898704  28.0909451  51.7927231  61.7237193  28.2868637  51.0110566
  59.6799822  28.6528345  51.2259937  59.5363214  28.8133614  50.0131414
  58.7306523  28.9435405  52.1089047  58.8342298  28.8201491  53.1157976
  57.4338128  29.4723780  51.6981602  57.4751257  29.5823515  50.6151311
  56.3123332  28.5006249  52.0981183  56.2223230  28.4927942  53.1852020
  55.3660507  28.8724332  51.7040332  56.5197714  27.0960528  51.6177991
  56.6075633  26.7679104  50.2796873  56.7826301  25.4634023  50.1594073
  56.8831780  24.9221861  49.2292647  56.8122026  24.9322082  51.3703327
  56.9354980  23.9418244  51.5811292  56.6509949  25.9316042  52.2985728
  56.6326442  25.8115642  53.3725796  57.1354105  30.8502058  52.3015619
  57.4412654  31.1142103  53.4603011  56.5411825  31.7160215  51.4841928
  56.3166235  31.4927627  50.5143816  56.1474994  33.0671472  51.8706807
  56.4632066  33.3281357  52.8804104  56.7817306  34.1233742  50.9411840
  56.4123647  33.9805439  49.9265149  56.3912843  35.5314842  51.4026741
  56.8438314  36.2692189  50.7413182  55.3075612  35.6366622  51.3746933
  56.7457067  35.6923580  52.4213587  58.3112478  33.9568925  50.9387439
  58.7578260  34.7036442  50.2823944  58.6925825  34.0896878  51.9514009
  58.5689967  32.9601639  50.5824143  54.6312467  33.0446063  51.6780914
  54.1395816  32.8281417  50.5745297  53.8718826  33.2607383  52.7578188
  54.3717983  33.4771554  54.1303730  55.0922384  34.2950443  54.1737750
  54.8705701  32.5906561  54.5238290  53.1054593  33.8008000  54.9015822
  52.8915801  34.8694321  54.8918772  53.1845566  33.5014763  55.9464822
  52.0434887  33.0179707  54.1805013  51.0427624  33.3798839  54.4144663
  52.0706358  31.9608639  54.4423815  52.4048093  33.2500398  52.7201848
  52.0629261  32.4890990  52.0204349  51.6747622  34.4532369  52.1099725
  50.7348591  34.9799410  52.7088957  52.0948393  34.8601119  50.9116170
  52.8731087  34.4258729  50.4158527  51.4794210  35.9739831  50.1832899
  51.6635835  36.8593944  50.7921978  52.0875328  36.1163238  48.7797354
  51.9312917  35.1808241  48.2437970  51.5332852  36.8859976  48.2433205
  53.5584858  36.4600213  48.7143955  54.0315189  37.6966027  49.1520657
  53.3409983  38.4085919  49.5777731  55.3753990  38.0276757  49.0488431
  55.7255376  38.9906245  49.3876033  56.2702030  37.1080972  48.5059268
  57.6010385  37.4182068  48.4207145  57.7290079  38.3698191  48.6146806
  55.8291835  35.8764221  48.0672272  56.5257165  35.1674149  47.6455146
  54.4773346  35.5553723  48.1724581  54.1321864  34.5904092  47.8296932
  49.9776277  35.7703999  49.9796709  49.1664710  36.6547564  50.2545060
  49.6287063  34.5994627  49.4548909  50.3033555  33.8665022  49.2331965
  48.2503519  34.2395269  49.1401428  47.9100544  35.0325850  48.4755306
  48.2216900  32.8586623  48.4790456  48.3991879  32.1020726  49.2448128
  47.2227994  32.6826227  48.0819604  49.2330732  32.6617956  47.3580851
  50.1935695  33.0719562  47.6692270  49.3797945  31.5943753  47.1948527
  48.8157582  33.3141351  46.0445318  48.7430494  34.3933407  46.1836962
  49.5875577  33.1419383  45.2937969  47.5387931  32.8019170  45.5526755
  46.9379577  32.3076179  46.2131914  47.1050212  32.9372971  44.3010913
  47.8530259  33.5661866  43.3984502  48.7613926  33.9465038  43.6646380
  47.5184269  33.6672506  42.4397706  45.9162717  32.4518078  43.9561553
  45.3385264  31.9774382  44.6506514  45.5816795  32.5548717  42.9984759
  47.2614451  34.2433231  50.3060651  46.0560620  34.1828731  50.0911827
  47.7517987  34.3127798  51.5376150  48.7422202  34.3818583  51.7676984
  46.8458007  34.2933351  52.6784579  46.0863943  33.5515783  52.4320990
  47.6137767  33.8829738  53.9387061  48.6021095  34.3400812  53.9268262
  47.0967104  34.2634139  54.8202224  47.7553919  32.3515429  54.0474371
  46.7773196  31.9193882  54.2603098  48.0753378  31.9566875  53.0831032
  48.7360620  31.8975750  55.1154832  48.8450018  32.5661674  56.1674420
  49.3908024  30.8506704  54.9057792  46.0357417  35.5656937  52.9113267
  45.2097529  35.6240354  53.8171020  46.2589284  36.5761163  52.0802089
  46.9501619  36.5521561  51.3295624  45.5186828  37.8282822  52.1760108
  44.4831916  37.5862942  52.4149541  46.0853277  38.7175292  53.2885629
  45.9308396  38.2428957  54.2576648  47.1605502  38.8333908  53.1575714
  45.4570389  39.9913772  53.2692624  44.5099588  39.8921315  53.5001361
  45.5746395  38.5762365  50.8510251  46.5858478  38.5283347  50.1470783
  44.4893311  39.2644490  50.5080978  43.6359801  39.3099010  51.0658972
  44.4494086  40.0276772  49.2652028  44.6256591  39.3562308  48.4249781
  43.0861690  40.6856891  49.0925319  42.9380024  41.3930553  49.9097336
  43.0960015  41.2637430  48.1685741  41.8863286  39.7302037  49.0545643
  42.0814496  38.8805716  49.7083067  41.0061864  40.2407504  49.4474302
  41.5925547  39.2291838  47.6547925  41.8521407  40.0004894  46.9306194
  42.2208258  38.3653580  47.4391297  40.1142549  38.8425282  47.4831352
  39.4919969  39.7143373  47.6877932  39.9384614  38.5611323  46.4442734
  39.6898101  37.7286906  48.3634314  39.0704197  37.0825486  47.8329504
  40.5286036  37.2102020  48.6946035  39.1726842  38.1091363  49.1809476
  45.5286222  41.1075157  49.3132939  46.0907883  41.4879588  48.2928038
  45.8191578  41.5895620  50.5170669  45.3740402  41.2757899  51.3794540
  46.8183813  42.6296229  50.7012291  46.5112807  43.4745798  50.0845906
  46.8869910  43.0522960  52.1722037  45.9174476  43.4591133  52.4611436
  47.0539559  42.1637501  52.7809688  47.9673199  44.0821066  52.5012894
  48.9509006  43.6692431  52.2713359  47.7491776  45.3278248  51.6526039
  48.5185562  46.0645536  51.8849531  47.8064199  45.0637476  50.5965264
  46.7676082  45.7486836  51.8695562  47.9366976  44.4190682  53.9933488
  48.7100620  45.1537862  54.2166941  46.9611419  44.8309057  54.2532948
  48.1155905  43.5144897  54.5751013  48.1946696  42.1886284  50.2439070
  48.8460307  42.8937889  49.4843629  48.6356836  41.0212910  50.7073918
  48.1024823  40.4137965  51.3308345  49.9498691  40.5144697  50.3471217
  50.6144236  41.3775242  50.3715798  50.4327549  39.4699625  51.3595787
  51.2697515  38.9215452  50.9297495  50.8929727  40.1595058  52.6422122
  51.2344419  39.4094401  53.3558272  51.7107672  40.8431324  52.4145113
  50.0620072  40.7179053  53.0740367  49.3703723  38.5630452  51.6594875
  49.0782992  38.1179706  50.8357194  50.0219171  39.9543784  48.9400038
  51.1019714  39.8032606  48.3949837  48.8784209  39.6357792  48.3420405
  47.9569919  39.6944416  48.7749045  48.8887365  39.1588669  46.9609876
  49.6333105  38.3746943  46.8192235  47.5335933  38.5528683  46.5731958
  46.7418896  39.2581691  46.8239968  47.5021652  38.4090535  45.4932117
  47.2573477  37.2266122  47.2613347  47.9387727  36.4696461  46.8746319
  47.4606280  37.3239244  48.3281545  45.8187951  36.7628424  47.0606335
  45.6308503  35.8973342  47.6957314  45.1394040  37.5508081  47.3863373
  45.5184844  36.4148409  45.6768816  46.2561683  36.5267404  44.9822039
  44.3347699  35.9613425  45.2689437  43.3461270  35.8061624  46.1448514
  43.4947131  36.0346427  47.1277338  42.4388122  35.4578462  45.8336655
  44.1437020  35.6620119  43.9920944  44.9024237  35.7788476  43.3223976
  43.2363863  35.3136958  43.6799085  49.1745480  40.3891087  46.1088311
  50.0136234  40.3587284  45.2080461  48.4680106  41.4751570  46.4135868
  47.7637876  41.5071565  47.1502461  48.6480360  42.7336967  45.7025314
  48.4855522  42.5662645  44.6376674  47.6245864  43.7906571  46.1945799
  47.4963023  43.6919388  47.2736911  48.1314502  45.1972022  45.9162335
  47.3989049  45.9243211  46.2679813  49.0763971  45.3533892  46.4363672
  48.2808228  45.3238582  44.8441052  46.2792369  43.5516576  45.5048118
  46.3165648  43.9816369  44.5048150  46.1309821  42.4790978  45.3848538
  45.1016014  44.1270467  46.2389609  44.1884548  43.9137694  45.6837924
  45.0362154  43.6801503  47.2299822  45.2238516  45.2056848  46.3349436
  50.0667522  43.2425218  45.9372552  50.7143042  43.7237069  45.0136945
  50.5515413  43.1189939  47.1697930  50.0380498  42.7044290  47.9482346
  51.8972172  43.5820241  47.5055807  52.0840368  44.4175390  46.8304812
  51.9538659  44.0177322  48.9775676  51.5860160  43.1927534  49.5878367
  53.0005619  44.1686430  49.2446059  51.1779199  45.2789773  49.3664037
  50.1273174  45.1580776  49.1053717  51.2819844  45.5015418  50.8813273
  50.7288704  46.4001424  51.1559233  50.8609569  44.6437263  51.4046430
  52.3285987  45.6204516  51.1613629  51.7377448  46.4864089  48.5989899
  51.1846287  47.3830091  48.8775857  52.7913644  46.6173010  48.8470200
  51.6362425  46.3147986  47.5270686  53.0089804  42.5527835  47.2624525
  54.1710503  42.8133519  47.5853932  52.6710682  41.4018188  46.6846641
  51.7290919  41.1716053  46.3655210  53.6668065  40.3569160  46.4646426
  53.9558810  40.0609802  47.4733472  53.0646447  39.1837424  45.6900983
  52.0743600  38.9616083  46.0880013  52.9325172  39.4722213  44.6472468
  53.9270123  37.9212046  45.7571817  54.8801197  38.1134558  45.2633107
  54.1483180  37.6934647  46.7999556  53.2688887  36.7191834  45.1146870
  52.0425451  36.6257820  45.0458213  54.0847088  35.7778288  44.6578424
  55.0941321  35.8958650  44.7359124  53.7008371  34.9349872  44.2281244
  54.9584690  40.8001933  45.7754785  56.0462891  40.5709599  46.2974446
  54.8572306  41.4295934  44.6146287  53.9814590  41.6582010  44.1454649
  56.0688145  41.8471055  43.9225368  56.7192045  40.9742014  43.8628526
  55.7569000  42.3271444  42.5068698  55.0704000  41.6261940  42.0314465
  55.2457608  43.2886418  42.5564322  57.0115125  42.4655435  41.6497128
  57.8226946  41.5131657  41.6158717  57.1870084  43.5210895  41.0086436
  56.7967253  42.9379113  44.6859566  58.0149985  43.0613512  44.5848325
  56.0467421  43.7220446  45.4617260  55.0355486  43.6289991  45.5516599
  56.6216520  44.8012954  46.2612873  57.2876824  45.3614036  45.6027166
  55.5168375  45.7194897  46.7983992  54.7936301  45.1295572  47.3610204
  55.9466054  46.4431735  47.4910638  54.8558605  46.4035203  45.7490758
  53.9568859  46.6621300  46.0409368  57.4352039  44.2738077  47.4344825
  58.2827733  44.9762802  47.9787559  57.1689315  43.0325485  47.8266196
  56.4807400  42.4286012  47.3772066  57.8582143  42.4264281  48.9589236
  58.5407878  43.1753964  49.3623549  56.8329690  42.0103389  50.0088421
  56.1972916  41.2322348  49.5853645  57.3604559  41.5657183  50.8533112
  55.9407547  43.1379125  50.5307746  55.5486604  43.7141365  49.6931912
  54.7717384  42.5482683  51.2998114  54.1374398  43.3530979  51.6714747
  54.1902306  41.9030265  50.6402952  55.1458160  41.9650967  52.1414110
  56.7583257  44.0744445  51.4140971  56.1190165  44.8762889  51.7837648
  57.1644792  43.5161788  52.2586690  57.5770393  44.5010979  50.8343722
  58.7073274  41.2249697  48.5610247  58.2580427  40.0802745  48.6373408
  59.9347493  41.5054125  48.1259059  60.3094410  42.4503260  48.0416414
  60.8523163  40.4587542  47.7279571  61.8553820  40.7107863  48.0740452
  60.5700454  39.5275344  48.2201369  60.8822797  40.2397954  46.2309089
  61.5441249  39.3138938  45.7532091  60.1801033  41.0979204  45.4936397
  59.6547657  41.8864299  45.8741999  60.1143685  40.9652378  44.0496884
  60.4932301  39.9791469  43.7802470  59.0671788  40.9973320  43.7506669
  60.8716619  42.0030934  43.2440754  61.8746815  42.5441170  43.7051894
  60.3783890  42.2926441  42.0435604  59.5258230  41.8801732  41.6643177
  61.0313479  43.2438125  41.1520368  62.0598895  43.3137684  41.5080848
  60.9714964  42.7281105  39.7140457  59.9279131  42.6251934  39.4170088
  61.4190553  43.4698598  39.0526948  61.6744247  41.4010627  39.5132718
  62.6549554  41.4301490  39.9863610  61.1075557  40.6086778  40.0017293
  61.8281152  41.0837397  38.0320996  60.8609358  41.1806165  37.5400092
  62.4938368  41.8158321  37.5745446  62.3549674  39.7402102  37.8024883
  61.7875640  39.0959177  37.2519590  63.5221122  39.3007490  38.2603616
  64.2981261  40.0984161  38.9827103  64.0001088  41.0522757  39.1860735
  65.1934615  39.7587610  39.3328458  63.9112292  38.0576262  37.9998876
  63.3129109  37.4424244  37.4493898  64.8065694  37.7189710  38.3520232
  60.4815553  44.6634247  41.2066762  60.4256744  45.3676794  40.1937909
  60.0948982  45.0834555  42.4020746  60.1450153  44.5132329  43.2469772
  59.5579980  46.4160159  42.6146943  59.5346503  46.9421693  41.6607628
  58.1262806  46.3301598  43.1950209  58.1493172  45.7150116  44.0949447
  57.6117004  47.7156396  43.5846246  56.6038150  47.6275571  43.9895560
  58.2686782  48.1496511  44.3390516  57.5947644  48.3587684  42.7046976
  57.2566248  45.7327892  42.2277773  57.6028110  44.8517930  41.9763757
  60.4371006  47.1563568  43.6119419  60.9262264  46.5538384  44.5654326
  60.6536868  48.4497468  43.3928558  60.2984154  48.9568603  42.5822319
  61.4369502  49.2663747  44.3231996  62.2997573  48.7318101  44.7193479
  61.9699562  50.5168799  43.6148146  62.5732523  50.2061852  42.7602243
  61.1262407  51.0823886  43.2196512  62.8094879  51.4393473  44.5001153
  62.9108987  52.4140959  44.0221079  62.2988424  51.6007618  45.4486060
  64.1890001  50.8482809  44.7547771  64.0783511  49.8275688  45.1217890
  64.7329528  50.7897688  43.8122647  64.9741683  51.6229004  45.7151153
  65.6956482  52.2438211  45.3474985  64.8142544  51.5732539  47.0372605
  63.8884434  50.7849162  47.5770527  63.2942034  50.2117067  46.9785548
  63.7742970  50.7541625  48.5901568  65.5891492  52.3099185  47.8236048
  66.3055333  52.9108575  47.4159909  65.4689902  52.2751825  48.8357141
  60.4351445  49.6702170  45.4131696  59.4699664  50.3820720  45.1351326
  60.6569944  49.2264580  46.6459237  61.4636129  48.6660684  46.9211221
  59.7208657  49.5241085  47.7228231  59.0062962  50.1742488  47.2175469
  59.1175759  48.2258224  48.2772692  59.9250970  47.5994209  48.6554609
  58.1495045  48.5185598  49.4311980  57.7351096  47.5827374  49.8055004
  58.6837444  49.0269270  50.2337460  57.3410343  49.1559623  49.0730082
  58.4166279  47.5529639  47.2328616  58.3520267  46.5981307  47.4438364
  60.2163354  50.3275566  48.9174339  61.3151739  50.1112927  49.4183909
  59.3734544  51.2449896  49.3843017  58.4636367  51.4416923  48.9661668
  59.6839378  52.0609817  50.5550859  60.6032222  51.6752485  50.9951950
  59.8978624  53.5223946  50.1710173  59.0722752  53.8628690  49.5478168
  59.8955118  54.1413263  51.0680753  61.1167215  53.6918841  49.4808965
  61.6581363  54.3712615  49.9334531  58.5406228  51.9772440  51.5591442
  57.3655151  52.0597193  51.1902463  58.8933348  51.8160997  52.8278017
  59.8593923  51.7342417  53.1418943  57.9081090  51.7418932  53.8967135
  56.9416166  51.7357686  53.3926133  58.0851898  50.4742950  54.7484353
  59.1113572  50.4142567  55.1114740  57.1525041  50.5379224  55.9633106
  57.2784353  49.6394972  56.5671131  57.3976316  51.4141559  56.5631609
  56.1193836  50.6059790  55.6252792  57.8267396  49.2261206  53.8985640
  56.8365418  49.3030611  53.4494933  58.5469047  49.2000815  53.0808903
  57.9166565  47.9277845  54.6713643  57.7215808  47.0914106  54.0014709
  58.9147634  47.8268227  55.0984255  57.1774063  47.9298808  55.4730537
  57.9984889  52.9335508  54.8497364  59.0820342  53.3173391  55.2957614
  56.8454494  53.5059046  55.1598622  55.9452365  53.2155742  54.7756748
  56.7705540  54.6120482  56.0870314  57.7688777  54.9951066  56.2981356
  55.9394458  55.7805374  55.5209102  54.9093532  55.4455639  55.4068399
  55.9867902  56.9623217  56.4669723  55.3968037  57.7810894  56.0565952
  55.5768317  56.6694376  57.4343285  57.0188626  57.2862882  56.5940397
  56.4864359  56.2090548  54.1604383  57.5472078  56.4399394  54.2574706
  56.4043424  55.3753523  53.4624398  55.7624351  57.4172312  53.5842208
  56.1952879  57.6740481  52.6168401  54.7056206  57.1813376  53.4571844
  55.8665469  58.2628708  54.2641999  56.0580920  54.0640265  57.3176467
  54.8484214  53.8475726  57.2847544  56.8073801  53.8197369  58.3909271
  57.8168464  53.9657768  58.4269997  56.2270434  53.3133280  59.6244231
  55.3629961  52.6818748  59.4171715  57.2402493  52.4562894  60.3884026
  56.7850236  52.0875417  61.3077941  57.5431973  51.6114520  59.7680444
  58.1162460  53.0587042  60.6326404  55.8463630  54.5263770  60.4478868
  56.6871178  55.3738924  60.7351794  54.5659304  54.6090980  60.8030874
  53.8686381  53.9071596  60.5536741  54.0358855  55.7115880  61.5836803
  54.7592300  56.5254762  61.5370792  52.6927179  56.1765740  61.0219733
  52.2956210  56.9646853  61.6614141  52.8570457  56.7342167  59.6198695
  51.8876347  57.0570912  59.2418015  53.5395590  57.5832185  59.6443096
  53.2621764  55.9620831  58.9664225  51.7984188  55.0631925  60.9867068
  51.2321914  55.0737822  61.7852357  53.8179768  55.2820987  63.0328456
  53.2361205  54.2217754  63.3042929  54.2952574  56.1066236  63.9584751
  54.7876093  56.9752029  63.7490940  54.1477569  55.8249310  65.3805879
  53.3855490  55.0491545  65.4542287  55.4758554  55.3169836  66.0033052
  55.3223260  55.1393403  67.0674328  55.8924117  54.0078144  65.3487996
  56.8248121  53.6600424  65.7938998  55.1153604  53.2590742  65.5054566
  56.0358730  54.1634875  64.2806794  56.5717972  56.3717915  65.8383785
  56.8260601  56.4561387  64.7811486  56.1809229  57.3399138  66.1508295
  57.8246594  56.0740516  66.6201848  58.5548267  56.8659303  66.4525753
  57.5864860  56.0186570  67.6824022  58.2405635  55.1208574  66.2927117
  53.7001012  57.0601801  66.1611160  53.8499981  58.1937854  65.7050776
  53.1384564  56.8077224  67.3386172  52.9900048  55.8601229  67.6876708
  52.6753374  57.8400037  68.2601416  52.4796165  58.7816258  67.7464080
  51.3796181  57.3827396  68.9323082  50.5433687  57.5172499  68.2460992
  51.4407062  56.3175367  69.1561560  51.1348433  58.1043563  70.1256014
  50.1692898  58.2201753  70.2455115  53.7767566  57.9866856  69.3161289
  54.4562149  57.0126619  69.6474087  53.9628191  59.1970977  69.8690642
  53.4222957  60.5107214  69.4726853  52.3344107  60.5339040  69.5287010
  53.6940971  60.7680150  68.4494546  54.0559669  61.4447821  70.4721789
  53.4650362  61.5204345  71.3847367  54.1575547  62.4545233  70.0741745
  55.4013356  60.8048154  70.7268682  55.8813294  61.1993330  71.6234566
  56.0950256  60.9608555  69.9002354  55.0142083  59.3479301  70.8800985
  55.8310032  58.6435475  70.7242743  54.5695905  59.0231069  72.3134843
  55.3931536  58.9276154  73.2137088  53.2702022  58.8308963  72.5076779
  52.5835371  58.8449737  71.7533186  52.6906927  58.5794785  73.8271959
  53.1804612  59.3239923  74.4548065  51.1810923  58.7449094  73.7436173
  50.7404626  58.5601145  74.7240117  50.9427671  59.7596397  73.4249301
  50.7763373  58.0341547  73.0239305  53.0245385  57.2734323  74.5467682
  53.0588276  56.1973793  73.9476397  53.2370833  57.3836964  75.8565806
  53.1881439  58.2667994  76.3647055  53.5615051  56.2376685  76.6911761
  54.4617584  55.7640627  76.3012947  53.8261924  56.6967700  78.1299712
  54.0392383  55.8300877  78.7566954  54.7110808  57.3321780  78.1542036
  52.7187454  57.4019719  78.6580665  52.6782618  57.2700058  79.6270928
  52.4294815  55.2179836  76.6581395  52.6262898  54.0373771  76.9438506
  51.2465078  55.6884839  76.2862838  51.0801511  56.6659960  76.0505262
  50.0619302  54.8449603  76.1783119  49.9294622  54.3752617  77.1533937
  48.8550553  55.6975341  75.7845126  49.0241703  56.0591282  74.7703870
  47.9850980  55.0420832  75.7492645  48.4903819  56.9005329  76.6469605
  49.3544114  57.5519933  76.7722138  47.3880646  57.6948255  75.9610585
  47.1241615  58.5565489  76.5763818  47.7371642  58.0378886  74.9877635
  46.5100852  57.0624065  75.8298198  48.0482478  56.4157062  78.0293297
  47.7873396  57.2744205  78.6486500  47.1802389  55.7642555  77.9260801
  48.8630743  55.8642756  78.4995213  50.2067248  53.7466234  75.1180782
  49.5557503  52.7055189  75.2025916  51.0594850  53.9792121  74.1253040
  51.6458539  54.8105042  74.0508321  51.2126569  53.0188538  73.0360748
  50.5274560  52.1998390  73.2526400  50.8745443  53.7379609  71.7294537
  51.6405318  54.4827384  71.5168066  50.8886805  53.0219878  70.9073760
  49.5115786  54.4159521  71.7877844  48.4817672  53.7519535  71.9366845
  49.5013761  55.7419958  71.6939126  48.6179103  56.2505819  71.7457813
  50.3757584  56.2514469  71.5711434  52.5655016  52.3138961  72.9327511
  53.0898927  52.1114537  71.8402439  53.1174019  51.9161784  74.0732017
  52.6966391  52.0463318  74.9936059  54.4104421  51.2423863  74.0819366
  55.1320330  51.9263138  73.6353253  54.8248354  50.9170455  75.5245220
  54.8851028  51.8578254  76.0725503  54.0225502  50.3353542  75.9782176
  56.1388287  50.1581728  75.7502298  56.0655154  49.1734232  75.2912097
  57.3223380  50.8807655  75.0921915  58.2378568  50.3170653  75.2702880
  57.1485695  50.9603682  74.0183600  57.4226614  51.8794389  75.5181876
  56.3688221  50.0213686  77.2450039  57.3004161  49.4836215  77.4220878
  56.4301455  51.0121540  77.6960357  55.5416184  49.4697511  77.6917255
  54.4099152  49.9654555  73.2388224  55.1896481  49.8322525  72.2940835
  53.5314687  49.0259963  73.5715569  52.8594222  49.1098995  74.3341909
  53.4731129  47.7722255  72.8394987  54.4558738  47.3133348  72.9475419
  52.3969441  46.8473237  73.4254188  51.4515585  47.3890929  73.4593483
  52.2568381  46.0017890  72.7514734  52.7036839  46.3153018  74.8170860
  52.5637010  47.1136522  75.5452882  51.9926067  45.5283602  75.0656782
  54.1201989  45.7671386  74.9397171  54.5742588  45.0588861  74.0092302
  54.7749602  46.0391319  75.9711318  53.2112912  47.9661227  71.3497593
  53.8686985  47.3462666  70.5130909  52.2524856  48.8219643  71.0187292
  51.6996851  49.3615284  71.6852929  51.9208359  49.0450582  69.6220576
  51.7245631  48.0726685  69.1681532  50.6632692  49.9147566  69.5053072
  50.8685312  50.8831199  69.9602029  50.4628097  50.0944365  68.4485096
  49.3961417  49.3264105  70.1514355  48.5264044  49.8739925  69.7892947
  49.2808070  48.2917722  69.8264501  49.4066883  49.3672469  71.6824300
  50.1895355  50.1519059  72.2667710  48.6150763  48.6215093  72.3011010
  53.0840071  49.6847190  68.8620308  53.3648999  49.3299941  67.7147368
  53.7573794  50.6286940  69.5094881  53.5391691  50.9382523  70.4577196
  54.8868176  51.3124410  68.8974967  54.5640723  51.7064719  67.9338323
  55.3530858  52.4890036  69.7761680  55.4949837  52.1294978  70.7960041
  56.6902931  53.0561311  69.2819726  56.9933169  53.8841913  69.9217647
  57.4510408  52.2758961  69.3141939  56.5783757  53.4105495  68.2571082
  54.3570504  53.5139294  69.7401879  53.6641049  53.3219010  70.4058166
  56.0407664  50.3410755  68.6713344  56.6427540  50.3364050  67.5967726
  56.3513008  49.5210750  69.6749721  55.8861305  49.5163591  70.5824055
  57.4222904  48.5389458  69.5268862  58.3326462  49.0813030  69.2720864
  57.6612639  47.7731291  70.8315955  56.6994968  47.4009148  71.1834585
  58.2754986  46.9013456  70.6019450  58.3255499  48.5260857  71.9870445
  57.6872622  49.3559329  72.2917137  58.5168413  47.5714199  73.1537813
  58.9891614  48.0989664  73.9823888  57.5480122  47.1882290  73.4736498
  59.1511186  46.7395848  72.8441156  59.6708269  49.0991848  71.5488421
  60.1281635  49.6307747  72.3824640  60.3261571  48.2872886  71.2331587
  59.5190720  49.7887045  70.7180449  57.0843457  47.5480286  68.4111118
  57.9544911  47.1645460  67.6222664  55.8200657  47.1347368  68.3432528
  55.0825131  47.4258433  68.9849664  55.3963610  46.2010643  67.3055635
  55.9897951  45.2933133  67.4029293  53.9234739  45.8483639  67.4699044
  53.7766842  45.2857115  68.3919912  53.3302221  46.7600985  67.5555389
  53.4782090  45.0867613  66.3632506  52.5316585  44.8635235  66.4791126
  55.6258430  46.8055147  65.9214032  56.1440790  46.1480718  65.0198611
  55.2383633  48.0606699  65.7548766  54.7906876  48.6249212  66.4773446
  55.4321784  48.7442156  64.4797567  54.9177213  48.1457857  63.7271821
  54.8413530  50.1609503  64.5084341  55.2287038  50.6847418  65.3821204
  55.2374679  50.9389017  63.2571341  54.8084360  51.9391593  63.2996234
  56.3246360  51.0117214  63.2031276  54.8651263  50.4210670  62.3744343
  53.4181412  50.0711143  64.5707521  53.1434128  49.8718386  65.4899907
  56.9131793  48.8539075  64.1283864  57.3221458  48.5118040  63.0199742
  57.7184152  49.3134677  65.0786777  57.4110809  49.5852882  66.0129888
  59.1506438  49.4662932  64.8363567  59.2635356  50.0590437  63.9293042
  59.8118819  50.1952566  66.0158064  59.6659769  49.5996032  66.9178894
  60.8858663  50.2451257  65.8368101  59.2942849  51.6147562  66.2804159
  58.2143207  51.5829077  66.4244194  59.9341219  52.1797742  67.5448709
  59.5592369  53.1868614  67.7233105  59.6830487  51.5434333  68.3950482
  61.0171036  52.2106119  67.4228645  59.6047775  52.5029538  65.0882056
  59.2359037  53.5100223  65.2786396  60.6817277  52.5348124  64.9292050
  59.1177668  52.1004562  64.1986230  59.8494738  48.1222619  64.5835851
  60.7233823  48.0227759  63.7207616  59.4591290  47.0883372  65.3198566
  58.7268986  47.1264210  66.0295426  60.0831473  45.7835183  65.1461582
  61.1566642  45.9133614  65.2871696  59.5512375  44.7999818  66.1915662
  59.6594545  45.2415807  67.1815054  58.4846319  44.6481206  66.0245464
  60.2532602  43.4479209  66.1707910  59.7920319  42.7942053  66.9101625
  60.1049881  42.9824379  65.1968870  61.7488234  43.5475150  66.4544065
  62.1540832  44.3942589  67.2881051  62.5139865  42.7713226  65.8466238
  59.8692035  45.2272651  63.7373071  60.8234556  44.8435261  63.0633833
  58.6216614  45.1889596  63.2824659  57.8020551  45.5003170  63.8032577
  58.3499090  44.6748695  61.9466725  58.8760414  43.7253322  61.8520972
  56.8480239  44.4332847  61.7640502  56.2878247  45.2388881  62.2396445
  56.5990950  44.4541062  60.7032835  56.4367032  43.1124328  62.3553154
  56.5445755  41.9391760  61.6141095  56.8477649  41.9913778  60.5788312
  56.2674699  40.6979330  62.1852568  56.3582827  39.7967140  61.5980912
  55.8754965  40.6279662  63.5086164  55.6274311  39.4026388  64.0727380
  55.3626473  39.5203338  65.0089957  55.7525854  41.7822654  64.2678346
  55.4433755  41.7240815  65.3001179  56.0316649  43.0175034  63.6876849
  55.9318491  43.9167485  64.2778587  58.8875533  45.5833932  60.8522524
  59.3421825  45.1041494  59.8127854  58.8325992  46.8915399  61.0814209
  58.4456240  47.3156025  61.9228198  59.3454388  47.8311267  60.0990267
  58.8710390  47.6615998  59.1324532  59.0410594  49.2749882  60.5194398
  59.4343822  49.9639038  59.7711347  57.9635284  49.4091383  60.6064559
  59.5105609  49.4805300  61.4820212  60.8487404  47.6197294  60.0066070
  61.4250054  47.7091345  58.9340776  61.4809269  47.3227777  61.1369919
  61.0284801  47.2230240  62.0464049  62.9223251  47.1135533  61.1416301
  63.3943577  47.9632167  60.6492662  63.4474234  47.0318901  62.5741342
  63.0614302  47.8779753  63.1425698  63.0582117  46.1279858  63.0444161
  64.9424913  47.0235018  62.6657404  65.6742697  45.8663374  62.8429550
  66.9611480  46.1615676  62.8507824  67.7701982  45.4561837  62.9719654
  67.0918181  47.4662046  62.6867774  67.9772735  47.9726156  62.6519977
  65.8443518  48.0288721  62.5699901  65.6242891  49.0765336  62.4292889
  63.2788976  45.8465700  60.3721841  64.2321370  45.8338449  59.5912944
  62.5139859  44.7837873  60.5928017  61.7355324  44.7620108  61.2515254
  62.7476638  43.5341590  59.8824718  63.7459155  43.1912093  60.1525110
  61.7199229  42.4791325  60.2633351  60.7219766  42.8890714  60.1103016
  61.8218051  41.6298891  59.5871638  61.8278050  41.9936929  61.6621917
  62.8531090  41.6876694  61.8722090  61.5878124  42.8003394  62.3544879
  60.8896042  40.8334178  61.8799621  59.9039131  41.0683417  61.4779014
  61.2515335  39.9554002  61.3435460  60.7910751  40.5425820  63.3000285
  61.3971903  41.0607530  63.9375104  59.9669376  39.6499479  63.8167167
  59.1611568  38.9563751  63.0174050  59.1816813  39.1144031  62.0103996
  58.5224994  38.2662091  63.4119384  59.9566005  39.4588635  65.1287097
  60.5807417  39.9979851  65.7281767  59.3239668  38.7716784  65.5392379
  62.6259365  43.7616464  58.3876049  63.3905449  43.1924715  57.6068412
  61.6559794  44.5855259  57.9945823  61.0219843  45.0683302  58.6312165
  61.4264755  44.8633222  56.5818204  61.2092332  43.9099963  56.1009372
  60.2320709  45.8048403  56.4130175  60.0726651  46.0034001  55.3541834
  59.3400982  45.3404152  56.8338072  60.4323047  46.7432126  56.9319152
  62.6535290  45.4407896  55.8907285  62.8348862  45.2593610  54.6975427
  63.4962814  46.1392580  56.6440061  63.3677179  46.3125489  57.6411419
  64.7054732  46.7257673  56.0729317  64.3838014  47.4247797  55.3022937
  65.5076108  47.4533269  57.1482499  65.5046669  46.8432544  58.0531984
  66.5435202  47.5263210  56.8162911  65.0189989  48.8387336  57.5038294
  65.0530665  49.4827129  56.6248549  63.9791738  48.7967517  57.8287947
  65.8887518  49.4240915  58.6130719  65.5449234  50.4300822  58.8554825
  65.7818396  48.8253237  59.5171183  67.3605085  49.4708158  58.1977046
  67.6532982  48.5079902  57.7783454  67.4979610  50.2154842  57.4146428
  68.2385567  49.7981435  59.3619163  68.9603087  50.4880573  59.0693054
  67.6634530  50.2027638  60.1274887  68.7063380  48.9327400  59.6994031
  65.6037752  45.6621855  55.4439992  66.2956456  45.9262440  54.4713777
  65.5837791  44.4601899  56.0079104  64.9968008  44.2148394  56.8054357
  66.4191463  43.3737800  55.5210345  67.3402390  43.8511123  55.1882189
  66.6722690  42.3719357  56.6547095  65.7222915  41.9396898  56.9695561
  67.2865239  41.5531650  56.2800636  67.3592618  43.0098212  57.8571270
  68.4089855  43.6387599  57.7242052  66.7688786  42.8454477  59.0386629
  67.1878401  43.2471490  59.8783089  65.8993884  42.3169871  59.1054258
  65.8908314  42.6324310  54.2974599  66.5677596  41.7484891  53.7767498
  64.6924031  42.9779842  53.8306073  64.0999057  43.7056885  54.2312247
  64.1373319  42.3017089  52.6640634  64.3353187  41.2361142  52.7797836
  62.6177972  42.4981713  52.5534968  62.3889438  43.5638441  52.5808055
  62.1098745  41.9227720  51.2289180  61.0312236  42.0659390  51.1589358
  62.5975989  42.4334173  50.3985089  62.3377111  40.8571038  51.1836102
  61.9258698  41.8090937  53.7280803  62.1226816  40.7375170  53.6748010
  62.3667920  42.1687227  54.6577021  60.4495496  42.0284159  53.7754756
  60.0328215  41.5065598  54.6368175  60.2427530  43.0950190  53.8607638
  59.9955672  41.6428236  52.8628636  64.7967085  42.8298886  51.4044958
  64.8380250  44.0387937  51.1625654  65.3052716  41.9144652  50.5919396
  65.2674771  40.9085574  50.7558848  65.9753028  42.3136101  49.3673505
  66.2684694  43.3577458  49.4811709  67.2105479  41.4420066  49.1451214
  67.7601878  41.3613145  50.0826024  66.8893493  40.4359666  48.8773304
  68.1490803  41.9663530  48.0632933  67.5977006  42.1320495  47.1378215
  68.7474035  43.2925652  48.5298548  69.4208223  43.6776602  47.7652615
  67.9476692  44.0118963  48.7036645  69.3018095  43.1358598  49.4553246
  69.2438180  40.9411657  47.7801814  69.9102226  41.3242820  47.0065944
  69.8141250  40.7554149  48.6906337  68.7897688  40.0095216  47.4395209
  65.0649092  42.2243821  48.1571902  64.4576409  41.1901788  47.9046633
  64.9574429  43.3237657  47.4203885  65.4292193  44.2023686  47.6350277
  64.1354168  43.3582789  46.2151570  63.5177384  42.4620894  46.1616522
  63.1909881  44.5730496  46.2331458  63.7228924  45.4344597  46.6387275
  62.9107717  44.8249605  45.2104290  61.9180489  44.3327063  47.0603107
  61.8360460  43.3978740  47.8503037  60.9314008  45.1946165  46.8793071
  60.0645971  45.0951098  47.4071061  61.0370201  45.9593682  46.2122769
  65.0715163  43.4336415  45.0072910  66.2477059  43.7951853  45.1412275
  64.5444179  43.0912861  43.8347509  63.5724560  42.8011426  43.7196305
  65.3132834  43.0981414  42.5920346  66.3135925  43.4761939  42.8031365
  65.3966036  41.6779395  42.0348295  64.3983924  41.3628892  41.7307313
  66.0138108  41.6922093  41.1362553  65.9614726  40.6431964  42.9982110
  65.4415583  40.7106371  43.9537019  65.7801724  39.6417573  42.6062901
  67.4542683  40.8438049  43.2138381  67.9507115  40.9594345  42.2503855
  67.6224868  41.7642675  43.7727640  68.0675293  39.6679376  43.9681617
  69.1351658  39.8417989  44.0991826  67.6292894  39.6111348  44.9645654
  67.8590558  38.3666042  43.2602391  68.5633422  37.6755091  43.5905211
  66.9031938  38.0093856  43.4630979  67.9665172  38.5083789  42.2361512
  64.6389463  43.9952106  41.5597428  64.1216213  43.5198108  40.5621818
  64.6420068  45.3091876  41.7858577  65.2331945  46.0353601  42.9203724
  66.2976099  46.2212548  42.7763972  65.1284577  45.4865834  43.8554213
  64.4329241  47.3097103  42.9202322  64.9487674  48.1121568  43.4458236
  63.4649911  47.1805037  43.4031227  64.2914136  47.6032538  41.4503897
  65.1993310  48.0456313  41.0395831  63.4792855  48.3046529  41.2582091
  64.0068238  46.2311346  40.8405317  62.9440953  46.0252586  40.7115034
  64.5751790  46.1165911  39.4329913  65.7541920  45.8341510  39.2558673
  63.7338657  46.3301441  38.4297938  62.7405705  46.5360453  38.5437379
  64.1934477  46.2839171  37.0513609  65.1887039  46.7260071  37.0044731
  64.3067419  44.8376226  36.5481256  64.9308952  44.8318715  35.6545431
  64.8277308  44.2510280  37.3045879  62.9943916  44.1414930  36.2212859
  62.3870357  44.0751938  37.1238463  62.4364870  44.7441924  35.5048594
  63.2057558  42.7409174  35.6489633  64.3723702  42.2935049  35.5628362
  62.2044876  42.0838797  35.2858372  63.2479507  47.0777669  36.1733126
  62.0381895  47.0892917  36.3994409  63.8130131  47.7552004  35.1808463
  64.8158468  47.7562785  34.9939119  63.0325250  48.5655706  34.2596457
  62.4802455  49.3141425  34.8282276  63.9646944  49.2809292  33.2608407
  64.4109124  48.5426766  32.5943586  63.1777783  50.2633127  32.4126616
  63.8505829  50.7594043  31.7130788  62.4066935  49.7296178  31.8573320
  62.7115575  51.0076259  33.0571629  65.0744901  49.9916147  34.0208707
  65.7333156  50.4967479  33.3153017  64.6382686  50.7248371  34.6993431
  65.6468923  49.2628848  34.5942723  62.0482189  47.6805167  33.4994832
  62.3065586  46.4957724  33.2951363  60.9125284  48.2558811  33.1015928
  60.6785585  49.2315547  33.2868982  59.8876926  47.5279456  32.3524822
  60.0077951  46.4675698  32.5762754  58.4803859  47.9760347  32.7678338
  58.4024491  49.0572774  32.6560032  57.7494528  47.5322330  32.0924748
  58.1355969  47.5939192  34.1971214  58.1094745  46.4159600  34.5500404
  57.8613064  48.5966551  35.0264672  57.6166409  48.4022868  35.9976782
  57.8948126  49.5585902  34.6915219  60.0569702  47.7595813  30.8483445
  61.0514969  48.4047045  30.4534755  59.1585406  47.1942828  30.0231307
  58.3532077  46.6456140  30.3218321  59.3046736  47.3479780  28.6090077
  60.0208115  48.1429014  28.4004115  59.8263085  46.0715027  27.9354070
  60.5134680  45.5674283  28.6147219  58.9901597  45.3929642  27.7671253
  60.5358158  46.3245403  26.6077680  60.6275772  45.4013173  26.0345996
  59.9702963  47.0262536  25.9933575  61.9097998  46.8904874  26.9505386
  62.1073735  48.1039121  26.9694632  62.8844351  45.9876023  27.2465497
  62.6794830  44.9892009  27.2186513  63.8196178  46.3108421  27.4947074
  57.9339850  47.6240409  28.0823093  57.0002977  47.8277102  28.8551979
  57.7758748  47.6706204  26.7454602  58.5128407  47.5365207  26.0537612
  56.4651465  47.9305068  26.2267046  56.1252623  48.8334625  26.7331023
  56.4145055  48.1927876  24.7147746  57.0457861  49.0479629  24.4702628
  56.8204922  47.3336408  24.1803191  54.9838468  48.4600209  24.2481313
  54.4112119  47.5356876  24.3295822  54.5225864  49.1803166  24.9256259
  54.8680550  48.9854864  22.8202857  53.8326897  49.2655379  22.6262754
  55.4666239  49.8917448  22.7248090  55.3181145  47.9752550  21.7657754
  56.4021262  48.0140891  21.6507688  55.0674517  46.9649572  22.0859186
  54.6617907  48.2762912  20.4754133  54.9701073  47.5874470  19.7600640
  53.6297231  48.2183048  20.5903698  54.9223161  49.2355587  20.1682563
  55.5868079  46.7110528  26.4824139  55.6352548  45.7619788  25.6532834
  54.8447816  46.7211386  27.4991066  35.4732440  19.7861050  37.1469100
   2.0513000  83.7781310  24.0186690  10.7786080  44.1164020  99.1473070
  68.8086970  24.1954060  26.0473940  86.3383940  31.8639390  69.7225630
  44.9156620   3.9616840   3.0554700  93.9724300  55.9179530  75.7294460
  66.3117910  94.5291700  42.4245920  49.7837985  48.1500054  61.6769652
  52.2451770  25.8343400  81.4853240  71.1150510  30.0203230  97.5985160
  65.2774880  96.2052100  35.2634150  75.1609460 101.1109510  21.8951530
  87.5830460  42.9697550  44.8217430   4.9396670  83.5127010  61.2664600
  71.6631390  92.9403190  21.4715130   8.9544410  39.8821630  35.2634150
  42.1636240  32.6928640  66.7464560  29.2097870   8.8409730  38.4908750
  34.1144410  74.1659700   2.6971640  46.3711620  87.6829960  30.8420290
  95.7313480  90.3988240  13.3396000  18.8378990  63.5622530  40.6695020
  27.7577720  91.8418620  28.0074730  92.1797980   3.3798890  69.6708570
  66.7584850  46.3896710  19.7165260  75.8467120   4.6637670  88.0147250
  10.3758140  53.7053710  42.3818500  16.5233500  76.6142030  80.9747050
  47.3012940  92.5891320  95.9748850  37.8446900   1.7683000  25.6346520
  22.1038880 100.5157740  11.9863550  59.5453370  24.3661390  94.6494070
  71.5075160  68.0057400  30.4715860  95.3633760  22.1394180  46.4349360
  87.8845320  60.6546460  38.2919490 100.8565260  69.2322480  84.8026470
  63.6900110  22.7360330  59.3785170  38.9877570  50.5232860  19.6851620
  59.8250550  16.2570090  64.7507740  78.3196860  99.4635350  94.6494070
  74.3485310  56.4697230  41.3293950  91.9152050  43.5705140  17.5593890
  64.1562880  82.9248140  60.0811320   9.4498510  39.7566870  64.5415790
  95.3470980  25.6172660   7.4082600 100.8565260  69.2322480  47.2539490
  30.2112330  32.5156700 100.0786260  29.6600120  88.1891870  58.7001550
  57.0730060  53.5550310   3.9634310  75.7846590  65.1340440   9.2231780
 100.0322330  81.7360060  11.1624620  48.3767560  83.4373270  27.6246300
  78.5994040  91.3544050  27.2020760  34.7164460  90.8565070  93.1813600
  31.8974560  84.3037970  11.1357700  82.8685530  21.1360270  37.8393190
  77.7577630  31.5123570  90.0149420  98.2731240   9.9542820  69.4200960
  86.8107800  30.7393700  72.6642670  25.3865260  44.8640280  94.6016450
  80.0478960  46.0545320  17.1678830  38.7035450  93.6014400  73.1577400
  89.7595920  78.7097170  80.5795780  66.3117910  75.7548210  23.6502430
  51.8759740  95.7066940  55.0894020  29.1501630  91.2540690  23.6075010
  30.3265780  95.6864280  56.3062630  95.4548750  98.8657240  21.8547480
  86.5342800  13.7413210 100.0786260  70.6503230  58.1579960  92.6381000
   2.0513000  65.0037820  42.7930180  43.3724050  90.5517590  44.3369410
  66.6988610  16.1566730  98.7048970  42.2355590  93.6205080  51.1293330
  94.8535270  58.3758140  14.2283260  82.0821770  88.0065970  84.8026470
  87.5830460  99.2928020  63.5960920  87.9879980   6.3947000  33.2990060
  20.8256490  65.0037820  80.3417160  52.6621660  42.1737540  21.5981710
  27.9207890  25.2003940  11.0793780   3.4008970  37.8127250  61.1443230
  94.6222580  88.8920410  73.2237640  94.8535270  39.6014650  33.0026750
  13.8446820  63.2793200  97.3089940  67.9280690  10.2749380  82.2360380
  64.9061900  98.5351750  84.1064020  24.2031050  48.4118490  53.0259300
  73.1930440  19.6658520  90.5475380  31.8974560   9.2064010  11.1357700
  43.0474660  99.6113310  61.2594440   7.3354210  15.9741650  67.8450700
  59.1105960  72.8741130  24.5967400  25.3865260  26.0896790  75.8272960
  90.4166910  88.2504800  39.3551270  17.0824020  22.1542380  32.1221590
  83.3252230  31.1041110  20.5426490  37.0640490   6.0515670  99.6857180
  92.1336910   9.8356450  27.3711020  66.3988720  98.1727160   2.9735010
  82.7141350  37.7355960  27.2350780   4.5986560   5.0032050  89.6276160
  14.8331580  98.0762140  71.7542300  20.7158070   2.5635430   4.9645680
  21.7556510  78.3512950  68.6806300  26.9580140  42.8169140  54.1322730
  57.6100141  68.8841985  26.7335144  58.5672096  68.8813941  26.7326223
  57.3727421  69.8115246  26.7338186  62.7204285  57.2382651  48.7397195
  63.6776239  57.2354607  48.7388273  62.4831565  58.1655912  48.7400236
  60.5968645  47.6113164  38.7088316  61.5540600  47.6085120  38.7079395
  60.3595925  48.5386425  38.7091358  54.5000583  55.3263601  71.5612177
  55.4572538  55.3235557  71.5603256  54.2627863  56.2536862  71.5615218
  52.9675305  45.9914781  63.8668064  53.9247260  45.9886737  63.8659142
  52.7302585  46.9188043  63.8671105  33.8230721  47.3823860  43.0057599
  34.7802676  47.3795816  43.0048678  33.5858001  48.3097121  43.0060640
  38.5679287  45.7883125  56.4222020  39.5251242  45.7855081  56.4213098
  38.3306567  46.7156386  56.4225061  39.9581943  52.4256824  40.1274938
  40.9153897  52.4228780  40.1266017  39.7209223  53.3530086  40.1277979
  53.3711784  59.4975327  61.8026388  54.3283739  59.4947283  61.8017467
  53.1339064  60.4248589  61.8029429  38.9509765  61.6492046  57.0412657
  39.9081719  61.6464002  57.0403735  38.7137045  62.5765307  57.0415698
  51.9284781  61.7278836  60.4851822  52.8856736  61.7250792  60.4842901
  51.6912061  62.6552097  60.4854864  40.9444833  52.6675977  65.4226076
  41.9016788  52.6647933  65.4217154  40.7072114  53.5949238  65.4229117
  50.2529623  38.1431268  43.9516242  51.2101578  38.1403224  43.9507320
  50.0156903  39.0704529  43.9519283  52.4212299  53.8977831  67.6630251
  53.3784253  53.8949787  67.6621329  52.1839579  54.8251092  67.6633292
  33.3486241  51.4355438  45.8805662  34.3058196  51.4327395  45.8796741
  33.1113522  52.3628700  45.8808703  30.0728753  56.1554934  42.0590394
  31.0300708  56.1526890  42.0581473  29.8356034  57.0828195  42.0593436
  35.1347842  49.0329346  38.5746836  36.0919797  49.0301302  38.5737914
  34.8975122  49.9602607  38.5749877  40.5358315  56.9226624  55.6413651
  41.4930269  56.9198580  55.6404729  40.2985595  57.8499886  55.6416692
  42.6518490  57.6271916  58.7994579  43.6090445  57.6243872  58.7985658
  42.4145770  58.5545178  58.7997620  45.3035164  54.3305656  56.9896912
  46.2607119  54.3277612  56.9887990  45.0662444  55.2578917  56.9899953
  44.2528409  50.5769014  42.3193276  45.2100363  50.5740971  42.3184355
  44.0155689  51.5042276  42.3196317  46.1299396  49.9007649  38.1035162
  47.0871350  49.8979605  38.1026241  45.8926676  50.8280910  38.1038203
  49.7169558  54.4758717  31.2315806  50.6741513  54.4730673  31.2306885
  49.4796838  55.4031978  31.2318847  42.7275462  51.1777938  60.5078106
  43.6847417  51.1749894  60.5069185  42.4902743  52.1051199  60.5081147
  54.3049608  70.3444956  54.2907368  55.2621563  70.3416912  54.2898447
  54.0676888  71.2718218  54.2910409  49.1659307  69.1971910  35.3594141
  50.1231262  69.1943866  35.3585220  48.9286587  70.1245171  35.3597183
  51.3529850  69.4036501  36.9033955  52.3101804  69.4008457  36.9025034
  51.1157130  70.3309762  36.9036996  68.1424937  50.5944159  82.5420872
  69.0996891  50.5916115  82.5411951  67.9052217  51.5217420  82.5423914
  52.4835687  42.6248659  75.5659609  53.4407641  42.6220615  75.5650688
  52.2462967  43.5521920  75.5662651  47.7298756  46.3151338  71.8297191
  48.6870711  46.3123294  71.8288270  47.4926037  47.2424599  71.8300232
  51.2191930  48.5043963  66.3436615  52.1763885  48.5015919  66.3427694
  50.9819211  49.4317224  66.3439656  43.1031671  38.7690150  56.1883475
  44.0603626  38.7662106  56.1874554  42.8658952  39.6963411  56.1886516
  41.0591821  45.2541223  55.1418323  42.0163775  45.2513179  55.1409402
  40.8219101  46.1814485  55.1421364  35.9761203  41.5044010  38.9922257
  36.9333158  41.5015966  38.9913335  35.7388484  42.4317271  38.9925298
  42.2547584  49.6530158  62.3121154  43.2119539  49.6502114  62.3112232
  42.0174864  50.5803420  62.3124195  49.4855360  49.1410852  59.3543308
  50.4427315  49.1382808  59.3534387  49.2482640  50.0684113  59.3546350
  52.8410646  52.5427519  65.3055115  53.7982601  52.5399475  65.3046194
  52.6037927  53.4700780  65.3058156  47.2152359  56.5640270  67.8981147
  48.1724314  56.5612226  67.8972226  46.9779639  57.4913531  67.8984188
  46.8707957  56.9797265  71.4854744  47.8279912  56.9769221  71.4845823
  46.6335237  57.9070526  71.4857786  47.7291894  43.1858227  63.7634360
  48.6863849  43.1830183  63.7625438  47.4919175  44.1131488  63.7637401
  64.7070485  53.9839075  31.7285695  65.6642440  53.9811031  31.7276774
  64.4697765  54.9112336  31.7288737  45.7393170  67.1798639  62.5184382
  46.6965125  67.1770595  62.5175461  45.5020451  68.1071900  62.5187423
  43.9881360  65.5658428  64.1879261  44.9453315  65.5630384  64.1870339
  43.7508641  66.4931689  64.1882302  54.5693568  66.6690380  61.9761647
  55.5265522  66.6662336  61.9752726  54.3320848  67.5963641  61.9764688
  33.5843895  42.4802556  52.3195474  34.5415849  42.4774512  52.3186553
  33.3471175  43.4075817  52.3198515  41.0659466  42.5991337  54.6515880
  42.0231421  42.5963293  54.6506959  40.8286747  43.5264598  54.6518921
  55.5917583  64.1270461  61.8089843  56.5489538  64.1242417  61.8080922
  55.3544863  65.0543722  61.8092885  66.7672723  60.7255284  59.0482656
  67.7244678  60.7227240  59.0473734  66.5300004  61.6528545  59.0485697
  48.0350444  74.8876241  57.2979871  48.9922399  74.8848197  57.2970949
  47.7977724  75.8149502  57.2982912  44.1909949  45.1505202  37.0108970
  45.1481903  45.1477158  37.0100048  43.9537229  46.0778463  37.0112011
  51.9701505  43.4246552  60.8035045  52.9273460  43.4218509  60.8026124
  51.7328785  44.3519814  60.8038086  58.0758503  27.8302248  54.7514163
  59.0330458  27.8274204  54.7505241  57.8385784  28.7575509  54.7517204
  41.8727968  36.4730420  51.2122861  42.8299923  36.4702376  51.2113940
  41.6355248  37.4003681  51.2125903  60.7826979  61.9426808  75.0219578
  61.7398934  61.9398764  75.0210656  60.5454259  62.8700069  75.0222619
  47.0646585  47.9878952  39.5184746  48.0218539  47.9850909  39.5175824
  46.8273865  48.9152214  39.5187787  31.9459547  53.8140458  64.5160943
  32.9031502  53.8112414  64.5152022  31.7086828  54.7413719  64.5163985
  55.2533381  68.8193773  46.6097132  56.2105336  68.8165729  46.6088211
  55.0160661  69.7467035  46.6100173  48.1158035  36.2204281  43.3984431
  49.0729990  36.2176237  43.3975509  47.8785315  37.1477543  43.3987472
  46.2421577  48.1291110  41.7602546  47.1993532  48.1263066  41.7593624
  46.0048857  49.0564372  41.7605587  26.3117777  51.1153095  55.6710985
  27.2689731  51.1125051  55.6702064  26.0745057  52.0426356  55.6714026
  45.5581737  50.2127100  69.5650907  46.5153692  50.2099056  69.5641985
  45.3209018  51.1400361  69.5653948  42.6907221  60.9940914  58.8087232
  43.6479176  60.9912870  58.8078311  42.4534501  61.9214175  58.8090273
  45.0354556  36.8663591  56.0313766  45.9926511  36.8635547  56.0304845
  44.7981836  37.7936852  56.0316807  52.2138967  41.7714628  43.1951216
  53.1710922  41.7686584  43.1942295  51.9766247  42.6987889  43.1954257
  61.4089219  59.4547878  75.5691517  62.3661173  59.4519834  75.5682596
  61.1716499  60.3821139  75.5694559  47.4898706  45.5856160  39.7848634
  48.4470661  45.5828116  39.7839712  47.2525986  46.5129421  39.7851675
  67.0127664  49.5281989  54.0040319  67.9699619  49.5253945  54.0031398
  66.7754944  50.4555251  54.0043360  44.4031946  62.5711885  57.5682683
  45.3603901  62.5683842  57.5673761  44.1659227  63.4985147  57.5685724
  41.5063468  62.0939693  65.6839283  42.4635422  62.0911649  65.6830361
  41.2690748  63.0212954  65.6842324  53.2736287  44.6552512  44.5663930
  54.2308241  44.6524468  44.5655009  53.0363567  45.5825773  44.5666972
  51.9239332  48.2745717  63.5649831  52.8811287  48.2717673  63.5640909
  51.6866613  49.2018979  63.5652872  46.6344223  48.7756946  67.9059584
  47.5916178  48.7728902  67.9050663  46.3971503  49.7030207  67.9062626
  41.9333667  43.5293209  69.3408695  42.8905622  43.5265165  69.3399774
  41.6960948  44.4566470  69.3411737  45.5842191  66.6022851  51.3545261
  46.5414146  66.5994807  51.3536340  45.3469471  67.5296112  51.3548302
  45.9285686  54.8684377  48.9141534  46.8857641  54.8656333  48.9132613
  45.6912966  55.7957638  48.9144575  42.1877719  56.8013540  49.5128123
  43.1449674  56.7985496  49.5119202  41.9504999  57.7286802  49.5131164
  52.7304511  62.9295713  25.5595273  53.6876465  62.9267669  25.5586352
  52.4931791  63.8568975  25.5598314  47.7344077  60.8988343  29.7760024
  48.6916032  60.8960299  29.7751103  47.4971357  61.8261604  29.7763066
  37.0840954  40.9675430  46.0121483  38.0412909  40.9647386  46.0112561
  36.8468235  41.8948692  46.0124524  33.3610183  53.4977630  43.0397381
  34.3182138  53.4949586  43.0388460  33.1237463  54.4250892  43.0400422
  35.6949652  58.6863445  38.4630260  36.6521606  58.6835401  38.4621339
  35.4576932  59.6136707  38.4633302  29.2424228  50.7194861  46.8633285
  30.1996183  50.7166817  46.8624364  29.0051508  51.6468122  46.8636327
  32.7989799  36.8618069  49.1597747  33.7561754  36.8590025  49.1588826
  32.5617079  37.7891331  49.1600788  33.2071982  48.4953938  40.7184324
  34.1643937  48.4925894  40.7175403  32.9699262  49.4227199  40.7187366
  39.7024423  39.4239715  44.7855698  40.6596378  39.4211671  44.7846777
  39.4651703  40.3512976  44.7858740  44.5922870  57.7183301  49.3166539
  45.5494825  57.7155257  49.3157618  44.3550150  58.6456562  49.3169580
  37.9598658  58.7134223  53.2809246  38.9170613  58.7106179  53.2800325
  37.7225939  59.6407484  53.2812287  40.4249220  59.7258244  57.6567203
  41.3821174  59.7230201  57.6558282  40.1876500  60.6531506  57.6570244
  37.7840097  42.0477508  66.1256017  38.7412052  42.0449464  66.1247095
  37.5467378  42.9750769  66.1259058  36.6919549  37.4228154  55.9332006
  37.6491504  37.4200110  55.9323084  36.4546830  38.3501415  55.9335047
  40.7372896  38.4398430  57.3665230  41.6944851  38.4370386  57.3656308
  40.5000177  39.3671691  57.3668271  55.4604755  37.3953125  61.8477129
  56.4176710  37.3925081  61.8468207  55.2232036  38.3226386  61.8480170
  48.7722461  34.5772632  57.6186905  49.7294416  34.5744588  57.6177984
  48.5349741  35.5045893  57.6189946  64.7311039  43.4856422  68.0076229
  65.6882994  43.4828378  68.0067308  64.4938319  44.4129683  68.0079270
  57.3472009  44.0561424  69.5745547  58.3043963  44.0533380  69.5736626
  57.1099289  44.9834685  69.5748589  54.9906491  45.0879174  71.1158436
  55.9478446  45.0851130  71.1149514  54.7533771  46.0152435  71.1161477
  51.3962528  51.1419264  77.4287376  52.3534483  51.1391220  77.4278455
  51.1589809  52.0692526  77.4290417  51.0162490  50.1382275  75.2170008
  51.9734445  50.1354231  75.2161087  50.7789771  51.0655536  75.2173049
  42.4678521  61.3491539  77.1459707  43.4250475  61.3463495  77.1450786
  42.2305801  62.2764800  77.1462748  52.2343396  59.9611135  81.9827484
  53.1915350  59.9583091  81.9818563  51.9970676  60.8884396  81.9830526
  61.7356293  33.3417481  52.1914987  62.6928248  33.3389437  52.1906065
  61.4983573  34.2690742  52.1918028  44.8280289  57.8204124  51.9364445
  45.7852244  57.8176080  51.9355524  44.5907569  58.7477385  51.9367486
  57.6454543  70.2354721  45.4896106  58.6026498  70.2326677  45.4887185
  57.4081823  71.1627982  45.4899148  53.2496716  68.8414083  44.7625813
  54.2068671  68.8386039  44.7616892  53.0123996  69.7687344  44.7628854
  56.8916097  65.0091980  27.7548373  57.8488051  65.0063936  27.7539451
  56.6543377  65.9365242  27.7551414  44.0960307  36.0626731  49.5231771
  45.0532262  36.0598687  49.5222850  43.8587588  36.9899992  49.5234812
  56.5315795  21.9200917  50.5153241  57.4887750  21.9172873  50.5144319
  56.2943075  22.8474178  50.5156282  67.8592015  37.9265367  55.5292049
  68.8163970  37.9237323  55.5283128  67.6219295  38.8538629  55.5295091
  57.3436473  38.6135149  42.0990586  58.3008428  38.6107105  42.0981665
  57.1063753  39.5408410  42.0993627  57.9088393  38.3095707  45.4035062
  58.8660348  38.3067663  45.4026141  57.6715673  39.2368969  45.4038103
  46.9874564  47.9996092  33.9005451  47.9446518  47.9968048  33.8996530
  46.7501844  48.9269354  33.9008492  23.1171212  48.4308480  41.9628288
  24.0743167  48.4280436  41.9619367  22.8798493  49.3581741  41.9631329
  30.9455703  47.0460483  40.3204098  31.9027658  47.0432440  40.3195177
  30.7082983  47.9733745  40.3207139  63.1946424  37.8056609  61.7705431
  64.1518379  37.8028565  61.7696510  62.9573704  38.7329870  61.7708473
  64.8087645  39.2068684  51.0511599  65.7659600  39.2040640  51.0502678
  64.5714926  40.1341945  51.0514641  63.4118335  47.9693339  47.1922445
  64.3690290  47.9665295  47.1913524  63.1745615  48.8966600  47.1925487
  59.2894174  63.3666624  68.1064737  60.2466129  63.3638580  68.1055815
  59.0521454  64.2939885  68.1067778  54.0027449  64.7126097  51.3785128
  54.9599404  64.7098053  51.3776207  53.7654729  65.6399359  51.3788169
  53.2913697  63.1514822  53.7410369  54.2485652  63.1486778  53.7401447
  53.0540977  64.0788083  53.7413410  43.8505193  75.5623978  51.4159439
  44.8077148  75.5595934  51.4150518  43.6132474  76.4897239  51.4162480
  41.6886554  57.6095853  52.2143509  42.6458509  57.6067809  52.2134588
  41.4513834  58.5369114  52.2146551  68.6321187  49.0418903  71.9964874
  69.5893141  49.0390859  71.9955952  68.3948467  49.9692164  71.9967915
  68.5454108  49.0807799  64.6775684  69.5026063  49.0779755  64.6766763
  68.3081388  50.0081060  64.6778726  69.0040411  47.9162658  55.0640326
  69.9612366  47.9134614  55.0631405  68.7667691  48.8435919  55.0643367
  52.6014463  39.3454421  41.7525426  53.5586418  39.3426377  41.7516505
  52.3641743  40.2727682  41.7528467  54.8007460  38.1960255  41.3843903
  55.7579415  38.1932211  41.3834982  54.5634741  39.1233516  41.3846944
  52.9779795  69.8811596  56.8469329  53.9351750  69.8783552  56.8460407
  52.7407075  70.8084857  56.8472370  41.9181812  64.1391836  49.4187206
  42.8753767  64.1363792  49.4178284  41.6809092  65.0665097  49.4190247
  64.4844070  62.4413804  22.6955304  65.4416025  62.4385760  22.6946383
  64.2471350  63.3687065  22.6958345  51.1079305  56.2915519  80.2094686
  52.0651259  56.2887475  80.2085765  50.8706585  57.2188780  80.2097727
  42.2469505  60.6519273  52.6211033  43.2041460  60.6491229  52.6202112
  42.0096786  61.5792535  52.6214075  31.7532129  56.8088576  61.8175409
  32.7104084  56.8060532  61.8166488  31.5159409  57.7361838  61.8178451
  29.7388090  51.5853730  66.0119520  30.6960044  51.5825686  66.0110598
  29.5015370  52.5126991  66.0122561  32.4460987  50.2203162  67.3813078
  33.4032942  50.2175118  67.3804156  32.2088267  51.1476423  67.3816119
  50.3643574  46.2058069  67.3122526  51.3215529  46.2030025  67.3113605
  50.1270854  47.1331330  67.3125567  44.7755064  43.1320582  68.5791854
  45.7327018  43.1292539  68.5782933  44.5382344  44.0593844  68.5794895
  40.9269481  70.7145345  44.5982309  41.8841435  70.7117301  44.5973387
  40.6896761  71.6418607  44.5985350  42.3823144  71.5076432  40.3449440
  43.3395099  71.5048388  40.3440518  42.1450424  72.4349693  40.3452481
  46.2109577  68.4253761  29.2460957  47.1681532  68.4225717  29.2452036
  45.9736858  69.3527022  29.2463998  41.6340256  68.8976290  31.0764034
  42.5912211  68.8948246  31.0755113  41.3967536  69.8249552  31.0767075
  49.0136480  62.8362289  28.2289833  49.9708435  62.8334245  28.2280912
  48.7763760  63.7635550  28.2292874  50.6016350  63.6507109  26.7195759
  51.5588304  63.6479065  26.7186838  50.3643630  64.5780370  26.7198801
  51.3329150  45.5337313  70.0182911  52.2901105  45.5309269  70.0173990
  51.0956430  46.4610574  70.0185953  44.0941775  63.8573341  66.3836752
  45.0513729  63.8545297  66.3827831  43.8569055  64.7846602  66.3839794
  37.9856367  58.2206480  72.8238650  38.9428322  58.2178436  72.8229729
  37.7483648  59.1479741  72.8241691  35.7263499  59.4763617  71.7990821
  36.6835454  59.4735573  71.7981900  35.4890779  60.4036879  71.7993863
  29.1103935  52.7130556  44.8576292  30.0675890  52.7102512  44.8567371
  28.8731216  53.6403817  44.8579333  30.0955665  51.3385177  40.7755864
  31.0527620  51.3357133  40.7746942  29.8582945  52.2658438  40.7758905
  25.7225450  46.3902625  41.3082181  26.6797404  46.3874581  41.3073260
  25.4852730  47.3175887  41.3085223  29.1875766  48.8722382  39.9602112
  30.1447721  48.8694338  39.9593191  28.9503046  49.7995643  39.9605153
  34.9484635  48.7428025  34.8518296  35.9056590  48.7399981  34.8509374
  34.7111915  49.6701286  34.8521337  39.3302285  44.2350428  33.7263426
  40.2874239  44.2322385  33.7254505  39.0929565  45.1623690  33.7266468
  41.9584100  46.2542345  35.0710752  42.9156055  46.2514302  35.0701831
  41.7211380  47.1815607  35.0713793  47.2216593  52.5106643  37.1037322
  48.1788548  52.5078599  37.1028401  46.9843874  53.4379905  37.1040364
  50.4105943  47.0219249  41.3962713  51.3677898  47.0191205  41.3953791
  50.1733224  47.9492511  41.3965754  30.8815244  52.8917429  34.7709905
  31.8387199  52.8889385  34.7700984  30.6442525  53.8190690  34.7712946
  60.9008589  66.7951059  66.3782784  61.8580544  66.7923015  66.3773863
  60.6635869  67.7224320  66.3785826  53.9288207  66.6232064  70.1317610
  54.8860161  66.6204020  70.1308689  53.6915487  67.5505325  70.1320651
  65.5437017  46.1260996  70.0011031  66.5008971  46.1232952  70.0002109
  65.3064297  47.0534258  70.0014072  40.7152915  42.1861759  65.9778827
  41.6724869  42.1833715  65.9769906  40.4780195  43.1135020  65.9781869
  41.9300831  39.0187833  63.9024663  42.8872786  39.0159789  63.9015742
  41.6928111  39.9461095  63.9027704  43.4897906  64.9118741  69.0943340
  44.4469861  64.9090697  69.0934419  43.2525186  65.8392002  69.0946381
  43.8808929  60.3559463  66.3565604  44.8380883  60.3531419  66.3556683
  43.6436209  61.2832724  66.3568645  31.7417492  55.8167772  51.5634583
  32.6989447  55.8139728  51.5625661  31.5044772  56.7441033  51.5637624
  53.0596179  56.6166114  25.1956551  54.0168133  56.6138070  25.1947630
  52.8223459  57.5439375  25.1959592  48.3057849  54.4592032  28.9618930
  49.2629804  54.4563988  28.9610009  48.0685129  55.3865294  28.9621971
  57.7483508  44.1086693  38.4531720  58.7055462  44.1058649  38.4522799
  57.5110788  45.0359954  38.4534761  50.3166876  43.5542547  40.5950479
  51.2738831  43.5514503  40.5941557  50.0794156  44.4815809  40.5953520
  45.6946433  54.7690446  26.7763528  46.6518388  54.7662402  26.7754606
  45.4573714  55.6963707  26.7766569  41.0145791  34.6641927  43.7939206
  41.9717746  34.6613883  43.7930284  40.7773071  35.5915189  43.7942247
  62.6660703  63.3972526  74.0583328  63.6232657  63.3944483  74.0574406
  62.4287983  64.3245788  74.0586369  62.9830421  57.5702950  74.1035156
  63.9402376  57.5674906  74.1026235  62.7457702  58.4976211  74.1038197
  62.6543778  65.2868752  67.3755099  63.6115733  65.2840708  67.3746178
  62.4171059  66.2142014  67.3758141  62.8399291  72.1603473  56.0159476
  63.7971246  72.1575430  56.0150555  62.6026572  73.0876735  56.0162517
  63.3423895  67.3110718  53.5110441  64.2995850  67.3082675  53.5101519
  63.1051176  68.2383980  53.5113482  35.2391669  37.5879356  45.9925647
  36.1963624  37.5851312  45.9916725  35.0018950  38.5152617  45.9928688
  30.8332679  43.0989140  68.4981733  31.7904633  43.0961096  68.4972812
  30.5959959  44.0262402  68.4984774 101.2387090  97.8334290  96.9272150
 101.1581140  96.9188900  96.6563860 100.8251510  98.3301360  96.2211860
  99.3705130  99.6113310  98.8081420  98.5947230  99.1313750  99.0979990
 100.0218060  98.9318960  98.6337580  93.3870960  99.9233120  99.6857180
  92.5555840  99.6681830 100.0853690  93.9951940  99.9943890 100.4215100
  91.7962910  94.8835010  93.4699570  90.9079610  95.2250980  93.3679450
  92.0804100  94.6835330  92.5780400  89.7595920  97.4840660  99.3539270
  90.3312030  96.7162860  99.3542910  89.7597460  97.7829420  98.4445880
  99.8419290  95.0940880  99.0420510 100.2184110  94.2212760  98.9294180
  99.7438800  95.4299580  98.1510950  93.9724300  93.4666510  94.5037950
  94.0791050  94.3670240  94.8106710  93.0616660  93.4184480  94.2132600
  91.6207460  95.3885520  99.7490540  92.3017570  95.6523890 100.3677940
  91.3055510  94.5486390 100.0828550  95.8132030  96.4352880  98.8363130
  96.3210250  96.9333850  99.4768150  96.3445270  95.6588080  98.6602490
  93.7783460  92.7861400 101.1097000  94.1200270  93.6303450 100.8150870
  92.8399270  92.9345140 101.2262340  97.4611350  90.2743670  97.4341590
  97.7686330  89.7190560  96.7177090  96.5312050  90.4088130  97.2514580
  99.8492110  98.3392500  94.1701710  98.9221390  98.2729880  94.3990180
 100.0016930  99.2772630  94.0556950  99.8361190  94.6109500  91.1668870
  98.8964860  94.7723460  91.2521330 100.1544450  95.3295180  90.6204860
  95.4548750  98.8657240  96.9521440  95.0505750  98.1534490  96.4567340
  95.5411870  98.5210480  97.8409480  94.1677370  95.6400450 100.7320480
  94.7191960  95.7495790  99.9573730  94.6820880  96.0138050 101.4475710
  92.1553380  97.7602220  94.4528090  92.0350980  98.4864310  93.8409360
  91.8454270  96.9905130  93.9756000  89.7938750 100.9317360 100.2596730
  89.8719170 101.0666130  99.3152450  90.4080430 100.2233250 100.4524850
  94.6217040  91.1037290  97.8351760  94.1785190  91.8846830  97.5036280
  95.1802030  91.4267180  98.5422700  97.7375860  90.7247990  92.7157590
  97.1130040  90.7207860  93.4410900  97.6505980  89.8578950  92.3193560
  96.6592940  91.6484620  99.6941360  96.9565270  92.5547450  99.6133380
  97.2078500  91.1603400  99.0800930  94.4131260  96.2270860  95.5633010
  94.1872180  96.0108030  96.4679630  93.6323790  96.6599320  95.2178980
 100.2493890  94.8697770  96.1926940 100.6423460  95.1869970  95.3795630
 100.6110740  93.9909650  96.3071460  89.2858060  91.4598570  98.4157140
  88.9971110  92.0301430  99.1282120  90.0303820  90.9803020  98.7788370
  89.4728290  95.4018690  89.6259860  89.3902960  96.3449450  89.7674850
  89.1211350  95.2593600  88.7472210 100.8349030  97.4603520 100.2877720
 100.1030150  97.9690330 100.6367820 100.4373370  96.6433500  99.9866500
  97.2726420  94.1357720  98.6930210  97.2762480  93.6947670  97.8434750
  98.1677540  94.4575050  98.8002030  93.1228800  94.0184210  97.6524420
  92.7828850  94.4959440  98.4091470  92.3606120  93.5649330  97.2925520
  97.3346570  95.1369800  91.6836970  97.4559390  95.0956280  92.6322790
  96.9495080  95.9993950  91.5283700 101.2974940  92.9137200  99.7000660
 101.3147680  93.3645850 100.5442510 101.0490520  92.0142840  99.9134100
  96.3468070  97.4470940  91.0820270  95.7784970  96.9989190  90.4556180
  97.0557070  97.8063720  90.5485420  97.5734390  98.1959500 100.4395620
  97.9404520  97.7218070 101.1856960  97.3839450  99.0701070 100.7803960
  90.4374880  92.9403190  96.5689090  90.1521800  92.5758860  97.4067710
  90.3753740  92.2083650  95.9552230  93.8915550 101.4429130  93.3546680
  93.1177810 100.9026750  93.1945400  94.6210180 100.9235740  93.0164440
 100.1113470  91.8332450  93.2902460  99.2978080  91.3345620  93.2147770
  99.9175420  92.6730700  92.8738810  93.9352950 101.1109510  96.9925490
  94.4531620 100.3077770  96.9382380  93.4836970 101.0488650  97.8342320
  89.9305540  98.0762140  90.5285790  90.8000390  98.3586940  90.8121710
  89.4395860  98.8898010  90.4134600  97.0940350  99.4635350  94.6494070
  97.5503130 100.2740600  94.8754260  96.7428560  99.1458490  95.4812560
  92.9952130  89.8073000  95.1216590  92.8666760  89.7990900  96.0701510
  92.1714150  90.1456090  94.7707600  91.9152050  99.8935610  92.6567850
  91.3080000 100.6334510  92.6663150  92.3901400  99.9834970  91.8306050
  96.8230900  95.2929320  94.5570180  96.1147050  95.7615660  94.9983790
  97.1075380  94.6351330  95.1915370  95.0265920  93.6014400  91.9320890
  95.8756450  94.0384550  91.8661080  94.6597190  93.9134660  92.7592950
  93.9257340  99.8546760  90.4056420  94.6920610  99.7428120  90.9681850
  94.0032030  99.1584730  89.7533190  92.6204100  97.2871830  91.0889310
  92.7007690  96.3399340  91.2006710  93.5123850  97.6178710  91.1949970
  97.0498520 101.8300940  89.8791770  96.9449160 101.2153290  90.6053150
  96.8822740 101.3066830  89.0954780 100.2901250 100.8920970  90.4833760
  99.7411350 101.3390270  91.1276500 100.9120510 100.3870220  91.0071430
  95.9576370  99.8511890  92.3799060  96.3792790  99.6851760  93.2230450
  96.0827210  99.0412120  91.8854200  98.4704010  98.8749500  89.6276160
  98.9909670  98.1598520  89.2617310  99.1172410  99.5135370  89.9276670
  94.8535270  95.9245120  89.3257220  94.6524330  95.0612480  89.6870560
  94.6827320  95.8378480  88.3878820  93.6518070  93.0245740  89.3135100
  93.9543970  93.0313170  88.4054250  94.3912660  92.6743600  89.8102760
  96.8703000  91.9680360  90.2991300  96.5225000  91.2904350  89.7193750
  97.0715770  91.5069870  91.1134690  90.2108640  98.4968010  96.6955670
  89.5557480  98.2279650  96.0515370  91.0486590  98.3872490  96.2457650
  89.4246720  95.7066940  92.6381000  88.5210800  95.9697140  92.4632660
  89.9087340  95.9778110  91.8580960  91.9673930  94.7632480  90.5475380
  92.6765630  94.3415700  90.0622660  91.2513870  94.8307710  89.9158730
  91.6148090  90.8171810  89.5878030  92.3376220  91.3580750  89.9059250
  91.8872610  90.5435230  88.7119570  91.3040280  90.0678000  99.4900650
  91.9516470  89.5175380  99.0495810  91.7242120  90.3221150 100.3116460
  99.6954520  90.5517590 100.6599880  98.9126310  91.0263090 100.9396640
  99.4017450  89.6472420 100.5513060  91.0394930  90.8565070  93.1813600
  91.7974290  90.9693950  92.6077630  90.5772100  91.6934270  93.1357030
  97.5808740  92.9704340  96.1715910  96.7683250  92.5961230  95.8311790
  98.0850380  92.2149420  96.4737100  93.4120080  91.3829120  91.7215570
  93.9412840  90.5958920  91.5923520  94.0448400  92.0620310  91.9551100
  95.6057920  91.1204260  94.7760960  94.9760660  90.4191570  94.9431090
  95.0663060  91.8808390  94.5594120 101.2387090  97.8334290  78.1528660
 101.1581140  96.9188900  77.8820370 100.8251510  98.3301360  77.4468370
  99.3705130  99.6113310  80.0337930  98.5947230  99.1313750  80.3236500
 100.0218060  98.9318960  79.8594090  93.3870960  99.9233120  80.9113690
  92.5555840  99.6681830  81.3110200  93.9951940  99.9943890  81.6471610
  91.7962910  94.8835010  74.6956080  90.9079610  95.2250980  74.5935960
  92.0804100  94.6835330  73.8036910  89.7595920  97.4840660  80.5795780
  90.3312030  96.7162860  80.5799420  89.7597460  97.7829420  79.6702390
  91.0020790  92.8925020  82.3664710  90.8223630  91.9950770  82.6467470
  90.6000870  93.4396890  83.0411660  99.8419290  95.0940880  80.2677020
 100.2184110  94.2212760  80.1550690  99.7438800  95.4299580  79.3767460
  93.9724300  93.4666510  75.7294460  94.0791050  94.3670240  76.0363220
  93.0616660  93.4184480  75.4389110  91.6207460  95.3885520  80.9747050
  92.3017570  95.6523890  81.5934450  91.3055510  94.5486390  81.3085060
  95.8132030  96.4352880  80.0619640  96.3210250  96.9333850  80.7024660
  96.3445270  95.6588080  79.8859000  94.0968130  91.0751440  84.3283060
  94.0986570  91.5923830  83.5228960  93.2672440  90.5981620  84.3052990
  95.3470980 100.7146620  82.5056560  95.0140360 101.3415540  83.1477630
  95.5237660 101.2408500  81.7258230  93.7783460  92.7861400  82.3353510
  94.1200270  93.6303450  82.0407380  92.8399270  92.9345140  82.4518850
  97.4611350  90.2743670  78.6598100  97.7686330  89.7190560  77.9433600
  96.5312050  90.4088130  78.4771090  99.8492110  98.3392500  75.3958220
  98.9221390  98.2729880  75.6246690 100.0016930  99.2772630  75.2813460
  99.8361190  94.6109500  72.3925380  98.8964860  94.7723460  72.4777840
 100.1544450  95.3295180  71.8461370  95.4548750  98.8657240  78.1777950
  95.0505750  98.1534490  77.6823850  95.5411870  98.5210480  79.0665990
  94.1677370  95.6400450  81.9576990  94.7191960  95.7495790  81.1830240
  94.6820880  96.0138050  82.6732220  93.8420100  99.1619810  85.5682330
  93.7027870 100.0342610  85.9369730  92.9601460  98.8192620  85.4230270
  92.1553380  97.7602220  75.6784600  92.0350980  98.4864310  75.0665870
  91.8454270  96.9905130  75.2012510  89.7938750 100.9317360  81.4853240
  89.8719170 101.0666130  80.5408960  90.4080430 100.2233250  81.6781360
  94.6217040  91.1037290  79.0608270  94.1785190  91.8846830  78.7292790
  95.1802030  91.4267180  79.7679210  98.9086850  93.9705810  84.6643590
  98.4466220  94.1788830  85.4763530  98.5064960  93.1565160  84.3614260
  97.7375860  90.7247990  73.9414100  97.1130040  90.7207860  74.6667410
  97.6505980  89.8578950  73.5450070  96.6592940  91.6484620  80.9197870
  96.9565270  92.5547450  80.8389890  97.2078500  91.1603400  80.3057440
  94.4131260  96.2270860  76.7889520  94.1872180  96.0108030  77.6936140
  93.6323790  96.6599320  76.4435490  96.8530470  97.1256440  87.4549790
  96.7574070  96.1851170  87.3050190  97.6962450  97.3471510  87.0597860
 100.2493890  94.8697770  77.4183450 100.6423460  95.1869970  76.6052140
 100.6110740  93.9909650  77.5327970  91.9841010  93.5370110  85.6083570
  91.5904400  94.3845320  85.8156350  91.2959410  92.8996480  85.7992210
  98.5586060  93.6205080  88.6780310  97.8684380  93.4277280  89.3126400
  99.3018360  93.9039720  89.2104610  89.2858060  91.4598570  79.6413650
  88.9971110  92.0301430  80.3538630  90.0303820  90.9803020  80.0044880
  89.4728290  95.4018690  70.8516370  89.3902960  96.3449450  70.9931360
  89.1211350  95.2593600  69.9728720 100.8349030  97.4603520  81.5134230
 100.1030150  97.9690330  81.8624330 100.4373370  96.6433500  81.2123010
  97.2726420  94.1357720  79.9186720  97.2762480  93.6947670  79.0691260
  98.1677540  94.4575050  80.0258540  93.1228800  94.0184210  78.8780930
  92.7828850  94.4959440  79.6347980  92.3606120  93.5649330  78.5182030
  97.3346570  95.1369800  72.9093480  97.4559390  95.0956280  73.8579300
  96.9495080  95.9993950  72.7540210 101.2974940  92.9137200  80.9257170
 101.3147680  93.3645850  81.7699020 101.0490520  92.0142840  81.1390610
  96.3468070  97.4470940  72.3076780  95.7784970  96.9989190  71.6812690
  97.0557070  97.8063720  71.7741930  97.5734390  98.1959500  81.6652130
  97.9404520  97.7218070  82.4113470  97.3839450  99.0701070  82.0060470
  90.4374880  92.9403190  77.7945600  90.1521800  92.5758860  78.6324220
  90.3753740  92.2083650  77.1808740  95.3633760  97.2368140  83.9836340
  95.0590830  98.1160120  84.2086700  96.3180220  97.2967930  84.0193780
  93.8915550 101.4429130  74.5803190  93.1177810 100.9026750  74.4201910
  94.6210180 100.9235740  74.2420950 100.1113470  91.8332450  74.5158970
  99.2978080  91.3345620  74.4404280  99.9175420  92.6730700  74.0995320
 100.0322330 100.5103550  86.2598580  99.9659640  99.5899220  86.0056170
  99.4027470 100.6078990  86.9743220  93.9352950 101.1109510  78.2182000
  94.4531620 100.3077770  78.1638890  93.4836970 101.0488650  79.0598830
  91.4197490  98.0770880  85.1307700  91.0612430  98.7424730  85.7181040
  91.1252050  97.2454430  85.5020320  94.6210610  98.5355120  88.0147250
  94.3210750  98.6812300  87.1175070  95.3921850  97.9760410  87.9220640
  89.9305540  98.0762140  71.7542300  90.8000390  98.3586940  72.0378220
  89.4395860  98.8898010  71.6391110  97.0940350  99.4635350  75.8750580
  97.5503130 100.2740600  76.1010770  96.7428560  99.1458490  76.7069070
  92.9952130  89.8073000  76.3473100  92.8666760  89.7990900  77.2958020
  92.1714150  90.1456090  75.9964110  89.9946060  91.5664120  85.8079800
  89.2804580  91.7661040  86.4132410  90.4141100  90.7903690  86.1794600
  91.9152050  99.8935610  73.8824360  91.3080000 100.6334510  73.8919660
  92.3901400  99.9834970  73.0562560  96.8230900  95.2929320  75.7826690
  96.1147050  95.7615660  76.2240300  97.1075380  94.6351330  76.4171880
  98.4486830  96.7126020  83.7819220  98.9472080  97.1871840  84.4471070
  98.5909780  95.7889540  83.9889250  95.0265920  93.6014400  73.1577400
  95.8756450  94.0384550  73.0917590  94.6597190  93.9134660  73.9849460
  93.9257340  99.8546760  71.6312930  94.6920610  99.7428120  72.1938360
  94.0032030  99.1584730  70.9789700  92.6204100  97.2871830  72.3145820
  92.7007690  96.3399340  72.4263220  93.5123850  97.6178710  72.4206480
  90.1474900  99.1086750  87.5501990  90.6513920  98.5294030  88.1218220
  89.4082320  99.3926980  88.0878360  97.0498520 101.8300940  71.1048280
  96.9449160 101.2153290  71.8309660  96.8822740 101.3066830  70.3211290
  97.2012840 100.5157740  87.0837510  96.4358510 101.0842740  86.9992180
  97.3828800 100.2233950  86.1905740 100.2901250 100.8920970  71.7090270
  99.7411350 101.3390270  72.3533010 100.9120510 100.3870220  72.2327940
  92.1797980  97.2516340  88.4452060  92.2203320  96.9530210  89.3537290
  93.0343480  97.6523950  88.2859580  95.9576370  99.8511890  73.6055570
  96.3792790  99.6851760  74.4486960  96.0827210  99.0412120  73.1110710
  94.1203790  95.8308440  86.4126550  93.5900250  95.3399390  85.7849890
  94.7891860  96.2592640  85.8784480  98.4704010  98.8749500  70.8532670
  98.9909670  98.1598520  70.4873820  99.1172410  99.5135370  71.1533180
  94.6076090  92.7970810  86.4923840  94.5132960  92.1791560  85.7674710
  94.0273480  93.5237100  86.2653750  97.3737530  91.3544050  83.5251230
  96.9254830  91.3768310  82.6796780  96.7402730  90.9563070  84.1221530
  97.7797080 100.2498380  84.1463670  98.1985190 101.0931110  83.9739910
  96.8605710 100.3870420  83.9170450 100.1160980  97.9814560  85.5301510
 100.2357190  97.3855700  86.2696350 100.9754980  98.0184250  85.1102810
  94.8535270  95.9245120  70.5513730  94.6524330  95.0612480  70.9127070
  94.6827320  95.8378480  69.6135330  96.8829750  94.5235910  86.7877330
  97.4729440  94.2151760  87.4755150  96.0649990  94.0515660  86.9437230
  93.6518070  93.0245740  70.5391610  93.9543970  93.0313170  69.6310760
  94.3912660  92.6743600  71.0359270  96.8703000  91.9680360  71.5247810
  96.5225000  91.2904350  70.9450260  97.0715770  91.5069870  72.3391200
  90.2108640  98.4968010  77.9212180  89.5557480  98.2279650  77.2771880
  91.0486590  98.3872490  77.4714160  91.2484570  98.8820580  82.4615520
  91.6157610  98.7947980  83.3411540  90.6795390  98.1187130  82.3622380
  90.8000570  95.7929670  86.3673940  89.9056620  95.7596430  86.7067650
  91.3398120  95.9916460  87.1325190  89.4246720  95.7066940  73.8637510
  88.5210800  95.9697140  73.6889170  89.9087340  95.9778110  73.0837470
  91.9673930  94.7632480  71.7731890  92.6765630  94.3415700  71.2879170
  91.2513870  94.8307710  71.1415240  91.6148090  90.8171810  70.8134540
  92.3376220  91.3580750  71.1315760  91.8872610  90.5435230  69.9376080
  91.3040280  90.0678000  80.7157160  91.9516470  89.5175380  80.2752320
  91.7242120  90.3221150  81.5372970  91.0572280  90.2233670  83.4582480
  90.7087100  90.6797490  84.2240660  90.7259980  89.3290800  83.5404910
  98.5697100  91.4145550  86.9801900  98.5085990  92.0067380  87.7297310
  99.5097480  91.3071510  86.8352160  91.7292920  89.7509870  86.7333250
  92.2775910  89.5697920  85.9699360  91.7948230  88.9603980  87.2689560
  99.6954520  90.5517590  81.8856390  98.9126310  91.0263090  82.1653150
  99.4017450  89.6472420  81.7769570  91.0394930  90.8565070  74.4070110
  91.7974290  90.9693950  73.8334140  90.5772100  91.6934270  74.3613540
  97.5808740  92.9704340  77.3972420  96.7683250  92.5961230  77.0568300
  98.0850380  92.2149420  77.6993610  93.4120080  91.3829120  72.9472080
  93.9412840  90.5958920  72.8180030  94.0448400  92.0620310  73.1807610
  95.6057920  91.1204260  76.0017470  94.9760660  90.4191570  76.1687600
  95.0663060  91.8808390  75.7850630  95.7313480  90.3988240  88.4369960
  95.4497750  90.9021840  87.6730780  96.1133180  89.6009990  88.0712090
 101.2387090  97.8334290  59.3785170 101.1581140  96.9188900  59.1076880
 100.8251510  98.3301360  58.6724880  99.3705130  99.6113310  61.2594440
  98.5947230  99.1313750  61.5493010 100.0218060  98.9318960  61.0850600
  93.3870960  99.9233120  62.1370200  92.5555840  99.6681830  62.5366710
  93.9951940  99.9943890  62.8728120  91.7962910  94.8835010  55.9212590
  90.9079610  95.2250980  55.8192470  92.0804100  94.6835330  55.0293420
  89.7595920  97.4840660  61.8052290  90.3312030  96.7162860  61.8055930
  89.7597460  97.7829420  60.8958900  91.0020790  92.8925020  63.5921220
  90.8223630  91.9950770  63.8723980  90.6000870  93.4396890  64.2668170
  99.8419290  95.0940880  61.4933530 100.2184110  94.2212760  61.3807200
  99.7438800  95.4299580  60.6023970  93.9724300  93.4666510  56.9550970
  94.0791050  94.3670240  57.2619730  93.0616660  93.4184480  56.6645620
  91.6207460  95.3885520  62.2003560  92.3017570  95.6523890  62.8190960
  91.3055510  94.5486390  62.5341570  95.8132030  96.4352880  61.2876150
  96.3210250  96.9333850  61.9281170  96.3445270  95.6588080  61.1115510
  94.0968130  91.0751440  65.5539570  94.0986570  91.5923830  64.7485470
  93.2672440  90.5981620  65.5309500  95.3470980 100.7146620  63.7313070
  95.0140360 101.3415540  64.3734140  95.5237660 101.2408500  62.9514740
  93.7783460  92.7861400  63.5610020  94.1200270  93.6303450  63.2663890
  92.8399270  92.9345140  63.6775360  97.4611350  90.2743670  59.8854610
  97.7686330  89.7190560  59.1690110  96.5312050  90.4088130  59.7027600
  99.8492110  98.3392500  56.6214730  98.9221390  98.2729880  56.8503200
 100.0016930  99.2772630  56.5069970  99.8361190  94.6109500  53.6181890
  98.8964860  94.7723460  53.7034350 100.1544450  95.3295180  53.0717880
  95.4548750  98.8657240  59.4034460  95.0505750  98.1534490  58.9080360
  95.5411870  98.5210480  60.2922500  94.1677370  95.6400450  63.1833500
  94.7191960  95.7495790  62.4086750  94.6820880  96.0138050  63.8988730
  93.8420100  99.1619810  66.7938840  93.7027870 100.0342610  67.1626240
  92.9601460  98.8192620  66.6486780  92.1553380  97.7602220  56.9041110
  92.0350980  98.4864310  56.2922380  91.8454270  96.9905130  56.4269020
  89.7938750 100.9317360  62.7109750  89.8719170 101.0666130  61.7665470
  90.4080430 100.2233250  62.9037870  94.6217040  91.1037290  60.2864780
  94.1785190  91.8846830  59.9549300  95.1802030  91.4267180  60.9935720
  98.9086850  93.9705810  65.8900100  98.4466220  94.1788830  66.7020040
  98.5064960  93.1565160  65.5870770  97.7375860  90.7247990  55.1670610
  97.1130040  90.7207860  55.8923920  97.6505980  89.8578950  54.7706580
  96.6592940  91.6484620  62.1454380  96.9565270  92.5547450  62.0646400
  97.2078500  91.1603400  61.5313950  94.4131260  96.2270860  58.0146030
  94.1872180  96.0108030  58.9192650  93.6323790  96.6599320  57.6692000
  96.8530470  97.1256440  68.6806300  96.7574070  96.1851170  68.5306700
  97.6962450  97.3471510  68.2854370 100.2493890  94.8697770  58.6439960
 100.6423460  95.1869970  57.8308650 100.6110740  93.9909650  58.7584480
  91.9841010  93.5370110  66.8340080  91.5904400  94.3845320  67.0412860
  91.2959410  92.8996480  67.0248720  98.5586060  93.6205080  69.9036820
  97.8684380  93.4277280  70.5382910  99.3018360  93.9039720  70.4361120
  89.2858060  91.4598570  60.8670160  88.9971110  92.0301430  61.5795140
  90.0303820  90.9803020  61.2301390  89.4728290  95.4018690  52.0772880
  89.3902960  96.3449450  52.2187870  89.1211350  95.2593600  51.1985230
 100.8349030  97.4603520  62.7390740 100.1030150  97.9690330  63.0880840
 100.4373370  96.6433500  62.4379520  97.2726420  94.1357720  61.1443230
  97.2762480  93.6947670  60.2947770  98.1677540  94.4575050  61.2515050
  93.1228800  94.0184210  60.1037440  92.7828850  94.4959440  60.8604490
  92.3606120  93.5649330  59.7438540  97.3346570  95.1369800  54.1349990
  97.4559390  95.0956280  55.0835810  96.9495080  95.9993950  53.9796720
 101.2974940  92.9137200  62.1513680 101.3147680  93.3645850  62.9955530
 101.0490520  92.0142840  62.3647120  96.3468070  97.4470940  53.5333290
  95.7784970  96.9989190  52.9069200  97.0557070  97.8063720  52.9998440
  97.5734390  98.1959500  62.8908640  97.9404520  97.7218070  63.6369980
  97.3839450  99.0701070  63.2316980  90.4374880  92.9403190  59.0202110
  90.1521800  92.5758860  59.8580730  90.3753740  92.2083650  58.4065250
  95.3633760  97.2368140  65.2092850  95.0590830  98.1160120  65.4343210
  96.3180220  97.2967930  65.2450290  93.8915550 101.4429130  55.8059700
  93.1177810 100.9026750  55.6458420  94.6210180 100.9235740  55.4677460
 100.1113470  91.8332450  55.7415480  99.2978080  91.3345620  55.6660790
  99.9175420  92.6730700  55.3251830 100.0322330 100.5103550  67.4855090
  99.9659640  99.5899220  67.2312680  99.4027470 100.6078990  68.1999730
  93.9352950 101.1109510  59.4438510  94.4531620 100.3077770  59.3895400
  93.4836970 101.0488650  60.2855340  91.4197490  98.0770880  66.3564210
  91.0612430  98.7424730  66.9437550  91.1252050  97.2454430  66.7276830
  94.6210610  98.5355120  69.2403760  94.3210750  98.6812300  68.3431580
  95.3921850  97.9760410  69.1477150  89.9305540  98.0762140  52.9798810
  90.8000390  98.3586940  53.2634730  89.4395860  98.8898010  52.8647620
  97.0940350  99.4635350  57.1007090  97.5503130 100.2740600  57.3267280
  96.7428560  99.1458490  57.9325580  92.9952130  89.8073000  57.5729610
  92.8666760  89.7990900  58.5214530  92.1714150  90.1456090  57.2220620
  89.9946060  91.5664120  67.0336310  89.2804580  91.7661040  67.6388920
  90.4141100  90.7903690  67.4051110  91.9152050  99.8935610  55.1080870
  91.3080000 100.6334510  55.1176170  92.3901400  99.9834970  54.2819070
  96.8230900  95.2929320  57.0083200  96.1147050  95.7615660  57.4496810
  97.1075380  94.6351330  57.6428390  98.4486830  96.7126020  65.0075730
  98.9472080  97.1871840  65.6727580  98.5909780  95.7889540  65.2145760
  95.0265920  93.6014400  54.3833910  95.8756450  94.0384550  54.3174100
  94.6597190  93.9134660  55.2105970  93.9257340  99.8546760  52.8569440
  94.6920610  99.7428120  53.4194870  94.0032030  99.1584730  52.2046210
  92.6204100  97.2871830  53.5402330  92.7007690  96.3399340  53.6519730
  93.5123850  97.6178710  53.6462990  90.1474900  99.1086750  68.7758500
  90.6513920  98.5294030  69.3474730  89.4082320  99.3926980  69.3134870
  97.0498520 101.8300940  52.3304790  96.9449160 101.2153290  53.0566170
  96.8822740 101.3066830  51.5467800  97.2012840 100.5157740  68.3094020
  96.4358510 101.0842740  68.2248690  97.3828800 100.2233950  67.4162250
 100.2901250 100.8920970  52.9346780  99.7411350 101.3390270  53.5789520
 100.9120510 100.3870220  53.4584450  92.1797980  97.2516340  69.6708570
  92.2203320  96.9530210  70.5793800  93.0343480  97.6523950  69.5116090
  95.9576370  99.8511890  54.8312080  96.3792790  99.6851760  55.6743470
  96.0827210  99.0412120  54.3367220  94.1203790  95.8308440  67.6383060
  93.5900250  95.3399390  67.0106400  94.7891860  96.2592640  67.1040990
  98.4704010  98.8749500  52.0789180  98.9909670  98.1598520  51.7130330
  99.1172410  99.5135370  52.3789690  94.6076090  92.7970810  67.7180350
  94.5132960  92.1791560  66.9931220  94.0273480  93.5237100  67.4910260
  97.3737530  91.3544050  64.7507740  96.9254830  91.3768310  63.9053290
  96.7402730  90.9563070  65.3478040  97.7797080 100.2498380  65.3720180
  98.1985190 101.0931110  65.1996420  96.8605710 100.3870420  65.1426960
 100.1160980  97.9814560  66.7558020 100.2357190  97.3855700  67.4952860
 100.9754980  98.0184250  66.3359320  94.8535270  95.9245120  51.7770240
  94.6524330  95.0612480  52.1383580  94.6827320  95.8378480  50.8391840
  96.8829750  94.5235910  68.0133840  97.4729440  94.2151760  68.7011660
  96.0649990  94.0515660  68.1693740  93.6518070  93.0245740  51.7648120
  93.9543970  93.0313170  50.8567270  94.3912660  92.6743600  52.2615780
  96.8703000  91.9680360  52.7504320  96.5225000  91.2904350  52.1706770
  97.0715770  91.5069870  53.5647710  90.2108640  98.4968010  59.1468690
  89.5557480  98.2279650  58.5028390  91.0486590  98.3872490  58.6970670
  91.2484570  98.8820580  63.6872030  91.6157610  98.7947980  64.5668050
  90.6795390  98.1187130  63.5878890  90.8000570  95.7929670  67.5930450
  89.9056620  95.7596430  67.9324160  91.3398120  95.9916460  68.3581700
  89.4246720  95.7066940  55.0894020  88.5210800  95.9697140  54.9145680
  89.9087340  95.9778110  54.3093980  91.9673930  94.7632480  52.9988400
  92.6765630  94.3415700  52.5135680  91.2513870  94.8307710  52.3671750
  91.6148090  90.8171810  52.0391050  92.3376220  91.3580750  52.3572270
  91.8872610  90.5435230  51.1632590  91.3040280  90.0678000  61.9413670
  91.9516470  89.5175380  61.5008830  91.7242120  90.3221150  62.7629480
  91.0572280  90.2233670  64.6838990  90.7087100  90.6797490  65.4497170
  90.7259980  89.3290800  64.7661420  98.5697100  91.4145550  68.2058410
  98.5085990  92.0067380  68.9553820  99.5097480  91.3071510  68.0608670
  91.7292920  89.7509870  67.9589760  92.2775910  89.5697920  67.1955870
  91.7948230  88.9603980  68.4946070  99.6954520  90.5517590  63.1112900
  98.9126310  91.0263090  63.3909660  99.4017450  89.6472420  63.0026080
  91.0394930  90.8565070  55.6326620  91.7974290  90.9693950  55.0590650
  90.5772100  91.6934270  55.5870050  97.5808740  92.9704340  58.6228930
  96.7683250  92.5961230  58.2824810  98.0850380  92.2149420  58.9250120
  93.4120080  91.3829120  54.1728590  93.9412840  90.5958920  54.0436540
  94.0448400  92.0620310  54.4064120  95.6057920  91.1204260  57.2273980
  94.9760660  90.4191570  57.3944110  95.0663060  91.8808390  57.0107140
  95.7313480  90.3988240  69.6626470  95.4497750  90.9021840  68.8987290
  96.1133180  89.6009990  69.2968600 101.2387090  97.8334290  40.6041680
 101.1581140  96.9188900  40.3333390 100.8251510  98.3301360  39.8981390
  99.3705130  99.6113310  42.4850950  98.5947230  99.1313750  42.7749520
 100.0218060  98.9318960  42.3107110  93.3870960  99.9233120  43.3626710
  92.5555840  99.6681830  43.7623220  93.9951940  99.9943890  44.0984630
  91.7962910  94.8835010  37.1469100  90.9079610  95.2250980  37.0448980
  92.0804100  94.6835330  36.2549930  89.7595920  97.4840660  43.0308800
  90.3312030  96.7162860  43.0312440  89.7597460  97.7829420  42.1215410
  91.0020790  92.8925020  44.8177730  90.8223630  91.9950770  45.0980490
  90.6000870  93.4396890  45.4924680  99.8419290  95.0940880  42.7190040
 100.2184110  94.2212760  42.6063710  99.7438800  95.4299580  41.8280480
  93.9724300  93.4666510  38.1807480  94.0791050  94.3670240  38.4876240
  93.0616660  93.4184480  37.8902130  91.6207460  95.3885520  43.4260070
  92.3017570  95.6523890  44.0447470  91.3055510  94.5486390  43.7598080
  95.8132030  96.4352880  42.5132660  96.3210250  96.9333850  43.1537680
  96.3445270  95.6588080  42.3372020  94.0968130  91.0751440  46.7796080
  94.0986570  91.5923830  45.9741980  93.2672440  90.5981620  46.7566010
  95.3470980 100.7146620  44.9569580  95.0140360 101.3415540  45.5990650
  95.5237660 101.2408500  44.1771250  93.7783460  92.7861400  44.7866530
  94.1200270  93.6303450  44.4920400  92.8399270  92.9345140  44.9031870
  97.4611350  90.2743670  41.1111120  97.7686330  89.7190560  40.3946620
  96.5312050  90.4088130  40.9284110  99.8492110  98.3392500  37.8471240
  98.9221390  98.2729880  38.0759710 100.0016930  99.2772630  37.7326480
  99.8361190  94.6109500  34.8438400  98.8964860  94.7723460  34.9290860
 100.1544450  95.3295180  34.2974390  95.4548750  98.8657240  40.6290970
  95.0505750  98.1534490  40.1336870  95.5411870  98.5210480  41.5179010
  94.1677370  95.6400450  44.4090010  94.7191960  95.7495790  43.6343260
  94.6820880  96.0138050  45.1245240  93.8420100  99.1619810  48.0195350
  93.7027870 100.0342610  48.3882750  92.9601460  98.8192620  47.8743290
  92.1553380  97.7602220  38.1297620  92.0350980  98.4864310  37.5178890
  91.8454270  96.9905130  37.6525530  89.7938750 100.9317360  43.9366260
  89.8719170 101.0666130  42.9921980  90.4080430 100.2233250  44.1294380
  94.6217040  91.1037290  41.5121290  94.1785190  91.8846830  41.1805810
  95.1802030  91.4267180  42.2192230  98.9086850  93.9705810  47.1156610
  98.4466220  94.1788830  47.9276550  98.5064960  93.1565160  46.8127280
  97.7375860  90.7247990  36.3927120  97.1130040  90.7207860  37.1180430
  97.6505980  89.8578950  35.9963090  96.6592940  91.6484620  43.3710890
  96.9565270  92.5547450  43.2902910  97.2078500  91.1603400  42.7570460
  94.4131260  96.2270860  39.2402540  94.1872180  96.0108030  40.1449160
  93.6323790  96.6599320  38.8948510  96.8530470  97.1256440  49.9062810
  96.7574070  96.1851170  49.7563210  97.6962450  97.3471510  49.5110880
 100.2493890  94.8697770  39.8696470 100.6423460  95.1869970  39.0565160
 100.6110740  93.9909650  39.9840990  91.9841010  93.5370110  48.0596590
  91.5904400  94.3845320  48.2669370  91.2959410  92.8996480  48.2505230
  98.5586060  93.6205080  51.1293330  97.8684380  93.4277280  51.7639420
  99.3018360  93.9039720  51.6617630  89.2858060  91.4598570  42.0926670
  88.9971110  92.0301430  42.8051650  90.0303820  90.9803020  42.4557900
  89.4728290  95.4018690  33.3029390  89.3902960  96.3449450  33.4444380
  89.1211350  95.2593600  32.4241740 100.8349030  97.4603520  43.9647250
 100.1030150  97.9690330  44.3137350 100.4373370  96.6433500  43.6636030
  97.2726420  94.1357720  42.3699740  97.2762480  93.6947670  41.5204280
  98.1677540  94.4575050  42.4771560  93.1228800  94.0184210  41.3293950
  92.7828850  94.4959440  42.0861000  92.3606120  93.5649330  40.9695050
  97.3346570  95.1369800  35.3606500  97.4559390  95.0956280  36.3092320
  96.9495080  95.9993950  35.2053230 101.2974940  92.9137200  43.3770190
 101.3147680  93.3645850  44.2212040 101.0490520  92.0142840  43.5903630
  96.3468070  97.4470940  34.7589800  95.7784970  96.9989190  34.1325710
  97.0557070  97.8063720  34.2254950  97.5734390  98.1959500  44.1165150
  97.9404520  97.7218070  44.8626490  97.3839450  99.0701070  44.4573490
  90.4374880  92.9403190  40.2458620  90.1521800  92.5758860  41.0837240
  90.3753740  92.2083650  39.6321760  95.3633760  97.2368140  46.4349360
  95.0590830  98.1160120  46.6599720  96.3180220  97.2967930  46.4706800
  93.8915550 101.4429130  37.0316210  93.1177810 100.9026750  36.8714930
  94.6210180 100.9235740  36.6933970 100.1113470  91.8332450  36.9671990
  99.2978080  91.3345620  36.8917300  99.9175420  92.6730700  36.5508340
 100.0322330 100.5103550  48.7111600  99.9659640  99.5899220  48.4569190
  99.4027470 100.6078990  49.4256240  93.9352950 101.1109510  40.6695020
  94.4531620 100.3077770  40.6151910  93.4836970 101.0488650  41.5111850
  91.4197490  98.0770880  47.5820720  91.0612430  98.7424730  48.1694060
  91.1252050  97.2454430  47.9533340  94.6210610  98.5355120  50.4660270
  94.3210750  98.6812300  49.5688090  95.3921850  97.9760410  50.3733660
  89.9305540  98.0762140  34.2055320  90.8000390  98.3586940  34.4891240
  89.4395860  98.8898010  34.0904130  97.0940350  99.4635350  38.3263600
  97.5503130 100.2740600  38.5523790  96.7428560  99.1458490  39.1582090
  92.9952130  89.8073000  38.7986120  92.8666760  89.7990900  39.7471040
  92.1714150  90.1456090  38.4477130  89.9946060  91.5664120  48.2592820
  89.2804580  91.7661040  48.8645430  90.4141100  90.7903690  48.6307620
  91.9152050  99.8935610  36.3337380  91.3080000 100.6334510  36.3432680
  92.3901400  99.9834970  35.5075580  96.8230900  95.2929320  38.2339710
  96.1147050  95.7615660  38.6753320  97.1075380  94.6351330  38.8684900
  98.4486830  96.7126020  46.2332240  98.9472080  97.1871840  46.8984090
  98.5909780  95.7889540  46.4402270  95.0265920  93.6014400  35.6090420
  95.8756450  94.0384550  35.5430610  94.6597190  93.9134660  36.4362480
  93.9257340  99.8546760  34.0825950  94.6920610  99.7428120  34.6451380
  94.0032030  99.1584730  33.4302720  92.6204100  97.2871830  34.7658840
  92.7007690  96.3399340  34.8776240  93.5123850  97.6178710  34.8719500
  90.1474900  99.1086750  50.0015010  90.6513920  98.5294030  50.5731240
  89.4082320  99.3926980  50.5391380  97.0498520 101.8300940  33.5561300
  96.9449160 101.2153290  34.2822680  96.8822740 101.3066830  32.7724310
  97.2012840 100.5157740  49.5350530  96.4358510 101.0842740  49.4505200
  97.3828800 100.2233950  48.6418760 100.2901250 100.8920970  34.1603290
  99.7411350 101.3390270  34.8046030 100.9120510 100.3870220  34.6840960
  92.1797980  97.2516340  50.8965080  92.2203320  96.9530210  51.8050310
  93.0343480  97.6523950  50.7372600  95.9576370  99.8511890  36.0568590
  96.3792790  99.6851760  36.8999980  96.0827210  99.0412120  35.5623730
  94.1203790  95.8308440  48.8639570  93.5900250  95.3399390  48.2362910
  94.7891860  96.2592640  48.3297500  98.4704010  98.8749500  33.3045690
  98.9909670  98.1598520  32.9386840  99.1172410  99.5135370  33.6046200
  94.6076090  92.7970810  48.9436860  94.5132960  92.1791560  48.2187730
  94.0273480  93.5237100  48.7166770  97.3737530  91.3544050  45.9764250
  96.9254830  91.3768310  45.1309800  96.7402730  90.9563070  46.5734550
  97.7797080 100.2498380  46.5976690  98.1985190 101.0931110  46.4252930
  96.8605710 100.3870420  46.3683470 100.1160980  97.9814560  47.9814530
 100.2357190  97.3855700  48.7209370 100.9754980  98.0184250  47.5615830
  94.8535270  95.9245120  33.0026750  94.6524330  95.0612480  33.3640090
  94.6827320  95.8378480  32.0648350  96.8829750  94.5235910  49.2390350
  97.4729440  94.2151760  49.9268170  96.0649990  94.0515660  49.3950250
  93.6518070  93.0245740  32.9904630  93.9543970  93.0313170  32.0823780
  94.3912660  92.6743600  33.4872290  96.8703000  91.9680360  33.9760830
  96.5225000  91.2904350  33.3963280  97.0715770  91.5069870  34.7904220
  90.2108640  98.4968010  40.3725200  89.5557480  98.2279650  39.7284900
  91.0486590  98.3872490  39.9227180  91.2484570  98.8820580  44.9128540
  91.6157610  98.7947980  45.7924560  90.6795390  98.1187130  44.8135400
  90.8000570  95.7929670  48.8186960  89.9056620  95.7596430  49.1580670
  91.3398120  95.9916460  49.5838210  89.4246720  95.7066940  36.3150530
  88.5210800  95.9697140  36.1402190  89.9087340  95.9778110  35.5350490
  91.9673930  94.7632480  34.2244910  92.6765630  94.3415700  33.7392190
  91.2513870  94.8307710  33.5928260  91.6148090  90.8171810  33.2647560
  92.3376220  91.3580750  33.5828780  91.8872610  90.5435230  32.3889100
  91.3040280  90.0678000  43.1670180  91.9516470  89.5175380  42.7265340
  91.7242120  90.3221150  43.9885990  91.0572280  90.2233670  45.9095500
  90.7087100  90.6797490  46.6753680  90.7259980  89.3290800  45.9917930
  98.5697100  91.4145550  49.4314920  98.5085990  92.0067380  50.1810330
  99.5097480  91.3071510  49.2865180  91.7292920  89.7509870  49.1846270
  92.2775910  89.5697920  48.4212380  91.7948230  88.9603980  49.7202580
  99.6954520  90.5517590  44.3369410  98.9126310  91.0263090  44.6166170
  99.4017450  89.6472420  44.2282590  91.0394930  90.8565070  36.8583130
  91.7974290  90.9693950  36.2847160  90.5772100  91.6934270  36.8126560
  97.5808740  92.9704340  39.8485440  96.7683250  92.5961230  39.5081320
  98.0850380  92.2149420  40.1506630  93.4120080  91.3829120  35.3985100
  93.9412840  90.5958920  35.2693050  94.0448400  92.0620310  35.6320630
  95.6057920  91.1204260  38.4530490  94.9760660  90.4191570  38.6200620
  95.0663060  91.8808390  38.2363650  95.7313480  90.3988240  50.8882980
  95.4497750  90.9021840  50.1243800  96.1133180  89.6009990  50.5225110
 101.2387090  97.8334290  21.8298190 101.1581140  96.9188900  21.5589900
 100.8251510  98.3301360  21.1237900  99.3705130  99.6113310  23.7107460
  98.5947230  99.1313750  24.0006030 100.0218060  98.9318960  23.5363620
  93.3870960  99.9233120  24.5883220  92.5555840  99.6681830  24.9879730
  93.9951940  99.9943890  25.3241140  91.7962910  94.8835010  18.3725610
  90.9079610  95.2250980  18.2705490  92.0804100  94.6835330  17.4806440
  89.7595920  97.4840660  24.2565310  90.3312030  96.7162860  24.2568950
  89.7597460  97.7829420  23.3471920  91.0020790  92.8925020  26.0434240
  90.8223630  91.9950770  26.3237000  90.6000870  93.4396890  26.7181190
  99.8419290  95.0940880  23.9446550 100.2184110  94.2212760  23.8320220
  99.7438800  95.4299580  23.0536990  93.9724300  93.4666510  19.4063990
  94.0791050  94.3670240  19.7132750  93.0616660  93.4184480  19.1158640
  91.6207460  95.3885520  24.6516580  92.3017570  95.6523890  25.2703980
  91.3055510  94.5486390  24.9854590  95.8132030  96.4352880  23.7389170
  96.3210250  96.9333850  24.3794190  96.3445270  95.6588080  23.5628530
  94.0968130  91.0751440  28.0052590  94.0986570  91.5923830  27.1998490
  93.2672440  90.5981620  27.9822520  95.3470980 100.7146620  26.1826090
  95.0140360 101.3415540  26.8247160  95.5237660 101.2408500  25.4027760
  93.7783460  92.7861400  26.0123040  94.1200270  93.6303450  25.7176910
  92.8399270  92.9345140  26.1288380  97.4611350  90.2743670  22.3367630
  97.7686330  89.7190560  21.6203130  96.5312050  90.4088130  22.1540620
  99.8492110  98.3392500  19.0727750  98.9221390  98.2729880  19.3016220
 100.0016930  99.2772630  18.9582990  99.8361190  94.6109500  16.0694910
  98.8964860  94.7723460  16.1547370 100.1544450  95.3295180  15.5230900
  94.1677370  95.6400450  25.6346520  94.7191960  95.7495790  24.8599770
  94.6820880  96.0138050  26.3501750  93.8420100  99.1619810  29.2451860
  93.7027870 100.0342610  29.6139260  92.9601460  98.8192620  29.0999800
  92.1553380  97.7602220  19.3554130  92.0350980  98.4864310  18.7435400
  91.8454270  96.9905130  18.8782040  89.7938750 100.9317360  25.1622770
  89.8719170 101.0666130  24.2178490  90.4080430 100.2233250  25.3550890
  94.6217040  91.1037290  22.7377800  94.1785190  91.8846830  22.4062320
  95.1802030  91.4267180  23.4448740  98.9086850  93.9705810  28.3413120
  98.4466220  94.1788830  29.1533060  98.5064960  93.1565160  28.0383790
  97.7375860  90.7247990  17.6183630  97.1130040  90.7207860  18.3436940
  97.6505980  89.8578950  17.2219600  96.6592940  91.6484620  24.5967400
  96.9565270  92.5547450  24.5159420  97.2078500  91.1603400  23.9826970
  94.4131260  96.2270860  20.4659050  94.1872180  96.0108030  21.3705670
  93.6323790  96.6599320  20.1205020  96.8530470  97.1256440  31.1319320
  96.7574070  96.1851170  30.9819720  97.6962450  97.3471510  30.7367390
 100.2493890  94.8697770  21.0952980 100.6423460  95.1869970  20.2821670
 100.6110740  93.9909650  21.2097500  91.9841010  93.5370110  29.2853100
  91.5904400  94.3845320  29.4925880  91.2959410  92.8996480  29.4761740
  98.5586060  93.6205080  32.3549840  97.8684380  93.4277280  32.9895930
  99.3018360  93.9039720  32.8874140  89.2858060  91.4598570  23.3183180
  88.9971110  92.0301430  24.0308160  90.0303820  90.9803020  23.6814410
  89.4728290  95.4018690  14.5285900  89.3902960  96.3449450  14.6700890
  89.1211350  95.2593600  13.6498250 100.8349030  97.4603520  25.1903760
 100.1030150  97.9690330  25.5393860 100.4373370  96.6433500  24.8892540
  97.2726420  94.1357720  23.5956250  97.2762480  93.6947670  22.7460790
  98.1677540  94.4575050  23.7028070  93.1228800  94.0184210  22.5550460
  92.7828850  94.4959440  23.3117510  92.3606120  93.5649330  22.1951560
  97.3346570  95.1369800  16.5863010  97.4559390  95.0956280  17.5348830
  96.9495080  95.9993950  16.4309740 101.2974940  92.9137200  24.6026700
 101.3147680  93.3645850  25.4468550 101.0490520  92.0142840  24.8160140
  96.3468070  97.4470940  15.9846310  95.7784970  96.9989190  15.3582220
  97.0557070  97.8063720  15.4511460  97.5734390  98.1959500  25.3421660
  97.9404520  97.7218070  26.0883000  97.3839450  99.0701070  25.6830000
  90.4374880  92.9403190  21.4715130  90.1521800  92.5758860  22.3093750
  90.3753740  92.2083650  20.8578270  95.3633760  97.2368140  27.6605870
  95.0590830  98.1160120  27.8856230  96.3180220  97.2967930  27.6963310
  93.8915550 101.4429130  18.2572720  93.1177810 100.9026750  18.0971440
  94.6210180 100.9235740  17.9190480 100.1113470  91.8332450  18.1928500
  99.2978080  91.3345620  18.1173810  99.9175420  92.6730700  17.7764850
 100.0322330 100.5103550  29.9368110  99.9659640  99.5899220  29.6825700
  99.4027470 100.6078990  30.6512750  93.9352950 101.1109510  21.8951530
  94.4531620 100.3077770  21.8408420  93.4836970 101.0488650  22.7368360
  91.4197490  98.0770880  28.8077230  91.0612430  98.7424730  29.3950570
  91.1252050  97.2454430  29.1789850  94.6210610  98.5355120  31.6916780
  94.3210750  98.6812300  30.7944600  95.3921850  97.9760410  31.5990170
  89.9305540  98.0762140  15.4311830  90.8000390  98.3586940  15.7147750
  89.4395860  98.8898010  15.3160640  97.0940350  99.4635350  19.5520110
  97.5503130 100.2740600  19.7780300  96.7428560  99.1458490  20.3838600
  92.9952130  89.8073000  20.0242630  92.8666760  89.7990900  20.9727550
  92.1714150  90.1456090  19.6733640  89.9946060  91.5664120  29.4849330
  89.2804580  91.7661040  30.0901940  90.4141100  90.7903690  29.8564130
  91.9152050  99.8935610  17.5593890  91.3080000 100.6334510  17.5689190
  92.3901400  99.9834970  16.7332090  96.8230900  95.2929320  19.4596220
  96.1147050  95.7615660  19.9009830  97.1075380  94.6351330  20.0941410
  98.4486830  96.7126020  27.4588750  98.9472080  97.1871840  28.1240600
  98.5909780  95.7889540  27.6658780  95.0265920  93.6014400  16.8346930
  95.8756450  94.0384550  16.7687120  94.6597190  93.9134660  17.6618990
  93.9257340  99.8546760  15.3082460  94.6920610  99.7428120  15.8707890
  94.0032030  99.1584730  14.6559230  92.6204100  97.2871830  15.9915350
  92.7007690  96.3399340  16.1032750  93.5123850  97.6178710  16.0976010
  90.1474900  99.1086750  31.2271520  90.6513920  98.5294030  31.7987750
  89.4082320  99.3926980  31.7647890  97.0498520 101.8300940  14.7817810
  96.9449160 101.2153290  15.5079190  96.8822740 101.3066830  13.9980820
  97.2012840 100.5157740  30.7607040  96.4358510 101.0842740  30.6761710
  97.3828800 100.2233950  29.8675270 100.2901250 100.8920970  15.3859800
  99.7411350 101.3390270  16.0302540 100.9120510 100.3870220  15.9097470
  92.1797980  97.2516340  32.1221590  92.2203320  96.9530210  33.0306820
  93.0343480  97.6523950  31.9629110  95.9576370  99.8511890  17.2825100
  96.3792790  99.6851760  18.1256490  96.0827210  99.0412120  16.7880240
  94.1203790  95.8308440  30.0896080  93.5900250  95.3399390  29.4619420
  94.7891860  96.2592640  29.5554010  98.4704010  98.8749500  14.5302200
  98.9909670  98.1598520  14.1643350  99.1172410  99.5135370  14.8302710
  94.6076090  92.7970810  30.1693370  94.5132960  92.1791560  29.4444240
  94.0273480  93.5237100  29.9423280  97.3737530  91.3544050  27.2020760
  96.9254830  91.3768310  26.3566310  96.7402730  90.9563070  27.7991060
  97.7797080 100.2498380  27.8233200  98.1985190 101.0931110  27.6509440
  96.8605710 100.3870420  27.5939980 100.1160980  97.9814560  29.2071040
 100.2357190  97.3855700  29.9465880 100.9754980  98.0184250  28.7872340
  94.8535270  95.9245120  14.2283260  94.6524330  95.0612480  14.5896600
  94.6827320  95.8378480  13.2904860  96.8829750  94.5235910  30.4646860
  97.4729440  94.2151760  31.1524680  96.0649990  94.0515660  30.6206760
  93.6518070  93.0245740  14.2161140  93.9543970  93.0313170  13.3080290
  94.3912660  92.6743600  14.7128800  96.8703000  91.9680360  15.2017340
  96.5225000  91.2904350  14.6219790  97.0715770  91.5069870  16.0160730
  90.2108640  98.4968010  21.5981710  89.5557480  98.2279650  20.9541410
  91.0486590  98.3872490  21.1483690  91.2484570  98.8820580  26.1385050
  91.6157610  98.7947980  27.0181070  90.6795390  98.1187130  26.0391910
  90.8000570  95.7929670  30.0443470  89.9056620  95.7596430  30.3837180
  91.3398120  95.9916460  30.8094720  89.4246720  95.7066940  17.5407040
  88.5210800  95.9697140  17.3658700  89.9087340  95.9778110  16.7607000
  91.9673930  94.7632480  15.4501420  92.6765630  94.3415700  14.9648700
  91.2513870  94.8307710  14.8184770  91.6148090  90.8171810  14.4904070
  92.3376220  91.3580750  14.8085290  91.8872610  90.5435230  13.6145610
  91.3040280  90.0678000  24.3926690  91.9516470  89.5175380  23.9521850
  91.7242120  90.3221150  25.2142500  91.0572280  90.2233670  27.1352010
  90.7087100  90.6797490  27.9010190  90.7259980  89.3290800  27.2174440
  98.5697100  91.4145550  30.6571430  98.5085990  92.0067380  31.4066840
  99.5097480  91.3071510  30.5121690  91.7292920  89.7509870  30.4102780
  92.2775910  89.5697920  29.6468890  91.7948230  88.9603980  30.9459090
  99.6954520  90.5517590  25.5625920  98.9126310  91.0263090  25.8422680
  99.4017450  89.6472420  25.4539100  91.0394930  90.8565070  18.0839640
  91.7974290  90.9693950  17.5103670  90.5772100  91.6934270  18.0383070
  97.5808740  92.9704340  21.0741950  96.7683250  92.5961230  20.7337830
  98.0850380  92.2149420  21.3763140  93.4120080  91.3829120  16.6241610
  93.9412840  90.5958920  16.4949560  94.0448400  92.0620310  16.8577140
  95.6057920  91.1204260  19.6787000  94.9760660  90.4191570  19.8457130
  95.0663060  91.8808390  19.4620160  95.7313480  90.3988240  32.1139490
  95.4497750  90.9021840  31.3500310  96.1133180  89.6009990  31.7481620
 101.2387090  97.8334290   3.0554700 101.1581140  96.9188900   2.7846410
 100.8251510  98.3301360   2.3494410  99.3705130  99.6113310   4.9363970
  98.5947230  99.1313750   5.2262540 100.0218060  98.9318960   4.7620130
  93.3870960  99.9233120   5.8139730  92.5555840  99.6681830   6.2136240
  93.9951940  99.9943890   6.5497650  89.7595920  97.4840660   5.4821820
  90.3312030  96.7162860   5.4825460  89.7597460  97.7829420   4.5728430
  91.0020790  92.8925020   7.2690750  90.8223630  91.9950770   7.5493510
  90.6000870  93.4396890   7.9437700  99.8419290  95.0940880   5.1703060
 100.2184110  94.2212760   5.0576730  99.7438800  95.4299580   4.2793500
  91.6207460  95.3885520   5.8773090  92.3017570  95.6523890   6.4960490
  91.3055510  94.5486390   6.2111100  95.8132030  96.4352880   4.9645680
  96.3210250  96.9333850   5.6050700  96.3445270  95.6588080   4.7885040
  94.0968130  91.0751440   9.2309100  94.0986570  91.5923830   8.4255000
  93.2672440  90.5981620   9.2079030  95.3470980 100.7146620   7.4082600
  95.0140360 101.3415540   8.0503670  95.5237660 101.2408500   6.6284270
  93.7783460  92.7861400   7.2379550  94.1200270  93.6303450   6.9433420
  92.8399270  92.9345140   7.3544890  97.4611350  90.2743670   3.5624140
  97.7686330  89.7190560   2.8459640  96.5312050  90.4088130   3.3797130
  95.4548750  98.8657240   3.0803990  95.0505750  98.1534490   2.5849890
  95.5411870  98.5210480   3.9692030  94.1677370  95.6400450   6.8603030
  94.7191960  95.7495790   6.0856280  94.6820880  96.0138050   7.5758260
  93.8420100  99.1619810  10.4708370  93.7027870 100.0342610  10.8395770
  92.9601460  98.8192620  10.3256310  89.7938750 100.9317360   6.3879280
  89.8719170 101.0666130   5.4435000  90.4080430 100.2233250   6.5807400
  94.6217040  91.1037290   3.9634310  94.1785190  91.8846830   3.6318830
  95.1802030  91.4267180   4.6705250  98.9086850  93.9705810   9.5669630
  98.4466220  94.1788830  10.3789570  98.5064960  93.1565160   9.2640300
  96.6592940  91.6484620   5.8223910  96.9565270  92.5547450   5.7415930
  97.2078500  91.1603400   5.2083480  96.8530470  97.1256440  12.3575830
  96.7574070  96.1851170  12.2076230  97.6962450  97.3471510  11.9623900
 100.2493890  94.8697770   2.3209490 100.6423460  95.1869970   1.5078180
 100.6110740  93.9909650   2.4354010  91.9841010  93.5370110  10.5109610
  91.5904400  94.3845320  10.7182390  91.2959410  92.8996480  10.7018250
  98.5586060  93.6205080  13.5806350  97.8684380  93.4277280  14.2152440
  99.3018360  93.9039720  14.1130650  89.2858060  91.4598570   4.5439690
  88.9971110  92.0301430   5.2564670  90.0303820  90.9803020   4.9070920
 100.8349030  97.4603520   6.4160270 100.1030150  97.9690330   6.7650370
 100.4373370  96.6433500   6.1149050  97.2726420  94.1357720   4.8212760
  97.2762480  93.6947670   3.9717300  98.1677540  94.4575050   4.9284580
  93.1228800  94.0184210   3.7806970  92.7828850  94.4959440   4.5374020
  92.3606120  93.5649330   3.4208070 101.2974940  92.9137200   5.8283210
 101.3147680  93.3645850   6.6725060 101.0490520  92.0142840   6.0416650
  97.5734390  98.1959500   6.5678170  97.9404520  97.7218070   7.3139510
  97.3839450  99.0701070   6.9086510  90.4374880  92.9403190   2.6971640
  90.1521800  92.5758860   3.5350260  90.3753740  92.2083650   2.0834780
  95.3633760  97.2368140   8.8862380  95.0590830  98.1160120   9.1112740
  96.3180220  97.2967930   8.9219820 100.0322330 100.5103550  11.1624620
  99.9659640  99.5899220  10.9082210  99.4027470 100.6078990  11.8769260
  93.9352950 101.1109510   3.1208040  94.4531620 100.3077770   3.0664930
  93.4836970 101.0488650   3.9624870  91.4197490  98.0770880  10.0333740
  91.0612430  98.7424730  10.6207080  91.1252050  97.2454430  10.4046360
  94.6210610  98.5355120  12.9173290  94.3210750  98.6812300  12.0201110
  95.3921850  97.9760410  12.8246680  89.9946060  91.5664120  10.7105840
  89.2804580  91.7661040  11.3158450  90.4141100  90.7903690  11.0820640
  98.4486830  96.7126020   8.6845260  98.9472080  97.1871840   9.3497110
  98.5909780  95.7889540   8.8915290  90.1474900  99.1086750  12.4528030
  90.6513920  98.5294030  13.0244260  89.4082320  99.3926980  12.9904400
  97.2012840 100.5157740  11.9863550  96.4358510 101.0842740  11.9018220
  97.3828800 100.2233950  11.0931780  92.1797980  97.2516340  13.3478100
  92.2203320  96.9530210  14.2563330  93.0343480  97.6523950  13.1885620
  94.1203790  95.8308440  11.3152590  93.5900250  95.3399390  10.6875930
  94.7891860  96.2592640  10.7810520  94.6076090  92.7970810  11.3949880
  94.5132960  92.1791560  10.6700750  94.0273480  93.5237100  11.1679790
  97.3737530  91.3544050   8.4277270  96.9254830  91.3768310   7.5822820
  96.7402730  90.9563070   9.0247570  97.7797080 100.2498380   9.0489710
  98.1985190 101.0931110   8.8765950  96.8605710 100.3870420   8.8196490
 100.1160980  97.9814560  10.4327550 100.2357190  97.3855700  11.1722390
 100.9754980  98.0184250  10.0128850  96.8829750  94.5235910  11.6903370
  97.4729440  94.2151760  12.3781190  96.0649990  94.0515660  11.8463270
  90.2108640  98.4968010   2.8238220  89.5557480  98.2279650   2.1797920
  91.0486590  98.3872490   2.3740200  91.2484570  98.8820580   7.3641560
  91.6157610  98.7947980   8.2437580  90.6795390  98.1187130   7.2648420
  90.8000570  95.7929670  11.2699980  89.9056620  95.7596430  11.6093690
  91.3398120  95.9916460  12.0351230  91.3040280  90.0678000   5.6183200
  91.9516470  89.5175380   5.1778360  91.7242120  90.3221150   6.4399010
  91.0572280  90.2233670   8.3608520  90.7087100  90.6797490   9.1266700
  90.7259980  89.3290800   8.4430950  98.5697100  91.4145550  11.8827940
  98.5085990  92.0067380  12.6323350  99.5097480  91.3071510  11.7378200
  91.7292920  89.7509870  11.6359290  92.2775910  89.5697920  10.8725400
  91.7948230  88.9603980  12.1715600  99.6954520  90.5517590   6.7882430
  98.9126310  91.0263090   7.0679190  99.4017450  89.6472420   6.6795610
  97.5808740  92.9704340   2.2998460  96.7683250  92.5961230   1.9594340
  98.0850380  92.2149420   2.6019650 101.2387090  79.0590800  96.9272150
 101.1581140  78.1445410  96.6563860 100.8251510  79.5557870  96.2211860
  99.3705130  80.8369820  98.8081420  98.5947230  80.3570260  99.0979990
 100.0218060  80.1575470  98.6337580  93.3870960  81.1489630  99.6857180
  92.5555840  80.8938340 100.0853690  93.9951940  81.2200400 100.4215100
  93.3672220  85.1829720  99.8815200  93.6700260  84.2927460  99.7025420
  94.1115810  85.7399940  99.6537450  91.7962910  76.1091520  93.4699570
  90.9079610  76.4507490  93.3679450  92.0804100  75.9091840  92.5780400
  89.7595920  78.7097170  99.3539270  90.3312030  77.9419370  99.3542910
  89.7597460  79.0085930  98.4445880  99.6175870  87.5288020  97.2084540
  98.9987310  87.9845520  96.6378980 100.4727650  87.6839480  96.8074240
  98.8114120  83.5127010  98.8151580  98.7422400  82.5716950  98.6540710
  99.5733980  83.6028420  99.3874150  99.8419290  76.3197390  99.0420510
 100.2184110  75.4469270  98.9294180  99.7438800  76.6556090  98.1510950
  93.9724300  74.6923020  94.5037950  94.0791050  75.5926750  94.8106710
  93.0616660  74.6440990  94.2132600  91.6207460  76.6142030  99.7490540
  92.3017570  76.8780400 100.3677940  91.3055510  75.7742900 100.0828550
  95.8132030  77.6609390  98.8363130  96.3210250  78.1590360  99.4768150
  96.3445270  76.8844590  98.6602490 100.4839220  82.4127260  94.6016450
  99.8656490  82.8776710  94.0379170 100.9962470  83.1054740  95.0185960
  93.7783460  74.0117910 101.1097000  94.1200270  74.8559960 100.8150870
  92.8399270  74.1601650 101.2262340  89.8522420  83.0983790  91.9756080
  89.4750400  83.5870890  91.2440980  90.1095490  83.7709070  92.6062610
  97.4611350  71.5000180  97.4341590  97.7686330  70.9447070  96.7177090
  96.5312050  71.6344640  97.2514580  99.8492110  79.5649010  94.1701710
  98.9221390  79.4986390  94.3990180 100.0016930  80.5029140  94.0556950
  99.8361190  75.8366010  91.1668870  98.8964860  75.9979970  91.2521330
 100.1544450  76.5551690  90.6204860  95.4548750  80.0913750  96.9521440
  95.0505750  79.3791000  96.4567340  95.5411870  79.7466990  97.8409480
  95.9230450  83.7781310  99.1160650  95.6258740  83.1726780  98.4368430
  96.8730270  83.8158620  99.0050010  94.1677370  76.8656960 100.7320480
  94.7191960  76.9752300  99.9573730  94.6820880  77.2394560 101.4475710
 100.1649480  85.3052190  95.6490950 100.6045390  86.0476520  95.2346340
 100.1036370  85.5478760  96.5729910  92.1553380  78.9858730  94.4528090
  92.0350980  79.7120820  93.8409360  91.8454270  78.2161640  93.9756000
  89.7938750  82.1573870 100.2596730  89.8719170  82.2922640  99.3152450
  90.4080430  81.4489760 100.4524850  91.0386380  83.8574060  96.6702910
  90.6314460  83.9988650  95.8156510  91.9299390  83.5734220  96.4674120
  95.3108040  88.0719840  94.7825580  95.1350520  87.1555380  94.5693380
  94.4563780  88.4307130  95.0223380  94.6217040  72.3293800  97.8351760
  94.1785190  73.1103340  97.5036280  95.1802030  72.6523690  98.5422700
  97.7375860  71.9504500  92.7157590  97.1130040  71.9464370  93.4410900
  97.6505980  71.0835460  92.3193560  96.6592940  72.8741130  99.6941360
  96.9565270  73.7803960  99.6133380  97.2078500  72.3859910  99.0800930
  94.4131260  77.4527370  95.5633010  94.1872180  77.2364540  96.4679630
  93.6323790  77.8855830  95.2178980 100.2493890  76.0954280  96.1926940
 100.6423460  76.4126480  95.3795630 100.6110740  75.2166160  96.3071460
  89.2858060  72.6855080  98.4157140  88.9971110  73.2557940  99.1282120
  90.0303820  72.2059530  98.7788370  89.4728290  76.6275200  89.6259860
  89.3902960  77.5705960  89.7674850  89.1211350  76.4850110  88.7472210
 100.8349030  78.6860030 100.2877720 100.1030150  79.1946840 100.6367820
 100.4373370  77.8690010  99.9866500  97.2726420  75.3614230  98.6930210
  97.2762480  74.9204180  97.8434750  98.1677540  75.6831560  98.8002030
  93.1228800  75.2440720  97.6524420  92.7828850  75.7215950  98.4091470
  92.3606120  74.7905840  97.2925520  97.3346570  76.3626310  91.6836970
  97.4559390  76.3212790  92.6322790  96.9495080  77.2250460  91.5283700
 101.2974940  74.1393710  99.7000660 101.3147680  74.5902360 100.5442510
 101.0490520  73.2399350  99.9134100  96.3468070  78.6727450  91.0820270
  95.7784970  78.2245700  90.4556180  97.0557070  79.0320230  90.5485420
  97.5734390  79.4216010 100.4395620  97.9404520  78.9474580 101.1856960
  97.3839450  80.2957580 100.7803960  90.4374880  74.1659700  96.5689090
  90.1521800  73.8015370  97.4067710  90.3753740  73.4340160  95.9552230
  93.8915550  82.6685640  93.3546680  93.1177810  82.1283260  93.1945400
  94.6210180  82.1492250  93.0164440 100.1113470  73.0588960  93.2902460
  99.2978080  72.5602130  93.2147770  99.9175420  73.8987210  92.8738810
  93.9352950  82.3366020  96.9925490  94.4531620  81.5334280  96.9382380
  93.4836970  82.2745160  97.8342320  98.8222450  83.6032300  92.2652790
  99.1638150  84.3474530  91.7696110  97.9935160  83.9163420  92.6277620
  97.7913140  83.6845830  95.0368710  98.4784270  84.2315040  95.4176300
  97.0045560  84.2286560  95.0718320  89.9305540  79.3018650  90.5285790
  90.8000390  79.5843450  90.8121710  89.4395860  80.1154520  90.4134600
  97.0940350  80.6891860  94.6494070  97.5503130  81.4997110  94.8754260
  96.7428560  80.3715000  95.4812560  92.9952130  71.0329510  95.1216590
  92.8666760  71.0247410  96.0701510  92.1714150  71.3712600  94.7707600
 100.6705040  84.2030550 100.5963820 101.3127270  83.5023710 100.7095990
 101.1954390  84.9828990 100.4160710  90.2976790  88.5146030  91.0947420
  90.6574430  89.1135370  90.4404690  90.1569130  89.0605920  91.8682450
  96.3145410  85.8977230  91.9121090  96.3055510  86.6306920  91.2965600
  95.3943770  85.6508810  92.0048050  91.9152050  81.1192120  92.6567850
  91.3080000  81.8591020  92.6663150  92.3901400  81.2091480  91.8306050
  99.3005010  85.9605470  90.5746280  99.4016990  85.7569460  89.6448260
  98.4006750  85.7063750  90.7794060  96.8230900  76.5185830  94.5570180
  96.1147050  76.9872170  94.9983790  97.1075380  75.8607840  95.1915370
  97.9423120  88.4791790  95.2693950  98.1964620  88.4413180  94.3473320
  96.9935600  88.3525120  95.2622200  95.0265920  74.8270910  91.9320890
  95.8756450  75.2641060  91.8661080  94.6597190  75.1391170  92.7592950
  93.9257340  81.0803270  90.4056420  94.6920610  80.9684630  90.9681850
  94.0032030  80.3841240  89.7533190  92.6204100  78.5128340  91.0889310
  92.7007690  77.5655850  91.2006710  93.5123850  78.8435220  91.1949970
  93.4218810  88.6623730  98.1923850  94.1581290  88.1139190  98.4632420
  93.8059730  89.5279740  98.0529840  90.3064290  84.7297300  94.0665360
  89.3804070  84.9718440  94.0570770  90.7720720  85.5571560  93.9450110
  96.5321120  87.8354040  90.0149420  97.3249730  88.1242870  89.5631210
  96.0125470  87.4046210  89.3361900  97.0498520  83.0557450  89.8791770
  96.9449160  82.4409800  90.6053150  96.8822740  82.5323340  89.0954780
 100.2901250  82.1177480  90.4833760  99.7411350  82.5646780  91.1276500
 100.9120510  81.6126730  91.0071430  95.9576370  81.0768400  92.3799060
  96.3792790  80.9108270  93.2230450  96.0827210  80.2668630  91.8854200
  98.4704010  80.1006010  89.6276160  98.9909670  79.3855030  89.2617310
  99.1172410  80.7391880  89.9276670  94.8535270  77.1501630  89.3257220
  94.6524330  76.2868990  89.6870560  94.6827320  77.0634990  88.3878820
  93.6518070  74.2502250  89.3135100  93.9543970  74.2569680  88.4054250
  94.3912660  73.9000110  89.8102760  96.8703000  73.1936870  90.2991300
  96.5225000  72.5160860  89.7193750  97.0715770  72.7326380  91.1134690
  99.0352040  88.1817620  91.9177900  99.9302830  88.5202590  91.9396660
  99.0669670  87.4597030  91.2902180  92.6748200  83.5544670  90.1464900
  93.1123070  84.0974340  90.8022480  93.1595930  82.7291620  90.1561240
  89.8894000  86.3433700  97.5985160  90.2197010  85.4754760  97.3663800
  90.3185000  86.5492220  98.4290120  94.4855920  84.6742710  95.2587130
  94.1851460  84.5507680  96.1591040  94.3793410  83.8151300  94.8502860
  90.3784210  87.2104290 100.3366790  89.9415200  87.3905090 101.1690940
  90.9461890  87.9678910 100.1948510  90.2108640  79.7224520  96.6955670
  89.5557480  79.4536160  96.0515370  91.0486590  79.6129000  96.2457650
  89.4246720  76.9323450  92.6381000  88.5210800  77.1953650  92.4632660
  89.9087340  77.2034620  91.8580960  91.9673930  75.9888990  90.5475380
  92.6765630  75.5672210  90.0622660  91.2513870  76.0564220  89.9158730
  91.6148090  72.0428320  89.5878030  92.3376220  72.5837260  89.9059250
  91.8872610  71.7691740  88.7119570  91.3040280  71.2934510  99.4900650
  91.9516470  70.7431890  99.0495810  91.7242120  71.5477660 100.3116460
  95.7382010  87.1475410  99.2534390  96.2547030  86.5362770  98.7282650
  96.3879390  87.6504190  99.7445400  98.4777510  88.0383900 100.0803370
  98.7655320  87.7838200  99.2036380  98.9900730  87.4861260 100.6708940
  99.6954520  71.7774100 100.6599880  98.9126310  72.2519600 100.9396640
  99.4017450  70.8728930 100.5513060  90.4166910  88.2504800  95.6781740
  90.2488950  87.6175480  96.3763630  89.5501420  88.4564200  95.3275930
  91.0394930  72.0821580  93.1813600  91.7974290  72.1950460  92.6077630
  90.5772100  72.9190780  93.1357030  97.5808740  74.1960850  96.1715910
  96.7683250  73.8217740  95.8311790  98.0850380  73.4405930  96.4737100
  92.0229610  86.9438030  93.1231880  91.4977230  87.3246060  92.4193840
  91.9474190  87.5688800  93.8441590  93.4120080  72.6085630  91.7215570
  93.9412840  71.8215430  91.5923520  94.0448400  73.2876820  91.9551100
  95.6057920  72.3460770  94.7760960  94.9760660  71.6448080  94.9431090
  95.0663060  73.1064900  94.5594120  94.6222580  88.8920410  91.9981130
  95.3541400  88.6079690  91.4505020  94.8816250  88.6533690  92.8880510
  93.7837370  85.0085140  92.0027460  93.1546250  85.4770240  92.5513290
  93.8985200  84.1634360  92.4373650 101.2387090  79.0590800  78.1528660
 101.1581140  78.1445410  77.8820370 100.8251510  79.5557870  77.4468370
  99.3705130  80.8369820  80.0337930  98.5947230  80.3570260  80.3236500
 100.0218060  80.1575470  79.8594090  93.3870960  81.1489630  80.9113690
  92.5555840  80.8938340  81.3110200  93.9951940  81.2200400  81.6471610
  93.3672220  85.1829720  81.1071710  93.6700260  84.2927460  80.9281930
  94.1115810  85.7399940  80.8793960  91.7962910  76.1091520  74.6956080
  90.9079610  76.4507490  74.5935960  92.0804100  75.9091840  73.8036910
  99.6175870  87.5288020  78.4341050  98.9987310  87.9845520  77.8635490
 100.4727650  87.6839480  78.0330750  98.8114120  83.5127010  80.0408090
  98.7422400  82.5716950  79.8797220  99.5733980  83.6028420  80.6130660
  91.0020790  74.1181530  82.3664710  90.8223630  73.2207280  82.6467470
  90.6000870  74.6653400  83.0411660  99.8419290  76.3197390  80.2677020
 100.2184110  75.4469270  80.1550690  99.7438800  76.6556090  79.3767460
  93.9724300  74.6923020  75.7294460  94.0791050  75.5926750  76.0363220
  93.0616660  74.6440990  75.4389110  91.6207460  76.6142030  80.9747050
  92.3017570  76.8780400  81.5934450  91.3055510  75.7742900  81.3085060
  95.8132030  77.6609390  80.0619640  96.3210250  78.1590360  80.7024660
  96.3445270  76.8844590  79.8859000  94.0968130  72.3007950  84.3283060
  94.0986570  72.8180340  83.5228960  93.2672440  71.8238130  84.3052990
 100.4839220  82.4127260  75.8272960  99.8656490  82.8776710  75.2635680
 100.9962470  83.1054740  76.2442470  95.3470980  81.9403130  82.5056560
  95.0140360  82.5672050  83.1477630  95.5237660  82.4665010  81.7258230
  93.7783460  74.0117910  82.3353510  94.1200270  74.8559960  82.0407380
  92.8399270  74.1601650  82.4518850  94.5590080  83.9083930  84.3205740
  95.1764080  84.5835010  84.0390190  93.6983200  84.3171910  84.2293240
  89.8522420  83.0983790  73.2012590  89.4750400  83.5870890  72.4697490
  90.1095490  83.7709070  73.8319120  97.4611350  71.5000180  78.6598100
  97.7686330  70.9447070  77.9433600  96.5312050  71.6344640  78.4771090
  99.8492110  79.5649010  75.3958220  98.9221390  79.4986390  75.6246690
 100.0016930  80.5029140  75.2813460  99.8361190  75.8366010  72.3925380
  98.8964860  75.9979970  72.4777840 100.1544450  76.5551690  71.8461370
  95.4548750  80.0913750  78.1777950  95.0505750  79.3791000  77.6823850
  95.5411870  79.7466990  79.0665990  95.9230450  83.7781310  80.3417160
  95.6258740  83.1726780  79.6624940  96.8730270  83.8158620  80.2306520
  94.1677370  76.8656960  81.9576990  94.7191960  76.9752300  81.1830240
  94.6820880  77.2394560  82.6732220  95.0148880  83.5163000  86.9924960
  94.1177410  83.7402970  87.2398360  95.0401750  83.6397940  86.0436360
  93.8420100  80.3876320  85.5682330  93.7027870  81.2599120  85.9369730
  92.9601460  80.0449130  85.4230270 100.1649480  85.3052190  76.8747460
 100.6045390  86.0476520  76.4602850 100.1036370  85.5478760  77.7986420
  95.6400450  86.3298020  87.7767480  95.6115880  86.7340970  86.9095910
  95.4765420  85.4008380  87.6139080  92.1553380  78.9858730  75.6784600
  92.0350980  79.7120820  75.0665870  91.8454270  78.2161640  75.2012510
  89.7938750  82.1573870  81.4853240  89.8719170  82.2922640  80.5408960
  90.4080430  81.4489760  81.6781360  91.0386380  83.8574060  77.8959420
  90.6314460  83.9988650  77.0413020  91.9299390  83.5734220  77.6930630
 100.8565260  88.0065970  84.8026470 101.3709930  87.9173980  85.6048900
 100.0134340  88.3525670  85.0954380  95.3108040  88.0719840  76.0082090
  95.1350520  87.1555380  75.7949890  94.4563780  88.4307130  76.2479890
  89.8498270  83.1988040  84.0247700  90.0129310  82.7293400  83.2067070
  90.3150720  82.6911600  84.6896540  94.6217040  72.3293800  79.0608270
  94.1785190  73.1103340  78.7292790  95.1802030  72.6523690  79.7679210
  98.9086850  75.1962320  84.6643590  98.4466220  75.4045340  85.4763530
  98.5064960  74.3821670  84.3614260  97.7375860  71.9504500  73.9414100
  97.1130040  71.9464370  74.6667410  97.6505980  71.0835460  73.5450070
  96.6592940  72.8741130  80.9197870  96.9565270  73.7803960  80.8389890
  97.2078500  72.3859910  80.3057440  94.4131260  77.4527370  76.7889520
  94.1872180  77.2364540  77.6936140  93.6323790  77.8855830  76.4435490
  96.8530470  78.3512950  87.4549790  96.7574070  77.4107680  87.3050190
  97.6962450  78.5728020  87.0597860 100.2493890  76.0954280  77.4183450
 100.6423460  76.4126480  76.6052140 100.6110740  75.2166160  77.5327970
  91.9841010  74.7626620  85.6083570  91.5904400  75.6101830  85.8156350
  91.2959410  74.1252990  85.7992210  98.5586060  74.8461590  88.6780310
  97.8684380  74.6533790  89.3126400  99.3018360  75.1296230  89.2104610
  89.2858060  72.6855080  79.6413650  88.9971110  73.2557940  80.3538630
  90.0303820  72.2059530  80.0044880  89.4728290  76.6275200  70.8516370
  89.3902960  77.5705960  70.9931360  89.1211350  76.4850110  69.9728720
 100.8349030  78.6860030  81.5134230 100.1030150  79.1946840  81.8624330
 100.4373370  77.8690010  81.2123010  97.2726420  75.3614230  79.9186720
  97.2762480  74.9204180  79.0691260  98.1677540  75.6831560  80.0258540
  93.1228800  75.2440720  78.8780930  92.7828850  75.7215950  79.6347980
  92.3606120  74.7905840  78.5182030  97.3346570  76.3626310  72.9093480
  97.4559390  76.3212790  73.8579300  96.9495080  77.2250460  72.7540210
 101.2974940  74.1393710  80.9257170 101.3147680  74.5902360  81.7699020
 101.0490520  73.2399350  81.1390610  96.3468070  78.6727450  72.3076780
  95.7784970  78.2245700  71.6812690  97.0557070  79.0320230  71.7741930
  91.4237250  82.5739470  86.1843510  91.0392040  81.9333140  86.7826470
  91.7349440  83.2775590  86.7538240  97.5734390  79.4216010  81.6652130
  97.9404520  78.9474580  82.4113470  97.3839450  80.2957580  82.0060470
  90.4374880  74.1659700  77.7945600  90.1521800  73.8015370  78.6324220
  90.3753740  73.4340160  77.1808740  95.3633760  78.4624650  83.9836340
  95.0590830  79.3416630  84.2086700  96.3180220  78.5224440  84.0193780
  93.8915550  82.6685640  74.5803190  93.1177810  82.1283260  74.4201910
  94.6210180  82.1492250  74.2420950 100.1113470  73.0588960  74.5158970
  99.2978080  72.5602130  74.4404280  99.9175420  73.8987210  74.0995320
 100.0322330  81.7360060  86.2598580  99.9659640  80.8155730  86.0056170
  99.4027470  81.8335500  86.9743220  93.9352950  82.3366020  78.2182000
  94.4531620  81.5334280  78.1638890  93.4836970  82.2745160  79.0598830
  98.8222450  83.6032300  73.4909300  99.1638150  84.3474530  72.9952620
  97.9935160  83.9163420  73.8534130  91.4197490  79.3027390  85.1307700
  91.0612430  79.9681240  85.7181040  91.1252050  78.4710940  85.5020320
  94.6210610  79.7611630  88.0147250  94.3210750  79.9068810  87.1175070
  95.3921850  79.2016920  87.9220640  99.9639060  84.5580630  86.0102380
  99.9783600  83.6261590  85.7921290  99.2564160  84.6440390  86.6492150
  97.7913140  83.6845830  76.2625220  98.4784270  84.2315040  76.6432810
  97.0045560  84.2286560  76.2974830  89.9305540  79.3018650  71.7542300
  90.8000390  79.5843450  72.0378220  89.4395860  80.1154520  71.6391110
  97.0940350  80.6891860  75.8750580  97.5503130  81.4997110  76.1010770
  96.7428560  80.3715000  76.7069070  99.3972960  86.1998200  83.1042880
 100.0415180  86.4057580  83.7816300  99.7602400  85.4386600  82.6513730
  92.9952130  71.0329510  76.3473100  92.8666760  71.0247410  77.2958020
  92.1714150  71.3712600  75.9964110 100.6705040  84.2030550  81.8220330
 101.3127270  83.5023710  81.9352500 101.1954390  84.9828990  81.6417220
  90.2976790  88.5146030  72.3203930  90.6574430  89.1135370  71.6661200
  90.1569130  89.0605920  73.0938960  89.9946060  72.7920630  85.8079800
  89.2804580  72.9917550  86.4132410  90.4141100  72.0160200  86.1794600
  90.2818650  86.7800890  86.7946330  90.3909770  85.8395630  86.6541720
  89.6299210  87.0455640  86.1460060  98.2731240  85.0516780  88.1944450
  97.9528110  84.3326020  88.7390140  97.5989600  85.7271850  88.2680510
  96.3145410  85.8977230  73.1377600  96.3055510  86.6306920  72.5222110
  95.3943770  85.6508810  73.2304560  91.9152050  81.1192120  73.8824360
  91.3080000  81.8591020  73.8919660  92.3901400  81.2091480  73.0562560
  99.3005010  85.9605470  71.8002790  99.4016990  85.7569460  70.8704770
  98.4006750  85.7063750  72.0050570  96.8230900  76.5185830  75.7826690
  96.1147050  76.9872170  76.2240300  97.1075380  75.8607840  76.4171880
  98.4486830  77.9382530  83.7819220  98.9472080  78.4128350  84.4471070
  98.5909780  77.0146050  83.9889250  97.9423120  88.4791790  76.4950460
  98.1964620  88.4413180  75.5729830  96.9935600  88.3525120  76.4878710
  95.0265920  74.8270910  73.1577400  95.8756450  75.2641060  73.0917590
  94.6597190  75.1391170  73.9849460  93.9257340  81.0803270  71.6312930
  94.6920610  80.9684630  72.1938360  94.0032030  80.3841240  70.9789700
  92.6204100  78.5128340  72.3145820  92.7007690  77.5655850  72.4263220
  93.5123850  78.8435220  72.4206480  93.4218810  88.6623730  79.4180360
  94.1581290  88.1139190  79.6888930  93.8059730  89.5279740  79.2786350
  90.3064290  84.7297300  75.2921870  89.3804070  84.9718440  75.2827280
  90.7720720  85.5571560  75.1706620  92.4277090  87.8469800  88.6065940
  93.2289820  88.1681850  89.0201340  91.9128910  87.4865380  89.3285850
  96.5321120  87.8354040  71.2405930  97.3249730  88.1242870  70.7887720
  96.0125470  87.4046210  70.5618410 101.2641720  83.9549670  88.5541350
 100.6579880  83.9781270  87.8137100 100.9595830  83.2232710  89.0908600
  90.1474900  80.3343260  87.5501990  90.6513920  79.7550540  88.1218220
  89.4082320  80.6183490  88.0878360  97.0498520  83.0557450  71.1048280
  96.9449160  82.4409800  71.8309660  96.8822740  82.5323340  70.3211290
  97.2012840  81.7414250  87.0837510  96.4358510  82.3099250  86.9992180
  97.3828800  81.4490460  86.1905740 100.2901250  82.1177480  71.7090270
  99.7411350  82.5646780  72.3533010 100.9120510  81.6126730  72.2327940
  92.1797980  78.4772850  88.4452060  92.2203320  78.1786720  89.3537290
  93.0343480  78.8780460  88.2859580  95.9576370  81.0768400  73.6055570
  96.3792790  80.9108270  74.4486960  96.0827210  80.2668630  73.1110710
  94.1203790  77.0564950  86.4126550  93.5900250  76.5655900  85.7849890
  94.7891860  77.4849150  85.8784480  98.4704010  80.1006010  70.8532670
  98.9909670  79.3855030  70.4873820  99.1172410  80.7391880  71.1533180
  94.6076090  74.0227320  86.4923840  94.5132960  73.4048070  85.7674710
  94.0273480  74.7493610  86.2653750  97.3737530  72.5800560  83.5251230
  96.9254830  72.6024820  82.6796780  96.7402730  72.1819580  84.1221530
  97.7797080  81.4754890  84.1463670  98.1985190  82.3187620  83.9739910
  96.8605710  81.6126930  83.9170450 100.1160980  79.2071070  85.5301510
 100.2357190  78.6112210  86.2696350 100.9754980  79.2440760  85.1102810
  94.8535270  77.1501630  70.5513730  94.6524330  76.2868990  70.9127070
  94.6827320  77.0634990  69.6135330  95.6304500  87.7807900  85.2621400
  95.0925590  88.5053960  84.9430100  95.8838460  87.3038240  84.4718740
  96.8829750  75.7492420  86.7877330  97.4729440  75.4408270  87.4755150
  96.0649990  75.2772170  86.9437230  93.6518070  74.2502250  70.5391610
  93.9543970  74.2569680  69.6310760  94.3912660  73.9000110  71.0359270
  98.4866710  89.0159110  85.5208050  98.4125410  89.9194250  85.8280420
  97.5845550  88.6971010  85.4930120  96.8703000  73.1936870  71.5247810
  96.5225000  72.5160860  70.9450260  97.0715770  72.7326380  72.3391200
  99.0352040  88.1817620  73.1434410  99.9302830  88.5202590  73.1653170
  99.0669670  87.4597030  72.5158690  92.6748200  83.5544670  71.3721410
  93.1123070  84.0974340  72.0278990  93.1595930  82.7291620  71.3817750
  89.8894000  86.3433700  78.8241670  90.2197010  85.4754760  78.5920310
  90.3185000  86.5492220  79.6546630  94.4855920  84.6742710  76.4843640
  94.1851460  84.5507680  77.3847550  94.3793410  83.8151300  76.0759370
  90.3784210  87.2104290  81.5623300  89.9415200  87.3905090  82.3947450
  90.9461890  87.9678910  81.4205020  90.2108640  79.7224520  77.9212180
  89.5557480  79.4536160  77.2771880  91.0486590  79.6129000  77.4714160
  91.2484570  80.1077090  82.4615520  91.6157610  80.0204490  83.3411540
  90.6795390  79.3443640  82.3622380  90.8000570  77.0186180  86.3673940
  89.9056620  76.9852940  86.7067650  91.3398120  77.2172970  87.1325190
  89.4246720  76.9323450  73.8637510  88.5210800  77.1953650  73.6889170
  89.9087340  77.2034620  73.0837470  91.9673930  75.9888990  71.7731890
  92.6765630  75.5672210  71.2879170  91.2513870  76.0564220  71.1415240
  91.6148090  72.0428320  70.8134540  92.3376220  72.5837260  71.1315760
  91.8872610  71.7691740  69.9376080  91.3040280  71.2934510  80.7157160
  91.9516470  70.7431890  80.2752320  91.7242120  71.5477660  81.5372970
  91.0572280  71.4490180  83.4582480  90.7087100  71.9054000  84.2240660
  90.7259980  70.5547310  83.5404910  92.6636650  84.6209780  87.6235670
  92.6206280  84.2502690  88.5050130  92.7947660  85.5587350  87.7637490
  96.3642680  86.1769370  83.2245390  96.1234040  86.4443930  82.3375910
  97.3045320  86.3475100  83.2796250  98.5697100  72.6402060  86.9801900
  98.5085990  73.2323890  87.7297310  99.5097480  72.5328020  86.8352160
  91.7292920  70.9766380  86.7333250  92.2775910  70.7954430  85.9699360
  91.7948230  70.1860490  87.2689560  92.5024680  87.5672030  84.7433450
  91.9085000  87.4356730  85.4823490  92.4948520  86.7310170  84.2775550
  92.1336910  84.9330410  83.6941490  91.4070970  84.3135700  83.6267440
  92.1946060  85.3271020  82.8239570  95.7382010  87.1475410  80.4790900
  96.2547030  86.5362770  79.9539160  96.3879390  87.6504190  80.9701910
  98.4777510  88.0383900  81.3059880  98.7655320  87.7838200  80.4292890
  98.9900730  87.4861260  81.8965450  99.6954520  71.7774100  81.8856390
  98.9126310  72.2519600  82.1653150  99.4017450  70.8728930  81.7769570
  90.4166910  88.2504800  76.9038250  90.2488950  87.6175480  77.6020140
  89.5501420  88.4564200  76.5532440  91.0394930  72.0821580  74.4070110
  91.7974290  72.1950460  73.8334140  90.5772100  72.9190780  74.3613540
  97.5808740  74.1960850  77.3972420  96.7683250  73.8217740  77.0568300
  98.0850380  73.4405930  77.6993610  92.0229610  86.9438030  74.3488390
  91.4977230  87.3246060  73.6450350  91.9474190  87.5688800  75.0698100
  93.4120080  72.6085630  72.9472080  93.9412840  71.8215430  72.8180030
  94.0448400  73.2876820  73.1807610  95.6057920  72.3460770  76.0017470
  94.9760660  71.6448080  76.1687600  95.0663060  73.1064900  75.7850630
  98.5449870  88.9600000  88.6728080  99.4717180  88.7244270  88.7164040
  98.5300300  89.7872000  88.1914110  95.7313480  71.6244750  88.4369960
  95.4497750  72.1278350  87.6730780  96.1133180  70.8266500  88.0712090
  93.7837370  85.0085140  73.2283970  93.1546250  85.4770240  73.7769800
  93.8985200  84.1634360  73.6630160 101.2387090  79.0590800  59.3785170
 101.1581140  78.1445410  59.1076880 100.8251510  79.5557870  58.6724880
  99.3705130  80.8369820  61.2594440  98.5947230  80.3570260  61.5493010
 100.0218060  80.1575470  61.0850600  93.3870960  81.1489630  62.1370200
  92.5555840  80.8938340  62.5366710  93.9951940  81.2200400  62.8728120
  93.3672220  85.1829720  62.3328220  93.6700260  84.2927460  62.1538440
  94.1115810  85.7399940  62.1050470  91.7962910  76.1091520  55.9212590
  90.9079610  76.4507490  55.8192470  92.0804100  75.9091840  55.0293420
  89.7595920  78.7097170  61.8052290  90.3312030  77.9419370  61.8055930
  89.7597460  79.0085930  60.8958900  99.6175870  87.5288020  59.6597560
  98.9987310  87.9845520  59.0892000 100.4727650  87.6839480  59.2587260
  98.8114120  83.5127010  61.2664600  98.7422400  82.5716950  61.1053730
  99.5733980  83.6028420  61.8387170  91.0020790  74.1181530  63.5921220
  90.8223630  73.2207280  63.8723980  90.6000870  74.6653400  64.2668170
  99.8419290  76.3197390  61.4933530 100.2184110  75.4469270  61.3807200
  99.7438800  76.6556090  60.6023970  93.9724300  74.6923020  56.9550970
  94.0791050  75.5926750  57.2619730  93.0616660  74.6440990  56.6645620
  91.6207460  76.6142030  62.2003560  92.3017570  76.8780400  62.8190960
  91.3055510  75.7742900  62.5341570  95.8132030  77.6609390  61.2876150
  96.3210250  78.1590360  61.9281170  96.3445270  76.8844590  61.1115510
  94.0968130  72.3007950  65.5539570  94.0986570  72.8180340  64.7485470
  93.2672440  71.8238130  65.5309500 100.4839220  82.4127260  57.0529470
  99.8656490  82.8776710  56.4892190 100.9962470  83.1054740  57.4698980
  95.3470980  81.9403130  63.7313070  95.0140360  82.5672050  64.3734140
  95.5237660  82.4665010  62.9514740  93.7783460  74.0117910  63.5610020
  94.1200270  74.8559960  63.2663890  92.8399270  74.1601650  63.6775360
  94.5590080  83.9083930  65.5462250  95.1764080  84.5835010  65.2646700
  93.6983200  84.3171910  65.4549750  89.8522420  83.0983790  54.4269100
  89.4750400  83.5870890  53.6954000  90.1095490  83.7709070  55.0575630
  97.4611350  71.5000180  59.8854610  97.7686330  70.9447070  59.1690110
  96.5312050  71.6344640  59.7027600  99.8492110  79.5649010  56.6214730
  98.9221390  79.4986390  56.8503200 100.0016930  80.5029140  56.5069970
  99.8361190  75.8366010  53.6181890  98.8964860  75.9979970  53.7034350
 100.1544450  76.5551690  53.0717880  95.4548750  80.0913750  59.4034460
  95.0505750  79.3791000  58.9080360  95.5411870  79.7466990  60.2922500
  95.9230450  83.7781310  61.5673670  95.6258740  83.1726780  60.8881450
  96.8730270  83.8158620  61.4563030  94.1677370  76.8656960  63.1833500
  94.7191960  76.9752300  62.4086750  94.6820880  77.2394560  63.8988730
  95.0148880  83.5163000  68.2181470  94.1177410  83.7402970  68.4654870
  95.0401750  83.6397940  67.2692870  93.8420100  80.3876320  66.7938840
  93.7027870  81.2599120  67.1626240  92.9601460  80.0449130  66.6486780
 100.1649480  85.3052190  58.1003970 100.6045390  86.0476520  57.6859360
 100.1036370  85.5478760  59.0242930  95.6400450  86.3298020  69.0023990
  95.6115880  86.7340970  68.1352420  95.4765420  85.4008380  68.8395590
  92.1553380  78.9858730  56.9041110  92.0350980  79.7120820  56.2922380
  91.8454270  78.2161640  56.4269020  89.7938750  82.1573870  62.7109750
  89.8719170  82.2922640  61.7665470  90.4080430  81.4489760  62.9037870
  91.0386380  83.8574060  59.1215930  90.6314460  83.9988650  58.2669530
  91.9299390  83.5734220  58.9187140 100.8565260  88.0065970  66.0282980
 101.3709930  87.9173980  66.8305410 100.0134340  88.3525670  66.3210890
  95.3108040  88.0719840  57.2338600  95.1350520  87.1555380  57.0206400
  94.4563780  88.4307130  57.4736400  89.8498270  83.1988040  65.2504210
  90.0129310  82.7293400  64.4323580  90.3150720  82.6911600  65.9153050
  94.6217040  72.3293800  60.2864780  94.1785190  73.1103340  59.9549300
  95.1802030  72.6523690  60.9935720  98.9086850  75.1962320  65.8900100
  98.4466220  75.4045340  66.7020040  98.5064960  74.3821670  65.5870770
  97.7375860  71.9504500  55.1670610  97.1130040  71.9464370  55.8923920
  97.6505980  71.0835460  54.7706580  96.6592940  72.8741130  62.1454380
  96.9565270  73.7803960  62.0646400  97.2078500  72.3859910  61.5313950
  94.4131260  77.4527370  58.0146030  94.1872180  77.2364540  58.9192650
  93.6323790  77.8855830  57.6692000  96.8530470  78.3512950  68.6806300
  96.7574070  77.4107680  68.5306700  97.6962450  78.5728020  68.2854370
 100.2493890  76.0954280  58.6439960 100.6423460  76.4126480  57.8308650
 100.6110740  75.2166160  58.7584480  91.9841010  74.7626620  66.8340080
  91.5904400  75.6101830  67.0412860  91.2959410  74.1252990  67.0248720
  98.5586060  74.8461590  69.9036820  97.8684380  74.6533790  70.5382910
  99.3018360  75.1296230  70.4361120  89.2858060  72.6855080  60.8670160
  88.9971110  73.2557940  61.5795140  90.0303820  72.2059530  61.2301390
  89.4728290  76.6275200  52.0772880  89.3902960  77.5705960  52.2187870
  89.1211350  76.4850110  51.1985230 100.8349030  78.6860030  62.7390740
 100.1030150  79.1946840  63.0880840 100.4373370  77.8690010  62.4379520
  97.2726420  75.3614230  61.1443230  97.2762480  74.9204180  60.2947770
  98.1677540  75.6831560  61.2515050  93.1228800  75.2440720  60.1037440
  92.7828850  75.7215950  60.8604490  92.3606120  74.7905840  59.7438540
  97.3346570  76.3626310  54.1349990  97.4559390  76.3212790  55.0835810
  96.9495080  77.2250460  53.9796720 101.2974940  74.1393710  62.1513680
 101.3147680  74.5902360  62.9955530 101.0490520  73.2399350  62.3647120
  96.3468070  78.6727450  53.5333290  95.7784970  78.2245700  52.9069200
  97.0557070  79.0320230  52.9998440  91.4237250  82.5739470  67.4100020
  91.0392040  81.9333140  68.0082980  91.7349440  83.2775590  67.9794750
  97.5734390  79.4216010  62.8908640  97.9404520  78.9474580  63.6369980
  97.3839450  80.2957580  63.2316980  90.4374880  74.1659700  59.0202110
  90.1521800  73.8015370  59.8580730  90.3753740  73.4340160  58.4065250
  95.3633760  78.4624650  65.2092850  95.0590830  79.3416630  65.4343210
  96.3180220  78.5224440  65.2450290  93.8915550  82.6685640  55.8059700
  93.1177810  82.1283260  55.6458420  94.6210180  82.1492250  55.4677460
 100.1113470  73.0588960  55.7415480  99.2978080  72.5602130  55.6660790
  99.9175420  73.8987210  55.3251830 100.0322330  81.7360060  67.4855090
  99.9659640  80.8155730  67.2312680  99.4027470  81.8335500  68.1999730
  93.9352950  82.3366020  59.4438510  94.4531620  81.5334280  59.3895400
  93.4836970  82.2745160  60.2855340  98.8222450  83.6032300  54.7165810
  99.1638150  84.3474530  54.2209130  97.9935160  83.9163420  55.0790640
  91.4197490  79.3027390  66.3564210  91.0612430  79.9681240  66.9437550
  91.1252050  78.4710940  66.7276830  94.6210610  79.7611630  69.2403760
  94.3210750  79.9068810  68.3431580  95.3921850  79.2016920  69.1477150
  99.9639060  84.5580630  67.2358890  99.9783600  83.6261590  67.0177800
  99.2564160  84.6440390  67.8748660  97.7913140  83.6845830  57.4881730
  98.4784270  84.2315040  57.8689320  97.0045560  84.2286560  57.5231340
  89.9305540  79.3018650  52.9798810  90.8000390  79.5843450  53.2634730
  89.4395860  80.1154520  52.8647620  97.0940350  80.6891860  57.1007090
  97.5503130  81.4997110  57.3267280  96.7428560  80.3715000  57.9325580
  99.3972960  86.1998200  64.3299390 100.0415180  86.4057580  65.0072810
  99.7602400  85.4386600  63.8770240  92.9952130  71.0329510  57.5729610
  92.8666760  71.0247410  58.5214530  92.1714150  71.3712600  57.2220620
 100.6705040  84.2030550  63.0476840 101.3127270  83.5023710  63.1609010
 101.1954390  84.9828990  62.8673730  90.2976790  88.5146030  53.5460440
  90.6574430  89.1135370  52.8917710  90.1569130  89.0605920  54.3195470
  89.9946060  72.7920630  67.0336310  89.2804580  72.9917550  67.6388920
  90.4141100  72.0160200  67.4051110  90.2818650  86.7800890  68.0202840
  90.3909770  85.8395630  67.8798230  89.6299210  87.0455640  67.3716570
  98.2731240  85.0516780  69.4200960  97.9528110  84.3326020  69.9646650
  97.5989600  85.7271850  69.4937020  96.3145410  85.8977230  54.3634110
  96.3055510  86.6306920  53.7478620  95.3943770  85.6508810  54.4561070
  91.9152050  81.1192120  55.1080870  91.3080000  81.8591020  55.1176170
  92.3901400  81.2091480  54.2819070  99.3005010  85.9605470  53.0259300
  99.4016990  85.7569460  52.0961280  98.4006750  85.7063750  53.2307080
  96.8230900  76.5185830  57.0083200  96.1147050  76.9872170  57.4496810
  97.1075380  75.8607840  57.6428390  98.4486830  77.9382530  65.0075730
  98.9472080  78.4128350  65.6727580  98.5909780  77.0146050  65.2145760
  97.9423120  88.4791790  57.7206970  98.1964620  88.4413180  56.7986340
  96.9935600  88.3525120  57.7135220  95.0265920  74.8270910  54.3833910
  95.8756450  75.2641060  54.3174100  94.6597190  75.1391170  55.2105970
  93.9257340  81.0803270  52.8569440  94.6920610  80.9684630  53.4194870
  94.0032030  80.3841240  52.2046210  92.6204100  78.5128340  53.5402330
  92.7007690  77.5655850  53.6519730  93.5123850  78.8435220  53.6462990
  93.4218810  88.6623730  60.6436870  94.1581290  88.1139190  60.9145440
  93.8059730  89.5279740  60.5042860  90.3064290  84.7297300  56.5178380
  89.3804070  84.9718440  56.5083790  90.7720720  85.5571560  56.3963130
  92.4277090  87.8469800  69.8322450  93.2289820  88.1681850  70.2457850
  91.9128910  87.4865380  70.5542360  96.5321120  87.8354040  52.4662440
  97.3249730  88.1242870  52.0144230  96.0125470  87.4046210  51.7874920
 101.2641720  83.9549670  69.7797860 100.6579880  83.9781270  69.0393610
 100.9595830  83.2232710  70.3165110  90.1474900  80.3343260  68.7758500
  90.6513920  79.7550540  69.3474730  89.4082320  80.6183490  69.3134870
  97.0498520  83.0557450  52.3304790  96.9449160  82.4409800  53.0566170
  96.8822740  82.5323340  51.5467800  97.2012840  81.7414250  68.3094020
  96.4358510  82.3099250  68.2248690  97.3828800  81.4490460  67.4162250
 100.2901250  82.1177480  52.9346780  99.7411350  82.5646780  53.5789520
 100.9120510  81.6126730  53.4584450  92.1797980  78.4772850  69.6708570
  92.2203320  78.1786720  70.5793800  93.0343480  78.8780460  69.5116090
  95.9576370  81.0768400  54.8312080  96.3792790  80.9108270  55.6743470
  96.0827210  80.2668630  54.3367220  94.1203790  77.0564950  67.6383060
  93.5900250  76.5655900  67.0106400  94.7891860  77.4849150  67.1040990
  98.4704010  80.1006010  52.0789180  98.9909670  79.3855030  51.7130330
  99.1172410  80.7391880  52.3789690  94.6076090  74.0227320  67.7180350
  94.5132960  73.4048070  66.9931220  94.0273480  74.7493610  67.4910260
  97.3737530  72.5800560  64.7507740  96.9254830  72.6024820  63.9053290
  96.7402730  72.1819580  65.3478040  97.7797080  81.4754890  65.3720180
  98.1985190  82.3187620  65.1996420  96.8605710  81.6126930  65.1426960
 100.1160980  79.2071070  66.7558020 100.2357190  78.6112210  67.4952860
 100.9754980  79.2440760  66.3359320  94.8535270  77.1501630  51.7770240
  94.6524330  76.2868990  52.1383580  94.6827320  77.0634990  50.8391840
  95.6304500  87.7807900  66.4877910  95.0925590  88.5053960  66.1686610
  95.8838460  87.3038240  65.6975250  96.8829750  75.7492420  68.0133840
  97.4729440  75.4408270  68.7011660  96.0649990  75.2772170  68.1693740
  93.6518070  74.2502250  51.7648120  93.9543970  74.2569680  50.8567270
  94.3912660  73.9000110  52.2615780  98.4866710  89.0159110  66.7464560
  98.4125410  89.9194250  67.0536930  97.5845550  88.6971010  66.7186630
  96.8703000  73.1936870  52.7504320  96.5225000  72.5160860  52.1706770
  97.0715770  72.7326380  53.5647710  99.0352040  88.1817620  54.3690920
  99.9302830  88.5202590  54.3909680  99.0669670  87.4597030  53.7415200
  92.6748200  83.5544670  52.5977920  93.1123070  84.0974340  53.2535500
  93.1595930  82.7291620  52.6074260  89.8894000  86.3433700  60.0498180
  90.2197010  85.4754760  59.8176820  90.3185000  86.5492220  60.8803140
  94.4855920  84.6742710  57.7100150  94.1851460  84.5507680  58.6104060
  94.3793410  83.8151300  57.3015880  90.3784210  87.2104290  62.7879810
  89.9415200  87.3905090  63.6203960  90.9461890  87.9678910  62.6461530
  90.2108640  79.7224520  59.1468690  89.5557480  79.4536160  58.5028390
  91.0486590  79.6129000  58.6970670  91.2484570  80.1077090  63.6872030
  91.6157610  80.0204490  64.5668050  90.6795390  79.3443640  63.5878890
  90.8000570  77.0186180  67.5930450  89.9056620  76.9852940  67.9324160
  91.3398120  77.2172970  68.3581700  89.4246720  76.9323450  55.0894020
  88.5210800  77.1953650  54.9145680  89.9087340  77.2034620  54.3093980
  91.9673930  75.9888990  52.9988400  92.6765630  75.5672210  52.5135680
  91.2513870  76.0564220  52.3671750  91.6148090  72.0428320  52.0391050
  92.3376220  72.5837260  52.3572270  91.8872610  71.7691740  51.1632590
  91.3040280  71.2934510  61.9413670  91.9516470  70.7431890  61.5008830
  91.7242120  71.5477660  62.7629480  91.0572280  71.4490180  64.6838990
  90.7087100  71.9054000  65.4497170  90.7259980  70.5547310  64.7661420
  92.6636650  84.6209780  68.8492180  92.6206280  84.2502690  69.7306640
  92.7947660  85.5587350  68.9894000  96.3642680  86.1769370  64.4501900
  96.1234040  86.4443930  63.5632420  97.3045320  86.3475100  64.5052760
  98.5697100  72.6402060  68.2058410  98.5085990  73.2323890  68.9553820
  99.5097480  72.5328020  68.0608670  91.7292920  70.9766380  67.9589760
  92.2775910  70.7954430  67.1955870  91.7948230  70.1860490  68.4946070
  92.5024680  87.5672030  65.9689960  91.9085000  87.4356730  66.7080000
  92.4948520  86.7310170  65.5032060  92.1336910  84.9330410  64.9198000
  91.4070970  84.3135700  64.8523950  92.1946060  85.3271020  64.0496080
  95.7382010  87.1475410  61.7047410  96.2547030  86.5362770  61.1795670
  96.3879390  87.6504190  62.1958420  98.4777510  88.0383900  62.5316390
  98.7655320  87.7838200  61.6549400  98.9900730  87.4861260  63.1221960
  99.6954520  71.7774100  63.1112900  98.9126310  72.2519600  63.3909660
  99.4017450  70.8728930  63.0026080  90.4166910  88.2504800  58.1294760
  90.2488950  87.6175480  58.8276650  89.5501420  88.4564200  57.7788950
  91.0394930  72.0821580  55.6326620  91.7974290  72.1950460  55.0590650
  90.5772100  72.9190780  55.5870050  97.5808740  74.1960850  58.6228930
  96.7683250  73.8217740  58.2824810  98.0850380  73.4405930  58.9250120
  92.0229610  86.9438030  55.5744900  91.4977230  87.3246060  54.8706860
  91.9474190  87.5688800  56.2954610  93.4120080  72.6085630  54.1728590
  93.9412840  71.8215430  54.0436540  94.0448400  73.2876820  54.4064120
  95.6057920  72.3460770  57.2273980  94.9760660  71.6448080  57.3944110
  95.0663060  73.1064900  57.0107140  98.5449870  88.9600000  69.8984590
  99.4717180  88.7244270  69.9420550  98.5300300  89.7872000  69.4170620
  95.7313480  71.6244750  69.6626470  95.4497750  72.1278350  68.8987290
  96.1133180  70.8266500  69.2968600  94.6222580  88.8920410  54.4494150
  95.3541400  88.6079690  53.9018040  94.8816250  88.6533690  55.3393530
  93.7837370  85.0085140  54.4540480  93.1546250  85.4770240  55.0026310
  93.8985200  84.1634360  54.8886670 101.2387090  79.0590800  40.6041680
 101.1581140  78.1445410  40.3333390 100.8251510  79.5557870  39.8981390
  99.3705130  80.8369820  42.4850950  98.5947230  80.3570260  42.7749520
 100.0218060  80.1575470  42.3107110  93.3870960  81.1489630  43.3626710
  92.5555840  80.8938340  43.7623220  93.9951940  81.2200400  44.0984630
  93.3672220  85.1829720  43.5584730  93.6700260  84.2927460  43.3794950
  94.1115810  85.7399940  43.3306980  91.7962910  76.1091520  37.1469100
  90.9079610  76.4507490  37.0448980  92.0804100  75.9091840  36.2549930
  89.7595920  78.7097170  43.0308800  90.3312030  77.9419370  43.0312440
  89.7597460  79.0085930  42.1215410  99.6175870  87.5288020  40.8854070
  98.9987310  87.9845520  40.3148510 100.4727650  87.6839480  40.4843770
  98.8114120  83.5127010  42.4921110  98.7422400  82.5716950  42.3310240
  99.5733980  83.6028420  43.0643680  91.0020790  74.1181530  44.8177730
  90.8223630  73.2207280  45.0980490  90.6000870  74.6653400  45.4924680
  99.8419290  76.3197390  42.7190040 100.2184110  75.4469270  42.6063710
  99.7438800  76.6556090  41.8280480  93.9724300  74.6923020  38.1807480
  94.0791050  75.5926750  38.4876240  93.0616660  74.6440990  37.8902130
  91.6207460  76.6142030  43.4260070  92.3017570  76.8780400  44.0447470
  91.3055510  75.7742900  43.7598080  95.8132030  77.6609390  42.5132660
  96.3210250  78.1590360  43.1537680  96.3445270  76.8844590  42.3372020
  94.0968130  72.3007950  46.7796080  94.0986570  72.8180340  45.9741980
  93.2672440  71.8238130  46.7566010 100.4839220  82.4127260  38.2785980
  99.8656490  82.8776710  37.7148700 100.9962470  83.1054740  38.6955490
  95.3470980  81.9403130  44.9569580  95.0140360  82.5672050  45.5990650
  95.5237660  82.4665010  44.1771250  93.7783460  74.0117910  44.7866530
  94.1200270  74.8559960  44.4920400  92.8399270  74.1601650  44.9031870
  94.5590080  83.9083930  46.7718760  95.1764080  84.5835010  46.4903210
  93.6983200  84.3171910  46.6806260  89.8522420  83.0983790  35.6525610
  89.4750400  83.5870890  34.9210510  90.1095490  83.7709070  36.2832140
  97.4611350  71.5000180  41.1111120  97.7686330  70.9447070  40.3946620
  96.5312050  71.6344640  40.9284110  99.8492110  79.5649010  37.8471240
  98.9221390  79.4986390  38.0759710 100.0016930  80.5029140  37.7326480
  99.8361190  75.8366010  34.8438400  98.8964860  75.9979970  34.9290860
 100.1544450  76.5551690  34.2974390  95.4548750  80.0913750  40.6290970
  95.0505750  79.3791000  40.1336870  95.5411870  79.7466990  41.5179010
  95.9230450  83.7781310  42.7930180  95.6258740  83.1726780  42.1137960
  96.8730270  83.8158620  42.6819540  94.1677370  76.8656960  44.4090010
  94.7191960  76.9752300  43.6343260  94.6820880  77.2394560  45.1245240
  95.0148880  83.5163000  49.4437980  94.1177410  83.7402970  49.6911380
  95.0401750  83.6397940  48.4949380  93.8420100  80.3876320  48.0195350
  93.7027870  81.2599120  48.3882750  92.9601460  80.0449130  47.8743290
 100.1649480  85.3052190  39.3260480 100.6045390  86.0476520  38.9115870
 100.1036370  85.5478760  40.2499440  95.6400450  86.3298020  50.2280500
  95.6115880  86.7340970  49.3608930  95.4765420  85.4008380  50.0652100
  92.1553380  78.9858730  38.1297620  92.0350980  79.7120820  37.5178890
  91.8454270  78.2161640  37.6525530  89.7938750  82.1573870  43.9366260
  89.8719170  82.2922640  42.9921980  90.4080430  81.4489760  44.1294380
  91.0386380  83.8574060  40.3472440  90.6314460  83.9988650  39.4926040
  91.9299390  83.5734220  40.1443650 100.8565260  88.0065970  47.2539490
 101.3709930  87.9173980  48.0561920 100.0134340  88.3525670  47.5467400
  95.3108040  88.0719840  38.4595110  95.1350520  87.1555380  38.2462910
  94.4563780  88.4307130  38.6992910  89.8498270  83.1988040  46.4760720
  90.0129310  82.7293400  45.6580090  90.3150720  82.6911600  47.1409560
  94.6217040  72.3293800  41.5121290  94.1785190  73.1103340  41.1805810
  95.1802030  72.6523690  42.2192230  98.9086850  75.1962320  47.1156610
  98.4466220  75.4045340  47.9276550  98.5064960  74.3821670  46.8127280
  97.7375860  71.9504500  36.3927120  97.1130040  71.9464370  37.1180430
  97.6505980  71.0835460  35.9963090  96.6592940  72.8741130  43.3710890
  96.9565270  73.7803960  43.2902910  97.2078500  72.3859910  42.7570460
  94.4131260  77.4527370  39.2402540  94.1872180  77.2364540  40.1449160
  93.6323790  77.8855830  38.8948510  96.8530470  78.3512950  49.9062810
  96.7574070  77.4107680  49.7563210  97.6962450  78.5728020  49.5110880
 100.2493890  76.0954280  39.8696470 100.6423460  76.4126480  39.0565160
 100.6110740  75.2166160  39.9840990  91.9841010  74.7626620  48.0596590
  91.5904400  75.6101830  48.2669370  91.2959410  74.1252990  48.2505230
  98.5586060  74.8461590  51.1293330  97.8684380  74.6533790  51.7639420
  99.3018360  75.1296230  51.6617630  89.2858060  72.6855080  42.0926670
  88.9971110  73.2557940  42.8051650  90.0303820  72.2059530  42.4557900
  89.4728290  76.6275200  33.3029390  89.3902960  77.5705960  33.4444380
  89.1211350  76.4850110  32.4241740 100.8349030  78.6860030  43.9647250
 100.1030150  79.1946840  44.3137350 100.4373370  77.8690010  43.6636030
  97.2726420  75.3614230  42.3699740  97.2762480  74.9204180  41.5204280
  98.1677540  75.6831560  42.4771560  93.1228800  75.2440720  41.3293950
  92.7828850  75.7215950  42.0861000  92.3606120  74.7905840  40.9695050
  97.3346570  76.3626310  35.3606500  97.4559390  76.3212790  36.3092320
  96.9495080  77.2250460  35.2053230 101.2974940  74.1393710  43.3770190
 101.3147680  74.5902360  44.2212040 101.0490520  73.2399350  43.5903630
  96.3468070  78.6727450  34.7589800  95.7784970  78.2245700  34.1325710
  97.0557070  79.0320230  34.2254950  91.4237250  82.5739470  48.6356530
  91.0392040  81.9333140  49.2339490  91.7349440  83.2775590  49.2051260
  97.5734390  79.4216010  44.1165150  97.9404520  78.9474580  44.8626490
  97.3839450  80.2957580  44.4573490  90.4374880  74.1659700  40.2458620
  90.1521800  73.8015370  41.0837240  90.3753740  73.4340160  39.6321760
  95.3633760  78.4624650  46.4349360  95.0590830  79.3416630  46.6599720
  96.3180220  78.5224440  46.4706800  93.8915550  82.6685640  37.0316210
  93.1177810  82.1283260  36.8714930  94.6210180  82.1492250  36.6933970
 100.1113470  73.0588960  36.9671990  99.2978080  72.5602130  36.8917300
  99.9175420  73.8987210  36.5508340 100.0322330  81.7360060  48.7111600
  99.9659640  80.8155730  48.4569190  99.4027470  81.8335500  49.4256240
  93.9352950  82.3366020  40.6695020  94.4531620  81.5334280  40.6151910
  93.4836970  82.2745160  41.5111850  98.8222450  83.6032300  35.9422320
  99.1638150  84.3474530  35.4465640  97.9935160  83.9163420  36.3047150
  91.4197490  79.3027390  47.5820720  91.0612430  79.9681240  48.1694060
  91.1252050  78.4710940  47.9533340  94.6210610  79.7611630  50.4660270
  94.3210750  79.9068810  49.5688090  95.3921850  79.2016920  50.3733660
  99.9639060  84.5580630  48.4615400  99.9783600  83.6261590  48.2434310
  99.2564160  84.6440390  49.1005170  97.7913140  83.6845830  38.7138240
  98.4784270  84.2315040  39.0945830  97.0045560  84.2286560  38.7487850
  89.9305540  79.3018650  34.2055320  90.8000390  79.5843450  34.4891240
  89.4395860  80.1154520  34.0904130  97.0940350  80.6891860  38.3263600
  97.5503130  81.4997110  38.5523790  96.7428560  80.3715000  39.1582090
  99.3972960  86.1998200  45.5555900 100.0415180  86.4057580  46.2329320
  99.7602400  85.4386600  45.1026750  92.9952130  71.0329510  38.7986120
  92.8666760  71.0247410  39.7471040  92.1714150  71.3712600  38.4477130
 100.6705040  84.2030550  44.2733350 101.3127270  83.5023710  44.3865520
 101.1954390  84.9828990  44.0930240  90.2976790  88.5146030  34.7716950
  90.6574430  89.1135370  34.1174220  90.1569130  89.0605920  35.5451980
  89.9946060  72.7920630  48.2592820  89.2804580  72.9917550  48.8645430
  90.4141100  72.0160200  48.6307620  90.2818650  86.7800890  49.2459350
  90.3909770  85.8395630  49.1054740  89.6299210  87.0455640  48.5973080
  98.2731240  85.0516780  50.6457470  97.9528110  84.3326020  51.1903160
  97.5989600  85.7271850  50.7193530  96.3145410  85.8977230  35.5890620
  96.3055510  86.6306920  34.9735130  95.3943770  85.6508810  35.6817580
  91.9152050  81.1192120  36.3337380  91.3080000  81.8591020  36.3432680
  92.3901400  81.2091480  35.5075580  99.3005010  85.9605470  34.2515810
  99.4016990  85.7569460  33.3217790  98.4006750  85.7063750  34.4563590
  96.8230900  76.5185830  38.2339710  96.1147050  76.9872170  38.6753320
  97.1075380  75.8607840  38.8684900  98.4486830  77.9382530  46.2332240
  98.9472080  78.4128350  46.8984090  98.5909780  77.0146050  46.4402270
  97.9423120  88.4791790  38.9463480  98.1964620  88.4413180  38.0242850
  96.9935600  88.3525120  38.9391730  95.0265920  74.8270910  35.6090420
  95.8756450  75.2641060  35.5430610  94.6597190  75.1391170  36.4362480
  93.9257340  81.0803270  34.0825950  94.6920610  80.9684630  34.6451380
  94.0032030  80.3841240  33.4302720  92.6204100  78.5128340  34.7658840
  92.7007690  77.5655850  34.8776240  93.5123850  78.8435220  34.8719500
  93.4218810  88.6623730  41.8693380  94.1581290  88.1139190  42.1401950
  93.8059730  89.5279740  41.7299370  90.3064290  84.7297300  37.7434890
  89.3804070  84.9718440  37.7340300  90.7720720  85.5571560  37.6219640
  92.4277090  87.8469800  51.0578960  93.2289820  88.1681850  51.4714360
  91.9128910  87.4865380  51.7798870  96.5321120  87.8354040  33.6918950
  97.3249730  88.1242870  33.2400740  96.0125470  87.4046210  33.0131430
 101.2641720  83.9549670  51.0054370 100.6579880  83.9781270  50.2650120
 100.9595830  83.2232710  51.5421620  90.1474900  80.3343260  50.0015010
  90.6513920  79.7550540  50.5731240  89.4082320  80.6183490  50.5391380
  97.0498520  83.0557450  33.5561300  96.9449160  82.4409800  34.2822680
  96.8822740  82.5323340  32.7724310  97.2012840  81.7414250  49.5350530
  96.4358510  82.3099250  49.4505200  97.3828800  81.4490460  48.6418760
 100.2901250  82.1177480  34.1603290  99.7411350  82.5646780  34.8046030
 100.9120510  81.6126730  34.6840960  92.1797980  78.4772850  50.8965080
  92.2203320  78.1786720  51.8050310  93.0343480  78.8780460  50.7372600
  95.9576370  81.0768400  36.0568590  96.3792790  80.9108270  36.8999980
  96.0827210  80.2668630  35.5623730  94.1203790  77.0564950  48.8639570
  93.5900250  76.5655900  48.2362910  94.7891860  77.4849150  48.3297500
  98.4704010  80.1006010  33.3045690  98.9909670  79.3855030  32.9386840
  99.1172410  80.7391880  33.6046200  94.6076090  74.0227320  48.9436860
  94.5132960  73.4048070  48.2187730  94.0273480  74.7493610  48.7166770
  97.3737530  72.5800560  45.9764250  96.9254830  72.6024820  45.1309800
  96.7402730  72.1819580  46.5734550  97.7797080  81.4754890  46.5976690
  98.1985190  82.3187620  46.4252930  96.8605710  81.6126930  46.3683470
 100.1160980  79.2071070  47.9814530 100.2357190  78.6112210  48.7209370
 100.9754980  79.2440760  47.5615830  94.8535270  77.1501630  33.0026750
  94.6524330  76.2868990  33.3640090  94.6827320  77.0634990  32.0648350
  95.6304500  87.7807900  47.7134420  95.0925590  88.5053960  47.3943120
  95.8838460  87.3038240  46.9231760  96.8829750  75.7492420  49.2390350
  97.4729440  75.4408270  49.9268170  96.0649990  75.2772170  49.3950250
  93.6518070  74.2502250  32.9904630  93.9543970  74.2569680  32.0823780
  94.3912660  73.9000110  33.4872290  98.4866710  89.0159110  47.9721070
  98.4125410  89.9194250  48.2793440  97.5845550  88.6971010  47.9443140
  96.8703000  73.1936870  33.9760830  96.5225000  72.5160860  33.3963280
  97.0715770  72.7326380  34.7904220  99.0352040  88.1817620  35.5947430
  99.9302830  88.5202590  35.6166190  99.0669670  87.4597030  34.9671710
  92.6748200  83.5544670  33.8234430  93.1123070  84.0974340  34.4792010
  93.1595930  82.7291620  33.8330770  89.8894000  86.3433700  41.2754690
  90.2197010  85.4754760  41.0433330  90.3185000  86.5492220  42.1059650
  94.4855920  84.6742710  38.9356660  94.1851460  84.5507680  39.8360570
  94.3793410  83.8151300  38.5272390  90.3784210  87.2104290  44.0136320
  89.9415200  87.3905090  44.8460470  90.9461890  87.9678910  43.8718040
  90.2108640  79.7224520  40.3725200  89.5557480  79.4536160  39.7284900
  91.0486590  79.6129000  39.9227180  91.2484570  80.1077090  44.9128540
  91.6157610  80.0204490  45.7924560  90.6795390  79.3443640  44.8135400
  90.8000570  77.0186180  48.8186960  89.9056620  76.9852940  49.1580670
  91.3398120  77.2172970  49.5838210  89.4246720  76.9323450  36.3150530
  88.5210800  77.1953650  36.1402190  89.9087340  77.2034620  35.5350490
  91.9673930  75.9888990  34.2244910  92.6765630  75.5672210  33.7392190
  91.2513870  76.0564220  33.5928260  91.6148090  72.0428320  33.2647560
  92.3376220  72.5837260  33.5828780  91.8872610  71.7691740  32.3889100
  91.3040280  71.2934510  43.1670180  91.9516470  70.7431890  42.7265340
  91.7242120  71.5477660  43.9885990  91.0572280  71.4490180  45.9095500
  90.7087100  71.9054000  46.6753680  90.7259980  70.5547310  45.9917930
  92.6636650  84.6209780  50.0748690  92.6206280  84.2502690  50.9563150
  92.7947660  85.5587350  50.2150510  96.3642680  86.1769370  45.6758410
  96.1234040  86.4443930  44.7888930  97.3045320  86.3475100  45.7309270
  98.5697100  72.6402060  49.4314920  98.5085990  73.2323890  50.1810330
  99.5097480  72.5328020  49.2865180  91.7292920  70.9766380  49.1846270
  92.2775910  70.7954430  48.4212380  91.7948230  70.1860490  49.7202580
  92.5024680  87.5672030  47.1946470  91.9085000  87.4356730  47.9336510
  92.4948520  86.7310170  46.7288570  92.1336910  84.9330410  46.1454510
  91.4070970  84.3135700  46.0780460  92.1946060  85.3271020  45.2752590
  95.7382010  87.1475410  42.9303920  96.2547030  86.5362770  42.4052180
  96.3879390  87.6504190  43.4214930  98.4777510  88.0383900  43.7572900
  98.7655320  87.7838200  42.8805910  98.9900730  87.4861260  44.3478470
  99.6954520  71.7774100  44.3369410  98.9126310  72.2519600  44.6166170
  99.4017450  70.8728930  44.2282590  91.0394930  72.0821580  36.8583130
  91.7974290  72.1950460  36.2847160  90.5772100  72.9190780  36.8126560
  97.5808740  74.1960850  39.8485440  96.7683250  73.8217740  39.5081320
  98.0850380  73.4405930  40.1506630  92.0229610  86.9438030  36.8001410
  91.4977230  87.3246060  36.0963370  91.9474190  87.5688800  37.5211120
  93.4120080  72.6085630  35.3985100  93.9412840  71.8215430  35.2693050
  94.0448400  73.2876820  35.6320630  95.6057920  72.3460770  38.4530490
  94.9760660  71.6448080  38.6200620  95.0663060  73.1064900  38.2363650
  98.5449870  88.9600000  51.1241100  99.4717180  88.7244270  51.1677060
  98.5300300  89.7872000  50.6427130  95.7313480  71.6244750  50.8882980
  95.4497750  72.1278350  50.1243800  96.1133180  70.8266500  50.5225110
  94.6222580  88.8920410  35.6750660  95.3541400  88.6079690  35.1274550
  94.8816250  88.6533690  36.5650040  93.7837370  85.0085140  35.6796990
  93.1546250  85.4770240  36.2282820  93.8985200  84.1634360  36.1143180
 101.2387090  79.0590800  21.8298190 101.1581140  78.1445410  21.5589900
 100.8251510  79.5557870  21.1237900  99.3705130  80.8369820  23.7107460
  98.5947230  80.3570260  24.0006030 100.0218060  80.1575470  23.5363620
  93.3870960  81.1489630  24.5883220  92.5555840  80.8938340  24.9879730
  93.9951940  81.2200400  25.3241140  93.3672220  85.1829720  24.7841240
  93.6700260  84.2927460  24.6051460  94.1115810  85.7399940  24.5563490
  91.7962910  76.1091520  18.3725610  90.9079610  76.4507490  18.2705490
  92.0804100  75.9091840  17.4806440  89.7595920  78.7097170  24.2565310
  90.3312030  77.9419370  24.2568950  89.7597460  79.0085930  23.3471920
  99.6175870  87.5288020  22.1110580  98.9987310  87.9845520  21.5405020
 100.4727650  87.6839480  21.7100280  98.8114120  83.5127010  23.7177620
  98.7422400  82.5716950  23.5566750  99.5733980  83.6028420  24.2900190
  91.0020790  74.1181530  26.0434240  90.8223630  73.2207280  26.3237000
  90.6000870  74.6653400  26.7181190  99.8419290  76.3197390  23.9446550
 100.2184110  75.4469270  23.8320220  99.7438800  76.6556090  23.0536990
  93.9724300  74.6923020  19.4063990  94.0791050  75.5926750  19.7132750
  93.0616660  74.6440990  19.1158640  91.6207460  76.6142030  24.6516580
  92.3017570  76.8780400  25.2703980  91.3055510  75.7742900  24.9854590
  95.8132030  77.6609390  23.7389170  96.3210250  78.1590360  24.3794190
  96.3445270  76.8844590  23.5628530  94.0968130  72.3007950  28.0052590
  94.0986570  72.8180340  27.1998490  93.2672440  71.8238130  27.9822520
 100.4839220  82.4127260  19.5042490  99.8656490  82.8776710  18.9405210
 100.9962470  83.1054740  19.9212000  95.3470980  81.9403130  26.1826090
  95.0140360  82.5672050  26.8247160  95.5237660  82.4665010  25.4027760
  93.7783460  74.0117910  26.0123040  94.1200270  74.8559960  25.7176910
  92.8399270  74.1601650  26.1288380  94.5590080  83.9083930  27.9975270
  95.1764080  84.5835010  27.7159720  93.6983200  84.3171910  27.9062770
  89.8522420  83.0983790  16.8782120  89.4750400  83.5870890  16.1467020
  90.1095490  83.7709070  17.5088650  97.4611350  71.5000180  22.3367630
  97.7686330  70.9447070  21.6203130  96.5312050  71.6344640  22.1540620
  99.8492110  79.5649010  19.0727750  98.9221390  79.4986390  19.3016220
 100.0016930  80.5029140  18.9582990  99.8361190  75.8366010  16.0694910
  98.8964860  75.9979970  16.1547370 100.1544450  76.5551690  15.5230900
  95.4548750  80.0913750  21.8547480  95.0505750  79.3791000  21.3593380
  95.5411870  79.7466990  22.7435520  95.9230450  83.7781310  24.0186690
  95.6258740  83.1726780  23.3394470  96.8730270  83.8158620  23.9076050
  94.1677370  76.8656960  25.6346520  94.7191960  76.9752300  24.8599770
  94.6820880  77.2394560  26.3501750  95.0148880  83.5163000  30.6694490
  94.1177410  83.7402970  30.9167890  95.0401750  83.6397940  29.7205890
  93.8420100  80.3876320  29.2451860  93.7027870  81.2599120  29.6139260
  92.9601460  80.0449130  29.0999800 100.1649480  85.3052190  20.5516990
 100.6045390  86.0476520  20.1372380 100.1036370  85.5478760  21.4755950
  95.6400450  86.3298020  31.4537010  95.6115880  86.7340970  30.5865440
  95.4765420  85.4008380  31.2908610  92.1553380  78.9858730  19.3554130
  92.0350980  79.7120820  18.7435400  91.8454270  78.2161640  18.8782040
  89.7938750  82.1573870  25.1622770  89.8719170  82.2922640  24.2178490
  90.4080430  81.4489760  25.3550890  91.0386380  83.8574060  21.5728950
  90.6314460  83.9988650  20.7182550  91.9299390  83.5734220  21.3700160
 100.8565260  88.0065970  28.4796000 101.3709930  87.9173980  29.2818430
 100.0134340  88.3525670  28.7723910  95.3108040  88.0719840  19.6851620
  95.1350520  87.1555380  19.4719420  94.4563780  88.4307130  19.9249420
  89.8498270  83.1988040  27.7017230  90.0129310  82.7293400  26.8836600
  90.3150720  82.6911600  28.3666070  94.6217040  72.3293800  22.7377800
  94.1785190  73.1103340  22.4062320  95.1802030  72.6523690  23.4448740
  98.9086850  75.1962320  28.3413120  98.4466220  75.4045340  29.1533060
  98.5064960  74.3821670  28.0383790  97.7375860  71.9504500  17.6183630
  97.1130040  71.9464370  18.3436940  97.6505980  71.0835460  17.2219600
  96.6592940  72.8741130  24.5967400  96.9565270  73.7803960  24.5159420
  97.2078500  72.3859910  23.9826970  94.4131260  77.4527370  20.4659050
  94.1872180  77.2364540  21.3705670  93.6323790  77.8855830  20.1205020
  96.8530470  78.3512950  31.1319320  96.7574070  77.4107680  30.9819720
  97.6962450  78.5728020  30.7367390 100.2493890  76.0954280  21.0952980
 100.6423460  76.4126480  20.2821670 100.6110740  75.2166160  21.2097500
  91.9841010  74.7626620  29.2853100  91.5904400  75.6101830  29.4925880
  91.2959410  74.1252990  29.4761740  98.5586060  74.8461590  32.3549840
  97.8684380  74.6533790  32.9895930  99.3018360  75.1296230  32.8874140
  89.2858060  72.6855080  23.3183180  88.9971110  73.2557940  24.0308160
  90.0303820  72.2059530  23.6814410  89.4728290  76.6275200  14.5285900
  89.3902960  77.5705960  14.6700890  89.1211350  76.4850110  13.6498250
 100.8349030  78.6860030  25.1903760 100.1030150  79.1946840  25.5393860
 100.4373370  77.8690010  24.8892540  97.2726420  75.3614230  23.5956250
  97.2762480  74.9204180  22.7460790  98.1677540  75.6831560  23.7028070
  93.1228800  75.2440720  22.5550460  92.7828850  75.7215950  23.3117510
  92.3606120  74.7905840  22.1951560  97.3346570  76.3626310  16.5863010
  97.4559390  76.3212790  17.5348830  96.9495080  77.2250460  16.4309740
 101.2974940  74.1393710  24.6026700 101.3147680  74.5902360  25.4468550
 101.0490520  73.2399350  24.8160140  96.3468070  78.6727450  15.9846310
  95.7784970  78.2245700  15.3582220  97.0557070  79.0320230  15.4511460
  91.4237250  82.5739470  29.8613040  91.0392040  81.9333140  30.4596000
  91.7349440  83.2775590  30.4307770  97.5734390  79.4216010  25.3421660
  97.9404520  78.9474580  26.0883000  97.3839450  80.2957580  25.6830000
  90.4374880  74.1659700  21.4715130  90.1521800  73.8015370  22.3093750
  90.3753740  73.4340160  20.8578270  95.3633760  78.4624650  27.6605870
  95.0590830  79.3416630  27.8856230  96.3180220  78.5224440  27.6963310
  93.8915550  82.6685640  18.2572720  93.1177810  82.1283260  18.0971440
  94.6210180  82.1492250  17.9190480 100.1113470  73.0588960  18.1928500
  99.2978080  72.5602130  18.1173810  99.9175420  73.8987210  17.7764850
 100.0322330  81.7360060  29.9368110  99.9659640  80.8155730  29.6825700
  99.4027470  81.8335500  30.6512750  93.9352950  82.3366020  21.8951530
  94.4531620  81.5334280  21.8408420  93.4836970  82.2745160  22.7368360
  98.8222450  83.6032300  17.1678830  99.1638150  84.3474530  16.6722150
  97.9935160  83.9163420  17.5303660  91.4197490  79.3027390  28.8077230
  91.0612430  79.9681240  29.3950570  91.1252050  78.4710940  29.1789850
  94.6210610  79.7611630  31.6916780  94.3210750  79.9068810  30.7944600
  95.3921850  79.2016920  31.5990170  99.9639060  84.5580630  29.6871910
  99.9783600  83.6261590  29.4690820  99.2564160  84.6440390  30.3261680
  97.7913140  83.6845830  19.9394750  98.4784270  84.2315040  20.3202340
  97.0045560  84.2286560  19.9744360  89.9305540  79.3018650  15.4311830
  90.8000390  79.5843450  15.7147750  89.4395860  80.1154520  15.3160640
  97.0940350  80.6891860  19.5520110  97.5503130  81.4997110  19.7780300
  96.7428560  80.3715000  20.3838600  99.3972960  86.1998200  26.7812410
 100.0415180  86.4057580  27.4585830  99.7602400  85.4386600  26.3283260
  92.9952130  71.0329510  20.0242630  92.8666760  71.0247410  20.9727550
  92.1714150  71.3712600  19.6733640 100.6705040  84.2030550  25.4989860
 101.3127270  83.5023710  25.6122030 101.1954390  84.9828990  25.3186750
  90.2976790  88.5146030  15.9973460  90.6574430  89.1135370  15.3430730
  90.1569130  89.0605920  16.7708490  89.9946060  72.7920630  29.4849330
  89.2804580  72.9917550  30.0901940  90.4141100  72.0160200  29.8564130
  90.2818650  86.7800890  30.4715860  90.3909770  85.8395630  30.3311250
  89.6299210  87.0455640  29.8229590  98.2731240  85.0516780  31.8713980
  97.9528110  84.3326020  32.4159670  97.5989600  85.7271850  31.9450040
  96.3145410  85.8977230  16.8147130  96.3055510  86.6306920  16.1991640
  95.3943770  85.6508810  16.9074090  91.9152050  81.1192120  17.5593890
  91.3080000  81.8591020  17.5689190  92.3901400  81.2091480  16.7332090
  99.3005010  85.9605470  15.4772320  99.4016990  85.7569460  14.5474300
  98.4006750  85.7063750  15.6820100  96.8230900  76.5185830  19.4596220
  96.1147050  76.9872170  19.9009830  97.1075380  75.8607840  20.0941410
  98.4486830  77.9382530  27.4588750  98.9472080  78.4128350  28.1240600
  98.5909780  77.0146050  27.6658780  97.9423120  88.4791790  20.1719990
  98.1964620  88.4413180  19.2499360  96.9935600  88.3525120  20.1648240
  95.0265920  74.8270910  16.8346930  95.8756450  75.2641060  16.7687120
  94.6597190  75.1391170  17.6618990  93.9257340  81.0803270  15.3082460
  94.6920610  80.9684630  15.8707890  94.0032030  80.3841240  14.6559230
  92.6204100  78.5128340  15.9915350  92.7007690  77.5655850  16.1032750
  93.5123850  78.8435220  16.0976010  93.4218810  88.6623730  23.0949890
  94.1581290  88.1139190  23.3658460  93.8059730  89.5279740  22.9555880
  90.3064290  84.7297300  18.9691400  89.3804070  84.9718440  18.9596810
  90.7720720  85.5571560  18.8476150  92.4277090  87.8469800  32.2835470
  93.2289820  88.1681850  32.6970870  91.9128910  87.4865380  33.0055380
  96.5321120  87.8354040  14.9175460  97.3249730  88.1242870  14.4657250
  96.0125470  87.4046210  14.2387940 101.2641720  83.9549670  32.2310880
 100.6579880  83.9781270  31.4906630 100.9595830  83.2232710  32.7678130
  90.1474900  80.3343260  31.2271520  90.6513920  79.7550540  31.7987750
  89.4082320  80.6183490  31.7647890  97.0498520  83.0557450  14.7817810
  96.9449160  82.4409800  15.5079190  96.8822740  82.5323340  13.9980820
  97.2012840  81.7414250  30.7607040  96.4358510  82.3099250  30.6761710
  97.3828800  81.4490460  29.8675270 100.2901250  82.1177480  15.3859800
  99.7411350  82.5646780  16.0302540 100.9120510  81.6126730  15.9097470
  92.1797980  78.4772850  32.1221590  92.2203320  78.1786720  33.0306820
  93.0343480  78.8780460  31.9629110  95.9576370  81.0768400  17.2825100
  96.3792790  80.9108270  18.1256490  96.0827210  80.2668630  16.7880240
  94.1203790  77.0564950  30.0896080  93.5900250  76.5655900  29.4619420
  94.7891860  77.4849150  29.5554010  98.4704010  80.1006010  14.5302200
  98.9909670  79.3855030  14.1643350  99.1172410  80.7391880  14.8302710
  94.6076090  74.0227320  30.1693370  94.5132960  73.4048070  29.4444240
  94.0273480  74.7493610  29.9423280  97.3737530  72.5800560  27.2020760
  96.9254830  72.6024820  26.3566310  96.7402730  72.1819580  27.7991060
  97.7797080  81.4754890  27.8233200  98.1985190  82.3187620  27.6509440
  96.8605710  81.6126930  27.5939980 100.1160980  79.2071070  29.2071040
 100.2357190  78.6112210  29.9465880 100.9754980  79.2440760  28.7872340
  94.8535270  77.1501630  14.2283260  94.6524330  76.2868990  14.5896600
  94.6827320  77.0634990  13.2904860  95.6304500  87.7807900  28.9390930
  95.0925590  88.5053960  28.6199630  95.8838460  87.3038240  28.1488270
  96.8829750  75.7492420  30.4646860  97.4729440  75.4408270  31.1524680
  96.0649990  75.2772170  30.6206760  93.6518070  74.2502250  14.2161140
  93.9543970  74.2569680  13.3080290  94.3912660  73.9000110  14.7128800
  98.4866710  89.0159110  29.1977580  98.4125410  89.9194250  29.5049950
  97.5845550  88.6971010  29.1699650  96.8703000  73.1936870  15.2017340
  96.5225000  72.5160860  14.6219790  97.0715770  72.7326380  16.0160730
  99.0352040  88.1817620  16.8203940  99.9302830  88.5202590  16.8422700
  99.0669670  87.4597030  16.1928220  92.6748200  83.5544670  15.0490940
  93.1123070  84.0974340  15.7048520  93.1595930  82.7291620  15.0587280
  89.8894000  86.3433700  22.5011200  90.2197010  85.4754760  22.2689840
  90.3185000  86.5492220  23.3316160  94.4855920  84.6742710  20.1613170
  94.1851460  84.5507680  21.0617080  94.3793410  83.8151300  19.7528900
  90.3784210  87.2104290  25.2392830  89.9415200  87.3905090  26.0716980
  90.9461890  87.9678910  25.0974550  90.2108640  79.7224520  21.5981710
  89.5557480  79.4536160  20.9541410  91.0486590  79.6129000  21.1483690
  91.2484570  80.1077090  26.1385050  91.6157610  80.0204490  27.0181070
  90.6795390  79.3443640  26.0391910  90.8000570  77.0186180  30.0443470
  89.9056620  76.9852940  30.3837180  91.3398120  77.2172970  30.8094720
  89.4246720  76.9323450  17.5407040  88.5210800  77.1953650  17.3658700
  89.9087340  77.2034620  16.7607000  91.9673930  75.9888990  15.4501420
  92.6765630  75.5672210  14.9648700  91.2513870  76.0564220  14.8184770
  91.6148090  72.0428320  14.4904070  92.3376220  72.5837260  14.8085290
  91.8872610  71.7691740  13.6145610  91.3040280  71.2934510  24.3926690
  91.9516470  70.7431890  23.9521850  91.7242120  71.5477660  25.2142500
  91.0572280  71.4490180  27.1352010  90.7087100  71.9054000  27.9010190
  90.7259980  70.5547310  27.2174440  92.6636650  84.6209780  31.3005200
  92.6206280  84.2502690  32.1819660  92.7947660  85.5587350  31.4407020
  96.3642680  86.1769370  26.9014920  96.1234040  86.4443930  26.0145440
  97.3045320  86.3475100  26.9565780  98.5697100  72.6402060  30.6571430
  98.5085990  73.2323890  31.4066840  99.5097480  72.5328020  30.5121690
  91.7292920  70.9766380  30.4102780  92.2775910  70.7954430  29.6468890
  91.7948230  70.1860490  30.9459090  92.5024680  87.5672030  28.4202980
  91.9085000  87.4356730  29.1593020  92.4948520  86.7310170  27.9545080
  92.1336910  84.9330410  27.3711020  91.4070970  84.3135700  27.3036970
  92.1946060  85.3271020  26.5009100  95.7382010  87.1475410  24.1560430
  96.2547030  86.5362770  23.6308690  96.3879390  87.6504190  24.6471440
  98.4777510  88.0383900  24.9829410  98.7655320  87.7838200  24.1062420
  98.9900730  87.4861260  25.5734980  99.6954520  71.7774100  25.5625920
  98.9126310  72.2519600  25.8422680  99.4017450  70.8728930  25.4539100
  90.4166910  88.2504800  20.5807780  90.2488950  87.6175480  21.2789670
  89.5501420  88.4564200  20.2301970  91.0394930  72.0821580  18.0839640
  91.7974290  72.1950460  17.5103670  90.5772100  72.9190780  18.0383070
  97.5808740  74.1960850  21.0741950  96.7683250  73.8217740  20.7337830
  98.0850380  73.4405930  21.3763140  92.0229610  86.9438030  18.0257920
  91.4977230  87.3246060  17.3219880  91.9474190  87.5688800  18.7467630
  93.4120080  72.6085630  16.6241610  93.9412840  71.8215430  16.4949560
  94.0448400  73.2876820  16.8577140  95.6057920  72.3460770  19.6787000
  94.9760660  71.6448080  19.8457130  95.0663060  73.1064900  19.4620160
  98.5449870  88.9600000  32.3497610  99.4717180  88.7244270  32.3933570
  98.5300300  89.7872000  31.8683640  95.7313480  71.6244750  32.1139490
  95.4497750  72.1278350  31.3500310  96.1133180  70.8266500  31.7481620
  94.6222580  88.8920410  16.9007170  95.3541400  88.6079690  16.3531060
  94.8816250  88.6533690  17.7906550  93.7837370  85.0085140  16.9053500
  93.1546250  85.4770240  17.4539330  93.8985200  84.1634360  17.3399690
 101.2387090  79.0590800   3.0554700 101.1581140  78.1445410   2.7846410
 100.8251510  79.5557870   2.3494410  99.3705130  80.8369820   4.9363970
  98.5947230  80.3570260   5.2262540 100.0218060  80.1575470   4.7620130
  93.3870960  81.1489630   5.8139730  92.5555840  80.8938340   6.2136240
  93.9951940  81.2200400   6.5497650  93.3672220  85.1829720   6.0097750
  93.6700260  84.2927460   5.8307970  94.1115810  85.7399940   5.7820000
  89.7595920  78.7097170   5.4821820  90.3312030  77.9419370   5.4825460
  89.7597460  79.0085930   4.5728430  99.6175870  87.5288020   3.3367090
  98.9987310  87.9845520   2.7661530 100.4727650  87.6839480   2.9356790
  98.8114120  83.5127010   4.9434130  98.7422400  82.5716950   4.7823260
  99.5733980  83.6028420   5.5156700  91.0020790  74.1181530   7.2690750
  90.8223630  73.2207280   7.5493510  90.6000870  74.6653400   7.9437700
  99.8419290  76.3197390   5.1703060 100.2184110  75.4469270   5.0576730
  99.7438800  76.6556090   4.2793500  91.6207460  76.6142030   5.8773090
  92.3017570  76.8780400   6.4960490  91.3055510  75.7742900   6.2111100
  95.8132030  77.6609390   4.9645680  96.3210250  78.1590360   5.6050700
  96.3445270  76.8844590   4.7885040  94.0968130  72.3007950   9.2309100
  94.0986570  72.8180340   8.4255000  93.2672440  71.8238130   9.2079030
  95.3470980  81.9403130   7.4082600  95.0140360  82.5672050   8.0503670
  95.5237660  82.4665010   6.6284270  93.7783460  74.0117910   7.2379550
  94.1200270  74.8559960   6.9433420  92.8399270  74.1601650   7.3544890
  94.5590080  83.9083930   9.2231780  95.1764080  84.5835010   8.9416230
  93.6983200  84.3171910   9.1319280  97.4611350  71.5000180   3.5624140
  97.7686330  70.9447070   2.8459640  96.5312050  71.6344640   3.3797130
  95.4548750  80.0913750   3.0803990  95.0505750  79.3791000   2.5849890
  95.5411870  79.7466990   3.9692030  95.9230450  83.7781310   5.2443200
  95.6258740  83.1726780   4.5650980  96.8730270  83.8158620   5.1332560
  94.1677370  76.8656960   6.8603030  94.7191960  76.9752300   6.0856280
  94.6820880  77.2394560   7.5758260  95.0148880  83.5163000  11.8951000
  94.1177410  83.7402970  12.1424400  95.0401750  83.6397940  10.9462400
  93.8420100  80.3876320  10.4708370  93.7027870  81.2599120  10.8395770
  92.9601460  80.0449130  10.3256310  95.6400450  86.3298020  12.6793520
  95.6115880  86.7340970  11.8121950  95.4765420  85.4008380  12.5165120
  89.7938750  82.1573870   6.3879280  89.8719170  82.2922640   5.4435000
  90.4080430  81.4489760   6.5807400  91.0386380  83.8574060   2.7985460
  90.6314460  83.9988650   1.9439060  91.9299390  83.5734220   2.5956670
 100.8565260  88.0065970   9.7052510 101.3709930  87.9173980  10.5074940
 100.0134340  88.3525670   9.9980420  89.8498270  83.1988040   8.9273740
  90.0129310  82.7293400   8.1093110  90.3150720  82.6911600   9.5922580
  94.6217040  72.3293800   3.9634310  94.1785190  73.1103340   3.6318830
  95.1802030  72.6523690   4.6705250  98.9086850  75.1962320   9.5669630
  98.4466220  75.4045340  10.3789570  98.5064960  74.3821670   9.2640300
  96.6592940  72.8741130   5.8223910  96.9565270  73.7803960   5.7415930
  97.2078500  72.3859910   5.2083480  96.8530470  78.3512950  12.3575830
  96.7574070  77.4107680  12.2076230  97.6962450  78.5728020  11.9623900
 100.2493890  76.0954280   2.3209490 100.6423460  76.4126480   1.5078180
 100.6110740  75.2166160   2.4354010  91.9841010  74.7626620  10.5109610
  91.5904400  75.6101830  10.7182390  91.2959410  74.1252990  10.7018250
  98.5586060  74.8461590  13.5806350  97.8684380  74.6533790  14.2152440
  99.3018360  75.1296230  14.1130650  89.2858060  72.6855080   4.5439690
  88.9971110  73.2557940   5.2564670  90.0303820  72.2059530   4.9070920
 100.8349030  78.6860030   6.4160270 100.1030150  79.1946840   6.7650370
 100.4373370  77.8690010   6.1149050  97.2726420  75.3614230   4.8212760
  97.2762480  74.9204180   3.9717300  98.1677540  75.6831560   4.9284580
  93.1228800  75.2440720   3.7806970  92.7828850  75.7215950   4.5374020
  92.3606120  74.7905840   3.4208070 101.2974940  74.1393710   5.8283210
 101.3147680  74.5902360   6.6725060 101.0490520  73.2399350   6.0416650
  91.4237250  82.5739470  11.0869550  91.0392040  81.9333140  11.6852510
  91.7349440  83.2775590  11.6564280  97.5734390  79.4216010   6.5678170
  97.9404520  78.9474580   7.3139510  97.3839450  80.2957580   6.9086510
  90.4374880  74.1659700   2.6971640  90.1521800  73.8015370   3.5350260
  90.3753740  73.4340160   2.0834780  95.3633760  78.4624650   8.8862380
  95.0590830  79.3416630   9.1112740  96.3180220  78.5224440   8.9219820
  93.9352950  82.3366020   3.1208040  94.4531620  81.5334280   3.0664930
  93.4836970  82.2745160   3.9624870  91.4197490  79.3027390  10.0333740
  91.0612430  79.9681240  10.6207080  91.1252050  78.4710940  10.4046360
  94.6210610  79.7611630  12.9173290  94.3210750  79.9068810  12.0201110
  95.3921850  79.2016920  12.8246680  99.9639060  84.5580630  10.9128420
  99.9783600  83.6261590  10.6947330  99.2564160  84.6440390  11.5518190
  99.3972960  86.1998200   8.0068920 100.0415180  86.4057580   8.6842340
  99.7602400  85.4386600   7.5539770 100.6705040  84.2030550   6.7246370
 101.3127270  83.5023710   6.8378540 101.1954390  84.9828990   6.5443260
  89.9946060  72.7920630  10.7105840  89.2804580  72.9917550  11.3158450
  90.4141100  72.0160200  11.0820640  90.2818650  86.7800890  11.6972370
  90.3909770  85.8395630  11.5567760  89.6299210  87.0455640  11.0486100
  98.2731240  85.0516780  13.0970490  97.9528110  84.3326020  13.6416180
  97.5989600  85.7271850  13.1706550  98.4486830  77.9382530   8.6845260
  98.9472080  78.4128350   9.3497110  98.5909780  77.0146050   8.8915290
  93.4218810  88.6623730   4.3206400  94.1581290  88.1139190   4.5914970
  93.8059730  89.5279740   4.1812390  92.4277090  87.8469800  13.5091980
  93.2289820  88.1681850  13.9227380  91.9128910  87.4865380  14.2311890
 101.2641720  83.9549670  13.4567390 100.6579880  83.9781270  12.7163140
 100.9595830  83.2232710  13.9934640  90.1474900  80.3343260  12.4528030
  90.6513920  79.7550540  13.0244260  89.4082320  80.6183490  12.9904400
  97.2012840  81.7414250  11.9863550  96.4358510  82.3099250  11.9018220
  97.3828800  81.4490460  11.0931780  92.1797980  78.4772850  13.3478100
  92.2203320  78.1786720  14.2563330  93.0343480  78.8780460  13.1885620
  94.1203790  77.0564950  11.3152590  93.5900250  76.5655900  10.6875930
  94.7891860  77.4849150  10.7810520  94.6076090  74.0227320  11.3949880
  94.5132960  73.4048070  10.6700750  94.0273480  74.7493610  11.1679790
  97.3737530  72.5800560   8.4277270  96.9254830  72.6024820   7.5822820
  96.7402730  72.1819580   9.0247570  97.7797080  81.4754890   9.0489710
  98.1985190  82.3187620   8.8765950  96.8605710  81.6126930   8.8196490
 100.1160980  79.2071070  10.4327550 100.2357190  78.6112210  11.1722390
 100.9754980  79.2440760  10.0128850  95.6304500  87.7807900  10.1647440
  95.0925590  88.5053960   9.8456140  95.8838460  87.3038240   9.3744780
  96.8829750  75.7492420  11.6903370  97.4729440  75.4408270  12.3781190
  96.0649990  75.2772170  11.8463270  98.4866710  89.0159110  10.4234090
  98.4125410  89.9194250  10.7306460  97.5845550  88.6971010  10.3956160
  89.8894000  86.3433700   3.7267710  90.2197010  85.4754760   3.4946350
  90.3185000  86.5492220   4.5572670  90.3784210  87.2104290   6.4649340
  89.9415200  87.3905090   7.2973490  90.9461890  87.9678910   6.3231060
  90.2108640  79.7224520   2.8238220  89.5557480  79.4536160   2.1797920
  91.0486590  79.6129000   2.3740200  91.2484570  80.1077090   7.3641560
  91.6157610  80.0204490   8.2437580  90.6795390  79.3443640   7.2648420
  90.8000570  77.0186180  11.2699980  89.9056620  76.9852940  11.6093690
  91.3398120  77.2172970  12.0351230  91.3040280  71.2934510   5.6183200
  91.9516470  70.7431890   5.1778360  91.7242120  71.5477660   6.4399010
  91.0572280  71.4490180   8.3608520  90.7087100  71.9054000   9.1266700
  90.7259980  70.5547310   8.4430950  92.6636650  84.6209780  12.5261710
  92.6206280  84.2502690  13.4076170  92.7947660  85.5587350  12.6663530
  96.3642680  86.1769370   8.1271430  96.1234040  86.4443930   7.2401950
  97.3045320  86.3475100   8.1822290  98.5697100  72.6402060  11.8827940
  98.5085990  73.2323890  12.6323350  99.5097480  72.5328020  11.7378200
  91.7292920  70.9766380  11.6359290  92.2775910  70.7954430  10.8725400
  91.7948230  70.1860490  12.1715600  92.5024680  87.5672030   9.6459490
  91.9085000  87.4356730  10.3849530  92.4948520  86.7310170   9.1801590
  92.1336910  84.9330410   8.5967530  91.4070970  84.3135700   8.5293480
  92.1946060  85.3271020   7.7265610  95.7382010  87.1475410   5.3816940
  96.2547030  86.5362770   4.8565200  96.3879390  87.6504190   5.8727950
  98.4777510  88.0383900   6.2085920  98.7655320  87.7838200   5.3318930
  98.9900730  87.4861260   6.7991490  99.6954520  71.7774100   6.7882430
  98.9126310  72.2519600   7.0679190  99.4017450  70.8728930   6.6795610
  97.5808740  74.1960850   2.2998460  96.7683250  73.8217740   1.9594340
  98.0850380  73.4405930   2.6019650  98.5449870  88.9600000  13.5754120
  99.4717180  88.7244270  13.6190080  98.5300300  89.7872000  13.0940150
  95.7313480  71.6244750  13.3396000  95.4497750  72.1278350  12.5756820
  96.1133180  70.8266500  12.9738130 101.2387090  60.2847310  96.9272150
 101.1581140  59.3701920  96.6563860 100.8251510  60.7814380  96.2211860
  99.3705130  62.0626330  98.8081420  98.5947230  61.5826770  99.0979990
 100.0218060  61.3831980  98.6337580  93.3870960  62.3746140  99.6857180
  92.5555840  62.1194850 100.0853690  93.9951940  62.4456910 100.4215100
  93.3672220  66.4086230  99.8815200  93.6700260  65.5183970  99.7025420
  94.1115810  66.9656450  99.6537450  91.7962910  57.3348030  93.4699570
  90.9079610  57.6764000  93.3679450  92.0804100  57.1348350  92.5780400
  89.7595920  59.9353680  99.3539270  90.3312030  59.1675880  99.3542910
  89.7597460  60.2342440  98.4445880  99.6175870  68.7544530  97.2084540
  98.9987310  69.2102030  96.6378980 100.4727650  68.9095990  96.8074240
  98.8114120  64.7383520  98.8151580  98.7422400  63.7973460  98.6540710
  99.5733980  64.8284930  99.3874150  99.8419290  57.5453900  99.0420510
 100.2184110  56.6725780  98.9294180  99.7438800  57.8812600  98.1510950
  93.9724300  55.9179530  94.5037950  94.0791050  56.8183260  94.8106710
  93.0616660  55.8697500  94.2132600  91.6207460  57.8398540  99.7490540
  92.3017570  58.1036910 100.3677940  91.3055510  56.9999410 100.0828550
  95.8132030  58.8865900  98.8363130  96.3210250  59.3846870  99.4768150
  96.3445270  58.1101100  98.6602490 100.4839220  63.6383770  94.6016450
  99.8656490  64.1033220  94.0379170 100.9962470  64.3311250  95.0185960
  93.7783460  55.2374420 101.1097000  94.1200270  56.0816470 100.8150870
  92.8399270  55.3858160 101.2262340  89.8522420  64.3240300  91.9756080
  89.4750400  64.8127400  91.2440980  90.1095490  64.9965580  92.6062610
  97.4611350  52.7256690  97.4341590  97.7686330  52.1703580  96.7177090
  96.5312050  52.8601150  97.2514580  99.8492110  60.7905520  94.1701710
  98.9221390  60.7242900  94.3990180 100.0016930  61.7285650  94.0556950
  99.8361190  57.0622520  91.1668870  98.8964860  57.2236480  91.2521330
 100.1544450  57.7808200  90.6204860  95.4548750  61.3170260  96.9521440
  95.0505750  60.6047510  96.4567340  95.5411870  60.9723500  97.8409480
  95.9230450  65.0037820  99.1160650  95.6258740  64.3983290  98.4368430
  96.8730270  65.0415130  99.0050010  94.1677370  58.0913470 100.7320480
  94.7191960  58.2008810  99.9573730  94.6820880  58.4651070 101.4475710
 100.1649480  66.5308700  95.6490950 100.6045390  67.2733030  95.2346340
 100.1036370  66.7735270  96.5729910  92.1553380  60.2115240  94.4528090
  92.0350980  60.9377330  93.8409360  91.8454270  59.4418150  93.9756000
  89.7938750  63.3830380 100.2596730  89.8719170  63.5179150  99.3152450
  90.4080430  62.6746270 100.4524850  91.0386380  65.0830570  96.6702910
  90.6314460  65.2245160  95.8156510  91.9299390  64.7990730  96.4674120
  95.3108040  69.2976350  94.7825580  95.1350520  68.3811890  94.5693380
  94.4563780  69.6563640  95.0223380  94.6217040  53.5550310  97.8351760
  94.1785190  54.3359850  97.5036280  95.1802030  53.8780200  98.5422700
  97.7375860  53.1761010  92.7157590  97.1130040  53.1720880  93.4410900
  97.6505980  52.3091970  92.3193560  96.6592940  54.0997640  99.6941360
  96.9565270  55.0060470  99.6133380  97.2078500  53.6116420  99.0800930
  94.4131260  58.6783880  95.5633010  94.1872180  58.4621050  96.4679630
  93.6323790  59.1112340  95.2178980 100.2493890  57.3210790  96.1926940
 100.6423460  57.6382990  95.3795630 100.6110740  56.4422670  96.3071460
  89.2858060  53.9111590  98.4157140  88.9971110  54.4814450  99.1282120
  90.0303820  53.4316040  98.7788370  89.4728290  57.8531710  89.6259860
  89.3902960  58.7962470  89.7674850  89.1211350  57.7106620  88.7472210
 100.8349030  59.9116540 100.2877720 100.1030150  60.4203350 100.6367820
 100.4373370  59.0946520  99.9866500  97.2726420  56.5870740  98.6930210
  97.2762480  56.1460690  97.8434750  98.1677540  56.9088070  98.8002030
  93.1228800  56.4697230  97.6524420  92.7828850  56.9472460  98.4091470
  92.3606120  56.0162350  97.2925520  97.3346570  57.5882820  91.6836970
  97.4559390  57.5469300  92.6322790  96.9495080  58.4506970  91.5283700
 101.2974940  55.3650220  99.7000660 101.3147680  55.8158870 100.5442510
 101.0490520  54.4655860  99.9134100  96.3468070  59.8983960  91.0820270
  95.7784970  59.4502210  90.4556180  97.0557070  60.2576740  90.5485420
  97.5734390  60.6472520 100.4395620  97.9404520  60.1731090 101.1856960
  97.3839450  61.5214090 100.7803960  90.4374880  55.3916210  96.5689090
  90.1521800  55.0271880  97.4067710  90.3753740  54.6596670  95.9552230
  93.8915550  63.8942150  93.3546680  93.1177810  63.3539770  93.1945400
  94.6210180  63.3748760  93.0164440 100.1113470  54.2845470  93.2902460
  99.2978080  53.7858640  93.2147770  99.9175420  55.1243720  92.8738810
  93.9352950  63.5622530  96.9925490  94.4531620  62.7590790  96.9382380
  93.4836970  63.5001670  97.8342320  98.8222450  64.8288810  92.2652790
  99.1638150  65.5731040  91.7696110  97.9935160  65.1419930  92.6277620
  97.7913140  64.9102340  95.0368710  98.4784270  65.4571550  95.4176300
  97.0045560  65.4543070  95.0718320  89.9305540  60.5275160  90.5285790
  90.8000390  60.8099960  90.8121710  89.4395860  61.3411030  90.4134600
  97.0940350  61.9148370  94.6494070  97.5503130  62.7253620  94.8754260
  96.7428560  61.5971510  95.4812560  92.9952130  52.2586020  95.1216590
  92.8666760  52.2503920  96.0701510  92.1714150  52.5969110  94.7707600
 100.6705040  65.4287060 100.5963820 101.3127270  64.7280220 100.7095990
 101.1954390  66.2085500 100.4160710  90.2976790  69.7402540  91.0947420
  90.6574430  70.3391880  90.4404690  90.1569130  70.2862430  91.8682450
  96.3145410  67.1233740  91.9121090  96.3055510  67.8563430  91.2965600
  95.3943770  66.8765320  92.0048050  91.9152050  62.3448630  92.6567850
  91.3080000  63.0847530  92.6663150  92.3901400  62.4347990  91.8306050
  99.3005010  67.1861980  90.5746280  99.4016990  66.9825970  89.6448260
  98.4006750  66.9320260  90.7794060  96.8230900  57.7442340  94.5570180
  96.1147050  58.2128680  94.9983790  97.1075380  57.0864350  95.1915370
  97.9423120  69.7048300  95.2693950  98.1964620  69.6669690  94.3473320
  96.9935600  69.5781630  95.2622200  95.0265920  56.0527420  91.9320890
  95.8756450  56.4897570  91.8661080  94.6597190  56.3647680  92.7592950
  93.9257340  62.3059780  90.4056420  94.6920610  62.1941140  90.9681850
  94.0032030  61.6097750  89.7533190  92.6204100  59.7384850  91.0889310
  92.7007690  58.7912360  91.2006710  93.5123850  60.0691730  91.1949970
  93.4218810  69.8880240  98.1923850  94.1581290  69.3395700  98.4632420
  93.8059730  70.7536250  98.0529840  90.3064290  65.9553810  94.0665360
  89.3804070  66.1974950  94.0570770  90.7720720  66.7828070  93.9450110
  96.5321120  69.0610550  90.0149420  97.3249730  69.3499380  89.5631210
  96.0125470  68.6302720  89.3361900  97.0498520  64.2813960  89.8791770
  96.9449160  63.6666310  90.6053150  96.8822740  63.7579850  89.0954780
 100.2901250  63.3433990  90.4833760  99.7411350  63.7903290  91.1276500
 100.9120510  62.8383240  91.0071430  95.9576370  62.3024910  92.3799060
  96.3792790  62.1364780  93.2230450  96.0827210  61.4925140  91.8854200
  98.4704010  61.3262520  89.6276160  98.9909670  60.6111540  89.2617310
  99.1172410  61.9648390  89.9276670  94.8535270  58.3758140  89.3257220
  94.6524330  57.5125500  89.6870560  94.6827320  58.2891500  88.3878820
  93.6518070  55.4758760  89.3135100  93.9543970  55.4826190  88.4054250
  94.3912660  55.1256620  89.8102760  96.8703000  54.4193380  90.2991300
  96.5225000  53.7417370  89.7193750  97.0715770  53.9582890  91.1134690
  99.0352040  69.4074130  91.9177900  99.9302830  69.7459100  91.9396660
  99.0669670  68.6853540  91.2902180  92.6748200  64.7801180  90.1464900
  93.1123070  65.3230850  90.8022480  93.1595930  63.9548130  90.1561240
  89.8894000  67.5690210  97.5985160  90.2197010  66.7011270  97.3663800
  90.3185000  67.7748730  98.4290120  94.4855920  65.8999220  95.2587130
  94.1851460  65.7764190  96.1591040  94.3793410  65.0407810  94.8502860
  90.3784210  68.4360800 100.3366790  89.9415200  68.6161600 101.1690940
  90.9461890  69.1935420 100.1948510  90.2108640  60.9481030  96.6955670
  89.5557480  60.6792670  96.0515370  91.0486590  60.8385510  96.2457650
  89.4246720  58.1579960  92.6381000  88.5210800  58.4210160  92.4632660
  89.9087340  58.4291130  91.8580960  91.9673930  57.2145500  90.5475380
  92.6765630  56.7928720  90.0622660  91.2513870  57.2820730  89.9158730
  91.6148090  53.2684830  89.5878030  92.3376220  53.8093770  89.9059250
  91.8872610  52.9948250  88.7119570  91.3040280  52.5191020  99.4900650
  91.9516470  51.9688400  99.0495810  91.7242120  52.7734170 100.3116460
  95.7382010  68.3731920  99.2534390  96.2547030  67.7619280  98.7282650
  96.3879390  68.8760700  99.7445400  98.4777510  69.2640410 100.0803370
  98.7655320  69.0094710  99.2036380  98.9900730  68.7117770 100.6708940
  99.6954520  53.0030610 100.6599880  98.9126310  53.4776110 100.9396640
  99.4017450  52.0985440 100.5513060  90.4166910  69.4761310  95.6781740
  90.2488950  68.8431990  96.3763630  89.5501420  69.6820710  95.3275930
  91.0394930  53.3078090  93.1813600  91.7974290  53.4206970  92.6077630
  90.5772100  54.1447290  93.1357030  97.5808740  55.4217360  96.1715910
  96.7683250  55.0474250  95.8311790  98.0850380  54.6662440  96.4737100
  92.0229610  68.1694540  93.1231880  91.4977230  68.5502570  92.4193840
  91.9474190  68.7945310  93.8441590  93.4120080  53.8342140  91.7215570
  93.9412840  53.0471940  91.5923520  94.0448400  54.5133330  91.9551100
  95.6057920  53.5717280  94.7760960  94.9760660  52.8704590  94.9431090
  95.0663060  54.3321410  94.5594120  94.6222580  70.1176920  91.9981130
  95.3541400  69.8336200  91.4505020  94.8816250  69.8790200  92.8880510
  93.7837370  66.2341650  92.0027460  93.1546250  66.7026750  92.5513290
  93.8985200  65.3890870  92.4373650 101.2387090  60.2847310  78.1528660
 101.1581140  59.3701920  77.8820370 100.8251510  60.7814380  77.4468370
  99.3705130  62.0626330  80.0337930  98.5947230  61.5826770  80.3236500
 100.0218060  61.3831980  79.8594090  93.3870960  62.3746140  80.9113690
  92.5555840  62.1194850  81.3110200  93.9951940  62.4456910  81.6471610
  93.3672220  66.4086230  81.1071710  93.6700260  65.5183970  80.9281930
  94.1115810  66.9656450  80.8793960  91.7962910  57.3348030  74.6956080
  90.9079610  57.6764000  74.5935960  92.0804100  57.1348350  73.8036910
  89.7595920  59.9353680  80.5795780  90.3312030  59.1675880  80.5799420
  89.7597460  60.2342440  79.6702390  99.6175870  68.7544530  78.4341050
  98.9987310  69.2102030  77.8635490 100.4727650  68.9095990  78.0330750
  98.8114120  64.7383520  80.0408090  98.7422400  63.7973460  79.8797220
  99.5733980  64.8284930  80.6130660  91.0020790  55.3438040  82.3664710
  90.8223630  54.4463790  82.6467470  90.6000870  55.8909910  83.0411660
  99.8419290  57.5453900  80.2677020 100.2184110  56.6725780  80.1550690
  99.7438800  57.8812600  79.3767460  91.6207460  57.8398540  80.9747050
  92.3017570  58.1036910  81.5934450  91.3055510  56.9999410  81.3085060
  95.8132030  58.8865900  80.0619640  96.3210250  59.3846870  80.7024660
  96.3445270  58.1101100  79.8859000  94.0968130  53.5264460  84.3283060
  94.0986570  54.0436850  83.5228960  93.2672440  53.0494640  84.3052990
 100.4839220  63.6383770  75.8272960  99.8656490  64.1033220  75.2635680
 100.9962470  64.3311250  76.2442470  95.3470980  63.1659640  82.5056560
  95.0140360  63.7928560  83.1477630  95.5237660  63.6921520  81.7258230
  93.7783460  55.2374420  82.3353510  94.1200270  56.0816470  82.0407380
  92.8399270  55.3858160  82.4518850  94.5590080  65.1340440  84.3205740
  95.1764080  65.8091520  84.0390190  93.6983200  65.5428420  84.2293240
  89.8522420  64.3240300  73.2012590  89.4750400  64.8127400  72.4697490
  90.1095490  64.9965580  73.8319120  97.4611350  52.7256690  78.6598100
  97.7686330  52.1703580  77.9433600  96.5312050  52.8601150  78.4771090
  99.8492110  60.7905520  75.3958220  98.9221390  60.7242900  75.6246690
 100.0016930  61.7285650  75.2813460  99.8361190  57.0622520  72.3925380
  98.8964860  57.2236480  72.4777840 100.1544450  57.7808200  71.8461370
  95.4548750  61.3170260  78.1777950  95.0505750  60.6047510  77.6823850
  95.5411870  60.9723500  79.0665990  95.9230450  65.0037820  80.3417160
  95.6258740  64.3983290  79.6624940  96.8730270  65.0415130  80.2306520
  94.1677370  58.0913470  81.9576990  94.7191960  58.2008810  81.1830240
  94.6820880  58.4651070  82.6732220  95.0148880  64.7419510  86.9924960
  94.1177410  64.9659480  87.2398360  95.0401750  64.8654450  86.0436360
  93.8420100  61.6132830  85.5682330  93.7027870  62.4855630  85.9369730
  92.9601460  61.2705640  85.4230270 100.1649480  66.5308700  76.8747460
 100.6045390  67.2733030  76.4602850 100.1036370  66.7735270  77.7986420
  95.6400450  67.5554530  87.7767480  95.6115880  67.9597480  86.9095910
  95.4765420  66.6264890  87.6139080  92.1553380  60.2115240  75.6784600
  92.0350980  60.9377330  75.0665870  91.8454270  59.4418150  75.2012510
  89.7938750  63.3830380  81.4853240  89.8719170  63.5179150  80.5408960
  90.4080430  62.6746270  81.6781360  91.0386380  65.0830570  77.8959420
  90.6314460  65.2245160  77.0413020  91.9299390  64.7990730  77.6930630
  95.3108040  69.2976350  76.0082090  95.1350520  68.3811890  75.7949890
  94.4563780  69.6563640  76.2479890  89.8498270  64.4244550  84.0247700
  90.0129310  63.9549910  83.2067070  90.3150720  63.9168110  84.6896540
  94.6217040  53.5550310  79.0608270  94.1785190  54.3359850  78.7292790
  95.1802030  53.8780200  79.7679210  98.9086850  56.4218830  84.6643590
  98.4466220  56.6301850  85.4763530  98.5064960  55.6078180  84.3614260
  97.7375860  53.1761010  73.9414100  97.1130040  53.1720880  74.6667410
  97.6505980  52.3091970  73.5450070  96.6592940  54.0997640  80.9197870
  96.9565270  55.0060470  80.8389890  97.2078500  53.6116420  80.3057440
  94.4131260  58.6783880  76.7889520  94.1872180  58.4621050  77.6936140
  93.6323790  59.1112340  76.4435490  96.8530470  59.5769460  87.4549790
  96.7574070  58.6364190  87.3050190  97.6962450  59.7984530  87.0597860
 100.2493890  57.3210790  77.4183450 100.6423460  57.6382990  76.6052140
 100.6110740  56.4422670  77.5327970  91.9841010  55.9883130  85.6083570
  91.5904400  56.8358340  85.8156350  91.2959410  55.3509500  85.7992210
  98.5586060  56.0718100  88.6780310  97.8684380  55.8790300  89.3126400
  99.3018360  56.3552740  89.2104610  89.2858060  53.9111590  79.6413650
  88.9971110  54.4814450  80.3538630  90.0303820  53.4316040  80.0044880
  89.4728290  57.8531710  70.8516370  89.3902960  58.7962470  70.9931360
  89.1211350  57.7106620  69.9728720 100.8349030  59.9116540  81.5134230
 100.1030150  60.4203350  81.8624330 100.4373370  59.0946520  81.2123010
  97.2726420  56.5870740  79.9186720  97.2762480  56.1460690  79.0691260
  98.1677540  56.9088070  80.0258540  93.1228800  56.4697230  78.8780930
  92.7828850  56.9472460  79.6347980  92.3606120  56.0162350  78.5182030
  97.3346570  57.5882820  72.9093480  97.4559390  57.5469300  73.8579300
  96.9495080  58.4506970  72.7540210 101.2974940  55.3650220  80.9257170
 101.3147680  55.8158870  81.7699020 101.0490520  54.4655860  81.1390610
  96.3468070  59.8983960  72.3076780  95.7784970  59.4502210  71.6812690
  97.0557070  60.2576740  71.7741930  91.4237250  63.7995980  86.1843510
  91.0392040  63.1589650  86.7826470  91.7349440  64.5032100  86.7538240
  97.5734390  60.6472520  81.6652130  97.9404520  60.1731090  82.4113470
  97.3839450  61.5214090  82.0060470  90.4374880  55.3916210  77.7945600
  90.1521800  55.0271880  78.6324220  90.3753740  54.6596670  77.1808740
  95.3633760  59.6881160  83.9836340  95.0590830  60.5673140  84.2086700
  96.3180220  59.7480950  84.0193780  93.8915550  63.8942150  74.5803190
  93.1177810  63.3539770  74.4201910  94.6210180  63.3748760  74.2420950
 100.1113470  54.2845470  74.5158970  99.2978080  53.7858640  74.4404280
  99.9175420  55.1243720  74.0995320 100.0322330  62.9616570  86.2598580
  99.9659640  62.0412240  86.0056170  99.4027470  63.0592010  86.9743220
  93.9352950  63.5622530  78.2182000  94.4531620  62.7590790  78.1638890
  93.4836970  63.5001670  79.0598830  98.8222450  64.8288810  73.4909300
  99.1638150  65.5731040  72.9952620  97.9935160  65.1419930  73.8534130
  91.4197490  60.5283900  85.1307700  91.0612430  61.1937750  85.7181040
  91.1252050  59.6967450  85.5020320  94.6210610  60.9868140  88.0147250
  94.3210750  61.1325320  87.1175070  95.3921850  60.4273430  87.9220640
  99.9639060  65.7837140  86.0102380  99.9783600  64.8518100  85.7921290
  99.2564160  65.8696900  86.6492150  97.7913140  64.9102340  76.2625220
  98.4784270  65.4571550  76.6432810  97.0045560  65.4543070  76.2974830
  89.9305540  60.5275160  71.7542300  90.8000390  60.8099960  72.0378220
  89.4395860  61.3411030  71.6391110  97.0940350  61.9148370  75.8750580
  97.5503130  62.7253620  76.1010770  96.7428560  61.5971510  76.7069070
  99.3972960  67.4254710  83.1042880 100.0415180  67.6314090  83.7816300
  99.7602400  66.6643110  82.6513730  92.9952130  52.2586020  76.3473100
  92.8666760  52.2503920  77.2958020  92.1714150  52.5969110  75.9964110
 100.6705040  65.4287060  81.8220330 101.3127270  64.7280220  81.9352500
 101.1954390  66.2085500  81.6417220  90.2976790  69.7402540  72.3203930
  90.6574430  70.3391880  71.6661200  90.1569130  70.2862430  73.0938960
  89.9946060  54.0177140  85.8079800  89.2804580  54.2174060  86.4132410
  90.4141100  53.2416710  86.1794600  90.2818650  68.0057400  86.7946330
  90.3909770  67.0652140  86.6541720  89.6299210  68.2712150  86.1460060
  98.2731240  66.2773290  88.1944450  97.9528110  65.5582530  88.7390140
  97.5989600  66.9528360  88.2680510  96.3145410  67.1233740  73.1377600
  96.3055510  67.8563430  72.5222110  95.3943770  66.8765320  73.2304560
  91.9152050  62.3448630  73.8824360  91.3080000  63.0847530  73.8919660
  92.3901400  62.4347990  73.0562560  99.3005010  67.1861980  71.8002790
  99.4016990  66.9825970  70.8704770  98.4006750  66.9320260  72.0050570
  96.8230900  57.7442340  75.7826690  96.1147050  58.2128680  76.2240300
  97.1075380  57.0864350  76.4171880  98.4486830  59.1639040  83.7819220
  98.9472080  59.6384860  84.4471070  98.5909780  58.2402560  83.9889250
  97.9423120  69.7048300  76.4950460  98.1964620  69.6669690  75.5729830
  96.9935600  69.5781630  76.4878710  95.0265920  56.0527420  73.1577400
  95.8756450  56.4897570  73.0917590  94.6597190  56.3647680  73.9849460
  93.9257340  62.3059780  71.6312930  94.6920610  62.1941140  72.1938360
  94.0032030  61.6097750  70.9789700  92.6204100  59.7384850  72.3145820
  92.7007690  58.7912360  72.4263220  93.5123850  60.0691730  72.4206480
  93.4218810  69.8880240  79.4180360  94.1581290  69.3395700  79.6888930
  93.8059730  70.7536250  79.2786350  90.3064290  65.9553810  75.2921870
  89.3804070  66.1974950  75.2827280  90.7720720  66.7828070  75.1706620
  92.4277090  69.0726310  88.6065940  93.2289820  69.3938360  89.0201340
  91.9128910  68.7121890  89.3285850  96.5321120  69.0610550  71.2405930
  97.3249730  69.3499380  70.7887720  96.0125470  68.6302720  70.5618410
 101.2641720  65.1806180  88.5541350 100.6579880  65.2037780  87.8137100
 100.9595830  64.4489220  89.0908600  90.1474900  61.5599770  87.5501990
  90.6513920  60.9807050  88.1218220  89.4082320  61.8440000  88.0878360
  97.0498520  64.2813960  71.1048280  96.9449160  63.6666310  71.8309660
  96.8822740  63.7579850  70.3211290  97.2012840  62.9670760  87.0837510
  96.4358510  63.5355760  86.9992180  97.3828800  62.6746970  86.1905740
 100.2901250  63.3433990  71.7090270  99.7411350  63.7903290  72.3533010
 100.9120510  62.8383240  72.2327940  92.1797980  59.7029360  88.4452060
  92.2203320  59.4043230  89.3537290  93.0343480  60.1036970  88.2859580
  95.9576370  62.3024910  73.6055570  96.3792790  62.1364780  74.4486960
  96.0827210  61.4925140  73.1110710  94.1203790  58.2821460  86.4126550
  93.5900250  57.7912410  85.7849890  94.7891860  58.7105660  85.8784480
  98.4704010  61.3262520  70.8532670  98.9909670  60.6111540  70.4873820
  99.1172410  61.9648390  71.1533180  94.6076090  55.2483830  86.4923840
  94.5132960  54.6304580  85.7674710  94.0273480  55.9750120  86.2653750
  97.3737530  53.8057070  83.5251230  96.9254830  53.8281330  82.6796780
  96.7402730  53.4076090  84.1221530  97.7797080  62.7011400  84.1463670
  98.1985190  63.5444130  83.9739910  96.8605710  62.8383440  83.9170450
 100.1160980  60.4327580  85.5301510 100.2357190  59.8368720  86.2696350
 100.9754980  60.4697270  85.1102810  94.8535270  58.3758140  70.5513730
  94.6524330  57.5125500  70.9127070  94.6827320  58.2891500  69.6135330
  95.6304500  69.0064410  85.2621400  95.0925590  69.7310470  84.9430100
  95.8838460  68.5294750  84.4718740  96.8829750  56.9748930  86.7877330
  97.4729440  56.6664780  87.4755150  96.0649990  56.5028680  86.9437230
  93.6518070  55.4758760  70.5391610  93.9543970  55.4826190  69.6310760
  94.3912660  55.1256620  71.0359270  98.4866710  70.2415620  85.5208050
  98.4125410  71.1450760  85.8280420  97.5845550  69.9227520  85.4930120
  96.8703000  54.4193380  71.5247810  96.5225000  53.7417370  70.9450260
  97.0715770  53.9582890  72.3391200  99.0352040  69.4074130  73.1434410
  99.9302830  69.7459100  73.1653170  99.0669670  68.6853540  72.5158690
  92.6748200  64.7801180  71.3721410  93.1123070  65.3230850  72.0278990
  93.1595930  63.9548130  71.3817750  89.8894000  67.5690210  78.8241670
  90.2197010  66.7011270  78.5920310  90.3185000  67.7748730  79.6546630
  94.4855920  65.8999220  76.4843640  94.1851460  65.7764190  77.3847550
  94.3793410  65.0407810  76.0759370  90.3784210  68.4360800  81.5623300
  89.9415200  68.6161600  82.3947450  90.9461890  69.1935420  81.4205020
  90.2108640  60.9481030  77.9212180  89.5557480  60.6792670  77.2771880
  91.0486590  60.8385510  77.4714160  91.2484570  61.3333600  82.4615520
  91.6157610  61.2461000  83.3411540  90.6795390  60.5700150  82.3622380
  90.8000570  58.2442690  86.3673940  89.9056620  58.2109450  86.7067650
  91.3398120  58.4429480  87.1325190  89.4246720  58.1579960  73.8637510
  88.5210800  58.4210160  73.6889170  89.9087340  58.4291130  73.0837470
  91.9673930  57.2145500  71.7731890  92.6765630  56.7928720  71.2879170
  91.2513870  57.2820730  71.1415240  91.6148090  53.2684830  70.8134540
  92.3376220  53.8093770  71.1315760  91.8872610  52.9948250  69.9376080
  91.3040280  52.5191020  80.7157160  91.9516470  51.9688400  80.2752320
  91.7242120  52.7734170  81.5372970  91.0572280  52.6746690  83.4582480
  90.7087100  53.1310510  84.2240660  90.7259980  51.7803820  83.5404910
  92.6636650  65.8466290  87.6235670  92.6206280  65.4759200  88.5050130
  92.7947660  66.7843860  87.7637490  96.3642680  67.4025880  83.2245390
  96.1234040  67.6700440  82.3375910  97.3045320  67.5731610  83.2796250
  98.5697100  53.8658570  86.9801900  98.5085990  54.4580400  87.7297310
  99.5097480  53.7584530  86.8352160  91.7292920  52.2022890  86.7333250
  92.2775910  52.0210940  85.9699360  91.7948230  51.4117000  87.2689560
  92.5024680  68.7928540  84.7433450  91.9085000  68.6613240  85.4823490
  92.4948520  67.9566680  84.2775550  92.1336910  66.1586920  83.6941490
  91.4070970  65.5392210  83.6267440  92.1946060  66.5527530  82.8239570
  95.7382010  68.3731920  80.4790900  96.2547030  67.7619280  79.9539160
  96.3879390  68.8760700  80.9701910  98.4777510  69.2640410  81.3059880
  98.7655320  69.0094710  80.4292890  98.9900730  68.7117770  81.8965450
  99.6954520  53.0030610  81.8856390  98.9126310  53.4776110  82.1653150
  99.4017450  52.0985440  81.7769570  90.4166910  69.4761310  76.9038250
  90.2488950  68.8431990  77.6020140  89.5501420  69.6820710  76.5532440
  91.0394930  53.3078090  74.4070110  91.7974290  53.4206970  73.8334140
  90.5772100  54.1447290  74.3613540  97.5808740  55.4217360  77.3972420
  96.7683250  55.0474250  77.0568300  98.0850380  54.6662440  77.6993610
  92.0229610  68.1694540  74.3488390  91.4977230  68.5502570  73.6450350
  91.9474190  68.7945310  75.0698100  93.4120080  53.8342140  72.9472080
  93.9412840  53.0471940  72.8180030  94.0448400  54.5133330  73.1807610
  95.6057920  53.5717280  76.0017470  94.9760660  52.8704590  76.1687600
  95.0663060  54.3321410  75.7850630  98.5449870  70.1856510  88.6728080
  99.4717180  69.9500780  88.7164040  98.5300300  71.0128510  88.1914110
  95.7313480  52.8501260  88.4369960  95.4497750  53.3534860  87.6730780
  96.1133180  52.0523010  88.0712090  94.6222580  70.1176920  73.2237640
  95.3541400  69.8336200  72.6761530  94.8816250  69.8790200  74.1137020
  93.7837370  66.2341650  73.2283970  93.1546250  66.7026750  73.7769800
  93.8985200  65.3890870  73.6630160 101.2387090  60.2847310  59.3785170
 101.1581140  59.3701920  59.1076880 100.8251510  60.7814380  58.6724880
  99.3705130  62.0626330  61.2594440  98.5947230  61.5826770  61.5493010
 100.0218060  61.3831980  61.0850600  93.3870960  62.3746140  62.1370200
  92.5555840  62.1194850  62.5366710  93.9951940  62.4456910  62.8728120
  93.3672220  66.4086230  62.3328220  93.6700260  65.5183970  62.1538440
  94.1115810  66.9656450  62.1050470  91.7962910  57.3348030  55.9212590
  90.9079610  57.6764000  55.8192470  92.0804100  57.1348350  55.0293420
  89.7595920  59.9353680  61.8052290  90.3312030  59.1675880  61.8055930
  89.7597460  60.2342440  60.8958900  99.6175870  68.7544530  59.6597560
  98.9987310  69.2102030  59.0892000 100.4727650  68.9095990  59.2587260
  98.8114120  64.7383520  61.2664600  98.7422400  63.7973460  61.1053730
  99.5733980  64.8284930  61.8387170  91.0020790  55.3438040  63.5921220
  90.8223630  54.4463790  63.8723980  90.6000870  55.8909910  64.2668170
  99.8419290  57.5453900  61.4933530 100.2184110  56.6725780  61.3807200
  99.7438800  57.8812600  60.6023970  93.9724300  55.9179530  56.9550970
  94.0791050  56.8183260  57.2619730  93.0616660  55.8697500  56.6645620
  91.6207460  57.8398540  62.2003560  92.3017570  58.1036910  62.8190960
  91.3055510  56.9999410  62.5341570  95.8132030  58.8865900  61.2876150
  96.3210250  59.3846870  61.9281170  96.3445270  58.1101100  61.1115510
  94.0968130  53.5264460  65.5539570  94.0986570  54.0436850  64.7485470
  93.2672440  53.0494640  65.5309500 100.4839220  63.6383770  57.0529470
  99.8656490  64.1033220  56.4892190 100.9962470  64.3311250  57.4698980
  95.3470980  63.1659640  63.7313070  95.0140360  63.7928560  64.3734140
  95.5237660  63.6921520  62.9514740  93.7783460  55.2374420  63.5610020
  94.1200270  56.0816470  63.2663890  92.8399270  55.3858160  63.6775360
  94.5590080  65.1340440  65.5462250  95.1764080  65.8091520  65.2646700
  93.6983200  65.5428420  65.4549750  89.8522420  64.3240300  54.4269100
  89.4750400  64.8127400  53.6954000  90.1095490  64.9965580  55.0575630
  97.4611350  52.7256690  59.8854610  97.7686330  52.1703580  59.1690110
  96.5312050  52.8601150  59.7027600  99.8492110  60.7905520  56.6214730
  98.9221390  60.7242900  56.8503200 100.0016930  61.7285650  56.5069970
  99.8361190  57.0622520  53.6181890  98.8964860  57.2236480  53.7034350
 100.1544450  57.7808200  53.0717880  95.4548750  61.3170260  59.4034460
  95.0505750  60.6047510  58.9080360  95.5411870  60.9723500  60.2922500
  95.9230450  65.0037820  61.5673670  95.6258740  64.3983290  60.8881450
  96.8730270  65.0415130  61.4563030  94.1677370  58.0913470  63.1833500
  94.7191960  58.2008810  62.4086750  94.6820880  58.4651070  63.8988730
  95.0148880  64.7419510  68.2181470  94.1177410  64.9659480  68.4654870
  95.0401750  64.8654450  67.2692870  93.8420100  61.6132830  66.7938840
  93.7027870  62.4855630  67.1626240  92.9601460  61.2705640  66.6486780
 100.1649480  66.5308700  58.1003970 100.6045390  67.2733030  57.6859360
 100.1036370  66.7735270  59.0242930  95.6400450  67.5554530  69.0023990
  95.6115880  67.9597480  68.1352420  95.4765420  66.6264890  68.8395590
  92.1553380  60.2115240  56.9041110  92.0350980  60.9377330  56.2922380
  91.8454270  59.4418150  56.4269020  89.7938750  63.3830380  62.7109750
  89.8719170  63.5179150  61.7665470  90.4080430  62.6746270  62.9037870
  91.0386380  65.0830570  59.1215930  90.6314460  65.2245160  58.2669530
  91.9299390  64.7990730  58.9187140 100.8565260  69.2322480  66.0282980
 101.3709930  69.1430490  66.8305410 100.0134340  69.5782180  66.3210890
  95.3108040  69.2976350  57.2338600  95.1350520  68.3811890  57.0206400
  94.4563780  69.6563640  57.4736400  89.8498270  64.4244550  65.2504210
  90.0129310  63.9549910  64.4323580  90.3150720  63.9168110  65.9153050
  94.6217040  53.5550310  60.2864780  94.1785190  54.3359850  59.9549300
  95.1802030  53.8780200  60.9935720  98.9086850  56.4218830  65.8900100
  98.4466220  56.6301850  66.7020040  98.5064960  55.6078180  65.5870770
  97.7375860  53.1761010  55.1670610  97.1130040  53.1720880  55.8923920
  97.6505980  52.3091970  54.7706580  96.6592940  54.0997640  62.1454380
  96.9565270  55.0060470  62.0646400  97.2078500  53.6116420  61.5313950
  94.4131260  58.6783880  58.0146030  94.1872180  58.4621050  58.9192650
  93.6323790  59.1112340  57.6692000  96.8530470  59.5769460  68.6806300
  96.7574070  58.6364190  68.5306700  97.6962450  59.7984530  68.2854370
 100.2493890  57.3210790  58.6439960 100.6423460  57.6382990  57.8308650
 100.6110740  56.4422670  58.7584480  91.9841010  55.9883130  66.8340080
  91.5904400  56.8358340  67.0412860  91.2959410  55.3509500  67.0248720
  98.5586060  56.0718100  69.9036820  97.8684380  55.8790300  70.5382910
  99.3018360  56.3552740  70.4361120  89.2858060  53.9111590  60.8670160
  88.9971110  54.4814450  61.5795140  90.0303820  53.4316040  61.2301390
  89.4728290  57.8531710  52.0772880  89.3902960  58.7962470  52.2187870
  89.1211350  57.7106620  51.1985230 100.8349030  59.9116540  62.7390740
 100.1030150  60.4203350  63.0880840 100.4373370  59.0946520  62.4379520
  97.2726420  56.5870740  61.1443230  97.2762480  56.1460690  60.2947770
  98.1677540  56.9088070  61.2515050  93.1228800  56.4697230  60.1037440
  92.7828850  56.9472460  60.8604490  92.3606120  56.0162350  59.7438540
  97.3346570  57.5882820  54.1349990  97.4559390  57.5469300  55.0835810
  96.9495080  58.4506970  53.9796720 101.2974940  55.3650220  62.1513680
 101.3147680  55.8158870  62.9955530 101.0490520  54.4655860  62.3647120
  96.3468070  59.8983960  53.5333290  95.7784970  59.4502210  52.9069200
  97.0557070  60.2576740  52.9998440  91.4237250  63.7995980  67.4100020
  91.0392040  63.1589650  68.0082980  91.7349440  64.5032100  67.9794750
  97.5734390  60.6472520  62.8908640  97.9404520  60.1731090  63.6369980
  97.3839450  61.5214090  63.2316980  90.4374880  55.3916210  59.0202110
  90.1521800  55.0271880  59.8580730  90.3753740  54.6596670  58.4065250
  95.3633760  59.6881160  65.2092850  95.0590830  60.5673140  65.4343210
  96.3180220  59.7480950  65.2450290  93.8915550  63.8942150  55.8059700
  93.1177810  63.3539770  55.6458420  94.6210180  63.3748760  55.4677460
 100.1113470  54.2845470  55.7415480  99.2978080  53.7858640  55.6660790
  99.9175420  55.1243720  55.3251830 100.0322330  62.9616570  67.4855090
  99.9659640  62.0412240  67.2312680  99.4027470  63.0592010  68.1999730
  93.9352950  63.5622530  59.4438510  94.4531620  62.7590790  59.3895400
  93.4836970  63.5001670  60.2855340  98.8222450  64.8288810  54.7165810
  99.1638150  65.5731040  54.2209130  97.9935160  65.1419930  55.0790640
  91.4197490  60.5283900  66.3564210  91.0612430  61.1937750  66.9437550
  91.1252050  59.6967450  66.7276830  94.6210610  60.9868140  69.2403760
  94.3210750  61.1325320  68.3431580  95.3921850  60.4273430  69.1477150
  99.9639060  65.7837140  67.2358890  99.9783600  64.8518100  67.0177800
  99.2564160  65.8696900  67.8748660  97.7913140  64.9102340  57.4881730
  98.4784270  65.4571550  57.8689320  97.0045560  65.4543070  57.5231340
  89.9305540  60.5275160  52.9798810  90.8000390  60.8099960  53.2634730
  89.4395860  61.3411030  52.8647620  97.0940350  61.9148370  57.1007090
  97.5503130  62.7253620  57.3267280  96.7428560  61.5971510  57.9325580
  99.3972960  67.4254710  64.3299390 100.0415180  67.6314090  65.0072810
  99.7602400  66.6643110  63.8770240  92.9952130  52.2586020  57.5729610
  92.8666760  52.2503920  58.5214530  92.1714150  52.5969110  57.2220620
 100.6705040  65.4287060  63.0476840 101.3127270  64.7280220  63.1609010
 101.1954390  66.2085500  62.8673730  90.2976790  69.7402540  53.5460440
  90.6574430  70.3391880  52.8917710  90.1569130  70.2862430  54.3195470
  89.9946060  54.0177140  67.0336310  89.2804580  54.2174060  67.6388920
  90.4141100  53.2416710  67.4051110  90.2818650  68.0057400  68.0202840
  90.3909770  67.0652140  67.8798230  89.6299210  68.2712150  67.3716570
  98.2731240  66.2773290  69.4200960  97.9528110  65.5582530  69.9646650
  97.5989600  66.9528360  69.4937020  96.3145410  67.1233740  54.3634110
  96.3055510  67.8563430  53.7478620  95.3943770  66.8765320  54.4561070
  91.9152050  62.3448630  55.1080870  91.3080000  63.0847530  55.1176170
  92.3901400  62.4347990  54.2819070  99.3005010  67.1861980  53.0259300
  99.4016990  66.9825970  52.0961280  98.4006750  66.9320260  53.2307080
  96.8230900  57.7442340  57.0083200  96.1147050  58.2128680  57.4496810
  97.1075380  57.0864350  57.6428390  98.4486830  59.1639040  65.0075730
  98.9472080  59.6384860  65.6727580  98.5909780  58.2402560  65.2145760
  97.9423120  69.7048300  57.7206970  98.1964620  69.6669690  56.7986340
  96.9935600  69.5781630  57.7135220  95.0265920  56.0527420  54.3833910
  95.8756450  56.4897570  54.3174100  94.6597190  56.3647680  55.2105970
  93.9257340  62.3059780  52.8569440  94.6920610  62.1941140  53.4194870
  94.0032030  61.6097750  52.2046210  92.6204100  59.7384850  53.5402330
  92.7007690  58.7912360  53.6519730  93.5123850  60.0691730  53.6462990
  93.4218810  69.8880240  60.6436870  94.1581290  69.3395700  60.9145440
  93.8059730  70.7536250  60.5042860  90.3064290  65.9553810  56.5178380
  89.3804070  66.1974950  56.5083790  90.7720720  66.7828070  56.3963130
  92.4277090  69.0726310  69.8322450  93.2289820  69.3938360  70.2457850
  91.9128910  68.7121890  70.5542360  96.5321120  69.0610550  52.4662440
  97.3249730  69.3499380  52.0144230  96.0125470  68.6302720  51.7874920
 101.2641720  65.1806180  69.7797860 100.6579880  65.2037780  69.0393610
 100.9595830  64.4489220  70.3165110  90.1474900  61.5599770  68.7758500
[truncated: 3,034,611 more chars]
