# Supplementary material for: Molecular Dynamics Simulations Provide Further Insights into the Allosteric Regulation of the Kinesin‑5 Motor Domain by Loop 5
Source: J Chem Inf Model. 2026 Mar 12;66(7):4101–15. doi: 10.1021/acs.jcim.5c02999 (PMC13080997; doi:10.1021/acs.jcim.5c02999)
Supplement: Supplementary file 2 [file ci5c02999_si_002.zip › Electronic_Supporting_Information/Clustering_Distance_and_Correlation_Matrices_for_SPM/Clustering_Procedure_Example/cluster.in]

loadcrd ../aligned_backbone_average.nc [wholetraj]
cluster cluster \
                crdset [wholetraj] \
                hieragglo clusters 3 \
                rms @CA mass nofit \
                complete epsilonplot clusters_to_epsilon.dat \
                out cluster_time.dat \
                info info.dat \
                repout repstruct repfmt pdb repframe \
                summary summary.dat \
                sil silhouette \
                sieve 2 \
