# Supplementary material for: Molecular Dynamics Simulations Provide Further Insights into the Allosteric Regulation of the Kinesin‑5 Motor Domain by Loop 5
Source: J Chem Inf Model. 2026 Mar 12;66(7):4101–15. doi: 10.1021/acs.jcim.5c02999 (PMC13080997; doi:10.1021/acs.jcim.5c02999)
Supplement: Supplementary file 2 [file ci5c02999_si_002.zip › Electronic_Supporting_Information/Loop_Clustering/Output/Reconstituted_structures_from_clust/ADPfil_c1.pdb]

CRYST1   99.359   99.803   99.770  90.00  90.00  90.00               1
ATOM      1  N   MET     1      59.413  93.784  50.717  1.00  0.00           N  
ATOM      2  H1  MET     1      59.107  93.887  49.760  1.00  0.00           H  
ATOM      3  H2  MET     1      59.903  94.586  51.087  1.00  0.00           H  
ATOM      4  H3  MET     1      60.080  93.027  50.767  1.00  0.00           H  
ATOM      5  CA  MET     1      58.263  93.538  51.635  1.00  0.00           C  
ATOM      6  HA  MET     1      58.552  93.459  52.683  1.00  0.00           H  
ATOM      7  CB  MET     1      57.284  94.716  51.384  1.00  0.00           C  
ATOM      8  HB2 MET     1      57.795  95.577  51.813  1.00  0.00           H  
ATOM      9  HB3 MET     1      57.221  94.807  50.299  1.00  0.00           H  
ATOM     10  CG  MET     1      55.797  94.608  51.846  1.00  0.00           C  
ATOM     11  HG2 MET     1      55.302  95.536  51.560  1.00  0.00           H  
ATOM     12  HG3 MET     1      55.362  93.815  51.238  1.00  0.00           H  
ATOM     13  SD  MET     1      55.646  94.198  53.659  1.00  0.00           S  
ATOM     14  CE  MET     1      56.393  95.670  54.337  1.00  0.00           C  
ATOM     15  HE1 MET     1      56.403  95.765  55.423  1.00  0.00           H  
ATOM     16  HE2 MET     1      57.457  95.694  54.101  1.00  0.00           H  
ATOM     17  HE3 MET     1      55.877  96.465  53.800  1.00  0.00           H  
ATOM     18  C   MET     1      57.745  92.132  51.131  1.00  0.00           C  
ATOM     19  O   MET     1      57.308  91.860  50.043  1.00  0.00           O  
ATOM     20  N   ALA     2      57.754  91.150  52.054  1.00  0.00           N  
ATOM     21  H   ALA     2      58.294  91.280  52.898  1.00  0.00           H  
ATOM     22  CA  ALA     2      57.428  89.787  51.732  1.00  0.00           C  
ATOM     23  HA  ALA     2      57.736  89.643  50.696  1.00  0.00           H  
ATOM     24  CB  ALA     2      58.222  88.761  52.594  1.00  0.00           C  
ATOM     25  HB1 ALA     2      57.733  87.788  52.555  1.00  0.00           H  
ATOM     26  HB2 ALA     2      59.239  88.698  52.205  1.00  0.00           H  
ATOM     27  HB3 ALA     2      58.306  89.141  53.612  1.00  0.00           H  
ATOM     28  C   ALA     2      55.873  89.672  51.878  1.00  0.00           C  
ATOM     29  O   ALA     2      55.279  90.385  52.724  1.00  0.00           O  
ATOM     30  N   SER     3      55.318  88.772  51.047  1.00  0.00           N  
ATOM     31  H   SER     3      55.978  88.421  50.368  1.00  0.00           H  
ATOM     32  CA  SER     3      54.021  88.159  51.277  1.00  0.00           C  
ATOM     33  HA  SER     3      53.344  89.010  51.355  1.00  0.00           H  
ATOM     34  CB  SER     3      53.498  87.364  50.080  1.00  0.00           C  
ATOM     35  HB2 SER     3      53.814  88.026  49.273  1.00  0.00           H  
ATOM     36  HB3 SER     3      53.953  86.375  50.034  1.00  0.00           H  
ATOM     37  OG  SER     3      52.090  87.375  50.130  1.00  0.00           O  
ATOM     38  HG  SER     3      51.822  88.163  49.650  1.00  0.00           H  
ATOM     39  C   SER     3      53.846  87.245  52.529  1.00  0.00           C  
ATOM     40  O   SER     3      54.799  86.937  53.238  1.00  0.00           O  
ATOM     41  N   GLN     4      52.620  86.805  52.798  1.00  0.00           N  
ATOM     42  H   GLN     4      51.781  87.096  52.316  1.00  0.00           H  
ATOM     43  CA  GLN     4      52.368  85.928  53.950  1.00  0.00           C  
ATOM     44  HA  GLN     4      52.794  86.437  54.814  1.00  0.00           H  
ATOM     45  CB  GLN     4      50.883  85.667  54.041  1.00  0.00           C  
ATOM     46  HB2 GLN     4      50.519  85.336  53.069  1.00  0.00           H  
ATOM     47  HB3 GLN     4      50.834  84.831  54.740  1.00  0.00           H  
ATOM     48  CG  GLN     4      50.190  86.865  54.701  1.00  0.00           C  
ATOM     49  HG2 GLN     4      50.111  87.689  53.991  1.00  0.00           H  
ATOM     50  HG3 GLN     4      49.182  86.603  55.022  1.00  0.00           H  
ATOM     51  CD  GLN     4      50.783  87.187  56.074  1.00  0.00           C  
ATOM     52  OE1 GLN     4      50.819  86.230  56.868  1.00  0.00           O  
ATOM     53  NE2 GLN     4      51.105  88.417  56.337  1.00  0.00           N  
ATOM     54 HE21 GLN     4      51.209  89.074  55.577  1.00  0.00           H  
ATOM     55 HE22 GLN     4      51.568  88.675  57.197  1.00  0.00           H  
ATOM     56  C   GLN     4      53.107  84.607  53.817  1.00  0.00           C  
ATOM     57  O   GLN     4      53.129  84.064  52.708  1.00  0.00           O  
ATOM     58  N   PRO     5      53.568  83.914  54.866  1.00  0.00           N  
ATOM     59  CD  PRO     5      53.321  84.281  56.262  1.00  0.00           C  
ATOM     60  HD2 PRO     5      52.277  84.059  56.479  1.00  0.00           H  
ATOM     61  HD3 PRO     5      53.543  85.336  56.425  1.00  0.00           H  
ATOM     62  CG  PRO     5      54.030  83.284  57.115  1.00  0.00           C  
ATOM     63  HG2 PRO     5      53.254  82.704  57.614  1.00  0.00           H  
ATOM     64  HG3 PRO     5      54.592  83.829  57.874  1.00  0.00           H  
ATOM     65  CB  PRO     5      54.922  82.480  56.129  1.00  0.00           C  
ATOM     66  HB2 PRO     5      55.051  81.429  56.385  1.00  0.00           H  
ATOM     67  HB3 PRO     5      55.905  82.942  56.219  1.00  0.00           H  
ATOM     68  CA  PRO     5      54.245  82.684  54.781  1.00  0.00           C  
ATOM     69  HA  PRO     5      55.002  82.677  53.997  1.00  0.00           H  
ATOM     70  C   PRO     5      53.354  81.548  54.419  1.00  0.00           C  
ATOM     71  O   PRO     5      52.111  81.679  54.299  1.00  0.00           O  
ATOM     72  N   ASN     6      54.031  80.424  54.021  1.00  0.00           N  
ATOM     73  H   ASN     6      55.010  80.375  54.268  1.00  0.00           H  
ATOM     74  CA  ASN     6      53.391  79.260  53.438  1.00  0.00           C  
ATOM     75  HA  ASN     6      52.556  79.504  52.781  1.00  0.00           H  
ATOM     76  CB  ASN     6      54.336  78.495  52.612  1.00  0.00           C  
ATOM     77  HB2 ASN     6      53.782  77.710  52.096  1.00  0.00           H  
ATOM     78  HB3 ASN     6      54.777  79.119  51.835  1.00  0.00           H  
ATOM     79  CG  ASN     6      55.332  77.664  53.371  1.00  0.00           C  
ATOM     80  OD1 ASN     6      54.957  76.704  53.978  1.00  0.00           O  
ATOM     81  ND2 ASN     6      56.579  78.049  53.405  1.00  0.00           N  
ATOM     82 HD21 ASN     6      57.237  77.517  53.957  1.00  0.00           H  
ATOM     83 HD22 ASN     6      56.885  78.901  52.958  1.00  0.00           H  
ATOM     84  C   ASN     6      52.751  78.387  54.524  1.00  0.00           C  
ATOM     85  O   ASN     6      53.238  78.331  55.670  1.00  0.00           O  
ATOM     86  N   SER     7      51.652  77.728  54.160  1.00  0.00           N  
ATOM     87  H   SER     7      51.228  77.896  53.259  1.00  0.00           H  
ATOM     88  CA  SER     7      50.840  76.935  55.126  1.00  0.00           C  
ATOM     89  HA  SER     7      50.491  77.709  55.809  1.00  0.00           H  
ATOM     90  CB  SER     7      49.656  76.325  54.417  1.00  0.00           C  
ATOM     91  HB2 SER     7      49.923  75.830  53.483  1.00  0.00           H  
ATOM     92  HB3 SER     7      49.208  75.755  55.231  1.00  0.00           H  
ATOM     93  OG  SER     7      48.729  77.329  54.096  1.00  0.00           O  
ATOM     94  HG  SER     7      48.115  77.486  54.816  1.00  0.00           H  
ATOM     95  C   SER     7      51.540  75.760  55.894  1.00  0.00           C  
ATOM     96  O   SER     7      51.108  75.509  57.005  1.00  0.00           O  
ATOM     97  N   SER     8      52.644  75.210  55.376  1.00  0.00           N  
ATOM     98  H   SER     8      52.932  75.590  54.485  1.00  0.00           H  
ATOM     99  CA  SER     8      53.418  74.228  56.093  1.00  0.00           C  
ATOM    100  HA  SER     8      52.854  73.484  56.655  1.00  0.00           H  
ATOM    101  CB  SER     8      54.441  73.523  55.160  1.00  0.00           C  
ATOM    102  HB2 SER     8      53.968  73.271  54.211  1.00  0.00           H  
ATOM    103  HB3 SER     8      55.093  74.352  54.889  1.00  0.00           H  
ATOM    104  OG  SER     8      55.100  72.454  55.705  1.00  0.00           O  
ATOM    105  HG  SER     8      55.551  72.850  56.454  1.00  0.00           H  
ATOM    106  C   SER     8      54.261  75.029  57.163  1.00  0.00           C  
ATOM    107  O   SER     8      54.427  74.563  58.255  1.00  0.00           O  
ATOM    108  N   ALA     9      54.831  76.241  56.844  1.00  0.00           N  
ATOM    109  H   ALA     9      54.661  76.626  55.925  1.00  0.00           H  
ATOM    110  CA  ALA     9      55.527  77.154  57.749  1.00  0.00           C  
ATOM    111  HA  ALA     9      56.355  76.615  58.209  1.00  0.00           H  
ATOM    112  CB  ALA     9      56.243  78.302  57.017  1.00  0.00           C  
ATOM    113  HB1 ALA     9      56.314  79.118  57.736  1.00  0.00           H  
ATOM    114  HB2 ALA     9      57.210  77.971  56.639  1.00  0.00           H  
ATOM    115  HB3 ALA     9      55.778  78.584  56.073  1.00  0.00           H  
ATOM    116  C   ALA     9      54.652  77.695  58.865  1.00  0.00           C  
ATOM    117  O   ALA     9      54.984  77.741  60.028  1.00  0.00           O  
ATOM    118  N   LYS    10      53.483  78.103  58.434  1.00  0.00           N  
ATOM    119  H   LYS    10      53.244  78.026  57.456  1.00  0.00           H  
ATOM    120  CA  LYS    10      52.401  78.577  59.362  1.00  0.00           C  
ATOM    121  HA  LYS    10      52.860  79.312  60.024  1.00  0.00           H  
ATOM    122  CB  LYS    10      51.195  79.162  58.660  1.00  0.00           C  
ATOM    123  HB2 LYS    10      50.736  78.378  58.058  1.00  0.00           H  
ATOM    124  HB3 LYS    10      50.457  79.358  59.437  1.00  0.00           H  
ATOM    125  CG  LYS    10      51.383  80.460  57.998  1.00  0.00           C  
ATOM    126  HG2 LYS    10      51.786  81.226  58.660  1.00  0.00           H  
ATOM    127  HG3 LYS    10      52.153  80.349  57.234  1.00  0.00           H  
ATOM    128  CD  LYS    10      50.060  80.912  57.367  1.00  0.00           C  
ATOM    129  HD2 LYS    10      50.393  81.749  56.754  1.00  0.00           H  
ATOM    130  HD3 LYS    10      49.799  80.082  56.709  1.00  0.00           H  
ATOM    131  CE  LYS    10      49.014  81.237  58.441  1.00  0.00           C  
ATOM    132  HE2 LYS    10      48.832  80.329  59.017  1.00  0.00           H  
ATOM    133  HE3 LYS    10      49.474  81.864  59.205  1.00  0.00           H  
ATOM    134  NZ  LYS    10      47.738  81.791  57.950  1.00  0.00           N  
ATOM    135  HZ1 LYS    10      47.044  81.737  58.682  1.00  0.00           H  
ATOM    136  HZ2 LYS    10      47.757  82.738  57.600  1.00  0.00           H  
ATOM    137  HZ3 LYS    10      47.310  81.128  57.320  1.00  0.00           H  
ATOM    138  C   LYS    10      52.048  77.579  60.491  1.00  0.00           C  
ATOM    139  O   LYS    10      51.575  77.949  61.565  1.00  0.00           O  
ATOM    140  N   LYS    11      52.196  76.272  60.193  1.00  0.00           N  
ATOM    141  H   LYS    11      52.374  76.055  59.223  1.00  0.00           H  
ATOM    142  CA  LYS    11      52.088  75.076  61.082  1.00  0.00           C  
ATOM    143  HA  LYS    11      51.539  75.244  62.008  1.00  0.00           H  
ATOM    144  CB  LYS    11      51.361  73.955  60.338  1.00  0.00           C  
ATOM    145  HB2 LYS    11      52.007  73.654  59.514  1.00  0.00           H  
ATOM    146  HB3 LYS    11      51.305  73.097  61.008  1.00  0.00           H  
ATOM    147  CG  LYS    11      49.908  74.329  59.799  1.00  0.00           C  
ATOM    148  HG2 LYS    11      49.955  75.111  59.040  1.00  0.00           H  
ATOM    149  HG3 LYS    11      49.566  73.406  59.331  1.00  0.00           H  
ATOM    150  CD  LYS    11      48.947  74.461  60.948  1.00  0.00           C  
ATOM    151  HD2 LYS    11      48.674  73.467  61.301  1.00  0.00           H  
ATOM    152  HD3 LYS    11      49.356  75.138  61.697  1.00  0.00           H  
ATOM    153  CE  LYS    11      47.725  75.123  60.264  1.00  0.00           C  
ATOM    154  HE2 LYS    11      47.828  75.947  59.558  1.00  0.00           H  
ATOM    155  HE3 LYS    11      47.268  74.422  59.565  1.00  0.00           H  
ATOM    156  NZ  LYS    11      46.619  75.414  61.234  1.00  0.00           N  
ATOM    157  HZ1 LYS    11      46.853  76.061  61.974  1.00  0.00           H  
ATOM    158  HZ2 LYS    11      45.844  75.829  60.737  1.00  0.00           H  
ATOM    159  HZ3 LYS    11      46.324  74.569  61.702  1.00  0.00           H  
ATOM    160  C   LYS    11      53.430  74.535  61.612  1.00  0.00           C  
ATOM    161  O   LYS    11      53.363  73.500  62.241  1.00  0.00           O  
ATOM    162  N   LYS    12      54.549  75.273  61.397  1.00  0.00           N  
ATOM    163  H   LYS    12      54.308  76.085  60.848  1.00  0.00           H  
ATOM    164  CA  LYS    12      55.963  75.036  61.744  1.00  0.00           C  
ATOM    165  HA  LYS    12      56.551  75.774  61.199  1.00  0.00           H  
ATOM    166  CB  LYS    12      56.182  75.235  63.262  1.00  0.00           C  
ATOM    167  HB2 LYS    12      55.608  74.561  63.899  1.00  0.00           H  
ATOM    168  HB3 LYS    12      57.242  75.076  63.458  1.00  0.00           H  
ATOM    169  CG  LYS    12      55.767  76.637  63.742  1.00  0.00           C  
ATOM    170  HG2 LYS    12      56.421  77.347  63.236  1.00  0.00           H  
ATOM    171  HG3 LYS    12      54.731  76.851  63.480  1.00  0.00           H  
ATOM    172  CD  LYS    12      55.748  76.834  65.271  1.00  0.00           C  
ATOM    173  HD2 LYS    12      56.813  76.725  65.475  1.00  0.00           H  
ATOM    174  HD3 LYS    12      55.334  77.779  65.623  1.00  0.00           H  
ATOM    175  CE  LYS    12      55.066  75.613  65.974  1.00  0.00           C  
ATOM    176  HE2 LYS    12      54.178  75.242  65.461  1.00  0.00           H  
ATOM    177  HE3 LYS    12      55.755  74.768  65.996  1.00  0.00           H  
ATOM    178  NZ  LYS    12      54.846  75.803  67.408  1.00  0.00           N  
ATOM    179  HZ1 LYS    12      54.494  76.728  67.608  1.00  0.00           H  
ATOM    180  HZ2 LYS    12      54.253  75.102  67.829  1.00  0.00           H  
ATOM    181  HZ3 LYS    12      55.721  75.689  67.900  1.00  0.00           H  
ATOM    182  C   LYS    12      56.534  73.710  61.213  1.00  0.00           C  
ATOM    183  O   LYS    12      57.348  73.125  61.905  1.00  0.00           O  
ATOM    184  N   GLU    13      56.031  73.161  60.134  1.00  0.00           N  
ATOM    185  H   GLU    13      55.460  73.790  59.588  1.00  0.00           H  
ATOM    186  CA  GLU    13      56.517  71.942  59.474  1.00  0.00           C  
ATOM    187  HA  GLU    13      57.221  71.460  60.153  1.00  0.00           H  
ATOM    188  CB  GLU    13      55.376  70.974  59.314  1.00  0.00           C  
ATOM    189  HB2 GLU    13      54.686  71.077  60.152  1.00  0.00           H  
ATOM    190  HB3 GLU    13      54.783  71.336  58.474  1.00  0.00           H  
ATOM    191  CG  GLU    13      55.824  69.557  59.164  1.00  0.00           C  
ATOM    192  HG2 GLU    13      56.534  69.473  58.342  1.00  0.00           H  
ATOM    193  HG3 GLU    13      56.305  69.291  60.105  1.00  0.00           H  
ATOM    194  CD  GLU    13      54.635  68.628  58.826  1.00  0.00           C  
ATOM    195  OE1 GLU    13      53.830  68.986  57.962  1.00  0.00           O  
ATOM    196  OE2 GLU    13      54.399  67.630  59.525  1.00  0.00           O  
ATOM    197  C   GLU    13      57.288  72.247  58.191  1.00  0.00           C  
ATOM    198  O   GLU    13      57.033  73.265  57.526  1.00  0.00           O  
ATOM    199  N   GLU    14      58.268  71.425  57.894  1.00  0.00           N  
ATOM    200  H   GLU    14      58.582  70.734  58.561  1.00  0.00           H  
ATOM    201  CA  GLU    14      59.160  71.535  56.777  1.00  0.00           C  
ATOM    202  HA  GLU    14      59.371  72.600  56.682  1.00  0.00           H  
ATOM    203  CB  GLU    14      60.410  70.676  56.894  1.00  0.00           C  
ATOM    204  HB2 GLU    14      60.993  70.919  56.006  1.00  0.00           H  
ATOM    205  HB3 GLU    14      61.001  70.934  57.773  1.00  0.00           H  
ATOM    206  CG  GLU    14      60.245  69.172  56.871  1.00  0.00           C  
ATOM    207  HG2 GLU    14      59.339  68.860  56.351  1.00  0.00           H  
ATOM    208  HG3 GLU    14      61.115  68.663  56.456  1.00  0.00           H  
ATOM    209  CD  GLU    14      60.122  68.574  58.309  1.00  0.00           C  
ATOM    210  OE1 GLU    14      59.813  69.283  59.271  1.00  0.00           O  
ATOM    211  OE2 GLU    14      60.428  67.384  58.376  1.00  0.00           O  
ATOM    212  C   GLU    14      58.443  71.226  55.422  1.00  0.00           C  
ATOM    213  O   GLU    14      57.324  70.693  55.378  1.00  0.00           O  
ATOM    214  N   LYS    15      59.136  71.569  54.300  1.00  0.00           N  
ATOM    215  H   LYS    15      59.880  72.247  54.212  1.00  0.00           H  
ATOM    216  CA  LYS    15      58.786  71.224  52.942  1.00  0.00           C  
ATOM    217  HA  LYS    15      57.731  71.472  52.827  1.00  0.00           H  
ATOM    218  CB  LYS    15      59.747  72.151  52.028  1.00  0.00           C  
ATOM    219  HB2 LYS    15      59.703  73.189  52.359  1.00  0.00           H  
ATOM    220  HB3 LYS    15      60.774  71.870  52.264  1.00  0.00           H  
ATOM    221  CG  LYS    15      59.600  72.087  50.480  1.00  0.00           C  
ATOM    222  HG2 LYS    15      59.813  71.126  50.011  1.00  0.00           H  
ATOM    223  HG3 LYS    15      58.598  72.493  50.343  1.00  0.00           H  
ATOM    224  CD  LYS    15      60.576  73.072  49.799  1.00  0.00           C  
ATOM    225  HD2 LYS    15      60.253  73.218  48.768  1.00  0.00           H  
ATOM    226  HD3 LYS    15      60.515  74.046  50.283  1.00  0.00           H  
ATOM    227  CE  LYS    15      62.034  72.675  49.900  1.00  0.00           C  
ATOM    228  HE2 LYS    15      62.408  72.695  50.924  1.00  0.00           H  
ATOM    229  HE3 LYS    15      62.048  71.666  49.488  1.00  0.00           H  
ATOM    230  NZ  LYS    15      62.913  73.500  49.005  1.00  0.00           N  
ATOM    231  HZ1 LYS    15      63.011  74.473  49.261  1.00  0.00           H  
ATOM    232  HZ2 LYS    15      63.869  73.177  48.975  1.00  0.00           H  
ATOM    233  HZ3 LYS    15      62.520  73.601  48.080  1.00  0.00           H  
ATOM    234  C   LYS    15      58.957  69.747  52.499  1.00  0.00           C  
ATOM    235  O   LYS    15      58.222  69.325  51.656  1.00  0.00           O  
ATOM    236  N   GLY    16      59.675  68.956  53.221  1.00  0.00           N  
ATOM    237  H   GLY    16      60.343  69.329  53.880  1.00  0.00           H  
ATOM    238  CA  GLY    16      59.915  67.537  52.902  1.00  0.00           C  
ATOM    239  HA2 GLY    16      60.392  67.059  53.757  1.00  0.00           H  
ATOM    240  HA3 GLY    16      58.934  67.067  52.822  1.00  0.00           H  
ATOM    241  C   GLY    16      60.630  67.256  51.561  1.00  0.00           C  
ATOM    242  O   GLY    16      61.237  68.133  50.931  1.00  0.00           O  
ATOM    243  N   LYS    17      60.551  65.980  51.165  1.00  0.00           N  
ATOM    244  H   LYS    17      59.941  65.341  51.655  1.00  0.00           H  
ATOM    245  CA  LYS    17      61.053  65.420  49.916  1.00  0.00           C  
ATOM    246  HA  LYS    17      61.157  66.273  49.246  1.00  0.00           H  
ATOM    247  CB  LYS    17      62.383  64.769  50.142  1.00  0.00           C  
ATOM    248  HB2 LYS    17      62.184  63.899  50.768  1.00  0.00           H  
ATOM    249  HB3 LYS    17      62.694  64.350  49.184  1.00  0.00           H  
ATOM    250  CG  LYS    17      63.535  65.572  50.661  1.00  0.00           C  
ATOM    251  HG2 LYS    17      63.444  66.477  50.061  1.00  0.00           H  
ATOM    252  HG3 LYS    17      63.402  65.862  51.703  1.00  0.00           H  
ATOM    253  CD  LYS    17      64.916  64.918  50.531  1.00  0.00           C  
ATOM    254  HD2 LYS    17      64.966  64.025  51.154  1.00  0.00           H  
ATOM    255  HD3 LYS    17      65.064  64.562  49.512  1.00  0.00           H  
ATOM    256  CE  LYS    17      65.987  65.996  50.882  1.00  0.00           C  
ATOM    257  HE2 LYS    17      65.895  66.837  50.194  1.00  0.00           H  
ATOM    258  HE3 LYS    17      65.842  66.363  51.898  1.00  0.00           H  
ATOM    259  NZ  LYS    17      67.346  65.524  50.698  1.00  0.00           N  
ATOM    260  HZ1 LYS    17      67.755  65.685  49.789  1.00  0.00           H  
ATOM    261  HZ2 LYS    17      67.447  64.526  50.817  1.00  0.00           H  
ATOM    262  HZ3 LYS    17      67.968  65.956  51.367  1.00  0.00           H  
ATOM    263  C   LYS    17      60.177  64.324  49.334  1.00  0.00           C  
ATOM    264  O   LYS    17      59.594  63.567  50.091  1.00  0.00           O  
ATOM    265  N   ASN    18      60.041  64.303  47.992  1.00  0.00           N  
ATOM    266  H   ASN    18      60.645  64.886  47.431  1.00  0.00           H  
ATOM    267  CA  ASN    18      59.186  63.402  47.195  1.00  0.00           C  
ATOM    268  HA  ASN    18      58.142  63.715  47.180  1.00  0.00           H  
ATOM    269  CB  ASN    18      59.605  63.407  45.755  1.00  0.00           C  
ATOM    270  HB2 ASN    18      60.637  63.060  45.696  1.00  0.00           H  
ATOM    271  HB3 ASN    18      58.989  62.625  45.311  1.00  0.00           H  
ATOM    272  CG  ASN    18      59.416  64.705  45.057  1.00  0.00           C  
ATOM    273  OD1 ASN    18      60.307  65.541  44.919  1.00  0.00           O  
ATOM    274  ND2 ASN    18      58.172  64.944  44.570  1.00  0.00           N  
ATOM    275 HD21 ASN    18      58.076  65.851  44.136  1.00  0.00           H  
ATOM    276 HD22 ASN    18      57.448  64.241  44.560  1.00  0.00           H  
ATOM    277  C   ASN    18      59.101  61.906  47.770  1.00  0.00           C  
ATOM    278  O   ASN    18      60.096  61.407  48.225  1.00  0.00           O  
ATOM    279  N   ILE    19      57.934  61.297  47.606  1.00  0.00           N  
ATOM    280  H   ILE    19      57.202  61.911  47.278  1.00  0.00           H  
ATOM    281  CA  ILE    19      57.528  59.896  47.827  1.00  0.00           C  
ATOM    282  HA  ILE    19      57.624  59.671  48.889  1.00  0.00           H  
ATOM    283  CB  ILE    19      56.015  59.745  47.533  1.00  0.00           C  
ATOM    284  HB  ILE    19      55.576  60.555  48.116  1.00  0.00           H  
ATOM    285  CG2 ILE    19      55.687  59.916  46.060  1.00  0.00           C  
ATOM    286 HG21 ILE    19      54.622  59.949  45.826  1.00  0.00           H  
ATOM    287 HG22 ILE    19      56.084  60.823  45.603  1.00  0.00           H  
ATOM    288 HG23 ILE    19      56.062  59.051  45.513  1.00  0.00           H  
ATOM    289  CG1 ILE    19      55.555  58.411  48.181  1.00  0.00           C  
ATOM    290 HG12 ILE    19      55.902  57.592  47.551  1.00  0.00           H  
ATOM    291 HG13 ILE    19      55.802  58.342  49.241  1.00  0.00           H  
ATOM    292  CD1 ILE    19      53.980  58.389  48.129  1.00  0.00           C  
ATOM    293 HD11 ILE    19      53.669  58.463  47.087  1.00  0.00           H  
ATOM    294 HD12 ILE    19      53.712  57.431  48.576  1.00  0.00           H  
ATOM    295 HD13 ILE    19      53.617  59.297  48.610  1.00  0.00           H  
ATOM    296  C   ILE    19      58.352  58.936  46.929  1.00  0.00           C  
ATOM    297  O   ILE    19      58.775  59.326  45.825  1.00  0.00           O  
ATOM    298  N   GLN    20      58.480  57.659  47.255  1.00  0.00           N  
ATOM    299  H   GLN    20      58.138  57.462  48.185  1.00  0.00           H  
ATOM    300  CA  GLN    20      59.057  56.624  46.397  1.00  0.00           C  
ATOM    301  HA  GLN    20      59.820  57.122  45.798  1.00  0.00           H  
ATOM    302  CB  GLN    20      59.954  55.656  47.290  1.00  0.00           C  
ATOM    303  HB2 GLN    20      60.763  56.281  47.670  1.00  0.00           H  
ATOM    304  HB3 GLN    20      59.313  55.313  48.102  1.00  0.00           H  
ATOM    305  CG  GLN    20      60.527  54.428  46.654  1.00  0.00           C  
ATOM    306  HG2 GLN    20      59.769  53.864  46.110  1.00  0.00           H  
ATOM    307  HG3 GLN    20      61.271  54.589  45.873  1.00  0.00           H  
ATOM    308  CD  GLN    20      61.182  53.375  47.597  1.00  0.00           C  
ATOM    309  OE1 GLN    20      62.301  53.546  48.035  1.00  0.00           O  
ATOM    310  NE2 GLN    20      60.587  52.262  47.991  1.00  0.00           N  
ATOM    311 HE21 GLN    20      59.646  52.023  47.712  1.00  0.00           H  
ATOM    312 HE22 GLN    20      61.117  51.598  48.537  1.00  0.00           H  
ATOM    313  C   GLN    20      58.048  55.930  45.423  1.00  0.00           C  
ATOM    314  O   GLN    20      56.860  55.815  45.806  1.00  0.00           O  
ATOM    315  N   VAL    21      58.532  55.451  44.240  1.00  0.00           N  
ATOM    316  H   VAL    21      59.479  55.768  44.088  1.00  0.00           H  
ATOM    317  CA  VAL    21      57.639  54.915  43.212  1.00  0.00           C  
ATOM    318  HA  VAL    21      56.784  54.430  43.683  1.00  0.00           H  
ATOM    319  CB  VAL    21      57.080  56.014  42.308  1.00  0.00           C  
ATOM    320  HB  VAL    21      57.889  56.391  41.682  1.00  0.00           H  
ATOM    321  CG1 VAL    21      55.998  55.493  41.406  1.00  0.00           C  
ATOM    322 HG11 VAL    21      56.428  54.808  40.676  1.00  0.00           H  
ATOM    323 HG12 VAL    21      55.133  55.138  41.967  1.00  0.00           H  
ATOM    324 HG13 VAL    21      55.749  56.343  40.770  1.00  0.00           H  
ATOM    325  CG2 VAL    21      56.361  57.129  43.115  1.00  0.00           C  
ATOM    326 HG21 VAL    21      55.971  57.857  42.403  1.00  0.00           H  
ATOM    327 HG22 VAL    21      55.481  56.730  43.621  1.00  0.00           H  
ATOM    328 HG23 VAL    21      57.058  57.605  43.804  1.00  0.00           H  
ATOM    329  C   VAL    21      58.247  53.741  42.500  1.00  0.00           C  
ATOM    330  O   VAL    21      59.374  53.782  42.154  1.00  0.00           O  
ATOM    331  N   VAL    22      57.457  52.781  42.130  1.00  0.00           N  
ATOM    332  H   VAL    22      56.545  52.909  42.545  1.00  0.00           H  
ATOM    333  CA  VAL    22      57.830  51.466  41.797  1.00  0.00           C  
ATOM    334  HA  VAL    22      58.794  51.536  41.293  1.00  0.00           H  
ATOM    335  CB  VAL    22      57.960  50.612  43.095  1.00  0.00           C  
ATOM    336  HB  VAL    22      57.045  50.790  43.659  1.00  0.00           H  
ATOM    337  CG1 VAL    22      58.266  49.134  42.988  1.00  0.00           C  
ATOM    338 HG11 VAL    22      57.440  48.617  42.501  1.00  0.00           H  
ATOM    339 HG12 VAL    22      59.133  48.897  42.370  1.00  0.00           H  
ATOM    340 HG13 VAL    22      58.469  48.695  43.965  1.00  0.00           H  
ATOM    341  CG2 VAL    22      59.022  51.106  43.946  1.00  0.00           C  
ATOM    342 HG21 VAL    22      58.861  52.143  44.241  1.00  0.00           H  
ATOM    343 HG22 VAL    22      59.105  50.624  44.920  1.00  0.00           H  
ATOM    344 HG23 VAL    22      59.977  51.154  43.423  1.00  0.00           H  
ATOM    345  C   VAL    22      56.793  50.873  40.786  1.00  0.00           C  
ATOM    346  O   VAL    22      55.607  51.025  41.023  1.00  0.00           O  
ATOM    347  N   VAL    23      57.259  50.280  39.723  1.00  0.00           N  
ATOM    348  H   VAL    23      58.253  50.135  39.618  1.00  0.00           H  
ATOM    349  CA  VAL    23      56.298  49.524  38.865  1.00  0.00           C  
ATOM    350  HA  VAL    23      55.241  49.672  39.089  1.00  0.00           H  
ATOM    351  CB  VAL    23      56.457  50.096  37.400  1.00  0.00           C  
ATOM    352  HB  VAL    23      57.484  49.938  37.071  1.00  0.00           H  
ATOM    353  CG1 VAL    23      55.523  49.357  36.397  1.00  0.00           C  
ATOM    354 HG11 VAL    23      54.474  49.582  36.593  1.00  0.00           H  
ATOM    355 HG12 VAL    23      55.704  49.746  35.395  1.00  0.00           H  
ATOM    356 HG13 VAL    23      55.723  48.286  36.425  1.00  0.00           H  
ATOM    357  CG2 VAL    23      56.089  51.579  37.273  1.00  0.00           C  
ATOM    358 HG21 VAL    23      55.049  51.763  37.545  1.00  0.00           H  
ATOM    359 HG22 VAL    23      56.800  52.160  37.860  1.00  0.00           H  
ATOM    360 HG23 VAL    23      56.069  51.865  36.222  1.00  0.00           H  
ATOM    361  C   VAL    23      56.752  48.065  38.768  1.00  0.00           C  
ATOM    362  O   VAL    23      57.955  47.757  38.707  1.00  0.00           O  
ATOM    363  N   ARG    24      55.805  47.107  38.921  1.00  0.00           N  
ATOM    364  H   ARG    24      54.843  47.409  38.975  1.00  0.00           H  
ATOM    365  CA  ARG    24      56.052  45.684  38.739  1.00  0.00           C  
ATOM    366  HA  ARG    24      57.102  45.516  38.500  1.00  0.00           H  
ATOM    367  CB  ARG    24      55.781  45.030  40.072  1.00  0.00           C  
ATOM    368  HB2 ARG    24      56.417  45.513  40.813  1.00  0.00           H  
ATOM    369  HB3 ARG    24      54.768  45.080  40.474  1.00  0.00           H  
ATOM    370  CG  ARG    24      56.166  43.606  39.954  1.00  0.00           C  
ATOM    371  HG2 ARG    24      55.733  43.119  39.080  1.00  0.00           H  
ATOM    372  HG3 ARG    24      57.250  43.504  39.999  1.00  0.00           H  
ATOM    373  CD  ARG    24      55.821  42.778  41.144  1.00  0.00           C  
ATOM    374  HD2 ARG    24      56.197  43.162  42.093  1.00  0.00           H  
ATOM    375  HD3 ARG    24      54.741  42.798  41.290  1.00  0.00           H  
ATOM    376  NE  ARG    24      56.262  41.333  40.911  1.00  0.00           N  
ATOM    377  HE  ARG    24      57.050  41.192  40.295  1.00  0.00           H  
ATOM    378  CZ  ARG    24      55.950  40.285  41.659  1.00  0.00           C  
ATOM    379  NH1 ARG    24      55.053  40.251  42.644  1.00  0.00           N  
ATOM    380 HH11 ARG    24      54.383  40.993  42.786  1.00  0.00           H  
ATOM    381 HH12 ARG    24      54.917  39.395  43.163  1.00  0.00           H  
ATOM    382  NH2 ARG    24      56.531  39.129  41.383  1.00  0.00           N  
ATOM    383 HH21 ARG    24      57.319  39.094  40.753  1.00  0.00           H  
ATOM    384 HH22 ARG    24      56.375  38.317  41.963  1.00  0.00           H  
ATOM    385  C   ARG    24      55.090  45.187  37.670  1.00  0.00           C  
ATOM    386  O   ARG    24      53.861  45.095  37.762  1.00  0.00           O  
ATOM    387  N   CYS    25      55.650  44.916  36.525  1.00  0.00           N  
ATOM    388  H   CYS    25      56.619  45.051  36.274  1.00  0.00           H  
ATOM    389  CA  CYS    25      54.961  44.026  35.540  1.00  0.00           C  
ATOM    390  HA  CYS    25      53.941  44.393  35.432  1.00  0.00           H  
ATOM    391  CB  CYS    25      55.610  44.294  34.160  1.00  0.00           C  
ATOM    392  HB2 CYS    25      55.634  45.369  33.984  1.00  0.00           H  
ATOM    393  HB3 CYS    25      56.640  43.946  34.248  1.00  0.00           H  
ATOM    394  SG  CYS    25      54.702  43.490  32.858  1.00  0.00           S  
ATOM    395  HG  CYS    25      55.052  42.221  33.088  1.00  0.00           H  
ATOM    396  C   CYS    25      54.929  42.531  35.945  1.00  0.00           C  
ATOM    397  O   CYS    25      55.924  41.937  36.340  1.00  0.00           O  
ATOM    398  N   ARG    26      53.690  41.915  35.919  1.00  0.00           N  
ATOM    399  H   ARG    26      52.849  42.452  35.764  1.00  0.00           H  
ATOM    400  CA  ARG    26      53.584  40.430  35.991  1.00  0.00           C  
ATOM    401  HA  ARG    26      54.304  40.070  36.726  1.00  0.00           H  
ATOM    402  CB  ARG    26      52.164  40.061  36.513  1.00  0.00           C  
ATOM    403  HB2 ARG    26      52.104  39.045  36.903  1.00  0.00           H  
ATOM    404  HB3 ARG    26      51.924  40.742  37.330  1.00  0.00           H  
ATOM    405  CG  ARG    26      51.113  40.336  35.530  1.00  0.00           C  
ATOM    406  HG2 ARG    26      50.795  41.377  35.471  1.00  0.00           H  
ATOM    407  HG3 ARG    26      51.424  40.193  34.495  1.00  0.00           H  
ATOM    408  CD  ARG    26      49.906  39.444  35.846  1.00  0.00           C  
ATOM    409  HD2 ARG    26      50.193  38.468  35.453  1.00  0.00           H  
ATOM    410  HD3 ARG    26      49.649  39.366  36.902  1.00  0.00           H  
ATOM    411  NE  ARG    26      48.674  39.960  35.284  1.00  0.00           N  
ATOM    412  HE  ARG    26      47.889  40.140  35.893  1.00  0.00           H  
ATOM    413  CZ  ARG    26      48.372  39.926  34.019  1.00  0.00           C  
ATOM    414  NH1 ARG    26      49.143  39.448  33.119  1.00  0.00           N  
ATOM    415 HH11 ARG    26      50.052  39.161  33.453  1.00  0.00           H  
ATOM    416 HH12 ARG    26      48.937  39.443  32.131  1.00  0.00           H  
ATOM    417  NH2 ARG    26      47.177  40.312  33.558  1.00  0.00           N  
ATOM    418 HH21 ARG    26      46.472  40.752  34.132  1.00  0.00           H  
ATOM    419 HH22 ARG    26      47.000  40.170  32.573  1.00  0.00           H  
ATOM    420  C   ARG    26      53.890  39.706  34.681  1.00  0.00           C  
ATOM    421  O   ARG    26      54.020  40.313  33.633  1.00  0.00           O  
ATOM    422  N   PRO    27      54.016  38.360  34.722  1.00  0.00           N  
ATOM    423  CD  PRO    27      54.249  37.521  35.808  1.00  0.00           C  
ATOM    424  HD2 PRO    27      53.233  37.222  36.065  1.00  0.00           H  
ATOM    425  HD3 PRO    27      54.869  37.888  36.626  1.00  0.00           H  
ATOM    426  CG  PRO    27      54.881  36.218  35.214  1.00  0.00           C  
ATOM    427  HG2 PRO    27      54.612  35.389  35.868  1.00  0.00           H  
ATOM    428  HG3 PRO    27      55.969  36.295  35.220  1.00  0.00           H  
ATOM    429  CB  PRO    27      54.369  36.107  33.804  1.00  0.00           C  
ATOM    430  HB2 PRO    27      53.542  35.411  33.666  1.00  0.00           H  
ATOM    431  HB3 PRO    27      55.239  35.779  33.236  1.00  0.00           H  
ATOM    432  CA  PRO    27      53.955  37.578  33.418  1.00  0.00           C  
ATOM    433  HA  PRO    27      54.587  38.070  32.679  1.00  0.00           H  
ATOM    434  C   PRO    27      52.490  37.584  32.781  1.00  0.00           C  
ATOM    435  O   PRO    27      51.503  38.098  33.375  1.00  0.00           O  
ATOM    436  N   PHE    28      52.348  37.161  31.528  1.00  0.00           N  
ATOM    437  H   PHE    28      53.177  36.984  30.979  1.00  0.00           H  
ATOM    438  CA  PHE    28      51.059  36.733  30.913  1.00  0.00           C  
ATOM    439  HA  PHE    28      50.473  37.648  30.831  1.00  0.00           H  
ATOM    440  CB  PHE    28      51.302  36.154  29.569  1.00  0.00           C  
ATOM    441  HB2 PHE    28      52.178  35.528  29.735  1.00  0.00           H  
ATOM    442  HB3 PHE    28      50.503  35.497  29.226  1.00  0.00           H  
ATOM    443  CG  PHE    28      51.538  37.165  28.574  1.00  0.00           C  
ATOM    444  CD1 PHE    28      52.801  37.690  28.357  1.00  0.00           C  
ATOM    445  HD1 PHE    28      53.580  37.531  29.089  1.00  0.00           H  
ATOM    446  CE1 PHE    28      53.149  38.430  27.185  1.00  0.00           C  
ATOM    447  HE1 PHE    28      54.132  38.836  27.001  1.00  0.00           H  
ATOM    448  CZ  PHE    28      52.165  38.707  26.249  1.00  0.00           C  
ATOM    449  HZ  PHE    28      52.392  39.280  25.363  1.00  0.00           H  
ATOM    450  CE2 PHE    28      50.885  38.164  26.416  1.00  0.00           C  
ATOM    451  HE2 PHE    28      50.178  38.249  25.604  1.00  0.00           H  
ATOM    452  CD2 PHE    28      50.577  37.402  27.529  1.00  0.00           C  
ATOM    453  HD2 PHE    28      49.629  36.890  27.611  1.00  0.00           H  
ATOM    454  C   PHE    28      50.232  35.734  31.799  1.00  0.00           C  
ATOM    455  O   PHE    28      50.723  34.633  32.105  1.00  0.00           O  
ATOM    456  N   ASN    29      48.974  36.115  31.983  1.00  0.00           N  
ATOM    457  H   ASN    29      48.687  36.968  31.524  1.00  0.00           H  
ATOM    458  CA  ASN    29      48.030  35.101  32.515  1.00  0.00           C  
ATOM    459  HA  ASN    29      48.570  34.480  33.230  1.00  0.00           H  
ATOM    460  CB  ASN    29      46.895  35.824  33.310  1.00  0.00           C  
ATOM    461  HB2 ASN    29      46.642  36.731  32.761  1.00  0.00           H  
ATOM    462  HB3 ASN    29      46.011  35.217  33.503  1.00  0.00           H  
ATOM    463  CG  ASN    29      47.332  36.251  34.694  1.00  0.00           C  
ATOM    464  OD1 ASN    29      48.295  35.743  35.302  1.00  0.00           O  
ATOM    465  ND2 ASN    29      46.579  37.066  35.476  1.00  0.00           N  
ATOM    466 HD21 ASN    29      46.913  37.339  36.389  1.00  0.00           H  
ATOM    467 HD22 ASN    29      45.674  37.432  35.214  1.00  0.00           H  
ATOM    468  C   ASN    29      47.526  34.132  31.443  1.00  0.00           C  
ATOM    469  O   ASN    29      47.647  34.407  30.188  1.00  0.00           O  
ATOM    470  N   LEU    30      47.012  32.908  31.762  1.00  0.00           N  
ATOM    471  H   LEU    30      46.918  32.636  32.730  1.00  0.00           H  
ATOM    472  CA  LEU    30      46.548  31.983  30.708  1.00  0.00           C  
ATOM    473  HA  LEU    30      47.374  31.667  30.071  1.00  0.00           H  
ATOM    474  CB  LEU    30      46.038  30.653  31.350  1.00  0.00           C  
ATOM    475  HB2 LEU    30      46.481  30.476  32.329  1.00  0.00           H  
ATOM    476  HB3 LEU    30      44.960  30.734  31.492  1.00  0.00           H  
ATOM    477  CG  LEU    30      46.431  29.296  30.586  1.00  0.00           C  
ATOM    478  HG  LEU    30      46.072  28.456  31.181  1.00  0.00           H  
ATOM    479  CD1 LEU    30      45.908  29.195  29.129  1.00  0.00           C  
ATOM    480 HD11 LEU    30      46.215  30.118  28.636  1.00  0.00           H  
ATOM    481 HD12 LEU    30      46.300  28.332  28.592  1.00  0.00           H  
ATOM    482 HD13 LEU    30      44.830  29.122  29.276  1.00  0.00           H  
ATOM    483  CD2 LEU    30      47.951  29.161  30.487  1.00  0.00           C  
ATOM    484 HD21 LEU    30      48.151  28.145  30.148  1.00  0.00           H  
ATOM    485 HD22 LEU    30      48.283  29.851  29.711  1.00  0.00           H  
ATOM    486 HD23 LEU    30      48.511  29.299  31.412  1.00  0.00           H  
ATOM    487  C   LEU    30      45.441  32.574  29.807  1.00  0.00           C  
ATOM    488  O   LEU    30      45.524  32.510  28.573  1.00  0.00           O  
ATOM    489  N   ALA    31      44.461  33.184  30.372  1.00  0.00           N  
ATOM    490  H   ALA    31      44.324  33.262  31.370  1.00  0.00           H  
ATOM    491  CA  ALA    31      43.427  33.863  29.536  1.00  0.00           C  
ATOM    492  HA  ALA    31      42.960  33.137  28.870  1.00  0.00           H  
ATOM    493  CB  ALA    31      42.339  34.462  30.451  1.00  0.00           C  
ATOM    494  HB1 ALA    31      41.599  34.954  29.820  1.00  0.00           H  
ATOM    495  HB2 ALA    31      41.834  33.665  30.995  1.00  0.00           H  
ATOM    496  HB3 ALA    31      42.919  34.934  31.244  1.00  0.00           H  
ATOM    497  C   ALA    31      43.948  34.986  28.580  1.00  0.00           C  
ATOM    498  O   ALA    31      43.358  35.101  27.482  1.00  0.00           O  
ATOM    499  N   GLU    32      45.043  35.692  28.874  1.00  0.00           N  
ATOM    500  H   GLU    32      45.553  35.532  29.731  1.00  0.00           H  
ATOM    501  CA  GLU    32      45.633  36.564  27.884  1.00  0.00           C  
ATOM    502  HA  GLU    32      44.958  37.319  27.480  1.00  0.00           H  
ATOM    503  CB  GLU    32      46.701  37.384  28.565  1.00  0.00           C  
ATOM    504  HB2 GLU    32      47.429  36.778  29.105  1.00  0.00           H  
ATOM    505  HB3 GLU    32      47.216  37.859  27.730  1.00  0.00           H  
ATOM    506  CG  GLU    32      46.126  38.573  29.409  1.00  0.00           C  
ATOM    507  HG2 GLU    32      45.896  39.362  28.694  1.00  0.00           H  
ATOM    508  HG3 GLU    32      45.222  38.287  29.947  1.00  0.00           H  
ATOM    509  CD  GLU    32      47.103  39.230  30.354  1.00  0.00           C  
ATOM    510  OE1 GLU    32      46.865  40.381  30.711  1.00  0.00           O  
ATOM    511  OE2 GLU    32      48.098  38.559  30.806  1.00  0.00           O  
ATOM    512  C   GLU    32      46.240  35.766  26.715  1.00  0.00           C  
ATOM    513  O   GLU    32      46.118  36.073  25.524  1.00  0.00           O  
ATOM    514  N   ARG    33      46.912  34.688  27.017  1.00  0.00           N  
ATOM    515  H   ARG    33      47.085  34.496  27.994  1.00  0.00           H  
ATOM    516  CA  ARG    33      47.423  33.762  25.998  1.00  0.00           C  
ATOM    517  HA  ARG    33      48.059  34.366  25.351  1.00  0.00           H  
ATOM    518  CB  ARG    33      48.262  32.657  26.634  1.00  0.00           C  
ATOM    519  HB2 ARG    33      47.611  32.125  27.327  1.00  0.00           H  
ATOM    520  HB3 ARG    33      48.553  31.958  25.850  1.00  0.00           H  
ATOM    521  CG  ARG    33      49.524  33.133  27.416  1.00  0.00           C  
ATOM    522  HG2 ARG    33      49.246  33.946  28.087  1.00  0.00           H  
ATOM    523  HG3 ARG    33      49.853  32.260  27.979  1.00  0.00           H  
ATOM    524  CD  ARG    33      50.551  33.659  26.468  1.00  0.00           C  
ATOM    525  HD2 ARG    33      50.607  33.126  25.519  1.00  0.00           H  
ATOM    526  HD3 ARG    33      50.378  34.703  26.209  1.00  0.00           H  
ATOM    527  NE  ARG    33      51.896  33.596  27.094  1.00  0.00           N  
ATOM    528  HE  ARG    33      52.025  32.967  27.873  1.00  0.00           H  
ATOM    529  CZ  ARG    33      52.917  34.365  26.815  1.00  0.00           C  
ATOM    530  NH1 ARG    33      52.965  35.299  25.873  1.00  0.00           N  
ATOM    531 HH11 ARG    33      52.207  35.515  25.240  1.00  0.00           H  
ATOM    532 HH12 ARG    33      53.802  35.863  25.827  1.00  0.00           H  
ATOM    533  NH2 ARG    33      54.058  34.165  27.378  1.00  0.00           N  
ATOM    534 HH21 ARG    33      54.051  33.342  27.963  1.00  0.00           H  
ATOM    535 HH22 ARG    33      54.913  34.555  27.007  1.00  0.00           H  
ATOM    536  C   ARG    33      46.245  33.221  25.080  1.00  0.00           C  
ATOM    537  O   ARG    33      46.272  33.192  23.827  1.00  0.00           O  
ATOM    538  N   LYS    34      45.189  32.785  25.775  1.00  0.00           N  
ATOM    539  H   LYS    34      45.353  32.786  26.772  1.00  0.00           H  
ATOM    540  CA  LYS    34      44.026  32.205  25.152  1.00  0.00           C  
ATOM    541  HA  LYS    34      44.420  31.473  24.448  1.00  0.00           H  
ATOM    542  CB  LYS    34      43.033  31.543  26.059  1.00  0.00           C  
ATOM    543  HB2 LYS    34      42.978  32.083  27.004  1.00  0.00           H  
ATOM    544  HB3 LYS    34      42.048  31.464  25.598  1.00  0.00           H  
ATOM    545  CG  LYS    34      43.488  30.105  26.230  1.00  0.00           C  
ATOM    546  HG2 LYS    34      43.497  29.676  25.228  1.00  0.00           H  
ATOM    547  HG3 LYS    34      44.460  30.134  26.722  1.00  0.00           H  
ATOM    548  CD  LYS    34      42.527  29.329  27.093  1.00  0.00           C  
ATOM    549  HD2 LYS    34      42.573  29.611  28.145  1.00  0.00           H  
ATOM    550  HD3 LYS    34      41.535  29.506  26.676  1.00  0.00           H  
ATOM    551  CE  LYS    34      42.880  27.851  27.135  1.00  0.00           C  
ATOM    552  HE2 LYS    34      42.737  27.606  26.083  1.00  0.00           H  
ATOM    553  HE3 LYS    34      43.923  27.832  27.452  1.00  0.00           H  
ATOM    554  NZ  LYS    34      41.989  27.063  28.046  1.00  0.00           N  
ATOM    555  HZ1 LYS    34      42.221  26.111  28.290  1.00  0.00           H  
ATOM    556  HZ2 LYS    34      41.745  27.612  28.858  1.00  0.00           H  
ATOM    557  HZ3 LYS    34      41.081  26.863  27.652  1.00  0.00           H  
ATOM    558  C   LYS    34      43.315  33.200  24.370  1.00  0.00           C  
ATOM    559  O   LYS    34      42.696  32.772  23.386  1.00  0.00           O  
ATOM    560  N   ALA    35      43.351  34.498  24.707  1.00  0.00           N  
ATOM    561  H   ALA    35      43.907  34.758  25.509  1.00  0.00           H  
ATOM    562  CA  ALA    35      42.823  35.673  24.001  1.00  0.00           C  
ATOM    563  HA  ALA    35      42.005  35.308  23.380  1.00  0.00           H  
ATOM    564  CB  ALA    35      42.333  36.776  24.882  1.00  0.00           C  
ATOM    565  HB1 ALA    35      43.176  37.026  25.527  1.00  0.00           H  
ATOM    566  HB2 ALA    35      41.949  37.615  24.301  1.00  0.00           H  
ATOM    567  HB3 ALA    35      41.600  36.390  25.589  1.00  0.00           H  
ATOM    568  C   ALA    35      43.832  36.117  22.966  1.00  0.00           C  
ATOM    569  O   ALA    35      43.570  37.021  22.179  1.00  0.00           O  
ATOM    570  N   SER    36      44.946  35.468  22.788  1.00  0.00           N  
ATOM    571  H   SER    36      45.131  34.766  23.490  1.00  0.00           H  
ATOM    572  CA  SER    36      45.984  35.597  21.704  1.00  0.00           C  
ATOM    573  HA  SER    36      46.707  34.816  21.937  1.00  0.00           H  
ATOM    574  CB  SER    36      45.466  35.150  20.324  1.00  0.00           C  
ATOM    575  HB2 SER    36      45.264  34.093  20.498  1.00  0.00           H  
ATOM    576  HB3 SER    36      44.592  35.756  20.087  1.00  0.00           H  
ATOM    577  OG  SER    36      46.248  35.344  19.103  1.00  0.00           O  
ATOM    578  HG  SER    36      46.373  36.286  18.969  1.00  0.00           H  
ATOM    579  C   SER    36      46.719  36.905  21.786  1.00  0.00           C  
ATOM    580  O   SER    36      47.213  37.365  20.779  1.00  0.00           O  
ATOM    581  N   ALA    37      46.692  37.613  22.924  1.00  0.00           N  
ATOM    582  H   ALA    37      46.304  37.020  23.643  1.00  0.00           H  
ATOM    583  CA  ALA    37      47.307  38.900  23.100  1.00  0.00           C  
ATOM    584  HA  ALA    37      46.759  39.594  22.463  1.00  0.00           H  
ATOM    585  CB  ALA    37      47.076  39.376  24.508  1.00  0.00           C  
ATOM    586  HB1 ALA    37      47.846  38.943  25.147  1.00  0.00           H  
ATOM    587  HB2 ALA    37      47.258  40.447  24.585  1.00  0.00           H  
ATOM    588  HB3 ALA    37      46.150  39.062  24.990  1.00  0.00           H  
ATOM    589  C   ALA    37      48.817  38.876  22.728  1.00  0.00           C  
ATOM    590  O   ALA    37      49.558  37.928  23.150  1.00  0.00           O  
ATOM    591  N   HIE    38      49.335  39.919  22.004  1.00  0.00           N  
ATOM    592  H   HIE    38      48.649  40.648  21.869  1.00  0.00           H  
ATOM    593  CA  HIE    38      50.712  40.259  21.895  1.00  0.00           C  
ATOM    594  HA  HIE    38      51.332  39.375  21.741  1.00  0.00           H  
ATOM    595  CB  HIE    38      50.822  41.195  20.597  1.00  0.00           C  
ATOM    596  HB2 HIE    38      50.232  42.101  20.737  1.00  0.00           H  
ATOM    597  HB3 HIE    38      51.886  41.424  20.528  1.00  0.00           H  
ATOM    598  CG  HIE    38      50.448  40.615  19.290  1.00  0.00           C  
ATOM    599  ND1 HIE    38      51.262  40.725  18.154  1.00  0.00           N  
ATOM    600  CE1 HIE    38      50.576  40.176  17.202  1.00  0.00           C  
ATOM    601  HE1 HIE    38      50.812  40.164  16.148  1.00  0.00           H  
ATOM    602  NE2 HIE    38      49.363  39.902  17.585  1.00  0.00           N  
ATOM    603  HE2 HIE    38      48.773  39.457  16.896  1.00  0.00           H  
ATOM    604  CD2 HIE    38      49.223  40.215  18.908  1.00  0.00           C  
ATOM    605  HD2 HIE    38      48.272  40.150  19.415  1.00  0.00           H  
ATOM    606  C   HIE    38      51.334  40.976  23.121  1.00  0.00           C  
ATOM    607  O   HIE    38      50.604  41.156  24.095  1.00  0.00           O  
ATOM    608  N   SER    39      52.640  41.200  23.104  1.00  0.00           N  
ATOM    609  H   SER    39      53.199  40.979  22.292  1.00  0.00           H  
ATOM    610  CA  SER    39      53.241  42.009  24.152  1.00  0.00           C  
ATOM    611  HA  SER    39      52.587  41.882  25.014  1.00  0.00           H  
ATOM    612  CB  SER    39      54.657  41.504  24.672  1.00  0.00           C  
ATOM    613  HB2 SER    39      54.529  40.486  25.042  1.00  0.00           H  
ATOM    614  HB3 SER    39      55.404  41.495  23.878  1.00  0.00           H  
ATOM    615  OG  SER    39      55.104  42.312  25.752  1.00  0.00           O  
ATOM    616  HG  SER    39      55.602  41.709  26.309  1.00  0.00           H  
ATOM    617  C   SER    39      53.403  43.486  23.687  1.00  0.00           C  
ATOM    618  O   SER    39      53.651  43.734  22.476  1.00  0.00           O  
ATOM    619  N   ILE    40      53.302  44.434  24.612  1.00  0.00           N  
ATOM    620  H   ILE    40      53.167  44.198  25.585  1.00  0.00           H  
ATOM    621  CA  ILE    40      53.293  45.893  24.299  1.00  0.00           C  
ATOM    622  HA  ILE    40      53.846  45.988  23.365  1.00  0.00           H  
ATOM    623  CB  ILE    40      51.887  46.498  24.122  1.00  0.00           C  
ATOM    624  HB  ILE    40      52.034  47.578  24.084  1.00  0.00           H  
ATOM    625  CG2 ILE    40      51.238  46.291  22.709  1.00  0.00           C  
ATOM    626 HG21 ILE    40      50.735  45.325  22.680  1.00  0.00           H  
ATOM    627 HG22 ILE    40      50.501  47.088  22.614  1.00  0.00           H  
ATOM    628 HG23 ILE    40      51.932  46.299  21.869  1.00  0.00           H  
ATOM    629  CG1 ILE    40      50.906  46.095  25.218  1.00  0.00           C  
ATOM    630 HG12 ILE    40      50.621  45.051  25.084  1.00  0.00           H  
ATOM    631 HG13 ILE    40      51.483  46.218  26.135  1.00  0.00           H  
ATOM    632  CD1 ILE    40      49.589  46.886  25.434  1.00  0.00           C  
ATOM    633 HD11 ILE    40      49.655  47.842  25.952  1.00  0.00           H  
ATOM    634 HD12 ILE    40      49.077  47.098  24.495  1.00  0.00           H  
ATOM    635 HD13 ILE    40      48.987  46.174  25.999  1.00  0.00           H  
ATOM    636  C   ILE    40      54.169  46.749  25.279  1.00  0.00           C  
ATOM    637  O   ILE    40      54.403  47.899  25.000  1.00  0.00           O  
ATOM    638  N   VAL    41      54.697  46.102  26.333  1.00  0.00           N  
ATOM    639  H   VAL    41      54.554  45.105  26.400  1.00  0.00           H  
ATOM    640  CA  VAL    41      55.462  46.746  27.413  1.00  0.00           C  
ATOM    641  HA  VAL    41      55.525  47.824  27.266  1.00  0.00           H  
ATOM    642  CB  VAL    41      54.854  46.593  28.824  1.00  0.00           C  
ATOM    643  HB  VAL    41      54.878  45.528  29.054  1.00  0.00           H  
ATOM    644  CG1 VAL    41      55.575  47.234  29.998  1.00  0.00           C  
ATOM    645 HG11 VAL    41      55.606  48.299  29.765  1.00  0.00           H  
ATOM    646 HG12 VAL    41      55.079  47.107  30.960  1.00  0.00           H  
ATOM    647 HG13 VAL    41      56.631  46.967  30.032  1.00  0.00           H  
ATOM    648  CG2 VAL    41      53.403  47.092  28.904  1.00  0.00           C  
ATOM    649 HG21 VAL    41      52.702  46.441  28.382  1.00  0.00           H  
ATOM    650 HG22 VAL    41      53.045  47.063  29.934  1.00  0.00           H  
ATOM    651 HG23 VAL    41      53.288  48.091  28.483  1.00  0.00           H  
ATOM    652  C   VAL    41      56.944  46.250  27.429  1.00  0.00           C  
ATOM    653  O   VAL    41      57.211  45.090  27.006  1.00  0.00           O  
ATOM    654  N   GLU    42      57.825  47.094  27.873  1.00  0.00           N  
ATOM    655  H   GLU    42      57.483  48.040  27.968  1.00  0.00           H  
ATOM    656  CA  GLU    42      59.268  46.872  27.879  1.00  0.00           C  
ATOM    657  HA  GLU    42      59.464  45.802  27.938  1.00  0.00           H  
ATOM    658  CB  GLU    42      59.929  47.469  26.598  1.00  0.00           C  
ATOM    659  HB2 GLU    42      59.488  46.902  25.778  1.00  0.00           H  
ATOM    660  HB3 GLU    42      59.783  48.547  26.517  1.00  0.00           H  
ATOM    661  CG  GLU    42      61.495  47.280  26.451  1.00  0.00           C  
ATOM    662  HG2 GLU    42      61.782  47.673  25.476  1.00  0.00           H  
ATOM    663  HG3 GLU    42      61.933  47.964  27.178  1.00  0.00           H  
ATOM    664  CD  GLU    42      61.916  45.840  26.712  1.00  0.00           C  
ATOM    665  OE1 GLU    42      61.121  44.912  26.404  1.00  0.00           O  
ATOM    666  OE2 GLU    42      63.067  45.660  27.223  1.00  0.00           O  
ATOM    667  C   GLU    42      59.863  47.575  29.089  1.00  0.00           C  
ATOM    668  O   GLU    42      60.354  48.694  29.000  1.00  0.00           O  
ATOM    669  N   CYS    43      59.903  46.870  30.207  1.00  0.00           N  
ATOM    670  H   CYS    43      59.467  45.962  30.129  1.00  0.00           H  
ATOM    671  CA  CYS    43      60.382  47.386  31.434  1.00  0.00           C  
ATOM    672  HA  CYS    43      59.956  48.384  31.543  1.00  0.00           H  
ATOM    673  CB  CYS    43      59.943  46.422  32.630  1.00  0.00           C  
ATOM    674  HB2 CYS    43      60.301  45.407  32.458  1.00  0.00           H  
ATOM    675  HB3 CYS    43      60.585  46.774  33.437  1.00  0.00           H  
ATOM    676  SG  CYS    43      58.215  46.698  32.927  1.00  0.00           S  
ATOM    677  HG  CYS    43      57.522  45.838  32.175  1.00  0.00           H  
ATOM    678  C   CYS    43      61.858  47.429  31.451  1.00  0.00           C  
ATOM    679  O   CYS    43      62.475  46.432  31.232  1.00  0.00           O  
ATOM    680  N   ASP    44      62.463  48.517  31.882  1.00  0.00           N  
ATOM    681  H   ASP    44      61.862  49.284  32.144  1.00  0.00           H  
ATOM    682  CA  ASP    44      63.973  48.722  31.942  1.00  0.00           C  
ATOM    683  HA  ASP    44      64.466  47.826  31.565  1.00  0.00           H  
ATOM    684  CB  ASP    44      64.423  49.744  30.905  1.00  0.00           C  
ATOM    685  HB2 ASP    44      64.037  49.344  29.968  1.00  0.00           H  
ATOM    686  HB3 ASP    44      63.852  50.653  31.094  1.00  0.00           H  
ATOM    687  CG  ASP    44      65.988  49.947  30.746  1.00  0.00           C  
ATOM    688  OD1 ASP    44      66.473  50.305  29.657  1.00  0.00           O  
ATOM    689  OD2 ASP    44      66.779  49.518  31.629  1.00  0.00           O  
ATOM    690  C   ASP    44      64.457  49.033  33.371  1.00  0.00           C  
ATOM    691  O   ASP    44      64.393  50.153  33.864  1.00  0.00           O  
ATOM    692  N   PRO    45      64.947  48.012  34.070  1.00  0.00           N  
ATOM    693  CD  PRO    45      64.556  46.554  33.889  1.00  0.00           C  
ATOM    694  HD2 PRO    45      65.151  46.056  33.123  1.00  0.00           H  
ATOM    695  HD3 PRO    45      63.515  46.480  33.577  1.00  0.00           H  
ATOM    696  CG  PRO    45      64.650  45.891  35.225  1.00  0.00           C  
ATOM    697  HG2 PRO    45      64.932  44.838  35.225  1.00  0.00           H  
ATOM    698  HG3 PRO    45      63.732  46.022  35.797  1.00  0.00           H  
ATOM    699  CB  PRO    45      65.688  46.721  35.954  1.00  0.00           C  
ATOM    700  HB2 PRO    45      66.704  46.422  35.695  1.00  0.00           H  
ATOM    701  HB3 PRO    45      65.569  46.693  37.037  1.00  0.00           H  
ATOM    702  CA  PRO    45      65.538  48.174  35.384  1.00  0.00           C  
ATOM    703  HA  PRO    45      64.752  48.662  35.960  1.00  0.00           H  
ATOM    704  C   PRO    45      66.744  49.068  35.623  1.00  0.00           C  
ATOM    705  O   PRO    45      66.800  49.790  36.646  1.00  0.00           O  
ATOM    706  N   VAL    46      67.649  49.070  34.675  1.00  0.00           N  
ATOM    707  H   VAL    46      67.355  48.544  33.864  1.00  0.00           H  
ATOM    708  CA  VAL    46      68.917  49.784  34.608  1.00  0.00           C  
ATOM    709  HA  VAL    46      69.363  49.779  35.603  1.00  0.00           H  
ATOM    710  CB  VAL    46      69.945  49.098  33.696  1.00  0.00           C  
ATOM    711  HB  VAL    46      69.429  49.094  32.737  1.00  0.00           H  
ATOM    712  CG1 VAL    46      71.346  49.737  33.549  1.00  0.00           C  
ATOM    713 HG11 VAL    46      72.000  49.196  32.865  1.00  0.00           H  
ATOM    714 HG12 VAL    46      71.285  50.744  33.139  1.00  0.00           H  
ATOM    715 HG13 VAL    46      71.823  49.753  34.529  1.00  0.00           H  
ATOM    716  CG2 VAL    46      70.150  47.615  34.106  1.00  0.00           C  
ATOM    717 HG21 VAL    46      70.824  47.195  33.360  1.00  0.00           H  
ATOM    718 HG22 VAL    46      70.674  47.616  35.062  1.00  0.00           H  
ATOM    719 HG23 VAL    46      69.280  46.961  34.038  1.00  0.00           H  
ATOM    720  C   VAL    46      68.792  51.247  34.435  1.00  0.00           C  
ATOM    721  O   VAL    46      69.388  52.049  35.203  1.00  0.00           O  
ATOM    722  N   ARG    47      67.855  51.644  33.520  1.00  0.00           N  
ATOM    723  H   ARG    47      67.631  50.987  32.785  1.00  0.00           H  
ATOM    724  CA  ARG    47      67.428  53.049  33.229  1.00  0.00           C  
ATOM    725  HA  ARG    47      68.194  53.751  33.560  1.00  0.00           H  
ATOM    726  CB  ARG    47      67.132  53.158  31.712  1.00  0.00           C  
ATOM    727  HB2 ARG    47      66.707  52.203  31.404  1.00  0.00           H  
ATOM    728  HB3 ARG    47      66.421  53.973  31.575  1.00  0.00           H  
ATOM    729  CG  ARG    47      68.367  53.457  30.863  1.00  0.00           C  
ATOM    730  HG2 ARG    47      68.057  53.717  29.850  1.00  0.00           H  
ATOM    731  HG3 ARG    47      68.846  54.348  31.267  1.00  0.00           H  
ATOM    732  CD  ARG    47      69.539  52.420  30.853  1.00  0.00           C  
ATOM    733  HD2 ARG    47      70.295  52.796  30.163  1.00  0.00           H  
ATOM    734  HD3 ARG    47      70.089  52.449  31.794  1.00  0.00           H  
ATOM    735  NE  ARG    47      69.137  51.143  30.274  1.00  0.00           N  
ATOM    736  HE  ARG    47      68.137  51.072  30.155  1.00  0.00           H  
ATOM    737  CZ  ARG    47      69.890  50.109  29.883  1.00  0.00           C  
ATOM    738  NH1 ARG    47      71.204  50.054  30.022  1.00  0.00           N  
ATOM    739 HH11 ARG    47      71.748  50.836  30.358  1.00  0.00           H  
ATOM    740 HH12 ARG    47      71.706  49.232  29.720  1.00  0.00           H  
ATOM    741  NH2 ARG    47      69.319  48.951  29.574  1.00  0.00           N  
ATOM    742 HH21 ARG    47      68.316  48.852  29.504  1.00  0.00           H  
ATOM    743 HH22 ARG    47      69.847  48.133  29.307  1.00  0.00           H  
ATOM    744  C   ARG    47      66.228  53.491  34.062  1.00  0.00           C  
ATOM    745  O   ARG    47      65.845  54.650  34.029  1.00  0.00           O  
ATOM    746  N   LYS    48      65.802  52.610  34.933  1.00  0.00           N  
ATOM    747  H   LYS    48      66.174  51.674  34.867  1.00  0.00           H  
ATOM    748  CA  LYS    48      64.749  52.751  35.936  1.00  0.00           C  
ATOM    749  HA  LYS    48      64.409  51.749  36.196  1.00  0.00           H  
ATOM    750  CB  LYS    48      65.310  53.584  37.139  1.00  0.00           C  
ATOM    751  HB2 LYS    48      65.520  54.557  36.695  1.00  0.00           H  
ATOM    752  HB3 LYS    48      64.520  53.709  37.880  1.00  0.00           H  
ATOM    753  CG  LYS    48      66.504  53.021  37.940  1.00  0.00           C  
ATOM    754  HG2 LYS    48      66.261  52.023  38.305  1.00  0.00           H  
ATOM    755  HG3 LYS    48      67.400  52.806  37.357  1.00  0.00           H  
ATOM    756  CD  LYS    48      66.928  54.037  38.987  1.00  0.00           C  
ATOM    757  HD2 LYS    48      66.027  54.402  39.481  1.00  0.00           H  
ATOM    758  HD3 LYS    48      67.478  53.421  39.698  1.00  0.00           H  
ATOM    759  CE  LYS    48      67.764  55.198  38.388  1.00  0.00           C  
ATOM    760  HE2 LYS    48      68.589  54.636  37.951  1.00  0.00           H  
ATOM    761  HE3 LYS    48      67.140  55.812  37.740  1.00  0.00           H  
ATOM    762  NZ  LYS    48      68.120  56.020  39.578  1.00  0.00           N  
ATOM    763  HZ1 LYS    48      68.516  55.488  40.339  1.00  0.00           H  
ATOM    764  HZ2 LYS    48      68.799  56.674  39.215  1.00  0.00           H  
ATOM    765  HZ3 LYS    48      67.304  56.551  39.845  1.00  0.00           H  
ATOM    766  C   LYS    48      63.449  53.280  35.310  1.00  0.00           C  
ATOM    767  O   LYS    48      62.836  54.250  35.759  1.00  0.00           O  
ATOM    768  N   GLU    49      63.062  52.782  34.131  1.00  0.00           N  
ATOM    769  H   GLU    49      63.619  52.006  33.803  1.00  0.00           H  
ATOM    770  CA  GLU    49      61.991  53.275  33.186  1.00  0.00           C  
ATOM    771  HA  GLU    49      61.282  53.842  33.789  1.00  0.00           H  
ATOM    772  CB  GLU    49      62.578  54.206  32.107  1.00  0.00           C  
ATOM    773  HB2 GLU    49      61.799  54.610  31.460  1.00  0.00           H  
ATOM    774  HB3 GLU    49      63.104  55.035  32.581  1.00  0.00           H  
ATOM    775  CG  GLU    49      63.514  53.462  31.163  1.00  0.00           C  
ATOM    776  HG2 GLU    49      64.300  52.964  31.732  1.00  0.00           H  
ATOM    777  HG3 GLU    49      63.021  52.731  30.522  1.00  0.00           H  
ATOM    778  CD  GLU    49      64.205  54.446  30.164  1.00  0.00           C  
ATOM    779  OE1 GLU    49      64.356  54.021  29.018  1.00  0.00           O  
ATOM    780  OE2 GLU    49      64.535  55.578  30.582  1.00  0.00           O  
ATOM    781  C   GLU    49      61.166  52.199  32.482  1.00  0.00           C  
ATOM    782  O   GLU    49      61.539  50.997  32.425  1.00  0.00           O  
ATOM    783  N   VAL    50      59.928  52.497  32.120  1.00  0.00           N  
ATOM    784  H   VAL    50      59.701  53.480  32.155  1.00  0.00           H  
ATOM    785  CA  VAL    50      59.002  51.711  31.319  1.00  0.00           C  
ATOM    786  HA  VAL    50      59.507  50.856  30.868  1.00  0.00           H  
ATOM    787  CB  VAL    50      57.867  51.163  32.166  1.00  0.00           C  
ATOM    788  HB  VAL    50      57.222  51.970  32.513  1.00  0.00           H  
ATOM    789  CG1 VAL    50      57.014  50.200  31.255  1.00  0.00           C  
ATOM    790 HG11 VAL    50      56.226  49.703  31.821  1.00  0.00           H  
ATOM    791 HG12 VAL    50      56.505  50.553  30.359  1.00  0.00           H  
ATOM    792 HG13 VAL    50      57.650  49.366  30.955  1.00  0.00           H  
ATOM    793  CG2 VAL    50      58.354  50.371  33.330  1.00  0.00           C  
ATOM    794 HG21 VAL    50      59.056  49.598  33.018  1.00  0.00           H  
ATOM    795 HG22 VAL    50      58.984  51.014  33.944  1.00  0.00           H  
ATOM    796 HG23 VAL    50      57.581  49.972  33.988  1.00  0.00           H  
ATOM    797  C   VAL    50      58.496  52.510  30.130  1.00  0.00           C  
ATOM    798  O   VAL    50      58.271  53.721  30.227  1.00  0.00           O  
ATOM    799  N   SER    51      58.549  51.881  28.987  1.00  0.00           N  
ATOM    800  H   SER    51      58.807  50.906  29.042  1.00  0.00           H  
ATOM    801  CA  SER    51      58.011  52.273  27.663  1.00  0.00           C  
ATOM    802  HA  SER    51      57.572  53.264  27.779  1.00  0.00           H  
ATOM    803  CB  SER    51      59.196  52.376  26.716  1.00  0.00           C  
ATOM    804  HB2 SER    51      59.800  53.218  27.055  1.00  0.00           H  
ATOM    805  HB3 SER    51      59.763  51.447  26.646  1.00  0.00           H  
ATOM    806  OG  SER    51      58.751  52.724  25.408  1.00  0.00           O  
ATOM    807  HG  SER    51      59.397  53.377  25.130  1.00  0.00           H  
ATOM    808  C   SER    51      57.019  51.290  27.055  1.00  0.00           C  
ATOM    809  O   SER    51      57.193  50.070  27.277  1.00  0.00           O  
ATOM    810  N   VAL    52      55.987  51.944  26.465  1.00  0.00           N  
ATOM    811  H   VAL    52      56.014  52.954  26.460  1.00  0.00           H  
ATOM    812  CA  VAL    52      54.795  51.314  25.929  1.00  0.00           C  
ATOM    813  HA  VAL    52      54.957  50.247  26.085  1.00  0.00           H  
ATOM    814  CB  VAL    52      53.499  51.717  26.731  1.00  0.00           C  
ATOM    815  HB  VAL    52      53.439  52.805  26.699  1.00  0.00           H  
ATOM    816  CG1 VAL    52      52.258  51.306  26.016  1.00  0.00           C  
ATOM    817 HG11 VAL    52      52.333  50.277  25.665  1.00  0.00           H  
ATOM    818 HG12 VAL    52      51.442  51.475  26.717  1.00  0.00           H  
ATOM    819 HG13 VAL    52      52.086  52.007  25.198  1.00  0.00           H  
ATOM    820  CG2 VAL    52      53.590  51.124  28.129  1.00  0.00           C  
ATOM    821 HG21 VAL    52      54.011  51.936  28.722  1.00  0.00           H  
ATOM    822 HG22 VAL    52      52.615  50.829  28.517  1.00  0.00           H  
ATOM    823 HG23 VAL    52      54.223  50.244  28.021  1.00  0.00           H  
ATOM    824  C   VAL    52      54.771  51.568  24.443  1.00  0.00           C  
ATOM    825  O   VAL    52      54.937  52.722  23.945  1.00  0.00           O  
ATOM    826  N   ARG    53      54.454  50.498  23.643  1.00  0.00           N  
ATOM    827  H   ARG    53      54.529  49.554  23.993  1.00  0.00           H  
ATOM    828  CA  ARG    53      53.953  50.624  22.256  1.00  0.00           C  
ATOM    829  HA  ARG    53      54.677  51.256  21.741  1.00  0.00           H  
ATOM    830  CB  ARG    53      53.881  49.242  21.568  1.00  0.00           C  
ATOM    831  HB2 ARG    53      53.158  48.610  22.085  1.00  0.00           H  
ATOM    832  HB3 ARG    53      53.592  49.409  20.531  1.00  0.00           H  
ATOM    833  CG  ARG    53      55.184  48.433  21.528  1.00  0.00           C  
ATOM    834  HG2 ARG    53      55.951  49.023  21.026  1.00  0.00           H  
ATOM    835  HG3 ARG    53      55.440  48.285  22.577  1.00  0.00           H  
ATOM    836  CD  ARG    53      55.005  47.066  20.897  1.00  0.00           C  
ATOM    837  HD2 ARG    53      54.118  46.737  21.439  1.00  0.00           H  
ATOM    838  HD3 ARG    53      54.820  47.162  19.827  1.00  0.00           H  
ATOM    839  NE  ARG    53      56.010  46.063  21.188  1.00  0.00           N  
ATOM    840  HE  ARG    53      56.197  45.970  22.176  1.00  0.00           H  
ATOM    841  CZ  ARG    53      56.628  45.230  20.369  1.00  0.00           C  
ATOM    842  NH1 ARG    53      56.368  45.022  19.087  1.00  0.00           N  
ATOM    843 HH11 ARG    53      55.516  45.411  18.709  1.00  0.00           H  
ATOM    844 HH12 ARG    53      56.985  44.486  18.493  1.00  0.00           H  
ATOM    845  NH2 ARG    53      57.557  44.443  20.868  1.00  0.00           N  
ATOM    846 HH21 ARG    53      57.894  44.469  21.819  1.00  0.00           H  
ATOM    847 HH22 ARG    53      57.861  43.686  20.273  1.00  0.00           H  
ATOM    848  C   ARG    53      52.555  51.306  22.126  1.00  0.00           C  
ATOM    849  O   ARG    53      51.525  50.831  22.695  1.00  0.00           O  
ATOM    850  N   THR    54      52.503  52.457  21.430  1.00  0.00           N  
ATOM    851  H   THR    54      53.323  52.800  20.950  1.00  0.00           H  
ATOM    852  CA  THR    54      51.240  53.187  21.257  1.00  0.00           C  
ATOM    853  HA  THR    54      50.555  53.003  22.085  1.00  0.00           H  
ATOM    854  CB  THR    54      51.502  54.681  21.099  1.00  0.00           C  
ATOM    855  HB  THR    54      50.504  55.089  20.937  1.00  0.00           H  
ATOM    856  CG2 THR    54      52.031  55.254  22.357  1.00  0.00           C  
ATOM    857 HG21 THR    54      51.377  55.080  23.212  1.00  0.00           H  
ATOM    858 HG22 THR    54      53.071  54.981  22.535  1.00  0.00           H  
ATOM    859 HG23 THR    54      51.996  56.312  22.101  1.00  0.00           H  
ATOM    860  OG1 THR    54      52.462  55.070  20.043  1.00  0.00           O  
ATOM    861  HG1 THR    54      52.782  54.228  19.711  1.00  0.00           H  
ATOM    862  C   THR    54      50.538  52.792  19.990  1.00  0.00           C  
ATOM    863  O   THR    54      51.149  52.702  18.953  1.00  0.00           O  
ATOM    864  N   GLY    55      49.225  52.595  20.035  1.00  0.00           N  
ATOM    865  H   GLY    55      48.807  52.743  20.942  1.00  0.00           H  
ATOM    866  CA  GLY    55      48.307  52.421  18.912  1.00  0.00           C  
ATOM    867  HA2 GLY    55      47.294  52.211  19.255  1.00  0.00           H  
ATOM    868  HA3 GLY    55      48.156  53.327  18.326  1.00  0.00           H  
ATOM    869  C   GLY    55      48.645  51.264  17.951  1.00  0.00           C  
ATOM    870  O   GLY    55      48.064  51.167  16.870  1.00  0.00           O  
ATOM    871  N   GLY    56      49.501  50.312  18.373  1.00  0.00           N  
ATOM    872  H   GLY    56      49.946  50.561  19.245  1.00  0.00           H  
ATOM    873  CA  GLY    56      49.891  49.188  17.564  1.00  0.00           C  
ATOM    874  HA2 GLY    56      48.974  48.739  17.181  1.00  0.00           H  
ATOM    875  HA3 GLY    56      50.520  49.535  16.744  1.00  0.00           H  
ATOM    876  C   GLY    56      50.776  48.182  18.256  1.00  0.00           C  
ATOM    877  O   GLY    56      51.240  48.458  19.350  1.00  0.00           O  
ATOM    878  N   LEU    57      50.961  46.995  17.707  1.00  0.00           N  
ATOM    879  H   LEU    57      50.492  46.825  16.829  1.00  0.00           H  
ATOM    880  CA  LEU    57      51.670  45.803  18.293  1.00  0.00           C  
ATOM    881  HA  LEU    57      51.772  46.000  19.360  1.00  0.00           H  
ATOM    882  CB  LEU    57      50.778  44.519  18.078  1.00  0.00           C  
ATOM    883  HB2 LEU    57      50.793  44.316  17.007  1.00  0.00           H  
ATOM    884  HB3 LEU    57      51.282  43.706  18.600  1.00  0.00           H  
ATOM    885  CG  LEU    57      49.322  44.751  18.532  1.00  0.00           C  
ATOM    886  HG  LEU    57      48.772  45.308  17.773  1.00  0.00           H  
ATOM    887  CD1 LEU    57      48.536  43.445  18.499  1.00  0.00           C  
ATOM    888 HD11 LEU    57      47.467  43.645  18.572  1.00  0.00           H  
ATOM    889 HD12 LEU    57      48.653  42.914  17.554  1.00  0.00           H  
ATOM    890 HD13 LEU    57      48.815  42.807  19.338  1.00  0.00           H  
ATOM    891  CD2 LEU    57      49.163  45.338  19.962  1.00  0.00           C  
ATOM    892 HD21 LEU    57      49.769  44.746  20.647  1.00  0.00           H  
ATOM    893 HD22 LEU    57      49.513  46.370  19.978  1.00  0.00           H  
ATOM    894 HD23 LEU    57      48.130  45.278  20.304  1.00  0.00           H  
ATOM    895  C   LEU    57      53.064  45.637  17.598  1.00  0.00           C  
ATOM    896  O   LEU    57      53.903  44.930  18.221  1.00  0.00           O  
ATOM    897  N   ALA    58      53.273  46.107  16.319  1.00  0.00           N  
ATOM    898  H   ALA    58      52.574  46.730  15.939  1.00  0.00           H  
ATOM    899  CA  ALA    58      54.400  45.785  15.540  1.00  0.00           C  
ATOM    900  HA  ALA    58      54.465  44.698  15.570  1.00  0.00           H  
ATOM    901  CB  ALA    58      54.194  46.383  14.121  1.00  0.00           C  
ATOM    902  HB1 ALA    58      54.324  47.465  14.141  1.00  0.00           H  
ATOM    903  HB2 ALA    58      54.949  45.950  13.464  1.00  0.00           H  
ATOM    904  HB3 ALA    58      53.264  46.006  13.695  1.00  0.00           H  
ATOM    905  C   ALA    58      55.694  46.276  16.153  1.00  0.00           C  
ATOM    906  O   ALA    58      55.819  47.303  16.872  1.00  0.00           O  
ATOM    907  N   ASP    59      56.859  45.664  15.860  1.00  0.00           N  
ATOM    908  H   ASP    59      56.729  44.802  15.349  1.00  0.00           H  
ATOM    909  CA  ASP    59      58.160  46.311  16.182  1.00  0.00           C  
ATOM    910  HA  ASP    59      58.237  46.532  17.246  1.00  0.00           H  
ATOM    911  CB  ASP    59      59.412  45.407  15.891  1.00  0.00           C  
ATOM    912  HB2 ASP    59      59.599  45.289  14.823  1.00  0.00           H  
ATOM    913  HB3 ASP    59      60.256  45.943  16.325  1.00  0.00           H  
ATOM    914  CG  ASP    59      59.206  43.986  16.523  1.00  0.00           C  
ATOM    915  OD1 ASP    59      59.765  42.934  16.071  1.00  0.00           O  
ATOM    916  OD2 ASP    59      58.659  43.895  17.709  1.00  0.00           O  
ATOM    917  C   ASP    59      58.344  47.641  15.484  1.00  0.00           C  
ATOM    918  O   ASP    59      59.142  48.482  15.927  1.00  0.00           O  
ATOM    919  N   LYS    60      57.593  47.977  14.430  1.00  0.00           N  
ATOM    920  H   LYS    60      56.897  47.325  14.097  1.00  0.00           H  
ATOM    921  CA  LYS    60      57.503  49.346  13.859  1.00  0.00           C  
ATOM    922  HA  LYS    60      58.481  49.793  13.681  1.00  0.00           H  
ATOM    923  CB  LYS    60      56.795  49.210  12.466  1.00  0.00           C  
ATOM    924  HB2 LYS    60      55.763  49.046  12.775  1.00  0.00           H  
ATOM    925  HB3 LYS    60      56.929  50.188  12.002  1.00  0.00           H  
ATOM    926  CG  LYS    60      57.109  48.062  11.512  1.00  0.00           C  
ATOM    927  HG2 LYS    60      58.122  48.275  11.169  1.00  0.00           H  
ATOM    928  HG3 LYS    60      57.046  47.111  12.040  1.00  0.00           H  
ATOM    929  CD  LYS    60      56.173  47.749  10.355  1.00  0.00           C  
ATOM    930  HD2 LYS    60      55.411  47.122  10.817  1.00  0.00           H  
ATOM    931  HD3 LYS    60      55.743  48.653   9.924  1.00  0.00           H  
ATOM    932  CE  LYS    60      56.893  46.925   9.272  1.00  0.00           C  
ATOM    933  HE2 LYS    60      56.335  47.024   8.341  1.00  0.00           H  
ATOM    934  HE3 LYS    60      57.896  47.312   9.091  1.00  0.00           H  
ATOM    935  NZ  LYS    60      57.055  45.506   9.796  1.00  0.00           N  
ATOM    936  HZ1 LYS    60      56.156  45.093   9.996  1.00  0.00           H  
ATOM    937  HZ2 LYS    60      57.558  44.922   9.143  1.00  0.00           H  
ATOM    938  HZ3 LYS    60      57.682  45.585  10.584  1.00  0.00           H  
ATOM    939  C   LYS    60      56.782  50.416  14.674  1.00  0.00           C  
ATOM    940  O   LYS    60      56.882  51.588  14.336  1.00  0.00           O  
ATOM    941  N   SER    61      56.061  50.081  15.719  1.00  0.00           N  
ATOM    942  H   SER    61      55.963  49.090  15.883  1.00  0.00           H  
ATOM    943  CA  SER    61      55.188  50.942  16.463  1.00  0.00           C  
ATOM    944  HA  SER    61      54.626  51.533  15.740  1.00  0.00           H  
ATOM    945  CB  SER    61      54.156  50.070  17.295  1.00  0.00           C  
ATOM    946  HB2 SER    61      54.715  49.587  18.097  1.00  0.00           H  
ATOM    947  HB3 SER    61      53.359  50.556  17.859  1.00  0.00           H  
ATOM    948  OG  SER    61      53.393  49.205  16.445  1.00  0.00           O  
ATOM    949  HG  SER    61      53.302  49.759  15.666  1.00  0.00           H  
ATOM    950  C   SER    61      55.945  51.868  17.443  1.00  0.00           C  
ATOM    951  O   SER    61      56.890  51.424  18.087  1.00  0.00           O  
ATOM    952  N   SER    62      55.592  53.169  17.332  1.00  0.00           N  
ATOM    953  H   SER    62      54.849  53.448  16.708  1.00  0.00           H  
ATOM    954  CA  SER    62      56.223  54.150  18.138  1.00  0.00           C  
ATOM    955  HA  SER    62      57.281  53.944  17.974  1.00  0.00           H  
ATOM    956  CB  SER    62      55.973  55.630  17.728  1.00  0.00           C  
ATOM    957  HB2 SER    62      56.394  56.242  18.526  1.00  0.00           H  
ATOM    958  HB3 SER    62      56.528  55.817  16.809  1.00  0.00           H  
ATOM    959  OG  SER    62      54.560  55.850  17.673  1.00  0.00           O  
ATOM    960  HG  SER    62      54.432  56.795  17.562  1.00  0.00           H  
ATOM    961  C   SER    62      55.995  53.948  19.622  1.00  0.00           C  
ATOM    962  O   SER    62      55.131  53.220  20.123  1.00  0.00           O  
ATOM    963  N   ARG    63      56.834  54.571  20.493  1.00  0.00           N  
ATOM    964  H   ARG    63      57.577  55.118  20.083  1.00  0.00           H  
ATOM    965  CA  ARG    63      56.913  54.470  21.911  1.00  0.00           C  
ATOM    966  HA  ARG    63      56.251  53.673  22.248  1.00  0.00           H  
ATOM    967  CB  ARG    63      58.335  54.031  22.302  1.00  0.00           C  
ATOM    968  HB2 ARG    63      59.046  54.798  21.998  1.00  0.00           H  
ATOM    969  HB3 ARG    63      58.524  54.011  23.375  1.00  0.00           H  
ATOM    970  CG  ARG    63      58.789  52.695  21.841  1.00  0.00           C  
ATOM    971  HG2 ARG    63      58.731  52.713  20.752  1.00  0.00           H  
ATOM    972  HG3 ARG    63      59.829  52.532  22.125  1.00  0.00           H  
ATOM    973  CD  ARG    63      57.994  51.504  22.355  1.00  0.00           C  
ATOM    974  HD2 ARG    63      58.228  51.353  23.408  1.00  0.00           H  
ATOM    975  HD3 ARG    63      56.964  51.805  22.160  1.00  0.00           H  
ATOM    976  NE  ARG    63      58.269  50.298  21.599  1.00  0.00           N  
ATOM    977  HE  ARG    63      58.171  50.230  20.596  1.00  0.00           H  
ATOM    978  CZ  ARG    63      58.670  49.182  22.121  1.00  0.00           C  
ATOM    979  NH1 ARG    63      58.933  48.967  23.376  1.00  0.00           N  
ATOM    980 HH11 ARG    63      59.238  49.764  23.915  1.00  0.00           H  
ATOM    981 HH12 ARG    63      59.324  48.060  23.583  1.00  0.00           H  
ATOM    982  NH2 ARG    63      58.717  48.149  21.288  1.00  0.00           N  
ATOM    983 HH21 ARG    63      58.430  48.137  20.319  1.00  0.00           H  
ATOM    984 HH22 ARG    63      58.832  47.257  21.746  1.00  0.00           H  
ATOM    985  C   ARG    63      56.513  55.716  22.713  1.00  0.00           C  
ATOM    986  O   ARG    63      56.608  56.817  22.223  1.00  0.00           O  
ATOM    987  N   LYS    64      56.165  55.505  23.967  1.00  0.00           N  
ATOM    988  H   LYS    64      56.233  54.550  24.286  1.00  0.00           H  
ATOM    989  CA  LYS    64      55.932  56.405  25.055  1.00  0.00           C  
ATOM    990  HA  LYS    64      56.337  57.352  24.699  1.00  0.00           H  
ATOM    991  CB  LYS    64      54.436  56.658  25.122  1.00  0.00           C  
ATOM    992  HB2 LYS    64      54.079  56.714  24.094  1.00  0.00           H  
ATOM    993  HB3 LYS    64      53.942  55.770  25.517  1.00  0.00           H  
ATOM    994  CG  LYS    64      54.078  57.895  25.884  1.00  0.00           C  
ATOM    995  HG2 LYS    64      54.301  57.743  26.940  1.00  0.00           H  
ATOM    996  HG3 LYS    64      54.624  58.735  25.454  1.00  0.00           H  
ATOM    997  CD  LYS    64      52.604  58.183  25.798  1.00  0.00           C  
ATOM    998  HD2 LYS    64      52.325  58.337  24.756  1.00  0.00           H  
ATOM    999  HD3 LYS    64      52.053  57.329  26.191  1.00  0.00           H  
ATOM   1000  CE  LYS    64      52.262  59.457  26.683  1.00  0.00           C  
ATOM   1001  HE2 LYS    64      52.527  59.309  27.730  1.00  0.00           H  
ATOM   1002  HE3 LYS    64      53.000  60.165  26.303  1.00  0.00           H  
ATOM   1003  NZ  LYS    64      50.874  60.072  26.602  1.00  0.00           N  
ATOM   1004  HZ1 LYS    64      50.159  59.429  26.913  1.00  0.00           H  
ATOM   1005  HZ2 LYS    64      50.887  60.872  27.218  1.00  0.00           H  
ATOM   1006  HZ3 LYS    64      50.635  60.430  25.689  1.00  0.00           H  
ATOM   1007  C   LYS    64      56.588  55.913  26.388  1.00  0.00           C  
ATOM   1008  O   LYS    64      56.428  54.741  26.720  1.00  0.00           O  
ATOM   1009  N   THR    65      57.432  56.727  27.080  1.00  0.00           N  
ATOM   1010  H   THR    65      57.441  57.689  26.773  1.00  0.00           H  
ATOM   1011  CA  THR    65      58.248  56.310  28.256  1.00  0.00           C  
ATOM   1012  HA  THR    65      58.172  55.248  28.490  1.00  0.00           H  
ATOM   1013  CB  THR    65      59.795  56.619  27.878  1.00  0.00           C  
ATOM   1014  HB  THR    65      59.887  57.688  28.069  1.00  0.00           H  
ATOM   1015  CG2 THR    65      60.809  55.842  28.728  1.00  0.00           C  
ATOM   1016 HG21 THR    65      60.709  55.960  29.807  1.00  0.00           H  
ATOM   1017 HG22 THR    65      60.734  54.775  28.515  1.00  0.00           H  
ATOM   1018 HG23 THR    65      61.757  56.164  28.299  1.00  0.00           H  
ATOM   1019  OG1 THR    65      60.092  56.336  26.522  1.00  0.00           O  
ATOM   1020  HG1 THR    65      60.198  57.090  25.938  1.00  0.00           H  
ATOM   1021  C   THR    65      57.893  57.075  29.503  1.00  0.00           C  
ATOM   1022  O   THR    65      57.515  58.265  29.471  1.00  0.00           O  
ATOM   1023  N   TYR    66      58.224  56.482  30.650  1.00  0.00           N  
ATOM   1024  H   TYR    66      58.390  55.491  30.548  1.00  0.00           H  
ATOM   1025  CA  TYR    66      58.181  57.018  32.030  1.00  0.00           C  
ATOM   1026  HA  TYR    66      58.376  58.084  31.916  1.00  0.00           H  
ATOM   1027  CB  TYR    66      56.820  56.783  32.692  1.00  0.00           C  
ATOM   1028  HB2 TYR    66      56.868  55.755  33.052  1.00  0.00           H  
ATOM   1029  HB3 TYR    66      56.794  57.540  33.475  1.00  0.00           H  
ATOM   1030  CG  TYR    66      55.565  56.852  31.822  1.00  0.00           C  
ATOM   1031  CD1 TYR    66      55.345  55.930  30.793  1.00  0.00           C  
ATOM   1032  HD1 TYR    66      56.000  55.088  30.623  1.00  0.00           H  
ATOM   1033  CE1 TYR    66      54.289  55.969  29.931  1.00  0.00           C  
ATOM   1034  HE1 TYR    66      54.152  55.275  29.115  1.00  0.00           H  
ATOM   1035  CZ  TYR    66      53.357  57.043  30.066  1.00  0.00           C  
ATOM   1036  OH  TYR    66      52.402  57.199  29.138  1.00  0.00           O  
ATOM   1037  HH  TYR    66      51.503  57.313  29.456  1.00  0.00           H  
ATOM   1038  CE2 TYR    66      53.544  57.987  31.081  1.00  0.00           C  
ATOM   1039  HE2 TYR    66      52.854  58.818  31.061  1.00  0.00           H  
ATOM   1040  CD2 TYR    66      54.623  57.835  31.998  1.00  0.00           C  
ATOM   1041  HD2 TYR    66      54.753  58.527  32.817  1.00  0.00           H  
ATOM   1042  C   TYR    66      59.302  56.457  32.912  1.00  0.00           C  
ATOM   1043  O   TYR    66      59.721  55.314  32.817  1.00  0.00           O  
ATOM   1044  N   THR    67      59.792  57.345  33.824  1.00  0.00           N  
ATOM   1045  H   THR    67      59.477  58.304  33.833  1.00  0.00           H  
ATOM   1046  CA  THR    67      60.921  57.043  34.797  1.00  0.00           C  
ATOM   1047  HA  THR    67      61.403  56.079  34.636  1.00  0.00           H  
ATOM   1048  CB  THR    67      61.999  58.209  34.783  1.00  0.00           C  
ATOM   1049  HB  THR    67      61.544  59.059  35.290  1.00  0.00           H  
ATOM   1050  CG2 THR    67      63.160  57.842  35.587  1.00  0.00           C  
ATOM   1051 HG21 THR    67      63.963  58.537  35.343  1.00  0.00           H  
ATOM   1052 HG22 THR    67      62.878  57.962  36.633  1.00  0.00           H  
ATOM   1053 HG23 THR    67      63.468  56.815  35.390  1.00  0.00           H  
ATOM   1054  OG1 THR    67      62.434  58.542  33.408  1.00  0.00           O  
ATOM   1055  HG1 THR    67      62.577  59.488  33.490  1.00  0.00           H  
ATOM   1056  C   THR    67      60.289  56.921  36.256  1.00  0.00           C  
ATOM   1057  O   THR    67      59.281  57.570  36.592  1.00  0.00           O  
ATOM   1058  N   PHE    68      60.843  56.010  37.100  1.00  0.00           N  
ATOM   1059  H   PHE    68      61.684  55.542  36.795  1.00  0.00           H  
ATOM   1060  CA  PHE    68      60.420  55.663  38.435  1.00  0.00           C  
ATOM   1061  HA  PHE    68      59.862  56.451  38.940  1.00  0.00           H  
ATOM   1062  CB  PHE    68      59.489  54.413  38.365  1.00  0.00           C  
ATOM   1063  HB2 PHE    68      60.094  53.543  38.110  1.00  0.00           H  
ATOM   1064  HB3 PHE    68      59.219  54.174  39.394  1.00  0.00           H  
ATOM   1065  CG  PHE    68      58.269  54.618  37.483  1.00  0.00           C  
ATOM   1066  CD1 PHE    68      57.177  55.371  37.878  1.00  0.00           C  
ATOM   1067  HD1 PHE    68      57.047  55.856  38.834  1.00  0.00           H  
ATOM   1068  CE1 PHE    68      56.070  55.567  37.044  1.00  0.00           C  
ATOM   1069  HE1 PHE    68      55.154  56.027  37.385  1.00  0.00           H  
ATOM   1070  CZ  PHE    68      56.129  55.009  35.757  1.00  0.00           C  
ATOM   1071  HZ  PHE    68      55.277  55.176  35.113  1.00  0.00           H  
ATOM   1072  CE2 PHE    68      57.286  54.377  35.300  1.00  0.00           C  
ATOM   1073  HE2 PHE    68      57.243  53.898  34.332  1.00  0.00           H  
ATOM   1074  CD2 PHE    68      58.376  54.201  36.157  1.00  0.00           C  
ATOM   1075  HD2 PHE    68      59.201  53.571  35.861  1.00  0.00           H  
ATOM   1076  C   PHE    68      61.734  55.373  39.200  1.00  0.00           C  
ATOM   1077  O   PHE    68      62.886  55.373  38.706  1.00  0.00           O  
ATOM   1078  N   ASP    69      61.531  55.039  40.472  1.00  0.00           N  
ATOM   1079  H   ASP    69      60.642  54.783  40.878  1.00  0.00           H  
ATOM   1080  CA  ASP    69      62.736  54.818  41.374  1.00  0.00           C  
ATOM   1081  HA  ASP    69      63.566  55.475  41.118  1.00  0.00           H  
ATOM   1082  CB  ASP    69      62.530  55.124  42.860  1.00  0.00           C  
ATOM   1083  HB2 ASP    69      61.773  54.486  43.316  1.00  0.00           H  
ATOM   1084  HB3 ASP    69      63.461  55.021  43.417  1.00  0.00           H  
ATOM   1085  CG  ASP    69      62.043  56.561  43.029  1.00  0.00           C  
ATOM   1086  OD1 ASP    69      62.830  57.549  42.815  1.00  0.00           O  
ATOM   1087  OD2 ASP    69      60.888  56.781  43.385  1.00  0.00           O  
ATOM   1088  C   ASP    69      63.208  53.398  41.208  1.00  0.00           C  
ATOM   1089  O   ASP    69      64.419  53.070  41.207  1.00  0.00           O  
ATOM   1090  N   MET    70      62.296  52.432  41.075  1.00  0.00           N  
ATOM   1091  H   MET    70      61.321  52.697  41.061  1.00  0.00           H  
ATOM   1092  CA  MET    70      62.584  51.024  40.791  1.00  0.00           C  
ATOM   1093  HA  MET    70      63.573  50.997  40.333  1.00  0.00           H  
ATOM   1094  CB  MET    70      62.578  50.122  42.051  1.00  0.00           C  
ATOM   1095  HB2 MET    70      61.545  50.035  42.388  1.00  0.00           H  
ATOM   1096  HB3 MET    70      63.044  49.144  41.933  1.00  0.00           H  
ATOM   1097  CG  MET    70      63.295  50.730  43.282  1.00  0.00           C  
ATOM   1098  HG2 MET    70      64.219  51.079  42.821  1.00  0.00           H  
ATOM   1099  HG3 MET    70      62.654  51.522  43.669  1.00  0.00           H  
ATOM   1100  SD  MET    70      63.814  49.670  44.642  1.00  0.00           S  
ATOM   1101  CE  MET    70      62.965  50.569  45.901  1.00  0.00           C  
ATOM   1102  HE1 MET    70      63.137  50.172  46.901  1.00  0.00           H  
ATOM   1103  HE2 MET    70      63.322  51.595  45.982  1.00  0.00           H  
ATOM   1104  HE3 MET    70      61.876  50.532  45.860  1.00  0.00           H  
ATOM   1105  C   MET    70      61.651  50.498  39.659  1.00  0.00           C  
ATOM   1106  O   MET    70      60.462  50.774  39.589  1.00  0.00           O  
ATOM   1107  N   VAL    71      62.224  49.608  38.839  1.00  0.00           N  
ATOM   1108  H   VAL    71      63.192  49.319  38.859  1.00  0.00           H  
ATOM   1109  CA  VAL    71      61.413  48.833  37.839  1.00  0.00           C  
ATOM   1110  HA  VAL    71      60.345  48.971  38.005  1.00  0.00           H  
ATOM   1111  CB  VAL    71      61.618  49.299  36.401  1.00  0.00           C  
ATOM   1112  HB  VAL    71      62.696  49.359  36.255  1.00  0.00           H  
ATOM   1113  CG1 VAL    71      61.088  48.455  35.331  1.00  0.00           C  
ATOM   1114 HG11 VAL    71      61.488  48.842  34.394  1.00  0.00           H  
ATOM   1115 HG12 VAL    71      61.345  47.397  35.383  1.00  0.00           H  
ATOM   1116 HG13 VAL    71      60.002  48.522  35.391  1.00  0.00           H  
ATOM   1117  CG2 VAL    71      61.094  50.756  36.268  1.00  0.00           C  
ATOM   1118 HG21 VAL    71      61.389  50.949  35.237  1.00  0.00           H  
ATOM   1119 HG22 VAL    71      60.008  50.739  36.354  1.00  0.00           H  
ATOM   1120 HG23 VAL    71      61.512  51.538  36.903  1.00  0.00           H  
ATOM   1121  C   VAL    71      61.628  47.274  37.972  1.00  0.00           C  
ATOM   1122  O   VAL    71      62.738  46.880  37.907  1.00  0.00           O  
ATOM   1123  N   PHE    72      60.537  46.506  38.014  1.00  0.00           N  
ATOM   1124  H   PHE    72      59.642  46.925  38.223  1.00  0.00           H  
ATOM   1125  CA  PHE    72      60.519  45.030  37.950  1.00  0.00           C  
ATOM   1126  HA  PHE    72      61.548  44.672  37.936  1.00  0.00           H  
ATOM   1127  CB  PHE    72      59.944  44.570  39.312  1.00  0.00           C  
ATOM   1128  HB2 PHE    72      58.879  44.799  39.325  1.00  0.00           H  
ATOM   1129  HB3 PHE    72      59.986  43.480  39.314  1.00  0.00           H  
ATOM   1130  CG  PHE    72      60.658  45.168  40.561  1.00  0.00           C  
ATOM   1131  CD1 PHE    72      62.080  45.147  40.622  1.00  0.00           C  
ATOM   1132  HD1 PHE    72      62.688  44.661  39.873  1.00  0.00           H  
ATOM   1133  CE1 PHE    72      62.713  45.697  41.768  1.00  0.00           C  
ATOM   1134  HE1 PHE    72      63.791  45.749  41.722  1.00  0.00           H  
ATOM   1135  CZ  PHE    72      61.936  46.248  42.805  1.00  0.00           C  
ATOM   1136  HZ  PHE    72      62.342  46.610  43.738  1.00  0.00           H  
ATOM   1137  CE2 PHE    72      60.509  46.115  42.763  1.00  0.00           C  
ATOM   1138  HE2 PHE    72      59.851  46.506  43.526  1.00  0.00           H  
ATOM   1139  CD2 PHE    72      59.843  45.659  41.631  1.00  0.00           C  
ATOM   1140  HD2 PHE    72      58.764  45.622  41.652  1.00  0.00           H  
ATOM   1141  C   PHE    72      59.742  44.513  36.751  1.00  0.00           C  
ATOM   1142  O   PHE    72      58.529  44.551  36.643  1.00  0.00           O  
ATOM   1143  N   GLY    73      60.519  43.941  35.859  1.00  0.00           N  
ATOM   1144  H   GLY    73      61.494  43.819  36.090  1.00  0.00           H  
ATOM   1145  CA  GLY    73      59.980  43.156  34.732  1.00  0.00           C  
ATOM   1146  HA2 GLY    73      59.230  43.793  34.263  1.00  0.00           H  
ATOM   1147  HA3 GLY    73      60.740  43.025  33.962  1.00  0.00           H  
ATOM   1148  C   GLY    73      59.281  41.806  35.251  1.00  0.00           C  
ATOM   1149  O   GLY    73      59.262  41.511  36.446  1.00  0.00           O  
ATOM   1150  N   ALA    74      58.740  40.979  34.365  1.00  0.00           N  
ATOM   1151  H   ALA    74      58.883  41.150  33.380  1.00  0.00           H  
ATOM   1152  CA  ALA    74      58.155  39.676  34.702  1.00  0.00           C  
ATOM   1153  HA  ALA    74      57.320  39.888  35.369  1.00  0.00           H  
ATOM   1154  CB  ALA    74      57.619  39.128  33.350  1.00  0.00           C  
ATOM   1155  HB1 ALA    74      56.875  39.752  32.855  1.00  0.00           H  
ATOM   1156  HB2 ALA    74      58.377  38.932  32.592  1.00  0.00           H  
ATOM   1157  HB3 ALA    74      57.172  38.143  33.484  1.00  0.00           H  
ATOM   1158  C   ALA    74      59.077  38.671  35.382  1.00  0.00           C  
ATOM   1159  O   ALA    74      58.501  37.911  36.153  1.00  0.00           O  
ATOM   1160  N   SER    75      60.471  38.559  35.113  1.00  0.00           N  
ATOM   1161  H   SER    75      60.800  39.225  34.429  1.00  0.00           H  
ATOM   1162  CA  SER    75      61.393  37.661  35.794  1.00  0.00           C  
ATOM   1163  HA  SER    75      61.002  36.644  35.824  1.00  0.00           H  
ATOM   1164  CB  SER    75      62.670  37.419  34.999  1.00  0.00           C  
ATOM   1165  HB2 SER    75      63.256  38.337  34.947  1.00  0.00           H  
ATOM   1166  HB3 SER    75      63.262  36.620  35.443  1.00  0.00           H  
ATOM   1167  OG  SER    75      62.269  37.012  33.686  1.00  0.00           O  
ATOM   1168  HG  SER    75      62.035  37.852  33.285  1.00  0.00           H  
ATOM   1169  C   SER    75      61.658  37.979  37.273  1.00  0.00           C  
ATOM   1170  O   SER    75      62.430  37.334  37.979  1.00  0.00           O  
ATOM   1171  N   THR    76      61.142  39.061  37.810  1.00  0.00           N  
ATOM   1172  H   THR    76      60.564  39.629  37.208  1.00  0.00           H  
ATOM   1173  CA  THR    76      61.299  39.422  39.198  1.00  0.00           C  
ATOM   1174  HA  THR    76      62.355  39.250  39.406  1.00  0.00           H  
ATOM   1175  CB  THR    76      60.970  40.920  39.440  1.00  0.00           C  
ATOM   1176  HB  THR    76      59.963  41.200  39.128  1.00  0.00           H  
ATOM   1177  CG2 THR    76      61.165  41.408  40.878  1.00  0.00           C  
ATOM   1178 HG21 THR    76      62.230  41.278  41.067  1.00  0.00           H  
ATOM   1179 HG22 THR    76      61.026  42.486  40.955  1.00  0.00           H  
ATOM   1180 HG23 THR    76      60.395  40.952  41.501  1.00  0.00           H  
ATOM   1181  OG1 THR    76      61.829  41.694  38.662  1.00  0.00           O  
ATOM   1182  HG1 THR    76      62.158  41.174  37.925  1.00  0.00           H  
ATOM   1183  C   THR    76      60.328  38.584  40.139  1.00  0.00           C  
ATOM   1184  O   THR    76      59.079  38.597  40.040  1.00  0.00           O  
ATOM   1185  N   LYS    77      60.903  37.815  41.072  1.00  0.00           N  
ATOM   1186  H   LYS    77      61.902  37.714  40.958  1.00  0.00           H  
ATOM   1187  CA  LYS    77      60.348  36.914  42.000  1.00  0.00           C  
ATOM   1188  HA  LYS    77      59.442  36.450  41.610  1.00  0.00           H  
ATOM   1189  CB  LYS    77      61.251  35.753  42.387  1.00  0.00           C  
ATOM   1190  HB2 LYS    77      62.128  36.103  42.931  1.00  0.00           H  
ATOM   1191  HB3 LYS    77      60.657  35.038  42.956  1.00  0.00           H  
ATOM   1192  CG  LYS    77      61.786  34.946  41.162  1.00  0.00           C  
ATOM   1193  HG2 LYS    77      60.930  34.580  40.594  1.00  0.00           H  
ATOM   1194  HG3 LYS    77      62.346  35.670  40.570  1.00  0.00           H  
ATOM   1195  CD  LYS    77      62.668  33.773  41.639  1.00  0.00           C  
ATOM   1196  HD2 LYS    77      62.066  32.983  42.088  1.00  0.00           H  
ATOM   1197  HD3 LYS    77      63.108  33.384  40.722  1.00  0.00           H  
ATOM   1198  CE  LYS    77      63.907  34.118  42.474  1.00  0.00           C  
ATOM   1199  HE2 LYS    77      63.503  34.515  43.405  1.00  0.00           H  
ATOM   1200  HE3 LYS    77      64.482  33.242  42.774  1.00  0.00           H  
ATOM   1201  NZ  LYS    77      64.781  35.194  41.916  1.00  0.00           N  
ATOM   1202  HZ1 LYS    77      64.266  36.032  41.685  1.00  0.00           H  
ATOM   1203  HZ2 LYS    77      65.482  35.441  42.600  1.00  0.00           H  
ATOM   1204  HZ3 LYS    77      65.261  34.839  41.101  1.00  0.00           H  
ATOM   1205  C   LYS    77      59.875  37.735  43.235  1.00  0.00           C  
ATOM   1206  O   LYS    77      60.306  38.870  43.485  1.00  0.00           O  
ATOM   1207  N   GLN    78      58.992  37.113  44.088  1.00  0.00           N  
ATOM   1208  H   GLN    78      58.761  36.136  43.982  1.00  0.00           H  
ATOM   1209  CA  GLN    78      58.450  37.697  45.311  1.00  0.00           C  
ATOM   1210  HA  GLN    78      57.972  38.648  45.079  1.00  0.00           H  
ATOM   1211  CB  GLN    78      57.482  36.735  46.052  1.00  0.00           C  
ATOM   1212  HB2 GLN    78      58.065  35.880  46.394  1.00  0.00           H  
ATOM   1213  HB3 GLN    78      57.209  37.186  47.006  1.00  0.00           H  
ATOM   1214  CG  GLN    78      56.270  36.086  45.350  1.00  0.00           C  
ATOM   1215  HG2 GLN    78      56.599  35.588  44.438  1.00  0.00           H  
ATOM   1216  HG3 GLN    78      55.839  35.347  46.026  1.00  0.00           H  
ATOM   1217  CD  GLN    78      55.116  37.176  45.159  1.00  0.00           C  
ATOM   1218  OE1 GLN    78      55.220  38.379  44.837  1.00  0.00           O  
ATOM   1219  NE2 GLN    78      53.929  36.655  45.305  1.00  0.00           N  
ATOM   1220 HE21 GLN    78      53.787  35.726  45.675  1.00  0.00           H  
ATOM   1221 HE22 GLN    78      53.183  37.331  45.218  1.00  0.00           H  
ATOM   1222  C   GLN    78      59.694  37.879  46.241  1.00  0.00           C  
ATOM   1223  O   GLN    78      59.797  38.897  46.922  1.00  0.00           O  
ATOM   1224  N   ILE    79      60.692  37.002  46.323  1.00  0.00           N  
ATOM   1225  H   ILE    79      60.635  36.098  45.876  1.00  0.00           H  
ATOM   1226  CA  ILE    79      61.969  37.332  47.067  1.00  0.00           C  
ATOM   1227  HA  ILE    79      61.650  37.607  48.073  1.00  0.00           H  
ATOM   1228  CB  ILE    79      62.824  36.070  47.164  1.00  0.00           C  
ATOM   1229  HB  ILE    79      62.061  35.292  47.189  1.00  0.00           H  
ATOM   1230  CG2 ILE    79      63.640  35.753  45.938  1.00  0.00           C  
ATOM   1231 HG21 ILE    79      64.567  36.310  45.803  1.00  0.00           H  
ATOM   1232 HG22 ILE    79      64.007  34.736  46.070  1.00  0.00           H  
ATOM   1233 HG23 ILE    79      62.959  35.915  45.102  1.00  0.00           H  
ATOM   1234  CG1 ILE    79      63.858  36.178  48.305  1.00  0.00           C  
ATOM   1235 HG12 ILE    79      64.689  36.803  47.978  1.00  0.00           H  
ATOM   1236 HG13 ILE    79      63.449  36.777  49.119  1.00  0.00           H  
ATOM   1237  CD1 ILE    79      64.188  34.812  48.880  1.00  0.00           C  
ATOM   1238 HD11 ILE    79      64.712  34.260  48.100  1.00  0.00           H  
ATOM   1239 HD12 ILE    79      64.808  34.949  49.766  1.00  0.00           H  
ATOM   1240 HD13 ILE    79      63.259  34.362  49.231  1.00  0.00           H  
ATOM   1241  C   ILE    79      62.724  38.575  46.574  1.00  0.00           C  
ATOM   1242  O   ILE    79      63.349  39.320  47.357  1.00  0.00           O  
ATOM   1243  N   ASP    80      62.687  38.777  45.253  1.00  0.00           N  
ATOM   1244  H   ASP    80      62.056  38.266  44.651  1.00  0.00           H  
ATOM   1245  CA  ASP    80      63.509  39.833  44.558  1.00  0.00           C  
ATOM   1246  HA  ASP    80      64.502  39.704  44.989  1.00  0.00           H  
ATOM   1247  CB  ASP    80      63.555  39.727  43.007  1.00  0.00           C  
ATOM   1248  HB2 ASP    80      62.516  39.625  42.695  1.00  0.00           H  
ATOM   1249  HB3 ASP    80      64.059  40.597  42.588  1.00  0.00           H  
ATOM   1250  CG  ASP    80      64.223  38.327  42.536  1.00  0.00           C  
ATOM   1251  OD1 ASP    80      63.714  37.786  41.552  1.00  0.00           O  
ATOM   1252  OD2 ASP    80      65.235  37.920  43.095  1.00  0.00           O  
ATOM   1253  C   ASP    80      62.960  41.262  45.012  1.00  0.00           C  
ATOM   1254  O   ASP    80      63.657  42.213  45.432  1.00  0.00           O  
ATOM   1255  N   VAL    81      61.607  41.344  45.003  1.00  0.00           N  
ATOM   1256  H   VAL    81      61.107  40.528  44.679  1.00  0.00           H  
ATOM   1257  CA  VAL    81      60.898  42.544  45.500  1.00  0.00           C  
ATOM   1258  HA  VAL    81      61.355  43.350  44.927  1.00  0.00           H  
ATOM   1259  CB  VAL    81      59.390  42.504  45.194  1.00  0.00           C  
ATOM   1260  HB  VAL    81      59.028  41.614  45.709  1.00  0.00           H  
ATOM   1261  CG1 VAL    81      58.587  43.612  45.875  1.00  0.00           C  
ATOM   1262 HG11 VAL    81      57.509  43.496  45.765  1.00  0.00           H  
ATOM   1263 HG12 VAL    81      58.691  43.569  46.959  1.00  0.00           H  
ATOM   1264 HG13 VAL    81      58.906  44.539  45.397  1.00  0.00           H  
ATOM   1265  CG2 VAL    81      58.961  42.549  43.809  1.00  0.00           C  
ATOM   1266 HG21 VAL    81      57.906  42.277  43.851  1.00  0.00           H  
ATOM   1267 HG22 VAL    81      59.126  43.496  43.296  1.00  0.00           H  
ATOM   1268 HG23 VAL    81      59.450  41.789  43.199  1.00  0.00           H  
ATOM   1269  C   VAL    81      61.096  42.830  46.987  1.00  0.00           C  
ATOM   1270  O   VAL    81      61.238  43.989  47.437  1.00  0.00           O  
ATOM   1271  N   TYR    82      61.169  41.722  47.736  1.00  0.00           N  
ATOM   1272  H   TYR    82      60.727  40.875  47.405  1.00  0.00           H  
ATOM   1273  CA  TYR    82      61.432  41.791  49.209  1.00  0.00           C  
ATOM   1274  HA  TYR    82      60.759  42.510  49.675  1.00  0.00           H  
ATOM   1275  CB  TYR    82      61.233  40.336  49.907  1.00  0.00           C  
ATOM   1276  HB2 TYR    82      60.258  39.927  49.644  1.00  0.00           H  
ATOM   1277  HB3 TYR    82      62.128  39.762  49.667  1.00  0.00           H  
ATOM   1278  CG  TYR    82      61.164  40.455  51.346  1.00  0.00           C  
ATOM   1279  CD1 TYR    82      59.959  40.960  51.823  1.00  0.00           C  
ATOM   1280  HD1 TYR    82      59.187  41.327  51.163  1.00  0.00           H  
ATOM   1281  CE1 TYR    82      59.781  41.202  53.211  1.00  0.00           C  
ATOM   1282  HE1 TYR    82      58.923  41.733  53.597  1.00  0.00           H  
ATOM   1283  CZ  TYR    82      60.854  40.897  54.151  1.00  0.00           C  
ATOM   1284  OH  TYR    82      60.646  41.114  55.481  1.00  0.00           O  
ATOM   1285  HH  TYR    82      61.234  40.661  56.090  1.00  0.00           H  
ATOM   1286  CE2 TYR    82      62.051  40.275  53.616  1.00  0.00           C  
ATOM   1287  HE2 TYR    82      62.763  39.801  54.276  1.00  0.00           H  
ATOM   1288  CD2 TYR    82      62.215  40.069  52.204  1.00  0.00           C  
ATOM   1289  HD2 TYR    82      63.091  39.567  51.823  1.00  0.00           H  
ATOM   1290  C   TYR    82      62.864  42.324  49.486  1.00  0.00           C  
ATOM   1291  O   TYR    82      63.020  43.378  50.172  1.00  0.00           O  
ATOM   1292  N   ARG    83      63.899  41.645  48.979  1.00  0.00           N  
ATOM   1293  H   ARG    83      63.703  40.784  48.490  1.00  0.00           H  
ATOM   1294  CA  ARG    83      65.349  42.158  49.104  1.00  0.00           C  
ATOM   1295  HA  ARG    83      65.617  42.263  50.155  1.00  0.00           H  
ATOM   1296  CB  ARG    83      66.257  41.161  48.338  1.00  0.00           C  
ATOM   1297  HB2 ARG    83      65.834  41.132  47.333  1.00  0.00           H  
ATOM   1298  HB3 ARG    83      67.277  41.539  48.275  1.00  0.00           H  
ATOM   1299  CG  ARG    83      66.403  39.775  48.951  1.00  0.00           C  
ATOM   1300  HG2 ARG    83      67.171  39.667  49.717  1.00  0.00           H  
ATOM   1301  HG3 ARG    83      65.451  39.424  49.348  1.00  0.00           H  
ATOM   1302  CD  ARG    83      66.875  38.830  47.759  1.00  0.00           C  
ATOM   1303  HD2 ARG    83      66.073  38.681  47.036  1.00  0.00           H  
ATOM   1304  HD3 ARG    83      67.768  39.284  47.329  1.00  0.00           H  
ATOM   1305  NE  ARG    83      67.393  37.545  48.253  1.00  0.00           N  
ATOM   1306  HE  ARG    83      67.319  37.294  49.228  1.00  0.00           H  
ATOM   1307  CZ  ARG    83      68.007  36.663  47.536  1.00  0.00           C  
ATOM   1308  NH1 ARG    83      68.239  36.898  46.300  1.00  0.00           N  
ATOM   1309 HH11 ARG    83      68.134  37.860  46.011  1.00  0.00           H  
ATOM   1310 HH12 ARG    83      68.732  36.185  45.782  1.00  0.00           H  
ATOM   1311  NH2 ARG    83      68.331  35.492  47.975  1.00  0.00           N  
ATOM   1312 HH21 ARG    83      67.971  35.176  48.864  1.00  0.00           H  
ATOM   1313 HH22 ARG    83      68.723  34.797  47.354  1.00  0.00           H  
ATOM   1314  C   ARG    83      65.620  43.587  48.648  1.00  0.00           C  
ATOM   1315  O   ARG    83      66.404  44.308  49.219  1.00  0.00           O  
ATOM   1316  N   SER    84      64.858  43.996  47.666  1.00  0.00           N  
ATOM   1317  H   SER    84      64.314  43.275  47.214  1.00  0.00           H  
ATOM   1318  CA  SER    84      65.032  45.314  46.998  1.00  0.00           C  
ATOM   1319  HA  SER    84      66.102  45.508  47.074  1.00  0.00           H  
ATOM   1320  CB  SER    84      64.670  45.218  45.443  1.00  0.00           C  
ATOM   1321  HB2 SER    84      63.654  44.918  45.186  1.00  0.00           H  
ATOM   1322  HB3 SER    84      64.734  46.237  45.061  1.00  0.00           H  
ATOM   1323  OG  SER    84      65.567  44.328  44.749  1.00  0.00           O  
ATOM   1324  HG  SER    84      65.283  43.427  44.919  1.00  0.00           H  
ATOM   1325  C   SER    84      64.177  46.522  47.543  1.00  0.00           C  
ATOM   1326  O   SER    84      64.732  47.570  47.747  1.00  0.00           O  
ATOM   1327  N   VAL    85      62.883  46.298  47.802  1.00  0.00           N  
ATOM   1328  H   VAL    85      62.462  45.390  47.665  1.00  0.00           H  
ATOM   1329  CA  VAL    85      61.934  47.261  48.287  1.00  0.00           C  
ATOM   1330  HA  VAL    85      62.364  48.212  47.973  1.00  0.00           H  
ATOM   1331  CB  VAL    85      60.574  47.217  47.526  1.00  0.00           C  
ATOM   1332  HB  VAL    85      60.267  46.174  47.610  1.00  0.00           H  
ATOM   1333  CG1 VAL    85      59.446  48.044  48.161  1.00  0.00           C  
ATOM   1334 HG11 VAL    85      58.555  47.703  47.635  1.00  0.00           H  
ATOM   1335 HG12 VAL    85      59.278  47.829  49.216  1.00  0.00           H  
ATOM   1336 HG13 VAL    85      59.735  49.088  48.042  1.00  0.00           H  
ATOM   1337  CG2 VAL    85      60.753  47.647  46.078  1.00  0.00           C  
ATOM   1338 HG21 VAL    85      61.203  46.765  45.623  1.00  0.00           H  
ATOM   1339 HG22 VAL    85      59.765  47.711  45.622  1.00  0.00           H  
ATOM   1340 HG23 VAL    85      61.386  48.535  46.100  1.00  0.00           H  
ATOM   1341  C   VAL    85      61.761  47.273  49.766  1.00  0.00           C  
ATOM   1342  O   VAL    85      61.928  48.326  50.410  1.00  0.00           O  
ATOM   1343  N   VAL    86      61.375  46.098  50.326  1.00  0.00           N  
ATOM   1344  H   VAL    86      61.474  45.265  49.763  1.00  0.00           H  
ATOM   1345  CA  VAL    86      60.878  45.937  51.693  1.00  0.00           C  
ATOM   1346  HA  VAL    86      60.198  46.749  51.948  1.00  0.00           H  
ATOM   1347  CB  VAL    86      60.017  44.642  51.763  1.00  0.00           C  
ATOM   1348  HB  VAL    86      60.635  43.750  51.662  1.00  0.00           H  
ATOM   1349  CG1 VAL    86      59.345  44.684  53.134  1.00  0.00           C  
ATOM   1350 HG11 VAL    86      60.167  44.643  53.848  1.00  0.00           H  
ATOM   1351 HG12 VAL    86      58.763  45.580  53.350  1.00  0.00           H  
ATOM   1352 HG13 VAL    86      58.596  43.894  53.188  1.00  0.00           H  
ATOM   1353  CG2 VAL    86      58.942  44.509  50.644  1.00  0.00           C  
ATOM   1354 HG21 VAL    86      59.429  44.574  49.671  1.00  0.00           H  
ATOM   1355 HG22 VAL    86      58.359  43.588  50.645  1.00  0.00           H  
ATOM   1356 HG23 VAL    86      58.286  45.374  50.738  1.00  0.00           H  
ATOM   1357  C   VAL    86      62.099  45.890  52.624  1.00  0.00           C  
ATOM   1358  O   VAL    86      61.941  46.472  53.698  1.00  0.00           O  
ATOM   1359  N   CYS    87      63.123  45.204  52.315  1.00  0.00           N  
ATOM   1360  H   CYS    87      63.187  44.613  51.498  1.00  0.00           H  
ATOM   1361  CA  CYS    87      64.161  45.114  53.394  1.00  0.00           C  
ATOM   1362  HA  CYS    87      63.664  44.716  54.278  1.00  0.00           H  
ATOM   1363  CB  CYS    87      65.213  44.060  52.881  1.00  0.00           C  
ATOM   1364  HB2 CYS    87      64.600  43.188  52.653  1.00  0.00           H  
ATOM   1365  HB3 CYS    87      65.678  44.419  51.962  1.00  0.00           H  
ATOM   1366  SG  CYS    87      66.530  43.566  54.017  1.00  0.00           S  
ATOM   1367  HG  CYS    87      67.529  44.245  53.446  1.00  0.00           H  
ATOM   1368  C   CYS    87      64.845  46.408  53.906  1.00  0.00           C  
ATOM   1369  O   CYS    87      64.979  46.520  55.146  1.00  0.00           O  
ATOM   1370  N   PRO    88      65.136  47.388  53.012  1.00  0.00           N  
ATOM   1371  CD  PRO    88      65.305  47.336  51.532  1.00  0.00           C  
ATOM   1372  HD2 PRO    88      64.353  47.507  51.030  1.00  0.00           H  
ATOM   1373  HD3 PRO    88      65.931  46.504  51.210  1.00  0.00           H  
ATOM   1374  CG  PRO    88      66.120  48.555  51.079  1.00  0.00           C  
ATOM   1375  HG2 PRO    88      65.747  48.923  50.124  1.00  0.00           H  
ATOM   1376  HG3 PRO    88      67.202  48.428  51.061  1.00  0.00           H  
ATOM   1377  CB  PRO    88      65.870  49.534  52.242  1.00  0.00           C  
ATOM   1378  HB2 PRO    88      64.967  50.094  52.001  1.00  0.00           H  
ATOM   1379  HB3 PRO    88      66.682  50.249  52.377  1.00  0.00           H  
ATOM   1380  CA  PRO    88      65.514  48.733  53.510  1.00  0.00           C  
ATOM   1381  HA  PRO    88      66.443  48.621  54.069  1.00  0.00           H  
ATOM   1382  C   PRO    88      64.460  49.349  54.508  1.00  0.00           C  
ATOM   1383  O   PRO    88      64.783  49.856  55.545  1.00  0.00           O  
ATOM   1384  N   ILE    89      63.156  49.205  54.218  1.00  0.00           N  
ATOM   1385  H   ILE    89      62.844  48.777  53.358  1.00  0.00           H  
ATOM   1386  CA  ILE    89      62.096  49.745  55.115  1.00  0.00           C  
ATOM   1387  HA  ILE    89      62.402  50.749  55.409  1.00  0.00           H  
ATOM   1388  CB  ILE    89      60.737  49.816  54.303  1.00  0.00           C  
ATOM   1389  HB  ILE    89      60.568  48.764  54.071  1.00  0.00           H  
ATOM   1390  CG2 ILE    89      59.566  50.318  55.175  1.00  0.00           C  
ATOM   1391 HG21 ILE    89      59.772  51.364  55.399  1.00  0.00           H  
ATOM   1392 HG22 ILE    89      58.599  50.317  54.673  1.00  0.00           H  
ATOM   1393 HG23 ILE    89      59.431  49.784  56.116  1.00  0.00           H  
ATOM   1394  CG1 ILE    89      60.833  50.581  52.955  1.00  0.00           C  
ATOM   1395 HG12 ILE    89      60.777  51.636  53.224  1.00  0.00           H  
ATOM   1396 HG13 ILE    89      61.786  50.431  52.448  1.00  0.00           H  
ATOM   1397  CD1 ILE    89      59.773  50.093  51.934  1.00  0.00           C  
ATOM   1398 HD11 ILE    89      59.761  50.634  50.987  1.00  0.00           H  
ATOM   1399 HD12 ILE    89      59.957  49.032  51.764  1.00  0.00           H  
ATOM   1400 HD13 ILE    89      58.785  50.177  52.386  1.00  0.00           H  
ATOM   1401  C   ILE    89      61.934  49.002  56.450  1.00  0.00           C  
ATOM   1402  O   ILE    89      61.628  49.601  57.537  1.00  0.00           O  
ATOM   1403  N   LEU    90      62.154  47.688  56.463  1.00  0.00           N  
ATOM   1404  H   LEU    90      62.274  47.254  55.559  1.00  0.00           H  
ATOM   1405  CA  LEU    90      62.389  46.884  57.653  1.00  0.00           C  
ATOM   1406  HA  LEU    90      61.521  47.022  58.297  1.00  0.00           H  
ATOM   1407  CB  LEU    90      62.449  45.357  57.245  1.00  0.00           C  
ATOM   1408  HB2 LEU    90      61.593  45.130  56.608  1.00  0.00           H  
ATOM   1409  HB3 LEU    90      63.322  45.183  56.616  1.00  0.00           H  
ATOM   1410  CG  LEU    90      62.509  44.331  58.352  1.00  0.00           C  
ATOM   1411  HG  LEU    90      63.550  44.473  58.641  1.00  0.00           H  
ATOM   1412  CD1 LEU    90      61.573  44.410  59.567  1.00  0.00           C  
ATOM   1413 HD11 LEU    90      61.985  43.774  60.350  1.00  0.00           H  
ATOM   1414 HD12 LEU    90      61.540  45.450  59.892  1.00  0.00           H  
ATOM   1415 HD13 LEU    90      60.625  43.985  59.237  1.00  0.00           H  
ATOM   1416  CD2 LEU    90      62.538  42.880  57.843  1.00  0.00           C  
ATOM   1417 HD21 LEU    90      62.903  42.765  56.823  1.00  0.00           H  
ATOM   1418 HD22 LEU    90      63.016  42.278  58.617  1.00  0.00           H  
ATOM   1419 HD23 LEU    90      61.498  42.566  57.754  1.00  0.00           H  
ATOM   1420  C   LEU    90      63.507  47.305  58.611  1.00  0.00           C  
ATOM   1421  O   LEU    90      63.572  46.857  59.734  1.00  0.00           O  
ATOM   1422  N   ASP    91      64.394  48.249  58.217  1.00  0.00           N  
ATOM   1423  H   ASP    91      64.366  48.435  57.225  1.00  0.00           H  
ATOM   1424  CA  ASP    91      65.396  48.912  59.100  1.00  0.00           C  
ATOM   1425  HA  ASP    91      65.656  48.261  59.935  1.00  0.00           H  
ATOM   1426  CB  ASP    91      66.727  49.303  58.364  1.00  0.00           C  
ATOM   1427  HB2 ASP    91      66.470  49.992  57.560  1.00  0.00           H  
ATOM   1428  HB3 ASP    91      67.302  49.947  59.030  1.00  0.00           H  
ATOM   1429  CG  ASP    91      67.617  48.200  57.784  1.00  0.00           C  
ATOM   1430  OD1 ASP    91      68.595  48.557  57.118  1.00  0.00           O  
ATOM   1431  OD2 ASP    91      67.369  46.972  58.074  1.00  0.00           O  
ATOM   1432  C   ASP    91      64.925  50.119  59.798  1.00  0.00           C  
ATOM   1433  O   ASP    91      65.409  50.449  60.895  1.00  0.00           O  
ATOM   1434  N   GLU    92      63.874  50.825  59.256  1.00  0.00           N  
ATOM   1435  H   GLU    92      63.415  50.481  58.425  1.00  0.00           H  
ATOM   1436  CA  GLU    92      63.397  52.086  59.790  1.00  0.00           C  
ATOM   1437  HA  GLU    92      64.168  52.732  60.210  1.00  0.00           H  
ATOM   1438  CB  GLU    92      62.790  52.873  58.591  1.00  0.00           C  
ATOM   1439  HB2 GLU    92      62.097  52.174  58.122  1.00  0.00           H  
ATOM   1440  HB3 GLU    92      62.285  53.763  58.966  1.00  0.00           H  
ATOM   1441  CG  GLU    92      63.775  53.375  57.613  1.00  0.00           C  
ATOM   1442  HG2 GLU    92      64.408  52.603  57.175  1.00  0.00           H  
ATOM   1443  HG3 GLU    92      63.222  53.594  56.699  1.00  0.00           H  
ATOM   1444  CD  GLU    92      64.604  54.566  58.100  1.00  0.00           C  
ATOM   1445  OE1 GLU    92      64.256  55.696  57.733  1.00  0.00           O  
ATOM   1446  OE2 GLU    92      65.589  54.331  58.820  1.00  0.00           O  
ATOM   1447  C   GLU    92      62.341  51.918  60.957  1.00  0.00           C  
ATOM   1448  O   GLU    92      62.267  52.824  61.790  1.00  0.00           O  
ATOM   1449  N   VAL    93      61.587  50.829  60.969  1.00  0.00           N  
ATOM   1450  H   VAL    93      61.766  50.067  60.331  1.00  0.00           H  
ATOM   1451  CA  VAL    93      60.590  50.549  62.094  1.00  0.00           C  
ATOM   1452  HA  VAL    93      60.051  51.477  62.281  1.00  0.00           H  
ATOM   1453  CB  VAL    93      59.516  49.521  61.585  1.00  0.00           C  
ATOM   1454  HB  VAL    93      58.833  49.286  62.401  1.00  0.00           H  
ATOM   1455  CG1 VAL    93      58.776  50.217  60.374  1.00  0.00           C  
ATOM   1456 HG11 VAL    93      57.875  49.647  60.147  1.00  0.00           H  
ATOM   1457 HG12 VAL    93      58.427  51.205  60.674  1.00  0.00           H  
ATOM   1458 HG13 VAL    93      59.358  50.360  59.464  1.00  0.00           H  
ATOM   1459  CG2 VAL    93      60.064  48.166  61.041  1.00  0.00           C  
ATOM   1460 HG21 VAL    93      60.212  47.442  61.843  1.00  0.00           H  
ATOM   1461 HG22 VAL    93      59.356  47.657  60.387  1.00  0.00           H  
ATOM   1462 HG23 VAL    93      61.043  48.269  60.573  1.00  0.00           H  
ATOM   1463  C   VAL    93      61.208  50.225  63.402  1.00  0.00           C  
ATOM   1464  O   VAL    93      60.678  50.523  64.438  1.00  0.00           O  
ATOM   1465  N   ILE    94      62.488  49.710  63.331  1.00  0.00           N  
ATOM   1466  H   ILE    94      62.849  49.616  62.393  1.00  0.00           H  
ATOM   1467  CA  ILE    94      63.442  49.545  64.410  1.00  0.00           C  
ATOM   1468  HA  ILE    94      62.954  49.328  65.360  1.00  0.00           H  
ATOM   1469  CB  ILE    94      64.552  48.567  63.937  1.00  0.00           C  
ATOM   1470  HB  ILE    94      64.887  48.882  62.949  1.00  0.00           H  
ATOM   1471  CG2 ILE    94      65.771  48.590  64.859  1.00  0.00           C  
ATOM   1472 HG21 ILE    94      65.327  48.445  65.844  1.00  0.00           H  
ATOM   1473 HG22 ILE    94      66.500  47.804  64.664  1.00  0.00           H  
ATOM   1474 HG23 ILE    94      66.345  49.504  64.705  1.00  0.00           H  
ATOM   1475  CG1 ILE    94      63.915  47.171  63.596  1.00  0.00           C  
ATOM   1476 HG12 ILE    94      63.208  47.274  62.773  1.00  0.00           H  
ATOM   1477 HG13 ILE    94      64.703  46.468  63.326  1.00  0.00           H  
ATOM   1478  CD1 ILE    94      63.259  46.569  64.835  1.00  0.00           C  
ATOM   1479 HD11 ILE    94      63.870  46.523  65.736  1.00  0.00           H  
ATOM   1480 HD12 ILE    94      62.355  47.135  65.058  1.00  0.00           H  
ATOM   1481 HD13 ILE    94      62.907  45.553  64.657  1.00  0.00           H  
ATOM   1482  C   ILE    94      64.040  50.858  64.862  1.00  0.00           C  
ATOM   1483  O   ILE    94      64.258  51.079  65.999  1.00  0.00           O  
ATOM   1484  N   MET    95      64.332  51.843  64.011  1.00  0.00           N  
ATOM   1485  H   MET    95      64.158  51.720  63.023  1.00  0.00           H  
ATOM   1486  CA  MET    95      64.849  53.126  64.383  1.00  0.00           C  
ATOM   1487  HA  MET    95      65.555  53.037  65.209  1.00  0.00           H  
ATOM   1488  CB  MET    95      65.501  53.846  63.193  1.00  0.00           C  
ATOM   1489  HB2 MET    95      66.206  53.208  62.660  1.00  0.00           H  
ATOM   1490  HB3 MET    95      64.815  54.237  62.443  1.00  0.00           H  
ATOM   1491  CG  MET    95      66.252  55.078  63.786  1.00  0.00           C  
ATOM   1492  HG2 MET    95      65.511  55.876  63.849  1.00  0.00           H  
ATOM   1493  HG3 MET    95      66.631  54.741  64.751  1.00  0.00           H  
ATOM   1494  SD  MET    95      67.581  55.822  62.682  1.00  0.00           S  
ATOM   1495  CE  MET    95      68.926  54.734  63.209  1.00  0.00           C  
ATOM   1496  HE1 MET    95      69.117  54.898  64.270  1.00  0.00           H  
ATOM   1497  HE2 MET    95      68.568  53.741  62.940  1.00  0.00           H  
ATOM   1498  HE3 MET    95      69.793  54.743  62.548  1.00  0.00           H  
ATOM   1499  C   MET    95      63.770  53.982  64.972  1.00  0.00           C  
ATOM   1500  O   MET    95      64.004  54.874  65.789  1.00  0.00           O  
ATOM   1501  N   GLY    96      62.500  53.789  64.541  1.00  0.00           N  
ATOM   1502  H   GLY    96      62.366  53.301  63.667  1.00  0.00           H  
ATOM   1503  CA  GLY    96      61.342  54.437  65.089  1.00  0.00           C  
ATOM   1504  HA2 GLY    96      60.748  53.669  65.586  1.00  0.00           H  
ATOM   1505  HA3 GLY    96      61.724  55.063  65.895  1.00  0.00           H  
ATOM   1506  C   GLY    96      60.455  55.291  64.119  1.00  0.00           C  
ATOM   1507  O   GLY    96      59.639  56.104  64.593  1.00  0.00           O  
ATOM   1508  N   TYR    97      60.727  55.286  62.777  1.00  0.00           N  
ATOM   1509  H   TYR    97      61.552  54.784  62.481  1.00  0.00           H  
ATOM   1510  CA  TYR    97      59.724  55.780  61.793  1.00  0.00           C  
ATOM   1511  HA  TYR    97      59.425  56.789  62.076  1.00  0.00           H  
ATOM   1512  CB  TYR    97      60.450  55.862  60.380  1.00  0.00           C  
ATOM   1513  HB2 TYR    97      60.731  54.843  60.115  1.00  0.00           H  
ATOM   1514  HB3 TYR    97      59.711  56.106  59.616  1.00  0.00           H  
ATOM   1515  CG  TYR    97      61.622  56.851  60.268  1.00  0.00           C  
ATOM   1516  CD1 TYR    97      61.511  58.136  59.631  1.00  0.00           C  
ATOM   1517  HD1 TYR    97      60.635  58.461  59.090  1.00  0.00           H  
ATOM   1518  CE1 TYR    97      62.612  59.016  59.642  1.00  0.00           C  
ATOM   1519  HE1 TYR    97      62.669  59.928  59.066  1.00  0.00           H  
ATOM   1520  CZ  TYR    97      63.818  58.537  60.184  1.00  0.00           C  
ATOM   1521  OH  TYR    97      64.966  59.244  60.069  1.00  0.00           O  
ATOM   1522  HH  TYR    97      65.606  58.932  60.713  1.00  0.00           H  
ATOM   1523  CE2 TYR    97      63.923  57.279  60.743  1.00  0.00           C  
ATOM   1524  HE2 TYR    97      64.898  56.932  61.051  1.00  0.00           H  
ATOM   1525  CD2 TYR    97      62.809  56.450  60.785  1.00  0.00           C  
ATOM   1526  HD2 TYR    97      62.865  55.472  61.240  1.00  0.00           H  
ATOM   1527  C   TYR    97      58.400  54.964  61.705  1.00  0.00           C  
ATOM   1528  O   TYR    97      58.431  53.755  61.941  1.00  0.00           O  
ATOM   1529  N   ASN    98      57.350  55.555  61.136  1.00  0.00           N  
ATOM   1530  H   ASN    98      57.431  56.498  60.784  1.00  0.00           H  
ATOM   1531  CA  ASN    98      56.308  54.832  60.415  1.00  0.00           C  
ATOM   1532  HA  ASN    98      56.194  53.808  60.772  1.00  0.00           H  
ATOM   1533  CB  ASN    98      54.926  55.514  60.603  1.00  0.00           C  
ATOM   1534  HB2 ASN    98      54.987  56.592  60.456  1.00  0.00           H  
ATOM   1535  HB3 ASN    98      54.107  55.044  60.057  1.00  0.00           H  
ATOM   1536  CG  ASN    98      54.432  55.392  62.033  1.00  0.00           C  
ATOM   1537  OD1 ASN    98      54.979  54.714  62.893  1.00  0.00           O  
ATOM   1538  ND2 ASN    98      53.246  55.859  62.236  1.00  0.00           N  
ATOM   1539 HD21 ASN    98      52.974  55.869  63.209  1.00  0.00           H  
ATOM   1540 HD22 ASN    98      52.725  56.379  61.545  1.00  0.00           H  
ATOM   1541  C   ASN    98      56.567  54.750  58.980  1.00  0.00           C  
ATOM   1542  O   ASN    98      57.277  55.530  58.398  1.00  0.00           O  
ATOM   1543  N   CYS    99      56.052  53.666  58.395  1.00  0.00           N  
ATOM   1544  H   CYS    99      55.711  52.883  58.934  1.00  0.00           H  
ATOM   1545  CA  CYS    99      56.309  53.429  56.969  1.00  0.00           C  
ATOM   1546  HA  CYS    99      56.545  54.374  56.479  1.00  0.00           H  
ATOM   1547  CB  CYS    99      57.505  52.406  56.766  1.00  0.00           C  
ATOM   1548  HB2 CYS    99      57.076  51.466  57.111  1.00  0.00           H  
ATOM   1549  HB3 CYS    99      57.588  52.294  55.685  1.00  0.00           H  
ATOM   1550  SG  CYS    99      58.984  52.824  57.759  1.00  0.00           S  
ATOM   1551  HG  CYS    99      58.344  52.937  58.927  1.00  0.00           H  
ATOM   1552  C   CYS    99      54.996  52.835  56.367  1.00  0.00           C  
ATOM   1553  O   CYS    99      54.202  52.245  57.107  1.00  0.00           O  
ATOM   1554  N   THR   100      54.829  52.845  55.029  1.00  0.00           N  
ATOM   1555  H   THR   100      55.631  53.068  54.457  1.00  0.00           H  
ATOM   1556  CA  THR   100      53.549  52.465  54.357  1.00  0.00           C  
ATOM   1557  HA  THR   100      53.179  51.558  54.836  1.00  0.00           H  
ATOM   1558  CB  THR   100      52.567  53.605  54.224  1.00  0.00           C  
ATOM   1559  HB  THR   100      53.137  54.447  53.831  1.00  0.00           H  
ATOM   1560  CG2 THR   100      51.237  53.265  53.454  1.00  0.00           C  
ATOM   1561 HG21 THR   100      50.662  54.188  53.377  1.00  0.00           H  
ATOM   1562 HG22 THR   100      51.401  53.105  52.389  1.00  0.00           H  
ATOM   1563 HG23 THR   100      50.637  52.467  53.890  1.00  0.00           H  
ATOM   1564  OG1 THR   100      51.997  53.911  55.501  1.00  0.00           O  
ATOM   1565  HG1 THR   100      51.651  54.796  55.362  1.00  0.00           H  
ATOM   1566  C   THR   100      53.873  52.073  52.930  1.00  0.00           C  
ATOM   1567  O   THR   100      54.592  52.791  52.206  1.00  0.00           O  
ATOM   1568  N   ILE   101      53.332  50.947  52.492  1.00  0.00           N  
ATOM   1569  H   ILE   101      52.632  50.560  53.109  1.00  0.00           H  
ATOM   1570  CA  ILE   101      53.520  50.526  51.100  1.00  0.00           C  
ATOM   1571  HA  ILE   101      54.157  51.228  50.563  1.00  0.00           H  
ATOM   1572  CB  ILE   101      54.247  49.171  51.052  1.00  0.00           C  
ATOM   1573  HB  ILE   101      53.798  48.513  51.796  1.00  0.00           H  
ATOM   1574  CG2 ILE   101      54.084  48.499  49.721  1.00  0.00           C  
ATOM   1575 HG21 ILE   101      54.525  49.050  48.891  1.00  0.00           H  
ATOM   1576 HG22 ILE   101      54.577  47.534  49.843  1.00  0.00           H  
ATOM   1577 HG23 ILE   101      53.018  48.292  49.629  1.00  0.00           H  
ATOM   1578  CG1 ILE   101      55.731  49.266  51.510  1.00  0.00           C  
ATOM   1579 HG12 ILE   101      56.257  49.785  50.709  1.00  0.00           H  
ATOM   1580 HG13 ILE   101      55.674  49.852  52.427  1.00  0.00           H  
ATOM   1581  CD1 ILE   101      56.499  47.914  51.711  1.00  0.00           C  
ATOM   1582 HD11 ILE   101      55.749  47.357  52.273  1.00  0.00           H  
ATOM   1583 HD12 ILE   101      56.758  47.310  50.842  1.00  0.00           H  
ATOM   1584 HD13 ILE   101      57.299  48.160  52.409  1.00  0.00           H  
ATOM   1585  C   ILE   101      52.088  50.438  50.472  1.00  0.00           C  
ATOM   1586  O   ILE   101      51.148  49.882  51.122  1.00  0.00           O  
ATOM   1587  N   PHE   102      51.813  51.063  49.307  1.00  0.00           N  
ATOM   1588  H   PHE   102      52.491  51.545  48.734  1.00  0.00           H  
ATOM   1589  CA  PHE   102      50.464  50.817  48.724  1.00  0.00           C  
ATOM   1590  HA  PHE   102      50.084  49.932  49.235  1.00  0.00           H  
ATOM   1591  CB  PHE   102      49.528  51.943  49.091  1.00  0.00           C  
ATOM   1592  HB2 PHE   102      48.525  51.520  49.149  1.00  0.00           H  
ATOM   1593  HB3 PHE   102      49.784  52.278  50.097  1.00  0.00           H  
ATOM   1594  CG  PHE   102      49.490  53.110  48.171  1.00  0.00           C  
ATOM   1595  CD1 PHE   102      50.197  54.305  48.664  1.00  0.00           C  
ATOM   1596  HD1 PHE   102      50.912  54.308  49.473  1.00  0.00           H  
ATOM   1597  CE1 PHE   102      50.008  55.500  47.967  1.00  0.00           C  
ATOM   1598  HE1 PHE   102      50.626  56.335  48.261  1.00  0.00           H  
ATOM   1599  CZ  PHE   102      49.020  55.576  46.958  1.00  0.00           C  
ATOM   1600  HZ  PHE   102      48.922  56.457  46.342  1.00  0.00           H  
ATOM   1601  CE2 PHE   102      48.350  54.368  46.514  1.00  0.00           C  
ATOM   1602  HE2 PHE   102      47.648  54.427  45.695  1.00  0.00           H  
ATOM   1603  CD2 PHE   102      48.564  53.128  47.144  1.00  0.00           C  
ATOM   1604  HD2 PHE   102      48.029  52.265  46.777  1.00  0.00           H  
ATOM   1605  C   PHE   102      50.501  50.346  47.249  1.00  0.00           C  
ATOM   1606  O   PHE   102      51.281  50.923  46.473  1.00  0.00           O  
ATOM   1607  N   ALA   103      49.631  49.416  46.907  1.00  0.00           N  
ATOM   1608  H   ALA   103      49.015  48.968  47.570  1.00  0.00           H  
ATOM   1609  CA  ALA   103      49.525  48.852  45.577  1.00  0.00           C  
ATOM   1610  HA  ALA   103      50.355  49.173  44.948  1.00  0.00           H  
ATOM   1611  CB  ALA   103      49.530  47.301  45.850  1.00  0.00           C  
ATOM   1612  HB1 ALA   103      50.537  47.014  46.153  1.00  0.00           H  
ATOM   1613  HB2 ALA   103      48.818  47.000  46.619  1.00  0.00           H  
ATOM   1614  HB3 ALA   103      49.327  46.758  44.926  1.00  0.00           H  
ATOM   1615  C   ALA   103      48.295  49.249  44.768  1.00  0.00           C  
ATOM   1616  O   ALA   103      47.134  49.167  45.232  1.00  0.00           O  
ATOM   1617  N   TYR   104      48.528  49.621  43.492  1.00  0.00           N  
ATOM   1618  H   TYR   104      49.489  49.736  43.201  1.00  0.00           H  
ATOM   1619  CA  TYR   104      47.570  50.188  42.552  1.00  0.00           C  
ATOM   1620  HA  TYR   104      46.535  49.963  42.812  1.00  0.00           H  
ATOM   1621  CB  TYR   104      47.708  51.720  42.620  1.00  0.00           C  
ATOM   1622  HB2 TYR   104      47.383  51.902  43.645  1.00  0.00           H  
ATOM   1623  HB3 TYR   104      48.740  51.979  42.384  1.00  0.00           H  
ATOM   1624  CG  TYR   104      46.875  52.484  41.714  1.00  0.00           C  
ATOM   1625  CD1 TYR   104      45.670  53.090  42.216  1.00  0.00           C  
ATOM   1626  HD1 TYR   104      45.290  52.977  43.221  1.00  0.00           H  
ATOM   1627  CE1 TYR   104      44.785  53.666  41.262  1.00  0.00           C  
ATOM   1628  HE1 TYR   104      43.872  54.114  41.626  1.00  0.00           H  
ATOM   1629  CZ  TYR   104      45.029  53.683  39.872  1.00  0.00           C  
ATOM   1630  OH  TYR   104      44.223  54.397  39.039  1.00  0.00           O  
ATOM   1631  HH  TYR   104      43.515  54.804  39.544  1.00  0.00           H  
ATOM   1632  CE2 TYR   104      46.269  53.149  39.403  1.00  0.00           C  
ATOM   1633  HE2 TYR   104      46.561  53.065  38.366  1.00  0.00           H  
ATOM   1634  CD2 TYR   104      47.215  52.711  40.320  1.00  0.00           C  
ATOM   1635  HD2 TYR   104      48.175  52.370  39.961  1.00  0.00           H  
ATOM   1636  C   TYR   104      47.694  49.683  41.092  1.00  0.00           C  
ATOM   1637  O   TYR   104      48.858  49.634  40.641  1.00  0.00           O  
ATOM   1638  N   GLY   105      46.560  49.451  40.407  1.00  0.00           N  
ATOM   1639  H   GLY   105      45.724  49.848  40.812  1.00  0.00           H  
ATOM   1640  CA  GLY   105      46.463  48.885  39.113  1.00  0.00           C  
ATOM   1641  HA2 GLY   105      46.653  49.678  38.389  1.00  0.00           H  
ATOM   1642  HA3 GLY   105      47.289  48.175  39.071  1.00  0.00           H  
ATOM   1643  C   GLY   105      45.242  48.025  38.698  1.00  0.00           C  
ATOM   1644  O   GLY   105      44.422  47.634  39.505  1.00  0.00           O  
ATOM   1645  N   GLN   106      45.117  47.712  37.405  1.00  0.00           N  
ATOM   1646  H   GLN   106      45.879  48.039  36.829  1.00  0.00           H  
ATOM   1647  CA  GLN   106      43.877  47.083  36.863  1.00  0.00           C  
ATOM   1648  HA  GLN   106      43.087  47.834  36.889  1.00  0.00           H  
ATOM   1649  CB  GLN   106      44.119  46.883  35.293  1.00  0.00           C  
ATOM   1650  HB2 GLN   106      44.107  47.861  34.814  1.00  0.00           H  
ATOM   1651  HB3 GLN   106      45.031  46.319  35.094  1.00  0.00           H  
ATOM   1652  CG  GLN   106      42.909  46.138  34.638  1.00  0.00           C  
ATOM   1653  HG2 GLN   106      43.038  45.074  34.836  1.00  0.00           H  
ATOM   1654  HG3 GLN   106      41.950  46.451  35.050  1.00  0.00           H  
ATOM   1655  CD  GLN   106      42.922  46.307  33.136  1.00  0.00           C  
ATOM   1656  OE1 GLN   106      43.981  46.415  32.554  1.00  0.00           O  
ATOM   1657  NE2 GLN   106      41.823  46.338  32.442  1.00  0.00           N  
ATOM   1658 HE21 GLN   106      40.894  46.162  32.797  1.00  0.00           H  
ATOM   1659 HE22 GLN   106      41.943  46.409  31.442  1.00  0.00           H  
ATOM   1660  C   GLN   106      43.551  45.725  37.583  1.00  0.00           C  
ATOM   1661  O   GLN   106      44.495  45.113  38.093  1.00  0.00           O  
ATOM   1662  N   THR   107      42.393  45.176  37.618  1.00  0.00           N  
ATOM   1663  H   THR   107      41.638  45.632  37.126  1.00  0.00           H  
ATOM   1664  CA  THR   107      42.043  43.878  38.246  1.00  0.00           C  
ATOM   1665  HA  THR   107      42.370  43.913  39.285  1.00  0.00           H  
ATOM   1666  CB  THR   107      40.550  43.720  38.293  1.00  0.00           C  
ATOM   1667  HB  THR   107      40.080  43.888  37.324  1.00  0.00           H  
ATOM   1668  CG2 THR   107      40.208  42.353  38.928  1.00  0.00           C  
ATOM   1669 HG21 THR   107      40.700  41.598  38.314  1.00  0.00           H  
ATOM   1670 HG22 THR   107      40.560  42.289  39.958  1.00  0.00           H  
ATOM   1671 HG23 THR   107      39.131  42.190  38.969  1.00  0.00           H  
ATOM   1672  OG1 THR   107      40.014  44.661  39.150  1.00  0.00           O  
ATOM   1673  HG1 THR   107      40.230  45.528  38.800  1.00  0.00           H  
ATOM   1674  C   THR   107      42.731  42.704  37.572  1.00  0.00           C  
ATOM   1675  O   THR   107      42.681  42.628  36.333  1.00  0.00           O  
ATOM   1676  N   GLY   108      43.365  41.757  38.363  1.00  0.00           N  
ATOM   1677  H   GLY   108      43.390  41.951  39.354  1.00  0.00           H  
ATOM   1678  CA  GLY   108      44.184  40.641  37.816  1.00  0.00           C  
ATOM   1679  HA2 GLY   108      44.207  39.906  38.621  1.00  0.00           H  
ATOM   1680  HA3 GLY   108      43.833  40.259  36.857  1.00  0.00           H  
ATOM   1681  C   GLY   108      45.654  40.988  37.442  1.00  0.00           C  
ATOM   1682  O   GLY   108      46.290  40.115  36.854  1.00  0.00           O  
ATOM   1683  N   THR   109      46.110  42.208  37.665  1.00  0.00           N  
ATOM   1684  H   THR   109      45.536  42.971  37.995  1.00  0.00           H  
ATOM   1685  CA  THR   109      47.488  42.606  37.308  1.00  0.00           C  
ATOM   1686  HA  THR   109      47.762  42.035  36.421  1.00  0.00           H  
ATOM   1687  CB  THR   109      47.628  44.081  36.968  1.00  0.00           C  
ATOM   1688  HB  THR   109      48.663  44.318  36.721  1.00  0.00           H  
ATOM   1689  CG2 THR   109      46.914  44.339  35.687  1.00  0.00           C  
ATOM   1690 HG21 THR   109      45.849  44.310  35.914  1.00  0.00           H  
ATOM   1691 HG22 THR   109      47.221  45.339  35.380  1.00  0.00           H  
ATOM   1692 HG23 THR   109      47.279  43.753  34.843  1.00  0.00           H  
ATOM   1693  OG1 THR   109      47.094  44.942  37.979  1.00  0.00           O  
ATOM   1694  HG1 THR   109      46.139  45.042  37.960  1.00  0.00           H  
ATOM   1695  C   THR   109      48.465  42.276  38.421  1.00  0.00           C  
ATOM   1696  O   THR   109      49.663  42.368  38.154  1.00  0.00           O  
ATOM   1697  N   GLY   110      47.969  41.919  39.658  1.00  0.00           N  
ATOM   1698  H   GLY   110      46.965  41.911  39.768  1.00  0.00           H  
ATOM   1699  CA  GLY   110      48.753  41.412  40.800  1.00  0.00           C  
ATOM   1700  HA2 GLY   110      48.274  40.556  41.273  1.00  0.00           H  
ATOM   1701  HA3 GLY   110      49.764  41.151  40.487  1.00  0.00           H  
ATOM   1702  C   GLY   110      49.038  42.469  41.913  1.00  0.00           C  
ATOM   1703  O   GLY   110      50.078  42.421  42.515  1.00  0.00           O  
ATOM   1704  N   LYS   111      48.040  43.261  42.376  1.00  0.00           N  
ATOM   1705  H   LYS   111      47.145  43.200  41.910  1.00  0.00           H  
ATOM   1706  CA  LYS   111      48.219  43.973  43.628  1.00  0.00           C  
ATOM   1707  HA  LYS   111      49.155  44.530  43.616  1.00  0.00           H  
ATOM   1708  CB  LYS   111      47.018  44.991  43.731  1.00  0.00           C  
ATOM   1709  HB2 LYS   111      46.082  44.445  43.616  1.00  0.00           H  
ATOM   1710  HB3 LYS   111      47.111  45.565  44.653  1.00  0.00           H  
ATOM   1711  CG  LYS   111      46.963  46.168  42.693  1.00  0.00           C  
ATOM   1712  HG2 LYS   111      47.801  46.839  42.881  1.00  0.00           H  
ATOM   1713  HG3 LYS   111      46.988  45.874  41.644  1.00  0.00           H  
ATOM   1714  CD  LYS   111      45.659  46.969  42.935  1.00  0.00           C  
ATOM   1715  HD2 LYS   111      45.722  47.268  43.981  1.00  0.00           H  
ATOM   1716  HD3 LYS   111      45.700  47.858  42.305  1.00  0.00           H  
ATOM   1717  CE  LYS   111      44.446  46.187  42.584  1.00  0.00           C  
ATOM   1718  HE2 LYS   111      44.277  45.529  43.436  1.00  0.00           H  
ATOM   1719  HE3 LYS   111      43.558  46.784  42.375  1.00  0.00           H  
ATOM   1720  NZ  LYS   111      44.618  45.433  41.336  1.00  0.00           N  
ATOM   1721  HZ1 LYS   111      44.988  45.947  40.550  1.00  0.00           H  
ATOM   1722  HZ2 LYS   111      45.019  44.524  41.522  1.00  0.00           H  
ATOM   1723  HZ3 LYS   111      43.675  45.293  41.003  1.00  0.00           H  
ATOM   1724  C   LYS   111      48.203  43.074  44.799  1.00  0.00           C  
ATOM   1725  O   LYS   111      49.174  43.043  45.507  1.00  0.00           O  
ATOM   1726  N   THR   112      47.170  42.244  44.919  1.00  0.00           N  
ATOM   1727  H   THR   112      46.439  42.243  44.222  1.00  0.00           H  
ATOM   1728  CA  THR   112      47.040  41.159  45.923  1.00  0.00           C  
ATOM   1729  HA  THR   112      47.178  41.632  46.896  1.00  0.00           H  
ATOM   1730  CB  THR   112      45.643  40.566  45.899  1.00  0.00           C  
ATOM   1731  HB  THR   112      45.471  40.114  44.923  1.00  0.00           H  
ATOM   1732  CG2 THR   112      45.337  39.613  47.072  1.00  0.00           C  
ATOM   1733 HG21 THR   112      45.652  38.621  46.748  1.00  0.00           H  
ATOM   1734 HG22 THR   112      45.820  40.039  47.952  1.00  0.00           H  
ATOM   1735 HG23 THR   112      44.270  39.586  47.294  1.00  0.00           H  
ATOM   1736  OG1 THR   112      44.730  41.605  46.139  1.00  0.00           O  
ATOM   1737  HG1 THR   112      45.182  42.139  46.796  1.00  0.00           H  
ATOM   1738  C   THR   112      48.143  40.117  45.705  1.00  0.00           C  
ATOM   1739  O   THR   112      48.671  39.696  46.713  1.00  0.00           O  
ATOM   1740  N   PHE   113      48.558  39.819  44.526  1.00  0.00           N  
ATOM   1741  H   PHE   113      48.046  40.108  43.704  1.00  0.00           H  
ATOM   1742  CA  PHE   113      49.645  38.877  44.307  1.00  0.00           C  
ATOM   1743  HA  PHE   113      49.505  37.965  44.887  1.00  0.00           H  
ATOM   1744  CB  PHE   113      49.778  38.391  42.855  1.00  0.00           C  
ATOM   1745  HB2 PHE   113      48.813  37.979  42.561  1.00  0.00           H  
ATOM   1746  HB3 PHE   113      49.922  39.205  42.144  1.00  0.00           H  
ATOM   1747  CG  PHE   113      50.794  37.299  42.605  1.00  0.00           C  
ATOM   1748  CD1 PHE   113      50.446  35.907  42.860  1.00  0.00           C  
ATOM   1749  HD1 PHE   113      49.432  35.624  43.099  1.00  0.00           H  
ATOM   1750  CE1 PHE   113      51.476  34.963  42.992  1.00  0.00           C  
ATOM   1751  HE1 PHE   113      51.255  33.956  43.314  1.00  0.00           H  
ATOM   1752  CZ  PHE   113      52.816  35.354  42.723  1.00  0.00           C  
ATOM   1753  HZ  PHE   113      53.625  34.639  42.691  1.00  0.00           H  
ATOM   1754  CE2 PHE   113      53.117  36.700  42.368  1.00  0.00           C  
ATOM   1755  HE2 PHE   113      54.109  37.001  42.064  1.00  0.00           H  
ATOM   1756  CD2 PHE   113      52.137  37.658  42.316  1.00  0.00           C  
ATOM   1757  HD2 PHE   113      52.301  38.705  42.105  1.00  0.00           H  
ATOM   1758  C   PHE   113      51.075  39.409  44.763  1.00  0.00           C  
ATOM   1759  O   PHE   113      51.937  38.628  45.153  1.00  0.00           O  
ATOM   1760  N   THR   114      51.179  40.708  44.848  1.00  0.00           N  
ATOM   1761  H   THR   114      50.397  41.282  44.565  1.00  0.00           H  
ATOM   1762  CA  THR   114      52.409  41.268  45.419  1.00  0.00           C  
ATOM   1763  HA  THR   114      53.304  40.690  45.187  1.00  0.00           H  
ATOM   1764  CB  THR   114      52.729  42.644  44.816  1.00  0.00           C  
ATOM   1765  HB  THR   114      51.859  43.289  44.936  1.00  0.00           H  
ATOM   1766  CG2 THR   114      54.108  43.267  45.275  1.00  0.00           C  
ATOM   1767 HG21 THR   114      54.365  43.106  46.322  1.00  0.00           H  
ATOM   1768 HG22 THR   114      54.874  42.682  44.767  1.00  0.00           H  
ATOM   1769 HG23 THR   114      54.271  44.277  44.898  1.00  0.00           H  
ATOM   1770  OG1 THR   114      52.981  42.434  43.388  1.00  0.00           O  
ATOM   1771  HG1 THR   114      52.160  42.428  42.891  1.00  0.00           H  
ATOM   1772  C   THR   114      52.307  41.500  46.931  1.00  0.00           C  
ATOM   1773  O   THR   114      53.224  41.150  47.683  1.00  0.00           O  
ATOM   1774  N   MET   115      51.207  42.004  47.459  1.00  0.00           N  
ATOM   1775  H   MET   115      50.506  42.363  46.827  1.00  0.00           H  
ATOM   1776  CA  MET   115      51.037  42.211  48.913  1.00  0.00           C  
ATOM   1777  HA  MET   115      51.990  42.564  49.308  1.00  0.00           H  
ATOM   1778  CB  MET   115      49.905  43.222  49.105  1.00  0.00           C  
ATOM   1779  HB2 MET   115      48.996  42.870  48.617  1.00  0.00           H  
ATOM   1780  HB3 MET   115      49.687  43.384  50.160  1.00  0.00           H  
ATOM   1781  CG  MET   115      50.073  44.621  48.490  1.00  0.00           C  
ATOM   1782  HG2 MET   115      49.991  44.511  47.409  1.00  0.00           H  
ATOM   1783  HG3 MET   115      49.267  45.300  48.766  1.00  0.00           H  
ATOM   1784  SD  MET   115      51.690  45.341  48.862  1.00  0.00           S  
ATOM   1785  CE  MET   115      51.182  46.000  50.487  1.00  0.00           C  
ATOM   1786  HE1 MET   115      50.782  45.271  51.192  1.00  0.00           H  
ATOM   1787  HE2 MET   115      52.027  46.525  50.934  1.00  0.00           H  
ATOM   1788  HE3 MET   115      50.369  46.672  50.213  1.00  0.00           H  
ATOM   1789  C   MET   115      50.786  40.978  49.723  1.00  0.00           C  
ATOM   1790  O   MET   115      51.403  40.837  50.764  1.00  0.00           O  
ATOM   1791  N   GLU   116      49.919  40.061  49.306  1.00  0.00           N  
ATOM   1792  H   GLU   116      49.555  40.250  48.383  1.00  0.00           H  
ATOM   1793  CA  GLU   116      49.680  38.776  49.975  1.00  0.00           C  
ATOM   1794  HA  GLU   116      49.936  38.734  51.034  1.00  0.00           H  
ATOM   1795  CB  GLU   116      48.116  38.542  49.875  1.00  0.00           C  
ATOM   1796  HB2 GLU   116      47.861  38.573  48.816  1.00  0.00           H  
ATOM   1797  HB3 GLU   116      47.888  37.502  50.108  1.00  0.00           H  
ATOM   1798  CG  GLU   116      47.219  39.470  50.665  1.00  0.00           C  
ATOM   1799  HG2 GLU   116      47.641  39.454  51.670  1.00  0.00           H  
ATOM   1800  HG3 GLU   116      47.456  40.461  50.279  1.00  0.00           H  
ATOM   1801  CD  GLU   116      45.763  39.238  50.571  1.00  0.00           C  
ATOM   1802  OE1 GLU   116      45.045  40.264  50.768  1.00  0.00           O  
ATOM   1803  OE2 GLU   116      45.331  38.103  50.277  1.00  0.00           O  
ATOM   1804  C   GLU   116      50.403  37.608  49.373  1.00  0.00           C  
ATOM   1805  O   GLU   116      51.041  36.788  50.067  1.00  0.00           O  
ATOM   1806  N   GLY   117      50.349  37.493  48.071  1.00  0.00           N  
ATOM   1807  H   GLY   117      49.857  38.212  47.559  1.00  0.00           H  
ATOM   1808  CA  GLY   117      50.787  36.308  47.268  1.00  0.00           C  
ATOM   1809  HA2 GLY   117      50.807  36.415  46.183  1.00  0.00           H  
ATOM   1810  HA3 GLY   117      51.808  36.047  47.543  1.00  0.00           H  
ATOM   1811  C   GLY   117      49.950  35.081  47.591  1.00  0.00           C  
ATOM   1812  O   GLY   117      48.828  35.230  47.959  1.00  0.00           O  
ATOM   1813  N   GLU   118      50.517  33.889  47.507  1.00  0.00           N  
ATOM   1814  H   GLU   118      51.525  33.865  47.440  1.00  0.00           H  
ATOM   1815  CA  GLU   118      49.857  32.543  47.544  1.00  0.00           C  
ATOM   1816  HA  GLU   118      48.940  32.598  48.131  1.00  0.00           H  
ATOM   1817  CB  GLU   118      49.390  32.239  46.070  1.00  0.00           C  
ATOM   1818  HB2 GLU   118      50.319  32.291  45.503  1.00  0.00           H  
ATOM   1819  HB3 GLU   118      49.058  31.202  46.116  1.00  0.00           H  
ATOM   1820  CG  GLU   118      48.335  33.183  45.393  1.00  0.00           C  
ATOM   1821  HG2 GLU   118      48.670  34.218  45.329  1.00  0.00           H  
ATOM   1822  HG3 GLU   118      48.186  32.816  44.378  1.00  0.00           H  
ATOM   1823  CD  GLU   118      46.921  33.161  45.953  1.00  0.00           C  
ATOM   1824  OE1 GLU   118      46.620  32.714  47.083  1.00  0.00           O  
ATOM   1825  OE2 GLU   118      46.006  33.515  45.164  1.00  0.00           O  
ATOM   1826  C   GLU   118      50.762  31.399  48.007  1.00  0.00           C  
ATOM   1827  O   GLU   118      51.962  31.625  48.173  1.00  0.00           O  
ATOM   1828  N   ARG   119      50.261  30.150  48.121  1.00  0.00           N  
ATOM   1829  H   ARG   119      49.302  29.995  47.847  1.00  0.00           H  
ATOM   1830  CA  ARG   119      51.141  29.021  48.485  1.00  0.00           C  
ATOM   1831  HA  ARG   119      52.156  29.372  48.670  1.00  0.00           H  
ATOM   1832  CB  ARG   119      50.523  28.200  49.616  1.00  0.00           C  
ATOM   1833  HB2 ARG   119      49.506  27.903  49.362  1.00  0.00           H  
ATOM   1834  HB3 ARG   119      51.183  27.342  49.750  1.00  0.00           H  
ATOM   1835  CG  ARG   119      50.614  29.180  50.871  1.00  0.00           C  
ATOM   1836  HG2 ARG   119      50.327  30.219  50.711  1.00  0.00           H  
ATOM   1837  HG3 ARG   119      50.063  28.791  51.727  1.00  0.00           H  
ATOM   1838  CD  ARG   119      52.104  29.280  51.364  1.00  0.00           C  
ATOM   1839  HD2 ARG   119      52.651  29.837  50.603  1.00  0.00           H  
ATOM   1840  HD3 ARG   119      52.076  29.893  52.265  1.00  0.00           H  
ATOM   1841  NE  ARG   119      52.692  27.973  51.790  1.00  0.00           N  
ATOM   1842  HE  ARG   119      53.300  27.545  51.107  1.00  0.00           H  
ATOM   1843  CZ  ARG   119      52.286  27.255  52.839  1.00  0.00           C  
ATOM   1844  NH1 ARG   119      51.401  27.601  53.708  1.00  0.00           N  
ATOM   1845 HH11 ARG   119      51.054  28.547  53.768  1.00  0.00           H  
ATOM   1846 HH12 ARG   119      51.192  26.971  54.470  1.00  0.00           H  
ATOM   1847  NH2 ARG   119      52.747  26.080  53.034  1.00  0.00           N  
ATOM   1848 HH21 ARG   119      53.303  25.635  52.317  1.00  0.00           H  
ATOM   1849 HH22 ARG   119      52.281  25.478  53.698  1.00  0.00           H  
ATOM   1850  C   ARG   119      51.464  28.116  47.326  1.00  0.00           C  
ATOM   1851  O   ARG   119      50.601  27.969  46.409  1.00  0.00           O  
ATOM   1852  N   SER   120      52.635  27.523  47.251  1.00  0.00           N  
ATOM   1853  H   SER   120      53.328  27.756  47.948  1.00  0.00           H  
ATOM   1854  CA  SER   120      52.983  26.534  46.226  1.00  0.00           C  
ATOM   1855  HA  SER   120      52.744  26.844  45.209  1.00  0.00           H  
ATOM   1856  CB  SER   120      54.476  26.135  46.247  1.00  0.00           C  
ATOM   1857  HB2 SER   120      54.845  25.928  47.252  1.00  0.00           H  
ATOM   1858  HB3 SER   120      54.726  25.283  45.615  1.00  0.00           H  
ATOM   1859  OG  SER   120      55.120  27.332  45.824  1.00  0.00           O  
ATOM   1860  HG  SER   120      55.133  27.848  46.633  1.00  0.00           H  
ATOM   1861  C   SER   120      52.084  25.274  46.461  1.00  0.00           C  
ATOM   1862  O   SER   120      51.671  25.017  47.616  1.00  0.00           O  
ATOM   1863  N   PRO   121      51.754  24.554  45.372  1.00  0.00           N  
ATOM   1864  CD  PRO   121      52.071  24.692  43.960  1.00  0.00           C  
ATOM   1865  HD2 PRO   121      53.092  24.327  43.852  1.00  0.00           H  
ATOM   1866  HD3 PRO   121      51.949  25.727  43.642  1.00  0.00           H  
ATOM   1867  CG  PRO   121      51.025  23.814  43.261  1.00  0.00           C  
ATOM   1868  HG2 PRO   121      51.419  23.360  42.351  1.00  0.00           H  
ATOM   1869  HG3 PRO   121      50.096  24.376  43.159  1.00  0.00           H  
ATOM   1870  CB  PRO   121      50.833  22.674  44.180  1.00  0.00           C  
ATOM   1871  HB2 PRO   121      51.597  21.922  43.983  1.00  0.00           H  
ATOM   1872  HB3 PRO   121      49.849  22.228  44.032  1.00  0.00           H  
ATOM   1873  CA  PRO   121      50.984  23.313  45.525  1.00  0.00           C  
ATOM   1874  HA  PRO   121      50.026  23.450  46.025  1.00  0.00           H  
ATOM   1875  C   PRO   121      51.672  22.230  46.372  1.00  0.00           C  
ATOM   1876  O   PRO   121      52.906  22.202  46.470  1.00  0.00           O  
ATOM   1877  N   ASN   122      50.847  21.307  46.909  1.00  0.00           N  
ATOM   1878  H   ASN   122      49.864  21.395  46.694  1.00  0.00           H  
ATOM   1879  CA  ASN   122      51.213  20.070  47.599  1.00  0.00           C  
ATOM   1880  HA  ASN   122      50.273  19.723  48.029  1.00  0.00           H  
ATOM   1881  CB  ASN   122      51.784  19.071  46.613  1.00  0.00           C  
ATOM   1882  HB2 ASN   122      52.671  19.524  46.171  1.00  0.00           H  
ATOM   1883  HB3 ASN   122      51.972  18.083  47.034  1.00  0.00           H  
ATOM   1884  CG  ASN   122      50.873  18.778  45.429  1.00  0.00           C  
ATOM   1885  OD1 ASN   122      49.731  18.463  45.608  1.00  0.00           O  
ATOM   1886  ND2 ASN   122      51.423  18.696  44.254  1.00  0.00           N  
ATOM   1887 HD21 ASN   122      50.877  18.428  43.448  1.00  0.00           H  
ATOM   1888 HD22 ASN   122      52.423  18.669  44.111  1.00  0.00           H  
ATOM   1889  C   ASN   122      52.129  20.200  48.856  1.00  0.00           C  
ATOM   1890  O   ASN   122      52.783  19.143  49.274  1.00  0.00           O  
ATOM   1891  N   GLU   123      52.076  21.336  49.550  1.00  0.00           N  
ATOM   1892  H   GLU   123      51.529  22.057  49.101  1.00  0.00           H  
ATOM   1893  CA  GLU   123      52.734  21.702  50.792  1.00  0.00           C  
ATOM   1894  HA  GLU   123      52.733  22.790  50.858  1.00  0.00           H  
ATOM   1895  CB  GLU   123      51.937  21.341  52.077  1.00  0.00           C  
ATOM   1896  HB2 GLU   123      52.510  21.757  52.906  1.00  0.00           H  
ATOM   1897  HB3 GLU   123      50.934  21.760  52.005  1.00  0.00           H  
ATOM   1898  CG  GLU   123      51.906  19.804  52.270  1.00  0.00           C  
ATOM   1899  HG2 GLU   123      50.998  19.458  51.775  1.00  0.00           H  
ATOM   1900  HG3 GLU   123      52.778  19.316  51.835  1.00  0.00           H  
ATOM   1901  CD  GLU   123      51.888  19.347  53.693  1.00  0.00           C  
ATOM   1902  OE1 GLU   123      51.219  18.298  53.974  1.00  0.00           O  
ATOM   1903  OE2 GLU   123      52.593  19.934  54.576  1.00  0.00           O  
ATOM   1904  C   GLU   123      54.285  21.451  50.759  1.00  0.00           C  
ATOM   1905  O   GLU   123      54.880  20.901  51.686  1.00  0.00           O  
ATOM   1906  N   GLU   124      54.899  21.887  49.618  1.00  0.00           N  
ATOM   1907  H   GLU   124      54.345  22.476  49.013  1.00  0.00           H  
ATOM   1908  CA  GLU   124      56.292  21.695  49.308  1.00  0.00           C  
ATOM   1909  HA  GLU   124      56.652  20.666  49.305  1.00  0.00           H  
ATOM   1910  CB  GLU   124      56.498  22.091  47.798  1.00  0.00           C  
ATOM   1911  HB2 GLU   124      55.868  21.361  47.288  1.00  0.00           H  
ATOM   1912  HB3 GLU   124      55.956  23.023  47.641  1.00  0.00           H  
ATOM   1913  CG  GLU   124      57.947  22.114  47.236  1.00  0.00           C  
ATOM   1914  HG2 GLU   124      57.845  22.459  46.207  1.00  0.00           H  
ATOM   1915  HG3 GLU   124      58.488  22.839  47.845  1.00  0.00           H  
ATOM   1916  CD  GLU   124      58.624  20.737  47.302  1.00  0.00           C  
ATOM   1917  OE1 GLU   124      59.898  20.647  47.458  1.00  0.00           O  
ATOM   1918  OE2 GLU   124      57.948  19.682  47.185  1.00  0.00           O  
ATOM   1919  C   GLU   124      57.235  22.568  50.195  1.00  0.00           C  
ATOM   1920  O   GLU   124      58.347  22.110  50.496  1.00  0.00           O  
ATOM   1921  N   TYR   125      56.695  23.618  50.733  1.00  0.00           N  
ATOM   1922  H   TYR   125      55.728  23.792  50.498  1.00  0.00           H  
ATOM   1923  CA  TYR   125      57.300  24.632  51.620  1.00  0.00           C  
ATOM   1924  HA  TYR   125      58.291  24.318  51.949  1.00  0.00           H  
ATOM   1925  CB  TYR   125      57.519  25.942  50.852  1.00  0.00           C  
ATOM   1926  HB2 TYR   125      56.608  26.541  50.843  1.00  0.00           H  
ATOM   1927  HB3 TYR   125      58.225  26.479  51.485  1.00  0.00           H  
ATOM   1928  CG  TYR   125      58.209  25.888  49.516  1.00  0.00           C  
ATOM   1929  CD1 TYR   125      57.455  25.825  48.315  1.00  0.00           C  
ATOM   1930  HD1 TYR   125      56.393  26.013  48.370  1.00  0.00           H  
ATOM   1931  CE1 TYR   125      58.116  25.669  47.095  1.00  0.00           C  
ATOM   1932  HE1 TYR   125      57.436  25.560  46.263  1.00  0.00           H  
ATOM   1933  CZ  TYR   125      59.542  25.589  46.952  1.00  0.00           C  
ATOM   1934  OH  TYR   125      60.212  25.478  45.761  1.00  0.00           O  
ATOM   1935  HH  TYR   125      61.143  25.406  45.983  1.00  0.00           H  
ATOM   1936  CE2 TYR   125      60.247  25.578  48.187  1.00  0.00           C  
ATOM   1937  HE2 TYR   125      61.322  25.483  48.219  1.00  0.00           H  
ATOM   1938  CD2 TYR   125      59.612  25.707  49.458  1.00  0.00           C  
ATOM   1939  HD2 TYR   125      60.235  25.668  50.339  1.00  0.00           H  
ATOM   1940  C   TYR   125      56.509  24.840  52.849  1.00  0.00           C  
ATOM   1941  O   TYR   125      55.290  24.737  52.842  1.00  0.00           O  
ATOM   1942  N   THR   126      57.235  25.373  53.850  1.00  0.00           N  
ATOM   1943  H   THR   126      58.111  25.792  53.570  1.00  0.00           H  
ATOM   1944  CA  THR   126      56.646  26.068  54.985  1.00  0.00           C  
ATOM   1945  HA  THR   126      55.738  25.503  55.197  1.00  0.00           H  
ATOM   1946  CB  THR   126      57.443  26.003  56.263  1.00  0.00           C  
ATOM   1947  HB  THR   126      57.607  24.965  56.555  1.00  0.00           H  
ATOM   1948  CG2 THR   126      58.832  26.624  56.159  1.00  0.00           C  
ATOM   1949 HG21 THR   126      58.864  27.671  55.858  1.00  0.00           H  
ATOM   1950 HG22 THR   126      59.178  26.552  57.190  1.00  0.00           H  
ATOM   1951 HG23 THR   126      59.495  26.097  55.473  1.00  0.00           H  
ATOM   1952  OG1 THR   126      56.735  26.686  57.321  1.00  0.00           O  
ATOM   1953  HG1 THR   126      55.850  26.314  57.314  1.00  0.00           H  
ATOM   1954  C   THR   126      56.325  27.503  54.569  1.00  0.00           C  
ATOM   1955  O   THR   126      56.997  28.046  53.638  1.00  0.00           O  
ATOM   1956  N   TRP   127      55.335  28.235  55.160  1.00  0.00           N  
ATOM   1957  H   TRP   127      54.737  27.779  55.835  1.00  0.00           H  
ATOM   1958  CA  TRP   127      54.758  29.556  54.598  1.00  0.00           C  
ATOM   1959  HA  TRP   127      54.332  29.505  53.596  1.00  0.00           H  
ATOM   1960  CB  TRP   127      53.664  29.974  55.527  1.00  0.00           C  
ATOM   1961  HB2 TRP   127      53.189  30.885  55.161  1.00  0.00           H  
ATOM   1962  HB3 TRP   127      52.937  29.162  55.541  1.00  0.00           H  
ATOM   1963  CG  TRP   127      53.978  30.297  56.970  1.00  0.00           C  
ATOM   1964  CD1 TRP   127      53.875  29.396  57.968  1.00  0.00           C  
ATOM   1965  HD1 TRP   127      53.689  28.359  57.732  1.00  0.00           H  
ATOM   1966  NE1 TRP   127      54.038  30.115  59.196  1.00  0.00           N  
ATOM   1967  HE1 TRP   127      54.153  29.712  60.115  1.00  0.00           H  
ATOM   1968  CE2 TRP   127      54.154  31.451  59.058  1.00  0.00           C  
ATOM   1969  CZ2 TRP   127      54.202  32.546  59.922  1.00  0.00           C  
ATOM   1970  HZ2 TRP   127      54.046  32.526  60.991  1.00  0.00           H  
ATOM   1971  CH2 TRP   127      54.380  33.843  59.367  1.00  0.00           C  
ATOM   1972  HH2 TRP   127      54.440  34.710  60.007  1.00  0.00           H  
ATOM   1973  CZ3 TRP   127      54.489  34.054  57.975  1.00  0.00           C  
ATOM   1974  HZ3 TRP   127      54.674  35.066  57.646  1.00  0.00           H  
ATOM   1975  CE3 TRP   127      54.389  32.915  57.143  1.00  0.00           C  
ATOM   1976  HE3 TRP   127      54.600  32.994  56.086  1.00  0.00           H  
ATOM   1977  CD2 TRP   127      54.166  31.604  57.661  1.00  0.00           C  
ATOM   1978  C   TRP   127      55.834  30.671  54.652  1.00  0.00           C  
ATOM   1979  O   TRP   127      55.738  31.670  53.885  1.00  0.00           O  
ATOM   1980  N   GLU   128      56.884  30.486  55.506  1.00  0.00           N  
ATOM   1981  H   GLU   128      56.805  29.632  56.040  1.00  0.00           H  
ATOM   1982  CA  GLU   128      58.014  31.433  55.623  1.00  0.00           C  
ATOM   1983  HA  GLU   128      57.550  32.412  55.507  1.00  0.00           H  
ATOM   1984  CB  GLU   128      58.640  31.383  57.043  1.00  0.00           C  
ATOM   1985  HB2 GLU   128      59.494  32.057  57.113  1.00  0.00           H  
ATOM   1986  HB3 GLU   128      57.848  31.756  57.692  1.00  0.00           H  
ATOM   1987  CG  GLU   128      59.013  29.948  57.608  1.00  0.00           C  
ATOM   1988  HG2 GLU   128      58.103  29.354  57.531  1.00  0.00           H  
ATOM   1989  HG3 GLU   128      59.894  29.611  57.062  1.00  0.00           H  
ATOM   1990  CD  GLU   128      59.316  30.027  59.088  1.00  0.00           C  
ATOM   1991  OE1 GLU   128      59.986  31.024  59.498  1.00  0.00           O  
ATOM   1992  OE2 GLU   128      59.192  29.065  59.865  1.00  0.00           O  
ATOM   1993  C   GLU   128      59.050  31.323  54.503  1.00  0.00           C  
ATOM   1994  O   GLU   128      59.785  32.291  54.200  1.00  0.00           O  
ATOM   1995  N   GLU   129      59.123  30.120  53.918  1.00  0.00           N  
ATOM   1996  H   GLU   129      58.482  29.402  54.226  1.00  0.00           H  
ATOM   1997  CA  GLU   129      59.980  29.746  52.811  1.00  0.00           C  
ATOM   1998  HA  GLU   129      60.903  30.321  52.883  1.00  0.00           H  
ATOM   1999  CB  GLU   129      60.439  28.319  53.219  1.00  0.00           C  
ATOM   2000  HB2 GLU   129      60.773  28.341  54.256  1.00  0.00           H  
ATOM   2001  HB3 GLU   129      59.640  27.581  53.294  1.00  0.00           H  
ATOM   2002  CG  GLU   129      61.507  27.699  52.239  1.00  0.00           C  
ATOM   2003  HG2 GLU   129      61.502  26.611  52.301  1.00  0.00           H  
ATOM   2004  HG3 GLU   129      61.128  27.822  51.225  1.00  0.00           H  
ATOM   2005  CD  GLU   129      62.926  28.270  52.492  1.00  0.00           C  
ATOM   2006  OE1 GLU   129      63.091  29.284  53.139  1.00  0.00           O  
ATOM   2007  OE2 GLU   129      63.861  27.639  51.940  1.00  0.00           O  
ATOM   2008  C   GLU   129      59.407  29.800  51.347  1.00  0.00           C  
ATOM   2009  O   GLU   129      60.146  30.005  50.378  1.00  0.00           O  
ATOM   2010  N   ASP   130      58.105  29.732  51.220  1.00  0.00           N  
ATOM   2011  H   ASP   130      57.565  29.704  52.072  1.00  0.00           H  
ATOM   2012  CA  ASP   130      57.349  29.473  49.986  1.00  0.00           C  
ATOM   2013  HA  ASP   130      57.708  28.527  49.582  1.00  0.00           H  
ATOM   2014  CB  ASP   130      55.879  29.294  50.354  1.00  0.00           C  
ATOM   2015  HB2 ASP   130      55.798  28.850  51.346  1.00  0.00           H  
ATOM   2016  HB3 ASP   130      55.355  30.249  50.377  1.00  0.00           H  
ATOM   2017  CG  ASP   130      55.137  28.488  49.289  1.00  0.00           C  
ATOM   2018  OD1 ASP   130      55.375  28.727  48.051  1.00  0.00           O  
ATOM   2019  OD2 ASP   130      54.403  27.515  49.577  1.00  0.00           O  
ATOM   2020  C   ASP   130      57.663  30.630  48.969  1.00  0.00           C  
ATOM   2021  O   ASP   130      57.380  31.797  49.234  1.00  0.00           O  
ATOM   2022  N   PRO   131      58.262  30.205  47.829  1.00  0.00           N  
ATOM   2023  CD  PRO   131      58.565  28.849  47.411  1.00  0.00           C  
ATOM   2024  HD2 PRO   131      57.638  28.378  47.084  1.00  0.00           H  
ATOM   2025  HD3 PRO   131      59.040  28.224  48.168  1.00  0.00           H  
ATOM   2026  CG  PRO   131      59.480  29.172  46.220  1.00  0.00           C  
ATOM   2027  HG2 PRO   131      59.563  28.339  45.523  1.00  0.00           H  
ATOM   2028  HG3 PRO   131      60.431  29.470  46.662  1.00  0.00           H  
ATOM   2029  CB  PRO   131      58.904  30.405  45.495  1.00  0.00           C  
ATOM   2030  HB2 PRO   131      58.101  30.178  44.794  1.00  0.00           H  
ATOM   2031  HB3 PRO   131      59.639  31.002  44.955  1.00  0.00           H  
ATOM   2032  CA  PRO   131      58.511  31.180  46.726  1.00  0.00           C  
ATOM   2033  HA  PRO   131      59.346  31.855  46.911  1.00  0.00           H  
ATOM   2034  C   PRO   131      57.244  31.967  46.236  1.00  0.00           C  
ATOM   2035  O   PRO   131      57.473  33.096  45.760  1.00  0.00           O  
ATOM   2036  N   LEU   132      55.992  31.524  46.351  1.00  0.00           N  
ATOM   2037  H   LEU   132      55.824  30.660  46.845  1.00  0.00           H  
ATOM   2038  CA  LEU   132      54.917  32.411  45.863  1.00  0.00           C  
ATOM   2039  HA  LEU   132      55.303  33.076  45.090  1.00  0.00           H  
ATOM   2040  CB  LEU   132      53.864  31.447  45.222  1.00  0.00           C  
ATOM   2041  HB2 LEU   132      53.509  30.727  45.960  1.00  0.00           H  
ATOM   2042  HB3 LEU   132      52.988  32.093  45.177  1.00  0.00           H  
ATOM   2043  CG  LEU   132      54.312  30.796  43.915  1.00  0.00           C  
ATOM   2044  HG  LEU   132      55.352  30.512  44.071  1.00  0.00           H  
ATOM   2045  CD1 LEU   132      53.404  29.620  43.436  1.00  0.00           C  
ATOM   2046 HD11 LEU   132      53.228  28.897  44.233  1.00  0.00           H  
ATOM   2047 HD12 LEU   132      52.395  29.964  43.209  1.00  0.00           H  
ATOM   2048 HD13 LEU   132      53.743  29.054  42.569  1.00  0.00           H  
ATOM   2049  CD2 LEU   132      54.410  31.806  42.799  1.00  0.00           C  
ATOM   2050 HD21 LEU   132      53.440  32.239  42.554  1.00  0.00           H  
ATOM   2051 HD22 LEU   132      55.086  32.640  42.986  1.00  0.00           H  
ATOM   2052 HD23 LEU   132      54.678  31.362  41.840  1.00  0.00           H  
ATOM   2053  C   LEU   132      54.244  33.330  46.969  1.00  0.00           C  
ATOM   2054  O   LEU   132      53.411  34.097  46.546  1.00  0.00           O  
ATOM   2055  N   ALA   133      54.715  33.301  48.259  1.00  0.00           N  
ATOM   2056  H   ALA   133      55.256  32.490  48.523  1.00  0.00           H  
ATOM   2057  CA  ALA   133      54.264  34.226  49.260  1.00  0.00           C  
ATOM   2058  HA  ALA   133      53.178  34.294  49.319  1.00  0.00           H  
ATOM   2059  CB  ALA   133      54.796  33.792  50.644  1.00  0.00           C  
ATOM   2060  HB1 ALA   133      54.191  34.263  51.420  1.00  0.00           H  
ATOM   2061  HB2 ALA   133      54.553  32.731  50.706  1.00  0.00           H  
ATOM   2062  HB3 ALA   133      55.861  34.021  50.639  1.00  0.00           H  
ATOM   2063  C   ALA   133      54.643  35.747  49.029  1.00  0.00           C  
ATOM   2064  O   ALA   133      55.736  35.975  48.539  1.00  0.00           O  
ATOM   2065  N   GLY   134      53.666  36.671  49.123  1.00  0.00           N  
ATOM   2066  H   GLY   134      52.746  36.363  49.404  1.00  0.00           H  
ATOM   2067  CA  GLY   134      53.855  38.148  48.990  1.00  0.00           C  
ATOM   2068  HA2 GLY   134      54.455  38.319  48.096  1.00  0.00           H  
ATOM   2069  HA3 GLY   134      52.896  38.625  48.785  1.00  0.00           H  
ATOM   2070  C   GLY   134      54.522  38.779  50.188  1.00  0.00           C  
ATOM   2071  O   GLY   134      55.188  38.110  50.942  1.00  0.00           O  
ATOM   2072  N   ILE   135      54.508  40.098  50.234  1.00  0.00           N  
ATOM   2073  H   ILE   135      53.953  40.603  49.558  1.00  0.00           H  
ATOM   2074  CA  ILE   135      55.290  40.942  51.171  1.00  0.00           C  
ATOM   2075  HA  ILE   135      56.358  40.760  51.052  1.00  0.00           H  
ATOM   2076  CB  ILE   135      55.123  42.460  50.873  1.00  0.00           C  
ATOM   2077  HB  ILE   135      54.051  42.656  50.904  1.00  0.00           H  
ATOM   2078  CG2 ILE   135      55.752  43.409  51.882  1.00  0.00           C  
ATOM   2079 HG21 ILE   135      56.819  43.188  51.876  1.00  0.00           H  
ATOM   2080 HG22 ILE   135      55.751  44.473  51.647  1.00  0.00           H  
ATOM   2081 HG23 ILE   135      55.306  43.267  52.866  1.00  0.00           H  
ATOM   2082  CG1 ILE   135      55.533  42.811  49.344  1.00  0.00           C  
ATOM   2083 HG12 ILE   135      56.599  42.647  49.187  1.00  0.00           H  
ATOM   2084 HG13 ILE   135      55.071  42.199  48.569  1.00  0.00           H  
ATOM   2085  CD1 ILE   135      55.502  44.291  48.980  1.00  0.00           C  
ATOM   2086 HD11 ILE   135      55.758  44.351  47.922  1.00  0.00           H  
ATOM   2087 HD12 ILE   135      54.480  44.621  49.165  1.00  0.00           H  
ATOM   2088 HD13 ILE   135      56.038  44.930  49.682  1.00  0.00           H  
ATOM   2089  C   ILE   135      54.837  40.668  52.639  1.00  0.00           C  
ATOM   2090  O   ILE   135      55.680  40.646  53.531  1.00  0.00           O  
ATOM   2091  N   ILE   136      53.491  40.613  52.922  1.00  0.00           N  
ATOM   2092  H   ILE   136      52.878  40.611  52.119  1.00  0.00           H  
ATOM   2093  CA  ILE   136      52.873  40.649  54.279  1.00  0.00           C  
ATOM   2094  HA  ILE   136      53.295  41.523  54.775  1.00  0.00           H  
ATOM   2095  CB  ILE   136      51.330  40.924  54.244  1.00  0.00           C  
ATOM   2096  HB  ILE   136      51.046  40.181  53.499  1.00  0.00           H  
ATOM   2097  CG2 ILE   136      50.550  40.793  55.652  1.00  0.00           C  
ATOM   2098 HG21 ILE   136      49.492  41.040  55.560  1.00  0.00           H  
ATOM   2099 HG22 ILE   136      50.508  39.717  55.820  1.00  0.00           H  
ATOM   2100 HG23 ILE   136      51.027  41.338  56.466  1.00  0.00           H  
ATOM   2101  CG1 ILE   136      51.026  42.319  53.733  1.00  0.00           C  
ATOM   2102 HG12 ILE   136      51.043  43.062  54.531  1.00  0.00           H  
ATOM   2103 HG13 ILE   136      51.815  42.568  53.023  1.00  0.00           H  
ATOM   2104  CD1 ILE   136      49.681  42.488  53.077  1.00  0.00           C  
ATOM   2105 HD11 ILE   136      49.568  43.494  52.673  1.00  0.00           H  
ATOM   2106 HD12 ILE   136      49.585  41.808  52.231  1.00  0.00           H  
ATOM   2107 HD13 ILE   136      48.903  42.179  53.775  1.00  0.00           H  
ATOM   2108  C   ILE   136      53.323  39.440  55.045  1.00  0.00           C  
ATOM   2109  O   ILE   136      53.670  39.598  56.199  1.00  0.00           O  
ATOM   2110  N   PRO   137      53.262  38.151  54.580  1.00  0.00           N  
ATOM   2111  CD  PRO   137      52.471  37.800  53.422  1.00  0.00           C  
ATOM   2112  HD2 PRO   137      52.734  38.480  52.611  1.00  0.00           H  
ATOM   2113  HD3 PRO   137      51.412  37.805  53.680  1.00  0.00           H  
ATOM   2114  CG  PRO   137      52.933  36.388  53.119  1.00  0.00           C  
ATOM   2115  HG2 PRO   137      53.805  36.406  52.465  1.00  0.00           H  
ATOM   2116  HG3 PRO   137      52.146  35.752  52.712  1.00  0.00           H  
ATOM   2117  CB  PRO   137      53.364  35.782  54.494  1.00  0.00           C  
ATOM   2118  HB2 PRO   137      54.162  35.043  54.429  1.00  0.00           H  
ATOM   2119  HB3 PRO   137      52.456  35.452  55.000  1.00  0.00           H  
ATOM   2120  CA  PRO   137      53.850  36.983  55.267  1.00  0.00           C  
ATOM   2121  HA  PRO   137      53.397  36.955  56.258  1.00  0.00           H  
ATOM   2122  C   PRO   137      55.371  37.133  55.354  1.00  0.00           C  
ATOM   2123  O   PRO   137      55.929  36.899  56.431  1.00  0.00           O  
ATOM   2124  N   ARG   138      56.124  37.664  54.367  1.00  0.00           N  
ATOM   2125  H   ARG   138      55.746  37.853  53.450  1.00  0.00           H  
ATOM   2126  CA  ARG   138      57.639  37.833  54.504  1.00  0.00           C  
ATOM   2127  HA  ARG   138      57.892  36.814  54.799  1.00  0.00           H  
ATOM   2128  CB  ARG   138      58.312  38.153  53.169  1.00  0.00           C  
ATOM   2129  HB2 ARG   138      57.857  39.082  52.825  1.00  0.00           H  
ATOM   2130  HB3 ARG   138      59.351  38.372  53.414  1.00  0.00           H  
ATOM   2131  CG  ARG   138      58.136  37.072  52.143  1.00  0.00           C  
ATOM   2132  HG2 ARG   138      58.641  36.176  52.506  1.00  0.00           H  
ATOM   2133  HG3 ARG   138      57.067  36.900  52.022  1.00  0.00           H  
ATOM   2134  CD  ARG   138      58.731  37.455  50.826  1.00  0.00           C  
ATOM   2135  HD2 ARG   138      58.371  38.456  50.589  1.00  0.00           H  
ATOM   2136  HD3 ARG   138      59.797  37.332  51.019  1.00  0.00           H  
ATOM   2137  NE  ARG   138      58.231  36.548  49.724  1.00  0.00           N  
ATOM   2138  HE  ARG   138      57.308  36.650  49.326  1.00  0.00           H  
ATOM   2139  CZ  ARG   138      58.826  35.399  49.322  1.00  0.00           C  
ATOM   2140  NH1 ARG   138      59.975  35.041  49.701  1.00  0.00           N  
ATOM   2141 HH11 ARG   138      60.474  35.583  50.391  1.00  0.00           H  
ATOM   2142 HH12 ARG   138      60.337  34.141  49.419  1.00  0.00           H  
ATOM   2143  NH2 ARG   138      58.238  34.649  48.439  1.00  0.00           N  
ATOM   2144 HH21 ARG   138      57.299  35.011  48.355  1.00  0.00           H  
ATOM   2145 HH22 ARG   138      58.446  33.665  48.525  1.00  0.00           H  
ATOM   2146  C   ARG   138      58.011  38.891  55.621  1.00  0.00           C  
ATOM   2147  O   ARG   138      58.927  38.751  56.420  1.00  0.00           O  
ATOM   2148  N   THR   139      57.178  39.949  55.648  1.00  0.00           N  
ATOM   2149  H   THR   139      56.506  40.017  54.897  1.00  0.00           H  
ATOM   2150  CA  THR   139      57.086  40.876  56.706  1.00  0.00           C  
ATOM   2151  HA  THR   139      58.030  41.419  56.670  1.00  0.00           H  
ATOM   2152  CB  THR   139      55.991  41.919  56.651  1.00  0.00           C  
ATOM   2153  HB  THR   139      54.996  41.491  56.533  1.00  0.00           H  
ATOM   2154  CG2 THR   139      56.039  42.881  57.788  1.00  0.00           C  
ATOM   2155 HG21 THR   139      55.305  43.668  57.616  1.00  0.00           H  
ATOM   2156 HG22 THR   139      55.776  42.466  58.761  1.00  0.00           H  
ATOM   2157 HG23 THR   139      57.053  43.278  57.833  1.00  0.00           H  
ATOM   2158  OG1 THR   139      56.135  42.705  55.494  1.00  0.00           O  
ATOM   2159  HG1 THR   139      56.205  42.066  54.781  1.00  0.00           H  
ATOM   2160  C   THR   139      56.887  40.227  58.006  1.00  0.00           C  
ATOM   2161  O   THR   139      57.615  40.425  58.957  1.00  0.00           O  
ATOM   2162  N   LEU   140      55.828  39.401  58.094  1.00  0.00           N  
ATOM   2163  H   LEU   140      55.321  39.180  57.248  1.00  0.00           H  
ATOM   2164  CA  LEU   140      55.333  38.833  59.392  1.00  0.00           C  
ATOM   2165  HA  LEU   140      55.518  39.584  60.160  1.00  0.00           H  
ATOM   2166  CB  LEU   140      53.716  38.631  59.238  1.00  0.00           C  
ATOM   2167  HB2 LEU   140      53.497  38.061  58.335  1.00  0.00           H  
ATOM   2168  HB3 LEU   140      53.344  38.004  60.049  1.00  0.00           H  
ATOM   2169  CG  LEU   140      52.903  39.917  59.207  1.00  0.00           C  
ATOM   2170  HG  LEU   140      53.238  40.532  58.372  1.00  0.00           H  
ATOM   2171  CD1 LEU   140      51.408  39.488  59.028  1.00  0.00           C  
ATOM   2172 HD11 LEU   140      50.833  40.400  58.864  1.00  0.00           H  
ATOM   2173 HD12 LEU   140      51.390  38.889  58.118  1.00  0.00           H  
ATOM   2174 HD13 LEU   140      51.120  38.858  59.870  1.00  0.00           H  
ATOM   2175  CD2 LEU   140      53.089  40.743  60.467  1.00  0.00           C  
ATOM   2176 HD21 LEU   140      52.524  41.666  60.338  1.00  0.00           H  
ATOM   2177 HD22 LEU   140      52.664  40.270  61.353  1.00  0.00           H  
ATOM   2178 HD23 LEU   140      54.142  40.989  60.603  1.00  0.00           H  
ATOM   2179  C   LEU   140      56.049  37.562  59.888  1.00  0.00           C  
ATOM   2180  O   LEU   140      55.551  36.891  60.849  1.00  0.00           O  
ATOM   2181  N   HIE   141      57.192  37.182  59.295  1.00  0.00           N  
ATOM   2182  H   HIE   141      57.385  37.583  58.389  1.00  0.00           H  
ATOM   2183  CA  HIE   141      58.166  36.318  59.960  1.00  0.00           C  
ATOM   2184  HA  HIE   141      57.891  36.204  61.009  1.00  0.00           H  
ATOM   2185  CB  HIE   141      58.408  34.957  59.316  1.00  0.00           C  
ATOM   2186  HB2 HIE   141      59.006  34.384  60.025  1.00  0.00           H  
ATOM   2187  HB3 HIE   141      57.421  34.504  59.409  1.00  0.00           H  
ATOM   2188  CG  HIE   141      58.860  34.903  57.873  1.00  0.00           C  
ATOM   2189  ND1 HIE   141      60.205  34.816  57.454  1.00  0.00           N  
ATOM   2190  CE1 HIE   141      60.079  34.803  56.052  1.00  0.00           C  
ATOM   2191  HE1 HIE   141      60.957  34.643  55.444  1.00  0.00           H  
ATOM   2192  NE2 HIE   141      58.832  34.582  55.741  1.00  0.00           N  
ATOM   2193  HE2 HIE   141      58.576  34.338  54.795  1.00  0.00           H  
ATOM   2194  CD2 HIE   141      58.026  34.665  56.853  1.00  0.00           C  
ATOM   2195  HD2 HIE   141      56.948  34.725  56.840  1.00  0.00           H  
ATOM   2196  C   HIE   141      59.477  37.095  60.117  1.00  0.00           C  
ATOM   2197  O   HIE   141      60.119  36.963  61.159  1.00  0.00           O  
ATOM   2198  N   GLN   142      59.978  37.858  59.136  1.00  0.00           N  
ATOM   2199  H   GLN   142      59.485  37.950  58.259  1.00  0.00           H  
ATOM   2200  CA  GLN   142      61.225  38.546  59.355  1.00  0.00           C  
ATOM   2201  HA  GLN   142      61.988  37.869  59.737  1.00  0.00           H  
ATOM   2202  CB  GLN   142      61.846  38.966  58.030  1.00  0.00           C  
ATOM   2203  HB2 GLN   142      61.174  39.683  57.559  1.00  0.00           H  
ATOM   2204  HB3 GLN   142      62.795  39.486  58.165  1.00  0.00           H  
ATOM   2205  CG  GLN   142      62.270  37.883  56.961  1.00  0.00           C  
ATOM   2206  HG2 GLN   142      61.391  37.286  56.720  1.00  0.00           H  
ATOM   2207  HG3 GLN   142      62.590  38.297  56.005  1.00  0.00           H  
ATOM   2208  CD  GLN   142      63.398  37.001  57.357  1.00  0.00           C  
ATOM   2209  OE1 GLN   142      64.468  37.404  57.611  1.00  0.00           O  
ATOM   2210  NE2 GLN   142      63.143  35.665  57.314  1.00  0.00           N  
ATOM   2211 HE21 GLN   142      62.223  35.303  57.105  1.00  0.00           H  
ATOM   2212 HE22 GLN   142      63.879  35.043  57.614  1.00  0.00           H  
ATOM   2213  C   GLN   142      61.275  39.652  60.346  1.00  0.00           C  
ATOM   2214  O   GLN   142      62.381  39.981  60.878  1.00  0.00           O  
ATOM   2215  N   ILE   143      60.117  40.242  60.686  1.00  0.00           N  
ATOM   2216  H   ILE   143      59.270  40.129  60.148  1.00  0.00           H  
ATOM   2217  CA  ILE   143      60.096  41.194  61.758  1.00  0.00           C  
ATOM   2218  HA  ILE   143      60.798  42.013  61.597  1.00  0.00           H  
ATOM   2219  CB  ILE   143      58.630  41.776  61.910  1.00  0.00           C  
ATOM   2220  HB  ILE   143      58.368  42.088  60.899  1.00  0.00           H  
ATOM   2221  CG2 ILE   143      57.526  40.810  62.267  1.00  0.00           C  
ATOM   2222 HG21 ILE   143      57.621  39.872  61.719  1.00  0.00           H  
ATOM   2223 HG22 ILE   143      57.533  40.571  63.330  1.00  0.00           H  
ATOM   2224 HG23 ILE   143      56.593  41.368  62.194  1.00  0.00           H  
ATOM   2225  CG1 ILE   143      58.638  43.039  62.829  1.00  0.00           C  
ATOM   2226 HG12 ILE   143      57.614  43.398  62.931  1.00  0.00           H  
ATOM   2227 HG13 ILE   143      59.065  42.837  63.812  1.00  0.00           H  
ATOM   2228  CD1 ILE   143      59.502  44.201  62.240  1.00  0.00           C  
ATOM   2229 HD11 ILE   143      59.440  45.056  62.913  1.00  0.00           H  
ATOM   2230 HD12 ILE   143      60.572  44.004  62.168  1.00  0.00           H  
ATOM   2231 HD13 ILE   143      59.142  44.535  61.267  1.00  0.00           H  
ATOM   2232  C   ILE   143      60.509  40.556  63.127  1.00  0.00           C  
ATOM   2233  O   ILE   143      61.280  41.153  63.864  1.00  0.00           O  
ATOM   2234  N   PHE   144      60.097  39.369  63.349  1.00  0.00           N  
ATOM   2235  H   PHE   144      59.472  38.907  62.704  1.00  0.00           H  
ATOM   2236  CA  PHE   144      60.411  38.607  64.499  1.00  0.00           C  
ATOM   2237  HA  PHE   144      60.337  39.211  65.403  1.00  0.00           H  
ATOM   2238  CB  PHE   144      59.456  37.400  64.693  1.00  0.00           C  
ATOM   2239  HB2 PHE   144      59.329  36.870  63.749  1.00  0.00           H  
ATOM   2240  HB3 PHE   144      59.899  36.816  65.500  1.00  0.00           H  
ATOM   2241  CG  PHE   144      57.908  37.724  64.992  1.00  0.00           C  
ATOM   2242  CD1 PHE   144      56.980  37.812  63.957  1.00  0.00           C  
ATOM   2243  HD1 PHE   144      57.250  37.767  62.913  1.00  0.00           H  
ATOM   2244  CE1 PHE   144      55.620  38.171  64.262  1.00  0.00           C  
ATOM   2245  HE1 PHE   144      54.909  38.155  63.449  1.00  0.00           H  
ATOM   2246  CZ  PHE   144      55.275  38.417  65.554  1.00  0.00           C  
ATOM   2247  HZ  PHE   144      54.255  38.651  65.822  1.00  0.00           H  
ATOM   2248  CE2 PHE   144      56.211  38.363  66.562  1.00  0.00           C  
ATOM   2249  HE2 PHE   144      55.820  38.636  67.531  1.00  0.00           H  
ATOM   2250  CD2 PHE   144      57.531  37.878  66.349  1.00  0.00           C  
ATOM   2251  HD2 PHE   144      58.329  37.800  67.073  1.00  0.00           H  
ATOM   2252  C   PHE   144      61.858  38.030  64.601  1.00  0.00           C  
ATOM   2253  O   PHE   144      62.441  37.878  65.669  1.00  0.00           O  
ATOM   2254  N   GLU   145      62.386  37.779  63.397  1.00  0.00           N  
ATOM   2255  H   GLU   145      61.731  37.619  62.644  1.00  0.00           H  
ATOM   2256  CA  GLU   145      63.764  37.466  63.283  1.00  0.00           C  
ATOM   2257  HA  GLU   145      64.052  36.761  64.063  1.00  0.00           H  
ATOM   2258  CB  GLU   145      64.033  36.930  61.889  1.00  0.00           C  
ATOM   2259  HB2 GLU   145      63.764  37.595  61.068  1.00  0.00           H  
ATOM   2260  HB3 GLU   145      65.097  36.890  61.656  1.00  0.00           H  
ATOM   2261  CG  GLU   145      63.412  35.603  61.635  1.00  0.00           C  
ATOM   2262  HG2 GLU   145      62.377  35.652  61.972  1.00  0.00           H  
ATOM   2263  HG3 GLU   145      63.462  35.484  60.553  1.00  0.00           H  
ATOM   2264  CD  GLU   145      64.158  34.428  62.319  1.00  0.00           C  
ATOM   2265  OE1 GLU   145      63.815  33.259  62.053  1.00  0.00           O  
ATOM   2266  OE2 GLU   145      65.144  34.812  63.005  1.00  0.00           O  
ATOM   2267  C   GLU   145      64.729  38.685  63.459  1.00  0.00           C  
ATOM   2268  O   GLU   145      65.896  38.603  63.946  1.00  0.00           O  
ATOM   2269  N   LYS   146      64.275  39.905  63.087  1.00  0.00           N  
ATOM   2270  H   LYS   146      63.467  39.879  62.481  1.00  0.00           H  
ATOM   2271  CA  LYS   146      64.960  41.250  63.241  1.00  0.00           C  
ATOM   2272  HA  LYS   146      65.999  41.177  62.919  1.00  0.00           H  
ATOM   2273  CB  LYS   146      64.160  42.287  62.378  1.00  0.00           C  
ATOM   2274  HB2 LYS   146      64.082  41.889  61.366  1.00  0.00           H  
ATOM   2275  HB3 LYS   146      63.140  42.355  62.758  1.00  0.00           H  
ATOM   2276  CG  LYS   146      64.736  43.735  62.291  1.00  0.00           C  
ATOM   2277  HG2 LYS   146      64.054  44.374  61.730  1.00  0.00           H  
ATOM   2278  HG3 LYS   146      64.916  44.205  63.258  1.00  0.00           H  
ATOM   2279  CD  LYS   146      65.995  43.682  61.440  1.00  0.00           C  
ATOM   2280  HD2 LYS   146      66.870  43.412  62.030  1.00  0.00           H  
ATOM   2281  HD3 LYS   146      65.870  43.004  60.597  1.00  0.00           H  
ATOM   2282  CE  LYS   146      66.368  45.134  60.978  1.00  0.00           C  
ATOM   2283  HE2 LYS   146      65.530  45.636  60.496  1.00  0.00           H  
ATOM   2284  HE3 LYS   146      66.581  45.692  61.890  1.00  0.00           H  
ATOM   2285  NZ  LYS   146      67.477  45.067  60.064  1.00  0.00           N  
ATOM   2286  HZ1 LYS   146      67.303  44.383  59.341  1.00  0.00           H  
ATOM   2287  HZ2 LYS   146      67.549  45.888  59.480  1.00  0.00           H  
ATOM   2288  HZ3 LYS   146      68.336  44.782  60.510  1.00  0.00           H  
ATOM   2289  C   LYS   146      65.071  41.729  64.673  1.00  0.00           C  
ATOM   2290  O   LYS   146      66.049  42.412  65.015  1.00  0.00           O  
ATOM   2291  N   LEU   147      64.019  41.443  65.483  1.00  0.00           N  
ATOM   2292  H   LEU   147      63.130  41.224  65.056  1.00  0.00           H  
ATOM   2293  CA  LEU   147      63.949  41.760  66.883  1.00  0.00           C  
ATOM   2294  HA  LEU   147      64.518  42.676  67.046  1.00  0.00           H  
ATOM   2295  CB  LEU   147      62.506  41.971  67.298  1.00  0.00           C  
ATOM   2296  HB2 LEU   147      62.040  40.999  67.132  1.00  0.00           H  
ATOM   2297  HB3 LEU   147      62.341  42.145  68.361  1.00  0.00           H  
ATOM   2298  CG  LEU   147      61.736  43.022  66.606  1.00  0.00           C  
ATOM   2299  HG  LEU   147      61.865  43.024  65.524  1.00  0.00           H  
ATOM   2300  CD1 LEU   147      60.225  42.814  66.676  1.00  0.00           C  
ATOM   2301 HD11 LEU   147      59.809  43.219  67.599  1.00  0.00           H  
ATOM   2302 HD12 LEU   147      59.785  43.450  65.908  1.00  0.00           H  
ATOM   2303 HD13 LEU   147      60.087  41.738  66.568  1.00  0.00           H  
ATOM   2304  CD2 LEU   147      62.057  44.363  67.226  1.00  0.00           C  
ATOM   2305 HD21 LEU   147      61.724  44.408  68.263  1.00  0.00           H  
ATOM   2306 HD22 LEU   147      63.127  44.553  67.133  1.00  0.00           H  
ATOM   2307 HD23 LEU   147      61.516  45.134  66.679  1.00  0.00           H  
ATOM   2308  C   LEU   147      64.598  40.764  67.866  1.00  0.00           C  
ATOM   2309  O   LEU   147      65.131  41.195  68.894  1.00  0.00           O  
ATOM   2310  N   THR   148      64.669  39.430  67.484  1.00  0.00           N  
ATOM   2311  H   THR   148      64.384  39.213  66.539  1.00  0.00           H  
ATOM   2312  CA  THR   148      65.075  38.344  68.406  1.00  0.00           C  
ATOM   2313  HA  THR   148      64.654  38.679  69.354  1.00  0.00           H  
ATOM   2314  CB  THR   148      64.613  36.945  67.924  1.00  0.00           C  
ATOM   2315  HB  THR   148      64.888  36.764  66.885  1.00  0.00           H  
ATOM   2316  CG2 THR   148      65.208  35.807  68.714  1.00  0.00           C  
ATOM   2317 HG21 THR   148      64.621  34.895  68.611  1.00  0.00           H  
ATOM   2318 HG22 THR   148      66.219  35.661  68.333  1.00  0.00           H  
ATOM   2319 HG23 THR   148      65.389  36.008  69.770  1.00  0.00           H  
ATOM   2320  OG1 THR   148      63.183  36.865  68.026  1.00  0.00           O  
ATOM   2321  HG1 THR   148      62.868  37.402  67.295  1.00  0.00           H  
ATOM   2322  C   THR   148      66.616  38.382  68.581  1.00  0.00           C  
ATOM   2323  O   THR   148      67.345  38.022  67.679  1.00  0.00           O  
ATOM   2324  N   ASP   149      67.105  38.693  69.789  1.00  0.00           N  
ATOM   2325  H   ASP   149      66.441  38.780  70.545  1.00  0.00           H  
ATOM   2326  CA  ASP   149      68.535  39.046  70.134  1.00  0.00           C  
ATOM   2327  HA  ASP   149      68.571  39.288  71.196  1.00  0.00           H  
ATOM   2328  CB  ASP   149      69.465  37.848  69.997  1.00  0.00           C  
ATOM   2329  HB2 ASP   149      69.931  37.843  69.011  1.00  0.00           H  
ATOM   2330  HB3 ASP   149      70.257  38.029  70.724  1.00  0.00           H  
ATOM   2331  CG  ASP   149      68.809  36.501  70.274  1.00  0.00           C  
ATOM   2332  OD1 ASP   149      68.162  36.238  71.352  1.00  0.00           O  
ATOM   2333  OD2 ASP   149      69.159  35.637  69.446  1.00  0.00           O  
ATOM   2334  C   ASP   149      69.042  40.330  69.522  1.00  0.00           C  
ATOM   2335  O   ASP   149      70.249  40.583  69.361  1.00  0.00           O  
ATOM   2336  N   ASN   150      68.098  41.294  69.232  1.00  0.00           N  
ATOM   2337  H   ASN   150      67.139  41.041  69.422  1.00  0.00           H  
ATOM   2338  CA  ASN   150      68.545  42.546  68.613  1.00  0.00           C  
ATOM   2339  HA  ASN   150      69.301  42.332  67.857  1.00  0.00           H  
ATOM   2340  CB  ASN   150      67.461  43.264  67.842  1.00  0.00           C  
ATOM   2341  HB2 ASN   150      67.767  44.141  67.271  1.00  0.00           H  
ATOM   2342  HB3 ASN   150      66.990  42.507  67.215  1.00  0.00           H  
ATOM   2343  CG  ASN   150      66.386  44.007  68.648  1.00  0.00           C  
ATOM   2344  OD1 ASN   150      66.130  43.769  69.868  1.00  0.00           O  
ATOM   2345  ND2 ASN   150      65.702  44.972  68.069  1.00  0.00           N  
ATOM   2346 HD21 ASN   150      65.027  45.408  68.680  1.00  0.00           H  
ATOM   2347 HD22 ASN   150      66.045  45.294  67.175  1.00  0.00           H  
ATOM   2348  C   ASN   150      69.146  43.557  69.563  1.00  0.00           C  
ATOM   2349  O   ASN   150      69.758  44.482  69.106  1.00  0.00           O  
ATOM   2350  N   GLY   151      69.019  43.412  70.868  1.00  0.00           N  
ATOM   2351  H   GLY   151      68.626  42.533  71.174  1.00  0.00           H  
ATOM   2352  CA  GLY   151      69.551  44.350  71.879  1.00  0.00           C  
ATOM   2353  HA2 GLY   151      70.128  43.733  72.568  1.00  0.00           H  
ATOM   2354  HA3 GLY   151      70.184  45.052  71.336  1.00  0.00           H  
ATOM   2355  C   GLY   151      68.525  45.075  72.709  1.00  0.00           C  
ATOM   2356  O   GLY   151      68.795  45.822  73.643  1.00  0.00           O  
ATOM   2357  N   THR   152      67.258  44.905  72.433  1.00  0.00           N  
ATOM   2358  H   THR   152      66.978  44.232  71.734  1.00  0.00           H  
ATOM   2359  CA  THR   152      66.147  45.664  73.125  1.00  0.00           C  
ATOM   2360  HA  THR   152      66.531  46.195  73.996  1.00  0.00           H  
ATOM   2361  CB  THR   152      65.492  46.715  72.283  1.00  0.00           C  
ATOM   2362  HB  THR   152      64.604  47.177  72.714  1.00  0.00           H  
ATOM   2363  CG2 THR   152      66.443  47.880  72.166  1.00  0.00           C  
ATOM   2364 HG21 THR   152      67.341  47.662  71.587  1.00  0.00           H  
ATOM   2365 HG22 THR   152      65.916  48.749  71.773  1.00  0.00           H  
ATOM   2366 HG23 THR   152      66.721  48.328  73.120  1.00  0.00           H  
ATOM   2367  OG1 THR   152      65.150  46.240  70.948  1.00  0.00           O  
ATOM   2368  HG1 THR   152      65.044  45.294  71.068  1.00  0.00           H  
ATOM   2369  C   THR   152      65.062  44.719  73.663  1.00  0.00           C  
ATOM   2370  O   THR   152      64.830  43.637  73.018  1.00  0.00           O  
ATOM   2371  N   GLU   153      64.395  45.019  74.772  1.00  0.00           N  
ATOM   2372  H   GLU   153      64.532  45.931  75.184  1.00  0.00           H  
ATOM   2373  CA  GLU   153      63.031  44.500  75.145  1.00  0.00           C  
ATOM   2374  HA  GLU   153      62.984  43.415  75.048  1.00  0.00           H  
ATOM   2375  CB  GLU   153      62.640  45.017  76.553  1.00  0.00           C  
ATOM   2376  HB2 GLU   153      62.907  46.073  76.505  1.00  0.00           H  
ATOM   2377  HB3 GLU   153      61.600  44.932  76.868  1.00  0.00           H  
ATOM   2378  CG  GLU   153      63.387  44.321  77.732  1.00  0.00           C  
ATOM   2379  HG2 GLU   153      64.455  44.523  77.808  1.00  0.00           H  
ATOM   2380  HG3 GLU   153      62.998  44.707  78.674  1.00  0.00           H  
ATOM   2381  CD  GLU   153      63.118  42.863  77.607  1.00  0.00           C  
ATOM   2382  OE1 GLU   153      62.034  42.334  77.924  1.00  0.00           O  
ATOM   2383  OE2 GLU   153      64.040  42.062  77.429  1.00  0.00           O  
ATOM   2384  C   GLU   153      61.906  45.034  74.188  1.00  0.00           C  
ATOM   2385  O   GLU   153      61.833  46.229  73.838  1.00  0.00           O  
ATOM   2386  N   PHE   154      61.095  44.144  73.635  1.00  0.00           N  
ATOM   2387  H   PHE   154      61.284  43.160  73.764  1.00  0.00           H  
ATOM   2388  CA  PHE   154      60.103  44.437  72.616  1.00  0.00           C  
ATOM   2389  HA  PHE   154      59.732  45.458  72.706  1.00  0.00           H  
ATOM   2390  CB  PHE   154      60.688  44.176  71.190  1.00  0.00           C  
ATOM   2391  HB2 PHE   154      60.031  44.497  70.381  1.00  0.00           H  
ATOM   2392  HB3 PHE   154      61.603  44.752  71.054  1.00  0.00           H  
ATOM   2393  CG  PHE   154      60.954  42.763  70.851  1.00  0.00           C  
ATOM   2394  CD1 PHE   154      62.177  42.148  71.164  1.00  0.00           C  
ATOM   2395  HD1 PHE   154      62.944  42.704  71.681  1.00  0.00           H  
ATOM   2396  CE1 PHE   154      62.475  40.801  70.839  1.00  0.00           C  
ATOM   2397  HE1 PHE   154      63.327  40.274  71.242  1.00  0.00           H  
ATOM   2398  CZ  PHE   154      61.439  40.120  70.146  1.00  0.00           C  
ATOM   2399  HZ  PHE   154      61.665  39.134  69.767  1.00  0.00           H  
ATOM   2400  CE2 PHE   154      60.208  40.682  69.785  1.00  0.00           C  
ATOM   2401  HE2 PHE   154      59.504  40.070  69.242  1.00  0.00           H  
ATOM   2402  CD2 PHE   154      59.938  41.990  70.178  1.00  0.00           C  
ATOM   2403  HD2 PHE   154      59.053  42.503  69.831  1.00  0.00           H  
ATOM   2404  C   PHE   154      58.742  43.690  72.686  1.00  0.00           C  
ATOM   2405  O   PHE   154      58.576  42.645  73.381  1.00  0.00           O  
ATOM   2406  N   SER   155      57.726  44.203  71.945  1.00  0.00           N  
ATOM   2407  H   SER   155      57.954  45.087  71.513  1.00  0.00           H  
ATOM   2408  CA  SER   155      56.471  43.632  71.626  1.00  0.00           C  
ATOM   2409  HA  SER   155      56.623  42.554  71.579  1.00  0.00           H  
ATOM   2410  CB  SER   155      55.530  43.884  72.774  1.00  0.00           C  
ATOM   2411  HB2 SER   155      55.910  43.408  73.678  1.00  0.00           H  
ATOM   2412  HB3 SER   155      55.242  44.916  72.973  1.00  0.00           H  
ATOM   2413  OG  SER   155      54.347  43.207  72.637  1.00  0.00           O  
ATOM   2414  HG  SER   155      54.504  42.308  72.339  1.00  0.00           H  
ATOM   2415  C   SER   155      55.878  44.078  70.228  1.00  0.00           C  
ATOM   2416  O   SER   155      56.065  45.250  69.819  1.00  0.00           O  
ATOM   2417  N   VAL   156      55.203  43.156  69.542  1.00  0.00           N  
ATOM   2418  H   VAL   156      54.858  42.283  69.914  1.00  0.00           H  
ATOM   2419  CA  VAL   156      54.671  43.356  68.183  1.00  0.00           C  
ATOM   2420  HA  VAL   156      55.063  44.300  67.802  1.00  0.00           H  
ATOM   2421  CB  VAL   156      55.002  42.156  67.240  1.00  0.00           C  
ATOM   2422  HB  VAL   156      54.793  41.215  67.749  1.00  0.00           H  
ATOM   2423  CG1 VAL   156      54.303  42.133  65.890  1.00  0.00           C  
ATOM   2424 HG11 VAL   156      54.552  43.055  65.364  1.00  0.00           H  
ATOM   2425 HG12 VAL   156      54.655  41.334  65.238  1.00  0.00           H  
ATOM   2426 HG13 VAL   156      53.225  41.986  65.960  1.00  0.00           H  
ATOM   2427  CG2 VAL   156      56.495  42.090  66.835  1.00  0.00           C  
ATOM   2428 HG21 VAL   156      56.720  42.748  65.995  1.00  0.00           H  
ATOM   2429 HG22 VAL   156      57.074  42.384  67.710  1.00  0.00           H  
ATOM   2430 HG23 VAL   156      56.797  41.119  66.443  1.00  0.00           H  
ATOM   2431  C   VAL   156      53.178  43.457  68.330  1.00  0.00           C  
ATOM   2432  O   VAL   156      52.586  42.526  68.889  1.00  0.00           O  
ATOM   2433  N   LYS   157      52.478  44.414  67.703  1.00  0.00           N  
ATOM   2434  H   LYS   157      52.946  45.062  67.086  1.00  0.00           H  
ATOM   2435  CA  LYS   157      51.075  44.624  67.923  1.00  0.00           C  
ATOM   2436  HA  LYS   157      50.705  43.778  68.502  1.00  0.00           H  
ATOM   2437  CB  LYS   157      50.879  45.901  68.684  1.00  0.00           C  
ATOM   2438  HB2 LYS   157      50.759  46.807  68.090  1.00  0.00           H  
ATOM   2439  HB3 LYS   157      49.858  45.689  69.000  1.00  0.00           H  
ATOM   2440  CG  LYS   157      51.768  46.358  69.867  1.00  0.00           C  
ATOM   2441  HG2 LYS   157      52.786  46.473  69.495  1.00  0.00           H  
ATOM   2442  HG3 LYS   157      51.439  47.315  70.273  1.00  0.00           H  
ATOM   2443  CD  LYS   157      51.551  45.316  70.972  1.00  0.00           C  
ATOM   2444  HD2 LYS   157      50.476  45.144  71.013  1.00  0.00           H  
ATOM   2445  HD3 LYS   157      52.040  44.376  70.718  1.00  0.00           H  
ATOM   2446  CE  LYS   157      52.030  45.836  72.317  1.00  0.00           C  
ATOM   2447  HE2 LYS   157      53.000  46.319  72.197  1.00  0.00           H  
ATOM   2448  HE3 LYS   157      51.409  46.623  72.742  1.00  0.00           H  
ATOM   2449  NZ  LYS   157      51.984  44.753  73.303  1.00  0.00           N  
ATOM   2450  HZ1 LYS   157      51.077  44.310  73.262  1.00  0.00           H  
ATOM   2451  HZ2 LYS   157      52.612  44.009  73.033  1.00  0.00           H  
ATOM   2452  HZ3 LYS   157      52.131  45.131  74.228  1.00  0.00           H  
ATOM   2453  C   LYS   157      50.395  44.793  66.524  1.00  0.00           C  
ATOM   2454  O   LYS   157      50.858  45.670  65.771  1.00  0.00           O  
ATOM   2455  N   VAL   158      49.366  44.066  66.129  1.00  0.00           N  
ATOM   2456  H   VAL   158      49.110  43.311  66.750  1.00  0.00           H  
ATOM   2457  CA  VAL   158      48.859  43.912  64.723  1.00  0.00           C  
ATOM   2458  HA  VAL   158      49.335  44.625  64.050  1.00  0.00           H  
ATOM   2459  CB  VAL   158      49.053  42.488  64.178  1.00  0.00           C  
ATOM   2460  HB  VAL   158      48.526  42.533  63.225  1.00  0.00           H  
ATOM   2461  CG1 VAL   158      50.527  42.068  63.969  1.00  0.00           C  
ATOM   2462 HG11 VAL   158      50.591  41.049  63.586  1.00  0.00           H  
ATOM   2463 HG12 VAL   158      51.053  42.905  63.510  1.00  0.00           H  
ATOM   2464 HG13 VAL   158      50.965  41.870  64.947  1.00  0.00           H  
ATOM   2465  CG2 VAL   158      48.383  41.396  64.986  1.00  0.00           C  
ATOM   2466 HG21 VAL   158      48.915  41.243  65.925  1.00  0.00           H  
ATOM   2467 HG22 VAL   158      47.401  41.707  65.343  1.00  0.00           H  
ATOM   2468 HG23 VAL   158      48.317  40.444  64.460  1.00  0.00           H  
ATOM   2469  C   VAL   158      47.383  44.314  64.517  1.00  0.00           C  
ATOM   2470  O   VAL   158      46.561  44.205  65.375  1.00  0.00           O  
ATOM   2471  N   SER   159      47.108  44.865  63.314  1.00  0.00           N  
ATOM   2472  H   SER   159      47.891  44.899  62.677  1.00  0.00           H  
ATOM   2473  CA  SER   159      45.741  45.205  62.868  1.00  0.00           C  
ATOM   2474  HA  SER   159      45.023  44.750  63.551  1.00  0.00           H  
ATOM   2475  CB  SER   159      45.525  46.736  62.887  1.00  0.00           C  
ATOM   2476  HB2 SER   159      45.688  47.086  63.906  1.00  0.00           H  
ATOM   2477  HB3 SER   159      46.284  47.223  62.274  1.00  0.00           H  
ATOM   2478  OG  SER   159      44.148  46.977  62.546  1.00  0.00           O  
ATOM   2479  HG  SER   159      43.765  46.881  63.421  1.00  0.00           H  
ATOM   2480  C   SER   159      45.500  44.662  61.467  1.00  0.00           C  
ATOM   2481  O   SER   159      46.342  44.789  60.587  1.00  0.00           O  
ATOM   2482  N   LEU   160      44.269  44.211  61.185  1.00  0.00           N  
ATOM   2483  H   LEU   160      43.621  44.240  61.959  1.00  0.00           H  
ATOM   2484  CA  LEU   160      43.786  43.642  59.944  1.00  0.00           C  
ATOM   2485  HA  LEU   160      44.436  43.922  59.115  1.00  0.00           H  
ATOM   2486  CB  LEU   160      43.905  42.110  59.882  1.00  0.00           C  
ATOM   2487  HB2 LEU   160      43.050  41.533  60.234  1.00  0.00           H  
ATOM   2488  HB3 LEU   160      43.927  41.813  58.834  1.00  0.00           H  
ATOM   2489  CG  LEU   160      44.992  41.419  60.699  1.00  0.00           C  
ATOM   2490  HG  LEU   160      45.924  41.982  60.743  1.00  0.00           H  
ATOM   2491  CD1 LEU   160      44.698  41.191  62.199  1.00  0.00           C  
ATOM   2492 HD11 LEU   160      43.863  40.506  62.349  1.00  0.00           H  
ATOM   2493 HD12 LEU   160      45.582  40.832  62.725  1.00  0.00           H  
ATOM   2494 HD13 LEU   160      44.379  42.169  62.558  1.00  0.00           H  
ATOM   2495  CD2 LEU   160      45.449  40.146  59.993  1.00  0.00           C  
ATOM   2496 HD21 LEU   160      44.706  39.350  59.952  1.00  0.00           H  
ATOM   2497 HD22 LEU   160      45.814  40.371  58.990  1.00  0.00           H  
ATOM   2498 HD23 LEU   160      46.331  39.701  60.453  1.00  0.00           H  
ATOM   2499  C   LEU   160      42.332  44.091  59.556  1.00  0.00           C  
ATOM   2500  O   LEU   160      41.402  43.693  60.208  1.00  0.00           O  
ATOM   2501  N   LEU   161      42.224  44.874  58.499  1.00  0.00           N  
ATOM   2502  H   LEU   161      43.097  45.099  58.045  1.00  0.00           H  
ATOM   2503  CA  LEU   161      41.000  45.564  58.060  1.00  0.00           C  
ATOM   2504  HA  LEU   161      40.201  45.064  58.606  1.00  0.00           H  
ATOM   2505  CB  LEU   161      41.010  46.983  58.603  1.00  0.00           C  
ATOM   2506  HB2 LEU   161      41.859  47.521  58.181  1.00  0.00           H  
ATOM   2507  HB3 LEU   161      40.143  47.505  58.199  1.00  0.00           H  
ATOM   2508  CG  LEU   161      41.043  47.248  60.094  1.00  0.00           C  
ATOM   2509  HG  LEU   161      41.806  46.667  60.614  1.00  0.00           H  
ATOM   2510  CD1 LEU   161      41.380  48.693  60.390  1.00  0.00           C  
ATOM   2511 HD11 LEU   161      41.346  48.876  61.464  1.00  0.00           H  
ATOM   2512 HD12 LEU   161      42.316  48.997  59.921  1.00  0.00           H  
ATOM   2513 HD13 LEU   161      40.514  49.191  59.955  1.00  0.00           H  
ATOM   2514  CD2 LEU   161      39.699  46.845  60.784  1.00  0.00           C  
ATOM   2515 HD21 LEU   161      39.745  45.763  60.909  1.00  0.00           H  
ATOM   2516 HD22 LEU   161      39.779  47.395  61.721  1.00  0.00           H  
ATOM   2517 HD23 LEU   161      38.771  47.061  60.256  1.00  0.00           H  
ATOM   2518  C   LEU   161      40.771  45.579  56.538  1.00  0.00           C  
ATOM   2519  O   LEU   161      41.623  45.090  55.765  1.00  0.00           O  
ATOM   2520  N   GLU   162      39.528  45.945  56.123  1.00  0.00           N  
ATOM   2521  H   GLU   162      38.843  46.243  56.803  1.00  0.00           H  
ATOM   2522  CA  GLU   162      39.031  45.948  54.756  1.00  0.00           C  
ATOM   2523  HA  GLU   162      39.838  46.177  54.060  1.00  0.00           H  
ATOM   2524  CB  GLU   162      38.489  44.486  54.651  1.00  0.00           C  
ATOM   2525  HB2 GLU   162      39.252  43.765  54.946  1.00  0.00           H  
ATOM   2526  HB3 GLU   162      37.611  44.297  55.267  1.00  0.00           H  
ATOM   2527  CG  GLU   162      38.058  44.216  53.183  1.00  0.00           C  
ATOM   2528  HG2 GLU   162      37.170  44.785  52.906  1.00  0.00           H  
ATOM   2529  HG3 GLU   162      38.824  44.563  52.489  1.00  0.00           H  
ATOM   2530  CD  GLU   162      37.748  42.712  53.056  1.00  0.00           C  
ATOM   2531  OE1 GLU   162      36.560  42.343  53.140  1.00  0.00           O  
ATOM   2532  OE2 GLU   162      38.730  41.955  52.733  1.00  0.00           O  
ATOM   2533  C   GLU   162      37.943  47.015  54.635  1.00  0.00           C  
ATOM   2534  O   GLU   162      37.206  47.274  55.555  1.00  0.00           O  
ATOM   2535  N   ILE   163      37.980  47.645  53.462  1.00  0.00           N  
ATOM   2536  H   ILE   163      38.842  47.737  52.943  1.00  0.00           H  
ATOM   2537  CA  ILE   163      36.975  48.548  52.976  1.00  0.00           C  
ATOM   2538  HA  ILE   163      36.300  48.756  53.806  1.00  0.00           H  
ATOM   2539  CB  ILE   163      37.589  49.891  52.692  1.00  0.00           C  
ATOM   2540  HB  ILE   163      38.215  49.666  51.828  1.00  0.00           H  
ATOM   2541  CG2 ILE   163      36.477  50.859  52.184  1.00  0.00           C  
ATOM   2542 HG21 ILE   163      35.833  51.029  53.046  1.00  0.00           H  
ATOM   2543 HG22 ILE   163      36.916  51.806  51.869  1.00  0.00           H  
ATOM   2544 HG23 ILE   163      35.870  50.481  51.361  1.00  0.00           H  
ATOM   2545  CG1 ILE   163      38.425  50.565  53.740  1.00  0.00           C  
ATOM   2546 HG12 ILE   163      38.448  51.622  53.474  1.00  0.00           H  
ATOM   2547 HG13 ILE   163      37.822  50.652  54.644  1.00  0.00           H  
ATOM   2548  CD1 ILE   163      39.782  50.039  54.056  1.00  0.00           C  
ATOM   2549 HD11 ILE   163      40.311  50.862  54.537  1.00  0.00           H  
ATOM   2550 HD12 ILE   163      39.764  49.180  54.726  1.00  0.00           H  
ATOM   2551 HD13 ILE   163      40.244  49.635  53.155  1.00  0.00           H  
ATOM   2552  C   ILE   163      36.214  47.965  51.738  1.00  0.00           C  
ATOM   2553  O   ILE   163      36.799  47.356  50.879  1.00  0.00           O  
ATOM   2554  N   TYR   164      34.894  48.190  51.660  1.00  0.00           N  
ATOM   2555  H   TYR   164      34.426  48.595  52.458  1.00  0.00           H  
ATOM   2556  CA  TYR   164      34.132  47.963  50.381  1.00  0.00           C  
ATOM   2557  HA  TYR   164      34.729  48.184  49.497  1.00  0.00           H  
ATOM   2558  CB  TYR   164      33.696  46.524  50.277  1.00  0.00           C  
ATOM   2559  HB2 TYR   164      34.590  45.963  50.009  1.00  0.00           H  
ATOM   2560  HB3 TYR   164      33.250  46.189  51.214  1.00  0.00           H  
ATOM   2561  CG  TYR   164      32.801  46.175  49.135  1.00  0.00           C  
ATOM   2562  CD1 TYR   164      31.409  46.035  49.419  1.00  0.00           C  
ATOM   2563  HD1 TYR   164      31.110  46.250  50.434  1.00  0.00           H  
ATOM   2564  CE1 TYR   164      30.460  45.718  48.424  1.00  0.00           C  
ATOM   2565  HE1 TYR   164      29.399  45.718  48.624  1.00  0.00           H  
ATOM   2566  CZ  TYR   164      30.955  45.554  47.110  1.00  0.00           C  
ATOM   2567  OH  TYR   164      30.116  45.310  46.112  1.00  0.00           O  
ATOM   2568  HH  TYR   164      30.579  44.947  45.354  1.00  0.00           H  
ATOM   2569  CE2 TYR   164      32.341  45.609  46.758  1.00  0.00           C  
ATOM   2570  HE2 TYR   164      32.566  45.445  45.714  1.00  0.00           H  
ATOM   2571  CD2 TYR   164      33.223  45.943  47.794  1.00  0.00           C  
ATOM   2572  HD2 TYR   164      34.286  45.953  47.601  1.00  0.00           H  
ATOM   2573  C   TYR   164      32.851  48.836  50.212  1.00  0.00           C  
ATOM   2574  O   TYR   164      32.126  49.019  51.193  1.00  0.00           O  
ATOM   2575  N   ASN   165      32.623  49.437  48.962  1.00  0.00           N  
ATOM   2576  H   ASN   165      33.338  49.385  48.251  1.00  0.00           H  
ATOM   2577  CA  ASN   165      31.492  50.239  48.735  1.00  0.00           C  
ATOM   2578  HA  ASN   165      31.766  50.690  47.781  1.00  0.00           H  
ATOM   2579  CB  ASN   165      30.198  49.329  48.505  1.00  0.00           C  
ATOM   2580  HB2 ASN   165      30.507  48.413  48.001  1.00  0.00           H  
ATOM   2581  HB3 ASN   165      29.708  49.023  49.429  1.00  0.00           H  
ATOM   2582  CG  ASN   165      29.213  50.012  47.598  1.00  0.00           C  
ATOM   2583  OD1 ASN   165      28.882  49.450  46.582  1.00  0.00           O  
ATOM   2584  ND2 ASN   165      28.799  51.207  47.935  1.00  0.00           N  
ATOM   2585 HD21 ASN   165      28.003  51.593  47.449  1.00  0.00           H  
ATOM   2586 HD22 ASN   165      29.256  51.610  48.741  1.00  0.00           H  
ATOM   2587  C   ASN   165      31.476  51.410  49.809  1.00  0.00           C  
ATOM   2588  O   ASN   165      30.391  51.816  50.208  1.00  0.00           O  
ATOM   2589  N   GLU   166      32.607  52.040  50.101  1.00  0.00           N  
ATOM   2590  H   GLU   166      33.438  51.602  49.730  1.00  0.00           H  
ATOM   2591  CA  GLU   166      32.887  53.087  51.140  1.00  0.00           C  
ATOM   2592  HA  GLU   166      33.971  52.979  51.185  1.00  0.00           H  
ATOM   2593  CB  GLU   166      32.624  54.504  50.510  1.00  0.00           C  
ATOM   2594  HB2 GLU   166      33.079  54.577  49.522  1.00  0.00           H  
ATOM   2595  HB3 GLU   166      31.545  54.648  50.566  1.00  0.00           H  
ATOM   2596  CG  GLU   166      33.118  55.750  51.266  1.00  0.00           C  
ATOM   2597  HG2 GLU   166      33.096  56.585  50.566  1.00  0.00           H  
ATOM   2598  HG3 GLU   166      32.369  55.900  52.044  1.00  0.00           H  
ATOM   2599  CD  GLU   166      34.518  55.688  51.833  1.00  0.00           C  
ATOM   2600  OE1 GLU   166      35.457  55.331  51.102  1.00  0.00           O  
ATOM   2601  OE2 GLU   166      34.688  55.962  53.031  1.00  0.00           O  
ATOM   2602  C   GLU   166      32.281  52.824  52.539  1.00  0.00           C  
ATOM   2603  O   GLU   166      31.576  53.648  53.169  1.00  0.00           O  
ATOM   2604  N   GLU   167      32.616  51.590  53.103  1.00  0.00           N  
ATOM   2605  H   GLU   167      33.002  50.843  52.543  1.00  0.00           H  
ATOM   2606  CA  GLU   167      32.547  51.236  54.574  1.00  0.00           C  
ATOM   2607  HA  GLU   167      32.628  52.172  55.127  1.00  0.00           H  
ATOM   2608  CB  GLU   167      31.220  50.451  54.851  1.00  0.00           C  
ATOM   2609  HB2 GLU   167      31.255  49.571  54.209  1.00  0.00           H  
ATOM   2610  HB3 GLU   167      31.278  50.088  55.877  1.00  0.00           H  
ATOM   2611  CG  GLU   167      29.926  51.147  54.529  1.00  0.00           C  
ATOM   2612  HG2 GLU   167      29.942  51.781  53.642  1.00  0.00           H  
ATOM   2613  HG3 GLU   167      29.172  50.370  54.414  1.00  0.00           H  
ATOM   2614  CD  GLU   167      29.499  52.227  55.534  1.00  0.00           C  
ATOM   2615  OE1 GLU   167      28.335  52.621  55.471  1.00  0.00           O  
ATOM   2616  OE2 GLU   167      30.266  52.550  56.461  1.00  0.00           O  
ATOM   2617  C   GLU   167      33.618  50.245  55.131  1.00  0.00           C  
ATOM   2618  O   GLU   167      34.175  49.484  54.350  1.00  0.00           O  
ATOM   2619  N   LEU   168      34.287  50.474  56.263  1.00  0.00           N  
ATOM   2620  H   LEU   168      33.788  51.137  56.838  1.00  0.00           H  
ATOM   2621  CA  LEU   168      35.414  49.628  56.975  1.00  0.00           C  
ATOM   2622  HA  LEU   168      36.164  49.233  56.290  1.00  0.00           H  
ATOM   2623  CB  LEU   168      36.293  50.554  57.913  1.00  0.00           C  
ATOM   2624  HB2 LEU   168      36.559  51.445  57.344  1.00  0.00           H  
ATOM   2625  HB3 LEU   168      35.677  50.875  58.753  1.00  0.00           H  
ATOM   2626  CG  LEU   168      37.474  49.916  58.590  1.00  0.00           C  
ATOM   2627  HG  LEU   168      37.411  48.831  58.677  1.00  0.00           H  
ATOM   2628  CD1 LEU   168      38.670  50.151  57.667  1.00  0.00           C  
ATOM   2629 HD11 LEU   168      39.621  49.995  58.176  1.00  0.00           H  
ATOM   2630 HD12 LEU   168      38.564  49.411  56.874  1.00  0.00           H  
ATOM   2631 HD13 LEU   168      38.799  51.146  57.241  1.00  0.00           H  
ATOM   2632  CD2 LEU   168      37.849  50.602  59.962  1.00  0.00           C  
ATOM   2633 HD21 LEU   168      37.031  50.510  60.676  1.00  0.00           H  
ATOM   2634 HD22 LEU   168      38.761  50.140  60.340  1.00  0.00           H  
ATOM   2635 HD23 LEU   168      38.053  51.661  59.803  1.00  0.00           H  
ATOM   2636  C   LEU   168      34.811  48.380  57.713  1.00  0.00           C  
ATOM   2637  O   LEU   168      33.649  48.401  58.126  1.00  0.00           O  
ATOM   2638  N   PHE   169      35.480  47.258  57.757  1.00  0.00           N  
ATOM   2639  H   PHE   169      36.156  47.028  57.042  1.00  0.00           H  
ATOM   2640  CA  PHE   169      34.956  46.085  58.400  1.00  0.00           C  
ATOM   2641  HA  PHE   169      34.075  46.246  59.021  1.00  0.00           H  
ATOM   2642  CB  PHE   169      34.479  45.125  57.323  1.00  0.00           C  
ATOM   2643  HB2 PHE   169      35.386  44.990  56.734  1.00  0.00           H  
ATOM   2644  HB3 PHE   169      34.403  44.127  57.753  1.00  0.00           H  
ATOM   2645  CG  PHE   169      33.241  45.534  56.603  1.00  0.00           C  
ATOM   2646  CD1 PHE   169      31.995  45.134  57.030  1.00  0.00           C  
ATOM   2647  HD1 PHE   169      31.864  44.506  57.899  1.00  0.00           H  
ATOM   2648  CE1 PHE   169      30.868  45.622  56.424  1.00  0.00           C  
ATOM   2649  HE1 PHE   169      29.900  45.278  56.757  1.00  0.00           H  
ATOM   2650  CZ  PHE   169      31.021  46.457  55.245  1.00  0.00           C  
ATOM   2651  HZ  PHE   169      30.147  46.781  54.699  1.00  0.00           H  
ATOM   2652  CE2 PHE   169      32.335  46.816  54.796  1.00  0.00           C  
ATOM   2653  HE2 PHE   169      32.446  47.613  54.076  1.00  0.00           H  
ATOM   2654  CD2 PHE   169      33.421  46.403  55.479  1.00  0.00           C  
ATOM   2655  HD2 PHE   169      34.423  46.677  55.182  1.00  0.00           H  
ATOM   2656  C   PHE   169      36.063  45.324  59.206  1.00  0.00           C  
ATOM   2657  O   PHE   169      37.260  45.496  58.919  1.00  0.00           O  
ATOM   2658  N   ASP   170      35.666  44.569  60.194  1.00  0.00           N  
ATOM   2659  H   ASP   170      34.701  44.528  60.491  1.00  0.00           H  
ATOM   2660  CA  ASP   170      36.502  43.456  60.709  1.00  0.00           C  
ATOM   2661  HA  ASP   170      37.501  43.853  60.894  1.00  0.00           H  
ATOM   2662  CB  ASP   170      35.938  43.239  62.126  1.00  0.00           C  
ATOM   2663  HB2 ASP   170      35.633  44.172  62.600  1.00  0.00           H  
ATOM   2664  HB3 ASP   170      35.021  42.666  61.991  1.00  0.00           H  
ATOM   2665  CG  ASP   170      36.882  42.548  63.084  1.00  0.00           C  
ATOM   2666  OD1 ASP   170      38.007  42.118  62.630  1.00  0.00           O  
ATOM   2667  OD2 ASP   170      36.564  42.535  64.314  1.00  0.00           O  
ATOM   2668  C   ASP   170      36.547  42.206  59.852  1.00  0.00           C  
ATOM   2669  O   ASP   170      35.486  41.591  59.585  1.00  0.00           O  
ATOM   2670  N   LEU   171      37.729  41.700  59.588  1.00  0.00           N  
ATOM   2671  H   LEU   171      38.517  42.225  59.939  1.00  0.00           H  
ATOM   2672  CA  LEU   171      38.037  40.335  58.958  1.00  0.00           C  
ATOM   2673  HA  LEU   171      37.365  40.264  58.102  1.00  0.00           H  
ATOM   2674  CB  LEU   171      39.486  40.315  58.453  1.00  0.00           C  
ATOM   2675  HB2 LEU   171      40.154  40.392  59.311  1.00  0.00           H  
ATOM   2676  HB3 LEU   171      39.520  39.279  58.116  1.00  0.00           H  
ATOM   2677  CG  LEU   171      39.758  41.397  57.340  1.00  0.00           C  
ATOM   2678  HG  LEU   171      39.486  42.402  57.665  1.00  0.00           H  
ATOM   2679  CD1 LEU   171      41.222  41.467  56.899  1.00  0.00           C  
ATOM   2680 HD11 LEU   171      41.481  40.664  56.209  1.00  0.00           H  
ATOM   2681 HD12 LEU   171      41.349  42.520  56.649  1.00  0.00           H  
ATOM   2682 HD13 LEU   171      41.924  41.355  57.725  1.00  0.00           H  
ATOM   2683  CD2 LEU   171      39.068  40.919  56.044  1.00  0.00           C  
ATOM   2684 HD21 LEU   171      37.979  40.940  56.016  1.00  0.00           H  
ATOM   2685 HD22 LEU   171      39.442  41.435  55.160  1.00  0.00           H  
ATOM   2686 HD23 LEU   171      39.281  39.869  55.842  1.00  0.00           H  
ATOM   2687  C   LEU   171      37.810  39.111  59.915  1.00  0.00           C  
ATOM   2688  O   LEU   171      37.517  37.997  59.471  1.00  0.00           O  
ATOM   2689  N   LEU   172      38.059  39.341  61.166  1.00  0.00           N  
ATOM   2690  H   LEU   172      38.140  40.337  61.318  1.00  0.00           H  
ATOM   2691  CA  LEU   172      38.096  38.316  62.215  1.00  0.00           C  
ATOM   2692  HA  LEU   172      38.578  37.391  61.897  1.00  0.00           H  
ATOM   2693  CB  LEU   172      39.021  38.745  63.358  1.00  0.00           C  
ATOM   2694  HB2 LEU   172      38.441  39.535  63.835  1.00  0.00           H  
ATOM   2695  HB3 LEU   172      39.093  37.869  64.004  1.00  0.00           H  
ATOM   2696  CG  LEU   172      40.507  39.256  62.971  1.00  0.00           C  
ATOM   2697  HG  LEU   172      40.469  40.211  62.446  1.00  0.00           H  
ATOM   2698  CD1 LEU   172      41.233  39.586  64.226  1.00  0.00           C  
ATOM   2699 HD11 LEU   172      42.263  39.908  64.074  1.00  0.00           H  
ATOM   2700 HD12 LEU   172      40.694  40.455  64.601  1.00  0.00           H  
ATOM   2701 HD13 LEU   172      41.258  38.718  64.886  1.00  0.00           H  
ATOM   2702  CD2 LEU   172      41.245  38.258  62.049  1.00  0.00           C  
ATOM   2703 HD21 LEU   172      41.306  37.361  62.666  1.00  0.00           H  
ATOM   2704 HD22 LEU   172      40.768  37.987  61.107  1.00  0.00           H  
ATOM   2705 HD23 LEU   172      42.265  38.540  61.787  1.00  0.00           H  
ATOM   2706  C   LEU   172      36.696  37.966  62.823  1.00  0.00           C  
ATOM   2707  O   LEU   172      36.481  36.876  63.364  1.00  0.00           O  
ATOM   2708  N   ASN   173      35.738  38.861  62.533  1.00  0.00           N  
ATOM   2709  H   ASN   173      36.018  39.752  62.148  1.00  0.00           H  
ATOM   2710  CA  ASN   173      34.334  38.617  62.709  1.00  0.00           C  
ATOM   2711  HA  ASN   173      33.971  38.252  63.670  1.00  0.00           H  
ATOM   2712  CB  ASN   173      33.686  39.981  62.462  1.00  0.00           C  
ATOM   2713  HB2 ASN   173      34.173  40.720  63.098  1.00  0.00           H  
ATOM   2714  HB3 ASN   173      33.810  40.239  61.411  1.00  0.00           H  
ATOM   2715  CG  ASN   173      32.237  40.134  62.752  1.00  0.00           C  
ATOM   2716  OD1 ASN   173      31.447  39.174  62.693  1.00  0.00           O  
ATOM   2717  ND2 ASN   173      31.798  41.328  63.106  1.00  0.00           N  
ATOM   2718 HD21 ASN   173      30.946  41.248  63.642  1.00  0.00           H  
ATOM   2719 HD22 ASN   173      32.411  42.105  63.309  1.00  0.00           H  
ATOM   2720  C   ASN   173      33.937  37.585  61.601  1.00  0.00           C  
ATOM   2721  O   ASN   173      34.245  37.867  60.501  1.00  0.00           O  
ATOM   2722  N   PRO   174      33.208  36.484  61.835  1.00  0.00           N  
ATOM   2723  CD  PRO   174      32.944  35.890  63.132  1.00  0.00           C  
ATOM   2724  HD2 PRO   174      32.690  36.601  63.919  1.00  0.00           H  
ATOM   2725  HD3 PRO   174      33.777  35.303  63.517  1.00  0.00           H  
ATOM   2726  CG  PRO   174      31.817  34.903  62.837  1.00  0.00           C  
ATOM   2727  HG2 PRO   174      30.850  35.379  62.673  1.00  0.00           H  
ATOM   2728  HG3 PRO   174      31.663  34.132  63.591  1.00  0.00           H  
ATOM   2729  CB  PRO   174      32.204  34.332  61.514  1.00  0.00           C  
ATOM   2730  HB2 PRO   174      31.378  33.794  61.048  1.00  0.00           H  
ATOM   2731  HB3 PRO   174      32.983  33.578  61.619  1.00  0.00           H  
ATOM   2732  CA  PRO   174      32.757  35.632  60.801  1.00  0.00           C  
ATOM   2733  HA  PRO   174      33.617  35.313  60.212  1.00  0.00           H  
ATOM   2734  C   PRO   174      31.687  36.242  59.890  1.00  0.00           C  
ATOM   2735  O   PRO   174      31.532  35.768  58.767  1.00  0.00           O  
ATOM   2736  N   SER   175      30.931  37.251  60.360  1.00  0.00           N  
ATOM   2737  H   SER   175      31.041  37.488  61.336  1.00  0.00           H  
ATOM   2738  CA  SER   175      29.763  37.804  59.676  1.00  0.00           C  
ATOM   2739  HA  SER   175      29.297  36.874  59.349  1.00  0.00           H  
ATOM   2740  CB  SER   175      28.719  38.462  60.496  1.00  0.00           C  
ATOM   2741  HB2 SER   175      28.429  37.823  61.330  1.00  0.00           H  
ATOM   2742  HB3 SER   175      29.217  39.386  60.789  1.00  0.00           H  
ATOM   2743  OG  SER   175      27.588  38.727  59.642  1.00  0.00           O  
ATOM   2744  HG  SER   175      26.843  38.255  60.020  1.00  0.00           H  
ATOM   2745  C   SER   175      30.140  38.717  58.456  1.00  0.00           C  
ATOM   2746  O   SER   175      30.835  39.738  58.698  1.00  0.00           O  
ATOM   2747  N   SER   176      29.823  38.371  57.242  1.00  0.00           N  
ATOM   2748  H   SER   176      29.163  37.623  57.086  1.00  0.00           H  
ATOM   2749  CA  SER   176      29.704  39.232  56.019  1.00  0.00           C  
ATOM   2750  HA  SER   176      30.555  39.909  55.939  1.00  0.00           H  
ATOM   2751  CB  SER   176      29.554  38.297  54.768  1.00  0.00           C  
ATOM   2752  HB2 SER   176      28.802  37.524  54.928  1.00  0.00           H  
ATOM   2753  HB3 SER   176      29.271  38.855  53.876  1.00  0.00           H  
ATOM   2754  OG  SER   176      30.745  37.626  54.625  1.00  0.00           O  
ATOM   2755  HG  SER   176      31.432  38.230  54.334  1.00  0.00           H  
ATOM   2756  C   SER   176      28.558  40.266  55.984  1.00  0.00           C  
ATOM   2757  O   SER   176      28.303  40.838  54.923  1.00  0.00           O  
ATOM   2758  N   ASP   177      27.809  40.510  57.061  1.00  0.00           N  
ATOM   2759  H   ASP   177      28.043  39.969  57.881  1.00  0.00           H  
ATOM   2760  CA  ASP   177      26.643  41.455  57.061  1.00  0.00           C  
ATOM   2761  HA  ASP   177      26.068  41.179  56.177  1.00  0.00           H  
ATOM   2762  CB  ASP   177      25.858  41.079  58.351  1.00  0.00           C  
ATOM   2763  HB2 ASP   177      25.531  40.040  58.312  1.00  0.00           H  
ATOM   2764  HB3 ASP   177      26.416  41.230  59.275  1.00  0.00           H  
ATOM   2765  CG  ASP   177      24.585  41.909  58.584  1.00  0.00           C  
ATOM   2766  OD1 ASP   177      23.592  41.428  59.148  1.00  0.00           O  
ATOM   2767  OD2 ASP   177      24.515  43.031  58.109  1.00  0.00           O  
ATOM   2768  C   ASP   177      27.104  42.965  56.966  1.00  0.00           C  
ATOM   2769  O   ASP   177      27.971  43.482  57.783  1.00  0.00           O  
ATOM   2770  N   VAL   178      26.411  43.728  56.083  1.00  0.00           N  
ATOM   2771  H   VAL   178      25.672  43.373  55.493  1.00  0.00           H  
ATOM   2772  CA  VAL   178      26.792  45.108  55.759  1.00  0.00           C  
ATOM   2773  HA  VAL   178      27.856  45.153  55.525  1.00  0.00           H  
ATOM   2774  CB  VAL   178      26.150  45.612  54.474  1.00  0.00           C  
ATOM   2775  HB  VAL   178      25.077  45.495  54.627  1.00  0.00           H  
ATOM   2776  CG1 VAL   178      26.632  47.008  54.075  1.00  0.00           C  
ATOM   2777 HG11 VAL   178      27.635  47.333  54.352  1.00  0.00           H  
ATOM   2778 HG12 VAL   178      26.660  47.242  53.011  1.00  0.00           H  
ATOM   2779 HG13 VAL   178      25.932  47.744  54.472  1.00  0.00           H  
ATOM   2780  CG2 VAL   178      26.692  44.707  53.363  1.00  0.00           C  
ATOM   2781 HG21 VAL   178      27.755  44.803  53.140  1.00  0.00           H  
ATOM   2782 HG22 VAL   178      26.642  43.673  53.706  1.00  0.00           H  
ATOM   2783 HG23 VAL   178      26.112  44.886  52.458  1.00  0.00           H  
ATOM   2784  C   VAL   178      26.601  46.119  56.923  1.00  0.00           C  
ATOM   2785  O   VAL   178      27.009  47.265  56.934  1.00  0.00           O  
ATOM   2786  N   SER   179      25.753  45.666  57.821  1.00  0.00           N  
ATOM   2787  H   SER   179      25.255  44.826  57.563  1.00  0.00           H  
ATOM   2788  CA  SER   179      25.456  46.422  59.034  1.00  0.00           C  
ATOM   2789  HA  SER   179      25.302  47.485  58.852  1.00  0.00           H  
ATOM   2790  CB  SER   179      24.208  45.874  59.689  1.00  0.00           C  
ATOM   2791  HB2 SER   179      24.045  46.475  60.584  1.00  0.00           H  
ATOM   2792  HB3 SER   179      23.426  45.883  58.930  1.00  0.00           H  
ATOM   2793  OG  SER   179      24.247  44.562  60.177  1.00  0.00           O  
ATOM   2794  HG  SER   179      24.230  44.027  59.380  1.00  0.00           H  
ATOM   2795  C   SER   179      26.617  46.328  60.033  1.00  0.00           C  
ATOM   2796  O   SER   179      26.856  47.275  60.798  1.00  0.00           O  
ATOM   2797  N   GLU   180      27.548  45.372  59.961  1.00  0.00           N  
ATOM   2798  H   GLU   180      27.499  44.610  59.300  1.00  0.00           H  
ATOM   2799  CA  GLU   180      28.658  45.208  60.859  1.00  0.00           C  
ATOM   2800  HA  GLU   180      28.215  45.508  61.809  1.00  0.00           H  
ATOM   2801  CB  GLU   180      29.016  43.688  61.015  1.00  0.00           C  
ATOM   2802  HB2 GLU   180      29.210  43.452  59.969  1.00  0.00           H  
ATOM   2803  HB3 GLU   180      29.919  43.647  61.624  1.00  0.00           H  
ATOM   2804  CG  GLU   180      27.944  42.746  61.586  1.00  0.00           C  
ATOM   2805  HG2 GLU   180      27.123  42.761  60.869  1.00  0.00           H  
ATOM   2806  HG3 GLU   180      28.311  41.722  61.647  1.00  0.00           H  
ATOM   2807  CD  GLU   180      27.540  43.264  62.959  1.00  0.00           C  
ATOM   2808  OE1 GLU   180      26.382  43.162  63.326  1.00  0.00           O  
ATOM   2809  OE2 GLU   180      28.396  43.721  63.684  1.00  0.00           O  
ATOM   2810  C   GLU   180      29.857  46.135  60.442  1.00  0.00           C  
ATOM   2811  O   GLU   180      30.901  46.052  61.108  1.00  0.00           O  
ATOM   2812  N   ARG   181      29.655  47.067  59.483  1.00  0.00           N  
ATOM   2813  H   ARG   181      28.731  47.059  59.076  1.00  0.00           H  
ATOM   2814  CA  ARG   181      30.513  48.244  59.140  1.00  0.00           C  
ATOM   2815  HA  ARG   181      31.357  47.796  58.616  1.00  0.00           H  
ATOM   2816  CB  ARG   181      29.858  49.126  58.067  1.00  0.00           C  
ATOM   2817  HB2 ARG   181      30.389  50.039  57.799  1.00  0.00           H  
ATOM   2818  HB3 ARG   181      29.726  48.621  57.110  1.00  0.00           H  
ATOM   2819  CG  ARG   181      28.453  49.678  58.606  1.00  0.00           C  
ATOM   2820  HG2 ARG   181      27.943  48.813  59.029  1.00  0.00           H  
ATOM   2821  HG3 ARG   181      28.565  50.359  59.449  1.00  0.00           H  
ATOM   2822  CD  ARG   181      27.681  50.217  57.467  1.00  0.00           C  
ATOM   2823  HD2 ARG   181      27.954  51.263  57.610  1.00  0.00           H  
ATOM   2824  HD3 ARG   181      28.097  49.659  56.628  1.00  0.00           H  
ATOM   2825  NE  ARG   181      26.210  50.008  57.575  1.00  0.00           N  
ATOM   2826  HE  ARG   181      26.028  49.088  57.949  1.00  0.00           H  
ATOM   2827  CZ  ARG   181      25.271  50.458  56.744  1.00  0.00           C  
ATOM   2828  NH1 ARG   181      25.585  51.402  55.951  1.00  0.00           N  
ATOM   2829 HH11 ARG   181      26.540  51.728  55.911  1.00  0.00           H  
ATOM   2830 HH12 ARG   181      24.982  51.704  55.199  1.00  0.00           H  
ATOM   2831  NH2 ARG   181      24.100  49.869  56.623  1.00  0.00           N  
ATOM   2832 HH21 ARG   181      23.778  49.119  57.219  1.00  0.00           H  
ATOM   2833 HH22 ARG   181      23.457  50.493  56.157  1.00  0.00           H  
ATOM   2834  C   ARG   181      30.920  49.144  60.350  1.00  0.00           C  
ATOM   2835  O   ARG   181      30.079  49.363  61.218  1.00  0.00           O  
ATOM   2836  N   LEU   182      32.181  49.566  60.330  1.00  0.00           N  
ATOM   2837  H   LEU   182      32.657  49.225  59.507  1.00  0.00           H  
ATOM   2838  CA  LEU   182      32.936  50.350  61.377  1.00  0.00           C  
ATOM   2839  HA  LEU   182      32.489  50.054  62.326  1.00  0.00           H  
ATOM   2840  CB  LEU   182      34.345  49.847  61.388  1.00  0.00           C  
ATOM   2841  HB2 LEU   182      34.580  50.051  60.343  1.00  0.00           H  
ATOM   2842  HB3 LEU   182      35.027  50.511  61.919  1.00  0.00           H  
ATOM   2843  CG  LEU   182      34.526  48.352  61.827  1.00  0.00           C  
ATOM   2844  HG  LEU   182      33.872  47.738  61.207  1.00  0.00           H  
ATOM   2845  CD1 LEU   182      36.038  48.053  61.589  1.00  0.00           C  
ATOM   2846 HD11 LEU   182      36.225  48.267  60.537  1.00  0.00           H  
ATOM   2847 HD12 LEU   182      36.614  48.684  62.266  1.00  0.00           H  
ATOM   2848 HD13 LEU   182      36.170  46.985  61.762  1.00  0.00           H  
ATOM   2849  CD2 LEU   182      34.232  48.050  63.286  1.00  0.00           C  
ATOM   2850 HD21 LEU   182      34.961  48.509  63.954  1.00  0.00           H  
ATOM   2851 HD22 LEU   182      33.191  48.347  63.417  1.00  0.00           H  
ATOM   2852 HD23 LEU   182      34.404  46.983  63.426  1.00  0.00           H  
ATOM   2853  C   LEU   182      32.913  51.926  61.257  1.00  0.00           C  
ATOM   2854  O   LEU   182      32.554  52.509  60.214  1.00  0.00           O  
ATOM   2855  N   GLN   183      33.443  52.566  62.315  1.00  0.00           N  
ATOM   2856  H   GLN   183      33.821  51.923  62.996  1.00  0.00           H  
ATOM   2857  CA  GLN   183      33.523  54.064  62.463  1.00  0.00           C  
ATOM   2858  HA  GLN   183      33.295  54.428  61.461  1.00  0.00           H  
ATOM   2859  CB  GLN   183      32.475  54.584  63.427  1.00  0.00           C  
ATOM   2860  HB2 GLN   183      31.489  54.463  62.979  1.00  0.00           H  
ATOM   2861  HB3 GLN   183      32.476  53.973  64.329  1.00  0.00           H  
ATOM   2862  CG  GLN   183      32.529  56.119  63.778  1.00  0.00           C  
ATOM   2863  HG2 GLN   183      33.373  56.229  64.458  1.00  0.00           H  
ATOM   2864  HG3 GLN   183      32.566  56.812  62.938  1.00  0.00           H  
ATOM   2865  CD  GLN   183      31.390  56.603  64.716  1.00  0.00           C  
ATOM   2866  OE1 GLN   183      30.451  55.817  64.890  1.00  0.00           O  
ATOM   2867  NE2 GLN   183      31.418  57.779  65.327  1.00  0.00           N  
ATOM   2868 HE21 GLN   183      32.131  58.452  65.082  1.00  0.00           H  
ATOM   2869 HE22 GLN   183      30.757  57.893  66.082  1.00  0.00           H  
ATOM   2870  C   GLN   183      34.938  54.465  62.910  1.00  0.00           C  
ATOM   2871  O   GLN   183      35.537  53.731  63.667  1.00  0.00           O  
ATOM   2872  N   MET   184      35.450  55.668  62.610  1.00  0.00           N  
ATOM   2873  H   MET   184      34.844  56.195  61.999  1.00  0.00           H  
ATOM   2874  CA  MET   184      36.785  56.233  62.985  1.00  0.00           C  
ATOM   2875  HA  MET   184      37.209  55.606  63.770  1.00  0.00           H  
ATOM   2876  CB  MET   184      37.643  56.437  61.724  1.00  0.00           C  
ATOM   2877  HB2 MET   184      37.092  56.977  60.955  1.00  0.00           H  
ATOM   2878  HB3 MET   184      38.513  57.011  62.043  1.00  0.00           H  
ATOM   2879  CG  MET   184      38.126  55.041  61.285  1.00  0.00           C  
ATOM   2880  HG2 MET   184      38.681  54.673  62.148  1.00  0.00           H  
ATOM   2881  HG3 MET   184      37.212  54.448  61.273  1.00  0.00           H  
ATOM   2882  SD  MET   184      38.889  54.760  59.647  1.00  0.00           S  
ATOM   2883  CE  MET   184      40.294  55.894  59.942  1.00  0.00           C  
ATOM   2884  HE1 MET   184      40.947  55.947  59.071  1.00  0.00           H  
ATOM   2885  HE2 MET   184      39.956  56.915  60.119  1.00  0.00           H  
ATOM   2886  HE3 MET   184      40.881  55.566  60.801  1.00  0.00           H  
ATOM   2887  C   MET   184      36.778  57.655  63.709  1.00  0.00           C  
ATOM   2888  O   MET   184      36.049  58.557  63.458  1.00  0.00           O  
ATOM   2889  N   PHE   185      37.759  57.778  64.588  1.00  0.00           N  
ATOM   2890  H   PHE   185      38.336  56.951  64.645  1.00  0.00           H  
ATOM   2891  CA  PHE   185      37.986  58.943  65.460  1.00  0.00           C  
ATOM   2892  HA  PHE   185      37.286  59.770  65.338  1.00  0.00           H  
ATOM   2893  CB  PHE   185      37.886  58.416  66.931  1.00  0.00           C  
ATOM   2894  HB2 PHE   185      38.527  57.536  66.977  1.00  0.00           H  
ATOM   2895  HB3 PHE   185      38.130  59.207  67.640  1.00  0.00           H  
ATOM   2896  CG  PHE   185      36.523  58.017  67.482  1.00  0.00           C  
ATOM   2897  CD1 PHE   185      35.445  58.847  67.221  1.00  0.00           C  
ATOM   2898  HD1 PHE   185      35.541  59.734  66.612  1.00  0.00           H  
ATOM   2899  CE1 PHE   185      34.140  58.462  67.627  1.00  0.00           C  
ATOM   2900  HE1 PHE   185      33.258  58.966  67.259  1.00  0.00           H  
ATOM   2901  CZ  PHE   185      33.912  57.404  68.479  1.00  0.00           C  
ATOM   2902  HZ  PHE   185      32.952  57.103  68.871  1.00  0.00           H  
ATOM   2903  CE2 PHE   185      35.041  56.665  68.838  1.00  0.00           C  
ATOM   2904  HE2 PHE   185      34.994  55.830  69.521  1.00  0.00           H  
ATOM   2905  CD2 PHE   185      36.366  56.944  68.340  1.00  0.00           C  
ATOM   2906  HD2 PHE   185      37.208  56.322  68.604  1.00  0.00           H  
ATOM   2907  C   PHE   185      39.383  59.488  65.260  1.00  0.00           C  
ATOM   2908  O   PHE   185      40.336  58.868  64.793  1.00  0.00           O  
ATOM   2909  N   ASP   186      39.528  60.811  65.545  1.00  0.00           N  
ATOM   2910  H   ASP   186      38.737  61.283  65.961  1.00  0.00           H  
ATOM   2911  CA  ASP   186      40.887  61.342  65.545  1.00  0.00           C  
ATOM   2912  HA  ASP   186      41.377  61.006  64.631  1.00  0.00           H  
ATOM   2913  CB  ASP   186      40.889  62.848  65.475  1.00  0.00           C  
ATOM   2914  HB2 ASP   186      40.758  63.300  66.458  1.00  0.00           H  
ATOM   2915  HB3 ASP   186      41.871  63.205  65.163  1.00  0.00           H  
ATOM   2916  CG  ASP   186      39.893  63.325  64.355  1.00  0.00           C  
ATOM   2917  OD1 ASP   186      39.254  64.374  64.575  1.00  0.00           O  
ATOM   2918  OD2 ASP   186      39.708  62.794  63.232  1.00  0.00           O  
ATOM   2919  C   ASP   186      41.779  60.783  66.768  1.00  0.00           C  
ATOM   2920  O   ASP   186      41.226  60.368  67.750  1.00  0.00           O  
ATOM   2921  N   ASP   187      43.161  60.737  66.614  1.00  0.00           N  
ATOM   2922  H   ASP   187      43.567  61.150  65.787  1.00  0.00           H  
ATOM   2923  CA  ASP   187      44.095  60.261  67.666  1.00  0.00           C  
ATOM   2924  HA  ASP   187      43.718  59.361  68.151  1.00  0.00           H  
ATOM   2925  CB  ASP   187      45.486  59.947  67.041  1.00  0.00           C  
ATOM   2926  HB2 ASP   187      45.353  59.155  66.303  1.00  0.00           H  
ATOM   2927  HB3 ASP   187      45.832  60.817  66.482  1.00  0.00           H  
ATOM   2928  CG  ASP   187      46.542  59.571  68.027  1.00  0.00           C  
ATOM   2929  OD1 ASP   187      46.999  60.439  68.780  1.00  0.00           O  
ATOM   2930  OD2 ASP   187      46.917  58.358  67.933  1.00  0.00           O  
ATOM   2931  C   ASP   187      44.219  61.345  68.740  1.00  0.00           C  
ATOM   2932  O   ASP   187      44.017  62.560  68.485  1.00  0.00           O  
ATOM   2933  N   PRO   188      44.455  60.992  70.018  1.00  0.00           N  
ATOM   2934  CD  PRO   188      44.353  59.657  70.503  1.00  0.00           C  
ATOM   2935  HD2 PRO   188      45.045  59.043  69.927  1.00  0.00           H  
ATOM   2936  HD3 PRO   188      43.358  59.212  70.504  1.00  0.00           H  
ATOM   2937  CG  PRO   188      44.744  59.671  71.899  1.00  0.00           C  
ATOM   2938  HG2 PRO   188      45.799  59.396  71.882  1.00  0.00           H  
ATOM   2939  HG3 PRO   188      44.178  59.061  72.603  1.00  0.00           H  
ATOM   2940  CB  PRO   188      44.860  61.105  72.366  1.00  0.00           C  
ATOM   2941  HB2 PRO   188      45.833  61.302  72.816  1.00  0.00           H  
ATOM   2942  HB3 PRO   188      44.083  61.329  73.096  1.00  0.00           H  
ATOM   2943  CA  PRO   188      44.523  61.976  71.111  1.00  0.00           C  
ATOM   2944  HA  PRO   188      43.541  62.423  71.264  1.00  0.00           H  
ATOM   2945  C   PRO   188      45.638  63.099  70.955  1.00  0.00           C  
ATOM   2946  O   PRO   188      45.588  64.129  71.648  1.00  0.00           O  
ATOM   2947  N   ARG   189      46.652  62.840  70.128  1.00  0.00           N  
ATOM   2948  H   ARG   189      46.714  61.921  69.715  1.00  0.00           H  
ATOM   2949  CA  ARG   189      47.865  63.612  70.167  1.00  0.00           C  
ATOM   2950  HA  ARG   189      47.672  64.601  70.585  1.00  0.00           H  
ATOM   2951  CB  ARG   189      48.850  62.938  71.110  1.00  0.00           C  
ATOM   2952  HB2 ARG   189      48.475  62.697  72.105  1.00  0.00           H  
ATOM   2953  HB3 ARG   189      49.013  61.935  70.717  1.00  0.00           H  
ATOM   2954  CG  ARG   189      50.146  63.750  71.305  1.00  0.00           C  
ATOM   2955  HG2 ARG   189      50.609  63.807  70.319  1.00  0.00           H  
ATOM   2956  HG3 ARG   189      49.911  64.780  71.574  1.00  0.00           H  
ATOM   2957  CD  ARG   189      51.112  63.176  72.333  1.00  0.00           C  
ATOM   2958  HD2 ARG   189      51.843  63.984  72.315  1.00  0.00           H  
ATOM   2959  HD3 ARG   189      50.657  62.999  73.307  1.00  0.00           H  
ATOM   2960  NE  ARG   189      51.693  61.946  71.830  1.00  0.00           N  
ATOM   2961  HE  ARG   189      51.173  61.576  71.047  1.00  0.00           H  
ATOM   2962  CZ  ARG   189      52.702  61.318  72.352  1.00  0.00           C  
ATOM   2963  NH1 ARG   189      53.461  61.903  73.228  1.00  0.00           N  
ATOM   2964 HH11 ARG   189      53.217  62.819  73.576  1.00  0.00           H  
ATOM   2965 HH12 ARG   189      54.278  61.446  73.605  1.00  0.00           H  
ATOM   2966  NH2 ARG   189      53.044  60.145  71.932  1.00  0.00           N  
ATOM   2967 HH21 ARG   189      52.639  59.855  71.053  1.00  0.00           H  
ATOM   2968 HH22 ARG   189      53.820  59.702  72.404  1.00  0.00           H  
ATOM   2969  C   ARG   189      48.443  63.757  68.787  1.00  0.00           C  
ATOM   2970  O   ARG   189      48.896  64.851  68.434  1.00  0.00           O  
ATOM   2971  N   ASN   190      48.442  62.680  67.942  1.00  0.00           N  
ATOM   2972  H   ASN   190      48.175  61.769  68.286  1.00  0.00           H  
ATOM   2973  CA  ASN   190      48.975  62.803  66.590  1.00  0.00           C  
ATOM   2974  HA  ASN   190      49.957  63.271  66.655  1.00  0.00           H  
ATOM   2975  CB  ASN   190      49.198  61.431  65.979  1.00  0.00           C  
ATOM   2976  HB2 ASN   190      49.896  61.003  66.699  1.00  0.00           H  
ATOM   2977  HB3 ASN   190      48.298  60.831  65.845  1.00  0.00           H  
ATOM   2978  CG  ASN   190      49.878  61.327  64.582  1.00  0.00           C  
ATOM   2979  OD1 ASN   190      49.887  62.217  63.798  1.00  0.00           O  
ATOM   2980  ND2 ASN   190      50.442  60.187  64.337  1.00  0.00           N  
ATOM   2981 HD21 ASN   190      51.303  60.285  63.819  1.00  0.00           H  
ATOM   2982 HD22 ASN   190      50.370  59.381  64.942  1.00  0.00           H  
ATOM   2983  C   ASN   190      47.973  63.610  65.769  1.00  0.00           C  
ATOM   2984  O   ASN   190      46.802  63.281  65.752  1.00  0.00           O  
ATOM   2985  N   LYS   191      48.583  64.623  65.124  1.00  0.00           N  
ATOM   2986  H   LYS   191      49.587  64.645  65.235  1.00  0.00           H  
ATOM   2987  CA  LYS   191      47.955  65.546  64.212  1.00  0.00           C  
ATOM   2988  HA  LYS   191      47.061  65.911  64.717  1.00  0.00           H  
ATOM   2989  CB  LYS   191      49.013  66.668  63.970  1.00  0.00           C  
ATOM   2990  HB2 LYS   191      49.867  66.179  63.500  1.00  0.00           H  
ATOM   2991  HB3 LYS   191      48.623  67.294  63.168  1.00  0.00           H  
ATOM   2992  CG  LYS   191      49.256  67.617  65.191  1.00  0.00           C  
ATOM   2993  HG2 LYS   191      49.492  67.008  66.063  1.00  0.00           H  
ATOM   2994  HG3 LYS   191      50.113  68.266  65.008  1.00  0.00           H  
ATOM   2995  CD  LYS   191      48.119  68.675  65.317  1.00  0.00           C  
ATOM   2996  HD2 LYS   191      48.136  69.322  64.440  1.00  0.00           H  
ATOM   2997  HD3 LYS   191      47.139  68.196  65.324  1.00  0.00           H  
ATOM   2998  CE  LYS   191      48.322  69.356  66.639  1.00  0.00           C  
ATOM   2999  HE2 LYS   191      48.820  68.710  67.363  1.00  0.00           H  
ATOM   3000  HE3 LYS   191      49.020  70.175  66.467  1.00  0.00           H  
ATOM   3001  NZ  LYS   191      47.060  69.864  67.245  1.00  0.00           N  
ATOM   3002  HZ1 LYS   191      47.231  70.562  67.955  1.00  0.00           H  
ATOM   3003  HZ2 LYS   191      46.551  70.345  66.517  1.00  0.00           H  
ATOM   3004  HZ3 LYS   191      46.508  69.131  67.668  1.00  0.00           H  
ATOM   3005  C   LYS   191      47.246  64.894  62.984  1.00  0.00           C  
ATOM   3006  O   LYS   191      46.298  65.443  62.348  1.00  0.00           O  
ATOM   3007  N   ARG   192      47.739  63.620  62.623  1.00  0.00           N  
ATOM   3008  H   ARG   192      48.527  63.217  63.109  1.00  0.00           H  
ATOM   3009  CA  ARG   192      47.468  62.841  61.375  1.00  0.00           C  
ATOM   3010  HA  ARG   192      46.612  63.281  60.863  1.00  0.00           H  
ATOM   3011  CB  ARG   192      48.678  62.966  60.452  1.00  0.00           C  
ATOM   3012  HB2 ARG   192      49.458  62.309  60.837  1.00  0.00           H  
ATOM   3013  HB3 ARG   192      48.404  62.546  59.484  1.00  0.00           H  
ATOM   3014  CG  ARG   192      49.160  64.354  60.148  1.00  0.00           C  
ATOM   3015  HG2 ARG   192      48.328  65.045  60.012  1.00  0.00           H  
ATOM   3016  HG3 ARG   192      49.743  64.764  60.973  1.00  0.00           H  
ATOM   3017  CD  ARG   192      49.870  64.390  58.794  1.00  0.00           C  
ATOM   3018  HD2 ARG   192      50.694  63.678  58.764  1.00  0.00           H  
ATOM   3019  HD3 ARG   192      49.187  64.116  57.990  1.00  0.00           H  
ATOM   3020  NE  ARG   192      50.312  65.695  58.446  1.00  0.00           N  
ATOM   3021  HE  ARG   192      49.689  66.199  57.830  1.00  0.00           H  
ATOM   3022  CZ  ARG   192      51.456  66.331  58.602  1.00  0.00           C  
ATOM   3023  NH1 ARG   192      52.417  65.697  59.176  1.00  0.00           N  
ATOM   3024 HH11 ARG   192      52.181  64.791  59.554  1.00  0.00           H  
ATOM   3025 HH12 ARG   192      53.193  66.282  59.454  1.00  0.00           H  
ATOM   3026  NH2 ARG   192      51.578  67.581  58.188  1.00  0.00           N  
ATOM   3027 HH21 ARG   192      50.755  67.944  57.727  1.00  0.00           H  
ATOM   3028 HH22 ARG   192      52.486  68.021  58.234  1.00  0.00           H  
ATOM   3029  C   ARG   192      47.135  61.353  61.573  1.00  0.00           C  
ATOM   3030  O   ARG   192      46.418  60.763  60.750  1.00  0.00           O  
ATOM   3031  N   GLY   193      47.511  60.843  62.731  1.00  0.00           N  
ATOM   3032  H   GLY   193      47.848  61.511  63.410  1.00  0.00           H  
ATOM   3033  CA  GLY   193      46.983  59.521  63.224  1.00  0.00           C  
ATOM   3034  HA2 GLY   193      47.096  58.753  62.459  1.00  0.00           H  
ATOM   3035  HA3 GLY   193      47.608  59.146  64.035  1.00  0.00           H  
ATOM   3036  C   GLY   193      45.570  59.402  63.616  1.00  0.00           C  
ATOM   3037  O   GLY   193      44.948  60.432  63.978  1.00  0.00           O  
ATOM   3038  N   VAL   194      45.010  58.182  63.609  1.00  0.00           N  
ATOM   3039  H   VAL   194      45.575  57.357  63.469  1.00  0.00           H  
ATOM   3040  CA  VAL   194      43.608  57.834  63.688  1.00  0.00           C  
ATOM   3041  HA  VAL   194      43.003  58.532  64.267  1.00  0.00           H  
ATOM   3042  CB  VAL   194      42.868  57.729  62.300  1.00  0.00           C  
ATOM   3043  HB  VAL   194      41.930  57.197  62.457  1.00  0.00           H  
ATOM   3044  CG1 VAL   194      42.426  59.099  61.796  1.00  0.00           C  
ATOM   3045 HG11 VAL   194      41.681  59.001  61.006  1.00  0.00           H  
ATOM   3046 HG12 VAL   194      42.089  59.605  62.700  1.00  0.00           H  
ATOM   3047 HG13 VAL   194      43.318  59.691  61.586  1.00  0.00           H  
ATOM   3048  CG2 VAL   194      43.613  56.868  61.230  1.00  0.00           C  
ATOM   3049 HG21 VAL   194      44.033  56.015  61.763  1.00  0.00           H  
ATOM   3050 HG22 VAL   194      42.953  56.685  60.382  1.00  0.00           H  
ATOM   3051 HG23 VAL   194      44.447  57.430  60.810  1.00  0.00           H  
ATOM   3052  C   VAL   194      43.394  56.562  64.516  1.00  0.00           C  
ATOM   3053  O   VAL   194      44.285  55.756  64.636  1.00  0.00           O  
ATOM   3054  N   ILE   195      42.165  56.528  65.117  1.00  0.00           N  
ATOM   3055  H   ILE   195      41.528  57.294  64.952  1.00  0.00           H  
ATOM   3056  CA  ILE   195      41.635  55.455  66.032  1.00  0.00           C  
ATOM   3057  HA  ILE   195      42.349  54.638  65.923  1.00  0.00           H  
ATOM   3058  CB  ILE   195      41.633  55.873  67.532  1.00  0.00           C  
ATOM   3059  HB  ILE   195      40.904  56.673  67.663  1.00  0.00           H  
ATOM   3060  CG2 ILE   195      41.061  54.812  68.485  1.00  0.00           C  
ATOM   3061 HG21 ILE   195      41.663  53.904  68.536  1.00  0.00           H  
ATOM   3062 HG22 ILE   195      40.832  55.181  69.484  1.00  0.00           H  
ATOM   3063 HG23 ILE   195      40.033  54.642  68.165  1.00  0.00           H  
ATOM   3064  CG1 ILE   195      42.890  56.426  68.209  1.00  0.00           C  
ATOM   3065 HG12 ILE   195      43.289  57.243  67.607  1.00  0.00           H  
ATOM   3066 HG13 ILE   195      42.691  56.803  69.212  1.00  0.00           H  
ATOM   3067  CD1 ILE   195      44.126  55.521  68.231  1.00  0.00           C  
ATOM   3068 HD11 ILE   195      43.849  54.734  68.932  1.00  0.00           H  
ATOM   3069 HD12 ILE   195      44.481  55.324  67.219  1.00  0.00           H  
ATOM   3070 HD13 ILE   195      45.016  56.004  68.633  1.00  0.00           H  
ATOM   3071  C   ILE   195      40.271  54.857  65.552  1.00  0.00           C  
ATOM   3072  O   ILE   195      39.255  55.503  65.316  1.00  0.00           O  
ATOM   3073  N   ILE   196      40.262  53.546  65.484  1.00  0.00           N  
ATOM   3074  H   ILE   196      41.107  52.994  65.519  1.00  0.00           H  
ATOM   3075  CA  ILE   196      39.045  52.779  65.051  1.00  0.00           C  
ATOM   3076  HA  ILE   196      38.458  53.399  64.373  1.00  0.00           H  
ATOM   3077  CB  ILE   196      39.433  51.489  64.260  1.00  0.00           C  
ATOM   3078  HB  ILE   196      40.179  50.896  64.789  1.00  0.00           H  
ATOM   3079  CG2 ILE   196      38.226  50.538  64.101  1.00  0.00           C  
ATOM   3080 HG21 ILE   196      37.981  49.967  64.997  1.00  0.00           H  
ATOM   3081 HG22 ILE   196      37.325  51.109  63.873  1.00  0.00           H  
ATOM   3082 HG23 ILE   196      38.403  49.840  63.283  1.00  0.00           H  
ATOM   3083  CG1 ILE   196      39.933  51.767  62.846  1.00  0.00           C  
ATOM   3084 HG12 ILE   196      40.135  50.861  62.275  1.00  0.00           H  
ATOM   3085 HG13 ILE   196      39.316  52.413  62.221  1.00  0.00           H  
ATOM   3086  CD1 ILE   196      41.246  52.606  62.598  1.00  0.00           C  
ATOM   3087 HD11 ILE   196      42.046  52.155  63.185  1.00  0.00           H  
ATOM   3088 HD12 ILE   196      41.481  52.601  61.533  1.00  0.00           H  
ATOM   3089 HD13 ILE   196      41.155  53.648  62.905  1.00  0.00           H  
ATOM   3090  C   ILE   196      38.118  52.489  66.251  1.00  0.00           C  
ATOM   3091  O   ILE   196      38.663  51.992  67.259  1.00  0.00           O  
ATOM   3092  N   LYS   197      36.824  52.827  66.196  1.00  0.00           N  
ATOM   3093  H   LYS   197      36.530  53.134  65.280  1.00  0.00           H  
ATOM   3094  CA  LYS   197      35.865  52.603  67.274  1.00  0.00           C  
ATOM   3095  HA  LYS   197      36.261  53.012  68.204  1.00  0.00           H  
ATOM   3096  CB  LYS   197      34.630  53.436  66.895  1.00  0.00           C  
ATOM   3097  HB2 LYS   197      34.897  54.492  66.844  1.00  0.00           H  
ATOM   3098  HB3 LYS   197      34.222  53.132  65.931  1.00  0.00           H  
ATOM   3099  CG  LYS   197      33.480  53.283  67.943  1.00  0.00           C  
ATOM   3100  HG2 LYS   197      33.266  52.230  68.126  1.00  0.00           H  
ATOM   3101  HG3 LYS   197      33.786  53.749  68.880  1.00  0.00           H  
ATOM   3102  CD  LYS   197      32.146  53.962  67.706  1.00  0.00           C  
ATOM   3103  HD2 LYS   197      31.664  53.989  68.683  1.00  0.00           H  
ATOM   3104  HD3 LYS   197      32.244  54.960  67.278  1.00  0.00           H  
ATOM   3105  CE  LYS   197      31.321  53.105  66.739  1.00  0.00           C  
ATOM   3106  HE2 LYS   197      31.924  53.016  65.834  1.00  0.00           H  
ATOM   3107  HE3 LYS   197      31.332  52.077  67.101  1.00  0.00           H  
ATOM   3108  NZ  LYS   197      29.990  53.735  66.427  1.00  0.00           N  
ATOM   3109  HZ1 LYS   197      29.369  53.607  67.212  1.00  0.00           H  
ATOM   3110  HZ2 LYS   197      30.069  54.735  66.308  1.00  0.00           H  
ATOM   3111  HZ3 LYS   197      29.555  53.341  65.605  1.00  0.00           H  
ATOM   3112  C   LYS   197      35.552  51.175  67.410  1.00  0.00           C  
ATOM   3113  O   LYS   197      35.162  50.426  66.515  1.00  0.00           O  
ATOM   3114  N   GLY   198      35.791  50.751  68.654  1.00  0.00           N  
ATOM   3115  H   GLY   198      36.031  51.396  69.394  1.00  0.00           H  
ATOM   3116  CA  GLY   198      35.404  49.438  69.169  1.00  0.00           C  
ATOM   3117  HA2 GLY   198      35.457  49.458  70.258  1.00  0.00           H  
ATOM   3118  HA3 GLY   198      34.365  49.171  68.975  1.00  0.00           H  
ATOM   3119  C   GLY   198      36.402  48.317  68.898  1.00  0.00           C  
ATOM   3120  O   GLY   198      35.986  47.170  69.090  1.00  0.00           O  
ATOM   3121  N   LEU   199      37.632  48.556  68.427  1.00  0.00           N  
ATOM   3122  H   LEU   199      37.878  49.521  68.262  1.00  0.00           H  
ATOM   3123  CA  LEU   199      38.494  47.549  67.832  1.00  0.00           C  
ATOM   3124  HA  LEU   199      38.503  46.658  68.460  1.00  0.00           H  
ATOM   3125  CB  LEU   199      38.016  47.159  66.400  1.00  0.00           C  
ATOM   3126  HB2 LEU   199      37.134  46.562  66.633  1.00  0.00           H  
ATOM   3127  HB3 LEU   199      37.694  48.068  65.892  1.00  0.00           H  
ATOM   3128  CG  LEU   199      38.925  46.319  65.408  1.00  0.00           C  
ATOM   3129  HG  LEU   199      39.877  46.805  65.197  1.00  0.00           H  
ATOM   3130  CD1 LEU   199      39.098  44.966  66.122  1.00  0.00           C  
ATOM   3131 HD11 LEU   199      38.156  44.474  66.365  1.00  0.00           H  
ATOM   3132 HD12 LEU   199      39.807  44.371  65.547  1.00  0.00           H  
ATOM   3133 HD13 LEU   199      39.576  45.093  67.094  1.00  0.00           H  
ATOM   3134  CD2 LEU   199      38.187  46.137  64.070  1.00  0.00           C  
ATOM   3135 HD21 LEU   199      37.210  45.666  64.175  1.00  0.00           H  
ATOM   3136 HD22 LEU   199      37.934  47.134  63.711  1.00  0.00           H  
ATOM   3137 HD23 LEU   199      38.734  45.550  63.332  1.00  0.00           H  
ATOM   3138  C   LEU   199      39.939  48.165  67.696  1.00  0.00           C  
ATOM   3139  O   LEU   199      40.285  48.971  66.787  1.00  0.00           O  
ATOM   3140  N   GLU   200      40.724  47.710  68.602  1.00  0.00           N  
ATOM   3141  H   GLU   200      40.314  47.079  69.275  1.00  0.00           H  
ATOM   3142  CA  GLU   200      42.158  47.948  68.791  1.00  0.00           C  
ATOM   3143  HA  GLU   200      42.204  48.844  68.171  1.00  0.00           H  
ATOM   3144  CB  GLU   200      42.499  48.172  70.256  1.00  0.00           C  
ATOM   3145  HB2 GLU   200      43.465  48.669  70.344  1.00  0.00           H  
ATOM   3146  HB3 GLU   200      41.710  48.829  70.621  1.00  0.00           H  
ATOM   3147  CG  GLU   200      42.516  47.073  71.245  1.00  0.00           C  
ATOM   3148  HG2 GLU   200      43.442  46.496  71.234  1.00  0.00           H  
ATOM   3149  HG3 GLU   200      42.499  47.474  72.259  1.00  0.00           H  
ATOM   3150  CD  GLU   200      41.386  46.021  71.158  1.00  0.00           C  
ATOM   3151  OE1 GLU   200      40.170  46.397  71.035  1.00  0.00           O  
ATOM   3152  OE2 GLU   200      41.594  44.754  71.037  1.00  0.00           O  
ATOM   3153  C   GLU   200      43.168  46.988  68.212  1.00  0.00           C  
ATOM   3154  O   GLU   200      42.754  45.864  67.863  1.00  0.00           O  
ATOM   3155  N   GLU   201      44.474  47.315  68.220  1.00  0.00           N  
ATOM   3156  H   GLU   201      44.869  48.232  68.368  1.00  0.00           H  
ATOM   3157  CA  GLU   201      45.473  46.251  67.837  1.00  0.00           C  
ATOM   3158  HA  GLU   201      45.200  45.653  66.967  1.00  0.00           H  
ATOM   3159  CB  GLU   201      46.869  46.877  67.436  1.00  0.00           C  
ATOM   3160  HB2 GLU   201      47.508  45.993  67.453  1.00  0.00           H  
ATOM   3161  HB3 GLU   201      46.834  47.210  66.398  1.00  0.00           H  
ATOM   3162  CG  GLU   201      47.539  47.816  68.430  1.00  0.00           C  
ATOM   3163  HG2 GLU   201      47.453  47.183  69.313  1.00  0.00           H  
ATOM   3164  HG3 GLU   201      48.562  47.964  68.085  1.00  0.00           H  
ATOM   3165  CD  GLU   201      46.900  49.218  68.658  1.00  0.00           C  
ATOM   3166  OE1 GLU   201      47.137  49.709  69.783  1.00  0.00           O  
ATOM   3167  OE2 GLU   201      46.199  49.818  67.834  1.00  0.00           O  
ATOM   3168  C   GLU   201      45.641  45.087  68.876  1.00  0.00           C  
ATOM   3169  O   GLU   201      45.530  45.146  70.112  1.00  0.00           O  
ATOM   3170  N   ILE   202      46.040  43.858  68.392  1.00  0.00           N  
ATOM   3171  H   ILE   202      46.337  43.894  67.427  1.00  0.00           H  
ATOM   3172  CA  ILE   202      46.291  42.672  69.149  1.00  0.00           C  
ATOM   3173  HA  ILE   202      45.775  42.615  70.108  1.00  0.00           H  
ATOM   3174  CB  ILE   202      45.927  41.344  68.367  1.00  0.00           C  
ATOM   3175  HB  ILE   202      46.646  41.175  67.566  1.00  0.00           H  
ATOM   3176  CG2 ILE   202      45.942  40.091  69.294  1.00  0.00           C  
ATOM   3177 HG21 ILE   202      45.298  40.201  70.167  1.00  0.00           H  
ATOM   3178 HG22 ILE   202      45.773  39.112  68.844  1.00  0.00           H  
ATOM   3179 HG23 ILE   202      46.959  39.924  69.647  1.00  0.00           H  
ATOM   3180  CG1 ILE   202      44.580  41.524  67.636  1.00  0.00           C  
ATOM   3181 HG12 ILE   202      43.705  41.606  68.281  1.00  0.00           H  
ATOM   3182 HG13 ILE   202      44.610  42.473  67.101  1.00  0.00           H  
ATOM   3183  CD1 ILE   202      44.481  40.396  66.613  1.00  0.00           C  
ATOM   3184 HD11 ILE   202      43.456  40.500  66.257  1.00  0.00           H  
ATOM   3185 HD12 ILE   202      45.227  40.423  65.819  1.00  0.00           H  
ATOM   3186 HD13 ILE   202      44.481  39.401  67.060  1.00  0.00           H  
ATOM   3187  C   ILE   202      47.778  42.552  69.464  1.00  0.00           C  
ATOM   3188  O   ILE   202      48.650  42.545  68.560  1.00  0.00           O  
ATOM   3189  N   THR   203      48.121  42.281  70.744  1.00  0.00           N  
ATOM   3190  H   THR   203      47.315  42.058  71.310  1.00  0.00           H  
ATOM   3191  CA  THR   203      49.467  41.917  71.163  1.00  0.00           C  
ATOM   3192  HA  THR   203      50.084  42.594  70.573  1.00  0.00           H  
ATOM   3193  CB  THR   203      49.652  42.089  72.686  1.00  0.00           C  
ATOM   3194  HB  THR   203      48.810  41.579  73.152  1.00  0.00           H  
ATOM   3195  CG2 THR   203      51.036  41.577  73.235  1.00  0.00           C  
ATOM   3196 HG21 THR   203      50.997  40.488  73.195  1.00  0.00           H  
ATOM   3197 HG22 THR   203      51.870  41.828  72.580  1.00  0.00           H  
ATOM   3198 HG23 THR   203      51.064  41.970  74.251  1.00  0.00           H  
ATOM   3199  OG1 THR   203      49.474  43.451  72.952  1.00  0.00           O  
ATOM   3200  HG1 THR   203      48.848  43.846  72.340  1.00  0.00           H  
ATOM   3201  C   THR   203      49.819  40.406  70.790  1.00  0.00           C  
ATOM   3202  O   THR   203      49.112  39.560  71.248  1.00  0.00           O  
ATOM   3203  N   VAL   204      50.833  40.242  70.017  1.00  0.00           N  
ATOM   3204  H   VAL   204      51.385  41.011  69.664  1.00  0.00           H  
ATOM   3205  CA  VAL   204      51.137  38.964  69.489  1.00  0.00           C  
ATOM   3206  HA  VAL   204      50.623  38.230  70.109  1.00  0.00           H  
ATOM   3207  CB  VAL   204      50.637  38.801  68.020  1.00  0.00           C  
ATOM   3208  HB  VAL   204      50.913  37.797  67.698  1.00  0.00           H  
ATOM   3209  CG1 VAL   204      49.114  38.907  68.031  1.00  0.00           C  
ATOM   3210 HG11 VAL   204      48.811  38.400  67.114  1.00  0.00           H  
ATOM   3211 HG12 VAL   204      48.714  38.354  68.880  1.00  0.00           H  
ATOM   3212 HG13 VAL   204      48.886  39.971  68.096  1.00  0.00           H  
ATOM   3213  CG2 VAL   204      51.186  39.780  66.903  1.00  0.00           C  
ATOM   3214 HG21 VAL   204      52.269  39.671  66.848  1.00  0.00           H  
ATOM   3215 HG22 VAL   204      50.645  39.521  65.993  1.00  0.00           H  
ATOM   3216 HG23 VAL   204      50.939  40.773  67.280  1.00  0.00           H  
ATOM   3217  C   VAL   204      52.634  38.720  69.640  1.00  0.00           C  
ATOM   3218  O   VAL   204      53.465  39.575  69.461  1.00  0.00           O  
ATOM   3219  N   HID   205      53.002  37.455  69.857  1.00  0.00           N  
ATOM   3220  H   HID   205      52.321  36.717  69.967  1.00  0.00           H  
ATOM   3221  CA  HID   205      54.367  37.081  70.304  1.00  0.00           C  
ATOM   3222  HA  HID   205      54.801  38.069  70.452  1.00  0.00           H  
ATOM   3223  CB  HID   205      54.339  36.344  71.628  1.00  0.00           C  
ATOM   3224  HB2 HID   205      54.041  35.326  71.373  1.00  0.00           H  
ATOM   3225  HB3 HID   205      55.290  36.466  72.145  1.00  0.00           H  
ATOM   3226  CG  HID   205      53.339  36.927  72.679  1.00  0.00           C  
ATOM   3227  ND1 HID   205      51.945  36.817  72.678  1.00  0.00           N  
ATOM   3228  HD1 HID   205      51.408  36.277  72.015  1.00  0.00           H  
ATOM   3229  CE1 HID   205      51.492  37.650  73.651  1.00  0.00           C  
ATOM   3230  HE1 HID   205      50.456  37.592  73.951  1.00  0.00           H  
ATOM   3231  NE2 HID   205      52.490  38.328  74.257  1.00  0.00           N  
ATOM   3232  CD2 HID   205      53.619  37.797  73.668  1.00  0.00           C  
ATOM   3233  HD2 HID   205      54.628  38.021  73.978  1.00  0.00           H  
ATOM   3234  C   HID   205      55.278  36.336  69.354  1.00  0.00           C  
ATOM   3235  O   HID   205      56.504  36.431  69.441  1.00  0.00           O  
ATOM   3236  N   ASN   206      54.703  35.583  68.469  1.00  0.00           N  
ATOM   3237  H   ASN   206      53.709  35.430  68.560  1.00  0.00           H  
ATOM   3238  CA  ASN   206      55.392  34.699  67.497  1.00  0.00           C  
ATOM   3239  HA  ASN   206      56.408  35.042  67.302  1.00  0.00           H  
ATOM   3240  CB  ASN   206      55.508  33.313  68.100  1.00  0.00           C  
ATOM   3241  HB2 ASN   206      54.541  33.019  68.508  1.00  0.00           H  
ATOM   3242  HB3 ASN   206      55.697  32.572  67.323  1.00  0.00           H  
ATOM   3243  CG  ASN   206      56.614  33.225  69.120  1.00  0.00           C  
ATOM   3244  OD1 ASN   206      56.323  33.554  70.230  1.00  0.00           O  
ATOM   3245  ND2 ASN   206      57.788  32.661  68.903  1.00  0.00           N  
ATOM   3246 HD21 ASN   206      58.494  32.587  69.621  1.00  0.00           H  
ATOM   3247 HD22 ASN   206      57.766  32.084  68.075  1.00  0.00           H  
ATOM   3248  C   ASN   206      54.602  34.743  66.199  1.00  0.00           C  
ATOM   3249  O   ASN   206      53.400  34.841  66.107  1.00  0.00           O  
ATOM   3250  N   LYS   207      55.419  34.647  65.124  1.00  0.00           N  
ATOM   3251  H   LYS   207      56.420  34.634  65.254  1.00  0.00           H  
ATOM   3252  CA  LYS   207      54.884  34.121  63.814  1.00  0.00           C  
ATOM   3253  HA  LYS   207      54.369  34.953  63.334  1.00  0.00           H  
ATOM   3254  CB  LYS   207      56.087  33.809  62.921  1.00  0.00           C  
ATOM   3255  HB2 LYS   207      55.733  33.784  61.890  1.00  0.00           H  
ATOM   3256  HB3 LYS   207      56.879  34.555  62.991  1.00  0.00           H  
ATOM   3257  CG  LYS   207      56.773  32.465  63.256  1.00  0.00           C  
ATOM   3258  HG2 LYS   207      57.073  32.411  64.303  1.00  0.00           H  
ATOM   3259  HG3 LYS   207      56.000  31.726  63.044  1.00  0.00           H  
ATOM   3260  CD  LYS   207      58.059  32.322  62.433  1.00  0.00           C  
ATOM   3261  HD2 LYS   207      57.830  32.430  61.372  1.00  0.00           H  
ATOM   3262  HD3 LYS   207      58.754  33.090  62.771  1.00  0.00           H  
ATOM   3263  CE  LYS   207      58.544  30.886  62.830  1.00  0.00           C  
ATOM   3264  HE2 LYS   207      58.460  30.855  63.916  1.00  0.00           H  
ATOM   3265  HE3 LYS   207      57.802  30.230  62.376  1.00  0.00           H  
ATOM   3266  NZ  LYS   207      59.904  30.619  62.197  1.00  0.00           N  
ATOM   3267  HZ1 LYS   207      60.203  29.750  62.615  1.00  0.00           H  
ATOM   3268  HZ2 LYS   207      59.841  30.592  61.189  1.00  0.00           H  
ATOM   3269  HZ3 LYS   207      60.522  31.360  62.496  1.00  0.00           H  
ATOM   3270  C   LYS   207      53.794  33.064  63.884  1.00  0.00           C  
ATOM   3271  O   LYS   207      52.799  33.249  63.178  1.00  0.00           O  
ATOM   3272  N   ASP   208      53.955  32.054  64.723  1.00  0.00           N  
ATOM   3273  H   ASP   208      54.850  31.857  65.147  1.00  0.00           H  
ATOM   3274  CA  ASP   208      52.934  30.964  64.851  1.00  0.00           C  
ATOM   3275  HA  ASP   208      52.649  30.718  63.828  1.00  0.00           H  
ATOM   3276  CB  ASP   208      53.581  29.715  65.557  1.00  0.00           C  
ATOM   3277  HB2 ASP   208      53.440  29.775  66.636  1.00  0.00           H  
ATOM   3278  HB3 ASP   208      52.959  28.868  65.268  1.00  0.00           H  
ATOM   3279  CG  ASP   208      55.002  29.273  65.110  1.00  0.00           C  
ATOM   3280  OD1 ASP   208      55.900  30.144  65.262  1.00  0.00           O  
ATOM   3281  OD2 ASP   208      55.146  28.060  64.622  1.00  0.00           O  
ATOM   3282  C   ASP   208      51.596  31.306  65.423  1.00  0.00           C  
ATOM   3283  O   ASP   208      50.556  30.689  65.125  1.00  0.00           O  
ATOM   3284  N   GLU   209      51.527  32.313  66.243  1.00  0.00           N  
ATOM   3285  H   GLU   209      52.394  32.747  66.527  1.00  0.00           H  
ATOM   3286  CA  GLU   209      50.267  32.922  66.823  1.00  0.00           C  
ATOM   3287  HA  GLU   209      49.474  32.195  66.996  1.00  0.00           H  
ATOM   3288  CB  GLU   209      50.629  33.629  68.139  1.00  0.00           C  
ATOM   3289  HB2 GLU   209      50.893  32.852  68.856  1.00  0.00           H  
ATOM   3290  HB3 GLU   209      51.503  34.198  67.824  1.00  0.00           H  
ATOM   3291  CG  GLU   209      49.542  34.604  68.790  1.00  0.00           C  
ATOM   3292  HG2 GLU   209      49.579  35.501  68.173  1.00  0.00           H  
ATOM   3293  HG3 GLU   209      48.577  34.098  68.837  1.00  0.00           H  
ATOM   3294  CD  GLU   209      49.847  34.891  70.224  1.00  0.00           C  
ATOM   3295  OE1 GLU   209      50.960  35.337  70.543  1.00  0.00           O  
ATOM   3296  OE2 GLU   209      48.997  34.530  71.113  1.00  0.00           O  
ATOM   3297  C   GLU   209      49.600  33.944  65.834  1.00  0.00           C  
ATOM   3298  O   GLU   209      48.371  34.064  65.670  1.00  0.00           O  
ATOM   3299  N   VAL   210      50.478  34.673  65.121  1.00  0.00           N  
ATOM   3300  H   VAL   210      51.464  34.458  65.068  1.00  0.00           H  
ATOM   3301  CA  VAL   210      50.239  35.433  63.902  1.00  0.00           C  
ATOM   3302  HA  VAL   210      49.508  36.139  64.296  1.00  0.00           H  
ATOM   3303  CB  VAL   210      51.445  36.281  63.445  1.00  0.00           C  
ATOM   3304  HB  VAL   210      52.358  35.694  63.551  1.00  0.00           H  
ATOM   3305  CG1 VAL   210      51.165  36.852  62.007  1.00  0.00           C  
ATOM   3306 HG11 VAL   210      51.185  36.067  61.252  1.00  0.00           H  
ATOM   3307 HG12 VAL   210      50.228  37.408  62.023  1.00  0.00           H  
ATOM   3308 HG13 VAL   210      51.972  37.498  61.661  1.00  0.00           H  
ATOM   3309  CG2 VAL   210      51.530  37.475  64.440  1.00  0.00           C  
ATOM   3310 HG21 VAL   210      50.557  37.962  64.514  1.00  0.00           H  
ATOM   3311 HG22 VAL   210      51.918  37.141  65.402  1.00  0.00           H  
ATOM   3312 HG23 VAL   210      52.219  38.225  64.052  1.00  0.00           H  
ATOM   3313  C   VAL   210      49.494  34.641  62.850  1.00  0.00           C  
ATOM   3314  O   VAL   210      48.462  35.104  62.315  1.00  0.00           O  
ATOM   3315  N   TYR   211      50.003  33.473  62.606  1.00  0.00           N  
ATOM   3316  H   TYR   211      50.957  33.344  62.911  1.00  0.00           H  
ATOM   3317  CA  TYR   211      49.535  32.694  61.446  1.00  0.00           C  
ATOM   3318  HA  TYR   211      49.590  33.310  60.548  1.00  0.00           H  
ATOM   3319  CB  TYR   211      50.390  31.518  61.257  1.00  0.00           C  
ATOM   3320  HB2 TYR   211      51.401  31.876  61.066  1.00  0.00           H  
ATOM   3321  HB3 TYR   211      50.380  30.935  62.179  1.00  0.00           H  
ATOM   3322  CG  TYR   211      49.978  30.659  60.093  1.00  0.00           C  
ATOM   3323  CD1 TYR   211      50.538  31.005  58.800  1.00  0.00           C  
ATOM   3324  HD1 TYR   211      51.216  31.845  58.774  1.00  0.00           H  
ATOM   3325  CE1 TYR   211      50.054  30.356  57.659  1.00  0.00           C  
ATOM   3326  HE1 TYR   211      50.589  30.693  56.783  1.00  0.00           H  
ATOM   3327  CZ  TYR   211      49.144  29.310  57.760  1.00  0.00           C  
ATOM   3328  OH  TYR   211      48.779  28.702  56.596  1.00  0.00           O  
ATOM   3329  HH  TYR   211      48.378  27.833  56.670  1.00  0.00           H  
ATOM   3330  CE2 TYR   211      48.720  28.865  59.043  1.00  0.00           C  
ATOM   3331  HE2 TYR   211      47.945  28.130  59.202  1.00  0.00           H  
ATOM   3332  CD2 TYR   211      49.208  29.494  60.214  1.00  0.00           C  
ATOM   3333  HD2 TYR   211      48.852  29.186  61.186  1.00  0.00           H  
ATOM   3334  C   TYR   211      48.140  32.251  61.512  1.00  0.00           C  
ATOM   3335  O   TYR   211      47.488  32.448  60.553  1.00  0.00           O  
ATOM   3336  N   GLN   212      47.700  32.002  62.734  1.00  0.00           N  
ATOM   3337  H   GLN   212      48.311  32.039  63.538  1.00  0.00           H  
ATOM   3338  CA  GLN   212      46.335  31.587  62.988  1.00  0.00           C  
ATOM   3339  HA  GLN   212      46.105  30.777  62.295  1.00  0.00           H  
ATOM   3340  CB  GLN   212      46.242  31.046  64.449  1.00  0.00           C  
ATOM   3341  HB2 GLN   212      46.604  30.021  64.365  1.00  0.00           H  
ATOM   3342  HB3 GLN   212      46.903  31.657  65.065  1.00  0.00           H  
ATOM   3343  CG  GLN   212      44.936  30.879  65.198  1.00  0.00           C  
ATOM   3344  HG2 GLN   212      44.432  30.142  64.572  1.00  0.00           H  
ATOM   3345  HG3 GLN   212      45.122  30.441  66.179  1.00  0.00           H  
ATOM   3346  CD  GLN   212      44.125  32.147  65.475  1.00  0.00           C  
ATOM   3347  OE1 GLN   212      44.655  33.173  65.882  1.00  0.00           O  
ATOM   3348  NE2 GLN   212      42.782  32.159  65.377  1.00  0.00           N  
ATOM   3349 HE21 GLN   212      42.346  31.312  65.042  1.00  0.00           H  
ATOM   3350 HE22 GLN   212      42.322  32.994  65.712  1.00  0.00           H  
ATOM   3351  C   GLN   212      45.356  32.809  62.743  1.00  0.00           C  
ATOM   3352  O   GLN   212      44.218  32.521  62.369  1.00  0.00           O  
ATOM   3353  N   ILE   213      45.804  34.064  62.933  1.00  0.00           N  
ATOM   3354  H   ILE   213      46.749  34.281  63.215  1.00  0.00           H  
ATOM   3355  CA  ILE   213      44.949  35.216  62.695  1.00  0.00           C  
ATOM   3356  HA  ILE   213      43.914  35.129  63.026  1.00  0.00           H  
ATOM   3357  CB  ILE   213      45.571  36.455  63.461  1.00  0.00           C  
ATOM   3358  HB  ILE   213      46.631  36.570  63.239  1.00  0.00           H  
ATOM   3359  CG2 ILE   213      44.767  37.672  62.936  1.00  0.00           C  
ATOM   3360 HG21 ILE   213      45.096  37.822  61.908  1.00  0.00           H  
ATOM   3361 HG22 ILE   213      43.696  37.500  63.047  1.00  0.00           H  
ATOM   3362 HG23 ILE   213      45.156  38.468  63.572  1.00  0.00           H  
ATOM   3363  CG1 ILE   213      45.398  36.058  65.001  1.00  0.00           C  
ATOM   3364 HG12 ILE   213      44.318  35.981  65.128  1.00  0.00           H  
ATOM   3365 HG13 ILE   213      45.799  35.053  65.126  1.00  0.00           H  
ATOM   3366  CD1 ILE   213      46.189  36.964  65.942  1.00  0.00           C  
ATOM   3367 HD11 ILE   213      46.338  36.515  66.924  1.00  0.00           H  
ATOM   3368 HD12 ILE   213      47.078  37.335  65.433  1.00  0.00           H  
ATOM   3369 HD13 ILE   213      45.709  37.927  66.116  1.00  0.00           H  
ATOM   3370  C   ILE   213      44.896  35.417  61.122  1.00  0.00           C  
ATOM   3371  O   ILE   213      43.882  35.759  60.562  1.00  0.00           O  
ATOM   3372  N   LEU   214      46.011  35.301  60.458  1.00  0.00           N  
ATOM   3373  H   LEU   214      46.915  35.173  60.889  1.00  0.00           H  
ATOM   3374  CA  LEU   214      46.100  35.428  59.023  1.00  0.00           C  
ATOM   3375  HA  LEU   214      45.723  36.425  58.794  1.00  0.00           H  
ATOM   3376  CB  LEU   214      47.482  35.274  58.415  1.00  0.00           C  
ATOM   3377  HB2 LEU   214      47.807  34.236  58.476  1.00  0.00           H  
ATOM   3378  HB3 LEU   214      47.471  35.421  57.335  1.00  0.00           H  
ATOM   3379  CG  LEU   214      48.578  36.194  58.997  1.00  0.00           C  
ATOM   3380  HG  LEU   214      48.542  36.225  60.086  1.00  0.00           H  
ATOM   3381  CD1 LEU   214      49.910  35.555  58.616  1.00  0.00           C  
ATOM   3382 HD11 LEU   214      50.018  34.574  59.079  1.00  0.00           H  
ATOM   3383 HD12 LEU   214      50.001  35.543  57.530  1.00  0.00           H  
ATOM   3384 HD13 LEU   214      50.751  36.108  59.036  1.00  0.00           H  
ATOM   3385  CD2 LEU   214      48.500  37.560  58.430  1.00  0.00           C  
ATOM   3386 HD21 LEU   214      48.685  37.369  57.373  1.00  0.00           H  
ATOM   3387 HD22 LEU   214      47.536  38.032  58.617  1.00  0.00           H  
ATOM   3388 HD23 LEU   214      49.333  38.158  58.801  1.00  0.00           H  
ATOM   3389  C   LEU   214      45.228  34.332  58.437  1.00  0.00           C  
ATOM   3390  O   LEU   214      44.505  34.579  57.485  1.00  0.00           O  
ATOM   3391  N   GLU   215      45.183  33.084  58.973  1.00  0.00           N  
ATOM   3392  H   GLU   215      45.840  32.986  59.733  1.00  0.00           H  
ATOM   3393  CA  GLU   215      44.256  31.992  58.641  1.00  0.00           C  
ATOM   3394  HA  GLU   215      44.367  31.895  57.561  1.00  0.00           H  
ATOM   3395  CB  GLU   215      44.764  30.719  59.289  1.00  0.00           C  
ATOM   3396  HB2 GLU   215      45.758  30.513  58.891  1.00  0.00           H  
ATOM   3397  HB3 GLU   215      44.956  30.722  60.362  1.00  0.00           H  
ATOM   3398  CG  GLU   215      43.860  29.534  58.892  1.00  0.00           C  
ATOM   3399  HG2 GLU   215      42.886  29.662  59.364  1.00  0.00           H  
ATOM   3400  HG3 GLU   215      43.790  29.566  57.805  1.00  0.00           H  
ATOM   3401  CD  GLU   215      44.285  28.177  59.297  1.00  0.00           C  
ATOM   3402  OE1 GLU   215      43.773  27.125  58.835  1.00  0.00           O  
ATOM   3403  OE2 GLU   215      45.184  28.077  60.199  1.00  0.00           O  
ATOM   3404  C   GLU   215      42.744  32.339  58.968  1.00  0.00           C  
ATOM   3405  O   GLU   215      41.863  32.094  58.150  1.00  0.00           O  
ATOM   3406  N   LYS   216      42.444  32.942  60.161  1.00  0.00           N  
ATOM   3407  H   LYS   216      43.172  33.048  60.853  1.00  0.00           H  
ATOM   3408  CA  LYS   216      41.149  33.488  60.549  1.00  0.00           C  
ATOM   3409  HA  LYS   216      40.438  32.662  60.509  1.00  0.00           H  
ATOM   3410  CB  LYS   216      41.201  33.980  62.003  1.00  0.00           C  
ATOM   3411  HB2 LYS   216      41.640  33.211  62.640  1.00  0.00           H  
ATOM   3412  HB3 LYS   216      41.888  34.826  62.006  1.00  0.00           H  
ATOM   3413  CG  LYS   216      39.895  34.516  62.549  1.00  0.00           C  
ATOM   3414  HG2 LYS   216      39.680  35.495  62.121  1.00  0.00           H  
ATOM   3415  HG3 LYS   216      39.056  33.933  62.169  1.00  0.00           H  
ATOM   3416  CD  LYS   216      39.870  34.619  64.078  1.00  0.00           C  
ATOM   3417  HD2 LYS   216      40.005  33.612  64.472  1.00  0.00           H  
ATOM   3418  HD3 LYS   216      40.713  35.293  64.228  1.00  0.00           H  
ATOM   3419  CE  LYS   216      38.528  35.034  64.687  1.00  0.00           C  
ATOM   3420  HE2 LYS   216      38.249  35.961  64.186  1.00  0.00           H  
ATOM   3421  HE3 LYS   216      37.838  34.247  64.380  1.00  0.00           H  
ATOM   3422  NZ  LYS   216      38.579  35.182  66.114  1.00  0.00           N  
ATOM   3423  HZ1 LYS   216      37.787  35.727  66.422  1.00  0.00           H  
ATOM   3424  HZ2 LYS   216      38.635  34.301  66.604  1.00  0.00           H  
ATOM   3425  HZ3 LYS   216      39.394  35.648  66.488  1.00  0.00           H  
ATOM   3426  C   LYS   216      40.752  34.569  59.519  1.00  0.00           C  
ATOM   3427  O   LYS   216      39.618  34.557  59.106  1.00  0.00           O  
ATOM   3428  N   GLY   217      41.651  35.538  59.091  1.00  0.00           N  
ATOM   3429  H   GLY   217      42.572  35.441  59.494  1.00  0.00           H  
ATOM   3430  CA  GLY   217      41.269  36.562  58.134  1.00  0.00           C  
ATOM   3431  HA2 GLY   217      40.333  37.055  58.395  1.00  0.00           H  
ATOM   3432  HA3 GLY   217      42.050  37.292  57.924  1.00  0.00           H  
ATOM   3433  C   GLY   217      40.827  35.955  56.812  1.00  0.00           C  
ATOM   3434  O   GLY   217      39.784  36.295  56.219  1.00  0.00           O  
ATOM   3435  N   ALA   218      41.515  34.885  56.384  1.00  0.00           N  
ATOM   3436  H   ALA   218      42.303  34.584  56.940  1.00  0.00           H  
ATOM   3437  CA  ALA   218      41.271  34.064  55.185  1.00  0.00           C  
ATOM   3438  HA  ALA   218      41.139  34.737  54.338  1.00  0.00           H  
ATOM   3439  CB  ALA   218      42.477  33.169  54.892  1.00  0.00           C  
ATOM   3440  HB1 ALA   218      42.410  32.364  55.625  1.00  0.00           H  
ATOM   3441  HB2 ALA   218      42.463  32.696  53.910  1.00  0.00           H  
ATOM   3442  HB3 ALA   218      43.428  33.634  55.152  1.00  0.00           H  
ATOM   3443  C   ALA   218      39.925  33.360  55.278  1.00  0.00           C  
ATOM   3444  O   ALA   218      39.262  33.349  54.242  1.00  0.00           O  
ATOM   3445  N   ALA   219      39.478  32.913  56.454  1.00  0.00           N  
ATOM   3446  H   ALA   219      40.160  32.538  57.098  1.00  0.00           H  
ATOM   3447  CA  ALA   219      38.218  32.163  56.458  1.00  0.00           C  
ATOM   3448  HA  ALA   219      38.347  31.266  55.852  1.00  0.00           H  
ATOM   3449  CB  ALA   219      37.919  31.550  57.869  1.00  0.00           C  
ATOM   3450  HB1 ALA   219      38.732  30.957  58.288  1.00  0.00           H  
ATOM   3451  HB2 ALA   219      37.554  32.325  58.542  1.00  0.00           H  
ATOM   3452  HB3 ALA   219      37.015  30.942  57.813  1.00  0.00           H  
ATOM   3453  C   ALA   219      37.016  32.958  55.938  1.00  0.00           C  
ATOM   3454  O   ALA   219      36.331  32.462  55.038  1.00  0.00           O  
ATOM   3455  N   LYS   220      36.871  34.259  56.313  1.00  0.00           N  
ATOM   3456  H   LYS   220      37.439  34.575  57.086  1.00  0.00           H  
ATOM   3457  CA  LYS   220      35.854  35.182  55.890  1.00  0.00           C  
ATOM   3458  HA  LYS   220      34.870  34.720  55.977  1.00  0.00           H  
ATOM   3459  CB  LYS   220      35.913  36.500  56.698  1.00  0.00           C  
ATOM   3460  HB2 LYS   220      36.206  36.324  57.733  1.00  0.00           H  
ATOM   3461  HB3 LYS   220      36.717  37.098  56.269  1.00  0.00           H  
ATOM   3462  CG  LYS   220      34.516  37.186  56.830  1.00  0.00           C  
ATOM   3463  HG2 LYS   220      34.121  37.431  55.844  1.00  0.00           H  
ATOM   3464  HG3 LYS   220      33.871  36.609  57.492  1.00  0.00           H  
ATOM   3465  CD  LYS   220      34.833  38.589  57.399  1.00  0.00           C  
ATOM   3466  HD2 LYS   220      35.385  38.527  58.337  1.00  0.00           H  
ATOM   3467  HD3 LYS   220      35.421  39.228  56.740  1.00  0.00           H  
ATOM   3468  CE  LYS   220      33.450  39.292  57.556  1.00  0.00           C  
ATOM   3469  HE2 LYS   220      32.825  39.085  56.688  1.00  0.00           H  
ATOM   3470  HE3 LYS   220      33.067  38.835  58.468  1.00  0.00           H  
ATOM   3471  NZ  LYS   220      33.545  40.782  57.809  1.00  0.00           N  
ATOM   3472  HZ1 LYS   220      32.747  41.011  58.384  1.00  0.00           H  
ATOM   3473  HZ2 LYS   220      34.386  41.063  58.292  1.00  0.00           H  
ATOM   3474  HZ3 LYS   220      33.420  41.327  56.969  1.00  0.00           H  
ATOM   3475  C   LYS   220      35.963  35.546  54.394  1.00  0.00           C  
ATOM   3476  O   LYS   220      34.917  35.544  53.668  1.00  0.00           O  
ATOM   3477  N   ARG   221      37.102  35.697  53.794  1.00  0.00           N  
ATOM   3478  H   ARG   221      37.970  35.510  54.275  1.00  0.00           H  
ATOM   3479  CA  ARG   221      37.388  35.942  52.326  1.00  0.00           C  
ATOM   3480  HA  ARG   221      36.927  36.809  51.853  1.00  0.00           H  
ATOM   3481  CB  ARG   221      38.855  36.350  52.188  1.00  0.00           C  
ATOM   3482  HB2 ARG   221      39.481  35.683  52.782  1.00  0.00           H  
ATOM   3483  HB3 ARG   221      39.093  36.352  51.125  1.00  0.00           H  
ATOM   3484  CG  ARG   221      39.019  37.752  52.804  1.00  0.00           C  
ATOM   3485  HG2 ARG   221      38.629  38.444  52.058  1.00  0.00           H  
ATOM   3486  HG3 ARG   221      38.555  37.805  53.789  1.00  0.00           H  
ATOM   3487  CD  ARG   221      40.470  38.054  53.045  1.00  0.00           C  
ATOM   3488  HD2 ARG   221      40.720  37.477  53.935  1.00  0.00           H  
ATOM   3489  HD3 ARG   221      41.203  37.689  52.326  1.00  0.00           H  
ATOM   3490  NE  ARG   221      40.580  39.538  53.343  1.00  0.00           N  
ATOM   3491  HE  ARG   221      39.737  40.055  53.546  1.00  0.00           H  
ATOM   3492  CZ  ARG   221      41.633  40.321  53.008  1.00  0.00           C  
ATOM   3493  NH1 ARG   221      42.796  39.840  52.589  1.00  0.00           N  
ATOM   3494 HH11 ARG   221      42.836  38.885  52.262  1.00  0.00           H  
ATOM   3495 HH12 ARG   221      43.531  40.445  52.251  1.00  0.00           H  
ATOM   3496  NH2 ARG   221      41.574  41.578  53.179  1.00  0.00           N  
ATOM   3497 HH21 ARG   221      40.682  41.971  53.446  1.00  0.00           H  
ATOM   3498 HH22 ARG   221      42.439  42.097  53.224  1.00  0.00           H  
ATOM   3499  C   ARG   221      37.016  34.812  51.387  1.00  0.00           C  
ATOM   3500  O   ARG   221      36.558  34.964  50.239  1.00  0.00           O  
ATOM   3501  N   THR   222      37.232  33.626  51.939  1.00  0.00           N  
ATOM   3502  H   THR   222      37.714  33.633  52.827  1.00  0.00           H  
ATOM   3503  CA  THR   222      36.731  32.377  51.280  1.00  0.00           C  
ATOM   3504  HA  THR   222      37.144  32.340  50.272  1.00  0.00           H  
ATOM   3505  CB  THR   222      37.210  31.089  51.989  1.00  0.00           C  
ATOM   3506  HB  THR   222      36.809  31.182  52.998  1.00  0.00           H  
ATOM   3507  CG2 THR   222      36.860  29.744  51.383  1.00  0.00           C  
ATOM   3508 HG21 THR   222      37.273  29.811  50.376  1.00  0.00           H  
ATOM   3509 HG22 THR   222      37.233  29.016  52.103  1.00  0.00           H  
ATOM   3510 HG23 THR   222      35.789  29.545  51.354  1.00  0.00           H  
ATOM   3511  OG1 THR   222      38.629  31.023  52.030  1.00  0.00           O  
ATOM   3512  HG1 THR   222      38.852  30.328  52.653  1.00  0.00           H  
ATOM   3513  C   THR   222      35.139  32.429  51.309  1.00  0.00           C  
ATOM   3514  O   THR   222      34.457  32.147  50.278  1.00  0.00           O  
ATOM   3515  N   THR   223      34.479  32.810  52.427  1.00  0.00           N  
ATOM   3516  H   THR   223      34.938  33.307  53.177  1.00  0.00           H  
ATOM   3517  CA  THR   223      33.066  33.047  52.404  1.00  0.00           C  
ATOM   3518  HA  THR   223      32.729  32.083  52.022  1.00  0.00           H  
ATOM   3519  CB  THR   223      32.473  33.155  53.857  1.00  0.00           C  
ATOM   3520  HB  THR   223      33.012  33.881  54.465  1.00  0.00           H  
ATOM   3521  CG2 THR   223      31.004  33.554  53.862  1.00  0.00           C  
ATOM   3522 HG21 THR   223      30.465  32.791  53.300  1.00  0.00           H  
ATOM   3523 HG22 THR   223      30.708  33.513  54.910  1.00  0.00           H  
ATOM   3524 HG23 THR   223      30.813  34.525  53.406  1.00  0.00           H  
ATOM   3525  OG1 THR   223      32.636  31.893  54.488  1.00  0.00           O  
ATOM   3526  HG1 THR   223      32.773  32.219  55.381  1.00  0.00           H  
ATOM   3527  C   THR   223      32.627  34.194  51.499  1.00  0.00           C  
ATOM   3528  O   THR   223      31.618  34.121  50.851  1.00  0.00           O  
ATOM   3529  N   ALA   224      33.297  35.381  51.542  1.00  0.00           N  
ATOM   3530  H   ALA   224      34.032  35.658  52.177  1.00  0.00           H  
ATOM   3531  CA  ALA   224      32.829  36.507  50.697  1.00  0.00           C  
ATOM   3532  HA  ALA   224      31.787  36.782  50.859  1.00  0.00           H  
ATOM   3533  CB  ALA   224      33.614  37.888  50.893  1.00  0.00           C  
ATOM   3534  HB1 ALA   224      34.625  37.785  51.287  1.00  0.00           H  
ATOM   3535  HB2 ALA   224      33.577  38.526  50.010  1.00  0.00           H  
ATOM   3536  HB3 ALA   224      33.057  38.382  51.689  1.00  0.00           H  
ATOM   3537  C   ALA   224      32.935  36.185  49.150  1.00  0.00           C  
ATOM   3538  O   ALA   224      32.006  36.433  48.466  1.00  0.00           O  
ATOM   3539  N   ALA   225      34.050  35.673  48.715  1.00  0.00           N  
ATOM   3540  H   ALA   225      34.876  35.910  49.246  1.00  0.00           H  
ATOM   3541  CA  ALA   225      34.275  35.276  47.288  1.00  0.00           C  
ATOM   3542  HA  ALA   225      34.118  36.203  46.735  1.00  0.00           H  
ATOM   3543  CB  ALA   225      35.735  34.877  47.058  1.00  0.00           C  
ATOM   3544  HB1 ALA   225      35.895  34.694  45.995  1.00  0.00           H  
ATOM   3545  HB2 ALA   225      36.433  35.601  47.481  1.00  0.00           H  
ATOM   3546  HB3 ALA   225      35.815  33.891  47.514  1.00  0.00           H  
ATOM   3547  C   ALA   225      33.229  34.331  46.686  1.00  0.00           C  
ATOM   3548  O   ALA   225      32.957  34.350  45.469  1.00  0.00           O  
ATOM   3549  N   THR   226      32.670  33.477  47.559  1.00  0.00           N  
ATOM   3550  H   THR   226      33.076  33.649  48.467  1.00  0.00           H  
ATOM   3551  CA  THR   226      31.474  32.626  47.482  1.00  0.00           C  
ATOM   3552  HA  THR   226      31.467  32.057  46.552  1.00  0.00           H  
ATOM   3553  CB  THR   226      31.540  31.592  48.591  1.00  0.00           C  
ATOM   3554  HB  THR   226      31.535  31.995  49.604  1.00  0.00           H  
ATOM   3555  CG2 THR   226      30.350  30.588  48.462  1.00  0.00           C  
ATOM   3556 HG21 THR   226      29.388  31.088  48.573  1.00  0.00           H  
ATOM   3557 HG22 THR   226      30.382  30.160  47.460  1.00  0.00           H  
ATOM   3558 HG23 THR   226      30.491  29.809  49.211  1.00  0.00           H  
ATOM   3559  OG1 THR   226      32.734  30.854  48.537  1.00  0.00           O  
ATOM   3560  HG1 THR   226      33.396  31.221  49.128  1.00  0.00           H  
ATOM   3561  C   THR   226      30.158  33.405  47.467  1.00  0.00           C  
ATOM   3562  O   THR   226      29.230  33.055  46.738  1.00  0.00           O  
ATOM   3563  N   LEU   227      30.022  34.434  48.325  1.00  0.00           N  
ATOM   3564  H   LEU   227      30.735  34.698  48.991  1.00  0.00           H  
ATOM   3565  CA  LEU   227      28.746  35.157  48.528  1.00  0.00           C  
ATOM   3566  HA  LEU   227      27.930  34.435  48.495  1.00  0.00           H  
ATOM   3567  CB  LEU   227      28.859  35.614  49.958  1.00  0.00           C  
ATOM   3568  HB2 LEU   227      29.000  34.747  50.603  1.00  0.00           H  
ATOM   3569  HB3 LEU   227      29.631  36.374  50.077  1.00  0.00           H  
ATOM   3570  CG  LEU   227      27.529  36.340  50.466  1.00  0.00           C  
ATOM   3571  HG  LEU   227      27.325  37.221  49.858  1.00  0.00           H  
ATOM   3572  CD1 LEU   227      26.326  35.499  50.189  1.00  0.00           C  
ATOM   3573 HD11 LEU   227      25.432  35.747  50.761  1.00  0.00           H  
ATOM   3574 HD12 LEU   227      25.919  35.647  49.189  1.00  0.00           H  
ATOM   3575 HD13 LEU   227      26.477  34.427  50.321  1.00  0.00           H  
ATOM   3576  CD2 LEU   227      27.658  36.746  51.946  1.00  0.00           C  
ATOM   3577 HD21 LEU   227      26.718  37.063  52.398  1.00  0.00           H  
ATOM   3578 HD22 LEU   227      27.825  35.870  52.573  1.00  0.00           H  
ATOM   3579 HD23 LEU   227      28.483  37.429  52.154  1.00  0.00           H  
ATOM   3580  C   LEU   227      28.497  36.334  47.431  1.00  0.00           C  
ATOM   3581  O   LEU   227      27.353  36.509  47.097  1.00  0.00           O  
ATOM   3582  N   MET   228      29.555  36.974  46.924  1.00  0.00           N  
ATOM   3583  H   MET   228      30.492  36.734  47.215  1.00  0.00           H  
ATOM   3584  CA  MET   228      29.438  38.097  45.961  1.00  0.00           C  
ATOM   3585  HA  MET   228      28.402  38.101  45.620  1.00  0.00           H  
ATOM   3586  CB  MET   228      29.716  39.403  46.678  1.00  0.00           C  
ATOM   3587  HB2 MET   228      30.733  39.290  47.054  1.00  0.00           H  
ATOM   3588  HB3 MET   228      29.788  40.278  46.032  1.00  0.00           H  
ATOM   3589  CG  MET   228      28.783  39.660  47.849  1.00  0.00           C  
ATOM   3590  HG2 MET   228      27.900  40.130  47.417  1.00  0.00           H  
ATOM   3591  HG3 MET   228      28.462  38.702  48.258  1.00  0.00           H  
ATOM   3592  SD  MET   228      29.319  40.745  49.159  1.00  0.00           S  
ATOM   3593  CE  MET   228      30.265  39.598  50.157  1.00  0.00           C  
ATOM   3594  HE1 MET   228      29.632  38.964  50.778  1.00  0.00           H  
ATOM   3595  HE2 MET   228      31.021  39.052  49.592  1.00  0.00           H  
ATOM   3596  HE3 MET   228      30.829  40.191  50.877  1.00  0.00           H  
ATOM   3597  C   MET   228      30.352  37.911  44.713  1.00  0.00           C  
ATOM   3598  O   MET   228      31.419  37.301  44.814  1.00  0.00           O  
ATOM   3599  N   ASN   229      29.922  38.351  43.512  1.00  0.00           N  
ATOM   3600  H   ASN   229      28.990  38.737  43.561  1.00  0.00           H  
ATOM   3601  CA  ASN   229      30.637  38.563  42.283  1.00  0.00           C  
ATOM   3602  HA  ASN   229      31.394  37.784  42.189  1.00  0.00           H  
ATOM   3603  CB  ASN   229      29.571  38.561  41.174  1.00  0.00           C  
ATOM   3604  HB2 ASN   229      29.093  37.581  41.188  1.00  0.00           H  
ATOM   3605  HB3 ASN   229      28.840  39.324  41.441  1.00  0.00           H  
ATOM   3606  CG  ASN   229      30.113  38.876  39.832  1.00  0.00           C  
ATOM   3607  OD1 ASN   229      29.916  39.937  39.311  1.00  0.00           O  
ATOM   3608  ND2 ASN   229      30.747  38.021  39.102  1.00  0.00           N  
ATOM   3609 HD21 ASN   229      31.058  38.233  38.164  1.00  0.00           H  
ATOM   3610 HD22 ASN   229      30.973  37.079  39.387  1.00  0.00           H  
ATOM   3611  C   ASN   229      31.416  39.843  42.403  1.00  0.00           C  
ATOM   3612  O   ASN   229      30.954  40.865  43.011  1.00  0.00           O  
ATOM   3613  N   ALA   230      32.627  39.954  41.887  1.00  0.00           N  
ATOM   3614  H   ALA   230      33.107  39.077  41.745  1.00  0.00           H  
ATOM   3615  CA  ALA   230      33.476  41.112  41.683  1.00  0.00           C  
ATOM   3616  HA  ALA   230      34.451  40.675  41.469  1.00  0.00           H  
ATOM   3617  CB  ALA   230      32.931  41.866  40.499  1.00  0.00           C  
ATOM   3618  HB1 ALA   230      33.672  42.544  40.076  1.00  0.00           H  
ATOM   3619  HB2 ALA   230      32.783  41.264  39.602  1.00  0.00           H  
ATOM   3620  HB3 ALA   230      32.057  42.437  40.813  1.00  0.00           H  
ATOM   3621  C   ALA   230      33.733  41.943  42.978  1.00  0.00           C  
ATOM   3622  O   ALA   230      33.836  43.150  42.841  1.00  0.00           O  
ATOM   3623  N   TYR   231      33.693  41.396  44.143  1.00  0.00           N  
ATOM   3624  H   TYR   231      33.528  40.400  44.193  1.00  0.00           H  
ATOM   3625  CA  TYR   231      33.919  42.096  45.474  1.00  0.00           C  
ATOM   3626  HA  TYR   231      33.270  42.971  45.458  1.00  0.00           H  
ATOM   3627  CB  TYR   231      33.516  41.207  46.680  1.00  0.00           C  
ATOM   3628  HB2 TYR   231      32.457  40.974  46.576  1.00  0.00           H  
ATOM   3629  HB3 TYR   231      34.000  40.231  46.628  1.00  0.00           H  
ATOM   3630  CG  TYR   231      33.705  41.834  48.068  1.00  0.00           C  
ATOM   3631  CD1 TYR   231      32.702  42.530  48.761  1.00  0.00           C  
ATOM   3632  HD1 TYR   231      31.746  42.700  48.288  1.00  0.00           H  
ATOM   3633  CE1 TYR   231      32.962  43.078  50.052  1.00  0.00           C  
ATOM   3634  HE1 TYR   231      32.219  43.582  50.652  1.00  0.00           H  
ATOM   3635  CZ  TYR   231      34.276  43.065  50.639  1.00  0.00           C  
ATOM   3636  OH  TYR   231      34.625  43.623  51.828  1.00  0.00           O  
ATOM   3637  HH  TYR   231      35.280  43.086  52.281  1.00  0.00           H  
ATOM   3638  CE2 TYR   231      35.267  42.401  49.937  1.00  0.00           C  
ATOM   3639  HE2 TYR   231      36.270  42.339  50.333  1.00  0.00           H  
ATOM   3640  CD2 TYR   231      34.945  41.776  48.690  1.00  0.00           C  
ATOM   3641  HD2 TYR   231      35.743  41.246  48.192  1.00  0.00           H  
ATOM   3642  C   TYR   231      35.351  42.460  45.595  1.00  0.00           C  
ATOM   3643  O   TYR   231      35.707  43.631  45.858  1.00  0.00           O  
ATOM   3644  N   SER   232      36.350  41.610  45.279  1.00  0.00           N  
ATOM   3645  H   SER   232      36.197  40.640  45.043  1.00  0.00           H  
ATOM   3646  CA  SER   232      37.744  41.975  45.382  1.00  0.00           C  
ATOM   3647  HA  SER   232      37.803  42.304  46.419  1.00  0.00           H  
ATOM   3648  CB  SER   232      38.635  40.768  45.457  1.00  0.00           C  
ATOM   3649  HB2 SER   232      39.600  41.168  45.766  1.00  0.00           H  
ATOM   3650  HB3 SER   232      38.314  40.042  46.204  1.00  0.00           H  
ATOM   3651  OG  SER   232      38.659  40.057  44.194  1.00  0.00           O  
ATOM   3652  HG  SER   232      39.306  39.355  44.293  1.00  0.00           H  
ATOM   3653  C   SER   232      38.151  43.095  44.393  1.00  0.00           C  
ATOM   3654  O   SER   232      38.924  44.032  44.651  1.00  0.00           O  
ATOM   3655  N   SER   233      37.652  42.958  43.171  1.00  0.00           N  
ATOM   3656  H   SER   233      37.107  42.138  42.946  1.00  0.00           H  
ATOM   3657  CA  SER   233      37.959  44.049  42.113  1.00  0.00           C  
ATOM   3658  HA  SER   233      39.041  44.022  41.982  1.00  0.00           H  
ATOM   3659  CB  SER   233      37.202  43.544  40.836  1.00  0.00           C  
ATOM   3660  HB2 SER   233      37.623  42.621  40.437  1.00  0.00           H  
ATOM   3661  HB3 SER   233      36.164  43.303  41.067  1.00  0.00           H  
ATOM   3662  OG  SER   233      37.389  44.504  39.850  1.00  0.00           O  
ATOM   3663  HG  SER   233      38.284  44.542  39.506  1.00  0.00           H  
ATOM   3664  C   SER   233      37.496  45.495  42.506  1.00  0.00           C  
ATOM   3665  O   SER   233      38.045  46.484  42.037  1.00  0.00           O  
ATOM   3666  N   ARG   234      36.607  45.486  43.508  1.00  0.00           N  
ATOM   3667  H   ARG   234      36.365  44.659  44.034  1.00  0.00           H  
ATOM   3668  CA  ARG   234      36.125  46.716  44.178  1.00  0.00           C  
ATOM   3669  HA  ARG   234      36.665  47.557  43.742  1.00  0.00           H  
ATOM   3670  CB  ARG   234      34.595  46.991  43.950  1.00  0.00           C  
ATOM   3671  HB2 ARG   234      34.048  46.255  44.540  1.00  0.00           H  
ATOM   3672  HB3 ARG   234      34.376  47.982  44.348  1.00  0.00           H  
ATOM   3673  CG  ARG   234      34.211  46.934  42.484  1.00  0.00           C  
ATOM   3674  HG2 ARG   234      34.593  45.980  42.121  1.00  0.00           H  
ATOM   3675  HG3 ARG   234      33.132  46.906  42.328  1.00  0.00           H  
ATOM   3676  CD  ARG   234      34.888  48.061  41.690  1.00  0.00           C  
ATOM   3677  HD2 ARG   234      34.405  48.972  42.042  1.00  0.00           H  
ATOM   3678  HD3 ARG   234      35.950  48.273  41.820  1.00  0.00           H  
ATOM   3679  NE  ARG   234      34.648  47.807  40.295  1.00  0.00           N  
ATOM   3680  HE  ARG   234      33.710  47.475  40.124  1.00  0.00           H  
ATOM   3681  CZ  ARG   234      35.608  47.761  39.363  1.00  0.00           C  
ATOM   3682  NH1 ARG   234      36.926  47.799  39.556  1.00  0.00           N  
ATOM   3683 HH11 ARG   234      37.333  47.543  40.444  1.00  0.00           H  
ATOM   3684 HH12 ARG   234      37.612  47.801  38.816  1.00  0.00           H  
ATOM   3685  NH2 ARG   234      35.453  47.706  38.054  1.00  0.00           N  
ATOM   3686 HH21 ARG   234      34.518  47.624  37.681  1.00  0.00           H  
ATOM   3687 HH22 ARG   234      36.301  47.673  37.507  1.00  0.00           H  
ATOM   3688  C   ARG   234      36.469  46.791  45.703  1.00  0.00           C  
ATOM   3689  O   ARG   234      36.025  47.818  46.276  1.00  0.00           O  
ATOM   3690  N   SER   235      37.119  45.872  46.342  1.00  0.00           N  
ATOM   3691  H   SER   235      37.318  45.012  45.853  1.00  0.00           H  
ATOM   3692  CA  SER   235      37.539  46.045  47.775  1.00  0.00           C  
ATOM   3693  HA  SER   235      36.918  46.782  48.286  1.00  0.00           H  
ATOM   3694  CB  SER   235      37.219  44.797  48.648  1.00  0.00           C  
ATOM   3695  HB2 SER   235      36.182  44.556  48.416  1.00  0.00           H  
ATOM   3696  HB3 SER   235      37.825  44.001  48.215  1.00  0.00           H  
ATOM   3697  OG  SER   235      37.540  44.911  50.030  1.00  0.00           O  
ATOM   3698  HG  SER   235      36.930  45.497  50.485  1.00  0.00           H  
ATOM   3699  C   SER   235      38.964  46.530  47.973  1.00  0.00           C  
ATOM   3700  O   SER   235      39.905  46.268  47.185  1.00  0.00           O  
ATOM   3701  N   HIE   236      39.283  47.027  49.196  1.00  0.00           N  
ATOM   3702  H   HIE   236      38.576  46.986  49.916  1.00  0.00           H  
ATOM   3703  CA  HIE   236      40.597  47.525  49.634  1.00  0.00           C  
ATOM   3704  HA  HIE   236      41.387  47.275  48.925  1.00  0.00           H  
ATOM   3705  CB  HIE   236      40.588  49.023  49.817  1.00  0.00           C  
ATOM   3706  HB2 HIE   236      40.030  49.263  50.722  1.00  0.00           H  
ATOM   3707  HB3 HIE   236      41.633  49.333  49.817  1.00  0.00           H  
ATOM   3708  CG  HIE   236      39.928  49.849  48.701  1.00  0.00           C  
ATOM   3709  ND1 HIE   236      40.579  50.442  47.573  1.00  0.00           N  
ATOM   3710  CE1 HIE   236      39.628  51.105  46.955  1.00  0.00           C  
ATOM   3711  HE1 HIE   236      39.825  51.785  46.140  1.00  0.00           H  
ATOM   3712  NE2 HIE   236      38.406  50.896  47.505  1.00  0.00           N  
ATOM   3713  HE2 HIE   236      37.535  51.297  47.188  1.00  0.00           H  
ATOM   3714  CD2 HIE   236      38.606  50.128  48.636  1.00  0.00           C  
ATOM   3715  HD2 HIE   236      37.888  49.765  49.356  1.00  0.00           H  
ATOM   3716  C   HIE   236      41.020  46.940  50.983  1.00  0.00           C  
ATOM   3717  O   HIE   236      40.337  47.218  51.989  1.00  0.00           O  
ATOM   3718  N   SER   237      42.206  46.291  51.092  1.00  0.00           N  
ATOM   3719  H   SER   237      42.760  46.129  50.263  1.00  0.00           H  
ATOM   3720  CA  SER   237      42.693  45.655  52.348  1.00  0.00           C  
ATOM   3721  HA  SER   237      41.843  45.576  53.025  1.00  0.00           H  
ATOM   3722  CB  SER   237      43.244  44.307  52.042  1.00  0.00           C  
ATOM   3723  HB2 SER   237      42.580  43.714  51.414  1.00  0.00           H  
ATOM   3724  HB3 SER   237      44.088  44.468  51.372  1.00  0.00           H  
ATOM   3725  OG  SER   237      43.627  43.661  53.260  1.00  0.00           O  
ATOM   3726  HG  SER   237      44.573  43.783  53.364  1.00  0.00           H  
ATOM   3727  C   SER   237      43.692  46.590  53.036  1.00  0.00           C  
ATOM   3728  O   SER   237      44.557  47.118  52.373  1.00  0.00           O  
ATOM   3729  N   VAL   238      43.598  46.697  54.413  1.00  0.00           N  
ATOM   3730  H   VAL   238      42.874  46.146  54.852  1.00  0.00           H  
ATOM   3731  CA  VAL   238      44.536  47.464  55.234  1.00  0.00           C  
ATOM   3732  HA  VAL   238      45.381  47.641  54.568  1.00  0.00           H  
ATOM   3733  CB  VAL   238      43.941  48.799  55.653  1.00  0.00           C  
ATOM   3734  HB  VAL   238      43.098  48.667  56.332  1.00  0.00           H  
ATOM   3735  CG1 VAL   238      44.965  49.680  56.560  1.00  0.00           C  
ATOM   3736 HG11 VAL   238      45.780  50.011  55.917  1.00  0.00           H  
ATOM   3737 HG12 VAL   238      44.416  50.507  57.010  1.00  0.00           H  
ATOM   3738 HG13 VAL   238      45.351  49.032  57.347  1.00  0.00           H  
ATOM   3739  CG2 VAL   238      43.512  49.711  54.507  1.00  0.00           C  
ATOM   3740 HG21 VAL   238      42.541  49.382  54.137  1.00  0.00           H  
ATOM   3741 HG22 VAL   238      43.468  50.749  54.834  1.00  0.00           H  
ATOM   3742 HG23 VAL   238      44.112  49.541  53.613  1.00  0.00           H  
ATOM   3743  C   VAL   238      45.114  46.675  56.428  1.00  0.00           C  
ATOM   3744  O   VAL   238      44.466  46.577  57.513  1.00  0.00           O  
ATOM   3745  N   PHE   239      46.214  46.015  56.157  1.00  0.00           N  
ATOM   3746  H   PHE   239      46.601  46.074  55.227  1.00  0.00           H  
ATOM   3747  CA  PHE   239      47.044  45.456  57.165  1.00  0.00           C  
ATOM   3748  HA  PHE   239      46.294  45.061  57.850  1.00  0.00           H  
ATOM   3749  CB  PHE   239      47.821  44.350  56.518  1.00  0.00           C  
ATOM   3750  HB2 PHE   239      47.112  43.622  56.123  1.00  0.00           H  
ATOM   3751  HB3 PHE   239      48.458  44.753  55.730  1.00  0.00           H  
ATOM   3752  CG  PHE   239      48.597  43.635  57.583  1.00  0.00           C  
ATOM   3753  CD1 PHE   239      49.965  43.852  57.635  1.00  0.00           C  
ATOM   3754  HD1 PHE   239      50.461  44.516  56.942  1.00  0.00           H  
ATOM   3755  CE1 PHE   239      50.700  43.349  58.827  1.00  0.00           C  
ATOM   3756  HE1 PHE   239      51.756  43.575  58.843  1.00  0.00           H  
ATOM   3757  CZ  PHE   239      49.932  42.758  59.866  1.00  0.00           C  
ATOM   3758  HZ  PHE   239      50.475  42.591  60.785  1.00  0.00           H  
ATOM   3759  CE2 PHE   239      48.640  42.360  59.629  1.00  0.00           C  
ATOM   3760  HE2 PHE   239      48.102  41.789  60.371  1.00  0.00           H  
ATOM   3761  CD2 PHE   239      47.955  42.744  58.439  1.00  0.00           C  
ATOM   3762  HD2 PHE   239      46.888  42.577  58.453  1.00  0.00           H  
ATOM   3763  C   PHE   239      47.877  46.531  57.778  1.00  0.00           C  
ATOM   3764  O   PHE   239      48.403  47.365  57.079  1.00  0.00           O  
ATOM   3765  N   SER   240      48.168  46.456  59.120  1.00  0.00           N  
ATOM   3766  H   SER   240      47.812  45.643  59.603  1.00  0.00           H  
ATOM   3767  CA  SER   240      49.185  47.212  59.863  1.00  0.00           C  
ATOM   3768  HA  SER   240      49.986  47.594  59.230  1.00  0.00           H  
ATOM   3769  CB  SER   240      48.574  48.499  60.408  1.00  0.00           C  
ATOM   3770  HB2 SER   240      48.119  48.896  59.501  1.00  0.00           H  
ATOM   3771  HB3 SER   240      47.854  48.324  61.207  1.00  0.00           H  
ATOM   3772  OG  SER   240      49.593  49.432  60.870  1.00  0.00           O  
ATOM   3773  HG  SER   240      49.678  50.028  60.123  1.00  0.00           H  
ATOM   3774  C   SER   240      49.963  46.440  60.937  1.00  0.00           C  
ATOM   3775  O   SER   240      49.298  45.699  61.614  1.00  0.00           O  
ATOM   3776  N   VAL   241      51.250  46.732  61.161  1.00  0.00           N  
ATOM   3777  H   VAL   241      51.688  47.498  60.668  1.00  0.00           H  
ATOM   3778  CA  VAL   241      51.959  46.179  62.381  1.00  0.00           C  
ATOM   3779  HA  VAL   241      51.269  46.005  63.207  1.00  0.00           H  
ATOM   3780  CB  VAL   241      52.774  44.945  62.006  1.00  0.00           C  
ATOM   3781  HB  VAL   241      52.063  44.133  61.855  1.00  0.00           H  
ATOM   3782  CG1 VAL   241      53.645  44.899  60.700  1.00  0.00           C  
ATOM   3783 HG11 VAL   241      54.508  45.565  60.724  1.00  0.00           H  
ATOM   3784 HG12 VAL   241      53.892  43.838  60.680  1.00  0.00           H  
ATOM   3785 HG13 VAL   241      53.168  45.119  59.745  1.00  0.00           H  
ATOM   3786  CG2 VAL   241      53.743  44.398  63.108  1.00  0.00           C  
ATOM   3787 HG21 VAL   241      53.101  44.238  63.974  1.00  0.00           H  
ATOM   3788 HG22 VAL   241      54.142  43.422  62.832  1.00  0.00           H  
ATOM   3789 HG23 VAL   241      54.446  45.142  63.481  1.00  0.00           H  
ATOM   3790  C   VAL   241      52.822  47.221  63.101  1.00  0.00           C  
ATOM   3791  O   VAL   241      53.709  47.847  62.541  1.00  0.00           O  
ATOM   3792  N   THR   242      52.489  47.478  64.363  1.00  0.00           N  
ATOM   3793  H   THR   242      51.786  46.885  64.781  1.00  0.00           H  
ATOM   3794  CA  THR   242      53.223  48.360  65.288  1.00  0.00           C  
ATOM   3795  HA  THR   242      53.655  49.171  64.702  1.00  0.00           H  
ATOM   3796  CB  THR   242      52.243  49.018  66.258  1.00  0.00           C  
ATOM   3797  HB  THR   242      51.574  48.228  66.597  1.00  0.00           H  
ATOM   3798  CG2 THR   242      53.036  49.826  67.412  1.00  0.00           C  
ATOM   3799 HG21 THR   242      52.311  50.444  67.942  1.00  0.00           H  
ATOM   3800 HG22 THR   242      53.536  49.169  68.124  1.00  0.00           H  
ATOM   3801 HG23 THR   242      53.767  50.530  67.015  1.00  0.00           H  
ATOM   3802  OG1 THR   242      51.445  49.956  65.659  1.00  0.00           O  
ATOM   3803  HG1 THR   242      50.952  49.419  65.035  1.00  0.00           H  
ATOM   3804  C   THR   242      54.215  47.558  66.098  1.00  0.00           C  
ATOM   3805  O   THR   242      53.949  46.421  66.524  1.00  0.00           O  
ATOM   3806  N   ILE   243      55.442  48.044  66.354  1.00  0.00           N  
ATOM   3807  H   ILE   243      55.713  48.956  66.015  1.00  0.00           H  
ATOM   3808  CA  ILE   243      56.482  47.403  67.121  1.00  0.00           C  
ATOM   3809  HA  ILE   243      56.176  46.469  67.593  1.00  0.00           H  
ATOM   3810  CB  ILE   243      57.679  47.011  66.266  1.00  0.00           C  
ATOM   3811  HB  ILE   243      58.122  47.944  65.916  1.00  0.00           H  
ATOM   3812  CG2 ILE   243      58.694  46.219  67.130  1.00  0.00           C  
ATOM   3813 HG21 ILE   243      58.170  45.338  67.500  1.00  0.00           H  
ATOM   3814 HG22 ILE   243      59.525  45.869  66.518  1.00  0.00           H  
ATOM   3815 HG23 ILE   243      59.023  46.846  67.959  1.00  0.00           H  
ATOM   3816  CG1 ILE   243      57.274  46.081  65.130  1.00  0.00           C  
ATOM   3817 HG12 ILE   243      58.053  45.338  64.965  1.00  0.00           H  
ATOM   3818 HG13 ILE   243      56.404  45.476  65.388  1.00  0.00           H  
ATOM   3819  CD1 ILE   243      56.925  46.713  63.757  1.00  0.00           C  
ATOM   3820 HD11 ILE   243      56.703  45.930  63.032  1.00  0.00           H  
ATOM   3821 HD12 ILE   243      56.055  47.354  63.895  1.00  0.00           H  
ATOM   3822 HD13 ILE   243      57.724  47.396  63.466  1.00  0.00           H  
ATOM   3823  C   ILE   243      56.831  48.427  68.219  1.00  0.00           C  
ATOM   3824  O   ILE   243      57.004  49.644  67.912  1.00  0.00           O  
ATOM   3825  N   HIE   244      56.938  47.891  69.504  1.00  0.00           N  
ATOM   3826  H   HIE   244      56.693  46.928  69.684  1.00  0.00           H  
ATOM   3827  CA  HIE   244      57.434  48.811  70.660  1.00  0.00           C  
ATOM   3828  HA  HIE   244      57.611  49.822  70.294  1.00  0.00           H  
ATOM   3829  CB  HIE   244      56.395  48.757  71.799  1.00  0.00           C  
ATOM   3830  HB2 HIE   244      55.481  49.244  71.459  1.00  0.00           H  
ATOM   3831  HB3 HIE   244      56.119  47.712  71.940  1.00  0.00           H  
ATOM   3832  CG  HIE   244      56.761  49.169  73.177  1.00  0.00           C  
ATOM   3833  ND1 HIE   244      57.639  48.475  74.032  1.00  0.00           N  
ATOM   3834  CE1 HIE   244      57.580  49.034  75.273  1.00  0.00           C  
ATOM   3835  HE1 HIE   244      58.082  48.608  76.129  1.00  0.00           H  
ATOM   3836  NE2 HIE   244      56.723  50.083  75.203  1.00  0.00           N  
ATOM   3837  HE2 HIE   244      56.245  50.485  75.997  1.00  0.00           H  
ATOM   3838  CD2 HIE   244      56.157  50.143  73.965  1.00  0.00           C  
ATOM   3839  HD2 HIE   244      55.466  50.845  73.521  1.00  0.00           H  
ATOM   3840  C   HIE   244      58.837  48.232  71.112  1.00  0.00           C  
ATOM   3841  O   HIE   244      59.076  47.051  70.890  1.00  0.00           O  
ATOM   3842  N   MET   245      59.693  49.039  71.702  1.00  0.00           N  
ATOM   3843  H   MET   245      59.345  49.977  71.840  1.00  0.00           H  
ATOM   3844  CA  MET   245      61.058  48.694  71.942  1.00  0.00           C  
ATOM   3845  HA  MET   245      61.245  47.651  72.196  1.00  0.00           H  
ATOM   3846  CB  MET   245      61.873  48.972  70.697  1.00  0.00           C  
ATOM   3847  HB2 MET   245      61.638  49.927  70.228  1.00  0.00           H  
ATOM   3848  HB3 MET   245      62.902  49.053  71.049  1.00  0.00           H  
ATOM   3849  CG  MET   245      61.827  47.951  69.481  1.00  0.00           C  
ATOM   3850  HG2 MET   245      62.260  47.001  69.793  1.00  0.00           H  
ATOM   3851  HG3 MET   245      60.805  47.699  69.196  1.00  0.00           H  
ATOM   3852  SD  MET   245      62.513  48.698  67.948  1.00  0.00           S  
ATOM   3853  CE  MET   245      61.213  49.895  67.429  1.00  0.00           C  
ATOM   3854  HE1 MET   245      60.405  49.383  66.905  1.00  0.00           H  
ATOM   3855  HE2 MET   245      60.810  50.492  68.248  1.00  0.00           H  
ATOM   3856  HE3 MET   245      61.659  50.647  66.777  1.00  0.00           H  
ATOM   3857  C   MET   245      61.488  49.593  73.098  1.00  0.00           C  
ATOM   3858  O   MET   245      61.239  50.780  73.039  1.00  0.00           O  
ATOM   3859  N   LYS   246      62.216  49.038  74.037  1.00  0.00           N  
ATOM   3860  H   LYS   246      62.343  48.037  73.980  1.00  0.00           H  
ATOM   3861  CA  LYS   246      62.882  49.720  75.180  1.00  0.00           C  
ATOM   3862  HA  LYS   246      63.006  50.736  74.806  1.00  0.00           H  
ATOM   3863  CB  LYS   246      61.953  49.854  76.403  1.00  0.00           C  
ATOM   3864  HB2 LYS   246      62.278  50.669  77.049  1.00  0.00           H  
ATOM   3865  HB3 LYS   246      60.967  50.152  76.047  1.00  0.00           H  
ATOM   3866  CG  LYS   246      61.850  48.527  77.225  1.00  0.00           C  
ATOM   3867  HG2 LYS   246      61.340  47.792  76.601  1.00  0.00           H  
ATOM   3868  HG3 LYS   246      62.775  48.161  77.670  1.00  0.00           H  
ATOM   3869  CD  LYS   246      60.961  48.672  78.446  1.00  0.00           C  
ATOM   3870  HD2 LYS   246      61.423  49.447  79.056  1.00  0.00           H  
ATOM   3871  HD3 LYS   246      60.029  49.112  78.089  1.00  0.00           H  
ATOM   3872  CE  LYS   246      60.741  47.337  79.134  1.00  0.00           C  
ATOM   3873  HE2 LYS   246      60.788  46.617  78.317  1.00  0.00           H  
ATOM   3874  HE3 LYS   246      61.431  47.264  79.974  1.00  0.00           H  
ATOM   3875  NZ  LYS   246      59.400  47.243  79.752  1.00  0.00           N  
ATOM   3876  HZ1 LYS   246      59.121  46.346  80.125  1.00  0.00           H  
ATOM   3877  HZ2 LYS   246      59.310  47.930  80.487  1.00  0.00           H  
ATOM   3878  HZ3 LYS   246      58.715  47.358  79.020  1.00  0.00           H  
ATOM   3879  C   LYS   246      64.231  49.158  75.524  1.00  0.00           C  
ATOM   3880  O   LYS   246      64.448  47.988  75.198  1.00  0.00           O  
ATOM   3881  N   GLU   247      65.194  49.994  76.032  1.00  0.00           N  
ATOM   3882  H   GLU   247      64.961  50.971  76.139  1.00  0.00           H  
ATOM   3883  CA  GLU   247      66.525  49.512  76.533  1.00  0.00           C  
ATOM   3884  HA  GLU   247      67.038  48.893  75.797  1.00  0.00           H  
ATOM   3885  CB  GLU   247      67.406  50.742  76.788  1.00  0.00           C  
ATOM   3886  HB2 GLU   247      66.851  51.451  77.403  1.00  0.00           H  
ATOM   3887  HB3 GLU   247      68.282  50.441  77.362  1.00  0.00           H  
ATOM   3888  CG  GLU   247      67.968  51.399  75.530  1.00  0.00           C  
ATOM   3889  HG2 GLU   247      67.104  51.865  75.056  1.00  0.00           H  
ATOM   3890  HG3 GLU   247      68.542  52.290  75.783  1.00  0.00           H  
ATOM   3891  CD  GLU   247      68.720  50.556  74.476  1.00  0.00           C  
ATOM   3892  OE1 GLU   247      69.062  49.394  74.857  1.00  0.00           O  
ATOM   3893  OE2 GLU   247      68.888  51.012  73.355  1.00  0.00           O  
ATOM   3894  C   GLU   247      66.490  48.570  77.773  1.00  0.00           C  
ATOM   3895  O   GLU   247      65.582  48.659  78.625  1.00  0.00           O  
ATOM   3896  N   THR   248      67.648  47.907  78.048  1.00  0.00           N  
ATOM   3897  H   THR   248      68.389  47.951  77.363  1.00  0.00           H  
ATOM   3898  CA  THR   248      67.807  47.084  79.301  1.00  0.00           C  
ATOM   3899  HA  THR   248      66.873  47.027  79.860  1.00  0.00           H  
ATOM   3900  CB  THR   248      68.113  45.590  78.993  1.00  0.00           C  
ATOM   3901  HB  THR   248      68.042  44.943  79.867  1.00  0.00           H  
ATOM   3902  CG2 THR   248      67.199  45.014  77.970  1.00  0.00           C  
ATOM   3903 HG21 THR   248      67.765  44.864  77.050  1.00  0.00           H  
ATOM   3904 HG22 THR   248      66.865  44.030  78.299  1.00  0.00           H  
ATOM   3905 HG23 THR   248      66.342  45.682  77.891  1.00  0.00           H  
ATOM   3906  OG1 THR   248      69.442  45.557  78.486  1.00  0.00           O  
ATOM   3907  HG1 THR   248      69.414  46.047  77.660  1.00  0.00           H  
ATOM   3908  C   THR   248      68.682  47.807  80.403  1.00  0.00           C  
ATOM   3909  O   THR   248      69.307  47.108  81.209  1.00  0.00           O  
ATOM   3910  N   THR   249      68.872  49.164  80.358  1.00  0.00           N  
ATOM   3911  H   THR   249      68.714  49.653  79.489  1.00  0.00           H  
ATOM   3912  CA  THR   249      69.710  49.818  81.363  1.00  0.00           C  
ATOM   3913  HA  THR   249      70.611  49.234  81.551  1.00  0.00           H  
ATOM   3914  CB  THR   249      70.304  51.076  80.678  1.00  0.00           C  
ATOM   3915  HB  THR   249      70.763  51.721  81.427  1.00  0.00           H  
ATOM   3916  CG2 THR   249      71.462  50.634  79.762  1.00  0.00           C  
ATOM   3917 HG21 THR   249      72.291  50.275  80.371  1.00  0.00           H  
ATOM   3918 HG22 THR   249      71.105  49.777  79.190  1.00  0.00           H  
ATOM   3919 HG23 THR   249      71.743  51.523  79.198  1.00  0.00           H  
ATOM   3920  OG1 THR   249      69.397  51.718  79.915  1.00  0.00           O  
ATOM   3921  HG1 THR   249      69.043  52.404  80.485  1.00  0.00           H  
ATOM   3922  C   THR   249      68.896  50.274  82.576  1.00  0.00           C  
ATOM   3923  O   THR   249      67.680  50.188  82.630  1.00  0.00           O  
ATOM   3924  N   ILE   250      69.554  50.663  83.656  1.00  0.00           N  
ATOM   3925  H   ILE   250      70.555  50.795  83.618  1.00  0.00           H  
ATOM   3926  CA  ILE   250      68.837  51.313  84.774  1.00  0.00           C  
ATOM   3927  HA  ILE   250      68.103  50.573  85.093  1.00  0.00           H  
ATOM   3928  CB  ILE   250      69.836  51.607  85.853  1.00  0.00           C  
ATOM   3929  HB  ILE   250      70.638  52.131  85.334  1.00  0.00           H  
ATOM   3930  CG2 ILE   250      69.188  52.493  86.993  1.00  0.00           C  
ATOM   3931 HG21 ILE   250      68.989  53.515  86.671  1.00  0.00           H  
ATOM   3932 HG22 ILE   250      68.262  52.127  87.437  1.00  0.00           H  
ATOM   3933 HG23 ILE   250      69.932  52.513  87.790  1.00  0.00           H  
ATOM   3934  CG1 ILE   250      70.479  50.320  86.386  1.00  0.00           C  
ATOM   3935 HG12 ILE   250      69.650  49.758  86.817  1.00  0.00           H  
ATOM   3936 HG13 ILE   250      70.910  49.671  85.623  1.00  0.00           H  
ATOM   3937  CD1 ILE   250      71.673  50.641  87.274  1.00  0.00           C  
ATOM   3938 HD11 ILE   250      71.452  51.278  88.131  1.00  0.00           H  
ATOM   3939 HD12 ILE   250      72.055  49.730  87.735  1.00  0.00           H  
ATOM   3940 HD13 ILE   250      72.468  51.241  86.830  1.00  0.00           H  
ATOM   3941  C   ILE   250      68.057  52.539  84.278  1.00  0.00           C  
ATOM   3942  O   ILE   250      68.574  53.346  83.466  1.00  0.00           O  
ATOM   3943  N   ASP   251      66.778  52.655  84.688  1.00  0.00           N  
ATOM   3944  H   ASP   251      66.518  52.169  85.534  1.00  0.00           H  
ATOM   3945  CA  ASP   251      65.738  53.678  84.270  1.00  0.00           C  
ATOM   3946  HA  ASP   251      64.772  53.370  84.672  1.00  0.00           H  
ATOM   3947  CB  ASP   251      66.172  55.006  84.714  1.00  0.00           C  
ATOM   3948  HB2 ASP   251      66.924  55.425  84.046  1.00  0.00           H  
ATOM   3949  HB3 ASP   251      65.307  55.667  84.663  1.00  0.00           H  
ATOM   3950  CG  ASP   251      66.760  55.144  86.070  1.00  0.00           C  
ATOM   3951  OD1 ASP   251      66.323  54.423  86.950  1.00  0.00           O  
ATOM   3952  OD2 ASP   251      67.662  55.962  86.248  1.00  0.00           O  
ATOM   3953  C   ASP   251      65.492  53.722  82.768  1.00  0.00           C  
ATOM   3954  O   ASP   251      64.859  54.640  82.258  1.00  0.00           O  
ATOM   3955  N   GLY   252      65.969  52.697  82.042  1.00  0.00           N  
ATOM   3956  H   GLY   252      66.490  51.952  82.482  1.00  0.00           H  
ATOM   3957  CA  GLY   252      65.672  52.297  80.671  1.00  0.00           C  
ATOM   3958  HA2 GLY   252      66.187  52.988  80.003  1.00  0.00           H  
ATOM   3959  HA3 GLY   252      65.992  51.278  80.452  1.00  0.00           H  
ATOM   3960  C   GLY   252      64.141  52.213  80.317  1.00  0.00           C  
ATOM   3961  O   GLY   252      63.869  52.062  79.124  1.00  0.00           O  
ATOM   3962  N   GLU   253      63.229  52.229  81.205  1.00  0.00           N  
ATOM   3963  H   GLU   253      63.553  52.051  82.145  1.00  0.00           H  
ATOM   3964  CA  GLU   253      61.749  52.242  80.924  1.00  0.00           C  
ATOM   3965  HA  GLU   253      61.509  51.552  80.115  1.00  0.00           H  
ATOM   3966  CB  GLU   253      61.179  51.780  82.279  1.00  0.00           C  
ATOM   3967  HB2 GLU   253      61.476  50.749  82.474  1.00  0.00           H  
ATOM   3968  HB3 GLU   253      61.470  52.424  83.110  1.00  0.00           H  
ATOM   3969  CG  GLU   253      59.651  51.748  82.311  1.00  0.00           C  
ATOM   3970  HG2 GLU   253      59.560  51.464  83.359  1.00  0.00           H  
ATOM   3971  HG3 GLU   253      59.203  52.741  82.270  1.00  0.00           H  
ATOM   3972  CD  GLU   253      59.053  50.716  81.340  1.00  0.00           C  
ATOM   3973  OE1 GLU   253      58.002  51.008  80.705  1.00  0.00           O  
ATOM   3974  OE2 GLU   253      59.584  49.524  81.276  1.00  0.00           O  
ATOM   3975  C   GLU   253      61.209  53.614  80.413  1.00  0.00           C  
ATOM   3976  O   GLU   253      60.142  53.733  79.845  1.00  0.00           O  
ATOM   3977  N   GLU   254      61.981  54.655  80.663  1.00  0.00           N  
ATOM   3978  H   GLU   254      62.797  54.565  81.251  1.00  0.00           H  
ATOM   3979  CA  GLU   254      61.959  55.922  79.975  1.00  0.00           C  
ATOM   3980  HA  GLU   254      60.925  56.195  79.761  1.00  0.00           H  
ATOM   3981  CB  GLU   254      62.545  57.066  80.822  1.00  0.00           C  
ATOM   3982  HB2 GLU   254      62.101  56.993  81.815  1.00  0.00           H  
ATOM   3983  HB3 GLU   254      63.589  56.786  80.965  1.00  0.00           H  
ATOM   3984  CG  GLU   254      62.603  58.478  80.313  1.00  0.00           C  
ATOM   3985  HG2 GLU   254      63.034  59.041  81.140  1.00  0.00           H  
ATOM   3986  HG3 GLU   254      63.284  58.381  79.467  1.00  0.00           H  
ATOM   3987  CD  GLU   254      61.278  59.082  79.890  1.00  0.00           C  
ATOM   3988  OE1 GLU   254      61.320  59.882  78.922  1.00  0.00           O  
ATOM   3989  OE2 GLU   254      60.187  58.600  80.349  1.00  0.00           O  
ATOM   3990  C   GLU   254      62.592  55.809  78.587  1.00  0.00           C  
ATOM   3991  O   GLU   254      62.143  56.576  77.754  1.00  0.00           O  
ATOM   3992  N   LEU   255      63.636  54.977  78.338  1.00  0.00           N  
ATOM   3993  H   LEU   255      64.010  54.440  79.108  1.00  0.00           H  
ATOM   3994  CA  LEU   255      64.198  54.791  77.033  1.00  0.00           C  
ATOM   3995  HA  LEU   255      64.255  55.764  76.544  1.00  0.00           H  
ATOM   3996  CB  LEU   255      65.601  54.214  77.161  1.00  0.00           C  
ATOM   3997  HB2 LEU   255      65.602  53.326  77.793  1.00  0.00           H  
ATOM   3998  HB3 LEU   255      65.944  53.910  76.172  1.00  0.00           H  
ATOM   3999  CG  LEU   255      66.644  55.138  77.923  1.00  0.00           C  
ATOM   4000  HG  LEU   255      66.271  55.142  78.947  1.00  0.00           H  
ATOM   4001  CD1 LEU   255      67.944  54.386  77.905  1.00  0.00           C  
ATOM   4002 HD11 LEU   255      67.799  53.309  77.994  1.00  0.00           H  
ATOM   4003 HD12 LEU   255      68.530  54.518  76.995  1.00  0.00           H  
ATOM   4004 HD13 LEU   255      68.514  54.689  78.784  1.00  0.00           H  
ATOM   4005  CD2 LEU   255      66.900  56.472  77.190  1.00  0.00           C  
ATOM   4006 HD21 LEU   255      66.991  56.227  76.132  1.00  0.00           H  
ATOM   4007 HD22 LEU   255      66.103  57.191  77.379  1.00  0.00           H  
ATOM   4008 HD23 LEU   255      67.777  56.988  77.582  1.00  0.00           H  
ATOM   4009  C   LEU   255      63.330  53.846  76.120  1.00  0.00           C  
ATOM   4010  O   LEU   255      63.724  52.736  75.842  1.00  0.00           O  
ATOM   4011  N   VAL   256      62.191  54.378  75.699  1.00  0.00           N  
ATOM   4012  H   VAL   256      61.796  55.179  76.170  1.00  0.00           H  
ATOM   4013  CA  VAL   256      61.146  53.720  74.892  1.00  0.00           C  
ATOM   4014  HA  VAL   256      61.446  52.694  74.675  1.00  0.00           H  
ATOM   4015  CB  VAL   256      59.752  53.441  75.605  1.00  0.00           C  
ATOM   4016  HB  VAL   256      59.906  52.929  76.554  1.00  0.00           H  
ATOM   4017  CG1 VAL   256      59.077  54.762  75.842  1.00  0.00           C  
ATOM   4018 HG11 VAL   256      58.737  55.115  74.869  1.00  0.00           H  
ATOM   4019 HG12 VAL   256      58.255  54.634  76.546  1.00  0.00           H  
ATOM   4020 HG13 VAL   256      59.725  55.522  76.279  1.00  0.00           H  
ATOM   4021  CG2 VAL   256      58.786  52.641  74.739  1.00  0.00           C  
ATOM   4022 HG21 VAL   256      58.377  53.177  73.883  1.00  0.00           H  
ATOM   4023 HG22 VAL   256      59.381  51.777  74.443  1.00  0.00           H  
ATOM   4024 HG23 VAL   256      57.977  52.415  75.435  1.00  0.00           H  
ATOM   4025  C   VAL   256      60.968  54.397  73.494  1.00  0.00           C  
ATOM   4026  O   VAL   256      61.158  55.631  73.337  1.00  0.00           O  
ATOM   4027  N   LYS   257      60.612  53.564  72.485  1.00  0.00           N  
ATOM   4028  H   LYS   257      60.527  52.567  72.622  1.00  0.00           H  
ATOM   4029  CA  LYS   257      60.330  54.032  71.114  1.00  0.00           C  
ATOM   4030  HA  LYS   257      60.041  55.083  71.129  1.00  0.00           H  
ATOM   4031  CB  LYS   257      61.681  54.061  70.277  1.00  0.00           C  
ATOM   4032  HB2 LYS   257      61.393  54.386  69.278  1.00  0.00           H  
ATOM   4033  HB3 LYS   257      62.379  54.814  70.643  1.00  0.00           H  
ATOM   4034  CG  LYS   257      62.391  52.769  70.194  1.00  0.00           C  
ATOM   4035  HG2 LYS   257      62.676  52.513  71.215  1.00  0.00           H  
ATOM   4036  HG3 LYS   257      61.724  52.070  69.690  1.00  0.00           H  
ATOM   4037  CD  LYS   257      63.634  52.739  69.287  1.00  0.00           C  
ATOM   4038  HD2 LYS   257      63.311  52.916  68.261  1.00  0.00           H  
ATOM   4039  HD3 LYS   257      64.339  53.532  69.541  1.00  0.00           H  
ATOM   4040  CE  LYS   257      64.384  51.482  69.411  1.00  0.00           C  
ATOM   4041  HE2 LYS   257      64.783  51.576  70.421  1.00  0.00           H  
ATOM   4042  HE3 LYS   257      63.749  50.611  69.250  1.00  0.00           H  
ATOM   4043  NZ  LYS   257      65.512  51.367  68.472  1.00  0.00           N  
ATOM   4044  HZ1 LYS   257      66.017  50.520  68.689  1.00  0.00           H  
ATOM   4045  HZ2 LYS   257      65.031  51.204  67.599  1.00  0.00           H  
ATOM   4046  HZ3 LYS   257      66.115  52.173  68.395  1.00  0.00           H  
ATOM   4047  C   LYS   257      59.231  53.161  70.399  1.00  0.00           C  
ATOM   4048  O   LYS   257      59.092  52.010  70.826  1.00  0.00           O  
ATOM   4049  N   ILE   258      58.497  53.719  69.496  1.00  0.00           N  
ATOM   4050  H   ILE   258      58.833  54.542  69.016  1.00  0.00           H  
ATOM   4051  CA  ILE   258      57.481  52.976  68.744  1.00  0.00           C  
ATOM   4052  HA  ILE   258      57.516  51.897  68.897  1.00  0.00           H  
ATOM   4053  CB  ILE   258      56.014  53.470  69.232  1.00  0.00           C  
ATOM   4054  HB  ILE   258      55.909  54.540  69.053  1.00  0.00           H  
ATOM   4055  CG2 ILE   258      54.978  52.633  68.458  1.00  0.00           C  
ATOM   4056 HG21 ILE   258      55.077  51.594  68.772  1.00  0.00           H  
ATOM   4057 HG22 ILE   258      54.032  53.092  68.746  1.00  0.00           H  
ATOM   4058 HG23 ILE   258      55.126  52.772  67.387  1.00  0.00           H  
ATOM   4059  CG1 ILE   258      55.876  53.121  70.747  1.00  0.00           C  
ATOM   4060 HG12 ILE   258      56.213  52.100  70.921  1.00  0.00           H  
ATOM   4061 HG13 ILE   258      56.650  53.668  71.285  1.00  0.00           H  
ATOM   4062  CD1 ILE   258      54.482  53.327  71.393  1.00  0.00           C  
ATOM   4063 HD11 ILE   258      54.415  53.090  72.455  1.00  0.00           H  
ATOM   4064 HD12 ILE   258      54.119  54.337  71.199  1.00  0.00           H  
ATOM   4065 HD13 ILE   258      53.801  52.558  71.029  1.00  0.00           H  
ATOM   4066  C   ILE   258      57.676  53.194  67.259  1.00  0.00           C  
ATOM   4067  O   ILE   258      58.043  54.330  66.900  1.00  0.00           O  
ATOM   4068  N   GLY   259      57.332  52.227  66.372  1.00  0.00           N  
ATOM   4069  H   GLY   259      57.018  51.392  66.846  1.00  0.00           H  
ATOM   4070  CA  GLY   259      57.414  52.295  64.883  1.00  0.00           C  
ATOM   4071  HA2 GLY   259      57.335  53.333  64.561  1.00  0.00           H  
ATOM   4072  HA3 GLY   259      58.392  51.874  64.647  1.00  0.00           H  
ATOM   4073  C   GLY   259      56.295  51.445  64.254  1.00  0.00           C  
ATOM   4074  O   GLY   259      55.809  50.467  64.916  1.00  0.00           O  
ATOM   4075  N   LYS   260      55.983  51.648  62.956  1.00  0.00           N  
ATOM   4076  H   LYS   260      56.395  52.418  62.449  1.00  0.00           H  
ATOM   4077  CA  LYS   260      54.722  51.037  62.295  1.00  0.00           C  
ATOM   4078  HA  LYS   260      54.431  50.105  62.780  1.00  0.00           H  
ATOM   4079  CB  LYS   260      53.520  52.023  62.506  1.00  0.00           C  
ATOM   4080  HB2 LYS   260      53.486  52.321  63.554  1.00  0.00           H  
ATOM   4081  HB3 LYS   260      53.710  52.877  61.857  1.00  0.00           H  
ATOM   4082  CG  LYS   260      52.198  51.427  62.075  1.00  0.00           C  
ATOM   4083  HG2 LYS   260      52.248  51.142  61.024  1.00  0.00           H  
ATOM   4084  HG3 LYS   260      51.932  50.616  62.752  1.00  0.00           H  
ATOM   4085  CD  LYS   260      51.063  52.436  62.290  1.00  0.00           C  
ATOM   4086  HD2 LYS   260      51.351  53.366  61.801  1.00  0.00           H  
ATOM   4087  HD3 LYS   260      50.212  51.968  61.795  1.00  0.00           H  
ATOM   4088  CE  LYS   260      50.723  52.787  63.781  1.00  0.00           C  
ATOM   4089  HE2 LYS   260      50.530  51.924  64.418  1.00  0.00           H  
ATOM   4090  HE3 LYS   260      51.583  53.331  64.171  1.00  0.00           H  
ATOM   4091  NZ  LYS   260      49.555  53.690  63.800  1.00  0.00           N  
ATOM   4092  HZ1 LYS   260      49.767  54.574  63.361  1.00  0.00           H  
ATOM   4093  HZ2 LYS   260      48.833  53.201  63.289  1.00  0.00           H  
ATOM   4094  HZ3 LYS   260      49.178  53.855  64.723  1.00  0.00           H  
ATOM   4095  C   LYS   260      55.002  50.734  60.776  1.00  0.00           C  
ATOM   4096  O   LYS   260      55.564  51.606  60.122  1.00  0.00           O  
ATOM   4097  N   LEU   261      54.513  49.585  60.273  1.00  0.00           N  
ATOM   4098  H   LEU   261      54.159  48.915  60.940  1.00  0.00           H  
ATOM   4099  CA  LEU   261      54.443  49.417  58.793  1.00  0.00           C  
ATOM   4100  HA  LEU   261      54.645  50.393  58.350  1.00  0.00           H  
ATOM   4101  CB  LEU   261      55.537  48.424  58.380  1.00  0.00           C  
ATOM   4102  HB2 LEU   261      56.536  48.858  58.426  1.00  0.00           H  
ATOM   4103  HB3 LEU   261      55.428  47.590  59.073  1.00  0.00           H  
ATOM   4104  CG  LEU   261      55.392  47.727  56.972  1.00  0.00           C  
ATOM   4105  HG  LEU   261      54.383  47.389  56.736  1.00  0.00           H  
ATOM   4106  CD1 LEU   261      55.860  48.769  55.872  1.00  0.00           C  
ATOM   4107 HD11 LEU   261      56.299  48.316  54.983  1.00  0.00           H  
ATOM   4108 HD12 LEU   261      54.968  49.361  55.664  1.00  0.00           H  
ATOM   4109 HD13 LEU   261      56.661  49.377  56.292  1.00  0.00           H  
ATOM   4110  CD2 LEU   261      56.421  46.564  56.859  1.00  0.00           C  
ATOM   4111 HD21 LEU   261      57.424  46.982  56.933  1.00  0.00           H  
ATOM   4112 HD22 LEU   261      56.313  45.822  57.650  1.00  0.00           H  
ATOM   4113 HD23 LEU   261      56.318  46.192  55.839  1.00  0.00           H  
ATOM   4114  C   LEU   261      52.972  49.232  58.383  1.00  0.00           C  
ATOM   4115  O   LEU   261      52.297  48.431  59.018  1.00  0.00           O  
ATOM   4116  N   ASN   262      52.447  50.024  57.460  1.00  0.00           N  
ATOM   4117  H   ASN   262      52.863  50.895  57.161  1.00  0.00           H  
ATOM   4118  CA  ASN   262      51.168  49.667  56.795  1.00  0.00           C  
ATOM   4119  HA  ASN   262      50.651  48.961  57.446  1.00  0.00           H  
ATOM   4120  CB  ASN   262      50.360  50.990  56.673  1.00  0.00           C  
ATOM   4121  HB2 ASN   262      50.952  51.704  56.099  1.00  0.00           H  
ATOM   4122  HB3 ASN   262      49.414  50.834  56.154  1.00  0.00           H  
ATOM   4123  CG  ASN   262      50.071  51.664  57.935  1.00  0.00           C  
ATOM   4124  OD1 ASN   262      49.416  51.140  58.778  1.00  0.00           O  
ATOM   4125  ND2 ASN   262      50.634  52.825  58.101  1.00  0.00           N  
ATOM   4126 HD21 ASN   262      50.343  53.344  58.917  1.00  0.00           H  
ATOM   4127 HD22 ASN   262      51.179  53.123  57.304  1.00  0.00           H  
ATOM   4128  C   ASN   262      51.351  48.988  55.446  1.00  0.00           C  
ATOM   4129  O   ASN   262      52.261  49.372  54.723  1.00  0.00           O  
ATOM   4130  N   LEU   263      50.475  47.953  55.168  1.00  0.00           N  
ATOM   4131  H   LEU   263      49.771  47.725  55.855  1.00  0.00           H  
ATOM   4132  CA  LEU   263      50.566  47.186  53.987  1.00  0.00           C  
ATOM   4133  HA  LEU   263      51.215  47.655  53.246  1.00  0.00           H  
ATOM   4134  CB  LEU   263      51.211  45.809  54.354  1.00  0.00           C  
ATOM   4135  HB2 LEU   263      50.612  45.228  55.055  1.00  0.00           H  
ATOM   4136  HB3 LEU   263      51.240  45.213  53.441  1.00  0.00           H  
ATOM   4137  CG  LEU   263      52.651  45.912  54.870  1.00  0.00           C  
ATOM   4138  HG  LEU   263      52.716  46.626  55.691  1.00  0.00           H  
ATOM   4139  CD1 LEU   263      53.247  44.551  55.195  1.00  0.00           C  
ATOM   4140 HD11 LEU   263      52.670  44.026  55.956  1.00  0.00           H  
ATOM   4141 HD12 LEU   263      53.224  43.954  54.283  1.00  0.00           H  
ATOM   4142 HD13 LEU   263      54.202  44.720  55.692  1.00  0.00           H  
ATOM   4143  CD2 LEU   263      53.597  46.426  53.787  1.00  0.00           C  
ATOM   4144 HD21 LEU   263      53.390  45.944  52.832  1.00  0.00           H  
ATOM   4145 HD22 LEU   263      53.422  47.499  53.713  1.00  0.00           H  
ATOM   4146 HD23 LEU   263      54.629  46.190  54.047  1.00  0.00           H  
ATOM   4147  C   LEU   263      49.186  47.214  53.346  1.00  0.00           C  
ATOM   4148  O   LEU   263      48.313  46.457  53.695  1.00  0.00           O  
ATOM   4149  N   VAL   264      49.002  48.090  52.389  1.00  0.00           N  
ATOM   4150  H   VAL   264      49.760  48.639  52.007  1.00  0.00           H  
ATOM   4151  CA  VAL   264      47.726  48.371  51.737  1.00  0.00           C  
ATOM   4152  HA  VAL   264      46.896  47.871  52.237  1.00  0.00           H  
ATOM   4153  CB  VAL   264      47.486  49.850  51.972  1.00  0.00           C  
ATOM   4154  HB  VAL   264      48.354  50.445  51.688  1.00  0.00           H  
ATOM   4155  CG1 VAL   264      46.306  50.373  51.116  1.00  0.00           C  
ATOM   4156 HG11 VAL   264      46.518  50.292  50.050  1.00  0.00           H  
ATOM   4157 HG12 VAL   264      45.396  49.849  51.411  1.00  0.00           H  
ATOM   4158 HG13 VAL   264      46.151  51.439  51.281  1.00  0.00           H  
ATOM   4159  CG2 VAL   264      47.381  50.119  53.475  1.00  0.00           C  
ATOM   4160 HG21 VAL   264      48.283  49.869  54.034  1.00  0.00           H  
ATOM   4161 HG22 VAL   264      47.103  51.163  53.619  1.00  0.00           H  
ATOM   4162 HG23 VAL   264      46.569  49.533  53.906  1.00  0.00           H  
ATOM   4163  C   VAL   264      47.546  48.033  50.267  1.00  0.00           C  
ATOM   4164  O   VAL   264      48.410  48.252  49.472  1.00  0.00           O  
ATOM   4165  N   ASP   265      46.436  47.309  49.970  1.00  0.00           N  
ATOM   4166  H   ASP   265      45.709  47.118  50.645  1.00  0.00           H  
ATOM   4167  CA  ASP   265      46.274  46.525  48.726  1.00  0.00           C  
ATOM   4168  HA  ASP   265      47.015  46.674  47.940  1.00  0.00           H  
ATOM   4169  CB  ASP   265      46.353  45.085  49.126  1.00  0.00           C  
ATOM   4170  HB2 ASP   265      47.349  44.813  49.474  1.00  0.00           H  
ATOM   4171  HB3 ASP   265      45.681  44.840  49.948  1.00  0.00           H  
ATOM   4172  CG  ASP   265      46.038  44.116  48.006  1.00  0.00           C  
ATOM   4173  OD1 ASP   265      45.404  43.087  48.349  1.00  0.00           O  
ATOM   4174  OD2 ASP   265      46.167  44.402  46.776  1.00  0.00           O  
ATOM   4175  C   ASP   265      44.864  46.836  48.167  1.00  0.00           C  
ATOM   4176  O   ASP   265      43.859  46.380  48.749  1.00  0.00           O  
ATOM   4177  N   LEU   266      44.814  47.795  47.197  1.00  0.00           N  
ATOM   4178  H   LEU   266      45.690  48.190  46.884  1.00  0.00           H  
ATOM   4179  CA  LEU   266      43.565  48.499  46.815  1.00  0.00           C  
ATOM   4180  HA  LEU   266      42.884  48.721  47.636  1.00  0.00           H  
ATOM   4181  CB  LEU   266      44.042  49.732  46.023  1.00  0.00           C  
ATOM   4182  HB2 LEU   266      44.733  49.394  45.250  1.00  0.00           H  
ATOM   4183  HB3 LEU   266      43.156  50.176  45.570  1.00  0.00           H  
ATOM   4184  CG  LEU   266      44.727  50.822  46.855  1.00  0.00           C  
ATOM   4185  HG  LEU   266      45.623  50.492  47.380  1.00  0.00           H  
ATOM   4186  CD1 LEU   266      45.172  52.032  45.972  1.00  0.00           C  
ATOM   4187 HD11 LEU   266      45.943  51.828  45.229  1.00  0.00           H  
ATOM   4188 HD12 LEU   266      44.396  52.632  45.496  1.00  0.00           H  
ATOM   4189 HD13 LEU   266      45.773  52.700  46.589  1.00  0.00           H  
ATOM   4190  CD2 LEU   266      43.856  51.366  48.007  1.00  0.00           C  
ATOM   4191 HD21 LEU   266      44.479  51.998  48.640  1.00  0.00           H  
ATOM   4192 HD22 LEU   266      42.989  51.849  47.557  1.00  0.00           H  
ATOM   4193 HD23 LEU   266      43.390  50.557  48.569  1.00  0.00           H  
ATOM   4194  C   LEU   266      42.689  47.716  45.866  1.00  0.00           C  
ATOM   4195  O   LEU   266      43.010  46.676  45.323  1.00  0.00           O  
ATOM   4196  N   ALA   267      41.554  48.323  45.471  1.00  0.00           N  
ATOM   4197  H   ALA   267      41.353  49.241  45.840  1.00  0.00           H  
ATOM   4198  CA  ALA   267      40.727  47.867  44.392  1.00  0.00           C  
ATOM   4199  HA  ALA   267      40.592  46.794  44.529  1.00  0.00           H  
ATOM   4200  CB  ALA   267      39.341  48.575  44.543  1.00  0.00           C  
ATOM   4201  HB1 ALA   267      38.739  48.420  43.647  1.00  0.00           H  
ATOM   4202  HB2 ALA   267      38.768  48.208  45.394  1.00  0.00           H  
ATOM   4203  HB3 ALA   267      39.473  49.630  44.786  1.00  0.00           H  
ATOM   4204  C   ALA   267      41.200  48.161  42.985  1.00  0.00           C  
ATOM   4205  O   ALA   267      42.125  49.004  42.843  1.00  0.00           O  
ATOM   4206  N   GLY   268      40.682  47.521  41.927  1.00  0.00           N  
ATOM   4207  H   GLY   268      39.810  47.012  41.957  1.00  0.00           H  
ATOM   4208  CA  GLY   268      41.248  47.625  40.584  1.00  0.00           C  
ATOM   4209  HA2 GLY   268      42.335  47.543  40.569  1.00  0.00           H  
ATOM   4210  HA3 GLY   268      40.838  46.763  40.058  1.00  0.00           H  
ATOM   4211  C   GLY   268      40.965  48.939  39.817  1.00  0.00           C  
ATOM   4212  O   GLY   268      39.956  49.614  39.970  1.00  0.00           O  
ATOM   4213  N   SER   269      41.929  49.437  39.018  1.00  0.00           N  
ATOM   4214  H   SER   269      42.841  49.008  38.961  1.00  0.00           H  
ATOM   4215  CA  SER   269      41.968  50.868  38.501  1.00  0.00           C  
ATOM   4216  HA  SER   269      41.758  51.573  39.305  1.00  0.00           H  
ATOM   4217  CB  SER   269      43.444  51.234  38.127  1.00  0.00           C  
ATOM   4218  HB2 SER   269      43.475  52.313  37.981  1.00  0.00           H  
ATOM   4219  HB3 SER   269      44.036  51.140  39.037  1.00  0.00           H  
ATOM   4220  OG  SER   269      43.896  50.473  37.074  1.00  0.00           O  
ATOM   4221  HG  SER   269      44.163  51.093  36.391  1.00  0.00           H  
ATOM   4222  C   SER   269      41.010  51.103  37.342  1.00  0.00           C  
ATOM   4223  O   SER   269      40.736  52.268  36.980  1.00  0.00           O  
ATOM   4224  N   GLU   270      40.569  49.980  36.682  1.00  0.00           N  
ATOM   4225  H   GLU   270      40.852  49.142  37.169  1.00  0.00           H  
ATOM   4226  CA  GLU   270      39.768  50.036  35.419  1.00  0.00           C  
ATOM   4227  HA  GLU   270      40.064  50.885  34.803  1.00  0.00           H  
ATOM   4228  CB  GLU   270      39.998  48.742  34.628  1.00  0.00           C  
ATOM   4229  HB2 GLU   270      39.703  48.962  33.602  1.00  0.00           H  
ATOM   4230  HB3 GLU   270      41.084  48.646  34.635  1.00  0.00           H  
ATOM   4231  CG  GLU   270      39.332  47.427  35.140  1.00  0.00           C  
ATOM   4232  HG2 GLU   270      38.353  47.264  34.689  1.00  0.00           H  
ATOM   4233  HG3 GLU   270      40.008  46.677  34.731  1.00  0.00           H  
ATOM   4234  CD  GLU   270      39.197  47.295  36.677  1.00  0.00           C  
ATOM   4235  OE1 GLU   270      38.027  47.343  37.135  1.00  0.00           O  
ATOM   4236  OE2 GLU   270      40.244  47.112  37.334  1.00  0.00           O  
ATOM   4237  C   GLU   270      38.279  50.349  35.600  1.00  0.00           C  
ATOM   4238  O   GLU   270      37.530  50.204  34.630  1.00  0.00           O  
ATOM   4239  N   ASN   271      37.798  50.858  36.723  1.00  0.00           N  
ATOM   4240  H   ASN   271      38.420  50.867  37.518  1.00  0.00           H  
ATOM   4241  CA  ASN   271      36.418  51.511  36.763  1.00  0.00           C  
ATOM   4242  HA  ASN   271      35.693  50.846  36.293  1.00  0.00           H  
ATOM   4243  CB  ASN   271      35.944  51.734  38.162  1.00  0.00           C  
ATOM   4244  HB2 ASN   271      34.932  52.135  38.104  1.00  0.00           H  
ATOM   4245  HB3 ASN   271      35.787  50.762  38.629  1.00  0.00           H  
ATOM   4246  CG  ASN   271      36.878  52.659  38.947  1.00  0.00           C  
ATOM   4247  OD1 ASN   271      37.984  52.359  39.384  1.00  0.00           O  
ATOM   4248  ND2 ASN   271      36.559  53.962  39.078  1.00  0.00           N  
ATOM   4249 HD21 ASN   271      37.161  54.637  39.527  1.00  0.00           H  
ATOM   4250 HD22 ASN   271      35.857  54.394  38.495  1.00  0.00           H  
ATOM   4251  C   ASN   271      36.361  52.836  35.943  1.00  0.00           C  
ATOM   4252  O   ASN   271      37.291  53.565  35.994  1.00  0.00           O  
ATOM   4253  N   ILE   272      35.220  53.110  35.239  1.00  0.00           N  
ATOM   4254  H   ILE   272      34.495  52.418  35.118  1.00  0.00           H  
ATOM   4255  CA  ILE   272      34.943  54.451  34.657  1.00  0.00           C  
ATOM   4256  HA  ILE   272      35.608  54.637  33.814  1.00  0.00           H  
ATOM   4257  CB  ILE   272      33.496  54.581  33.947  1.00  0.00           C  
ATOM   4258  HB  ILE   272      33.366  55.547  33.459  1.00  0.00           H  
ATOM   4259  CG2 ILE   272      33.155  53.450  32.940  1.00  0.00           C  
ATOM   4260 HG21 ILE   272      33.216  52.460  33.392  1.00  0.00           H  
ATOM   4261 HG22 ILE   272      32.134  53.497  32.559  1.00  0.00           H  
ATOM   4262 HG23 ILE   272      33.774  53.632  32.062  1.00  0.00           H  
ATOM   4263  CG1 ILE   272      32.341  54.479  34.997  1.00  0.00           C  
ATOM   4264 HG12 ILE   272      32.279  53.459  35.376  1.00  0.00           H  
ATOM   4265 HG13 ILE   272      32.521  55.159  35.829  1.00  0.00           H  
ATOM   4266  CD1 ILE   272      30.982  54.913  34.502  1.00  0.00           C  
ATOM   4267 HD11 ILE   272      31.008  55.769  33.828  1.00  0.00           H  
ATOM   4268 HD12 ILE   272      30.537  54.048  34.010  1.00  0.00           H  
ATOM   4269 HD13 ILE   272      30.381  55.257  35.343  1.00  0.00           H  
ATOM   4270  C   ILE   272      35.098  55.494  35.758  1.00  0.00           C  
ATOM   4271  O   ILE   272      35.080  55.216  36.992  1.00  0.00           O  
ATOM   4272  N   GLY   273      35.291  56.797  35.420  1.00  0.00           N  
ATOM   4273  H   GLY   273      35.133  57.004  34.444  1.00  0.00           H  
ATOM   4274  CA  GLY   273      35.438  57.907  36.394  1.00  0.00           C  
ATOM   4275  HA2 GLY   273      34.590  58.591  36.379  1.00  0.00           H  
ATOM   4276  HA3 GLY   273      35.594  57.573  37.419  1.00  0.00           H  
ATOM   4277  C   GLY   273      36.692  58.787  36.169  1.00  0.00           C  
ATOM   4278  O   GLY   273      36.997  59.506  37.080  1.00  0.00           O  
ATOM   4279  N   ARG   274      37.409  58.610  35.083  1.00  0.00           N  
ATOM   4280  H   ARG   274      37.010  57.975  34.407  1.00  0.00           H  
ATOM   4281  CA  ARG   274      38.787  59.164  34.912  1.00  0.00           C  
ATOM   4282  HA  ARG   274      38.966  59.803  35.776  1.00  0.00           H  
ATOM   4283  CB  ARG   274      39.863  58.038  34.986  1.00  0.00           C  
ATOM   4284  HB2 ARG   274      39.709  57.263  34.235  1.00  0.00           H  
ATOM   4285  HB3 ARG   274      40.797  58.533  34.716  1.00  0.00           H  
ATOM   4286  CG  ARG   274      40.002  57.526  36.392  1.00  0.00           C  
ATOM   4287  HG2 ARG   274      40.382  58.352  36.993  1.00  0.00           H  
ATOM   4288  HG3 ARG   274      39.020  57.281  36.799  1.00  0.00           H  
ATOM   4289  CD  ARG   274      40.917  56.288  36.416  1.00  0.00           C  
ATOM   4290  HD2 ARG   274      41.835  56.469  35.857  1.00  0.00           H  
ATOM   4291  HD3 ARG   274      41.109  56.122  37.476  1.00  0.00           H  
ATOM   4292  NE  ARG   274      40.140  55.185  35.855  1.00  0.00           N  
ATOM   4293  HE  ARG   274      39.133  55.228  35.924  1.00  0.00           H  
ATOM   4294  CZ  ARG   274      40.544  54.379  34.922  1.00  0.00           C  
ATOM   4295  NH1 ARG   274      41.778  54.316  34.604  1.00  0.00           N  
ATOM   4296 HH11 ARG   274      42.506  54.827  35.081  1.00  0.00           H  
ATOM   4297 HH12 ARG   274      41.961  53.522  34.007  1.00  0.00           H  
ATOM   4298  NH2 ARG   274      39.797  53.603  34.212  1.00  0.00           N  
ATOM   4299 HH21 ARG   274      38.830  53.643  34.504  1.00  0.00           H  
ATOM   4300 HH22 ARG   274      40.191  53.031  33.480  1.00  0.00           H  
ATOM   4301  C   ARG   274      38.977  59.874  33.622  1.00  0.00           C  
ATOM   4302  O   ARG   274      39.995  60.543  33.523  1.00  0.00           O  
ATOM   4303  N   SER   275      38.090  59.647  32.647  1.00  0.00           N  
ATOM   4304  H   SER   275      37.287  59.137  32.987  1.00  0.00           H  
ATOM   4305  CA  SER   275      38.012  60.267  31.345  1.00  0.00           C  
ATOM   4306  HA  SER   275      38.337  61.305  31.420  1.00  0.00           H  
ATOM   4307  CB  SER   275      38.901  59.643  30.341  1.00  0.00           C  
ATOM   4308  HB2 SER   275      38.773  60.085  29.353  1.00  0.00           H  
ATOM   4309  HB3 SER   275      39.880  60.010  30.649  1.00  0.00           H  
ATOM   4310  OG  SER   275      38.711  58.188  30.325  1.00  0.00           O  
ATOM   4311  HG  SER   275      39.451  57.788  30.787  1.00  0.00           H  
ATOM   4312  C   SER   275      36.534  60.294  30.861  1.00  0.00           C  
ATOM   4313  O   SER   275      35.644  59.573  31.335  1.00  0.00           O  
ATOM   4314  N   GLY   276      36.384  61.193  29.879  1.00  0.00           N  
ATOM   4315  H   GLY   276      37.253  61.626  29.601  1.00  0.00           H  
ATOM   4316  CA  GLY   276      35.070  61.416  29.161  1.00  0.00           C  
ATOM   4317  HA2 GLY   276      35.333  61.494  28.106  1.00  0.00           H  
ATOM   4318  HA3 GLY   276      34.451  60.533  29.321  1.00  0.00           H  
ATOM   4319  C   GLY   276      34.288  62.673  29.539  1.00  0.00           C  
ATOM   4320  O   GLY   276      34.823  63.469  30.336  1.00  0.00           O  
ATOM   4321  N   ALA   277      33.051  62.872  29.065  1.00  0.00           N  
ATOM   4322  H   ALA   277      32.595  62.183  28.485  1.00  0.00           H  
ATOM   4323  CA  ALA   277      32.185  63.995  29.407  1.00  0.00           C  
ATOM   4324  HA  ALA   277      32.786  64.897  29.291  1.00  0.00           H  
ATOM   4325  CB  ALA   277      31.032  63.943  28.319  1.00  0.00           C  
ATOM   4326  HB1 ALA   277      31.380  63.917  27.287  1.00  0.00           H  
ATOM   4327  HB2 ALA   277      30.504  62.996  28.426  1.00  0.00           H  
ATOM   4328  HB3 ALA   277      30.350  64.790  28.401  1.00  0.00           H  
ATOM   4329  C   ALA   277      31.570  63.831  30.800  1.00  0.00           C  
ATOM   4330  O   ALA   277      31.635  62.740  31.363  1.00  0.00           O  
ATOM   4331  N   VAL   278      30.861  64.879  31.243  1.00  0.00           N  
ATOM   4332  H   VAL   278      30.886  65.635  30.573  1.00  0.00           H  
ATOM   4333  CA  VAL   278      30.005  64.911  32.424  1.00  0.00           C  
ATOM   4334  HA  VAL   278      29.809  65.967  32.610  1.00  0.00           H  
ATOM   4335  CB  VAL   278      28.619  64.276  32.244  1.00  0.00           C  
ATOM   4336  HB  VAL   278      28.768  63.196  32.245  1.00  0.00           H  
ATOM   4337  CG1 VAL   278      27.747  64.575  33.521  1.00  0.00           C  
ATOM   4338 HG11 VAL   278      28.214  64.186  34.426  1.00  0.00           H  
ATOM   4339 HG12 VAL   278      27.698  65.651  33.690  1.00  0.00           H  
ATOM   4340 HG13 VAL   278      26.713  64.246  33.419  1.00  0.00           H  
ATOM   4341  CG2 VAL   278      27.874  64.693  31.000  1.00  0.00           C  
ATOM   4342 HG21 VAL   278      27.733  65.772  31.056  1.00  0.00           H  
ATOM   4343 HG22 VAL   278      28.483  64.687  30.096  1.00  0.00           H  
ATOM   4344 HG23 VAL   278      26.983  64.076  30.883  1.00  0.00           H  
ATOM   4345  C   VAL   278      30.791  64.559  33.710  1.00  0.00           C  
ATOM   4346  O   VAL   278      30.802  63.388  34.123  1.00  0.00           O  
ATOM   4347  N   ASP   279      31.553  65.539  34.292  1.00  0.00           N  
ATOM   4348  H   ASP   279      31.596  66.464  33.888  1.00  0.00           H  
ATOM   4349  CA  ASP   279      32.447  65.421  35.437  1.00  0.00           C  
ATOM   4350  HA  ASP   279      32.857  66.393  35.710  1.00  0.00           H  
ATOM   4351  CB  ASP   279      31.660  65.025  36.769  1.00  0.00           C  
ATOM   4352  HB2 ASP   279      31.155  64.066  36.652  1.00  0.00           H  
ATOM   4353  HB3 ASP   279      32.328  64.910  37.623  1.00  0.00           H  
ATOM   4354  CG  ASP   279      30.643  66.177  37.138  1.00  0.00           C  
ATOM   4355  OD1 ASP   279      30.049  66.001  38.219  1.00  0.00           O  
ATOM   4356  OD2 ASP   279      30.318  67.088  36.402  1.00  0.00           O  
ATOM   4357  C   ASP   279      33.656  64.455  35.180  1.00  0.00           C  
ATOM   4358  O   ASP   279      34.248  63.944  36.128  1.00  0.00           O  
ATOM   4359  N   LYS   280      33.856  63.967  33.922  1.00  0.00           N  
ATOM   4360  H   LYS   280      33.246  64.317  33.197  1.00  0.00           H  
ATOM   4361  CA  LYS   280      34.717  62.776  33.575  1.00  0.00           C  
ATOM   4362  HA  LYS   280      34.674  62.510  32.519  1.00  0.00           H  
ATOM   4363  CB  LYS   280      36.204  63.025  33.986  1.00  0.00           C  
ATOM   4364  HB2 LYS   280      36.279  63.346  35.026  1.00  0.00           H  
ATOM   4365  HB3 LYS   280      36.771  62.099  33.893  1.00  0.00           H  
ATOM   4366  CG  LYS   280      36.908  64.065  33.129  1.00  0.00           C  
ATOM   4367  HG2 LYS   280      36.788  63.757  32.090  1.00  0.00           H  
ATOM   4368  HG3 LYS   280      36.541  65.062  33.376  1.00  0.00           H  
ATOM   4369  CD  LYS   280      38.389  63.874  33.497  1.00  0.00           C  
ATOM   4370  HD2 LYS   280      38.489  63.940  34.581  1.00  0.00           H  
ATOM   4371  HD3 LYS   280      38.717  62.873  33.218  1.00  0.00           H  
ATOM   4372  CE  LYS   280      39.337  64.862  32.779  1.00  0.00           C  
ATOM   4373  HE2 LYS   280      40.368  64.508  32.738  1.00  0.00           H  
ATOM   4374  HE3 LYS   280      39.008  65.033  31.754  1.00  0.00           H  
ATOM   4375  NZ  LYS   280      39.301  66.089  33.558  1.00  0.00           N  
ATOM   4376  HZ1 LYS   280      38.434  66.555  33.330  1.00  0.00           H  
ATOM   4377  HZ2 LYS   280      39.324  65.903  34.550  1.00  0.00           H  
ATOM   4378  HZ3 LYS   280      40.074  66.704  33.347  1.00  0.00           H  
ATOM   4379  C   LYS   280      34.207  61.498  34.280  1.00  0.00           C  
ATOM   4380  O   LYS   280      35.023  60.824  34.835  1.00  0.00           O  
ATOM   4381  N   ARG   281      32.963  61.172  34.184  1.00  0.00           N  
ATOM   4382  H   ARG   281      32.507  61.805  33.544  1.00  0.00           H  
ATOM   4383  CA  ARG   281      32.193  60.018  34.709  1.00  0.00           C  
ATOM   4384  HA  ARG   281      31.141  60.187  34.478  1.00  0.00           H  
ATOM   4385  CB  ARG   281      32.556  58.756  33.875  1.00  0.00           C  
ATOM   4386  HB2 ARG   281      33.628  58.562  33.898  1.00  0.00           H  
ATOM   4387  HB3 ARG   281      32.037  57.852  34.194  1.00  0.00           H  
ATOM   4388  CG  ARG   281      32.265  58.997  32.402  1.00  0.00           C  
ATOM   4389  HG2 ARG   281      31.239  59.332  32.250  1.00  0.00           H  
ATOM   4390  HG3 ARG   281      32.939  59.790  32.077  1.00  0.00           H  
ATOM   4391  CD  ARG   281      32.512  57.787  31.517  1.00  0.00           C  
ATOM   4392  HD2 ARG   281      32.582  58.194  30.508  1.00  0.00           H  
ATOM   4393  HD3 ARG   281      33.404  57.260  31.855  1.00  0.00           H  
ATOM   4394  NE  ARG   281      31.352  56.820  31.659  1.00  0.00           N  
ATOM   4395  HE  ARG   281      30.616  57.132  32.276  1.00  0.00           H  
ATOM   4396  CZ  ARG   281      31.054  55.894  30.836  1.00  0.00           C  
ATOM   4397  NH1 ARG   281      32.013  55.277  30.146  1.00  0.00           N  
ATOM   4398 HH11 ARG   281      32.956  55.501  30.430  1.00  0.00           H  
ATOM   4399 HH12 ARG   281      31.759  54.784  29.301  1.00  0.00           H  
ATOM   4400  NH2 ARG   281      29.840  55.457  30.834  1.00  0.00           N  
ATOM   4401 HH21 ARG   281      29.144  55.846  31.454  1.00  0.00           H  
ATOM   4402 HH22 ARG   281      29.658  54.627  30.289  1.00  0.00           H  
ATOM   4403  C   ARG   281      32.337  59.852  36.239  1.00  0.00           C  
ATOM   4404  O   ARG   281      31.971  58.762  36.749  1.00  0.00           O  
ATOM   4405  N   ALA   282      32.923  60.770  36.985  1.00  0.00           N  
ATOM   4406  H   ALA   282      33.249  61.594  36.501  1.00  0.00           H  
ATOM   4407  CA  ALA   282      33.265  60.628  38.375  1.00  0.00           C  
ATOM   4408  HA  ALA   282      33.921  59.765  38.488  1.00  0.00           H  
ATOM   4409  CB  ALA   282      34.047  61.861  38.747  1.00  0.00           C  
ATOM   4410  HB1 ALA   282      34.977  61.824  38.180  1.00  0.00           H  
ATOM   4411  HB2 ALA   282      33.458  62.749  38.521  1.00  0.00           H  
ATOM   4412  HB3 ALA   282      34.230  61.818  39.821  1.00  0.00           H  
ATOM   4413  C   ALA   282      32.141  60.290  39.400  1.00  0.00           C  
ATOM   4414  O   ALA   282      32.424  59.582  40.352  1.00  0.00           O  
ATOM   4415  N   ARG   283      30.902  60.688  39.053  1.00  0.00           N  
ATOM   4416  H   ARG   283      30.920  61.228  38.200  1.00  0.00           H  
ATOM   4417  CA  ARG   283      29.708  60.395  39.776  1.00  0.00           C  
ATOM   4418  HA  ARG   283      30.033  59.907  40.694  1.00  0.00           H  
ATOM   4419  CB  ARG   283      28.974  61.750  40.122  1.00  0.00           C  
ATOM   4420  HB2 ARG   283      28.759  62.283  39.196  1.00  0.00           H  
ATOM   4421  HB3 ARG   283      28.010  61.428  40.516  1.00  0.00           H  
ATOM   4422  CG  ARG   283      29.714  62.498  41.190  1.00  0.00           C  
ATOM   4423  HG2 ARG   283      29.803  61.681  41.906  1.00  0.00           H  
ATOM   4424  HG3 ARG   283      30.687  62.902  40.913  1.00  0.00           H  
ATOM   4425  CD  ARG   283      28.795  63.635  41.654  1.00  0.00           C  
ATOM   4426  HD2 ARG   283      27.752  63.322  41.707  1.00  0.00           H  
ATOM   4427  HD3 ARG   283      29.090  63.992  42.640  1.00  0.00           H  
ATOM   4428  NE  ARG   283      28.720  64.814  40.706  1.00  0.00           N  
ATOM   4429  HE  ARG   283      29.364  65.003  39.951  1.00  0.00           H  
ATOM   4430  CZ  ARG   283      27.729  65.656  40.601  1.00  0.00           C  
ATOM   4431  NH1 ARG   283      26.810  65.767  41.481  1.00  0.00           N  
ATOM   4432 HH11 ARG   283      26.904  65.196  42.309  1.00  0.00           H  
ATOM   4433 HH12 ARG   283      26.070  66.453  41.433  1.00  0.00           H  
ATOM   4434  NH2 ARG   283      27.674  66.447  39.507  1.00  0.00           N  
ATOM   4435 HH21 ARG   283      28.455  66.391  38.869  1.00  0.00           H  
ATOM   4436 HH22 ARG   283      26.947  67.139  39.404  1.00  0.00           H  
ATOM   4437  C   ARG   283      28.804  59.381  39.154  1.00  0.00           C  
ATOM   4438  O   ARG   283      28.116  58.700  39.837  1.00  0.00           O  
ATOM   4439  N   GLU   284      28.889  59.065  37.839  1.00  0.00           N  
ATOM   4440  H   GLU   284      29.187  59.851  37.279  1.00  0.00           H  
ATOM   4441  CA  GLU   284      28.407  57.939  37.141  1.00  0.00           C  
ATOM   4442  HA  GLU   284      27.326  57.881  37.272  1.00  0.00           H  
ATOM   4443  CB  GLU   284      28.685  58.104  35.601  1.00  0.00           C  
ATOM   4444  HB2 GLU   284      28.266  59.055  35.272  1.00  0.00           H  
ATOM   4445  HB3 GLU   284      29.722  57.912  35.327  1.00  0.00           H  
ATOM   4446  CG  GLU   284      27.866  57.082  34.811  1.00  0.00           C  
ATOM   4447  HG2 GLU   284      28.055  56.092  35.226  1.00  0.00           H  
ATOM   4448  HG3 GLU   284      26.789  57.229  34.890  1.00  0.00           H  
ATOM   4449  CD  GLU   284      28.143  57.013  33.304  1.00  0.00           C  
ATOM   4450  OE1 GLU   284      27.703  56.033  32.630  1.00  0.00           O  
ATOM   4451  OE2 GLU   284      28.752  57.936  32.664  1.00  0.00           O  
ATOM   4452  C   GLU   284      28.960  56.638  37.664  1.00  0.00           C  
ATOM   4453  O   GLU   284      28.320  55.629  37.573  1.00  0.00           O  
ATOM   4454  N   ALA   285      30.232  56.666  38.114  1.00  0.00           N  
ATOM   4455  H   ALA   285      30.816  57.461  37.894  1.00  0.00           H  
ATOM   4456  CA  ALA   285      30.893  55.500  38.677  1.00  0.00           C  
ATOM   4457  HA  ALA   285      30.725  54.767  37.888  1.00  0.00           H  
ATOM   4458  CB  ALA   285      32.384  55.852  38.816  1.00  0.00           C  
ATOM   4459  HB1 ALA   285      32.724  56.629  38.132  1.00  0.00           H  
ATOM   4460  HB2 ALA   285      32.695  56.017  39.848  1.00  0.00           H  
ATOM   4461  HB3 ALA   285      32.871  54.933  38.490  1.00  0.00           H  
ATOM   4462  C   ALA   285      30.250  54.948  39.891  1.00  0.00           C  
ATOM   4463  O   ALA   285      30.725  53.869  40.335  1.00  0.00           O  
ATOM   4464  N   GLY   286      29.232  55.628  40.430  1.00  0.00           N  
ATOM   4465  H   GLY   286      28.738  56.305  39.866  1.00  0.00           H  
ATOM   4466  CA  GLY   286      28.587  55.245  41.676  1.00  0.00           C  
ATOM   4467  HA2 GLY   286      27.863  56.045  41.830  1.00  0.00           H  
ATOM   4468  HA3 GLY   286      28.061  54.291  41.626  1.00  0.00           H  
ATOM   4469  C   GLY   286      29.417  55.289  42.904  1.00  0.00           C  
ATOM   4470  O   GLY   286      30.591  55.615  42.854  1.00  0.00           O  
ATOM   4471  N   ASN   287      28.775  54.963  44.031  1.00  0.00           N  
ATOM   4472  H   ASN   287      27.810  54.727  43.849  1.00  0.00           H  
ATOM   4473  CA  ASN   287      29.382  54.744  45.293  1.00  0.00           C  
ATOM   4474  HA  ASN   287      30.081  55.568  45.439  1.00  0.00           H  
ATOM   4475  CB  ASN   287      28.323  54.654  46.423  1.00  0.00           C  
ATOM   4476  HB2 ASN   287      27.534  54.050  45.974  1.00  0.00           H  
ATOM   4477  HB3 ASN   287      28.757  54.095  47.251  1.00  0.00           H  
ATOM   4478  CG  ASN   287      27.861  55.972  46.807  1.00  0.00           C  
ATOM   4479  OD1 ASN   287      28.392  57.047  46.563  1.00  0.00           O  
ATOM   4480  ND2 ASN   287      26.855  55.940  47.634  1.00  0.00           N  
ATOM   4481 HD21 ASN   287      26.462  56.828  47.912  1.00  0.00           H  
ATOM   4482 HD22 ASN   287      26.485  55.065  47.975  1.00  0.00           H  
ATOM   4483  C   ASN   287      30.323  53.472  45.383  1.00  0.00           C  
ATOM   4484  O   ASN   287      31.208  53.486  46.244  1.00  0.00           O  
ATOM   4485  N   ILE   288      30.025  52.496  44.505  1.00  0.00           N  
ATOM   4486  H   ILE   288      29.326  52.711  43.808  1.00  0.00           H  
ATOM   4487  CA  ILE   288      30.940  51.353  44.318  1.00  0.00           C  
ATOM   4488  HA  ILE   288      31.083  50.827  45.262  1.00  0.00           H  
ATOM   4489  CB  ILE   288      30.366  50.469  43.220  1.00  0.00           C  
ATOM   4490  HB  ILE   288      29.360  50.202  43.540  1.00  0.00           H  
ATOM   4491  CG2 ILE   288      30.262  51.167  41.869  1.00  0.00           C  
ATOM   4492 HG21 ILE   288      31.257  51.441  41.517  1.00  0.00           H  
ATOM   4493 HG22 ILE   288      29.946  50.467  41.096  1.00  0.00           H  
ATOM   4494 HG23 ILE   288      29.764  52.135  41.814  1.00  0.00           H  
ATOM   4495  CG1 ILE   288      30.960  49.093  43.062  1.00  0.00           C  
ATOM   4496 HG12 ILE   288      30.208  48.588  42.456  1.00  0.00           H  
ATOM   4497 HG13 ILE   288      31.888  49.096  42.491  1.00  0.00           H  
ATOM   4498  CD1 ILE   288      31.173  48.290  44.392  1.00  0.00           C  
ATOM   4499 HD11 ILE   288      30.276  48.171  44.999  1.00  0.00           H  
ATOM   4500 HD12 ILE   288      31.617  47.332  44.123  1.00  0.00           H  
ATOM   4501 HD13 ILE   288      31.926  48.827  44.969  1.00  0.00           H  
ATOM   4502  C   ILE   288      32.435  51.644  43.898  1.00  0.00           C  
ATOM   4503  O   ILE   288      33.320  50.848  43.990  1.00  0.00           O  
ATOM   4504  N   ASN   289      32.661  52.884  43.462  1.00  0.00           N  
ATOM   4505  H   ASN   289      31.818  53.414  43.289  1.00  0.00           H  
ATOM   4506  CA  ASN   289      33.935  53.389  43.098  1.00  0.00           C  
ATOM   4507  HA  ASN   289      34.740  52.697  43.347  1.00  0.00           H  
ATOM   4508  CB  ASN   289      34.073  53.601  41.654  1.00  0.00           C  
ATOM   4509  HB2 ASN   289      33.309  54.308  41.331  1.00  0.00           H  
ATOM   4510  HB3 ASN   289      35.065  53.983  41.413  1.00  0.00           H  
ATOM   4511  CG  ASN   289      33.892  52.303  40.803  1.00  0.00           C  
ATOM   4512  OD1 ASN   289      34.600  51.354  40.965  1.00  0.00           O  
ATOM   4513  ND2 ASN   289      32.982  52.176  39.851  1.00  0.00           N  
ATOM   4514 HD21 ASN   289      32.979  51.312  39.329  1.00  0.00           H  
ATOM   4515 HD22 ASN   289      32.392  52.977  39.674  1.00  0.00           H  
ATOM   4516  C   ASN   289      34.344  54.642  43.802  1.00  0.00           C  
ATOM   4517  O   ASN   289      35.499  55.069  43.646  1.00  0.00           O  
ATOM   4518  N   GLN   290      33.421  55.231  44.641  1.00  0.00           N  
ATOM   4519  H   GLN   290      32.497  54.851  44.785  1.00  0.00           H  
ATOM   4520  CA  GLN   290      33.833  56.370  45.412  1.00  0.00           C  
ATOM   4521  HA  GLN   290      33.725  57.262  44.794  1.00  0.00           H  
ATOM   4522  CB  GLN   290      32.826  56.504  46.572  1.00  0.00           C  
ATOM   4523  HB2 GLN   290      31.802  56.555  46.202  1.00  0.00           H  
ATOM   4524  HB3 GLN   290      32.784  55.531  47.062  1.00  0.00           H  
ATOM   4525  CG  GLN   290      33.099  57.720  47.561  1.00  0.00           C  
ATOM   4526  HG2 GLN   290      32.536  57.515  48.471  1.00  0.00           H  
ATOM   4527  HG3 GLN   290      34.141  57.817  47.864  1.00  0.00           H  
ATOM   4528  CD  GLN   290      32.565  58.987  47.040  1.00  0.00           C  
ATOM   4529  OE1 GLN   290      32.307  59.147  45.864  1.00  0.00           O  
ATOM   4530  NE2 GLN   290      32.302  59.911  47.914  1.00  0.00           N  
ATOM   4531 HE21 GLN   290      32.434  59.652  48.882  1.00  0.00           H  
ATOM   4532 HE22 GLN   290      31.659  60.625  47.602  1.00  0.00           H  
ATOM   4533  C   GLN   290      35.260  56.330  46.040  1.00  0.00           C  
ATOM   4534  O   GLN   290      35.948  57.354  46.047  1.00  0.00           O  
ATOM   4535  N   SER   291      35.731  55.256  46.720  1.00  0.00           N  
ATOM   4536  H   SER   291      35.063  54.503  46.791  1.00  0.00           H  
ATOM   4537  CA  SER   291      36.839  55.299  47.665  1.00  0.00           C  
ATOM   4538  HA  SER   291      36.695  56.218  48.234  1.00  0.00           H  
ATOM   4539  CB  SER   291      36.928  54.058  48.610  1.00  0.00           C  
ATOM   4540  HB2 SER   291      37.298  53.257  47.971  1.00  0.00           H  
ATOM   4541  HB3 SER   291      37.650  54.338  49.377  1.00  0.00           H  
ATOM   4542  OG  SER   291      35.627  53.715  49.186  1.00  0.00           O  
ATOM   4543  HG  SER   291      35.549  54.336  49.914  1.00  0.00           H  
ATOM   4544  C   SER   291      38.146  55.514  46.890  1.00  0.00           C  
ATOM   4545  O   SER   291      39.102  56.153  47.252  1.00  0.00           O  
ATOM   4546  N   LEU   292      38.235  54.925  45.667  1.00  0.00           N  
ATOM   4547  H   LEU   292      37.389  54.493  45.325  1.00  0.00           H  
ATOM   4548  CA  LEU   292      39.429  54.870  44.782  1.00  0.00           C  
ATOM   4549  HA  LEU   292      40.228  54.681  45.500  1.00  0.00           H  
ATOM   4550  CB  LEU   292      39.285  53.737  43.864  1.00  0.00           C  
ATOM   4551  HB2 LEU   292      38.986  52.827  44.385  1.00  0.00           H  
ATOM   4552  HB3 LEU   292      38.427  53.881  43.208  1.00  0.00           H  
ATOM   4553  CG  LEU   292      40.633  53.315  43.165  1.00  0.00           C  
ATOM   4554  HG  LEU   292      40.830  54.215  42.582  1.00  0.00           H  
ATOM   4555  CD1 LEU   292      41.746  52.986  44.204  1.00  0.00           C  
ATOM   4556 HD11 LEU   292      41.311  52.182  44.798  1.00  0.00           H  
ATOM   4557 HD12 LEU   292      42.585  52.483  43.725  1.00  0.00           H  
ATOM   4558 HD13 LEU   292      41.997  53.851  44.819  1.00  0.00           H  
ATOM   4559  CD2 LEU   292      40.430  52.076  42.237  1.00  0.00           C  
ATOM   4560 HD21 LEU   292      41.326  51.869  41.651  1.00  0.00           H  
ATOM   4561 HD22 LEU   292      40.327  51.150  42.801  1.00  0.00           H  
ATOM   4562 HD23 LEU   292      39.534  52.227  41.635  1.00  0.00           H  
ATOM   4563  C   LEU   292      39.538  56.271  43.983  1.00  0.00           C  
ATOM   4564  O   LEU   292      40.620  56.864  43.922  1.00  0.00           O  
ATOM   4565  N   LEU   293      38.412  56.742  43.513  1.00  0.00           N  
ATOM   4566  H   LEU   293      37.542  56.260  43.684  1.00  0.00           H  
ATOM   4567  CA  LEU   293      38.435  58.075  42.823  1.00  0.00           C  
ATOM   4568  HA  LEU   293      39.359  58.175  42.254  1.00  0.00           H  
ATOM   4569  CB  LEU   293      37.099  58.176  41.967  1.00  0.00           C  
ATOM   4570  HB2 LEU   293      36.371  57.926  42.737  1.00  0.00           H  
ATOM   4571  HB3 LEU   293      36.969  59.200  41.616  1.00  0.00           H  
ATOM   4572  CG  LEU   293      36.989  57.142  40.827  1.00  0.00           C  
ATOM   4573  HG  LEU   293      37.126  56.111  41.153  1.00  0.00           H  
ATOM   4574  CD1 LEU   293      35.607  57.269  40.235  1.00  0.00           C  
ATOM   4575 HD11 LEU   293      34.802  57.181  40.964  1.00  0.00           H  
ATOM   4576 HD12 LEU   293      35.498  58.317  39.957  1.00  0.00           H  
ATOM   4577 HD13 LEU   293      35.424  56.760  39.288  1.00  0.00           H  
ATOM   4578  CD2 LEU   293      38.126  57.320  39.817  1.00  0.00           C  
ATOM   4579 HD21 LEU   293      38.004  58.371  39.554  1.00  0.00           H  
ATOM   4580 HD22 LEU   293      39.095  57.191  40.299  1.00  0.00           H  
ATOM   4581 HD23 LEU   293      37.943  56.723  38.923  1.00  0.00           H  
ATOM   4582  C   LEU   293      38.635  59.193  43.911  1.00  0.00           C  
ATOM   4583  O   LEU   293      39.253  60.187  43.582  1.00  0.00           O  
ATOM   4584  N   THR   294      38.259  58.906  45.180  1.00  0.00           N  
ATOM   4585  H   THR   294      37.611  58.136  45.263  1.00  0.00           H  
ATOM   4586  CA  THR   294      38.624  59.758  46.310  1.00  0.00           C  
ATOM   4587  HA  THR   294      38.458  60.782  45.977  1.00  0.00           H  
ATOM   4588  CB  THR   294      37.596  59.450  47.526  1.00  0.00           C  
ATOM   4589  HB  THR   294      37.815  58.488  47.989  1.00  0.00           H  
ATOM   4590  CG2 THR   294      37.945  60.478  48.625  1.00  0.00           C  
ATOM   4591 HG21 THR   294      38.977  60.458  48.973  1.00  0.00           H  
ATOM   4592 HG22 THR   294      37.732  61.461  48.204  1.00  0.00           H  
ATOM   4593 HG23 THR   294      37.338  60.146  49.467  1.00  0.00           H  
ATOM   4594  OG1 THR   294      36.206  59.543  47.091  1.00  0.00           O  
ATOM   4595  HG1 THR   294      35.940  58.685  46.753  1.00  0.00           H  
ATOM   4596  C   THR   294      40.123  59.771  46.698  1.00  0.00           C  
ATOM   4597  O   THR   294      40.710  60.864  46.804  1.00  0.00           O  
ATOM   4598  N   LEU   295      40.748  58.594  46.707  1.00  0.00           N  
ATOM   4599  H   LEU   295      40.195  57.756  46.600  1.00  0.00           H  
ATOM   4600  CA  LEU   295      42.203  58.472  46.620  1.00  0.00           C  
ATOM   4601  HA  LEU   295      42.573  58.944  47.530  1.00  0.00           H  
ATOM   4602  CB  LEU   295      42.682  57.044  46.557  1.00  0.00           C  
ATOM   4603  HB2 LEU   295      42.149  56.493  47.331  1.00  0.00           H  
ATOM   4604  HB3 LEU   295      42.423  56.570  45.610  1.00  0.00           H  
ATOM   4605  CG  LEU   295      44.144  56.716  46.751  1.00  0.00           C  
ATOM   4606  HG  LEU   295      44.762  57.261  46.037  1.00  0.00           H  
ATOM   4607  CD1 LEU   295      44.487  57.099  48.206  1.00  0.00           C  
ATOM   4608 HD11 LEU   295      45.550  56.899  48.344  1.00  0.00           H  
ATOM   4609 HD12 LEU   295      44.284  58.153  48.396  1.00  0.00           H  
ATOM   4610 HD13 LEU   295      43.868  56.559  48.922  1.00  0.00           H  
ATOM   4611  CD2 LEU   295      44.384  55.206  46.653  1.00  0.00           C  
ATOM   4612 HD21 LEU   295      44.040  54.873  45.674  1.00  0.00           H  
ATOM   4613 HD22 LEU   295      45.461  55.068  46.743  1.00  0.00           H  
ATOM   4614 HD23 LEU   295      43.837  54.678  47.434  1.00  0.00           H  
ATOM   4615  C   LEU   295      42.816  59.264  45.404  1.00  0.00           C  
ATOM   4616  O   LEU   295      43.646  60.139  45.552  1.00  0.00           O  
ATOM   4617  N   GLY   296      42.349  59.121  44.183  1.00  0.00           N  
ATOM   4618  H   GLY   296      41.546  58.512  44.117  1.00  0.00           H  
ATOM   4619  CA  GLY   296      42.869  59.865  43.057  1.00  0.00           C  
ATOM   4620  HA2 GLY   296      43.881  59.527  42.835  1.00  0.00           H  
ATOM   4621  HA3 GLY   296      42.216  59.689  42.203  1.00  0.00           H  
ATOM   4622  C   GLY   296      42.751  61.365  43.250  1.00  0.00           C  
ATOM   4623  O   GLY   296      43.696  62.101  42.932  1.00  0.00           O  
ATOM   4624  N   ARG   297      41.625  61.780  43.801  1.00  0.00           N  
ATOM   4625  H   ARG   297      40.926  61.074  43.984  1.00  0.00           H  
ATOM   4626  CA  ARG   297      41.207  63.103  44.182  1.00  0.00           C  
ATOM   4627  HA  ARG   297      41.280  63.795  43.343  1.00  0.00           H  
ATOM   4628  CB  ARG   297      39.730  63.192  44.660  1.00  0.00           C  
ATOM   4629  HB2 ARG   297      39.047  62.748  43.936  1.00  0.00           H  
ATOM   4630  HB3 ARG   297      39.751  62.721  45.643  1.00  0.00           H  
ATOM   4631  CG  ARG   297      39.172  64.622  44.878  1.00  0.00           C  
ATOM   4632  HG2 ARG   297      39.810  65.198  45.548  1.00  0.00           H  
ATOM   4633  HG3 ARG   297      39.290  65.223  43.977  1.00  0.00           H  
ATOM   4634  CD  ARG   297      37.666  64.460  45.348  1.00  0.00           C  
ATOM   4635  HD2 ARG   297      37.080  63.975  44.567  1.00  0.00           H  
ATOM   4636  HD3 ARG   297      37.811  63.851  46.240  1.00  0.00           H  
ATOM   4637  NE  ARG   297      37.076  65.739  45.778  1.00  0.00           N  
ATOM   4638  HE  ARG   297      37.339  66.593  45.307  1.00  0.00           H  
ATOM   4639  CZ  ARG   297      36.227  65.958  46.731  1.00  0.00           C  
ATOM   4640  NH1 ARG   297      35.652  64.979  47.410  1.00  0.00           N  
ATOM   4641 HH11 ARG   297      35.581  64.042  47.042  1.00  0.00           H  
ATOM   4642 HH12 ARG   297      35.104  65.241  48.217  1.00  0.00           H  
ATOM   4643  NH2 ARG   297      36.027  67.169  47.041  1.00  0.00           N  
ATOM   4644 HH21 ARG   297      36.334  67.926  46.447  1.00  0.00           H  
ATOM   4645 HH22 ARG   297      35.274  67.284  47.705  1.00  0.00           H  
ATOM   4646  C   ARG   297      42.168  63.654  45.241  1.00  0.00           C  
ATOM   4647  O   ARG   297      42.728  64.720  45.017  1.00  0.00           O  
ATOM   4648  N   VAL   298      42.396  62.938  46.359  1.00  0.00           N  
ATOM   4649  H   VAL   298      41.787  62.136  46.445  1.00  0.00           H  
ATOM   4650  CA  VAL   298      43.250  63.360  47.508  1.00  0.00           C  
ATOM   4651  HA  VAL   298      42.963  64.370  47.799  1.00  0.00           H  
ATOM   4652  CB  VAL   298      42.993  62.355  48.698  1.00  0.00           C  
ATOM   4653  HB  VAL   298      42.724  61.407  48.230  1.00  0.00           H  
ATOM   4654  CG1 VAL   298      44.169  62.094  49.708  1.00  0.00           C  
ATOM   4655 HG11 VAL   298      43.826  61.761  50.687  1.00  0.00           H  
ATOM   4656 HG12 VAL   298      44.675  61.211  49.318  1.00  0.00           H  
ATOM   4657 HG13 VAL   298      44.841  62.940  49.852  1.00  0.00           H  
ATOM   4658  CG2 VAL   298      41.848  62.960  49.499  1.00  0.00           C  
ATOM   4659 HG21 VAL   298      41.511  62.276  50.277  1.00  0.00           H  
ATOM   4660 HG22 VAL   298      42.086  63.896  50.005  1.00  0.00           H  
ATOM   4661 HG23 VAL   298      41.038  63.098  48.782  1.00  0.00           H  
ATOM   4662  C   VAL   298      44.741  63.515  47.040  1.00  0.00           C  
ATOM   4663  O   VAL   298      45.303  64.443  47.441  1.00  0.00           O  
ATOM   4664  N   ILE   299      45.251  62.648  46.145  1.00  0.00           N  
ATOM   4665  H   ILE   299      44.659  61.846  45.983  1.00  0.00           H  
ATOM   4666  CA  ILE   299      46.539  62.838  45.416  1.00  0.00           C  
ATOM   4667  HA  ILE   299      47.348  63.089  46.102  1.00  0.00           H  
ATOM   4668  CB  ILE   299      46.947  61.509  44.758  1.00  0.00           C  
ATOM   4669  HB  ILE   299      45.948  61.222  44.432  1.00  0.00           H  
ATOM   4670  CG2 ILE   299      47.909  61.611  43.581  1.00  0.00           C  
ATOM   4671 HG21 ILE   299      48.127  60.586  43.280  1.00  0.00           H  
ATOM   4672 HG22 ILE   299      47.390  62.011  42.710  1.00  0.00           H  
ATOM   4673 HG23 ILE   299      48.736  62.240  43.909  1.00  0.00           H  
ATOM   4674  CG1 ILE   299      47.226  60.468  45.820  1.00  0.00           C  
ATOM   4675 HG12 ILE   299      48.177  60.678  46.310  1.00  0.00           H  
ATOM   4676 HG13 ILE   299      46.363  60.521  46.483  1.00  0.00           H  
ATOM   4677  CD1 ILE   299      47.491  59.020  45.366  1.00  0.00           C  
ATOM   4678 HD11 ILE   299      47.323  58.434  46.269  1.00  0.00           H  
ATOM   4679 HD12 ILE   299      46.976  58.735  44.448  1.00  0.00           H  
ATOM   4680 HD13 ILE   299      48.565  58.981  45.179  1.00  0.00           H  
ATOM   4681  C   ILE   299      46.543  63.995  44.432  1.00  0.00           C  
ATOM   4682  O   ILE   299      47.467  64.783  44.417  1.00  0.00           O  
ATOM   4683  N   THR   300      45.454  64.182  43.676  1.00  0.00           N  
ATOM   4684  H   THR   300      44.763  63.449  43.751  1.00  0.00           H  
ATOM   4685  CA  THR   300      45.310  65.421  42.849  1.00  0.00           C  
ATOM   4686  HA  THR   300      46.198  65.413  42.217  1.00  0.00           H  
ATOM   4687  CB  THR   300      44.060  65.397  41.875  1.00  0.00           C  
ATOM   4688  HB  THR   300      43.121  65.347  42.426  1.00  0.00           H  
ATOM   4689  CG2 THR   300      43.924  66.536  40.830  1.00  0.00           C  
ATOM   4690 HG21 THR   300      42.985  66.418  40.290  1.00  0.00           H  
ATOM   4691 HG22 THR   300      43.937  67.455  41.415  1.00  0.00           H  
ATOM   4692 HG23 THR   300      44.800  66.610  40.185  1.00  0.00           H  
ATOM   4693  OG1 THR   300      44.183  64.155  41.179  1.00  0.00           O  
ATOM   4694  HG1 THR   300      44.285  63.423  41.792  1.00  0.00           H  
ATOM   4695  C   THR   300      45.298  66.716  43.682  1.00  0.00           C  
ATOM   4696  O   THR   300      46.029  67.650  43.271  1.00  0.00           O  
ATOM   4697  N   ALA   301      44.558  66.886  44.831  1.00  0.00           N  
ATOM   4698  H   ALA   301      44.059  66.096  45.215  1.00  0.00           H  
ATOM   4699  CA  ALA   301      44.717  68.108  45.640  1.00  0.00           C  
ATOM   4700  HA  ALA   301      44.435  68.945  45.000  1.00  0.00           H  
ATOM   4701  CB  ALA   301      43.685  68.001  46.706  1.00  0.00           C  
ATOM   4702  HB1 ALA   301      44.021  67.185  47.344  1.00  0.00           H  
ATOM   4703  HB2 ALA   301      43.439  68.924  47.232  1.00  0.00           H  
ATOM   4704  HB3 ALA   301      42.749  67.636  46.282  1.00  0.00           H  
ATOM   4705  C   ALA   301      46.132  68.327  46.171  1.00  0.00           C  
ATOM   4706  O   ALA   301      46.490  69.508  46.433  1.00  0.00           O  
ATOM   4707  N   LEU   302      46.941  67.260  46.358  1.00  0.00           N  
ATOM   4708  H   LEU   302      46.551  66.360  46.117  1.00  0.00           H  
ATOM   4709  CA  LEU   302      48.326  67.285  46.825  1.00  0.00           C  
ATOM   4710  HA  LEU   302      48.307  68.171  47.461  1.00  0.00           H  
ATOM   4711  CB  LEU   302      48.741  66.020  47.539  1.00  0.00           C  
ATOM   4712  HB2 LEU   302      48.460  65.201  46.876  1.00  0.00           H  
ATOM   4713  HB3 LEU   302      49.828  66.063  47.474  1.00  0.00           H  
ATOM   4714  CG  LEU   302      48.340  65.718  48.957  1.00  0.00           C  
ATOM   4715  HG  LEU   302      47.257  65.835  48.929  1.00  0.00           H  
ATOM   4716  CD1 LEU   302      48.682  64.261  49.302  1.00  0.00           C  
ATOM   4717 HD11 LEU   302      49.767  64.190  49.383  1.00  0.00           H  
ATOM   4718 HD12 LEU   302      48.353  64.041  50.318  1.00  0.00           H  
ATOM   4719 HD13 LEU   302      48.188  63.548  48.642  1.00  0.00           H  
ATOM   4720  CD2 LEU   302      49.050  66.719  49.874  1.00  0.00           C  
ATOM   4721 HD21 LEU   302      49.130  66.342  50.894  1.00  0.00           H  
ATOM   4722 HD22 LEU   302      50.087  66.683  49.540  1.00  0.00           H  
ATOM   4723 HD23 LEU   302      48.516  67.669  49.892  1.00  0.00           H  
ATOM   4724  C   LEU   302      49.254  67.703  45.716  1.00  0.00           C  
ATOM   4725  O   LEU   302      50.330  68.309  45.969  1.00  0.00           O  
ATOM   4726  N   VAL   303      48.953  67.354  44.479  1.00  0.00           N  
ATOM   4727  H   VAL   303      48.098  66.837  44.333  1.00  0.00           H  
ATOM   4728  CA  VAL   303      49.874  67.559  43.327  1.00  0.00           C  
ATOM   4729  HA  VAL   303      50.908  67.462  43.657  1.00  0.00           H  
ATOM   4730  CB  VAL   303      49.863  66.466  42.252  1.00  0.00           C  
ATOM   4731  HB  VAL   303      48.842  66.440  41.870  1.00  0.00           H  
ATOM   4732  CG1 VAL   303      50.694  66.857  40.984  1.00  0.00           C  
ATOM   4733 HG11 VAL   303      50.389  67.734  40.412  1.00  0.00           H  
ATOM   4734 HG12 VAL   303      51.726  66.952  41.323  1.00  0.00           H  
ATOM   4735 HG13 VAL   303      50.736  66.033  40.272  1.00  0.00           H  
ATOM   4736  CG2 VAL   303      50.350  65.129  42.776  1.00  0.00           C  
ATOM   4737 HG21 VAL   303      50.469  64.328  42.046  1.00  0.00           H  
ATOM   4738 HG22 VAL   303      51.288  65.222  43.324  1.00  0.00           H  
ATOM   4739 HG23 VAL   303      49.659  64.846  43.569  1.00  0.00           H  
ATOM   4740  C   VAL   303      49.542  68.979  42.750  1.00  0.00           C  
ATOM   4741  O   VAL   303      50.476  69.647  42.368  1.00  0.00           O  
ATOM   4742  N   GLU   304      48.244  69.397  42.631  1.00  0.00           N  
ATOM   4743  H   GLU   304      47.468  68.794  42.866  1.00  0.00           H  
ATOM   4744  CA  GLU   304      47.777  70.717  42.190  1.00  0.00           C  
ATOM   4745  HA  GLU   304      48.257  71.013  41.257  1.00  0.00           H  
ATOM   4746  CB  GLU   304      46.360  70.643  41.799  1.00  0.00           C  
ATOM   4747  HB2 GLU   304      45.727  70.369  42.643  1.00  0.00           H  
ATOM   4748  HB3 GLU   304      46.070  71.637  41.457  1.00  0.00           H  
ATOM   4749  CG  GLU   304      46.055  69.650  40.605  1.00  0.00           C  
ATOM   4750  HG2 GLU   304      46.472  68.665  40.817  1.00  0.00           H  
ATOM   4751  HG3 GLU   304      44.984  69.448  40.582  1.00  0.00           H  
ATOM   4752  CD  GLU   304      46.357  70.262  39.227  1.00  0.00           C  
ATOM   4753  OE1 GLU   304      46.003  71.433  38.932  1.00  0.00           O  
ATOM   4754  OE2 GLU   304      46.969  69.606  38.387  1.00  0.00           O  
ATOM   4755  C   GLU   304      48.138  71.825  43.310  1.00  0.00           C  
ATOM   4756  O   GLU   304      47.826  73.054  43.151  1.00  0.00           O  
ATOM   4757  N   ARG   305      48.740  71.369  44.398  1.00  0.00           N  
ATOM   4758  H   ARG   305      48.880  70.371  44.449  1.00  0.00           H  
ATOM   4759  CA  ARG   305      48.995  72.201  45.631  1.00  0.00           C  
ATOM   4760  HA  ARG   305      49.181  71.502  46.447  1.00  0.00           H  
ATOM   4761  CB  ARG   305      50.230  73.114  45.478  1.00  0.00           C  
ATOM   4762  HB2 ARG   305      50.037  74.013  44.893  1.00  0.00           H  
ATOM   4763  HB3 ARG   305      50.544  73.442  46.469  1.00  0.00           H  
ATOM   4764  CG  ARG   305      51.414  72.444  44.811  1.00  0.00           C  
ATOM   4765  HG2 ARG   305      51.143  72.165  43.793  1.00  0.00           H  
ATOM   4766  HG3 ARG   305      52.173  73.197  44.598  1.00  0.00           H  
ATOM   4767  CD  ARG   305      51.968  71.228  45.522  1.00  0.00           C  
ATOM   4768  HD2 ARG   305      52.306  71.533  46.512  1.00  0.00           H  
ATOM   4769  HD3 ARG   305      51.121  70.545  45.595  1.00  0.00           H  
ATOM   4770  NE  ARG   305      53.039  70.618  44.734  1.00  0.00           N  
ATOM   4771  HE  ARG   305      53.536  71.256  44.129  1.00  0.00           H  
ATOM   4772  CZ  ARG   305      53.635  69.459  44.965  1.00  0.00           C  
ATOM   4773  NH1 ARG   305      53.048  68.446  45.488  1.00  0.00           N  
ATOM   4774 HH11 ARG   305      52.085  68.490  45.788  1.00  0.00           H  
ATOM   4775 HH12 ARG   305      53.585  67.595  45.576  1.00  0.00           H  
ATOM   4776  NH2 ARG   305      54.830  69.245  44.430  1.00  0.00           N  
ATOM   4777 HH21 ARG   305      55.250  69.905  43.791  1.00  0.00           H  
ATOM   4778 HH22 ARG   305      55.279  68.344  44.504  1.00  0.00           H  
ATOM   4779  C   ARG   305      47.758  72.994  46.066  1.00  0.00           C  
ATOM   4780  O   ARG   305      47.869  74.180  46.520  1.00  0.00           O  
ATOM   4781  N   THR   306      46.560  72.420  45.947  1.00  0.00           N  
ATOM   4782  H   THR   306      46.427  71.539  45.472  1.00  0.00           H  
ATOM   4783  CA  THR   306      45.292  73.035  46.261  1.00  0.00           C  
ATOM   4784  HA  THR   306      45.061  74.012  45.839  1.00  0.00           H  
ATOM   4785  CB  THR   306      44.122  72.076  45.909  1.00  0.00           C  
ATOM   4786  HB  THR   306      43.976  71.293  46.653  1.00  0.00           H  
ATOM   4787  CG2 THR   306      42.699  72.777  45.863  1.00  0.00           C  
ATOM   4788 HG21 THR   306      42.021  72.075  45.378  1.00  0.00           H  
ATOM   4789 HG22 THR   306      42.223  72.870  46.839  1.00  0.00           H  
ATOM   4790 HG23 THR   306      42.821  73.786  45.470  1.00  0.00           H  
ATOM   4791  OG1 THR   306      44.317  71.536  44.610  1.00  0.00           O  
ATOM   4792  HG1 THR   306      43.590  70.954  44.376  1.00  0.00           H  
ATOM   4793  C   THR   306      45.158  73.405  47.789  1.00  0.00           C  
ATOM   4794  O   THR   306      45.597  72.576  48.605  1.00  0.00           O  
ATOM   4795  N   PRO   307      44.539  74.579  48.155  1.00  0.00           N  
ATOM   4796  CD  PRO   307      44.283  75.761  47.334  1.00  0.00           C  
ATOM   4797  HD2 PRO   307      43.269  75.624  46.959  1.00  0.00           H  
ATOM   4798  HD3 PRO   307      45.063  75.787  46.573  1.00  0.00           H  
ATOM   4799  CG  PRO   307      44.479  76.934  48.221  1.00  0.00           C  
ATOM   4800  HG2 PRO   307      43.856  77.803  48.011  1.00  0.00           H  
ATOM   4801  HG3 PRO   307      45.534  77.205  48.168  1.00  0.00           H  
ATOM   4802  CB  PRO   307      44.045  76.405  49.581  1.00  0.00           C  
ATOM   4803  HB2 PRO   307      42.965  76.525  49.663  1.00  0.00           H  
ATOM   4804  HB3 PRO   307      44.415  76.956  50.445  1.00  0.00           H  
ATOM   4805  CA  PRO   307      44.493  74.962  49.551  1.00  0.00           C  
ATOM   4806  HA  PRO   307      45.535  74.926  49.868  1.00  0.00           H  
ATOM   4807  C   PRO   307      43.627  74.108  50.595  1.00  0.00           C  
ATOM   4808  O   PRO   307      43.534  74.444  51.742  1.00  0.00           O  
ATOM   4809  N   HIE   308      43.067  73.025  50.109  1.00  0.00           N  
ATOM   4810  H   HIE   308      43.192  72.759  49.142  1.00  0.00           H  
ATOM   4811  CA  HIE   308      42.349  71.997  50.965  1.00  0.00           C  
ATOM   4812  HA  HIE   308      42.804  71.994  51.955  1.00  0.00           H  
ATOM   4813  CB  HIE   308      40.829  72.281  51.091  1.00  0.00           C  
ATOM   4814  HB2 HIE   308      40.641  73.143  51.731  1.00  0.00           H  
ATOM   4815  HB3 HIE   308      40.340  72.373  50.121  1.00  0.00           H  
ATOM   4816  CG  HIE   308      40.102  71.230  51.840  1.00  0.00           C  
ATOM   4817  ND1 HIE   308      40.239  70.987  53.185  1.00  0.00           N  
ATOM   4818  CE1 HIE   308      39.617  69.816  53.329  1.00  0.00           C  
ATOM   4819  HE1 HIE   308      39.392  69.407  54.303  1.00  0.00           H  
ATOM   4820  NE2 HIE   308      38.958  69.389  52.223  1.00  0.00           N  
ATOM   4821  HE2 HIE   308      38.350  68.596  52.080  1.00  0.00           H  
ATOM   4822  CD2 HIE   308      39.279  70.333  51.236  1.00  0.00           C  
ATOM   4823  HD2 HIE   308      39.046  70.279  50.183  1.00  0.00           H  
ATOM   4824  C   HIE   308      42.650  70.596  50.405  1.00  0.00           C  
ATOM   4825  O   HIE   308      42.669  70.430  49.253  1.00  0.00           O  
ATOM   4826  N   VAL   309      42.752  69.539  51.279  1.00  0.00           N  
ATOM   4827  H   VAL   309      42.654  69.663  52.276  1.00  0.00           H  
ATOM   4828  CA  VAL   309      42.952  68.123  50.872  1.00  0.00           C  
ATOM   4829  HA  VAL   309      42.966  68.004  49.788  1.00  0.00           H  
ATOM   4830  CB  VAL   309      44.351  67.618  51.212  1.00  0.00           C  
ATOM   4831  HB  VAL   309      44.525  67.903  52.250  1.00  0.00           H  
ATOM   4832  CG1 VAL   309      44.433  66.081  50.911  1.00  0.00           C  
ATOM   4833 HG11 VAL   309      43.852  65.534  51.654  1.00  0.00           H  
ATOM   4834 HG12 VAL   309      44.016  65.872  49.926  1.00  0.00           H  
ATOM   4835 HG13 VAL   309      45.495  65.872  51.040  1.00  0.00           H  
ATOM   4836  CG2 VAL   309      45.426  68.379  50.380  1.00  0.00           C  
ATOM   4837 HG21 VAL   309      46.384  67.935  50.651  1.00  0.00           H  
ATOM   4838 HG22 VAL   309      45.313  68.222  49.307  1.00  0.00           H  
ATOM   4839 HG23 VAL   309      45.453  69.431  50.664  1.00  0.00           H  
ATOM   4840  C   VAL   309      41.746  67.300  51.431  1.00  0.00           C  
ATOM   4841  O   VAL   309      41.669  67.166  52.679  1.00  0.00           O  
ATOM   4842  N   PRO   310      40.943  66.626  50.666  1.00  0.00           N  
ATOM   4843  CD  PRO   310      40.907  66.649  49.203  1.00  0.00           C  
ATOM   4844  HD2 PRO   310      41.279  65.735  48.741  1.00  0.00           H  
ATOM   4845  HD3 PRO   310      41.434  67.511  48.793  1.00  0.00           H  
ATOM   4846  CG  PRO   310      39.471  66.843  48.823  1.00  0.00           C  
ATOM   4847  HG2 PRO   310      39.334  66.618  47.766  1.00  0.00           H  
ATOM   4848  HG3 PRO   310      39.146  67.857  49.059  1.00  0.00           H  
ATOM   4849  CB  PRO   310      38.795  65.919  49.719  1.00  0.00           C  
ATOM   4850  HB2 PRO   310      38.779  64.905  49.318  1.00  0.00           H  
ATOM   4851  HB3 PRO   310      37.775  66.216  49.960  1.00  0.00           H  
ATOM   4852  CA  PRO   310      39.649  66.034  51.036  1.00  0.00           C  
ATOM   4853  HA  PRO   310      39.051  66.714  51.642  1.00  0.00           H  
ATOM   4854  C   PRO   310      39.822  64.666  51.752  1.00  0.00           C  
ATOM   4855  O   PRO   310      38.973  63.821  51.570  1.00  0.00           O  
ATOM   4856  N   TYR   311      40.819  64.499  52.666  1.00  0.00           N  
ATOM   4857  H   TYR   311      41.361  65.317  52.904  1.00  0.00           H  
ATOM   4858  CA  TYR   311      41.042  63.251  53.343  1.00  0.00           C  
ATOM   4859  HA  TYR   311      41.441  62.462  52.706  1.00  0.00           H  
ATOM   4860  CB  TYR   311      42.107  63.583  54.406  1.00  0.00           C  
ATOM   4861  HB2 TYR   311      41.681  64.325  55.081  1.00  0.00           H  
ATOM   4862  HB3 TYR   311      42.320  62.739  55.063  1.00  0.00           H  
ATOM   4863  CG  TYR   311      43.480  63.959  53.935  1.00  0.00           C  
ATOM   4864  CD1 TYR   311      44.163  62.897  53.298  1.00  0.00           C  
ATOM   4865  HD1 TYR   311      43.628  61.973  53.136  1.00  0.00           H  
ATOM   4866  CE1 TYR   311      45.454  63.147  52.856  1.00  0.00           C  
ATOM   4867  HE1 TYR   311      45.914  62.322  52.333  1.00  0.00           H  
ATOM   4868  CZ  TYR   311      46.191  64.331  53.138  1.00  0.00           C  
ATOM   4869  OH  TYR   311      47.449  64.576  52.689  1.00  0.00           O  
ATOM   4870  HH  TYR   311      48.057  63.832  52.673  1.00  0.00           H  
ATOM   4871  CE2 TYR   311      45.435  65.382  53.760  1.00  0.00           C  
ATOM   4872  HE2 TYR   311      45.950  66.285  54.057  1.00  0.00           H  
ATOM   4873  CD2 TYR   311      44.132  65.143  54.167  1.00  0.00           C  
ATOM   4874  HD2 TYR   311      43.653  65.928  54.734  1.00  0.00           H  
ATOM   4875  C   TYR   311      39.879  62.620  54.103  1.00  0.00           C  
ATOM   4876  O   TYR   311      39.823  61.369  54.228  1.00  0.00           O  
ATOM   4877  N   ARG   312      38.910  63.389  54.604  1.00  0.00           N  
ATOM   4878  H   ARG   312      39.046  64.390  54.601  1.00  0.00           H  
ATOM   4879  CA  ARG   312      37.810  62.843  55.394  1.00  0.00           C  
ATOM   4880  HA  ARG   312      38.219  61.956  55.877  1.00  0.00           H  
ATOM   4881  CB  ARG   312      37.357  63.747  56.620  1.00  0.00           C  
ATOM   4882  HB2 ARG   312      37.133  64.768  56.310  1.00  0.00           H  
ATOM   4883  HB3 ARG   312      36.386  63.497  57.047  1.00  0.00           H  
ATOM   4884  CG  ARG   312      38.320  63.842  57.771  1.00  0.00           C  
ATOM   4885  HG2 ARG   312      38.677  62.907  58.202  1.00  0.00           H  
ATOM   4886  HG3 ARG   312      39.099  64.533  57.448  1.00  0.00           H  
ATOM   4887  CD  ARG   312      37.472  64.559  58.855  1.00  0.00           C  
ATOM   4888  HD2 ARG   312      37.106  65.362  58.215  1.00  0.00           H  
ATOM   4889  HD3 ARG   312      36.609  63.969  59.165  1.00  0.00           H  
ATOM   4890  NE  ARG   312      38.238  65.152  60.038  1.00  0.00           N  
ATOM   4891  HE  ARG   312      38.978  65.810  59.835  1.00  0.00           H  
ATOM   4892  CZ  ARG   312      38.190  64.903  61.318  1.00  0.00           C  
ATOM   4893  NH1 ARG   312      37.398  64.029  61.893  1.00  0.00           N  
ATOM   4894 HH11 ARG   312      36.606  63.691  61.366  1.00  0.00           H  
ATOM   4895 HH12 ARG   312      37.609  63.708  62.827  1.00  0.00           H  
ATOM   4896  NH2 ARG   312      38.943  65.568  62.106  1.00  0.00           N  
ATOM   4897 HH21 ARG   312      39.741  66.079  61.756  1.00  0.00           H  
ATOM   4898 HH22 ARG   312      38.878  65.300  63.077  1.00  0.00           H  
ATOM   4899  C   ARG   312      36.600  62.313  54.565  1.00  0.00           C  
ATOM   4900  O   ARG   312      35.622  61.834  55.169  1.00  0.00           O  
ATOM   4901  N   GLU   313      36.621  62.420  53.226  1.00  0.00           N  
ATOM   4902  H   GLU   313      37.349  62.905  52.721  1.00  0.00           H  
ATOM   4903  CA  GLU   313      35.529  61.999  52.269  1.00  0.00           C  
ATOM   4904  HA  GLU   313      34.550  62.246  52.680  1.00  0.00           H  
ATOM   4905  CB  GLU   313      35.695  62.708  50.961  1.00  0.00           C  
ATOM   4906  HB2 GLU   313      36.651  62.414  50.528  1.00  0.00           H  
ATOM   4907  HB3 GLU   313      34.841  62.512  50.313  1.00  0.00           H  
ATOM   4908  CG  GLU   313      35.715  64.308  51.035  1.00  0.00           C  
ATOM   4909  HG2 GLU   313      36.616  64.593  51.577  1.00  0.00           H  
ATOM   4910  HG3 GLU   313      35.846  64.676  50.017  1.00  0.00           H  
ATOM   4911  CD  GLU   313      34.526  64.862  51.779  1.00  0.00           C  
ATOM   4912  OE1 GLU   313      33.360  64.590  51.446  1.00  0.00           O  
ATOM   4913  OE2 GLU   313      34.704  65.519  52.868  1.00  0.00           O  
ATOM   4914  C   GLU   313      35.570  60.514  51.987  1.00  0.00           C  
ATOM   4915  O   GLU   313      34.657  59.935  51.393  1.00  0.00           O  
ATOM   4916  N   SER   314      36.645  59.767  52.352  1.00  0.00           N  
ATOM   4917  H   SER   314      37.478  60.134  52.790  1.00  0.00           H  
ATOM   4918  CA  SER   314      36.774  58.325  52.406  1.00  0.00           C  
ATOM   4919  HA  SER   314      35.766  57.911  52.419  1.00  0.00           H  
ATOM   4920  CB  SER   314      37.489  57.779  51.136  1.00  0.00           C  
ATOM   4921  HB2 SER   314      36.794  57.936  50.311  1.00  0.00           H  
ATOM   4922  HB3 SER   314      38.439  58.297  51.008  1.00  0.00           H  
ATOM   4923  OG  SER   314      37.723  56.410  51.283  1.00  0.00           O  
ATOM   4924  HG  SER   314      36.911  55.925  51.114  1.00  0.00           H  
ATOM   4925  C   SER   314      37.533  57.989  53.699  1.00  0.00           C  
ATOM   4926  O   SER   314      38.437  58.652  54.078  1.00  0.00           O  
ATOM   4927  N   LYS   315      37.203  56.867  54.324  1.00  0.00           N  
ATOM   4928  H   LYS   315      36.330  56.461  54.019  1.00  0.00           H  
ATOM   4929  CA  LYS   315      37.919  56.187  55.411  1.00  0.00           C  
ATOM   4930  HA  LYS   315      38.010  56.873  56.253  1.00  0.00           H  
ATOM   4931  CB  LYS   315      37.111  54.996  55.872  1.00  0.00           C  
ATOM   4932  HB2 LYS   315      36.738  54.393  55.044  1.00  0.00           H  
ATOM   4933  HB3 LYS   315      37.803  54.396  56.463  1.00  0.00           H  
ATOM   4934  CG  LYS   315      35.941  55.507  56.765  1.00  0.00           C  
ATOM   4935  HG2 LYS   315      36.432  56.204  57.444  1.00  0.00           H  
ATOM   4936  HG3 LYS   315      35.185  55.909  56.091  1.00  0.00           H  
ATOM   4937  CD  LYS   315      35.260  54.424  57.595  1.00  0.00           C
[truncated: 77,070 more chars]
