# Supplementary material for: Molecular Dynamics Simulations Provide Further Insights into the Allosteric Regulation of the Kinesin‑5 Motor Domain by Loop 5
Source: J Chem Inf Model. 2026 Mar 12;66(7):4101–15. doi: 10.1021/acs.jcim.5c02999 (PMC13080997; doi:10.1021/acs.jcim.5c02999)
Supplement: Supplementary file 2 [file ci5c02999_si_002.zip › Electronic_Supporting_Information/Loop_Clustering/Output/Reconstituted_structures_from_clust/APO_c1.pdb]

CRYST1   97.888   98.394   98.021  90.00  90.00  90.00               1
ATOM      1  N   MET     1      62.292  60.525  22.121  1.00  0.00           N  
ATOM      2  H1  MET     1      61.849  61.013  21.355  1.00  0.00           H  
ATOM      3  H2  MET     1      62.062  60.956  23.005  1.00  0.00           H  
ATOM      4  H3  MET     1      63.298  60.472  22.047  1.00  0.00           H  
ATOM      5  CA  MET     1      61.958  59.044  22.174  1.00  0.00           C  
ATOM      6  HA  MET     1      60.876  58.935  22.244  1.00  0.00           H  
ATOM      7  CB  MET     1      62.520  58.229  20.940  1.00  0.00           C  
ATOM      8  HB2 MET     1      62.223  57.211  21.194  1.00  0.00           H  
ATOM      9  HB3 MET     1      62.071  58.629  20.031  1.00  0.00           H  
ATOM     10  CG  MET     1      63.987  58.141  20.749  1.00  0.00           C  
ATOM     11  HG2 MET     1      64.345  57.804  21.722  1.00  0.00           H  
ATOM     12  HG3 MET     1      64.190  57.274  20.120  1.00  0.00           H  
ATOM     13  SD  MET     1      64.823  59.668  20.096  1.00  0.00           S  
ATOM     14  CE  MET     1      66.187  59.935  21.301  1.00  0.00           C  
ATOM     15  HE1 MET     1      67.013  60.512  20.885  1.00  0.00           H  
ATOM     16  HE2 MET     1      65.789  60.392  22.208  1.00  0.00           H  
ATOM     17  HE3 MET     1      66.685  58.986  21.503  1.00  0.00           H  
ATOM     18  C   MET     1      62.554  58.500  23.442  1.00  0.00           C  
ATOM     19  O   MET     1      63.483  59.055  23.995  1.00  0.00           O  
ATOM     20  N   ALA     2      62.062  57.347  23.924  1.00  0.00           N  
ATOM     21  H   ALA     2      61.327  57.077  23.286  1.00  0.00           H  
ATOM     22  CA  ALA     2      62.522  56.518  25.024  1.00  0.00           C  
ATOM     23  HA  ALA     2      62.438  57.001  25.997  1.00  0.00           H  
ATOM     24  CB  ALA     2      61.672  55.271  25.014  1.00  0.00           C  
ATOM     25  HB1 ALA     2      62.009  54.510  25.717  1.00  0.00           H  
ATOM     26  HB2 ALA     2      60.626  55.574  24.953  1.00  0.00           H  
ATOM     27  HB3 ALA     2      61.907  54.855  24.035  1.00  0.00           H  
ATOM     28  C   ALA     2      64.004  56.151  24.903  1.00  0.00           C  
ATOM     29  O   ALA     2      64.511  55.822  23.839  1.00  0.00           O  
ATOM     30  N   SER     3      64.788  56.280  26.011  1.00  0.00           N  
ATOM     31  H   SER     3      64.391  56.705  26.836  1.00  0.00           H  
ATOM     32  CA  SER     3      66.127  55.774  26.032  1.00  0.00           C  
ATOM     33  HA  SER     3      66.580  55.898  25.048  1.00  0.00           H  
ATOM     34  CB  SER     3      66.972  56.652  26.876  1.00  0.00           C  
ATOM     35  HB2 SER     3      67.984  56.312  26.657  1.00  0.00           H  
ATOM     36  HB3 SER     3      66.920  57.716  26.642  1.00  0.00           H  
ATOM     37  OG  SER     3      66.767  56.532  28.273  1.00  0.00           O  
ATOM     38  HG  SER     3      67.344  55.878  28.673  1.00  0.00           H  
ATOM     39  C   SER     3      66.241  54.327  26.436  1.00  0.00           C  
ATOM     40  O   SER     3      67.390  53.862  26.492  1.00  0.00           O  
ATOM     41  N   GLN     4      65.145  53.706  26.828  1.00  0.00           N  
ATOM     42  H   GLN     4      64.279  54.223  26.786  1.00  0.00           H  
ATOM     43  CA  GLN     4      65.065  52.345  27.297  1.00  0.00           C  
ATOM     44  HA  GLN     4      66.072  52.049  27.591  1.00  0.00           H  
ATOM     45  CB  GLN     4      64.199  52.236  28.561  1.00  0.00           C  
ATOM     46  HB2 GLN     4      63.259  52.697  28.255  1.00  0.00           H  
ATOM     47  HB3 GLN     4      64.051  51.167  28.710  1.00  0.00           H  
ATOM     48  CG  GLN     4      64.639  52.962  29.791  1.00  0.00           C  
ATOM     49  HG2 GLN     4      64.519  54.036  29.650  1.00  0.00           H  
ATOM     50  HG3 GLN     4      63.905  52.697  30.551  1.00  0.00           H  
ATOM     51  CD  GLN     4      66.002  52.472  30.402  1.00  0.00           C  
ATOM     52  OE1 GLN     4      66.653  51.577  29.907  1.00  0.00           O  
ATOM     53  NE2 GLN     4      66.456  53.076  31.507  1.00  0.00           N  
ATOM     54 HE21 GLN     4      65.957  53.812  31.987  1.00  0.00           H  
ATOM     55 HE22 GLN     4      67.349  52.735  31.833  1.00  0.00           H  
ATOM     56  C   GLN     4      64.728  51.429  26.095  1.00  0.00           C  
ATOM     57  O   GLN     4      64.094  51.895  25.128  1.00  0.00           O  
ATOM     58  N   PRO     5      65.130  50.181  26.260  1.00  0.00           N  
ATOM     59  CD  PRO     5      65.947  49.630  27.346  1.00  0.00           C  
ATOM     60  HD2 PRO     5      65.467  49.751  28.318  1.00  0.00           H  
ATOM     61  HD3 PRO     5      66.929  50.102  27.316  1.00  0.00           H  
ATOM     62  CG  PRO     5      66.152  48.145  27.075  1.00  0.00           C  
ATOM     63  HG2 PRO     5      65.568  47.560  27.786  1.00  0.00           H  
ATOM     64  HG3 PRO     5      67.199  47.844  27.103  1.00  0.00           H  
ATOM     65  CB  PRO     5      65.643  47.967  25.621  1.00  0.00           C  
ATOM     66  HB2 PRO     5      65.005  47.084  25.605  1.00  0.00           H  
ATOM     67  HB3 PRO     5      66.490  47.940  24.935  1.00  0.00           H  
ATOM     68  CA  PRO     5      64.738  49.141  25.266  1.00  0.00           C  
ATOM     69  HA  PRO     5      64.890  49.516  24.254  1.00  0.00           H  
ATOM     70  C   PRO     5      63.237  48.821  25.522  1.00  0.00           C  
ATOM     71  O   PRO     5      62.674  49.045  26.589  1.00  0.00           O  
ATOM     72  N   ASN     6      62.656  48.242  24.457  1.00  0.00           N  
ATOM     73  H   ASN     6      63.200  48.118  23.616  1.00  0.00           H  
ATOM     74  CA  ASN     6      61.213  47.760  24.470  1.00  0.00           C  
ATOM     75  HA  ASN     6      60.556  48.581  24.758  1.00  0.00           H  
ATOM     76  CB  ASN     6      60.810  47.294  23.094  1.00  0.00           C  
ATOM     77  HB2 ASN     6      61.321  46.391  22.759  1.00  0.00           H  
ATOM     78  HB3 ASN     6      59.813  46.866  22.986  1.00  0.00           H  
ATOM     79  CG  ASN     6      60.975  48.291  21.994  1.00  0.00           C  
ATOM     80  OD1 ASN     6      61.942  48.297  21.211  1.00  0.00           O  
ATOM     81  ND2 ASN     6      60.101  49.262  21.978  1.00  0.00           N  
ATOM     82 HD21 ASN     6      60.186  50.015  21.310  1.00  0.00           H  
ATOM     83 HD22 ASN     6      59.473  49.284  22.769  1.00  0.00           H  
ATOM     84  C   ASN     6      60.959  46.659  25.533  1.00  0.00           C  
ATOM     85  O   ASN     6      59.882  46.525  26.005  1.00  0.00           O  
ATOM     86  N   SER     7      61.994  45.881  25.917  1.00  0.00           N  
ATOM     87  H   SER     7      62.914  46.155  25.605  1.00  0.00           H  
ATOM     88  CA  SER     7      61.659  44.685  26.779  1.00  0.00           C  
ATOM     89  HA  SER     7      60.854  44.993  27.446  1.00  0.00           H  
ATOM     90  CB  SER     7      61.219  43.595  25.845  1.00  0.00           C  
ATOM     91  HB2 SER     7      60.716  42.719  26.255  1.00  0.00           H  
ATOM     92  HB3 SER     7      60.486  43.977  25.134  1.00  0.00           H  
ATOM     93  OG  SER     7      62.325  43.174  25.072  1.00  0.00           O  
ATOM     94  HG  SER     7      62.630  43.928  24.562  1.00  0.00           H  
ATOM     95  C   SER     7      62.867  44.334  27.634  1.00  0.00           C  
ATOM     96  O   SER     7      64.009  44.758  27.313  1.00  0.00           O  
ATOM     97  N   SER     8      62.599  43.451  28.660  1.00  0.00           N  
ATOM     98  H   SER     8      61.625  43.225  28.800  1.00  0.00           H  
ATOM     99  CA  SER     8      63.657  42.901  29.463  1.00  0.00           C  
ATOM    100  HA  SER     8      64.251  43.710  29.889  1.00  0.00           H  
ATOM    101  CB  SER     8      62.922  42.126  30.587  1.00  0.00           C  
ATOM    102  HB2 SER     8      63.602  41.647  31.292  1.00  0.00           H  
ATOM    103  HB3 SER     8      62.211  42.711  31.170  1.00  0.00           H  
ATOM    104  OG  SER     8      62.122  41.069  30.030  1.00  0.00           O  
ATOM    105  HG  SER     8      62.316  40.201  30.391  1.00  0.00           H  
ATOM    106  C   SER     8      64.567  41.995  28.641  1.00  0.00           C  
ATOM    107  O   SER     8      65.753  42.008  28.998  1.00  0.00           O  
ATOM    108  N   ALA     9      64.102  41.435  27.494  1.00  0.00           N  
ATOM    109  H   ALA     9      63.157  41.638  27.199  1.00  0.00           H  
ATOM    110  CA  ALA     9      64.901  40.582  26.555  1.00  0.00           C  
ATOM    111  HA  ALA     9      65.496  39.921  27.185  1.00  0.00           H  
ATOM    112  CB  ALA     9      63.952  39.758  25.675  1.00  0.00           C  
ATOM    113  HB1 ALA     9      63.324  39.177  26.350  1.00  0.00           H  
ATOM    114  HB2 ALA     9      63.231  40.361  25.124  1.00  0.00           H  
ATOM    115  HB3 ALA     9      64.567  39.189  24.978  1.00  0.00           H  
ATOM    116  C   ALA     9      65.997  41.294  25.720  1.00  0.00           C  
ATOM    117  O   ALA     9      66.789  40.722  25.021  1.00  0.00           O  
ATOM    118  N   LYS    10      66.130  42.611  25.942  1.00  0.00           N  
ATOM    119  H   LYS    10      65.382  43.084  26.429  1.00  0.00           H  
ATOM    120  CA  LYS    10      67.233  43.471  25.471  1.00  0.00           C  
ATOM    121  HA  LYS    10      68.105  42.908  25.138  1.00  0.00           H  
ATOM    122  CB  LYS    10      66.727  44.383  24.306  1.00  0.00           C  
ATOM    123  HB2 LYS    10      65.917  43.874  23.783  1.00  0.00           H  
ATOM    124  HB3 LYS    10      66.353  45.337  24.675  1.00  0.00           H  
ATOM    125  CG  LYS    10      67.898  44.609  23.308  1.00  0.00           C  
ATOM    126  HG2 LYS    10      68.729  45.118  23.797  1.00  0.00           H  
ATOM    127  HG3 LYS    10      68.245  43.670  22.878  1.00  0.00           H  
ATOM    128  CD  LYS    10      67.288  45.395  22.130  1.00  0.00           C  
ATOM    129  HD2 LYS    10      66.397  44.868  21.788  1.00  0.00           H  
ATOM    130  HD3 LYS    10      66.934  46.391  22.399  1.00  0.00           H  
ATOM    131  CE  LYS    10      68.326  45.673  21.042  1.00  0.00           C  
ATOM    132  HE2 LYS    10      69.072  46.346  21.465  1.00  0.00           H  
ATOM    133  HE3 LYS    10      68.889  44.768  20.812  1.00  0.00           H  
ATOM    134  NZ  LYS    10      67.829  46.348  19.859  1.00  0.00           N  
ATOM    135  HZ1 LYS    10      66.913  45.977  19.651  1.00  0.00           H  
ATOM    136  HZ2 LYS    10      67.650  47.314  20.092  1.00  0.00           H  
ATOM    137  HZ3 LYS    10      68.422  46.256  19.046  1.00  0.00           H  
ATOM    138  C   LYS    10      67.782  44.314  26.587  1.00  0.00           C  
ATOM    139  O   LYS    10      68.769  44.994  26.340  1.00  0.00           O  
ATOM    140  N   LYS    11      67.249  44.337  27.812  1.00  0.00           N  
ATOM    141  H   LYS    11      66.357  43.874  27.918  1.00  0.00           H  
ATOM    142  CA  LYS    11      67.799  44.977  29.058  1.00  0.00           C  
ATOM    143  HA  LYS    11      67.918  46.047  28.883  1.00  0.00           H  
ATOM    144  CB  LYS    11      66.905  44.565  30.316  1.00  0.00           C  
ATOM    145  HB2 LYS    11      65.866  44.864  30.176  1.00  0.00           H  
ATOM    146  HB3 LYS    11      67.026  43.505  30.535  1.00  0.00           H  
ATOM    147  CG  LYS    11      67.312  45.384  31.627  1.00  0.00           C  
ATOM    148  HG2 LYS    11      68.326  45.110  31.917  1.00  0.00           H  
ATOM    149  HG3 LYS    11      67.243  46.456  31.442  1.00  0.00           H  
ATOM    150  CD  LYS    11      66.407  45.104  32.880  1.00  0.00           C  
ATOM    151  HD2 LYS    11      65.374  45.247  32.561  1.00  0.00           H  
ATOM    152  HD3 LYS    11      66.414  44.046  33.140  1.00  0.00           H  
ATOM    153  CE  LYS    11      66.666  45.881  34.184  1.00  0.00           C  
ATOM    154  HE2 LYS    11      67.725  45.781  34.420  1.00  0.00           H  
ATOM    155  HE3 LYS    11      66.619  46.960  34.037  1.00  0.00           H  
ATOM    156  NZ  LYS    11      65.767  45.554  35.363  1.00  0.00           N  
ATOM    157  HZ1 LYS    11      66.087  45.949  36.236  1.00  0.00           H  
ATOM    158  HZ2 LYS    11      64.912  46.085  35.281  1.00  0.00           H  
ATOM    159  HZ3 LYS    11      65.597  44.560  35.402  1.00  0.00           H  
ATOM    160  C   LYS    11      69.219  44.434  29.292  1.00  0.00           C  
ATOM    161  O   LYS    11      69.421  43.203  29.147  1.00  0.00           O  
ATOM    162  N   LYS    12      70.122  45.324  29.720  1.00  0.00           N  
ATOM    163  H   LYS    12      69.735  46.231  29.939  1.00  0.00           H  
ATOM    164  CA  LYS    12      71.536  45.088  30.088  1.00  0.00           C  
ATOM    165  HA  LYS    12      71.857  44.108  29.734  1.00  0.00           H  
ATOM    166  CB  LYS    12      72.378  46.167  29.319  1.00  0.00           C  
ATOM    167  HB2 LYS    12      72.003  47.148  29.610  1.00  0.00           H  
ATOM    168  HB3 LYS    12      73.450  46.155  29.511  1.00  0.00           H  
ATOM    169  CG  LYS    12      72.179  45.863  27.804  1.00  0.00           C  
ATOM    170  HG2 LYS    12      72.229  44.801  27.563  1.00  0.00           H  
ATOM    171  HG3 LYS    12      71.171  46.174  27.531  1.00  0.00           H  
ATOM    172  CD  LYS    12      73.242  46.593  26.909  1.00  0.00           C  
ATOM    173  HD2 LYS    12      73.230  47.654  27.159  1.00  0.00           H  
ATOM    174  HD3 LYS    12      74.211  46.192  27.205  1.00  0.00           H  
ATOM    175  CE  LYS    12      72.954  46.345  25.448  1.00  0.00           C  
ATOM    176  HE2 LYS    12      73.018  45.267  25.303  1.00  0.00           H  
ATOM    177  HE3 LYS    12      71.937  46.613  25.164  1.00  0.00           H  
ATOM    178  NZ  LYS    12      74.013  47.039  24.650  1.00  0.00           N  
ATOM    179  HZ1 LYS    12      73.899  48.029  24.813  1.00  0.00           H  
ATOM    180  HZ2 LYS    12      74.923  46.791  25.009  1.00  0.00           H  
ATOM    181  HZ3 LYS    12      73.846  46.837  23.675  1.00  0.00           H  
ATOM    182  C   LYS    12      72.078  44.949  31.494  1.00  0.00           C  
ATOM    183  O   LYS    12      72.947  44.111  31.723  1.00  0.00           O  
ATOM    184  N   GLU    13      71.536  45.674  32.434  1.00  0.00           N  
ATOM    185  H   GLU    13      70.739  46.247  32.196  1.00  0.00           H  
ATOM    186  CA  GLU    13      72.081  45.721  33.791  1.00  0.00           C  
ATOM    187  HA  GLU    13      72.544  44.761  34.015  1.00  0.00           H  
ATOM    188  CB  GLU    13      73.247  46.745  33.826  1.00  0.00           C  
ATOM    189  HB2 GLU    13      73.771  46.628  34.774  1.00  0.00           H  
ATOM    190  HB3 GLU    13      73.973  46.495  33.052  1.00  0.00           H  
ATOM    191  CG  GLU    13      72.923  48.220  33.560  1.00  0.00           C  
ATOM    192  HG2 GLU    13      72.186  48.622  34.255  1.00  0.00           H  
ATOM    193  HG3 GLU    13      73.876  48.727  33.710  1.00  0.00           H  
ATOM    194  CD  GLU    13      72.542  48.575  32.133  1.00  0.00           C  
ATOM    195  OE1 GLU    13      73.430  48.911  31.363  1.00  0.00           O  
ATOM    196  OE2 GLU    13      71.316  48.658  31.877  1.00  0.00           O  
ATOM    197  C   GLU    13      71.043  46.003  34.837  1.00  0.00           C  
ATOM    198  O   GLU    13      69.902  46.281  34.488  1.00  0.00           O  
ATOM    199  N   GLU    14      71.309  45.911  36.170  1.00  0.00           N  
ATOM    200  H   GLU    14      72.248  45.642  36.429  1.00  0.00           H  
ATOM    201  CA  GLU    14      70.280  46.049  37.162  1.00  0.00           C  
ATOM    202  HA  GLU    14      69.506  46.733  36.812  1.00  0.00           H  
ATOM    203  CB  GLU    14      69.717  44.597  37.398  1.00  0.00           C  
ATOM    204  HB2 GLU    14      69.369  44.241  36.428  1.00  0.00           H  
ATOM    205  HB3 GLU    14      70.471  43.824  37.546  1.00  0.00           H  
ATOM    206  CG  GLU    14      68.684  44.492  38.550  1.00  0.00           C  
ATOM    207  HG2 GLU    14      68.340  43.475  38.737  1.00  0.00           H  
ATOM    208  HG3 GLU    14      69.263  44.804  39.419  1.00  0.00           H  
ATOM    209  CD  GLU    14      67.430  45.377  38.357  1.00  0.00           C  
ATOM    210  OE1 GLU    14      66.336  44.884  38.070  1.00  0.00           O  
ATOM    211  OE2 GLU    14      67.504  46.577  38.632  1.00  0.00           O  
ATOM    212  C   GLU    14      70.836  46.592  38.485  1.00  0.00           C  
ATOM    213  O   GLU    14      71.929  46.265  38.882  1.00  0.00           O  
ATOM    214  N   LYS    15      70.071  47.452  39.171  1.00  0.00           N  
ATOM    215  H   LYS    15      69.247  47.709  38.647  1.00  0.00           H  
ATOM    216  CA  LYS    15      70.343  48.064  40.519  1.00  0.00           C  
ATOM    217  HA  LYS    15      71.382  48.382  40.602  1.00  0.00           H  
ATOM    218  CB  LYS    15      69.391  49.297  40.612  1.00  0.00           C  
ATOM    219  HB2 LYS    15      68.365  48.983  40.420  1.00  0.00           H  
ATOM    220  HB3 LYS    15      69.550  49.686  41.618  1.00  0.00           H  
ATOM    221  CG  LYS    15      69.648  50.274  39.533  1.00  0.00           C  
ATOM    222  HG2 LYS    15      70.711  50.512  39.505  1.00  0.00           H  
ATOM    223  HG3 LYS    15      69.403  49.817  38.574  1.00  0.00           H  
ATOM    224  CD  LYS    15      68.770  51.497  39.837  1.00  0.00           C  
ATOM    225  HD2 LYS    15      67.872  51.092  40.305  1.00  0.00           H  
ATOM    226  HD3 LYS    15      69.305  52.087  40.581  1.00  0.00           H  
ATOM    227  CE  LYS    15      68.480  52.362  38.663  1.00  0.00           C  
ATOM    228  HE2 LYS    15      67.907  53.265  38.873  1.00  0.00           H  
ATOM    229  HE3 LYS    15      69.386  52.809  38.252  1.00  0.00           H  
ATOM    230  NZ  LYS    15      67.638  51.674  37.611  1.00  0.00           N  
ATOM    231  HZ1 LYS    15      67.745  52.164  36.735  1.00  0.00           H  
ATOM    232  HZ2 LYS    15      67.960  50.731  37.446  1.00  0.00           H  
ATOM    233  HZ3 LYS    15      66.687  51.581  37.936  1.00  0.00           H  
ATOM    234  C   LYS    15      69.981  47.215  41.686  1.00  0.00           C  
ATOM    235  O   LYS    15      70.741  47.470  42.688  1.00  0.00           O  
ATOM    236  N   GLY    16      69.013  46.315  41.686  1.00  0.00           N  
ATOM    237  H   GLY    16      68.469  46.143  40.852  1.00  0.00           H  
ATOM    238  CA  GLY    16      68.605  45.525  42.880  1.00  0.00           C  
ATOM    239  HA2 GLY    16      69.374  44.960  43.408  1.00  0.00           H  
ATOM    240  HA3 GLY    16      68.172  46.096  43.702  1.00  0.00           H  
ATOM    241  C   GLY    16      67.523  44.560  42.426  1.00  0.00           C  
ATOM    242  O   GLY    16      66.862  44.861  41.408  1.00  0.00           O  
ATOM    243  N   LYS    17      67.288  43.472  43.153  1.00  0.00           N  
ATOM    244  H   LYS    17      68.032  43.154  43.758  1.00  0.00           H  
ATOM    245  CA  LYS    17      66.169  42.556  42.858  1.00  0.00           C  
ATOM    246  HA  LYS    17      65.477  42.877  42.079  1.00  0.00           H  
ATOM    247  CB  LYS    17      66.745  41.165  42.450  1.00  0.00           C  
ATOM    248  HB2 LYS    17      67.484  40.828  43.177  1.00  0.00           H  
ATOM    249  HB3 LYS    17      65.822  40.587  42.414  1.00  0.00           H  
ATOM    250  CG  LYS    17      67.269  41.179  40.944  1.00  0.00           C  
ATOM    251  HG2 LYS    17      66.560  41.696  40.298  1.00  0.00           H  
ATOM    252  HG3 LYS    17      68.261  41.622  40.856  1.00  0.00           H  
ATOM    253  CD  LYS    17      67.451  39.751  40.383  1.00  0.00           C  
ATOM    254  HD2 LYS    17      68.153  39.214  41.021  1.00  0.00           H  
ATOM    255  HD3 LYS    17      66.468  39.281  40.419  1.00  0.00           H  
ATOM    256  CE  LYS    17      68.036  39.844  38.930  1.00  0.00           C  
ATOM    257  HE2 LYS    17      67.952  38.811  38.594  1.00  0.00           H  
ATOM    258  HE3 LYS    17      67.351  40.408  38.296  1.00  0.00           H  
ATOM    259  NZ  LYS    17      69.407  40.333  38.906  1.00  0.00           N  
ATOM    260  HZ1 LYS    17      70.066  39.791  39.444  1.00  0.00           H  
ATOM    261  HZ2 LYS    17      69.830  40.419  37.993  1.00  0.00           H  
ATOM    262  HZ3 LYS    17      69.420  41.228  39.375  1.00  0.00           H  
ATOM    263  C   LYS    17      65.239  42.328  44.105  1.00  0.00           C  
ATOM    264  O   LYS    17      64.009  42.386  43.956  1.00  0.00           O  
ATOM    265  N   ASN    18      65.822  42.349  45.303  1.00  0.00           N  
ATOM    266  H   ASN    18      66.831  42.334  45.339  1.00  0.00           H  
ATOM    267  CA  ASN    18      65.203  42.325  46.629  1.00  0.00           C  
ATOM    268  HA  ASN    18      64.727  41.352  46.748  1.00  0.00           H  
ATOM    269  CB  ASN    18      66.400  42.361  47.636  1.00  0.00           C  
ATOM    270  HB2 ASN    18      67.018  43.177  47.261  1.00  0.00           H  
ATOM    271  HB3 ASN    18      66.134  42.543  48.677  1.00  0.00           H  
ATOM    272  CG  ASN    18      67.270  41.192  47.585  1.00  0.00           C  
ATOM    273  OD1 ASN    18      67.292  40.328  46.703  1.00  0.00           O  
ATOM    274  ND2 ASN    18      68.069  41.042  48.659  1.00  0.00           N  
ATOM    275 HD21 ASN    18      68.392  40.091  48.760  1.00  0.00           H  
ATOM    276 HD22 ASN    18      68.014  41.746  49.381  1.00  0.00           H  
ATOM    277  C   ASN    18      64.211  43.466  46.813  1.00  0.00           C  
ATOM    278  O   ASN    18      64.181  44.373  45.998  1.00  0.00           O  
ATOM    279  N   ILE    19      63.598  43.627  47.923  1.00  0.00           N  
ATOM    280  H   ILE    19      63.804  43.017  48.701  1.00  0.00           H  
ATOM    281  CA  ILE    19      62.898  44.874  48.236  1.00  0.00           C  
ATOM    282  HA  ILE    19      62.076  45.031  47.538  1.00  0.00           H  
ATOM    283  CB  ILE    19      62.073  44.723  49.505  1.00  0.00           C  
ATOM    284  HB  ILE    19      62.672  44.494  50.386  1.00  0.00           H  
ATOM    285  CG2 ILE    19      61.307  46.017  49.882  1.00  0.00           C  
ATOM    286 HG21 ILE    19      61.904  46.831  50.294  1.00  0.00           H  
ATOM    287 HG22 ILE    19      60.593  46.287  49.105  1.00  0.00           H  
ATOM    288 HG23 ILE    19      60.540  45.775  50.618  1.00  0.00           H  
ATOM    289  CG1 ILE    19      61.118  43.495  49.364  1.00  0.00           C  
ATOM    290 HG12 ILE    19      60.388  43.677  48.576  1.00  0.00           H  
ATOM    291 HG13 ILE    19      61.722  42.628  49.099  1.00  0.00           H  
ATOM    292  CD1 ILE    19      60.274  43.075  50.555  1.00  0.00           C  
ATOM    293 HD11 ILE    19      60.893  43.143  51.449  1.00  0.00           H  
ATOM    294 HD12 ILE    19      59.468  43.791  50.711  1.00  0.00           H  
ATOM    295 HD13 ILE    19      59.982  42.025  50.590  1.00  0.00           H  
ATOM    296  C   ILE    19      63.970  45.996  48.319  1.00  0.00           C  
ATOM    297  O   ILE    19      64.995  45.847  48.949  1.00  0.00           O  
ATOM    298  N   GLN    20      63.643  47.175  47.792  1.00  0.00           N  
ATOM    299  H   GLN    20      62.770  47.213  47.285  1.00  0.00           H  
ATOM    300  CA  GLN    20      64.550  48.400  47.804  1.00  0.00           C  
ATOM    301  HA  GLN    20      65.573  48.130  48.065  1.00  0.00           H  
ATOM    302  CB  GLN    20      64.431  49.140  46.467  1.00  0.00           C  
ATOM    303  HB2 GLN    20      64.728  48.504  45.633  1.00  0.00           H  
ATOM    304  HB3 GLN    20      63.387  49.421  46.324  1.00  0.00           H  
ATOM    305  CG  GLN    20      65.344  50.354  46.394  1.00  0.00           C  
ATOM    306  HG2 GLN    20      65.188  50.896  47.326  1.00  0.00           H  
ATOM    307  HG3 GLN    20      66.393  50.065  46.333  1.00  0.00           H  
ATOM    308  CD  GLN    20      64.976  51.282  45.230  1.00  0.00           C  
ATOM    309  OE1 GLN    20      64.142  51.153  44.351  1.00  0.00           O  
ATOM    310  NE2 GLN    20      65.744  52.323  45.047  1.00  0.00           N  
ATOM    311 HE21 GLN    20      66.581  52.373  45.610  1.00  0.00           H  
ATOM    312 HE22 GLN    20      65.549  52.836  44.199  1.00  0.00           H  
ATOM    313  C   GLN    20      64.129  49.331  49.003  1.00  0.00           C  
ATOM    314  O   GLN    20      63.020  49.975  48.992  1.00  0.00           O  
ATOM    315  N   VAL    21      64.975  49.274  49.988  1.00  0.00           N  
ATOM    316  H   VAL    21      65.949  49.099  49.784  1.00  0.00           H  
ATOM    317  CA  VAL    21      64.588  49.864  51.275  1.00  0.00           C  
ATOM    318  HA  VAL    21      63.514  50.027  51.368  1.00  0.00           H  
ATOM    319  CB  VAL    21      65.056  48.976  52.435  1.00  0.00           C  
ATOM    320  HB  VAL    21      66.084  48.620  52.365  1.00  0.00           H  
ATOM    321  CG1 VAL    21      64.873  49.723  53.817  1.00  0.00           C  
ATOM    322 HG11 VAL    21      65.642  50.474  53.996  1.00  0.00           H  
ATOM    323 HG12 VAL    21      63.870  50.147  53.869  1.00  0.00           H  
ATOM    324 HG13 VAL    21      64.855  48.945  54.581  1.00  0.00           H  
ATOM    325  CG2 VAL    21      64.163  47.734  52.317  1.00  0.00           C  
ATOM    326 HG21 VAL    21      64.260  47.098  53.197  1.00  0.00           H  
ATOM    327 HG22 VAL    21      63.144  48.106  52.419  1.00  0.00           H  
ATOM    328 HG23 VAL    21      64.432  47.232  51.388  1.00  0.00           H  
ATOM    329  C   VAL    21      65.306  51.172  51.442  1.00  0.00           C  
ATOM    330  O   VAL    21      66.551  51.196  51.495  1.00  0.00           O  
ATOM    331  N   VAL    22      64.497  52.188  51.616  1.00  0.00           N  
ATOM    332  H   VAL    22      63.498  52.059  51.686  1.00  0.00           H  
ATOM    333  CA  VAL    22      65.012  53.578  51.943  1.00  0.00           C  
ATOM    334  HA  VAL    22      66.093  53.527  52.068  1.00  0.00           H  
ATOM    335  CB  VAL    22      64.744  54.608  50.744  1.00  0.00           C  
ATOM    336  HB  VAL    22      65.124  55.620  50.883  1.00  0.00           H  
ATOM    337  CG1 VAL    22      65.348  54.054  49.408  1.00  0.00           C  
ATOM    338 HG11 VAL    22      65.228  54.817  48.639  1.00  0.00           H  
ATOM    339 HG12 VAL    22      66.393  53.746  49.422  1.00  0.00           H  
ATOM    340 HG13 VAL    22      64.786  53.190  49.052  1.00  0.00           H  
ATOM    341  CG2 VAL    22      63.281  54.750  50.566  1.00  0.00           C  
ATOM    342 HG21 VAL    22      62.905  55.382  51.371  1.00  0.00           H  
ATOM    343 HG22 VAL    22      63.022  55.153  49.587  1.00  0.00           H  
ATOM    344 HG23 VAL    22      62.827  53.764  50.668  1.00  0.00           H  
ATOM    345  C   VAL    22      64.362  54.084  53.214  1.00  0.00           C  
ATOM    346  O   VAL    22      63.376  53.569  53.673  1.00  0.00           O  
ATOM    347  N   VAL    23      65.020  55.036  53.851  1.00  0.00           N  
ATOM    348  H   VAL    23      65.879  55.349  53.422  1.00  0.00           H  
ATOM    349  CA  VAL    23      64.662  55.638  55.158  1.00  0.00           C  
ATOM    350  HA  VAL    23      63.697  55.180  55.375  1.00  0.00           H  
ATOM    351  CB  VAL    23      65.721  55.334  56.261  1.00  0.00           C  
ATOM    352  HB  VAL    23      66.599  55.947  56.061  1.00  0.00           H  
ATOM    353  CG1 VAL    23      65.188  55.829  57.620  1.00  0.00           C  
ATOM    354 HG11 VAL    23      66.005  55.789  58.341  1.00  0.00           H  
ATOM    355 HG12 VAL    23      65.008  56.903  57.654  1.00  0.00           H  
ATOM    356 HG13 VAL    23      64.324  55.280  57.994  1.00  0.00           H  
ATOM    357  CG2 VAL    23      66.056  53.820  56.443  1.00  0.00           C  
ATOM    358 HG21 VAL    23      65.226  53.285  56.906  1.00  0.00           H  
ATOM    359 HG22 VAL    23      66.411  53.295  55.556  1.00  0.00           H  
ATOM    360 HG23 VAL    23      66.856  53.596  57.148  1.00  0.00           H  
ATOM    361  C   VAL    23      64.448  57.151  54.985  1.00  0.00           C  
ATOM    362  O   VAL    23      65.173  57.815  54.274  1.00  0.00           O  
ATOM    363  N   ARG    24      63.299  57.643  55.555  1.00  0.00           N  
ATOM    364  H   ARG    24      62.745  57.020  56.125  1.00  0.00           H  
ATOM    365  CA  ARG    24      63.073  59.103  55.409  1.00  0.00           C  
ATOM    366  HA  ARG    24      63.897  59.694  55.010  1.00  0.00           H  
ATOM    367  CB  ARG    24      61.776  59.393  54.531  1.00  0.00           C  
ATOM    368  HB2 ARG    24      61.757  58.744  53.655  1.00  0.00           H  
ATOM    369  HB3 ARG    24      60.986  59.119  55.231  1.00  0.00           H  
ATOM    370  CG  ARG    24      61.732  60.898  54.016  1.00  0.00           C  
ATOM    371  HG2 ARG    24      61.951  61.523  54.881  1.00  0.00           H  
ATOM    372  HG3 ARG    24      62.398  60.967  53.155  1.00  0.00           H  
ATOM    373  CD  ARG    24      60.325  61.316  53.605  1.00  0.00           C  
ATOM    374  HD2 ARG    24      59.984  60.659  52.805  1.00  0.00           H  
ATOM    375  HD3 ARG    24      59.630  61.063  54.406  1.00  0.00           H  
ATOM    376  NE  ARG    24      60.229  62.702  53.167  1.00  0.00           N  
ATOM    377  HE  ARG    24      61.070  63.201  53.418  1.00  0.00           H  
ATOM    378  CZ  ARG    24      59.144  63.370  52.970  1.00  0.00           C  
ATOM    379  NH1 ARG    24      57.979  62.961  52.886  1.00  0.00           N  
ATOM    380 HH11 ARG    24      57.708  61.989  52.936  1.00  0.00           H  
ATOM    381 HH12 ARG    24      57.323  63.712  52.724  1.00  0.00           H  
ATOM    382  NH2 ARG    24      59.312  64.612  52.731  1.00  0.00           N  
ATOM    383 HH21 ARG    24      60.251  64.983  52.701  1.00  0.00           H  
ATOM    384 HH22 ARG    24      58.516  65.206  52.551  1.00  0.00           H  
ATOM    385  C   ARG    24      62.944  59.574  56.870  1.00  0.00           C  
ATOM    386  O   ARG    24      62.033  59.061  57.553  1.00  0.00           O  
ATOM    387  N   CYS    25      63.827  60.473  57.341  1.00  0.00           N  
ATOM    388  H   CYS    25      64.582  60.809  56.759  1.00  0.00           H  
ATOM    389  CA  CYS    25      63.575  61.257  58.554  1.00  0.00           C  
ATOM    390  HA  CYS    25      63.069  60.572  59.234  1.00  0.00           H  
ATOM    391  CB  CYS    25      64.914  61.494  59.307  1.00  0.00           C  
ATOM    392  HB2 CYS    25      65.590  60.652  59.454  1.00  0.00           H  
ATOM    393  HB3 CYS    25      65.480  62.146  58.642  1.00  0.00           H  
ATOM    394  SG  CYS    25      64.562  62.224  60.955  1.00  0.00           S  
ATOM    395  HG  CYS    25      65.477  63.180  60.772  1.00  0.00           H  
ATOM    396  C   CYS    25      62.680  62.485  58.312  1.00  0.00           C  
ATOM    397  O   CYS    25      62.562  62.917  57.159  1.00  0.00           O  
ATOM    398  N   ARG    26      62.099  63.155  59.327  1.00  0.00           N  
ATOM    399  H   ARG    26      62.221  62.705  60.223  1.00  0.00           H  
ATOM    400  CA  ARG    26      61.121  64.185  59.172  1.00  0.00           C  
ATOM    401  HA  ARG    26      61.104  64.608  58.168  1.00  0.00           H  
ATOM    402  CB  ARG    26      59.657  63.655  59.427  1.00  0.00           C  
ATOM    403  HB2 ARG    26      58.986  64.403  59.004  1.00  0.00           H  
ATOM    404  HB3 ARG    26      59.513  62.753  58.833  1.00  0.00           H  
ATOM    405  CG  ARG    26      59.302  63.283  60.865  1.00  0.00           C  
ATOM    406  HG2 ARG    26      58.703  62.372  60.892  1.00  0.00           H  
ATOM    407  HG3 ARG    26      60.219  63.193  61.447  1.00  0.00           H  
ATOM    408  CD  ARG    26      58.382  64.302  61.486  1.00  0.00           C  
ATOM    409  HD2 ARG    26      58.953  65.226  61.389  1.00  0.00           H  
ATOM    410  HD3 ARG    26      57.433  64.308  60.951  1.00  0.00           H  
ATOM    411  NE  ARG    26      57.966  63.945  62.853  1.00  0.00           N  
ATOM    412  HE  ARG    26      57.282  63.218  63.003  1.00  0.00           H  
ATOM    413  CZ  ARG    26      58.311  64.537  63.984  1.00  0.00           C  
ATOM    414  NH1 ARG    26      59.188  65.503  64.131  1.00  0.00           N  
ATOM    415 HH11 ARG    26      59.547  65.980  63.317  1.00  0.00           H  
ATOM    416 HH12 ARG    26      59.218  65.991  65.015  1.00  0.00           H  
ATOM    417  NH2 ARG    26      57.810  64.190  65.150  1.00  0.00           N  
ATOM    418 HH21 ARG    26      57.093  63.478  65.168  1.00  0.00           H  
ATOM    419 HH22 ARG    26      58.255  64.523  65.993  1.00  0.00           H  
ATOM    420  C   ARG    26      61.442  65.467  59.982  1.00  0.00           C  
ATOM    421  O   ARG    26      61.957  65.249  61.110  1.00  0.00           O  
ATOM    422  N   PRO    27      61.176  66.779  59.600  1.00  0.00           N  
ATOM    423  CD  PRO    27      60.616  67.249  58.362  1.00  0.00           C  
ATOM    424  HD2 PRO    27      59.531  67.342  58.408  1.00  0.00           H  
ATOM    425  HD3 PRO    27      60.980  66.609  57.558  1.00  0.00           H  
ATOM    426  CG  PRO    27      61.071  68.692  58.312  1.00  0.00           C  
ATOM    427  HG2 PRO    27      60.512  69.342  57.639  1.00  0.00           H  
ATOM    428  HG3 PRO    27      62.078  68.762  57.900  1.00  0.00           H  
ATOM    429  CB  PRO    27      61.184  69.269  59.673  1.00  0.00           C  
ATOM    430  HB2 PRO    27      60.186  69.551  60.010  1.00  0.00           H  
ATOM    431  HB3 PRO    27      61.936  70.044  59.827  1.00  0.00           H  
ATOM    432  CA  PRO    27      61.589  67.942  60.365  1.00  0.00           C  
ATOM    433  HA  PRO    27      62.669  67.888  60.503  1.00  0.00           H  
ATOM    434  C   PRO    27      60.977  67.985  61.751  1.00  0.00           C  
ATOM    435  O   PRO    27      59.934  67.337  61.979  1.00  0.00           O  
ATOM    436  N   PHE    28      61.539  68.839  62.636  1.00  0.00           N  
ATOM    437  H   PHE    28      62.339  69.387  62.353  1.00  0.00           H  
ATOM    438  CA  PHE    28      60.898  69.125  63.910  1.00  0.00           C  
ATOM    439  HA  PHE    28      60.573  68.183  64.354  1.00  0.00           H  
ATOM    440  CB  PHE    28      61.918  69.824  64.854  1.00  0.00           C  
ATOM    441  HB2 PHE    28      62.214  70.748  64.358  1.00  0.00           H  
ATOM    442  HB3 PHE    28      61.401  69.998  65.798  1.00  0.00           H  
ATOM    443  CG  PHE    28      63.117  68.989  65.234  1.00  0.00           C  
ATOM    444  CD1 PHE    28      64.446  69.410  65.002  1.00  0.00           C  
ATOM    445  HD1 PHE    28      64.558  70.369  64.518  1.00  0.00           H  
ATOM    446  CE1 PHE    28      65.480  68.684  65.538  1.00  0.00           C  
ATOM    447  HE1 PHE    28      66.492  69.003  65.338  1.00  0.00           H  
ATOM    448  CZ  PHE    28      65.248  67.534  66.301  1.00  0.00           C  
ATOM    449  HZ  PHE    28      66.047  67.009  66.804  1.00  0.00           H  
ATOM    450  CE2 PHE    28      63.993  67.017  66.473  1.00  0.00           C  
ATOM    451  HE2 PHE    28      63.772  66.076  66.954  1.00  0.00           H  
ATOM    452  CD2 PHE    28      62.912  67.722  65.863  1.00  0.00           C  
ATOM    453  HD2 PHE    28      61.957  67.262  66.073  1.00  0.00           H  
ATOM    454  C   PHE    28      59.659  70.085  63.731  1.00  0.00           C  
ATOM    455  O   PHE    28      59.741  71.231  63.199  1.00  0.00           O  
ATOM    456  N   ASN    29      58.553  69.748  64.350  1.00  0.00           N  
ATOM    457  H   ASN    29      58.532  68.841  64.795  1.00  0.00           H  
ATOM    458  CA  ASN    29      57.388  70.636  64.574  1.00  0.00           C  
ATOM    459  HA  ASN    29      57.230  71.108  63.604  1.00  0.00           H  
ATOM    460  CB  ASN    29      56.269  69.676  64.889  1.00  0.00           C  
ATOM    461  HB2 ASN    29      56.279  69.144  65.840  1.00  0.00           H  
ATOM    462  HB3 ASN    29      55.386  70.315  64.904  1.00  0.00           H  
ATOM    463  CG  ASN    29      55.947  68.701  63.803  1.00  0.00           C  
ATOM    464  OD1 ASN    29      55.315  69.085  62.810  1.00  0.00           O  
ATOM    465  ND2 ASN    29      56.474  67.532  63.907  1.00  0.00           N  
ATOM    466 HD21 ASN    29      56.198  66.920  63.153  1.00  0.00           H  
ATOM    467 HD22 ASN    29      56.979  67.257  64.738  1.00  0.00           H  
ATOM    468  C   ASN    29      57.673  71.793  65.616  1.00  0.00           C  
ATOM    469  O   ASN    29      58.632  71.685  66.385  1.00  0.00           O  
ATOM    470  N   LEU    30      56.837  72.830  65.696  1.00  0.00           N  
ATOM    471  H   LEU    30      56.123  72.817  64.982  1.00  0.00           H  
ATOM    472  CA  LEU    30      57.058  74.014  66.502  1.00  0.00           C  
ATOM    473  HA  LEU    30      57.987  74.462  66.147  1.00  0.00           H  
ATOM    474  CB  LEU    30      55.898  74.970  66.216  1.00  0.00           C  
ATOM    475  HB2 LEU    30      55.767  75.031  65.135  1.00  0.00           H  
ATOM    476  HB3 LEU    30      54.938  74.636  66.608  1.00  0.00           H  
ATOM    477  CG  LEU    30      56.192  76.423  66.689  1.00  0.00           C  
ATOM    478  HG  LEU    30      56.452  76.415  67.747  1.00  0.00           H  
ATOM    479  CD1 LEU    30      57.204  77.133  65.881  1.00  0.00           C  
ATOM    480 HD11 LEU    30      56.994  77.048  64.815  1.00  0.00           H  
ATOM    481 HD12 LEU    30      57.167  78.182  66.174  1.00  0.00           H  
ATOM    482 HD13 LEU    30      58.209  76.720  65.966  1.00  0.00           H  
ATOM    483  CD2 LEU    30      54.920  77.339  66.533  1.00  0.00           C  
ATOM    484 HD21 LEU    30      54.065  76.707  66.771  1.00  0.00           H  
ATOM    485 HD22 LEU    30      55.019  78.167  67.235  1.00  0.00           H  
ATOM    486 HD23 LEU    30      54.800  77.578  65.476  1.00  0.00           H  
ATOM    487  C   LEU    30      57.295  73.747  67.969  1.00  0.00           C  
ATOM    488  O   LEU    30      58.205  74.418  68.496  1.00  0.00           O  
ATOM    489  N   ALA    31      56.616  72.799  68.550  1.00  0.00           N  
ATOM    490  H   ALA    31      56.147  72.157  67.927  1.00  0.00           H  
ATOM    491  CA  ALA    31      56.870  72.516  69.956  1.00  0.00           C  
ATOM    492  HA  ALA    31      56.981  73.474  70.464  1.00  0.00           H  
ATOM    493  CB  ALA    31      55.578  71.818  70.481  1.00  0.00           C  
ATOM    494  HB1 ALA    31      54.724  72.370  70.088  1.00  0.00           H  
ATOM    495  HB2 ALA    31      55.479  70.865  69.960  1.00  0.00           H  
ATOM    496  HB3 ALA    31      55.473  71.726  71.562  1.00  0.00           H  
ATOM    497  C   ALA    31      58.041  71.621  70.293  1.00  0.00           C  
ATOM    498  O   ALA    31      58.557  71.723  71.401  1.00  0.00           O  
ATOM    499  N   GLU    32      58.567  70.739  69.367  1.00  0.00           N  
ATOM    500  H   GLU    32      58.118  70.594  68.474  1.00  0.00           H  
ATOM    501  CA  GLU    32      59.821  70.030  69.428  1.00  0.00           C  
ATOM    502  HA  GLU    32      60.109  69.599  70.386  1.00  0.00           H  
ATOM    503  CB  GLU    32      59.887  68.843  68.363  1.00  0.00           C  
ATOM    504  HB2 GLU    32      60.023  69.169  67.332  1.00  0.00           H  
ATOM    505  HB3 GLU    32      60.733  68.217  68.649  1.00  0.00           H  
ATOM    506  CG  GLU    32      58.663  67.902  68.403  1.00  0.00           C  
ATOM    507  HG2 GLU    32      58.594  67.482  69.407  1.00  0.00           H  
ATOM    508  HG3 GLU    32      57.718  68.439  68.328  1.00  0.00           H  
ATOM    509  CD  GLU    32      58.740  66.912  67.292  1.00  0.00           C  
ATOM    510  OE1 GLU    32      58.494  67.332  66.091  1.00  0.00           O  
ATOM    511  OE2 GLU    32      59.168  65.785  67.643  1.00  0.00           O  
ATOM    512  C   GLU    32      60.979  70.963  69.072  1.00  0.00           C  
ATOM    513  O   GLU    32      62.076  70.810  69.520  1.00  0.00           O  
ATOM    514  N   ARG    33      60.691  72.015  68.295  1.00  0.00           N  
ATOM    515  H   ARG    33      59.828  72.071  67.772  1.00  0.00           H  
ATOM    516  CA  ARG    33      61.747  73.049  68.085  1.00  0.00           C  
ATOM    517  HA  ARG    33      62.694  72.528  67.945  1.00  0.00           H  
ATOM    518  CB  ARG    33      61.482  74.004  66.861  1.00  0.00           C  
ATOM    519  HB2 ARG    33      60.527  74.514  66.984  1.00  0.00           H  
ATOM    520  HB3 ARG    33      62.186  74.828  66.979  1.00  0.00           H  
ATOM    521  CG  ARG    33      61.448  73.290  65.532  1.00  0.00           C  
ATOM    522  HG2 ARG    33      62.336  72.658  65.507  1.00  0.00           H  
ATOM    523  HG3 ARG    33      60.632  72.568  65.508  1.00  0.00           H  
ATOM    524  CD  ARG    33      61.481  74.095  64.207  1.00  0.00           C  
ATOM    525  HD2 ARG    33      62.436  74.600  64.347  1.00  0.00           H  
ATOM    526  HD3 ARG    33      61.422  73.369  63.396  1.00  0.00           H  
ATOM    527  NE  ARG    33      60.336  75.036  64.033  1.00  0.00           N  
ATOM    528  HE  ARG    33      60.434  75.892  64.558  1.00  0.00           H  
ATOM    529  CZ  ARG    33      59.273  74.910  63.281  1.00  0.00           C  
ATOM    530  NH1 ARG    33      58.917  73.796  62.755  1.00  0.00           N  
ATOM    531 HH11 ARG    33      59.554  73.032  62.930  1.00  0.00           H  
ATOM    532 HH12 ARG    33      58.082  73.800  62.186  1.00  0.00           H  
ATOM    533  NH2 ARG    33      58.465  75.936  63.063  1.00  0.00           N  
ATOM    534 HH21 ARG    33      58.769  76.875  63.282  1.00  0.00           H  
ATOM    535 HH22 ARG    33      57.584  75.867  62.575  1.00  0.00           H  
ATOM    536  C   ARG    33      61.941  73.915  69.387  1.00  0.00           C  
ATOM    537  O   ARG    33      63.044  74.180  69.820  1.00  0.00           O  
ATOM    538  N   LYS    34      60.862  74.330  70.030  1.00  0.00           N  
ATOM    539  H   LYS    34      59.968  74.218  69.574  1.00  0.00           H  
ATOM    540  CA  LYS    34      60.772  75.019  71.309  1.00  0.00           C  
ATOM    541  HA  LYS    34      61.413  75.898  71.257  1.00  0.00           H  
ATOM    542  CB  LYS    34      59.298  75.457  71.565  1.00  0.00           C  
ATOM    543  HB2 LYS    34      58.661  74.665  71.172  1.00  0.00           H  
ATOM    544  HB3 LYS    34      59.071  75.696  72.604  1.00  0.00           H  
ATOM    545  CG  LYS    34      58.972  76.746  70.858  1.00  0.00           C  
ATOM    546  HG2 LYS    34      59.509  77.442  71.502  1.00  0.00           H  
ATOM    547  HG3 LYS    34      59.474  76.693  69.892  1.00  0.00           H  
ATOM    548  CD  LYS    34      57.487  77.080  70.853  1.00  0.00           C  
ATOM    549  HD2 LYS    34      56.934  76.323  70.297  1.00  0.00           H  
ATOM    550  HD3 LYS    34      57.259  76.924  71.907  1.00  0.00           H  
ATOM    551  CE  LYS    34      57.272  78.498  70.248  1.00  0.00           C  
ATOM    552  HE2 LYS    34      57.816  79.299  70.749  1.00  0.00           H  
ATOM    553  HE3 LYS    34      57.795  78.378  69.299  1.00  0.00           H  
ATOM    554  NZ  LYS    34      55.842  78.808  70.129  1.00  0.00           N  
ATOM    555  HZ1 LYS    34      55.597  79.424  69.366  1.00  0.00           H  
ATOM    556  HZ2 LYS    34      55.314  77.950  70.055  1.00  0.00           H  
ATOM    557  HZ3 LYS    34      55.574  79.361  70.931  1.00  0.00           H  
ATOM    558  C   LYS    34      61.412  74.302  72.436  1.00  0.00           C  
ATOM    559  O   LYS    34      61.932  74.931  73.335  1.00  0.00           O  
ATOM    560  N   ALA    35      61.350  72.976  72.429  1.00  0.00           N  
ATOM    561  H   ALA    35      60.784  72.605  71.678  1.00  0.00           H  
ATOM    562  CA  ALA    35      62.063  72.125  73.377  1.00  0.00           C  
ATOM    563  HA  ALA    35      61.688  72.378  74.369  1.00  0.00           H  
ATOM    564  CB  ALA    35      61.633  70.633  73.183  1.00  0.00           C  
ATOM    565  HB1 ALA    35      62.228  70.061  73.895  1.00  0.00           H  
ATOM    566  HB2 ALA    35      60.567  70.517  73.373  1.00  0.00           H  
ATOM    567  HB3 ALA    35      61.775  70.235  72.177  1.00  0.00           H  
ATOM    568  C   ALA    35      63.607  72.255  73.257  1.00  0.00           C  
ATOM    569  O   ALA    35      64.268  71.971  74.283  1.00  0.00           O  
ATOM    570  N   SER    36      64.140  72.516  72.043  1.00  0.00           N  
ATOM    571  H   SER    36      63.453  73.039  71.520  1.00  0.00           H  
ATOM    572  CA  SER    36      65.545  72.373  71.420  1.00  0.00           C  
ATOM    573  HA  SER    36      65.527  73.000  70.529  1.00  0.00           H  
ATOM    574  CB  SER    36      66.486  73.188  72.244  1.00  0.00           C  
ATOM    575  HB2 SER    36      65.895  74.046  72.563  1.00  0.00           H  
ATOM    576  HB3 SER    36      66.702  72.607  73.141  1.00  0.00           H  
ATOM    577  OG  SER    36      67.777  73.460  71.717  1.00  0.00           O  
ATOM    578  HG  SER    36      68.270  73.942  72.385  1.00  0.00           H  
ATOM    579  C   SER    36      65.963  70.912  71.230  1.00  0.00           C  
ATOM    580  O   SER    36      67.082  70.446  71.447  1.00  0.00           O  
ATOM    581  N   ALA    37      64.960  70.114  70.792  1.00  0.00           N  
ATOM    582  H   ALA    37      64.085  70.547  70.531  1.00  0.00           H  
ATOM    583  CA  ALA    37      65.030  68.660  70.749  1.00  0.00           C  
ATOM    584  HA  ALA    37      65.313  68.417  71.773  1.00  0.00           H  
ATOM    585  CB  ALA    37      63.620  68.198  70.472  1.00  0.00           C  
ATOM    586  HB1 ALA    37      62.914  68.485  71.252  1.00  0.00           H  
ATOM    587  HB2 ALA    37      63.338  68.518  69.469  1.00  0.00           H  
ATOM    588  HB3 ALA    37      63.642  67.116  70.342  1.00  0.00           H  
ATOM    589  C   ALA    37      66.130  68.055  69.819  1.00  0.00           C  
ATOM    590  O   ALA    37      66.670  68.849  69.032  1.00  0.00           O  
ATOM    591  N   HIE    38      66.681  66.894  69.984  1.00  0.00           N  
ATOM    592  H   HIE    38      66.252  66.169  70.542  1.00  0.00           H  
ATOM    593  CA  HIE    38      67.816  66.463  69.181  1.00  0.00           C  
ATOM    594  HA  HIE    38      67.708  66.979  68.227  1.00  0.00           H  
ATOM    595  CB  HIE    38      69.079  67.030  69.834  1.00  0.00           C  
ATOM    596  HB2 HIE    38      68.968  68.094  70.042  1.00  0.00           H  
ATOM    597  HB3 HIE    38      69.244  66.512  70.779  1.00  0.00           H  
ATOM    598  CG  HIE    38      70.235  66.826  68.975  1.00  0.00           C  
ATOM    599  ND1 HIE    38      70.310  67.156  67.609  1.00  0.00           N  
ATOM    600  CE1 HIE    38      71.565  66.830  67.215  1.00  0.00           C  
ATOM    601  HE1 HIE    38      71.907  66.826  66.191  1.00  0.00           H  
ATOM    602  NE2 HIE    38      72.247  66.304  68.199  1.00  0.00           N  
ATOM    603  HE2 HIE    38      73.237  66.104  68.204  1.00  0.00           H  
ATOM    604  CD2 HIE    38      71.406  66.333  69.361  1.00  0.00           C  
ATOM    605  HD2 HIE    38      71.642  66.024  70.369  1.00  0.00           H  
ATOM    606  C   HIE    38      67.924  64.899  69.006  1.00  0.00           C  
ATOM    607  O   HIE    38      67.969  64.167  70.001  1.00  0.00           O  
ATOM    608  N   SER    39      68.002  64.401  67.800  1.00  0.00           N  
ATOM    609  H   SER    39      68.163  64.905  66.940  1.00  0.00           H  
ATOM    610  CA  SER    39      67.992  62.939  67.572  1.00  0.00           C  
ATOM    611  HA  SER    39      67.116  62.553  68.093  1.00  0.00           H  
ATOM    612  CB  SER    39      67.907  62.595  66.038  1.00  0.00           C  
ATOM    613  HB2 SER    39      67.303  63.339  65.519  1.00  0.00           H  
ATOM    614  HB3 SER    39      68.894  62.589  65.575  1.00  0.00           H  
ATOM    615  OG  SER    39      67.282  61.322  65.762  1.00  0.00           O  
ATOM    616  HG  SER    39      67.173  61.382  64.810  1.00  0.00           H  
ATOM    617  C   SER    39      69.193  62.278  68.084  1.00  0.00           C  
ATOM    618  O   SER    39      70.335  62.722  67.935  1.00  0.00           O  
ATOM    619  N   ILE    40      69.072  61.074  68.592  1.00  0.00           N  
ATOM    620  H   ILE    40      68.160  60.642  68.624  1.00  0.00           H  
ATOM    621  CA  ILE    40      70.218  60.186  68.994  1.00  0.00           C  
ATOM    622  HA  ILE    40      71.067  60.791  69.312  1.00  0.00           H  
ATOM    623  CB  ILE    40      69.904  59.090  70.043  1.00  0.00           C  
ATOM    624  HB  ILE    40      68.824  58.956  69.988  1.00  0.00           H  
ATOM    625  CG2 ILE    40      70.680  57.724  70.002  1.00  0.00           C  
ATOM    626 HG21 ILE    40      71.754  57.896  69.927  1.00  0.00           H  
ATOM    627 HG22 ILE    40      70.513  57.285  70.985  1.00  0.00           H  
ATOM    628 HG23 ILE    40      70.294  57.149  69.160  1.00  0.00           H  
ATOM    629  CG1 ILE    40      70.195  59.899  71.416  1.00  0.00           C  
ATOM    630 HG12 ILE    40      71.284  59.907  71.462  1.00  0.00           H  
ATOM    631 HG13 ILE    40      69.831  60.926  71.400  1.00  0.00           H  
ATOM    632  CD1 ILE    40      69.685  59.120  72.671  1.00  0.00           C  
ATOM    633 HD11 ILE    40      68.673  58.738  72.538  1.00  0.00           H  
ATOM    634 HD12 ILE    40      70.279  58.215  72.794  1.00  0.00           H  
ATOM    635 HD13 ILE    40      69.751  59.755  73.555  1.00  0.00           H  
ATOM    636  C   ILE    40      70.952  59.657  67.751  1.00  0.00           C  
ATOM    637  O   ILE    40      72.064  59.183  67.918  1.00  0.00           O  
ATOM    638  N   VAL    41      70.421  59.677  66.506  1.00  0.00           N  
ATOM    639  H   VAL    41      69.587  60.228  66.363  1.00  0.00           H  
ATOM    640  CA  VAL    41      71.024  59.025  65.301  1.00  0.00           C  
ATOM    641  HA  VAL    41      72.019  58.657  65.554  1.00  0.00           H  
ATOM    642  CB  VAL    41      70.191  57.848  64.785  1.00  0.00           C  
ATOM    643  HB  VAL    41      70.762  57.340  64.008  1.00  0.00           H  
ATOM    644  CG1 VAL    41      70.027  56.786  65.895  1.00  0.00           C  
ATOM    645 HG11 VAL    41      69.375  57.097  66.711  1.00  0.00           H  
ATOM    646 HG12 VAL    41      69.616  55.847  65.524  1.00  0.00           H  
ATOM    647 HG13 VAL    41      70.989  56.658  66.392  1.00  0.00           H  
ATOM    648  CG2 VAL    41      68.833  58.117  64.192  1.00  0.00           C  
ATOM    649 HG21 VAL    41      68.983  58.700  63.283  1.00  0.00           H  
ATOM    650 HG22 VAL    41      68.254  57.210  64.022  1.00  0.00           H  
ATOM    651 HG23 VAL    41      68.199  58.795  64.763  1.00  0.00           H  
ATOM    652  C   VAL    41      71.320  60.129  64.295  1.00  0.00           C  
ATOM    653  O   VAL    41      70.536  61.039  64.076  1.00  0.00           O  
ATOM    654  N   GLU    42      72.396  60.034  63.521  1.00  0.00           N  
ATOM    655  H   GLU    42      73.177  59.463  63.812  1.00  0.00           H  
ATOM    656  CA  GLU    42      72.717  60.796  62.302  1.00  0.00           C  
ATOM    657  HA  GLU    42      72.330  61.805  62.446  1.00  0.00           H  
ATOM    658  CB  GLU    42      74.285  60.874  62.343  1.00  0.00           C  
ATOM    659  HB2 GLU    42      74.590  61.199  63.338  1.00  0.00           H  
ATOM    660  HB3 GLU    42      74.660  59.852  62.279  1.00  0.00           H  
ATOM    661  CG  GLU    42      74.925  61.657  61.205  1.00  0.00           C  
ATOM    662  HG2 GLU    42      76.015  61.652  61.245  1.00  0.00           H  
ATOM    663  HG3 GLU    42      74.665  61.259  60.224  1.00  0.00           H  
ATOM    664  CD  GLU    42      74.378  63.072  61.231  1.00  0.00           C  
ATOM    665  OE1 GLU    42      74.160  63.650  62.347  1.00  0.00           O  
ATOM    666  OE2 GLU    42      74.037  63.620  60.164  1.00  0.00           O  
ATOM    667  C   GLU    42      72.012  60.078  61.053  1.00  0.00           C  
ATOM    668  O   GLU    42      72.057  58.889  60.946  1.00  0.00           O  
ATOM    669  N   CYS    43      71.417  60.763  60.102  1.00  0.00           N  
ATOM    670  H   CYS    43      71.449  61.769  60.186  1.00  0.00           H  
ATOM    671  CA  CYS    43      70.923  60.220  58.870  1.00  0.00           C  
ATOM    672  HA  CYS    43      70.910  59.134  58.769  1.00  0.00           H  
ATOM    673  CB  CYS    43      69.450  60.674  58.707  1.00  0.00           C  
ATOM    674  HB2 CYS    43      69.291  61.737  58.526  1.00  0.00           H  
ATOM    675  HB3 CYS    43      69.003  60.220  57.822  1.00  0.00           H  
ATOM    676  SG  CYS    43      68.285  60.079  60.045  1.00  0.00           S  
ATOM    677  HG  CYS    43      68.880  60.555  61.142  1.00  0.00           H  
ATOM    678  C   CYS    43      71.730  60.794  57.707  1.00  0.00           C  
ATOM    679  O   CYS    43      72.191  61.930  57.739  1.00  0.00           O  
ATOM    680  N   ASP    44      72.175  59.969  56.721  1.00  0.00           N  
ATOM    681  H   ASP    44      71.605  59.147  56.584  1.00  0.00           H  
ATOM    682  CA  ASP    44      73.292  60.332  55.785  1.00  0.00           C  
ATOM    683  HA  ASP    44      73.175  61.406  55.645  1.00  0.00           H  
ATOM    684  CB  ASP    44      74.641  60.011  56.461  1.00  0.00           C  
ATOM    685  HB2 ASP    44      74.683  60.568  57.397  1.00  0.00           H  
ATOM    686  HB3 ASP    44      74.813  58.946  56.615  1.00  0.00           H  
ATOM    687  CG  ASP    44      75.818  60.647  55.672  1.00  0.00           C  
ATOM    688  OD1 ASP    44      75.550  61.269  54.644  1.00  0.00           O  
ATOM    689  OD2 ASP    44      77.004  60.694  56.100  1.00  0.00           O  
ATOM    690  C   ASP    44      73.167  59.640  54.413  1.00  0.00           C  
ATOM    691  O   ASP    44      73.416  58.452  54.338  1.00  0.00           O  
ATOM    692  N   PRO    45      72.703  60.335  53.422  1.00  0.00           N  
ATOM    693  CD  PRO    45      72.498  61.809  53.347  1.00  0.00           C  
ATOM    694  HD2 PRO    45      73.388  62.295  53.747  1.00  0.00           H  
ATOM    695  HD3 PRO    45      71.749  62.068  54.096  1.00  0.00           H  
ATOM    696  CG  PRO    45      72.236  62.123  51.881  1.00  0.00           C  
ATOM    697  HG2 PRO    45      73.210  62.328  51.434  1.00  0.00           H  
ATOM    698  HG3 PRO    45      71.618  63.019  51.817  1.00  0.00           H  
ATOM    699  CB  PRO    45      71.637  60.812  51.318  1.00  0.00           C  
ATOM    700  HB2 PRO    45      71.690  60.575  50.255  1.00  0.00           H  
ATOM    701  HB3 PRO    45      70.592  60.833  51.626  1.00  0.00           H  
ATOM    702  CA  PRO    45      72.356  59.734  52.156  1.00  0.00           C  
ATOM    703  HA  PRO    45      71.667  58.904  52.312  1.00  0.00           H  
ATOM    704  C   PRO    45      73.543  59.259  51.307  1.00  0.00           C  
ATOM    705  O   PRO    45      73.445  58.417  50.414  1.00  0.00           O  
ATOM    706  N   VAL    46      74.711  59.808  51.570  1.00  0.00           N  
ATOM    707  H   VAL    46      74.693  60.550  52.255  1.00  0.00           H  
ATOM    708  CA  VAL    46      76.044  59.723  50.863  1.00  0.00           C  
ATOM    709  HA  VAL    46      75.897  59.533  49.800  1.00  0.00           H  
ATOM    710  CB  VAL    46      76.902  60.979  51.067  1.00  0.00           C  
ATOM    711  HB  VAL    46      76.948  61.301  52.107  1.00  0.00           H  
ATOM    712  CG1 VAL    46      78.356  60.789  50.587  1.00  0.00           C  
ATOM    713 HG11 VAL    46      78.775  59.858  50.967  1.00  0.00           H  
ATOM    714 HG12 VAL    46      78.456  60.967  49.516  1.00  0.00           H  
ATOM    715 HG13 VAL    46      78.922  61.647  50.949  1.00  0.00           H  
ATOM    716  CG2 VAL    46      76.247  62.171  50.315  1.00  0.00           C  
ATOM    717 HG21 VAL    46      76.011  61.970  49.270  1.00  0.00           H  
ATOM    718 HG22 VAL    46      75.344  62.560  50.786  1.00  0.00           H  
ATOM    719 HG23 VAL    46      77.037  62.913  50.430  1.00  0.00           H  
ATOM    720  C   VAL    46      76.755  58.443  51.401  1.00  0.00           C  
ATOM    721  O   VAL    46      77.456  57.759  50.699  1.00  0.00           O  
ATOM    722  N   ARG    47      76.481  58.015  52.668  1.00  0.00           N  
ATOM    723  H   ARG    47      76.112  58.744  53.261  1.00  0.00           H  
ATOM    724  CA  ARG    47      76.759  56.653  53.219  1.00  0.00           C  
ATOM    725  HA  ARG    47      77.489  56.117  52.612  1.00  0.00           H  
ATOM    726  CB  ARG    47      77.330  56.882  54.669  1.00  0.00           C  
ATOM    727  HB2 ARG    47      76.544  57.300  55.298  1.00  0.00           H  
ATOM    728  HB3 ARG    47      77.482  55.928  55.174  1.00  0.00           H  
ATOM    729  CG  ARG    47      78.613  57.647  54.697  1.00  0.00           C  
ATOM    730  HG2 ARG    47      79.349  57.134  54.078  1.00  0.00           H  
ATOM    731  HG3 ARG    47      78.434  58.604  54.207  1.00  0.00           H  
ATOM    732  CD  ARG    47      79.094  57.841  56.150  1.00  0.00           C  
ATOM    733  HD2 ARG    47      80.012  58.425  56.219  1.00  0.00           H  
ATOM    734  HD3 ARG    47      78.342  58.505  56.574  1.00  0.00           H  
ATOM    735  NE  ARG    47      79.191  56.600  56.964  1.00  0.00           N  
ATOM    736  HE  ARG    47      78.364  56.347  57.484  1.00  0.00           H  
ATOM    737  CZ  ARG    47      80.285  55.872  57.086  1.00  0.00           C  
ATOM    738  NH1 ARG    47      81.450  56.091  56.589  1.00  0.00           N  
ATOM    739 HH11 ARG    47      81.486  56.909  55.997  1.00  0.00           H  
ATOM    740 HH12 ARG    47      82.244  55.531  56.866  1.00  0.00           H  
ATOM    741  NH2 ARG    47      80.294  54.842  57.904  1.00  0.00           N  
ATOM    742 HH21 ARG    47      79.403  54.616  58.324  1.00  0.00           H  
ATOM    743 HH22 ARG    47      81.193  54.394  58.008  1.00  0.00           H  
ATOM    744  C   ARG    47      75.587  55.732  53.302  1.00  0.00           C  
ATOM    745  O   ARG    47      75.797  54.607  53.682  1.00  0.00           O  
ATOM    746  N   LYS    48      74.397  56.155  52.863  1.00  0.00           N  
ATOM    747  H   LYS    48      74.403  57.000  52.310  1.00  0.00           H  
ATOM    748  CA  LYS    48      73.121  55.460  53.029  1.00  0.00           C  
ATOM    749  HA  LYS    48      72.341  56.192  52.821  1.00  0.00           H  
ATOM    750  CB  LYS    48      73.020  54.396  51.884  1.00  0.00           C  
ATOM    751  HB2 LYS    48      73.803  53.678  52.131  1.00  0.00           H  
ATOM    752  HB3 LYS    48      72.013  53.985  51.955  1.00  0.00           H  
ATOM    753  CG  LYS    48      73.257  54.859  50.423  1.00  0.00           C  
ATOM    754  HG2 LYS    48      72.488  55.570  50.121  1.00  0.00           H  
ATOM    755  HG3 LYS    48      74.206  55.396  50.387  1.00  0.00           H  
ATOM    756  CD  LYS    48      73.222  53.639  49.452  1.00  0.00           C  
ATOM    757  HD2 LYS    48      74.071  53.018  49.736  1.00  0.00           H  
ATOM    758  HD3 LYS    48      72.287  53.118  49.659  1.00  0.00           H  
ATOM    759  CE  LYS    48      73.364  54.214  48.032  1.00  0.00           C  
ATOM    760  HE2 LYS    48      72.830  55.153  47.893  1.00  0.00           H  
ATOM    761  HE3 LYS    48      74.426  54.363  47.835  1.00  0.00           H  
ATOM    762  NZ  LYS    48      72.764  53.433  47.027  1.00  0.00           N  
ATOM    763  HZ1 LYS    48      73.083  52.483  46.900  1.00  0.00           H  
ATOM    764  HZ2 LYS    48      71.808  53.265  47.306  1.00  0.00           H  
ATOM    765  HZ3 LYS    48      72.836  53.866  46.117  1.00  0.00           H  
ATOM    766  C   LYS    48      72.828  54.881  54.407  1.00  0.00           C  
ATOM    767  O   LYS    48      72.533  53.696  54.581  1.00  0.00           O  
ATOM    768  N   GLU    49      73.106  55.693  55.406  1.00  0.00           N  
ATOM    769  H   GLU    49      73.348  56.661  55.253  1.00  0.00           H  
ATOM    770  CA  GLU    49      73.360  55.137  56.763  1.00  0.00           C  
ATOM    771  HA  GLU    49      73.099  54.079  56.740  1.00  0.00           H  
ATOM    772  CB  GLU    49      74.905  55.086  57.131  1.00  0.00           C  
ATOM    773  HB2 GLU    49      75.396  54.595  56.291  1.00  0.00           H  
ATOM    774  HB3 GLU    49      75.170  56.141  57.062  1.00  0.00           H  
ATOM    775  CG  GLU    49      75.479  54.527  58.362  1.00  0.00           C  
ATOM    776  HG2 GLU    49      75.037  54.915  59.280  1.00  0.00           H  
ATOM    777  HG3 GLU    49      75.298  53.452  58.345  1.00  0.00           H  
ATOM    778  CD  GLU    49      76.929  54.973  58.539  1.00  0.00           C  
ATOM    779  OE1 GLU    49      77.178  56.152  58.793  1.00  0.00           O  
ATOM    780  OE2 GLU    49      77.780  54.076  58.289  1.00  0.00           O  
ATOM    781  C   GLU    49      72.521  55.839  57.801  1.00  0.00           C  
ATOM    782  O   GLU    49      72.150  57.007  57.654  1.00  0.00           O  
ATOM    783  N   VAL    50      72.114  55.090  58.876  1.00  0.00           N  
ATOM    784  H   VAL    50      72.399  54.122  58.867  1.00  0.00           H  
ATOM    785  CA  VAL    50      71.580  55.652  60.131  1.00  0.00           C  
ATOM    786  HA  VAL    50      71.612  56.741  60.082  1.00  0.00           H  
ATOM    787  CB  VAL    50      70.056  55.227  60.392  1.00  0.00           C  
ATOM    788  HB  VAL    50      69.959  54.147  60.503  1.00  0.00           H  
ATOM    789  CG1 VAL    50      69.558  55.949  61.645  1.00  0.00           C  
ATOM    790 HG11 VAL    50      68.487  55.825  61.805  1.00  0.00           H  
ATOM    791 HG12 VAL    50      70.032  55.605  62.565  1.00  0.00           H  
ATOM    792 HG13 VAL    50      69.915  56.978  61.694  1.00  0.00           H  
ATOM    793  CG2 VAL    50      69.162  55.567  59.198  1.00  0.00           C  
ATOM    794 HG21 VAL    50      68.158  55.262  59.492  1.00  0.00           H  
ATOM    795 HG22 VAL    50      69.210  56.637  58.995  1.00  0.00           H  
ATOM    796 HG23 VAL    50      69.459  55.030  58.297  1.00  0.00           H  
ATOM    797  C   VAL    50      72.519  55.195  61.293  1.00  0.00           C  
ATOM    798  O   VAL    50      72.707  53.974  61.551  1.00  0.00           O  
ATOM    799  N   SER    51      73.022  56.139  62.097  1.00  0.00           N  
ATOM    800  H   SER    51      72.982  57.083  61.742  1.00  0.00           H  
ATOM    801  CA  SER    51      74.119  55.746  63.094  1.00  0.00           C  
ATOM    802  HA  SER    51      73.937  54.722  63.422  1.00  0.00           H  
ATOM    803  CB  SER    51      75.464  55.858  62.327  1.00  0.00           C  
ATOM    804  HB2 SER    51      75.420  55.205  61.456  1.00  0.00           H  
ATOM    805  HB3 SER    51      75.499  56.915  62.063  1.00  0.00           H  
ATOM    806  OG  SER    51      76.595  55.500  63.093  1.00  0.00           O  
ATOM    807  HG  SER    51      77.326  55.747  62.522  1.00  0.00           H  
ATOM    808  C   SER    51      74.095  56.589  64.323  1.00  0.00           C  
ATOM    809  O   SER    51      74.078  57.805  64.205  1.00  0.00           O  
ATOM    810  N   VAL    52      74.057  56.006  65.555  1.00  0.00           N  
ATOM    811  H   VAL    52      74.171  55.003  65.577  1.00  0.00           H  
ATOM    812  CA  VAL    52      74.124  56.768  66.805  1.00  0.00           C  
ATOM    813  HA  VAL    52      73.203  57.342  66.915  1.00  0.00           H  
ATOM    814  CB  VAL    52      74.285  55.781  68.013  1.00  0.00           C  
ATOM    815  HB  VAL    52      74.889  54.902  67.786  1.00  0.00           H  
ATOM    816  CG1 VAL    52      74.980  56.314  69.302  1.00  0.00           C  
ATOM    817 HG11 VAL    52      74.957  55.504  70.032  1.00  0.00           H  
ATOM    818 HG12 VAL    52      75.983  56.666  69.062  1.00  0.00           H  
ATOM    819 HG13 VAL    52      74.437  57.144  69.752  1.00  0.00           H  
ATOM    820  CG2 VAL    52      72.986  55.222  68.568  1.00  0.00           C  
ATOM    821 HG21 VAL    52      73.167  54.257  69.041  1.00  0.00           H  
ATOM    822 HG22 VAL    52      72.343  55.899  69.131  1.00  0.00           H  
ATOM    823 HG23 VAL    52      72.457  54.771  67.729  1.00  0.00           H  
ATOM    824  C   VAL    52      75.255  57.930  66.893  1.00  0.00           C  
ATOM    825  O   VAL    52      76.414  57.630  66.538  1.00  0.00           O  
ATOM    826  N   ARG    53      74.874  59.119  67.239  1.00  0.00           N  
ATOM    827  H   ARG    53      73.890  59.177  67.458  1.00  0.00           H  
ATOM    828  CA  ARG    53      75.771  60.250  67.557  1.00  0.00           C  
ATOM    829  HA  ARG    53      76.474  60.297  66.725  1.00  0.00           H  
ATOM    830  CB  ARG    53      74.935  61.496  67.582  1.00  0.00           C  
ATOM    831  HB2 ARG    53      74.140  61.310  68.303  1.00  0.00           H  
ATOM    832  HB3 ARG    53      75.524  62.355  67.905  1.00  0.00           H  
ATOM    833  CG  ARG    53      74.241  61.815  66.282  1.00  0.00           C  
ATOM    834  HG2 ARG    53      75.010  62.124  65.573  1.00  0.00           H  
ATOM    835  HG3 ARG    53      73.742  60.984  65.784  1.00  0.00           H  
ATOM    836  CD  ARG    53      73.252  62.963  66.469  1.00  0.00           C  
ATOM    837  HD2 ARG    53      72.364  62.485  66.883  1.00  0.00           H  
ATOM    838  HD3 ARG    53      73.676  63.711  67.140  1.00  0.00           H  
ATOM    839  NE  ARG    53      72.890  63.441  65.119  1.00  0.00           N  
ATOM    840  HE  ARG    53      73.470  63.088  64.371  1.00  0.00           H  
ATOM    841  CZ  ARG    53      71.847  64.124  64.770  1.00  0.00           C  
ATOM    842  NH1 ARG    53      70.866  64.440  65.565  1.00  0.00           N  
ATOM    843 HH11 ARG    53      70.909  64.186  66.541  1.00  0.00           H  
ATOM    844 HH12 ARG    53      70.148  65.035  65.176  1.00  0.00           H  
ATOM    845  NH2 ARG    53      71.765  64.503  63.529  1.00  0.00           N  
ATOM    846 HH21 ARG    53      72.600  64.242  63.025  1.00  0.00           H  
ATOM    847 HH22 ARG    53      71.074  65.110  63.110  1.00  0.00           H  
ATOM    848  C   ARG    53      76.657  59.979  68.800  1.00  0.00           C  
ATOM    849  O   ARG    53      76.476  60.689  69.827  1.00  0.00           O  
ATOM    850  N   THR    54      77.503  58.923  68.758  1.00  0.00           N  
ATOM    851  H   THR    54      77.432  58.340  67.937  1.00  0.00           H  
ATOM    852  CA  THR    54      78.424  58.580  69.867  1.00  0.00           C  
ATOM    853  HA  THR    54      77.782  58.479  70.742  1.00  0.00           H  
ATOM    854  CB  THR    54      79.070  57.206  69.630  1.00  0.00           C  
ATOM    855  HB  THR    54      78.267  56.475  69.540  1.00  0.00           H  
ATOM    856  CG2 THR    54      80.037  57.090  68.445  1.00  0.00           C  
ATOM    857 HG21 THR    54      80.306  56.038  68.357  1.00  0.00           H  
ATOM    858 HG22 THR    54      79.535  57.288  67.498  1.00  0.00           H  
ATOM    859 HG23 THR    54      80.897  57.730  68.640  1.00  0.00           H  
ATOM    860  OG1 THR    54      79.824  56.884  70.753  1.00  0.00           O  
ATOM    861  HG1 THR    54      79.306  56.675  71.534  1.00  0.00           H  
ATOM    862  C   THR    54      79.422  59.690  70.183  1.00  0.00           C  
ATOM    863  O   THR    54      80.084  60.169  69.243  1.00  0.00           O  
ATOM    864  N   GLY    55      79.568  60.134  71.417  1.00  0.00           N  
ATOM    865  H   GLY    55      78.889  59.735  72.050  1.00  0.00           H  
ATOM    866  CA  GLY    55      80.466  61.187  71.987  1.00  0.00           C  
ATOM    867  HA2 GLY    55      80.395  62.038  71.309  1.00  0.00           H  
ATOM    868  HA3 GLY    55      79.973  61.516  72.901  1.00  0.00           H  
ATOM    869  C   GLY    55      81.949  60.790  72.121  1.00  0.00           C  
ATOM    870  O   GLY    55      82.612  61.176  73.068  1.00  0.00           O  
ATOM    871  N   GLY    56      82.461  60.128  71.039  1.00  0.00           N  
ATOM    872  H   GLY    56      81.848  59.920  70.263  1.00  0.00           H  
ATOM    873  CA  GLY    56      83.816  59.582  70.968  1.00  0.00           C  
ATOM    874  HA2 GLY    56      84.059  59.324  69.938  1.00  0.00           H  
ATOM    875  HA3 GLY    56      84.528  60.379  71.185  1.00  0.00           H  
ATOM    876  C   GLY    56      84.077  58.472  71.969  1.00  0.00           C  
ATOM    877  O   GLY    56      83.168  57.967  72.668  1.00  0.00           O  
ATOM    878  N   LEU    57      85.353  57.951  71.937  1.00  0.00           N  
ATOM    879  H   LEU    57      86.058  58.491  71.456  1.00  0.00           H  
ATOM    880  CA  LEU    57      85.818  56.696  72.536  1.00  0.00           C  
ATOM    881  HA  LEU    57      85.013  56.070  72.150  1.00  0.00           H  
ATOM    882  CB  LEU    57      87.146  56.315  71.865  1.00  0.00           C  
ATOM    883  HB2 LEU    57      87.941  57.047  72.008  1.00  0.00           H  
ATOM    884  HB3 LEU    57      87.450  55.374  72.324  1.00  0.00           H  
ATOM    885  CG  LEU    57      87.055  56.106  70.351  1.00  0.00           C  
ATOM    886  HG  LEU    57      86.580  56.965  69.877  1.00  0.00           H  
ATOM    887  CD1 LEU    57      88.457  55.976  69.757  1.00  0.00           C  
ATOM    888 HD11 LEU    57      89.018  56.910  69.786  1.00  0.00           H  
ATOM    889 HD12 LEU    57      88.955  55.154  70.272  1.00  0.00           H  
ATOM    890 HD13 LEU    57      88.432  55.611  68.731  1.00  0.00           H  
ATOM    891  CD2 LEU    57      86.357  54.814  70.056  1.00  0.00           C  
ATOM    892 HD21 LEU    57      86.261  54.629  68.986  1.00  0.00           H  
ATOM    893 HD22 LEU    57      86.897  53.948  70.438  1.00  0.00           H  
ATOM    894 HD23 LEU    57      85.335  54.770  70.434  1.00  0.00           H  
ATOM    895  C   LEU    57      85.870  56.550  74.042  1.00  0.00           C  
ATOM    896  O   LEU    57      86.297  55.460  74.472  1.00  0.00           O  
ATOM    897  N   ALA    58      85.370  57.541  74.783  1.00  0.00           N  
ATOM    898  H   ALA    58      85.280  58.467  74.391  1.00  0.00           H  
ATOM    899  CA  ALA    58      84.966  57.363  76.167  1.00  0.00           C  
ATOM    900  HA  ALA    58      85.641  56.675  76.676  1.00  0.00           H  
ATOM    901  CB  ALA    58      85.113  58.777  76.884  1.00  0.00           C  
ATOM    902  HB1 ALA    58      86.087  59.146  76.563  1.00  0.00           H  
ATOM    903  HB2 ALA    58      84.306  59.438  76.568  1.00  0.00           H  
ATOM    904  HB3 ALA    58      85.067  58.726  77.971  1.00  0.00           H  
ATOM    905  C   ALA    58      83.573  56.810  76.382  1.00  0.00           C  
ATOM    906  O   ALA    58      83.215  56.511  77.545  1.00  0.00           O  
ATOM    907  N   ASP    59      82.721  56.803  75.348  1.00  0.00           N  
ATOM    908  H   ASP    59      83.034  57.121  74.441  1.00  0.00           H  
ATOM    909  CA  ASP    59      81.271  56.651  75.510  1.00  0.00           C  
ATOM    910  HA  ASP    59      80.977  57.405  76.241  1.00  0.00           H  
ATOM    911  CB  ASP    59      80.540  56.890  74.159  1.00  0.00           C  
ATOM    912  HB2 ASP    59      80.649  57.902  73.768  1.00  0.00           H  
ATOM    913  HB3 ASP    59      81.003  56.327  73.349  1.00  0.00           H  
ATOM    914  CG  ASP    59      79.073  56.633  74.104  1.00  0.00           C  
ATOM    915  OD1 ASP    59      78.499  56.798  73.009  1.00  0.00           O  
ATOM    916  OD2 ASP    59      78.360  56.309  75.073  1.00  0.00           O  
ATOM    917  C   ASP    59      80.870  55.216  75.832  1.00  0.00           C  
ATOM    918  O   ASP    59      81.284  54.289  75.105  1.00  0.00           O  
ATOM    919  N   LYS    60      80.070  55.012  76.934  1.00  0.00           N  
ATOM    920  H   LYS    60      79.933  55.830  77.510  1.00  0.00           H  
ATOM    921  CA  LYS    60      79.673  53.683  77.489  1.00  0.00           C  
ATOM    922  HA  LYS    60      80.548  53.063  77.685  1.00  0.00           H  
ATOM    923  CB  LYS    60      78.986  53.879  78.884  1.00  0.00           C  
ATOM    924  HB2 LYS    60      78.591  54.893  78.953  1.00  0.00           H  
ATOM    925  HB3 LYS    60      78.195  53.131  78.935  1.00  0.00           H  
ATOM    926  CG  LYS    60      79.778  53.551  80.116  1.00  0.00           C  
ATOM    927  HG2 LYS    60      79.218  53.663  81.044  1.00  0.00           H  
ATOM    928  HG3 LYS    60      80.034  52.498  80.238  1.00  0.00           H  
ATOM    929  CD  LYS    60      81.150  54.322  80.173  1.00  0.00           C  
ATOM    930  HD2 LYS    60      81.903  53.786  79.596  1.00  0.00           H  
ATOM    931  HD3 LYS    60      80.933  55.259  79.660  1.00  0.00           H  
ATOM    932  CE  LYS    60      81.773  54.584  81.549  1.00  0.00           C  
ATOM    933  HE2 LYS    60      81.118  55.172  82.191  1.00  0.00           H  
ATOM    934  HE3 LYS    60      81.825  53.605  82.027  1.00  0.00           H  
ATOM    935  NZ  LYS    60      83.185  55.053  81.454  1.00  0.00           N  
ATOM    936  HZ1 LYS    60      83.736  54.274  81.121  1.00  0.00           H  
ATOM    937  HZ2 LYS    60      83.261  55.708  80.690  1.00  0.00           H  
ATOM    938  HZ3 LYS    60      83.545  55.322  82.359  1.00  0.00           H  
ATOM    939  C   LYS    60      78.666  52.939  76.588  1.00  0.00           C  
ATOM    940  O   LYS    60      78.523  51.721  76.634  1.00  0.00           O  
ATOM    941  N   SER    61      77.862  53.639  75.795  1.00  0.00           N  
ATOM    942  H   SER    61      77.998  54.639  75.764  1.00  0.00           H  
ATOM    943  CA  SER    61      76.673  53.021  75.167  1.00  0.00           C  
ATOM    944  HA  SER    61      76.249  52.257  75.820  1.00  0.00           H  
ATOM    945  CB  SER    61      75.659  54.110  74.959  1.00  0.00           C  
ATOM    946  HB2 SER    61      74.730  53.663  74.607  1.00  0.00           H  
ATOM    947  HB3 SER    61      75.381  54.586  75.899  1.00  0.00           H  
ATOM    948  OG  SER    61      76.072  55.074  73.941  1.00  0.00           O  
ATOM    949  HG  SER    61      76.961  55.370  74.148  1.00  0.00           H  
ATOM    950  C   SER    61      77.002  52.268  73.917  1.00  0.00           C  
ATOM    951  O   SER    61      78.100  52.391  73.327  1.00  0.00           O  
ATOM    952  N   SER    62      76.051  51.444  73.435  1.00  0.00           N  
ATOM    953  H   SER    62      75.153  51.411  73.896  1.00  0.00           H  
ATOM    954  CA  SER    62      76.150  50.817  72.069  1.00  0.00           C  
ATOM    955  HA  SER    62      77.119  50.318  72.077  1.00  0.00           H  
ATOM    956  CB  SER    62      75.042  49.695  71.733  1.00  0.00           C  
ATOM    957  HB2 SER    62      75.087  48.911  72.489  1.00  0.00           H  
ATOM    958  HB3 SER    62      74.106  50.250  71.675  1.00  0.00           H  
ATOM    959  OG  SER    62      75.340  49.180  70.433  1.00  0.00           O  
ATOM    960  HG  SER    62      76.283  49.000  70.439  1.00  0.00           H  
ATOM    961  C   SER    62      76.161  51.846  70.979  1.00  0.00           C  
ATOM    962  O   SER    62      75.245  52.738  70.929  1.00  0.00           O  
ATOM    963  N   ARG    63      77.122  51.695  70.029  1.00  0.00           N  
ATOM    964  H   ARG    63      77.605  50.810  70.090  1.00  0.00           H  
ATOM    965  CA  ARG    63      77.435  52.482  68.825  1.00  0.00           C  
ATOM    966  HA  ARG    63      77.264  53.552  68.934  1.00  0.00           H  
ATOM    967  CB  ARG    63      78.930  52.302  68.507  1.00  0.00           C  
ATOM    968  HB2 ARG    63      79.217  51.257  68.389  1.00  0.00           H  
ATOM    969  HB3 ARG    63      79.077  52.880  67.595  1.00  0.00           H  
ATOM    970  CG  ARG    63      79.801  52.874  69.625  1.00  0.00           C  
ATOM    971  HG2 ARG    63      79.660  53.951  69.539  1.00  0.00           H  
ATOM    972  HG3 ARG    63      79.494  52.461  70.586  1.00  0.00           H  
ATOM    973  CD  ARG    63      81.315  52.547  69.467  1.00  0.00           C  
ATOM    974  HD2 ARG    63      81.775  53.249  70.163  1.00  0.00           H  
ATOM    975  HD3 ARG    63      81.533  51.535  69.807  1.00  0.00           H  
ATOM    976  NE  ARG    63      81.798  52.777  68.129  1.00  0.00           N  
ATOM    977  HE  ARG    63      81.502  52.106  67.435  1.00  0.00           H  
ATOM    978  CZ  ARG    63      82.523  53.723  67.560  1.00  0.00           C  
ATOM    979  NH1 ARG    63      82.968  54.824  68.116  1.00  0.00           N  
ATOM    980 HH11 ARG    63      82.690  54.947  69.079  1.00  0.00           H  
ATOM    981 HH12 ARG    63      83.557  55.382  67.515  1.00  0.00           H  
ATOM    982  NH2 ARG    63      82.890  53.526  66.358  1.00  0.00           N  
ATOM    983 HH21 ARG    63      82.501  52.827  65.741  1.00  0.00           H  
ATOM    984 HH22 ARG    63      83.453  54.289  66.009  1.00  0.00           H  
ATOM    985  C   ARG    63      76.604  52.108  67.558  1.00  0.00           C  
ATOM    986  O   ARG    63      77.140  51.936  66.498  1.00  0.00           O  
ATOM    987  N   LYS    64      75.318  51.776  67.868  1.00  0.00           N  
ATOM    988  H   LYS    64      74.973  51.849  68.815  1.00  0.00           H  
ATOM    989  CA  LYS    64      74.424  51.121  66.795  1.00  0.00           C  
ATOM    990  HA  LYS    64      74.958  50.172  66.758  1.00  0.00           H  
ATOM    991  CB  LYS    64      72.964  51.046  67.369  1.00  0.00           C  
ATOM    992  HB2 LYS    64      72.818  52.034  67.806  1.00  0.00           H  
ATOM    993  HB3 LYS    64      72.157  50.934  66.645  1.00  0.00           H  
ATOM    994  CG  LYS    64      72.615  50.018  68.439  1.00  0.00           C  
ATOM    995  HG2 LYS    64      73.054  50.385  69.367  1.00  0.00           H  
ATOM    996  HG3 LYS    64      71.527  50.028  68.495  1.00  0.00           H  
ATOM    997  CD  LYS    64      72.987  48.570  68.205  1.00  0.00           C  
ATOM    998  HD2 LYS    64      72.765  48.272  67.180  1.00  0.00           H  
ATOM    999  HD3 LYS    64      74.064  48.408  68.245  1.00  0.00           H  
ATOM   1000  CE  LYS    64      72.269  47.471  69.067  1.00  0.00           C  
ATOM   1001  HE2 LYS    64      71.196  47.656  69.041  1.00  0.00           H  
ATOM   1002  HE3 LYS    64      72.483  46.478  68.671  1.00  0.00           H  
ATOM   1003  NZ  LYS    64      72.882  47.527  70.418  1.00  0.00           N  
ATOM   1004  HZ1 LYS    64      72.571  48.358  70.901  1.00  0.00           H  
ATOM   1005  HZ2 LYS    64      72.605  46.731  70.974  1.00  0.00           H  
ATOM   1006  HZ3 LYS    64      73.884  47.648  70.381  1.00  0.00           H  
ATOM   1007  C   LYS    64      74.468  51.780  65.432  1.00  0.00           C  
ATOM   1008  O   LYS    64      74.595  52.991  65.390  1.00  0.00           O  
ATOM   1009  N   THR    65      74.240  50.981  64.388  1.00  0.00           N  
ATOM   1010  H   THR    65      74.226  49.982  64.536  1.00  0.00           H  
ATOM   1011  CA  THR    65      74.249  51.421  62.969  1.00  0.00           C  
ATOM   1012  HA  THR    65      73.643  52.328  62.958  1.00  0.00           H  
ATOM   1013  CB  THR    65      75.605  51.834  62.514  1.00  0.00           C  
ATOM   1014  HB  THR    65      75.868  52.745  63.051  1.00  0.00           H  
ATOM   1015  CG2 THR    65      76.646  50.714  62.595  1.00  0.00           C  
ATOM   1016 HG21 THR    65      76.620  50.320  63.611  1.00  0.00           H  
ATOM   1017 HG22 THR    65      76.499  49.896  61.889  1.00  0.00           H  
ATOM   1018 HG23 THR    65      77.682  51.030  62.477  1.00  0.00           H  
ATOM   1019  OG1 THR    65      75.678  52.188  61.171  1.00  0.00           O  
ATOM   1020  HG1 THR    65      76.508  52.660  61.075  1.00  0.00           H  
ATOM   1021  C   THR    65      73.698  50.341  62.099  1.00  0.00           C  
ATOM   1022  O   THR    65      73.677  49.172  62.416  1.00  0.00           O  
ATOM   1023  N   TYR    66      73.131  50.805  60.955  1.00  0.00           N  
ATOM   1024  H   TYR    66      73.139  51.814  60.925  1.00  0.00           H  
ATOM   1025  CA  TYR    66      72.339  50.107  59.955  1.00  0.00           C  
ATOM   1026  HA  TYR    66      72.582  49.051  59.831  1.00  0.00           H  
ATOM   1027  CB  TYR    66      70.843  50.139  60.289  1.00  0.00           C  
ATOM   1028  HB2 TYR    66      70.451  51.156  60.275  1.00  0.00           H  
ATOM   1029  HB3 TYR    66      70.344  49.746  59.404  1.00  0.00           H  
ATOM   1030  CG  TYR    66      70.343  49.401  61.512  1.00  0.00           C  
ATOM   1031  CD1 TYR    66      69.594  50.091  62.503  1.00  0.00           C  
ATOM   1032  HD1 TYR    66      69.540  51.168  62.452  1.00  0.00           H  
ATOM   1033  CE1 TYR    66      69.004  49.322  63.524  1.00  0.00           C  
ATOM   1034  HE1 TYR    66      68.588  49.802  64.399  1.00  0.00           H  
ATOM   1035  CZ  TYR    66      68.959  47.930  63.379  1.00  0.00           C  
ATOM   1036  OH  TYR    66      68.257  47.323  64.304  1.00  0.00           O  
ATOM   1037  HH  TYR    66      68.102  46.425  64.001  1.00  0.00           H  
ATOM   1038  CE2 TYR    66      69.642  47.252  62.414  1.00  0.00           C  
ATOM   1039  HE2 TYR    66      69.550  46.180  62.316  1.00  0.00           H  
ATOM   1040  CD2 TYR    66      70.460  47.997  61.567  1.00  0.00           C  
ATOM   1041  HD2 TYR    66      71.072  47.420  60.890  1.00  0.00           H  
ATOM   1042  C   TYR    66      72.447  50.968  58.684  1.00  0.00           C  
ATOM   1043  O   TYR    66      72.572  52.184  58.733  1.00  0.00           O  
ATOM   1044  N   THR    67      72.268  50.281  57.569  1.00  0.00           N  
ATOM   1045  H   THR    67      72.072  49.291  57.615  1.00  0.00           H  
ATOM   1046  CA  THR    67      72.502  50.863  56.213  1.00  0.00           C  
ATOM   1047  HA  THR    67      72.430  51.944  56.335  1.00  0.00           H  
ATOM   1048  CB  THR    67      73.917  50.649  55.750  1.00  0.00           C  
ATOM   1049  HB  THR    67      74.640  50.886  56.530  1.00  0.00           H  
ATOM   1050  CG2 THR    67      74.157  49.194  55.303  1.00  0.00           C  
ATOM   1051 HG21 THR    67      73.716  48.997  54.326  1.00  0.00           H  
ATOM   1052 HG22 THR    67      75.227  49.006  55.226  1.00  0.00           H  
ATOM   1053 HG23 THR    67      73.816  48.485  56.057  1.00  0.00           H  
ATOM   1054  OG1 THR    67      74.260  51.390  54.582  1.00  0.00           O  
ATOM   1055  HG1 THR    67      73.812  52.238  54.524  1.00  0.00           H  
ATOM   1056  C   THR    67      71.497  50.387  55.235  1.00  0.00           C  
ATOM   1057  O   THR    67      71.097  49.241  55.215  1.00  0.00           O  
ATOM   1058  N   PHE    68      71.037  51.337  54.377  1.00  0.00           N  
ATOM   1059  H   PHE    68      71.444  52.261  54.370  1.00  0.00           H  
ATOM   1060  CA  PHE    68      69.875  51.201  53.461  1.00  0.00           C  
ATOM   1061  HA  PHE    68      69.537  50.168  53.386  1.00  0.00           H  
ATOM   1062  CB  PHE    68      68.779  51.981  54.190  1.00  0.00           C  
ATOM   1063  HB2 PHE    68      69.039  53.035  54.283  1.00  0.00           H  
ATOM   1064  HB3 PHE    68      67.798  51.885  53.724  1.00  0.00           H  
ATOM   1065  CG  PHE    68      68.645  51.579  55.611  1.00  0.00           C  
ATOM   1066  CD1 PHE    68      69.072  52.418  56.642  1.00  0.00           C  
ATOM   1067  HD1 PHE    68      69.586  53.343  56.425  1.00  0.00           H  
ATOM   1068  CE1 PHE    68      68.910  52.108  57.977  1.00  0.00           C  
ATOM   1069  HE1 PHE    68      69.292  52.719  58.781  1.00  0.00           H  
ATOM   1070  CZ  PHE    68      68.274  50.892  58.288  1.00  0.00           C  
ATOM   1071  HZ  PHE    68      68.086  50.630  59.318  1.00  0.00           H  
ATOM   1072  CE2 PHE    68      68.031  49.931  57.311  1.00  0.00           C  
ATOM   1073  HE2 PHE    68      67.540  48.990  57.514  1.00  0.00           H  
ATOM   1074  CD2 PHE    68      68.095  50.286  55.922  1.00  0.00           C  
ATOM   1075  HD2 PHE    68      67.649  49.678  55.149  1.00  0.00           H  
ATOM   1076  C   PHE    68      70.240  51.510  51.964  1.00  0.00           C  
ATOM   1077  O   PHE    68      71.435  51.680  51.682  1.00  0.00           O  
ATOM   1078  N   ASP    69      69.216  51.563  51.074  1.00  0.00           N  
ATOM   1079  H   ASP    69      68.335  51.226  51.435  1.00  0.00           H  
ATOM   1080  CA  ASP    69      69.440  51.888  49.662  1.00  0.00           C  
ATOM   1081  HA  ASP    69      70.400  51.481  49.345  1.00  0.00           H  
ATOM   1082  CB  ASP    69      68.420  51.170  48.779  1.00  0.00           C  
ATOM   1083  HB2 ASP    69      67.395  51.357  49.098  1.00  0.00           H  
ATOM   1084  HB3 ASP    69      68.463  51.460  47.729  1.00  0.00           H  
ATOM   1085  CG  ASP    69      68.643  49.632  48.805  1.00  0.00           C  
ATOM   1086  OD1 ASP    69      69.637  49.117  48.317  1.00  0.00           O  
ATOM   1087  OD2 ASP    69      67.734  48.890  49.320  1.00  0.00           O  
ATOM   1088  C   ASP    69      69.485  53.451  49.388  1.00  0.00           C  
ATOM   1089  O   ASP    69      70.065  53.919  48.402  1.00  0.00           O  
ATOM   1090  N   MET    70      68.874  54.232  50.301  1.00  0.00           N  
ATOM   1091  H   MET    70      68.342  53.670  50.951  1.00  0.00           H  
ATOM   1092  CA  MET    70      68.906  55.694  50.365  1.00  0.00           C  
ATOM   1093  HA  MET    70      69.967  55.939  50.407  1.00  0.00           H  
ATOM   1094  CB  MET    70      68.231  56.355  49.167  1.00  0.00           C  
ATOM   1095  HB2 MET    70      68.705  56.067  48.229  1.00  0.00           H  
ATOM   1096  HB3 MET    70      67.185  56.050  49.114  1.00  0.00           H  
ATOM   1097  CG  MET    70      68.249  57.843  49.221  1.00  0.00           C  
ATOM   1098  HG2 MET    70      67.657  58.194  48.376  1.00  0.00           H  
ATOM   1099  HG3 MET    70      67.641  58.178  50.061  1.00  0.00           H  
ATOM   1100  SD  MET    70      69.814  58.662  49.235  1.00  0.00           S  
ATOM   1101  CE  MET    70      70.223  58.494  47.503  1.00  0.00           C  
ATOM   1102  HE1 MET    70      69.608  57.761  46.981  1.00  0.00           H  
ATOM   1103  HE2 MET    70      69.964  59.442  47.032  1.00  0.00           H  
ATOM   1104  HE3 MET    70      71.267  58.188  47.431  1.00  0.00           H  
ATOM   1105  C   MET    70      68.347  56.158  51.688  1.00  0.00           C  
ATOM   1106  O   MET    70      67.303  55.720  52.222  1.00  0.00           O  
ATOM   1107  N   VAL    71      68.958  57.281  52.266  1.00  0.00           N  
ATOM   1108  H   VAL    71      69.687  57.765  51.763  1.00  0.00           H  
ATOM   1109  CA  VAL    71      68.704  57.794  53.622  1.00  0.00           C  
ATOM   1110  HA  VAL    71      67.676  57.508  53.845  1.00  0.00           H  
ATOM   1111  CB  VAL    71      69.572  57.155  54.669  1.00  0.00           C  
ATOM   1112  HB  VAL    71      70.611  57.352  54.404  1.00  0.00           H  
ATOM   1113  CG1 VAL    71      69.422  57.637  56.089  1.00  0.00           C  
ATOM   1114 HG11 VAL    71      69.940  58.589  56.208  1.00  0.00           H  
ATOM   1115 HG12 VAL    71      68.370  57.895  56.206  1.00  0.00           H  
ATOM   1116 HG13 VAL    71      69.807  57.033  56.911  1.00  0.00           H  
ATOM   1117  CG2 VAL    71      69.466  55.627  54.815  1.00  0.00           C  
ATOM   1118 HG21 VAL    71      68.419  55.328  54.846  1.00  0.00           H  
ATOM   1119 HG22 VAL    71      70.024  55.136  54.017  1.00  0.00           H  
ATOM   1120 HG23 VAL    71      70.003  55.294  55.704  1.00  0.00           H  
ATOM   1121  C   VAL    71      68.552  59.291  53.716  1.00  0.00           C  
ATOM   1122  O   VAL    71      69.527  60.028  53.835  1.00  0.00           O  
ATOM   1123  N   PHE    72      67.321  59.682  53.557  1.00  0.00           N  
ATOM   1124  H   PHE    72      66.582  59.075  53.232  1.00  0.00           H  
ATOM   1125  CA  PHE    72      66.918  61.088  53.422  1.00  0.00           C  
ATOM   1126  HA  PHE    72      67.741  61.512  52.846  1.00  0.00           H  
ATOM   1127  CB  PHE    72      65.571  61.181  52.717  1.00  0.00           C  
ATOM   1128  HB2 PHE    72      64.830  60.732  53.378  1.00  0.00           H  
ATOM   1129  HB3 PHE    72      65.333  62.244  52.674  1.00  0.00           H  
ATOM   1130  CG  PHE    72      65.337  60.516  51.372  1.00  0.00           C  
ATOM   1131  CD1 PHE    72      66.187  60.852  50.327  1.00  0.00           C  
ATOM   1132  HD1 PHE    72      66.783  61.740  50.474  1.00  0.00           H  
ATOM   1133  CE1 PHE    72      66.158  60.092  49.105  1.00  0.00           C  
ATOM   1134  HE1 PHE    72      66.880  60.287  48.325  1.00  0.00           H  
ATOM   1135  CZ  PHE    72      65.164  59.113  48.980  1.00  0.00           C  
ATOM   1136  HZ  PHE    72      65.050  58.638  48.017  1.00  0.00           H  
ATOM   1137  CE2 PHE    72      64.284  58.775  50.001  1.00  0.00           C  
ATOM   1138  HE2 PHE    72      63.502  58.034  49.918  1.00  0.00           H  
ATOM   1139  CD2 PHE    72      64.472  59.448  51.200  1.00  0.00           C  
ATOM   1140  HD2 PHE    72      63.858  59.108  52.021  1.00  0.00           H  
ATOM   1141  C   PHE    72      66.912  61.708  54.846  1.00  0.00           C  
ATOM   1142  O   PHE    72      65.986  61.429  55.696  1.00  0.00           O  
ATOM   1143  N   GLY    73      67.898  62.538  55.134  1.00  0.00           N  
ATOM   1144  H   GLY    73      68.787  62.449  54.663  1.00  0.00           H  
ATOM   1145  CA  GLY    73      67.843  63.469  56.229  1.00  0.00           C  
ATOM   1146  HA2 GLY    73      68.052  62.817  57.077  1.00  0.00           H  
ATOM   1147  HA3 GLY    73      68.694  64.145  56.153  1.00  0.00           H  
ATOM   1148  C   GLY    73      66.649  64.355  56.304  1.00  0.00           C  
ATOM   1149  O   GLY    73      65.807  64.360  55.378  1.00  0.00           O  
ATOM   1150  N   ALA    74      66.586  65.175  57.324  1.00  0.00           N  
ATOM   1151  H   ALA    74      67.338  65.135  57.997  1.00  0.00           H  
ATOM   1152  CA  ALA    74      65.250  65.725  57.654  1.00  0.00           C  
ATOM   1153  HA  ALA    74      64.523  64.912  57.679  1.00  0.00           H  
ATOM   1154  CB  ALA    74      65.261  66.149  59.150  1.00  0.00           C  
ATOM   1155  HB1 ALA    74      66.106  66.823  59.295  1.00  0.00           H  
ATOM   1156  HB2 ALA    74      64.313  66.599  59.445  1.00  0.00           H  
ATOM   1157  HB3 ALA    74      65.298  65.296  59.827  1.00  0.00           H  
ATOM   1158  C   ALA    74      64.727  66.745  56.729  1.00  0.00           C  
ATOM   1159  O   ALA    74      63.501  66.888  56.602  1.00  0.00           O  
ATOM   1160  N   SER    75      65.499  67.381  55.947  1.00  0.00           N  
ATOM   1161  H   SER    75      66.487  67.247  56.109  1.00  0.00           H  
ATOM   1162  CA  SER    75      65.077  68.566  55.121  1.00  0.00           C  
ATOM   1163  HA  SER    75      64.354  69.173  55.665  1.00  0.00           H  
ATOM   1164  CB  SER    75      66.294  69.482  55.006  1.00  0.00           C  
ATOM   1165  HB2 SER    75      67.011  69.094  54.283  1.00  0.00           H  
ATOM   1166  HB3 SER    75      66.016  70.488  54.691  1.00  0.00           H  
ATOM   1167  OG  SER    75      66.955  69.594  56.321  1.00  0.00           O  
ATOM   1168  HG  SER    75      66.270  70.020  56.842  1.00  0.00           H  
ATOM   1169  C   SER    75      64.520  68.170  53.717  1.00  0.00           C  
ATOM   1170  O   SER    75      64.108  69.069  52.990  1.00  0.00           O  
ATOM   1171  N   THR    76      64.449  66.908  53.380  1.00  0.00           N  
ATOM   1172  H   THR    76      64.338  66.213  54.104  1.00  0.00           H  
ATOM   1173  CA  THR    76      64.228  66.473  51.999  1.00  0.00           C  
ATOM   1174  HA  THR    76      64.733  67.191  51.351  1.00  0.00           H  
ATOM   1175  CB  THR    76      64.749  65.003  51.927  1.00  0.00           C  
ATOM   1176  HB  THR    76      64.092  64.345  52.496  1.00  0.00           H  
ATOM   1177  CG2 THR    76      64.845  64.444  50.468  1.00  0.00           C  
ATOM   1178 HG21 THR    76      65.291  63.450  50.503  1.00  0.00           H  
ATOM   1179 HG22 THR    76      63.805  64.524  50.150  1.00  0.00           H  
ATOM   1180 HG23 THR    76      65.477  65.185  49.978  1.00  0.00           H  
ATOM   1181  OG1 THR    76      66.027  64.805  52.470  1.00  0.00           O  
ATOM   1182  HG1 THR    76      65.959  64.974  53.413  1.00  0.00           H  
ATOM   1183  C   THR    76      62.784  66.557  51.550  1.00  0.00           C  
ATOM   1184  O   THR    76      61.893  65.805  52.036  1.00  0.00           O  
ATOM   1185  N   LYS    77      62.601  67.471  50.538  1.00  0.00           N  
ATOM   1186  H   LYS    77      63.429  67.925  50.179  1.00  0.00           H  
ATOM   1187  CA  LYS    77      61.258  67.814  49.917  1.00  0.00           C  
ATOM   1188  HA  LYS    77      60.611  68.195  50.708  1.00  0.00           H  
ATOM   1189  CB  LYS    77      61.569  69.000  48.950  1.00  0.00           C  
ATOM   1190  HB2 LYS    77      62.432  68.872  48.295  1.00  0.00           H  
ATOM   1191  HB3 LYS    77      60.715  68.985  48.272  1.00  0.00           H  
ATOM   1192  CG  LYS    77      61.543  70.308  49.668  1.00  0.00           C  
ATOM   1193  HG2 LYS    77      60.491  70.415  49.932  1.00  0.00           H  
ATOM   1194  HG3 LYS    77      62.226  70.269  50.516  1.00  0.00           H  
ATOM   1195  CD  LYS    77      61.926  71.590  48.835  1.00  0.00           C  
ATOM   1196  HD2 LYS    77      61.190  71.653  48.034  1.00  0.00           H  
ATOM   1197  HD3 LYS    77      61.881  72.484  49.457  1.00  0.00           H  
ATOM   1198  CE  LYS    77      63.400  71.530  48.288  1.00  0.00           C  
ATOM   1199  HE2 LYS    77      63.980  71.765  49.181  1.00  0.00           H  
ATOM   1200  HE3 LYS    77      63.792  70.572  47.947  1.00  0.00           H  
ATOM   1201  NZ  LYS    77      63.667  72.604  47.396  1.00  0.00           N  
ATOM   1202  HZ1 LYS    77      64.594  72.588  46.994  1.00  0.00           H  
ATOM   1203  HZ2 LYS    77      63.068  72.522  46.587  1.00  0.00           H  
ATOM   1204  HZ3 LYS    77      63.402  73.527  47.708  1.00  0.00           H  
ATOM   1205  C   LYS    77      60.662  66.650  49.123  1.00  0.00           C  
ATOM   1206  O   LYS    77      61.357  65.774  48.564  1.00  0.00           O  
ATOM   1207  N   GLN    78      59.345  66.655  49.032  1.00  0.00           N  
ATOM   1208  H   GLN    78      58.843  67.468  49.360  1.00  0.00           H  
ATOM   1209  CA  GLN    78      58.452  65.621  48.459  1.00  0.00           C  
ATOM   1210  HA  GLN    78      58.499  64.723  49.076  1.00  0.00           H  
ATOM   1211  CB  GLN    78      56.954  66.139  48.307  1.00  0.00           C  
ATOM   1212  HB2 GLN    78      56.911  66.869  47.499  1.00  0.00           H  
ATOM   1213  HB3 GLN    78      56.253  65.442  47.848  1.00  0.00           H  
ATOM   1214  CG  GLN    78      56.340  66.837  49.554  1.00  0.00           C  
ATOM   1215  HG2 GLN    78      57.038  67.521  50.037  1.00  0.00           H  
ATOM   1216  HG3 GLN    78      55.519  67.405  49.116  1.00  0.00           H  
ATOM   1217  CD  GLN    78      55.918  65.720  50.599  1.00  0.00           C  
ATOM   1218  OE1 GLN    78      56.795  64.962  51.056  1.00  0.00           O  
ATOM   1219  NE2 GLN    78      54.673  65.571  50.963  1.00  0.00           N  
ATOM   1220 HE21 GLN    78      54.025  66.326  50.785  1.00  0.00           H  
ATOM   1221 HE22 GLN    78      54.541  64.806  51.609  1.00  0.00           H  
ATOM   1222  C   GLN    78      58.878  65.244  46.993  1.00  0.00           C  
ATOM   1223  O   GLN    78      59.016  64.062  46.701  1.00  0.00           O  
ATOM   1224  N   ILE    79      59.165  66.238  46.162  1.00  0.00           N  
ATOM   1225  H   ILE    79      59.158  67.180  46.528  1.00  0.00           H  
ATOM   1226  CA  ILE    79      59.666  66.058  44.876  1.00  0.00           C  
ATOM   1227  HA  ILE    79      58.884  65.548  44.313  1.00  0.00           H  
ATOM   1228  CB  ILE    79      59.802  67.453  44.178  1.00  0.00           C  
ATOM   1229  HB  ILE    79      58.833  67.933  44.315  1.00  0.00           H  
ATOM   1230  CG2 ILE    79      60.722  68.462  44.841  1.00  0.00           C  
ATOM   1231 HG21 ILE    79      61.220  69.201  44.213  1.00  0.00           H  
ATOM   1232 HG22 ILE    79      60.233  69.067  45.605  1.00  0.00           H  
ATOM   1233 HG23 ILE    79      61.567  68.019  45.368  1.00  0.00           H  
ATOM   1234  CG1 ILE    79      60.079  67.421  42.671  1.00  0.00           C  
ATOM   1235 HG12 ILE    79      60.969  66.794  42.620  1.00  0.00           H  
ATOM   1236 HG13 ILE    79      59.206  66.808  42.450  1.00  0.00           H  
ATOM   1237  CD1 ILE    79      59.880  68.682  41.810  1.00  0.00           C  
ATOM   1238 HD11 ILE    79      60.349  68.604  40.829  1.00  0.00           H  
ATOM   1239 HD12 ILE    79      58.822  68.904  41.669  1.00  0.00           H  
ATOM   1240 HD13 ILE    79      60.324  69.574  42.252  1.00  0.00           H  
ATOM   1241  C   ILE    79      60.943  65.248  44.773  1.00  0.00           C  
ATOM   1242  O   ILE    79      61.027  64.372  43.893  1.00  0.00           O  
ATOM   1243  N   ASP    80      61.962  65.332  45.667  1.00  0.00           N  
ATOM   1244  H   ASP    80      61.850  65.833  46.537  1.00  0.00           H  
ATOM   1245  CA  ASP    80      63.193  64.529  45.622  1.00  0.00           C  
ATOM   1246  HA  ASP    80      63.391  64.496  44.551  1.00  0.00           H  
ATOM   1247  CB  ASP    80      64.424  65.030  46.401  1.00  0.00           C  
ATOM   1248  HB2 ASP    80      64.290  65.166  47.474  1.00  0.00           H  
ATOM   1249  HB3 ASP    80      65.187  64.264  46.262  1.00  0.00           H  
ATOM   1250  CG  ASP    80      64.907  66.356  45.805  1.00  0.00           C  
ATOM   1251  OD1 ASP    80      64.688  66.716  44.615  1.00  0.00           O  
ATOM   1252  OD2 ASP    80      65.471  67.212  46.522  1.00  0.00           O  
ATOM   1253  C   ASP    80      62.898  63.080  46.093  1.00  0.00           C  
ATOM   1254  O   ASP    80      63.512  62.166  45.582  1.00  0.00           O  
ATOM   1255  N   VAL    81      61.925  62.958  46.997  1.00  0.00           N  
ATOM   1256  H   VAL    81      61.490  63.824  47.281  1.00  0.00           H  
ATOM   1257  CA  VAL    81      61.559  61.699  47.545  1.00  0.00           C  
ATOM   1258  HA  VAL    81      62.460  61.181  47.871  1.00  0.00           H  
ATOM   1259  CB  VAL    81      60.597  61.855  48.783  1.00  0.00           C  
ATOM   1260  HB  VAL    81      59.763  62.443  48.399  1.00  0.00           H  
ATOM   1261  CG1 VAL    81      60.302  60.473  49.346  1.00  0.00           C  
ATOM   1262 HG11 VAL    81      59.491  60.478  50.074  1.00  0.00           H  
ATOM   1263 HG12 VAL    81      59.938  59.870  48.514  1.00  0.00           H  
ATOM   1264 HG13 VAL    81      61.216  60.034  49.746  1.00  0.00           H  
ATOM   1265  CG2 VAL    81      61.186  62.593  49.958  1.00  0.00           C  
ATOM   1266 HG21 VAL    81      61.744  63.421  49.521  1.00  0.00           H  
ATOM   1267 HG22 VAL    81      60.392  62.874  50.649  1.00  0.00           H  
ATOM   1268 HG23 VAL    81      61.939  61.992  50.467  1.00  0.00           H  
ATOM   1269  C   VAL    81      61.007  60.945  46.283  1.00  0.00           C  
ATOM   1270  O   VAL    81      61.537  59.923  45.871  1.00  0.00           O  
ATOM   1271  N   TYR    82      60.060  61.530  45.590  1.00  0.00           N  
ATOM   1272  H   TYR    82      59.800  62.438  45.947  1.00  0.00           H  
ATOM   1273  CA  TYR    82      59.498  61.151  44.280  1.00  0.00           C  
ATOM   1274  HA  TYR    82      58.921  60.234  44.406  1.00  0.00           H  
ATOM   1275  CB  TYR    82      58.552  62.209  43.755  1.00  0.00           C  
ATOM   1276  HB2 TYR    82      57.670  62.156  44.393  1.00  0.00           H  
ATOM   1277  HB3 TYR    82      58.981  63.207  43.839  1.00  0.00           H  
ATOM   1278  CG  TYR    82      58.089  62.020  42.334  1.00  0.00           C  
ATOM   1279  CD1 TYR    82      57.225  60.889  42.052  1.00  0.00           C  
ATOM   1280  HD1 TYR    82      56.928  60.308  42.912  1.00  0.00           H  
ATOM   1281  CE1 TYR    82      56.859  60.543  40.730  1.00  0.00           C  
ATOM   1282  HE1 TYR    82      56.202  59.719  40.494  1.00  0.00           H  
ATOM   1283  CZ  TYR    82      57.402  61.364  39.726  1.00  0.00           C  
ATOM   1284  OH  TYR    82      57.135  61.107  38.446  1.00  0.00           O  
ATOM   1285  HH  TYR    82      57.522  61.787  37.889  1.00  0.00           H  
ATOM   1286  CE2 TYR    82      58.212  62.508  40.023  1.00  0.00           C  
ATOM   1287  HE2 TYR    82      58.876  62.882  39.258  1.00  0.00           H  
ATOM   1288  CD2 TYR    82      58.539  62.833  41.327  1.00  0.00           C  
ATOM   1289  HD2 TYR    82      59.151  63.684  41.590  1.00  0.00           H  
ATOM   1290  C   TYR    82      60.585  60.802  43.264  1.00  0.00           C  
ATOM   1291  O   TYR    82      60.607  59.697  42.742  1.00  0.00           O  
ATOM   1292  N   ARG    83      61.479  61.753  42.946  1.00  0.00           N  
ATOM   1293  H   ARG    83      61.582  62.597  43.491  1.00  0.00           H  
ATOM   1294  CA  ARG    83      62.367  61.623  41.818  1.00  0.00           C  
ATOM   1295  HA  ARG    83      61.753  61.287  40.982  1.00  0.00           H  
ATOM   1296  CB  ARG    83      63.028  63.004  41.508  1.00  0.00           C  
ATOM   1297  HB2 ARG    83      63.324  63.401  42.479  1.00  0.00           H  
ATOM   1298  HB3 ARG    83      63.936  62.681  40.997  1.00  0.00           H  
ATOM   1299  CG  ARG    83      62.198  64.082  40.733  1.00  0.00           C  
ATOM   1300  HG2 ARG    83      61.914  63.606  39.795  1.00  0.00           H  
ATOM   1301  HG3 ARG    83      61.392  64.374  41.406  1.00  0.00           H  
ATOM   1302  CD  ARG    83      62.920  65.377  40.375  1.00  0.00           C  
ATOM   1303  HD2 ARG    83      63.858  65.140  39.873  1.00  0.00           H  
ATOM   1304  HD3 ARG    83      62.262  66.011  39.781  1.00  0.00           H  
ATOM   1305  NE  ARG    83      63.280  66.145  41.495  1.00  0.00           N  
ATOM   1306  HE  ARG    83      63.232  65.739  42.418  1.00  0.00           H  
ATOM   1307  CZ  ARG    83      63.509  67.493  41.424  1.00  0.00           C  
ATOM   1308  NH1 ARG    83      63.315  68.159  40.295  1.00  0.00           N  
ATOM   1309 HH11 ARG    83      63.066  67.714  39.424  1.00  0.00           H  
ATOM   1310 HH12 ARG    83      63.427  69.159  40.202  1.00  0.00           H  
ATOM   1311  NH2 ARG    83      63.956  68.173  42.431  1.00  0.00           N  
ATOM   1312 HH21 ARG    83      64.295  67.704  43.258  1.00  0.00           H  
ATOM   1313 HH22 ARG    83      64.049  69.177  42.375  1.00  0.00           H  
ATOM   1314  C   ARG    83      63.413  60.496  42.071  1.00  0.00           C  
ATOM   1315  O   ARG    83      63.794  59.792  41.102  1.00  0.00           O  
ATOM   1316  N   SER    84      63.776  60.280  43.321  1.00  0.00           N  
ATOM   1317  H   SER    84      63.379  60.798  44.093  1.00  0.00           H  
ATOM   1318  CA  SER    84      64.889  59.334  43.636  1.00  0.00           C  
ATOM   1319  HA  SER    84      65.636  59.215  42.852  1.00  0.00           H  
ATOM   1320  CB  SER    84      65.598  59.788  44.974  1.00  0.00           C  
ATOM   1321  HB2 SER    84      65.091  59.511  45.898  1.00  0.00           H  
ATOM   1322  HB3 SER    84      66.524  59.217  45.043  1.00  0.00           H  
ATOM   1323  OG  SER    84      65.917  61.216  44.999  1.00  0.00           O  
ATOM   1324  HG  SER    84      65.143  61.758  45.169  1.00  0.00           H  
ATOM   1325  C   SER    84      64.371  57.923  43.942  1.00  0.00           C  
ATOM   1326  O   SER    84      65.067  56.936  43.818  1.00  0.00           O  
ATOM   1327  N   VAL    85      63.077  57.809  44.246  1.00  0.00           N  
ATOM   1328  H   VAL    85      62.477  58.618  44.186  1.00  0.00           H  
ATOM   1329  CA  VAL    85      62.333  56.482  44.399  1.00  0.00           C  
ATOM   1330  HA  VAL    85      63.178  55.810  44.546  1.00  0.00           H  
ATOM   1331  CB  VAL    85      61.491  56.368  45.719  1.00  0.00           C  
ATOM   1332  HB  VAL    85      60.644  57.053  45.672  1.00  0.00           H  
ATOM   1333  CG1 VAL    85      60.841  54.973  45.926  1.00  0.00           C  
ATOM   1334 HG11 VAL    85      60.139  54.945  46.759  1.00  0.00           H  
ATOM   1335 HG12 VAL    85      60.327  54.550  45.063  1.00  0.00           H  
ATOM   1336 HG13 VAL    85      61.617  54.231  46.111  1.00  0.00           H  
ATOM   1337  CG2 VAL    85      62.336  56.681  46.970  1.00  0.00           C  
ATOM   1338 HG21 VAL    85      61.730  56.590  47.871  1.00  0.00           H  
ATOM   1339 HG22 VAL    85      63.026  55.844  47.077  1.00  0.00           H  
ATOM   1340 HG23 VAL    85      62.821  57.655  47.041  1.00  0.00           H  
ATOM   1341  C   VAL    85      61.612  56.055  43.152  1.00  0.00           C  
ATOM   1342  O   VAL    85      61.883  55.011  42.601  1.00  0.00           O  
ATOM   1343  N   VAL    86      60.650  56.859  42.717  1.00  0.00           N  
ATOM   1344  H   VAL    86      60.584  57.826  43.002  1.00  0.00           H  
ATOM   1345  CA  VAL    86      59.581  56.381  41.808  1.00  0.00           C  
ATOM   1346  HA  VAL    86      59.492  55.303  41.946  1.00  0.00           H  
ATOM   1347  CB  VAL    86      58.188  57.052  42.182  1.00  0.00           C  
ATOM   1348  HB  VAL    86      58.213  58.055  41.757  1.00  0.00           H  
ATOM   1349  CG1 VAL    86      57.085  56.237  41.580  1.00  0.00           C  
ATOM   1350 HG11 VAL    86      57.164  56.204  40.493  1.00  0.00           H  
ATOM   1351 HG12 VAL    86      57.179  55.223  41.969  1.00  0.00           H  
ATOM   1352 HG13 VAL    86      56.104  56.672  41.771  1.00  0.00           H  
ATOM   1353  CG2 VAL    86      57.778  57.125  43.698  1.00  0.00           C  
ATOM   1354 HG21 VAL    86      56.744  57.469  43.676  1.00  0.00           H  
ATOM   1355 HG22 VAL    86      57.770  56.184  44.249  1.00  0.00           H  
ATOM   1356 HG23 VAL    86      58.266  57.931  44.246  1.00  0.00           H  
ATOM   1357  C   VAL    86      59.881  56.662  40.280  1.00  0.00           C  
ATOM   1358  O   VAL    86      59.457  55.821  39.453  1.00  0.00           O  
ATOM   1359  N   CYS    87      60.674  57.721  39.931  1.00  0.00           N  
ATOM   1360  H   CYS    87      61.001  58.402  40.601  1.00  0.00           H  
ATOM   1361  CA  CYS    87      61.000  57.882  38.501  1.00  0.00           C  
ATOM   1362  HA  CYS    87      60.037  58.051  38.020  1.00  0.00           H  
ATOM   1363  CB  CYS    87      61.884  59.091  38.287  1.00  0.00           C  
ATOM   1364  HB2 CYS    87      62.592  59.153  39.113  1.00  0.00           H  
ATOM   1365  HB3 CYS    87      62.548  58.912  37.441  1.00  0.00           H  
ATOM   1366  SG  CYS    87      60.789  60.640  38.079  1.00  0.00           S  
ATOM   1367  HG  CYS    87      61.748  61.278  37.403  1.00  0.00           H  
ATOM   1368  C   CYS    87      61.588  56.595  37.823  1.00  0.00           C  
ATOM   1369  O   CYS    87      61.082  56.032  36.840  1.00  0.00           O  
ATOM   1370  N   PRO    88      62.638  55.955  38.461  1.00  0.00           N  
ATOM   1371  CD  PRO    88      63.597  56.664  39.357  1.00  0.00           C  
ATOM   1372  HD2 PRO    88      63.227  56.558  40.377  1.00  0.00           H  
ATOM   1373  HD3 PRO    88      63.708  57.712  39.079  1.00  0.00           H  
ATOM   1374  CG  PRO    88      64.950  55.968  39.183  1.00  0.00           C  
ATOM   1375  HG2 PRO    88      65.477  56.035  40.134  1.00  0.00           H  
ATOM   1376  HG3 PRO    88      65.460  56.448  38.347  1.00  0.00           H  
ATOM   1377  CB  PRO    88      64.509  54.570  38.731  1.00  0.00           C  
ATOM   1378  HB2 PRO    88      64.394  53.891  39.575  1.00  0.00           H  
ATOM   1379  HB3 PRO    88      65.183  54.130  37.995  1.00  0.00           H  
ATOM   1380  CA  PRO    88      63.253  54.708  37.940  1.00  0.00           C  
ATOM   1381  HA  PRO    88      63.600  54.904  36.925  1.00  0.00           H  
ATOM   1382  C   PRO    88      62.355  53.497  38.065  1.00  0.00           C  
ATOM   1383  O   PRO    88      62.475  52.613  37.204  1.00  0.00           O  
ATOM   1384  N   ILE    89      61.630  53.370  39.163  1.00  0.00           N  
ATOM   1385  H   ILE    89      61.681  54.038  39.919  1.00  0.00           H  
ATOM   1386  CA  ILE    89      60.784  52.152  39.354  1.00  0.00           C  
ATOM   1387  HA  ILE    89      61.390  51.251  39.260  1.00  0.00           H  
ATOM   1388  CB  ILE    89      60.179  52.109  40.838  1.00  0.00           C  
ATOM   1389  HB  ILE    89      59.718  53.063  41.094  1.00  0.00           H  
ATOM   1390  CG2 ILE    89      59.110  51.001  40.851  1.00  0.00           C  
ATOM   1391 HG21 ILE    89      59.398  50.188  40.185  1.00  0.00           H  
ATOM   1392 HG22 ILE    89      58.906  50.587  41.839  1.00  0.00           H  
ATOM   1393 HG23 ILE    89      58.279  51.437  40.296  1.00  0.00           H  
ATOM   1394  CG1 ILE    89      61.234  51.794  41.954  1.00  0.00           C  
ATOM   1395 HG12 ILE    89      61.675  50.797  41.922  1.00  0.00           H  
ATOM   1396 HG13 ILE    89      62.020  52.523  41.754  1.00  0.00           H  
ATOM   1397  CD1 ILE    89      60.803  52.025  43.377  1.00  0.00           C  
ATOM   1398 HD11 ILE    89      60.193  52.921  43.495  1.00  0.00           H  
ATOM   1399 HD12 ILE    89      59.988  51.345  43.623  1.00  0.00           H  
ATOM   1400 HD13 ILE    89      61.624  51.982  44.093  1.00  0.00           H  
ATOM   1401  C   ILE    89      59.625  52.161  38.335  1.00  0.00           C  
ATOM   1402  O   ILE    89      59.146  51.108  37.982  1.00  0.00           O  
ATOM   1403  N   LEU    90      59.064  53.326  38.031  1.00  0.00           N  
ATOM   1404  H   LEU    90      59.484  54.175  38.383  1.00  0.00           H  
ATOM   1405  CA  LEU    90      58.156  53.486  36.957  1.00  0.00           C  
ATOM   1406  HA  LEU    90      57.331  52.789  37.104  1.00  0.00           H  
ATOM   1407  CB  LEU    90      57.511  54.885  37.079  1.00  0.00           C  
ATOM   1408  HB2 LEU    90      57.068  54.841  38.074  1.00  0.00           H  
ATOM   1409  HB3 LEU    90      58.320  55.613  37.029  1.00  0.00           H  
ATOM   1410  CG  LEU    90      56.500  55.245  36.054  1.00  0.00           C  
ATOM   1411  HG  LEU    90      56.998  55.099  35.095  1.00  0.00           H  
ATOM   1412  CD1 LEU    90      55.160  54.523  35.997  1.00  0.00           C  
ATOM   1413 HD11 LEU    90      55.298  53.492  35.672  1.00  0.00           H  
ATOM   1414 HD12 LEU    90      54.677  54.485  36.973  1.00  0.00           H  
ATOM   1415 HD13 LEU    90      54.530  55.089  35.310  1.00  0.00           H  
ATOM   1416  CD2 LEU    90      56.147  56.732  36.278  1.00  0.00           C  
ATOM   1417 HD21 LEU    90      55.208  56.817  36.825  1.00  0.00           H  
ATOM   1418 HD22 LEU    90      56.893  57.334  36.796  1.00  0.00           H  
ATOM   1419 HD23 LEU    90      56.022  57.206  35.305  1.00  0.00           H  
ATOM   1420  C   LEU    90      58.721  53.102  35.540  1.00  0.00           C  
ATOM   1421  O   LEU    90      58.028  52.400  34.775  1.00  0.00           O  
ATOM   1422  N   ASP    91      59.998  53.316  35.242  1.00  0.00           N  
ATOM   1423  H   ASP    91      60.548  53.768  35.959  1.00  0.00           H  
ATOM   1424  CA  ASP    91      60.668  52.847  33.974  1.00  0.00           C  
ATOM   1425  HA  ASP    91      60.029  53.271  33.199  1.00  0.00           H  
ATOM   1426  CB  ASP    91      62.117  53.442  33.790  1.00  0.00           C  
ATOM   1427  HB2 ASP    91      62.649  53.278  34.727  1.00  0.00           H  
ATOM   1428  HB3 ASP    91      62.652  52.875  33.028  1.00  0.00           H  
ATOM   1429  CG  ASP    91      62.162  54.925  33.338  1.00  0.00           C  
ATOM   1430  OD1 ASP    91      61.232  55.399  32.624  1.00  0.00           O  
ATOM   1431  OD2 ASP    91      63.188  55.562  33.689  1.00  0.00           O  
ATOM   1432  C   ASP    91      60.665  51.264  33.853  1.00  0.00           C  
ATOM   1433  O   ASP    91      60.416  50.714  32.748  1.00  0.00           O  
ATOM   1434  N   GLU    92      60.793  50.640  35.019  1.00  0.00           N  
ATOM   1435  H   GLU    92      60.886  51.145  35.888  1.00  0.00           H  
ATOM   1436  CA  GLU    92      60.652  49.167  35.112  1.00  0.00           C  
ATOM   1437  HA  GLU    92      61.352  48.629  34.474  1.00  0.00           H  
ATOM   1438  CB  GLU    92      61.091  48.503  36.459  1.00  0.00           C  
ATOM   1439  HB2 GLU    92      60.433  48.753  37.292  1.00  0.00           H  
ATOM   1440  HB3 GLU    92      61.177  47.424  36.336  1.00  0.00           H  
ATOM   1441  CG  GLU    92      62.516  48.834  37.031  1.00  0.00           C  
ATOM   1442  HG2 GLU    92      62.586  49.917  36.935  1.00  0.00           H  
ATOM   1443  HG3 GLU    92      62.498  48.489  38.065  1.00  0.00           H  
ATOM   1444  CD  GLU    92      63.692  48.125  36.288  1.00  0.00           C  
ATOM   1445  OE1 GLU    92      63.652  46.953  35.981  1.00  0.00           O  
ATOM   1446  OE2 GLU    92      64.695  48.898  36.062  1.00  0.00           O  
ATOM   1447  C   GLU    92      59.248  48.745  34.767  1.00  0.00           C  
ATOM   1448  O   GLU    92      59.083  47.892  33.914  1.00  0.00           O  
ATOM   1449  N   VAL    93      58.112  49.377  35.231  1.00  0.00           N  
ATOM   1450  H   VAL    93      58.273  50.160  35.849  1.00  0.00           H  
ATOM   1451  CA  VAL    93      56.745  49.186  34.709  1.00  0.00           C  
ATOM   1452  HA  VAL    93      56.530  48.152  34.977  1.00  0.00           H  
ATOM   1453  CB  VAL    93      55.696  50.112  35.358  1.00  0.00           C  
ATOM   1454  HB  VAL    93      55.856  51.129  35.000  1.00  0.00           H  
ATOM   1455  CG1 VAL    93      54.240  49.801  34.971  1.00  0.00           C  
ATOM   1456 HG11 VAL    93      54.195  48.819  35.443  1.00  0.00           H  
ATOM   1457 HG12 VAL    93      53.447  50.503  35.228  1.00  0.00           H  
ATOM   1458 HG13 VAL    93      54.116  49.517  33.926  1.00  0.00           H  
ATOM   1459  CG2 VAL    93      55.868  50.134  36.836  1.00  0.00           C  
ATOM   1460 HG21 VAL    93      55.217  50.840  37.352  1.00  0.00           H  
ATOM   1461 HG22 VAL    93      55.740  49.141  37.268  1.00  0.00           H  
ATOM   1462 HG23 VAL    93      56.877  50.346  37.190  1.00  0.00           H  
ATOM   1463  C   VAL    93      56.674  49.360  33.194  1.00  0.00           C  
ATOM   1464  O   VAL    93      55.987  48.541  32.501  1.00  0.00           O  
ATOM   1465  N   ILE    94      57.232  50.390  32.638  1.00  0.00           N  
ATOM   1466  H   ILE    94      57.814  51.026  33.165  1.00  0.00           H  
ATOM   1467  CA  ILE    94      57.125  50.653  31.169  1.00  0.00           C  
ATOM   1468  HA  ILE    94      56.074  50.687  30.884  1.00  0.00           H  
ATOM   1469  CB  ILE    94      57.696  52.043  30.836  1.00  0.00           C  
ATOM   1470  HB  ILE    94      58.696  51.974  31.262  1.00  0.00           H  
ATOM   1471  CG2 ILE    94      57.933  52.273  29.297  1.00  0.00           C  
ATOM   1472 HG21 ILE    94      58.584  51.508  28.874  1.00  0.00           H  
ATOM   1473 HG22 ILE    94      56.946  52.284  28.836  1.00  0.00           H  
ATOM   1474 HG23 ILE    94      58.495  53.177  29.059  1.00  0.00           H  
ATOM   1475  CG1 ILE    94      56.934  53.274  31.566  1.00  0.00           C  
ATOM   1476 HG12 ILE    94      55.910  53.293  31.192  1.00  0.00           H  
ATOM   1477 HG13 ILE    94      56.900  53.057  32.634  1.00  0.00           H  
ATOM   1478  CD1 ILE    94      57.541  54.636  31.388  1.00  0.00           C  
ATOM   1479 HD11 ILE    94      57.011  55.378  31.985  1.00  0.00           H  
ATOM   1480 HD12 ILE    94      58.613  54.529  31.553  1.00  0.00           H  
ATOM   1481 HD13 ILE    94      57.503  54.961  30.348  1.00  0.00           H  
ATOM   1482  C   ILE    94      57.814  49.512  30.362  1.00  0.00           C  
ATOM   1483  O   ILE    94      57.298  49.207  29.206  1.00  0.00           O  
ATOM   1484  N   MET    95      58.749  48.745  30.940  1.00  0.00           N  
ATOM   1485  H   MET    95      58.990  48.991  31.890  1.00  0.00           H  
ATOM   1486  CA  MET    95      59.363  47.497  30.478  1.00  0.00           C  
ATOM   1487  HA  MET    95      59.518  47.610  29.405  1.00  0.00           H  
ATOM   1488  CB  MET    95      60.844  47.502  30.986  1.00  0.00           C  
ATOM   1489  HB2 MET    95      61.257  48.481  30.745  1.00  0.00           H  
ATOM   1490  HB3 MET    95      60.882  47.340  32.064  1.00  0.00           H  
ATOM   1491  CG  MET    95      61.807  46.561  30.269  1.00  0.00           C  
ATOM   1492  HG2 MET    95      61.469  45.543  30.462  1.00  0.00           H  
ATOM   1493  HG3 MET    95      61.831  46.703  29.189  1.00  0.00           H  
ATOM   1494  SD  MET    95      63.531  46.388  30.925  1.00  0.00           S  
ATOM   1495  CE  MET    95      64.228  47.890  30.208  1.00  0.00           C  
ATOM   1496  HE1 MET    95      65.299  47.891  30.008  1.00  0.00           H  
ATOM   1497  HE2 MET    95      63.825  48.205  29.245  1.00  0.00           H  
ATOM   1498  HE3 MET    95      64.066  48.735  30.878  1.00  0.00           H  
ATOM   1499  C   MET    95      58.655  46.223  30.827  1.00  0.00           C  
ATOM   1500  O   MET    95      58.953  45.147  30.262  1.00  0.00           O  
ATOM   1501  N   GLY    96      57.572  46.215  31.669  1.00  0.00           N  
ATOM   1502  H   GLY    96      57.191  47.077  32.033  1.00  0.00           H  
ATOM   1503  CA  GLY    96      56.734  45.064  31.833  1.00  0.00           C  
ATOM   1504  HA2 GLY    96      55.668  45.285  31.781  1.00  0.00           H  
ATOM   1505  HA3 GLY    96      57.022  44.259  31.157  1.00  0.00           H  
ATOM   1506  C   GLY    96      56.873  44.439  33.203  1.00  0.00           C  
ATOM   1507  O   GLY    96      56.303  43.343  33.411  1.00  0.00           O  
ATOM   1508  N   TYR    97      57.438  45.130  34.199  1.00  0.00           N  
ATOM   1509  H   TYR    97      57.924  45.968  33.914  1.00  0.00           H  
ATOM   1510  CA  TYR    97      57.459  44.677  35.568  1.00  0.00           C  
ATOM   1511  HA  TYR    97      57.478  43.590  35.657  1.00  0.00           H  
ATOM   1512  CB  TYR    97      58.781  45.181  36.207  1.00  0.00           C  
ATOM   1513  HB2 TYR    97      58.831  46.253  36.011  1.00  0.00           H  
ATOM   1514  HB3 TYR    97      58.683  44.985  37.274  1.00  0.00           H  
ATOM   1515  CG  TYR    97      60.083  44.524  35.693  1.00  0.00           C  
ATOM   1516  CD1 TYR    97      60.806  45.073  34.556  1.00  0.00           C  
ATOM   1517  HD1 TYR    97      60.543  45.971  34.018  1.00  0.00           H  
ATOM   1518  CE1 TYR    97      61.942  44.348  34.068  1.00  0.00           C  
ATOM   1519  HE1 TYR    97      62.453  44.722  33.193  1.00  0.00           H  
ATOM   1520  CZ  TYR    97      62.365  43.133  34.605  1.00  0.00           C  
ATOM   1521  OH  TYR    97      63.511  42.536  34.105  1.00  0.00           O  
ATOM   1522  HH  TYR    97      63.634  41.596  34.257  1.00  0.00           H  
ATOM   1523  CE2 TYR    97      61.538  42.559  35.653  1.00  0.00           C  
ATOM   1524  HE2 TYR    97      61.718  41.533  35.938  1.00  0.00           H  
ATOM   1525  CD2 TYR    97      60.444  43.317  36.230  1.00  0.00           C  
ATOM   1526  HD2 TYR    97      59.776  42.890  36.964  1.00  0.00           H  
ATOM   1527  C   TYR    97      56.214  45.115  36.351  1.00  0.00           C  
ATOM   1528  O   TYR    97      55.583  46.132  36.045  1.00  0.00           O  
ATOM   1529  N   ASN    98      55.830  44.247  37.277  1.00  0.00           N  
ATOM   1530  H   ASN    98      56.375  43.407  37.415  1.00  0.00           H  
ATOM   1531  CA  ASN    98      54.925  44.498  38.387  1.00  0.00           C  
ATOM   1532  HA  ASN    98      54.131  45.070  37.907  1.00  0.00           H  
ATOM   1533  CB  ASN    98      54.170  43.182  38.850  1.00  0.00           C  
ATOM   1534  HB2 ASN    98      54.894  42.445  39.199  1.00  0.00           H  
ATOM   1535  HB3 ASN    98      53.577  43.438  39.728  1.00  0.00           H  
ATOM   1536  CG  ASN    98      53.304  42.606  37.731  1.00  0.00           C  
ATOM   1537  OD1 ASN    98      52.426  43.259  37.198  1.00  0.00           O  
ATOM   1538  ND2 ASN    98      53.474  41.338  37.395  1.00  0.00           N  
ATOM   1539 HD21 ASN    98      52.832  40.926  36.733  1.00  0.00           H  
ATOM   1540 HD22 ASN    98      54.055  40.778  38.003  1.00  0.00           H  
ATOM   1541  C   ASN    98      55.694  45.125  39.537  1.00  0.00           C  
ATOM   1542  O   ASN    98      56.840  44.650  39.806  1.00  0.00           O  
ATOM   1543  N   CYS    99      55.130  46.115  40.206  1.00  0.00           N  
ATOM   1544  H   CYS    99      54.153  46.307  40.033  1.00  0.00           H  
ATOM   1545  CA  CYS    99      55.803  46.941  41.229  1.00  0.00           C  
ATOM   1546  HA  CYS    99      56.683  46.355  41.494  1.00  0.00           H  
ATOM   1547  CB  CYS    99      56.271  48.238  40.651  1.00  0.00           C  
ATOM   1548  HB2 CYS    99      55.304  48.642  40.351  1.00  0.00           H  
ATOM   1549  HB3 CYS    99      56.624  48.975  41.372  1.00  0.00           H  
ATOM   1550  SG  CYS    99      57.451  48.005  39.318  1.00  0.00           S  
ATOM   1551  HG  CYS    99      57.631  49.243  38.850  1.00  0.00           H  
ATOM   1552  C   CYS    99      54.881  47.143  42.483  1.00  0.00           C  
ATOM   1553  O   CYS    99      53.684  47.310  42.297  1.00  0.00           O  
ATOM   1554  N   THR   100      55.524  47.317  43.666  1.00  0.00           N  
ATOM   1555  H   THR   100      56.522  47.234  43.797  1.00  0.00           H  
ATOM   1556  CA  THR   100      54.838  47.831  44.869  1.00  0.00           C  
ATOM   1557  HA  THR   100      53.822  48.156  44.646  1.00  0.00           H  
ATOM   1558  CB  THR   100      54.534  46.721  45.893  1.00  0.00           C  
ATOM   1559  HB  THR   100      55.385  46.041  45.935  1.00  0.00           H  
ATOM   1560  CG2 THR   100      54.155  47.124  47.282  1.00  0.00           C  
ATOM   1561 HG21 THR   100      53.298  47.796  47.336  1.00  0.00           H  
ATOM   1562 HG22 THR   100      53.904  46.218  47.834  1.00  0.00           H  
ATOM   1563 HG23 THR   100      55.001  47.639  47.736  1.00  0.00           H  
ATOM   1564  OG1 THR   100      53.506  45.934  45.346  1.00  0.00           O  
ATOM   1565  HG1 THR   100      53.698  45.095  45.772  1.00  0.00           H  
ATOM   1566  C   THR   100      55.746  48.983  45.525  1.00  0.00           C  
ATOM   1567  O   THR   100      56.920  48.895  45.383  1.00  0.00           O  
ATOM   1568  N   ILE   101      55.150  49.983  46.087  1.00  0.00           N  
ATOM   1569  H   ILE   101      54.142  50.037  46.060  1.00  0.00           H  
ATOM   1570  CA  ILE   101      55.739  51.102  46.826  1.00  0.00           C  
ATOM   1571  HA  ILE   101      56.714  50.777  47.189  1.00  0.00           H  
ATOM   1572  CB  ILE   101      55.940  52.385  46.072  1.00  0.00           C  
ATOM   1573  HB  ILE   101      54.981  52.777  45.732  1.00  0.00           H  
ATOM   1574  CG2 ILE   101      56.642  53.559  46.891  1.00  0.00           C  
ATOM   1575 HG21 ILE   101      56.648  54.498  46.339  1.00  0.00           H  
ATOM   1576 HG22 ILE   101      56.239  53.773  47.881  1.00  0.00           H  
ATOM   1577 HG23 ILE   101      57.674  53.293  47.121  1.00  0.00           H  
ATOM   1578  CG1 ILE   101      56.910  52.151  44.860  1.00  0.00           C  
ATOM   1579 HG12 ILE   101      57.898  51.727  45.038  1.00  0.00           H  
ATOM   1580 HG13 ILE   101      56.514  51.480  44.097  1.00  0.00           H  
ATOM   1581  CD1 ILE   101      57.141  53.416  44.050  1.00  0.00           C  
ATOM   1582 HD11 ILE   101      57.714  53.181  43.153  1.00  0.00           H  
ATOM   1583 HD12 ILE   101      56.268  54.061  43.955  1.00  0.00           H  
ATOM   1584 HD13 ILE   101      57.883  54.059  44.523  1.00  0.00           H  
ATOM   1585  C   ILE   101      54.755  51.412  48.033  1.00  0.00           C  
ATOM   1586  O   ILE   101      53.604  51.794  47.868  1.00  0.00           O  
ATOM   1587  N   PHE   102      55.319  51.451  49.252  1.00  0.00           N  
ATOM   1588  H   PHE   102      56.249  51.109  49.447  1.00  0.00           H  
ATOM   1589  CA  PHE   102      54.645  52.042  50.384  1.00  0.00           C  
ATOM   1590  HA  PHE   102      54.154  52.967  50.081  1.00  0.00           H  
ATOM   1591  CB  PHE   102      53.601  51.060  50.953  1.00  0.00           C  
ATOM   1592  HB2 PHE   102      53.085  51.501  51.806  1.00  0.00           H  
ATOM   1593  HB3 PHE   102      52.868  50.995  50.150  1.00  0.00           H  
ATOM   1594  CG  PHE   102      53.846  49.633  51.406  1.00  0.00           C  
ATOM   1595  CD1 PHE   102      54.224  49.464  52.761  1.00  0.00           C  
ATOM   1596  HD1 PHE   102      54.304  50.273  53.472  1.00  0.00           H  
ATOM   1597  CE1 PHE   102      54.436  48.205  53.243  1.00  0.00           C  
ATOM   1598  HE1 PHE   102      54.765  47.913  54.230  1.00  0.00           H  
ATOM   1599  CZ  PHE   102      54.210  47.103  52.445  1.00  0.00           C  
ATOM   1600  HZ  PHE   102      54.221  46.116  52.884  1.00  0.00           H  
ATOM   1601  CE2 PHE   102      53.836  47.242  51.076  1.00  0.00           C  
ATOM   1602  HE2 PHE   102      53.692  46.436  50.371  1.00  0.00           H  
ATOM   1603  CD2 PHE   102      53.687  48.547  50.552  1.00  0.00           C  
ATOM   1604  HD2 PHE   102      53.268  48.661  49.563  1.00  0.00           H  
ATOM   1605  C   PHE   102      55.614  52.506  51.483  1.00  0.00           C  
ATOM   1606  O   PHE   102      56.789  52.103  51.467  1.00  0.00           O  
ATOM   1607  N   ALA   103      55.131  53.285  52.468  1.00  0.00           N  
ATOM   1608  H   ALA   103      54.164  53.572  52.505  1.00  0.00           H  
ATOM   1609  CA  ALA   103      55.835  53.697  53.642  1.00  0.00           C  
ATOM   1610  HA  ALA   103      56.898  53.501  53.499  1.00  0.00           H  
ATOM   1611  CB  ALA   103      55.596  55.232  53.863  1.00  0.00           C  
ATOM   1612  HB1 ALA   103      56.093  55.497  54.796  1.00  0.00           H  
ATOM   1613  HB2 ALA   103      56.131  55.774  53.083  1.00  0.00           H  
ATOM   1614  HB3 ALA   103      54.546  55.524  53.862  1.00  0.00           H  
ATOM   1615  C   ALA   103      55.460  52.868  54.945  1.00  0.00           C  
ATOM   1616  O   ALA   103      54.421  52.229  54.985  1.00  0.00           O  
ATOM   1617  N   TYR   104      56.363  52.782  55.903  1.00  0.00           N  
ATOM   1618  H   TYR   104      57.194  53.324  55.714  1.00  0.00           H  
ATOM   1619  CA  TYR   104      56.257  52.003  57.184  1.00  0.00           C  
ATOM   1620  HA  TYR   104      55.212  51.895  57.475  1.00  0.00           H  
ATOM   1621  CB  TYR   104      56.725  50.630  56.789  1.00  0.00           C  
ATOM   1622  HB2 TYR   104      56.195  50.350  55.878  1.00  0.00           H  
ATOM   1623  HB3 TYR   104      57.773  50.666  56.492  1.00  0.00           H  
ATOM   1624  CG  TYR   104      56.620  49.562  57.845  1.00  0.00           C  
ATOM   1625  CD1 TYR   104      57.550  49.535  58.940  1.00  0.00           C  
ATOM   1626  HD1 TYR   104      58.317  50.294  58.993  1.00  0.00           H  
ATOM   1627  CE1 TYR   104      57.479  48.566  59.929  1.00  0.00           C  
ATOM   1628  HE1 TYR   104      58.219  48.680  60.706  1.00  0.00           H  
ATOM   1629  CZ  TYR   104      56.435  47.644  59.895  1.00  0.00           C  
ATOM   1630  OH  TYR   104      56.431  46.765  60.989  1.00  0.00           O  
ATOM   1631  HH  TYR   104      57.264  46.683  61.459  1.00  0.00           H  
ATOM   1632  CE2 TYR   104      55.619  47.513  58.791  1.00  0.00           C  
ATOM   1633  HE2 TYR   104      54.911  46.699  58.744  1.00  0.00           H  
ATOM   1634  CD2 TYR   104      55.718  48.499  57.759  1.00  0.00           C  
ATOM   1635  HD2 TYR   104      54.903  48.477  57.050  1.00  0.00           H  
ATOM   1636  C   TYR   104      57.036  52.574  58.443  1.00  0.00           C  
ATOM   1637  O   TYR   104      58.208  52.881  58.253  1.00  0.00           O  
ATOM   1638  N   GLY   105      56.369  52.729  59.633  1.00  0.00           N  
ATOM   1639  H   GLY   105      55.425  52.377  59.699  1.00  0.00           H  
ATOM   1640  CA  GLY   105      56.941  53.335  60.809  1.00  0.00           C  
ATOM   1641  HA2 GLY   105      57.521  52.647  61.424  1.00  0.00           H  
ATOM   1642  HA3 GLY   105      57.602  54.165  60.558  1.00  0.00           H  
ATOM   1643  C   GLY   105      55.791  53.850  61.706  1.00  0.00           C  
ATOM   1644  O   GLY   105      54.610  53.526  61.395  1.00  0.00           O  
ATOM   1645  N   GLN   106      56.109  54.505  62.784  1.00  0.00           N  
ATOM   1646  H   GLN   106      57.061  54.822  62.898  1.00  0.00           H  
ATOM   1647  CA  GLN   106      55.259  54.850  63.885  1.00  0.00           C  
ATOM   1648  HA  GLN   106      54.623  53.979  64.041  1.00  0.00           H  
ATOM   1649  CB  GLN   106      56.098  55.056  65.163  1.00  0.00           C  
ATOM   1650  HB2 GLN   106      56.532  56.054  65.108  1.00  0.00           H  
ATOM   1651  HB3 GLN   106      55.375  55.092  65.978  1.00  0.00           H  
ATOM   1652  CG  GLN   106      57.125  53.980  65.550  1.00  0.00           C  
ATOM   1653  HG2 GLN   106      57.887  54.005  64.772  1.00  0.00           H  
ATOM   1654  HG3 GLN   106      57.585  54.270  66.495  1.00  0.00           H  
ATOM   1655  CD  GLN   106      56.539  52.597  65.838  1.00  0.00           C  
ATOM   1656  OE1 GLN   106      55.326  52.510  66.016  1.00  0.00           O  
ATOM   1657  NE2 GLN   106      57.262  51.517  65.956  1.00  0.00           N  
ATOM   1658 HE21 GLN   106      58.260  51.648  65.872  1.00  0.00           H  
ATOM   1659 HE22 GLN   106      56.773  50.681  66.243  1.00  0.00           H  
ATOM   1660  C   GLN   106      54.389  56.181  63.634  1.00  0.00           C  
ATOM   1661  O   GLN   106      54.622  56.888  62.674  1.00  0.00           O  
ATOM   1662  N   THR   107      53.401  56.492  64.482  1.00  0.00           N  
ATOM   1663  H   THR   107      53.272  55.851  65.251  1.00  0.00           H  
ATOM   1664  CA  THR   107      52.704  57.823  64.425  1.00  0.00           C  
ATOM   1665  HA  THR   107      52.238  57.842  63.440  1.00  0.00           H  
ATOM   1666  CB  THR   107      51.607  57.961  65.574  1.00  0.00           C  
ATOM   1667  HB  THR   107      52.167  57.891  66.507  1.00  0.00           H  
ATOM   1668  CG2 THR   107      50.762  59.208  65.514  1.00  0.00           C  
ATOM   1669 HG21 THR   107      50.207  59.368  66.438  1.00  0.00           H  
ATOM   1670 HG22 THR   107      51.292  60.139  65.313  1.00  0.00           H  
ATOM   1671 HG23 THR   107      50.018  59.087  64.727  1.00  0.00           H  
ATOM   1672  OG1 THR   107      50.726  56.906  65.444  1.00  0.00           O  
ATOM   1673  HG1 THR   107      51.045  56.220  66.035  1.00  0.00           H  
ATOM   1674  C   THR   107      53.627  59.019  64.404  1.00  0.00           C  
ATOM   1675  O   THR   107      54.629  59.145  65.158  1.00  0.00           O  
ATOM   1676  N   GLY   108      53.292  59.984  63.485  1.00  0.00           N  
ATOM   1677  H   GLY   108      52.477  59.927  62.892  1.00  0.00           H  
ATOM   1678  CA  GLY   108      53.997  61.287  63.380  1.00  0.00           C  
ATOM   1679  HA2 GLY   108      53.415  61.996  62.792  1.00  0.00           H  
ATOM   1680  HA3 GLY   108      54.007  61.690  64.392  1.00  0.00           H  
ATOM   1681  C   GLY   108      55.329  61.214  62.654  1.00  0.00           C  
ATOM   1682  O   GLY   108      56.152  62.000  62.933  1.00  0.00           O  
ATOM   1683  N   THR   109      55.478  60.242  61.763  1.00  0.00           N  
ATOM   1684  H   THR   109      54.658  59.684  61.574  1.00  0.00           H  
ATOM   1685  CA  THR   109      56.714  60.139  60.897  1.00  0.00           C  
ATOM   1686  HA  THR   109      57.368  60.923  61.279  1.00  0.00           H  
ATOM   1687  CB  THR   109      57.480  58.804  61.265  1.00  0.00           C  
ATOM   1688  HB  THR   109      58.486  58.820  60.846  1.00  0.00           H  
ATOM   1689  CG2 THR   109      57.603  58.557  62.783  1.00  0.00           C  
ATOM   1690 HG21 THR   109      58.104  57.598  62.913  1.00  0.00           H  
ATOM   1691 HG22 THR   109      58.313  59.274  63.195  1.00  0.00           H  
ATOM   1692 HG23 THR   109      56.624  58.538  63.262  1.00  0.00           H  
ATOM   1693  OG1 THR   109      56.643  57.713  60.837  1.00  0.00           O  
ATOM   1694  HG1 THR   109      55.854  57.660  61.381  1.00  0.00           H  
ATOM   1695  C   THR   109      56.524  60.432  59.433  1.00  0.00           C  
ATOM   1696  O   THR   109      57.484  60.340  58.697  1.00  0.00           O  
ATOM   1697  N   GLY   110      55.325  60.874  59.049  1.00  0.00           N  
ATOM   1698  H   GLY   110      54.577  60.820  59.725  1.00  0.00           H  
ATOM   1699  CA  GLY   110      54.926  61.412  57.796  1.00  0.00           C  
ATOM   1700  HA2 GLY   110      54.042  62.035  57.935  1.00  0.00           H  
ATOM   1701  HA3 GLY   110      55.690  62.090  57.415  1.00  0.00           H  
ATOM   1702  C   GLY   110      54.617  60.443  56.674  1.00  0.00           C  
ATOM   1703  O   GLY   110      55.053  60.629  55.523  1.00  0.00           O  
ATOM   1704  N   LYS   111      53.940  59.336  56.927  1.00  0.00           N  
ATOM   1705  H   LYS   111      53.560  59.207  57.854  1.00  0.00           H  
ATOM   1706  CA  LYS   111      53.628  58.302  55.968  1.00  0.00           C  
ATOM   1707  HA  LYS   111      54.565  58.105  55.447  1.00  0.00           H  
ATOM   1708  CB  LYS   111      53.012  57.035  56.754  1.00  0.00           C  
ATOM   1709  HB2 LYS   111      52.106  57.343  57.276  1.00  0.00           H  
ATOM   1710  HB3 LYS   111      52.704  56.426  55.904  1.00  0.00           H  
ATOM   1711  CG  LYS   111      54.067  56.357  57.647  1.00  0.00           C  
ATOM   1712  HG2 LYS   111      54.840  55.918  57.017  1.00  0.00           H  
ATOM   1713  HG3 LYS   111      54.650  57.076  58.222  1.00  0.00           H  
ATOM   1714  CD  LYS   111      53.510  55.226  58.553  1.00  0.00           C  
ATOM   1715  HD2 LYS   111      52.917  54.487  58.014  1.00  0.00           H  
ATOM   1716  HD3 LYS   111      54.340  54.652  58.965  1.00  0.00           H  
ATOM   1717  CE  LYS   111      52.820  55.872  59.791  1.00  0.00           C  
ATOM   1718  HE2 LYS   111      53.620  56.157  60.474  1.00  0.00           H  
ATOM   1719  HE3 LYS   111      52.219  56.726  59.477  1.00  0.00           H  
ATOM   1720  NZ  LYS   111      52.038  54.796  60.491  1.00  0.00           N  
ATOM   1721  HZ1 LYS   111      52.532  54.034  60.933  1.00  0.00           H  
ATOM   1722  HZ2 LYS   111      51.399  55.230  61.142  1.00  0.00           H  
ATOM   1723  HZ3 LYS   111      51.426  54.386  59.800  1.00  0.00           H  
ATOM   1724  C   LYS   111      52.564  58.722  54.918  1.00  0.00           C  
ATOM   1725  O   LYS   111      52.830  58.663  53.690  1.00  0.00           O  
ATOM   1726  N   THR   112      51.349  59.142  55.337  1.00  0.00           N  
ATOM   1727  H   THR   112      50.970  58.957  56.254  1.00  0.00           H  
ATOM   1728  CA  THR   112      50.313  59.652  54.346  1.00  0.00           C  
ATOM   1729  HA  THR   112      50.201  58.870  53.595  1.00  0.00           H  
ATOM   1730  CB  THR   112      48.967  59.741  54.931  1.00  0.00           C  
ATOM   1731  HB  THR   112      49.151  60.501  55.691  1.00  0.00           H  
ATOM   1732  CG2 THR   112      47.946  60.248  53.928  1.00  0.00           C  
ATOM   1733 HG21 THR   112      46.926  60.184  54.306  1.00  0.00           H  
ATOM   1734 HG22 THR   112      48.187  61.301  53.783  1.00  0.00           H  
ATOM   1735 HG23 THR   112      48.028  59.731  52.971  1.00  0.00           H  
ATOM   1736  OG1 THR   112      48.487  58.556  55.571  1.00  0.00           O  
ATOM   1737  HG1 THR   112      48.766  58.589  56.489  1.00  0.00           H  
ATOM   1738  C   THR   112      50.939  60.922  53.761  1.00  0.00           C  
ATOM   1739  O   THR   112      50.686  61.166  52.535  1.00  0.00           O  
ATOM   1740  N   PHE   113      51.664  61.726  54.581  1.00  0.00           N  
ATOM   1741  H   PHE   113      51.733  61.475  55.557  1.00  0.00           H  
ATOM   1742  CA  PHE   113      52.347  62.962  54.094  1.00  0.00           C  
ATOM   1743  HA  PHE   113      51.614  63.597  53.597  1.00  0.00           H  
ATOM   1744  CB  PHE   113      52.877  63.707  55.307  1.00  0.00           C  
ATOM   1745  HB2 PHE   113      52.145  63.932  56.083  1.00  0.00           H  
ATOM   1746  HB3 PHE   113      53.646  63.052  55.717  1.00  0.00           H  
ATOM   1747  CG  PHE   113      53.529  65.023  55.023  1.00  0.00           C  
ATOM   1748  CD1 PHE   113      54.907  65.253  55.208  1.00  0.00           C  
ATOM   1749  HD1 PHE   113      55.588  64.452  55.454  1.00  0.00           H  
ATOM   1750  CE1 PHE   113      55.494  66.516  54.952  1.00  0.00           C  
ATOM   1751  HE1 PHE   113      56.553  66.657  55.113  1.00  0.00           H  
ATOM   1752  CZ  PHE   113      54.677  67.516  54.371  1.00  0.00           C  
ATOM   1753  HZ  PHE   113      55.067  68.470  54.050  1.00  0.00           H  
ATOM   1754  CE2 PHE   113      53.338  67.267  54.082  1.00  0.00           C  
ATOM   1755  HE2 PHE   113      52.758  67.965  53.496  1.00  0.00           H  
ATOM   1756  CD2 PHE   113      52.769  66.038  54.392  1.00  0.00           C  
ATOM   1757  HD2 PHE   113      51.720  65.858  54.209  1.00  0.00           H  
ATOM   1758  C   PHE   113      53.460  62.610  53.072  1.00  0.00           C  
ATOM   1759  O   PHE   113      53.846  63.398  52.206  1.00  0.00           O  
ATOM   1760  N   THR   114      53.991  61.401  53.008  1.00  0.00           N  
ATOM   1761  H   THR   114      53.762  60.834  53.812  1.00  0.00           H  
ATOM   1762  CA  THR   114      54.921  60.958  51.949  1.00  0.00           C  
ATOM   1763  HA  THR   114      55.549  61.782  51.609  1.00  0.00           H  
ATOM   1764  CB  THR   114      55.941  59.970  52.451  1.00  0.00           C  
ATOM   1765  HB  THR   114      55.402  59.104  52.837  1.00  0.00           H  
ATOM   1766  CG2 THR   114      56.907  59.577  51.326  1.00  0.00           C  
ATOM   1767 HG21 THR   114      57.648  58.943  51.814  1.00  0.00           H  
ATOM   1768 HG22 THR   114      56.452  59.115  50.449  1.00  0.00           H  
ATOM   1769 HG23 THR   114      57.511  60.420  50.992  1.00  0.00           H  
ATOM   1770  OG1 THR   114      56.704  60.502  53.470  1.00  0.00           O  
ATOM   1771  HG1 THR   114      56.184  60.453  54.275  1.00  0.00           H  
ATOM   1772  C   THR   114      54.185  60.581  50.692  1.00  0.00           C  
ATOM   1773  O   THR   114      54.460  61.095  49.585  1.00  0.00           O  
ATOM   1774  N   MET   115      53.112  59.796  50.825  1.00  0.00           N  
ATOM   1775  H   MET   115      52.881  59.538  51.774  1.00  0.00           H  
ATOM   1776  CA  MET   115      52.403  59.109  49.785  1.00  0.00           C  
ATOM   1777  HA  MET   115      53.060  58.770  48.984  1.00  0.00           H  
ATOM   1778  CB  MET   115      51.709  57.883  50.501  1.00  0.00           C  
ATOM   1779  HB2 MET   115      52.572  57.467  51.021  1.00  0.00           H  
ATOM   1780  HB3 MET   115      51.015  58.185  51.285  1.00  0.00           H  
ATOM   1781  CG  MET   115      51.062  56.899  49.557  1.00  0.00           C  
ATOM   1782  HG2 MET   115      50.788  55.982  50.079  1.00  0.00           H  
ATOM   1783  HG3 MET   115      50.130  57.417  49.330  1.00  0.00           H  
ATOM   1784  SD  MET   115      51.875  56.460  48.030  1.00  0.00           S  
ATOM   1785  CE  MET   115      53.273  55.511  48.631  1.00  0.00           C  
ATOM   1786  HE1 MET   115      53.595  54.892  47.794  1.00  0.00           H  
ATOM   1787  HE2 MET   115      54.068  56.207  48.898  1.00  0.00           H  
ATOM   1788  HE3 MET   115      53.041  54.766  49.393  1.00  0.00           H  
ATOM   1789  C   MET   115      51.396  60.065  49.151  1.00  0.00           C  
ATOM   1790  O   MET   115      51.350  60.265  47.949  1.00  0.00           O  
ATOM   1791  N   GLU   116      50.549  60.799  49.809  1.00  0.00           N  
ATOM   1792  H   GLU   116      50.582  60.580  50.795  1.00  0.00           H  
ATOM   1793  CA  GLU   116      49.710  61.855  49.287  1.00  0.00           C  
ATOM   1794  HA  GLU   116      49.499  61.804  48.218  1.00  0.00           H  
ATOM   1795  CB  GLU   116      48.325  61.901  50.032  1.00  0.00           C  
ATOM   1796  HB2 GLU   116      48.475  61.777  51.105  1.00  0.00           H  
ATOM   1797  HB3 GLU   116      47.920  62.901  49.872  1.00  0.00           H  
ATOM   1798  CG  GLU   116      47.311  60.907  49.417  1.00  0.00           C  
ATOM   1799  HG2 GLU   116      47.063  61.227  48.405  1.00  0.00           H  
ATOM   1800  HG3 GLU   116      47.882  59.984  49.310  1.00  0.00           H  
ATOM   1801  CD  GLU   116      46.133  60.655  50.390  1.00  0.00           C  
ATOM   1802  OE1 GLU   116      46.226  59.713  51.222  1.00  0.00           O  
ATOM   1803  OE2 GLU   116      45.112  61.380  50.268  1.00  0.00           O  
ATOM   1804  C   GLU   116      50.241  63.247  49.485  1.00  0.00           C  
ATOM   1805  O   GLU   116      49.970  64.126  48.632  1.00  0.00           O  
ATOM   1806  N   GLY   117      50.864  63.546  50.619  1.00  0.00           N  
ATOM   1807  H   GLY   117      51.080  62.795  51.259  1.00  0.00           H  
ATOM   1808  CA  GLY   117      51.266  64.893  50.989  1.00  0.00           C  
ATOM   1809  HA2 GLY   117      51.985  64.771  51.799  1.00  0.00           H  
ATOM   1810  HA3 GLY   117      51.859  65.300  50.170  1.00  0.00           H  
ATOM   1811  C   GLY   117      50.171  65.805  51.421  1.00  0.00           C  
ATOM   1812  O   GLY   117      49.158  65.347  51.978  1.00  0.00           O  
ATOM   1813  N   GLU   118      50.315  67.053  51.299  1.00  0.00           N  
ATOM   1814  H   GLU   118      51.159  67.295  50.799  1.00  0.00           H  
ATOM   1815  CA  GLU   118      49.338  68.167  51.501  1.00  0.00           C  
ATOM   1816  HA  GLU   118      48.358  67.698  51.594  1.00  0.00           H  
ATOM   1817  CB  GLU   118      49.707  69.069  52.744  1.00  0.00           C  
ATOM   1818  HB2 GLU   118      50.764  69.336  52.767  1.00  0.00           H  
ATOM   1819  HB3 GLU   118      49.046  69.933  52.815  1.00  0.00           H  
ATOM   1820  CG  GLU   118      49.476  68.441  54.114  1.00  0.00           C  
ATOM   1821  HG2 GLU   118      50.232  67.660  54.194  1.00  0.00           H  
ATOM   1822  HG3 GLU   118      49.728  69.152  54.901  1.00  0.00           H  
ATOM   1823  CD  GLU   118      48.140  67.747  54.389  1.00  0.00           C  
ATOM   1824  OE1 GLU   118      48.139  66.735  55.112  1.00  0.00           O  
ATOM   1825  OE2 GLU   118      47.098  68.274  54.009  1.00  0.00           O  
ATOM   1826  C   GLU   118      49.202  69.037  50.259  1.00  0.00           C  
ATOM   1827  O   GLU   118      49.768  68.739  49.195  1.00  0.00           O  
ATOM   1828  N   ARG   119      48.491  70.104  50.426  1.00  0.00           N  
ATOM   1829  H   ARG   119      48.085  70.312  51.327  1.00  0.00           H  
ATOM   1830  CA  ARG   119      48.274  71.096  49.345  1.00  0.00           C  
ATOM   1831  HA  ARG   119      49.044  70.972  48.583  1.00  0.00           H  
ATOM   1832  CB  ARG   119      46.816  70.855  48.771  1.00  0.00           C  
ATOM   1833  HB2 ARG   119      46.068  71.066  49.535  1.00  0.00           H  
ATOM   1834  HB3 ARG   119      46.567  71.398  47.859  1.00  0.00           H  
ATOM   1835  CG  ARG   119      46.594  69.380  48.381  1.00  0.00           C  
ATOM   1836  HG2 ARG   119      47.311  69.121  47.602  1.00  0.00           H  
ATOM   1837  HG3 ARG   119      46.750  68.612  49.138  1.00  0.00           H  
ATOM   1838  CD  ARG   119      45.220  69.119  47.796  1.00  0.00           C  
ATOM   1839  HD2 ARG   119      44.475  69.480  48.505  1.00  0.00           H  
ATOM   1840  HD3 ARG   119      45.177  69.699  46.874  1.00  0.00           H  
ATOM   1841  NE  ARG   119      45.038  67.728  47.605  1.00  0.00           N  
ATOM   1842  HE  ARG   119      45.746  67.097  47.949  1.00  0.00           H  
ATOM   1843  CZ  ARG   119      44.033  67.215  46.989  1.00  0.00           C  
ATOM   1844  NH1 ARG   119      43.089  67.928  46.431  1.00  0.00           N  
ATOM   1845 HH11 ARG   119      43.086  68.921  46.616  1.00  0.00           H  
ATOM   1846 HH12 ARG   119      42.208  67.493  46.201  1.00  0.00           H  
ATOM   1847  NH2 ARG   119      43.935  65.943  46.933  1.00  0.00           N  
ATOM   1848 HH21 ARG   119      44.691  65.364  47.270  1.00  0.00           H  
ATOM   1849 HH22 ARG   119      43.002  65.563  46.876  1.00  0.00           H  
ATOM   1850  C   ARG   119      48.518  72.582  49.775  1.00  0.00           C  
ATOM   1851  O   ARG   119      48.097  73.031  50.832  1.00  0.00           O  
ATOM   1852  N   SER   120      49.184  73.395  48.926  1.00  0.00           N  
ATOM   1853  H   SER   120      49.611  72.963  48.119  1.00  0.00           H  
ATOM   1854  CA  SER   120      49.409  74.773  49.271  1.00  0.00           C  
ATOM   1855  HA  SER   120      49.847  74.727  50.268  1.00  0.00           H  
ATOM   1856  CB  SER   120      50.391  75.313  48.205  1.00  0.00           C  
ATOM   1857  HB2 SER   120      50.033  75.146  47.189  1.00  0.00           H  
ATOM   1858  HB3 SER   120      50.627  76.325  48.534  1.00  0.00           H  
ATOM   1859  OG  SER   120      51.548  74.464  48.332  1.00  0.00           O  
ATOM   1860  HG  SER   120      51.359  73.613  47.932  1.00  0.00           H  
ATOM   1861  C   SER   120      48.115  75.581  49.287  1.00  0.00           C  
ATOM   1862  O   SER   120      47.195  75.181  48.501  1.00  0.00           O  
ATOM   1863  N   PRO   121      48.034  76.681  50.092  1.00  0.00           N  
ATOM   1864  CD  PRO   121      49.085  77.163  50.972  1.00  0.00           C  
ATOM   1865  HD2 PRO   121      50.085  77.087  50.544  1.00  0.00           H  
ATOM   1866  HD3 PRO   121      49.073  76.542  51.868  1.00  0.00           H  
ATOM   1867  CG  PRO   121      48.639  78.618  51.209  1.00  0.00           C  
ATOM   1868  HG2 PRO   121      48.881  79.226  50.338  1.00  0.00           H  
ATOM   1869  HG3 PRO   121      49.014  79.061  52.132  1.00  0.00           H  
ATOM   1870  CB  PRO   121      47.147  78.449  51.272  1.00  0.00           C  
ATOM   1871  HB2 PRO   121      46.674  79.422  51.137  1.00  0.00           H  
ATOM   1872  HB3 PRO   121      46.830  78.185  52.280  1.00  0.00           H  
ATOM   1873  CA  PRO   121      46.768  77.332  50.331  1.00  0.00           C  
ATOM   1874  HA  PRO   121      45.899  76.754  50.644  1.00  0.00           H  
ATOM   1875  C   PRO   121      46.365  78.038  49.028  1.00  0.00           C  
ATOM   1876  O   PRO   121      47.241  78.473  48.258  1.00  0.00           O  
ATOM   1877  N   ASN   122      45.090  78.291  48.811  1.00  0.00           N  
ATOM   1878  H   ASN   122      44.505  78.031  49.591  1.00  0.00           H  
ATOM   1879  CA  ASN   122      44.460  79.293  47.852  1.00  0.00           C  
ATOM   1880  HA  ASN   122      43.427  79.461  48.159  1.00  0.00           H  
ATOM   1881  CB  ASN   122      45.142  80.602  47.990  1.00  0.00           C  
ATOM   1882  HB2 ASN   122      46.028  80.509  47.361  1.00  0.00           H  
ATOM   1883  HB3 ASN   122      44.523  81.382  47.548  1.00  0.00           H  
ATOM   1884  CG  ASN   122      45.511  81.086  49.404  1.00  0.00           C  
ATOM   1885  OD1 ASN   122      44.799  80.855  50.351  1.00  0.00           O  
ATOM   1886  ND2 ASN   122      46.545  81.862  49.597  1.00  0.00           N  
ATOM   1887 HD21 ASN   122      46.779  82.154  50.535  1.00  0.00           H  
ATOM   1888 HD22 ASN   122      47.052  82.180  48.783  1.00  0.00           H  
ATOM   1889  C   ASN   122      44.362  78.746  46.446  1.00  0.00           C  
ATOM   1890  O   ASN   122      44.237  79.521  45.485  1.00  0.00           O  
ATOM   1891  N   GLU   123      44.516  77.385  46.210  1.00  0.00           N  
ATOM   1892  H   GLU   123      44.517  76.908  47.100  1.00  0.00           H  
ATOM   1893  CA  GLU   123      44.691  76.603  45.010  1.00  0.00           C  
ATOM   1894  HA  GLU   123      45.141  75.630  45.206  1.00  0.00           H  
ATOM   1895  CB  GLU   123      43.283  76.237  44.379  1.00  0.00           C  
ATOM   1896  HB2 GLU   123      42.872  77.131  43.909  1.00  0.00           H  
ATOM   1897  HB3 GLU   123      43.351  75.419  43.661  1.00  0.00           H  
ATOM   1898  CG  GLU   123      42.349  75.617  45.461  1.00  0.00           C  
ATOM   1899  HG2 GLU   123      41.611  74.988  44.963  1.00  0.00           H  
ATOM   1900  HG3 GLU   123      42.958  75.072  46.183  1.00  0.00           H  
ATOM   1901  CD  GLU   123      41.541  76.665  46.151  1.00  0.00           C  
ATOM   1902  OE1 GLU   123      41.586  76.801  47.396  1.00  0.00           O  
ATOM   1903  OE2 GLU   123      40.858  77.456  45.434  1.00  0.00           O  
ATOM   1904  C   GLU   123      45.683  77.075  43.966  1.00  0.00           C  
ATOM   1905  O   GLU   123      45.500  76.906  42.741  1.00  0.00           O  
ATOM   1906  N   GLU   124      46.814  77.569  44.370  1.00  0.00           N  
ATOM   1907  H   GLU   124      46.884  77.771  45.357  1.00  0.00           H  
ATOM   1908  CA  GLU   124      47.797  78.342  43.577  1.00  0.00           C  
ATOM   1909  HA  GLU   124      47.291  79.085  42.960  1.00  0.00           H  
ATOM   1910  CB  GLU   124      48.677  79.069  44.581  1.00  0.00           C  
ATOM   1911  HB2 GLU   124      47.966  79.318  45.368  1.00  0.00           H  
ATOM   1912  HB3 GLU   124      49.491  78.381  44.809  1.00  0.00           H  
ATOM   1913  CG  GLU   124      49.305  80.392  43.980  1.00  0.00           C  
ATOM   1914  HG2 GLU   124      49.966  80.128  43.154  1.00  0.00           H  
ATOM   1915  HG3 GLU   124      48.480  81.039  43.685  1.00  0.00           H  
ATOM   1916  CD  GLU   124      50.168  81.233  45.013  1.00  0.00           C  
ATOM   1917  OE1 GLU   124      51.376  81.516  44.685  1.00  0.00           O  
ATOM   1918  OE2 GLU   124      49.772  81.451  46.190  1.00  0.00           O  
ATOM   1919  C   GLU   124      48.542  77.470  42.614  1.00  0.00           C  
ATOM   1920  O   GLU   124      49.185  78.028  41.710  1.00  0.00           O  
ATOM   1921  N   TYR   125      48.636  76.105  42.854  1.00  0.00           N  
ATOM   1922  H   TYR   125      48.272  75.806  43.747  1.00  0.00           H  
ATOM   1923  CA  TYR   125      49.311  75.124  42.000  1.00  0.00           C  
ATOM   1924  HA  TYR   125      49.532  75.604  41.047  1.00  0.00           H  
ATOM   1925  CB  TYR   125      50.535  74.510  42.679  1.00  0.00           C  
ATOM   1926  HB2 TYR   125      50.295  74.181  43.690  1.00  0.00           H  
ATOM   1927  HB3 TYR   125      50.913  73.630  42.159  1.00  0.00           H  
ATOM   1928  CG  TYR   125      51.578  75.499  42.904  1.00  0.00           C  
ATOM   1929  CD1 TYR   125      51.544  76.319  44.019  1.00  0.00           C  
ATOM   1930  HD1 TYR   125      50.893  76.234  44.876  1.00  0.00           H  
ATOM   1931  CE1 TYR   125      52.448  77.348  44.233  1.00  0.00           C  
ATOM   1932  HE1 TYR   125      52.443  77.909  45.156  1.00  0.00           H  
ATOM   1933  CZ  TYR   125      53.341  77.644  43.207  1.00  0.00           C  
ATOM   1934  OH  TYR   125      54.235  78.578  43.465  1.00  0.00           O  
ATOM   1935  HH  TYR   125      54.927  78.318  44.078  1.00  0.00           H  
ATOM   1936  CE2 TYR   125      53.362  76.953  41.990  1.00  0.00           C  
ATOM   1937  HE2 TYR   125      54.122  77.255  41.286  1.00  0.00           H  
ATOM   1938  CD2 TYR   125      52.504  75.855  41.828  1.00  0.00           C  
ATOM   1939  HD2 TYR   125      52.527  75.307  40.898  1.00  0.00           H  
ATOM   1940  C   TYR   125      48.381  73.961  41.683  1.00  0.00           C  
ATOM   1941  O   TYR   125      47.509  73.591  42.420  1.00  0.00           O  
ATOM   1942  N   THR   126      48.453  73.412  40.470  1.00  0.00           N  
ATOM   1943  H   THR   126      49.259  73.600  39.891  1.00  0.00           H  
ATOM   1944  CA  THR   126      47.705  72.179  40.092  1.00  0.00           C  
ATOM   1945  HA  THR   126      46.651  72.240  40.365  1.00  0.00           H  
ATOM   1946  CB  THR   126      47.813  71.911  38.578  1.00  0.00           C  
ATOM   1947  HB  THR   126      47.465  70.901  38.359  1.00  0.00           H  
ATOM   1948  CG2 THR   126      46.981  72.963  37.907  1.00  0.00           C  
ATOM   1949 HG21 THR   126      47.534  73.301  37.030  1.00  0.00           H  
ATOM   1950 HG22 THR   126      45.974  72.589  37.723  1.00  0.00           H  
ATOM   1951 HG23 THR   126      46.846  73.905  38.438  1.00  0.00           H  
ATOM   1952  OG1 THR   126      49.154  72.022  38.239  1.00  0.00           O  
ATOM   1953  HG1 THR   126      49.292  71.096  38.028  1.00  0.00           H  
ATOM   1954  C   THR   126      48.394  70.963  40.921  1.00  0.00           C  
ATOM   1955  O   THR   126      49.540  70.991  41.333  1.00  0.00           O  
ATOM   1956  N   TRP   127      47.571  69.913  41.189  1.00  0.00           N  
ATOM   1957  H   TRP   127      46.703  69.725  40.708  1.00  0.00           H  
ATOM   1958  CA  TRP   127      47.904  68.929  42.224  1.00  0.00           C  
ATOM   1959  HA  TRP   127      48.151  69.380  43.185  1.00  0.00           H  
ATOM   1960  CB  TRP   127      46.758  67.889  42.508  1.00  0.00           C  
ATOM   1961  HB2 TRP   127      45.822  68.447  42.482  1.00  0.00           H  
ATOM   1962  HB3 TRP   127      46.638  67.241  41.640  1.00  0.00           H  
ATOM   1963  CG  TRP   127      46.781  67.101  43.774  1.00  0.00           C  
ATOM   1964  CD1 TRP   127      47.515  67.281  44.873  1.00  0.00           C  
ATOM   1965  HD1 TRP   127      48.231  68.085  44.955  1.00  0.00           H  
ATOM   1966  NE1 TRP   127      47.296  66.294  45.859  1.00  0.00           N  
ATOM   1967  HE1 TRP   127      47.722  66.272  46.774  1.00  0.00           H  
ATOM   1968  CE2 TRP   127      46.521  65.342  45.256  1.00  0.00           C  
ATOM   1969  CZ2 TRP   127      46.191  64.028  45.693  1.00  0.00           C  
ATOM   1970  HZ2 TRP   127      46.702  63.699  46.586  1.00  0.00           H  
ATOM   1971  CH2 TRP   127      45.373  63.203  44.903  1.00  0.00           C  
ATOM   1972  HH2 TRP   127      45.074  62.201  45.175  1.00  0.00           H  
ATOM   1973  CZ3 TRP   127      44.685  63.810  43.757  1.00  0.00           C  
ATOM   1974  HZ3 TRP   127      44.052  63.191  43.140  1.00  0.00           H  
ATOM   1975  CE3 TRP   127      44.984  65.116  43.367  1.00  0.00           C  
ATOM   1976  HE3 TRP   127      44.590  65.506  42.440  1.00  0.00           H  
ATOM   1977  CD2 TRP   127      45.959  65.925  44.068  1.00  0.00           C  
ATOM   1978  C   TRP   127      49.286  68.183  41.993  1.00  0.00           C  
ATOM   1979  O   TRP   127      49.868  67.685  42.952  1.00  0.00           O  
ATOM   1980  N   GLU   128      49.769  68.079  40.748  1.00  0.00           N  
ATOM   1981  H   GLU   128      49.174  68.526  40.065  1.00  0.00           H  
ATOM   1982  CA  GLU   128      51.042  67.455  40.330  1.00  0.00           C  
ATOM   1983  HA  GLU   128      51.263  66.623  40.998  1.00  0.00           H  
ATOM   1984  CB  GLU   128      50.905  66.880  38.947  1.00  0.00           C  
ATOM   1985  HB2 GLU   128      51.875  66.454  38.691  1.00  0.00           H  
ATOM   1986  HB3 GLU   128      50.146  66.100  39.012  1.00  0.00           H  
ATOM   1987  CG  GLU   128      50.491  67.748  37.784  1.00  0.00           C  
ATOM   1988  HG2 GLU   128      51.141  68.623  37.804  1.00  0.00           H  
ATOM   1989  HG3 GLU   128      50.830  67.237  36.883  1.00  0.00           H  
ATOM   1990  CD  GLU   128      49.011  68.298  37.811  1.00  0.00           C  
ATOM   1991  OE1 GLU   128      48.902  69.421  37.299  1.00  0.00           O  
ATOM   1992  OE2 GLU   128      48.041  67.593  38.277  1.00  0.00           O  
ATOM   1993  C   GLU   128      52.239  68.413  40.399  1.00  0.00           C  
ATOM   1994  O   GLU   128      53.336  68.002  40.299  1.00  0.00           O  
ATOM   1995  N   GLU   129      51.927  69.676  40.420  1.00  0.00           N  
ATOM   1996  H   GLU   129      50.938  69.868  40.484  1.00  0.00           H  
ATOM   1997  CA  GLU   129      52.854  70.799  40.642  1.00  0.00           C  
ATOM   1998  HA  GLU   129      53.871  70.529  40.359  1.00  0.00           H  
ATOM   1999  CB  GLU   129      52.451  71.899  39.724  1.00  0.00           C  
ATOM   2000  HB2 GLU   129      51.420  72.199  39.908  1.00  0.00           H  
ATOM   2001  HB3 GLU   129      52.938  72.839  39.984  1.00  0.00           H  
ATOM   2002  CG  GLU   129      52.741  71.654  38.263  1.00  0.00           C  
ATOM   2003  HG2 GLU   129      52.340  70.665  38.042  1.00  0.00           H  
ATOM   2004  HG3 GLU   129      52.383  72.405  37.560  1.00  0.00           H  
ATOM   2005  CD  GLU   129      54.298  71.626  38.096  1.00  0.00           C  
ATOM   2006  OE1 GLU   129      55.018  72.462  38.639  1.00  0.00           O  
ATOM   2007  OE2 GLU   129      54.771  70.763  37.366  1.00  0.00           O  
ATOM   2008  C   GLU   129      52.998  71.309  42.067  1.00  0.00           C  
ATOM   2009  O   GLU   129      54.020  71.819  42.431  1.00  0.00           O  
ATOM   2010  N   ASP   130      51.945  71.187  42.807  1.00  0.00           N  
ATOM   2011  H   ASP   130      51.139  70.786  42.350  1.00  0.00           H  
ATOM   2012  CA  ASP   130      51.802  71.762  44.211  1.00  0.00           C  
ATOM   2013  HA  ASP   130      52.007  72.827  44.096  1.00  0.00           H  
ATOM   2014  CB  ASP   130      50.405  71.373  44.697  1.00  0.00           C  
ATOM   2015  HB2 ASP   130      49.747  71.696  43.890  1.00  0.00           H  
ATOM   2016  HB3 ASP   130      50.511  70.292  44.786  1.00  0.00           H  
ATOM   2017  CG  ASP   130      50.012  71.986  46.041  1.00  0.00           C  
ATOM   2018  OD1 ASP   130      50.869  72.365  46.863  1.00  0.00           O  
ATOM   2019  OD2 ASP   130      48.793  72.272  46.311  1.00  0.00           O  
ATOM   2020  C   ASP   130      52.948  71.271  45.125  1.00  0.00           C  
ATOM   2021  O   ASP   130      53.178  70.042  45.167  1.00  0.00           O  
ATOM   2022  N   PRO   131      53.822  72.132  45.647  1.00  0.00           N  
ATOM   2023  CD  PRO   131      53.892  73.621  45.479  1.00  0.00           C  
ATOM   2024  HD2 PRO   131      52.905  74.011  45.728  1.00  0.00           H  
ATOM   2025  HD3 PRO   131      54.170  73.948  44.476  1.00  0.00           H  
ATOM   2026  CG  PRO   131      54.943  74.193  46.376  1.00  0.00           C  
ATOM   2027  HG2 PRO   131      54.442  74.587  47.261  1.00  0.00           H  
ATOM   2028  HG3 PRO   131      55.495  75.006  45.904  1.00  0.00           H  
ATOM   2029  CB  PRO   131      55.809  73.006  46.711  1.00  0.00           C  
ATOM   2030  HB2 PRO   131      56.125  73.032  47.754  1.00  0.00           H  
ATOM   2031  HB3 PRO   131      56.719  72.992  46.110  1.00  0.00           H  
ATOM   2032  CA  PRO   131      55.054  71.752  46.363  1.00  0.00           C  
ATOM   2033  HA  PRO   131      55.568  71.170  45.598  1.00  0.00           H  
ATOM   2034  C   PRO   131      54.832  70.882  47.608  1.00  0.00           C  
ATOM   2035  O   PRO   131      55.753  70.178  47.988  1.00  0.00           O  
ATOM   2036  N   LEU   132      53.555  70.825  48.145  1.00  0.00           N  
ATOM   2037  H   LEU   132      52.716  71.144  47.683  1.00  0.00           H  
ATOM   2038  CA  LEU   132      53.309  69.978  49.323  1.00  0.00           C  
ATOM   2039  HA  LEU   132      54.236  69.772  49.858  1.00  0.00           H  
ATOM   2040  CB  LEU   132      52.283  70.697  50.254  1.00  0.00           C  
ATOM   2041  HB2 LEU   132      51.275  70.800  49.854  1.00  0.00           H  
ATOM   2042  HB3 LEU   132      52.291  70.088  51.158  1.00  0.00           H  
ATOM   2043  CG  LEU   132      52.772  72.096  50.626  1.00  0.00           C  
ATOM   2044  HG  LEU   132      52.620  72.731  49.753  1.00  0.00           H  
ATOM   2045  CD1 LEU   132      51.785  72.600  51.648  1.00  0.00           C  
ATOM   2046 HD11 LEU   132      50.712  72.519  51.473  1.00  0.00           H  
ATOM   2047 HD12 LEU   132      51.965  72.081  52.589  1.00  0.00           H  
ATOM   2048 HD13 LEU   132      52.072  73.577  52.037  1.00  0.00           H  
ATOM   2049  CD2 LEU   132      54.144  72.165  51.131  1.00  0.00           C  
ATOM   2050 HD21 LEU   132      54.340  73.173  51.498  1.00  0.00           H  
ATOM   2051 HD22 LEU   132      54.241  71.426  51.926  1.00  0.00           H  
ATOM   2052 HD23 LEU   132      54.834  71.873  50.339  1.00  0.00           H  
ATOM   2053  C   LEU   132      52.793  68.583  49.098  1.00  0.00           C  
ATOM   2054  O   LEU   132      52.865  67.773  49.996  1.00  0.00           O  
ATOM   2055  N   ALA   133      52.493  68.329  47.851  1.00  0.00           N  
ATOM   2056  H   ALA   133      52.639  69.051  47.161  1.00  0.00           H  
ATOM   2057  CA  ALA   133      51.821  67.045  47.474  1.00  0.00           C  
ATOM   2058  HA  ALA   133      51.168  66.709  48.280  1.00  0.00           H  
ATOM   2059  CB  ALA   133      50.887  67.287  46.295  1.00  0.00           C  
ATOM   2060  HB1 ALA   133      51.394  67.593  45.380  1.00  0.00           H  
ATOM   2061  HB2 ALA   133      50.309  66.373  46.155  1.00  0.00           H  
ATOM   2062  HB3 ALA   133      50.184  68.065  46.592  1.00  0.00           H  
ATOM   2063  C   ALA   133      52.845  65.994  47.198  1.00  0.00           C  
ATOM   2064  O   ALA   133      53.815  66.233  46.523  1.00  0.00           O  
ATOM   2065  N   GLY   134      52.602  64.777  47.768  1.00  0.00           N  
ATOM   2066  H   GLY   134      51.651  64.688  48.095  1.00  0.00           H  
ATOM   2067  CA  GLY   134      53.386  63.535  47.732  1.00  0.00           C  
ATOM   2068  HA2 GLY   134      54.421  63.874  47.747  1.00  0.00           H  
ATOM   2069  HA3 GLY   134      53.093  62.977  48.622  1.00  0.00           H  
ATOM   2070  C   GLY   134      53.229  62.747  46.412  1.00  0.00           C  
ATOM   2071  O   GLY   134      52.609  63.142  45.454  1.00  0.00           O  
ATOM   2072  N   ILE   135      53.721  61.534  46.471  1.00  0.00           N  
ATOM   2073  H   ILE   135      54.110  61.259  47.362  1.00  0.00           H  
ATOM   2074  CA  ILE   135      53.940  60.590  45.375  1.00  0.00           C  
ATOM   2075  HA  ILE   135      54.628  61.096  44.698  1.00  0.00           H  
ATOM   2076  CB  ILE   135      54.557  59.329  46.006  1.00  0.00           C  
ATOM   2077  HB  ILE   135      54.384  59.190  47.073  1.00  0.00           H  
ATOM   2078  CG2 ILE   135      54.093  58.023  45.370  1.00  0.00           C  
ATOM   2079 HG21 ILE   135      54.222  58.100  44.290  1.00  0.00           H  
ATOM   2080 HG22 ILE   135      54.562  57.134  45.791  1.00  0.00           H  
ATOM   2081 HG23 ILE   135      53.031  57.803  45.475  1.00  0.00           H  
ATOM   2082  CG1 ILE   135      56.100  59.558  46.068  1.00  0.00           C  
ATOM   2083 HG12 ILE   135      56.550  59.675  45.082  1.00  0.00           H  
ATOM   2084 HG13 ILE   135      56.315  60.497  46.577  1.00  0.00           H  
ATOM   2085  CD1 ILE   135      56.778  58.467  46.985  1.00  0.00           C  
ATOM   2086 HD11 ILE   135      56.354  58.484  47.989  1.00  0.00           H  
ATOM   2087 HD12 ILE   135      56.505  57.487  46.594  1.00  0.00           H  
ATOM   2088 HD13 ILE   135      57.858  58.518  47.124  1.00  0.00           H  
ATOM   2089  C   ILE   135      52.654  60.249  44.512  1.00  0.00           C  
ATOM   2090  O   ILE   135      52.789  60.222  43.253  1.00  0.00           O  
ATOM   2091  N   ILE   136      51.449  59.947  45.071  1.00  0.00           N  
ATOM   2092  H   ILE   136      51.307  60.016  46.068  1.00  0.00           H  
ATOM   2093  CA  ILE   136      50.284  59.634  44.279  1.00  0.00           C  
ATOM   2094  HA  ILE   136      50.529  58.629  43.937  1.00  0.00           H  
ATOM   2095  CB  ILE   136      48.942  59.447  45.111  1.00  0.00           C  
ATOM   2096  HB  ILE   136      48.703  60.324  45.713  1.00  0.00           H  
ATOM   2097  CG2 ILE   136      47.649  59.162  44.293  1.00  0.00           C  
ATOM   2098 HG21 ILE   136      46.812  59.036  44.979  1.00  0.00           H  
ATOM   2099 HG22 ILE   136      47.515  59.973  43.576  1.00  0.00           H  
ATOM   2100 HG23 ILE   136      47.774  58.252  43.706  1.00  0.00           H  
ATOM   2101  CG1 ILE   136      49.268  58.278  46.045  1.00  0.00           C  
ATOM   2102 HG12 ILE   136      49.488  57.433  45.392  1.00  0.00           H  
ATOM   2103 HG13 ILE   136      50.160  58.438  46.651  1.00  0.00           H  
ATOM   2104  CD1 ILE   136      48.117  57.954  47.033  1.00  0.00           C  
ATOM   2105 HD11 ILE   136      48.422  57.354  47.890  1.00  0.00           H  
ATOM   2106 HD12 ILE   136      47.810  58.956  47.333  1.00  0.00           H  
ATOM   2107 HD13 ILE   136      47.284  57.465  46.528  1.00  0.00           H  
ATOM   2108  C   ILE   136      50.037  60.594  43.069  1.00  0.00           C  
ATOM   2109  O   ILE   136      50.149  60.172  41.964  1.00  0.00           O  
ATOM   2110  N   PRO   137      49.682  61.942  43.253  1.00  0.00           N  
ATOM   2111  CD  PRO   137      49.507  62.665  44.541  1.00  0.00           C  
ATOM   2112  HD2 PRO   137      50.265  62.307  45.237  1.00  0.00           H  
ATOM   2113  HD3 PRO   137      48.476  62.404  44.780  1.00  0.00           H  
ATOM   2114  CG  PRO   137      49.695  64.089  44.093  1.00  0.00           C  
ATOM   2115  HG2 PRO   137      50.758  64.271  43.931  1.00  0.00           H  
ATOM   2116  HG3 PRO   137      49.227  64.743  44.827  1.00  0.00           H  
ATOM   2117  CB  PRO   137      48.938  64.210  42.706  1.00  0.00           C  
ATOM   2118  HB2 PRO   137      49.243  65.052  42.085  1.00  0.00           H  
ATOM   2119  HB3 PRO   137      47.867  64.131  42.888  1.00  0.00           H  
ATOM   2120  CA  PRO   137      49.407  62.862  42.135  1.00  0.00           C  
ATOM   2121  HA  PRO   137      48.621  62.384  41.551  1.00  0.00           H  
ATOM   2122  C   PRO   137      50.547  63.083  41.078  1.00  0.00           C  
ATOM   2123  O   PRO   137      50.243  63.108  39.838  1.00  0.00           O  
ATOM   2124  N   ARG   138      51.789  63.148  41.520  1.00  0.00           N  
ATOM   2125  H   ARG   138      51.932  63.056  42.516  1.00  0.00           H  
ATOM   2126  CA  ARG   138      53.044  63.329  40.707  1.00  0.00           C  
ATOM   2127  HA  ARG   138      53.011  64.215  40.073  1.00  0.00           H  
ATOM   2128  CB  ARG   138      54.321  63.294  41.577  1.00  0.00           C  
ATOM   2129  HB2 ARG   138      54.394  62.303  42.025  1.00  0.00           H  
ATOM   2130  HB3 ARG   138      55.132  63.333  40.849  1.00  0.00           H  
ATOM   2131  CG  ARG   138      54.343  64.400  42.669  1.00  0.00           C  
ATOM   2132  HG2 ARG   138      54.093  65.366  42.231  1.00  0.00           H  
ATOM   2133  HG3 ARG   138      53.494  64.203  43.323  1.00  0.00           H  
ATOM   2134  CD  ARG   138      55.635  64.387  43.520  1.00  0.00           C  
ATOM   2135  HD2 ARG   138      55.773  63.444  44.049  1.00  0.00           H  
ATOM   2136  HD3 ARG   138      56.424  64.552  42.786  1.00  0.00           H  
ATOM   2137  NE  ARG   138      55.568  65.494  44.446  1.00  0.00           N  
ATOM   2138  HE  ARG   138      55.044  65.306  45.289  1.00  0.00           H  
ATOM   2139  CZ  ARG   138      55.690  66.773  44.033  1.00  0.00           C  
ATOM   2140  NH1 ARG   138      56.333  67.102  42.970  1.00  0.00           N  
ATOM   2141 HH11 ARG   138      56.633  66.364  42.349  1.00  0.00           H  
ATOM   2142 HH12 ARG   138      56.445  68.074  42.723  1.00  0.00           H  
ATOM   2143  NH2 ARG   138      54.998  67.681  44.574  1.00  0.00           N  
ATOM   2144 HH21 ARG   138      54.329  67.484  45.304  1.00  0.00           H  
ATOM   2145 HH22 ARG   138      54.862  68.562  44.099  1.00  0.00           H  
ATOM   2146  C   ARG   138      53.091  62.105  39.728  1.00  0.00           C  
ATOM   2147  O   ARG   138      53.192  62.266  38.487  1.00  0.00           O  
ATOM   2148  N   THR   139      52.988  60.877  40.205  1.00  0.00           N  
ATOM   2149  H   THR   139      52.920  60.770  41.207  1.00  0.00           H  
ATOM   2150  CA  THR   139      53.051  59.622  39.427  1.00  0.00           C  
ATOM   2151  HA  THR   139      53.959  59.574  38.825  1.00  0.00           H  
ATOM   2152  CB  THR   139      53.083  58.380  40.381  1.00  0.00           C  
ATOM   2153  HB  THR   139      52.088  58.238  40.805  1.00  0.00           H  
ATOM   2154  CG2 THR   139      53.365  57.041  39.617  1.00  0.00           C  
ATOM   2155 HG21 THR   139      53.534  56.174  40.256  1.00  0.00           H  
ATOM   2156 HG22 THR   139      52.459  56.815  39.054  1.00  0.00           H  
ATOM   2157 HG23 THR   139      54.240  57.244  39.001  1.00  0.00           H  
ATOM   2158  OG1 THR   139      54.092  58.546  41.346  1.00  0.00           O  
ATOM   2159  HG1 THR   139      53.627  58.934  42.091  1.00  0.00           H  
ATOM   2160  C   THR   139      51.914  59.428  38.441  1.00  0.00           C  
ATOM   2161  O   THR   139      52.110  58.967  37.315  1.00  0.00           O  
ATOM   2162  N   LEU   140      50.697  59.871  38.682  1.00  0.00           N  
ATOM   2163  H   LEU   140      50.581  60.348  39.565  1.00  0.00           H  
ATOM   2164  CA  LEU   140      49.539  59.711  37.784  1.00  0.00           C  
ATOM   2165  HA  LEU   140      49.578  58.794  37.196  1.00  0.00           H  
ATOM   2166  CB  LEU   140      48.250  59.834  38.594  1.00  0.00           C  
ATOM   2167  HB2 LEU   140      48.215  60.876  38.911  1.00  0.00           H  
ATOM   2168  HB3 LEU   140      47.428  59.798  37.879  1.00  0.00           H  
ATOM   2169  CG  LEU   140      48.146  58.732  39.631  1.00  0.00           C  
ATOM   2170  HG  LEU   140      49.002  58.686  40.303  1.00  0.00           H  
ATOM   2171  CD1 LEU   140      46.934  59.264  40.548  1.00  0.00           C  
ATOM   2172 HD11 LEU   140      46.072  59.407  39.896  1.00  0.00           H  
ATOM   2173 HD12 LEU   140      46.500  58.536  41.233  1.00  0.00           H  
ATOM   2174 HD13 LEU   140      47.280  60.185  41.018  1.00  0.00           H  
ATOM   2175  CD2 LEU   140      47.821  57.324  39.086  1.00  0.00           C  
ATOM   2176 HD21 LEU   140      47.563  56.689  39.933  1.00  0.00           H  
ATOM   2177 HD22 LEU   140      47.029  57.273  38.339  1.00  0.00           H  
ATOM   2178 HD23 LEU   140      48.655  56.935  38.503  1.00  0.00           H  
ATOM   2179  C   LEU   140      49.579  60.738  36.625  1.00  0.00           C  
ATOM   2180  O   LEU   140      49.244  60.392  35.478  1.00  0.00           O  
ATOM   2181  N   HIE   141      50.017  61.987  36.827  1.00  0.00           N  
ATOM   2182  H   HIE   141      50.393  62.272  37.720  1.00  0.00           H  
ATOM   2183  CA  HIE   141      50.300  62.863  35.696  1.00  0.00           C  
ATOM   2184  HA  HIE   141      49.307  62.995  35.266  1.00  0.00           H  
ATOM   2185  CB  HIE   141      50.679  64.304  36.257  1.00  0.00           C  
ATOM   2186  HB2 HIE   141      49.796  64.683  36.771  1.00  0.00           H  
ATOM   2187  HB3 HIE   141      51.525  64.281  36.944  1.00  0.00           H  
ATOM   2188  CG  HIE   141      51.037  65.359  35.204  1.00  0.00           C  
ATOM   2189  ND1 HIE   141      50.119  65.987  34.311  1.00  0.00           N  
ATOM   2190  CE1 HIE   141      50.917  66.683  33.471  1.00  0.00           C  
ATOM   2191  HE1 HIE   141      50.572  67.357  32.702  1.00  0.00           H  
ATOM   2192  NE2 HIE   141      52.233  66.415  33.651  1.00  0.00           N  
ATOM   2193  HE2 HIE   141      53.003  66.657  33.043  1.00  0.00           H  
ATOM   2194  CD2 HIE   141      52.298  65.567  34.701  1.00  0.00           C  
ATOM   2195  HD2 HIE   141      53.237  65.145  35.028  1.00  0.00           H  
ATOM   2196  C   HIE   141      51.294  62.356  34.665  1.00  0.00           C  
ATOM   2197  O   HIE   141      50.986  62.171  33.471  1.00  0.00           O  
ATOM   2198  N   GLN   142      52.465  61.938  35.189  1.00  0.00           N  
ATOM   2199  H   GLN   142      52.559  61.951  36.195  1.00  0.00           H  
ATOM   2200  CA  GLN   142      53.599  61.610  34.435  1.00  0.00           C  
ATOM   2201  HA  GLN   142      53.883  62.550  33.963  1.00  0.00           H  
ATOM   2202  CB  GLN   142      54.790  61.231  35.324  1.00  0.00           C  
ATOM   2203  HB2 GLN   142      55.027  62.008  36.051  1.00  0.00           H  
ATOM   2204  HB3 GLN   142      54.631  60.311  35.885  1.00  0.00           H  
ATOM   2205  CG  GLN   142      56.111  60.859  34.574  1.00  0.00           C  
ATOM   2206  HG2 GLN   142      56.785  60.578  35.383  1.00  0.00           H  
ATOM   2207  HG3 GLN   142      55.973  59.955  33.982  1.00  0.00           H  
ATOM   2208  CD  GLN   142      56.806  61.973  33.756  1.00  0.00           C  
ATOM   2209  OE1 GLN   142      56.294  63.111  33.591  1.00  0.00           O  
ATOM   2210  NE2 GLN   142      58.102  61.799  33.593  1.00  0.00           N  
ATOM   2211 HE21 GLN   142      58.489  60.922  33.911  1.00  0.00           H  
ATOM   2212 HE22 GLN   142      58.680  62.487  33.133  1.00  0.00           H  
ATOM   2213  C   GLN   142      53.298  60.495  33.325  1.00  0.00           C  
ATOM   2214  O   GLN   142      53.893  60.483  32.296  1.00  0.00           O  
ATOM   2215  N   ILE   143      52.400  59.528  33.723  1.00  0.00           N  
ATOM   2216  H   ILE   143      51.962  59.594  34.631  1.00  0.00           H  
ATOM   2217  CA  ILE   143      52.105  58.354  32.967  1.00  0.00           C  
ATOM   2218  HA  ILE   143      53.032  57.802  32.808  1.00  0.00           H  
ATOM   2219  CB  ILE   143      51.215  57.432  33.860  1.00  0.00           C  
ATOM   2220  HB  ILE   143      50.475  58.014  34.410  1.00  0.00           H  
ATOM   2221  CG2 ILE   143      50.391  56.366  33.059  1.00  0.00           C  
ATOM   2222 HG21 ILE   143      49.846  56.802  32.222  1.00  0.00           H  
ATOM   2223 HG22 ILE   143      50.999  55.597  32.583  1.00  0.00           H  
ATOM   2224 HG23 ILE   143      49.714  55.824  33.718  1.00  0.00           H  
ATOM   2225  CG1 ILE   143      52.081  56.705  34.892  1.00  0.00           C  
ATOM   2226 HG12 ILE   143      52.695  55.962  34.382  1.00  0.00           H  
ATOM   2227 HG13 ILE   143      52.760  57.462  35.285  1.00  0.00           H  
ATOM   2228  CD1 ILE   143      51.183  56.231  36.069  1.00  0.00           C  
ATOM   2229 HD11 ILE   143      51.738  55.692  36.836  1.00  0.00           H  
ATOM   2230 HD12 ILE   143      50.884  57.093  36.665  1.00  0.00           H  
ATOM   2231 HD13 ILE   143      50.395  55.577  35.695  1.00  0.00           H  
ATOM   2232  C   ILE   143      51.485  58.679  31.552  1.00  0.00           C  
ATOM   2233  O   ILE   143      51.917  58.108  30.554  1.00  0.00           O  
ATOM   2234  N   PHE   144      50.480  59.621  31.564  1.00  0.00           N  
ATOM   2235  H   PHE   144      50.098  59.964  32.434  1.00  0.00           H  
ATOM   2236  CA  PHE   144      49.835  60.067  30.328  1.00  0.00           C  
ATOM   2237  HA  PHE   144      49.569  59.130  29.839  1.00  0.00           H  
ATOM   2238  CB  PHE   144      48.567  60.882  30.708  1.00  0.00           C  
ATOM   2239  HB2 PHE   144      48.858  61.792  31.233  1.00  0.00           H  
ATOM   2240  HB3 PHE   144      48.060  61.232  29.808  1.00  0.00           H  
ATOM   2241  CG  PHE   144      47.570  60.132  31.610  1.00  0.00           C  
ATOM   2242  CD1 PHE   144      46.694  59.227  30.997  1.00  0.00           C  
ATOM   2243  HD1 PHE   144      46.722  59.011  29.939  1.00  0.00           H  
ATOM   2244  CE1 PHE   144      45.835  58.506  31.860  1.00  0.00           C  
ATOM   2245  HE1 PHE   144      45.294  57.639  31.510  1.00  0.00           H  
ATOM   2246  CZ  PHE   144      45.914  58.690  33.270  1.00  0.00           C  
ATOM   2247  HZ  PHE   144      45.350  58.053  33.935  1.00  0.00           H  
ATOM   2248  CE2 PHE   144      46.740  59.644  33.837  1.00  0.00           C  
ATOM   2249  HE2 PHE   144      46.814  59.748  34.909  1.00  0.00           H  
ATOM   2250  CD2 PHE   144      47.631  60.392  32.969  1.00  0.00           C  
ATOM   2251  HD2 PHE   144      48.447  61.012  33.311  1.00  0.00           H  
ATOM   2252  C   PHE   144      50.826  60.854  29.479  1.00  0.00           C  
ATOM   2253  O   PHE   144      50.970  60.636  28.294  1.00  0.00           O  
ATOM   2254  N   GLU   145      51.507  61.754  30.205  1.00  0.00           N  
ATOM   2255  H   GLU   145      51.435  61.581  31.198  1.00  0.00           H  
ATOM   2256  CA  GLU   145      52.338  62.872  29.622  1.00  0.00           C  
ATOM   2257  HA  GLU   145      51.862  63.439  28.822  1.00  0.00           H  
ATOM   2258  CB  GLU   145      52.528  63.886  30.747  1.00  0.00           C  
ATOM   2259  HB2 GLU   145      51.567  64.375  30.909  1.00  0.00           H  
ATOM   2260  HB3 GLU   145      52.758  63.282  31.625  1.00  0.00           H  
ATOM   2261  CG  GLU   145      53.647  64.942  30.631  1.00  0.00           C  
ATOM   2262  HG2 GLU   145      53.952  65.309  31.611  1.00  0.00           H  
ATOM   2263  HG3 GLU   145      54.461  64.311  30.275  1.00  0.00           H  
ATOM   2264  CD  GLU   145      53.251  66.077  29.621  1.00  0.00           C  
ATOM   2265  OE1 GLU   145      54.186  66.665  29.097  1.00  0.00           O  
ATOM   2266  OE2 GLU   145      52.075  66.571  29.593  1.00  0.00           O  
ATOM   2267  C   GLU   145      53.676  62.238  29.071  1.00  0.00           C  
ATOM   2268  O   GLU   145      54.053  62.688  27.979  1.00  0.00           O  
ATOM   2269  N   LYS   146      54.325  61.257  29.674  1.00  0.00           N  
ATOM   2270  H   LYS   146      53.907  60.863  30.505  1.00  0.00           H  
ATOM   2271  CA  LYS   146      55.507  60.625  29.072  1.00  0.00           C  
ATOM   2272  HA  LYS   146      56.224  61.409  28.830  1.00  0.00           H  
ATOM   2273  CB  LYS   146      56.265  59.938  30.207  1.00  0.00           C  
ATOM   2274  HB2 LYS   146      56.318  60.553  31.105  1.00  0.00           H  
ATOM   2275  HB3 LYS   146      55.721  59.018  30.422  1.00  0.00           H  
ATOM   2276  CG  LYS   146      57.656  59.399  29.938  1.00  0.00           C  
ATOM   2277  HG2 LYS   146      57.587  58.628  29.171  1.00  0.00           H  
ATOM   2278  HG3 LYS   146      58.316  60.177  29.554  1.00  0.00           H  
ATOM   2279  CD  LYS   146      58.470  58.814  31.134  1.00  0.00           C  
ATOM   2280  HD2 LYS   146      58.609  59.631  31.842  1.00  0.00           H  
ATOM   2281  HD3 LYS   146      57.937  58.013  31.645  1.00  0.00           H  
ATOM   2282  CE  LYS   146      59.872  58.411  30.665  1.00  0.00           C  
ATOM   2283  HE2 LYS   146      59.719  57.639  29.911  1.00  0.00           H  
ATOM   2284  HE3 LYS   146      60.225  59.335  30.209  1.00  0.00           H  
ATOM   2285  NZ  LYS   146      60.709  57.958  31.819  1.00  0.00           N  
ATOM   2286  HZ1 LYS   146      60.657  56.971  32.028  1.00  0.00           H  
ATOM   2287  HZ2 LYS   146      61.644  58.114  31.469  1.00  0.00           H  
ATOM   2288  HZ3 LYS   146      60.574  58.446  32.693  1.00  0.00           H  
ATOM   2289  C   LYS   146      55.265  59.626  27.929  1.00  0.00           C  
ATOM   2290  O   LYS   146      55.980  59.581  26.928  1.00  0.00           O  
ATOM   2291  N   LEU   147      54.104  58.926  27.984  1.00  0.00           N  
ATOM   2292  H   LEU   147      53.510  58.995  28.797  1.00  0.00           H  
ATOM   2293  CA  LEU   147      53.884  57.955  26.885  1.00  0.00           C  
ATOM   2294  HA  LEU   147      54.861  57.519  26.679  1.00  0.00           H  
ATOM   2295  CB  LEU   147      52.967  56.902  27.569  1.00  0.00           C  
ATOM   2296  HB2 LEU   147      52.121  57.459  27.973  1.00  0.00           H  
ATOM   2297  HB3 LEU   147      52.692  56.274  26.722  1.00  0.00           H  
ATOM   2298  CG  LEU   147      53.724  55.922  28.578  1.00  0.00           C  
ATOM   2299  HG  LEU   147      54.215  56.535  29.334  1.00  0.00           H  
ATOM   2300  CD1 LEU   147      52.839  54.988  29.285  1.00  0.00           C  
ATOM   2301 HD11 LEU   147      51.878  55.445  29.523  1.00  0.00           H  
ATOM   2302 HD12 LEU   147      52.426  54.168  28.697  1.00  0.00           H  
ATOM   2303 HD13 LEU   147      53.311  54.634  30.201  1.00  0.00           H  
ATOM   2304  CD2 LEU   147      54.782  55.058  27.930  1.00  0.00           C  
ATOM   2305 HD21 LEU   147      54.192  54.338  27.363  1.00  0.00           H  
ATOM   2306 HD22 LEU   147      55.367  55.563  27.161  1.00  0.00           H  
ATOM   2307 HD23 LEU   147      55.444  54.602  28.667  1.00  0.00           H  
ATOM   2308  C   LEU   147      53.316  58.515  25.593  1.00  0.00           C  
ATOM   2309  O   LEU   147      53.307  57.840  24.554  1.00  0.00           O  
ATOM   2310  N   THR   148      52.862  59.779  25.634  1.00  0.00           N  
ATOM   2311  H   THR   148      52.733  60.207  26.540  1.00  0.00           H  
ATOM   2312  CA  THR   148      52.552  60.584  24.464  1.00  0.00           C  
ATOM   2313  HA  THR   148      51.960  60.012  23.750  1.00  0.00           H  
ATOM   2314  CB  THR   148      51.841  61.840  24.934  1.00  0.00           C  
ATOM   2315  HB  THR   148      52.491  62.399  25.607  1.00  0.00           H  
ATOM   2316  CG2 THR   148      51.438  62.538  23.640  1.00  0.00           C  
ATOM   2317 HG21 THR   148      51.223  61.867  22.809  1.00  0.00           H  
ATOM   2318 HG22 THR   148      50.621  63.259  23.682  1.00  0.00           H  
ATOM   2319 HG23 THR   148      52.287  63.110  23.266  1.00  0.00           H  
ATOM   2320  OG1 THR   148      50.630  61.542  25.610  1.00  0.00           O  
ATOM   2321  HG1 THR   148      50.877  61.016  26.374  1.00  0.00           H  
ATOM   2322  C   THR   148      53.941  60.854  23.761  1.00  0.00           C  
ATOM   2323  O   THR   148      54.121  60.663  22.580  1.00  0.00           O  
ATOM   2324  N   ASP   149      54.987  61.308  24.518  1.00  0.00           N  
ATOM   2325  H   ASP   149      54.943  61.315  25.527  1.00  0.00           H  
ATOM   2326  CA  ASP   149      56.289  61.655  23.907  1.00  0.00           C  
ATOM   2327  HA  ASP   149      55.984  62.386  23.158  1.00  0.00           H  
ATOM   2328  CB  ASP   149      57.195  62.186  25.029  1.00  0.00           C  
ATOM   2329  HB2 ASP   149      56.623  62.985  25.501  1.00  0.00           H  
ATOM   2330  HB3 ASP   149      57.346  61.434  25.804  1.00  0.00           H  
ATOM   2331  CG  ASP   149      58.498  62.859  24.546  1.00  0.00           C  
ATOM   2332  OD1 ASP   149      58.390  63.841  23.763  1.00  0.00           O  
ATOM   2333  OD2 ASP   149      59.606  62.498  25.107  1.00  0.00           O  
ATOM   2334  C   ASP   149      56.951  60.490  23.128  1.00  0.00           C  
ATOM   2335  O   ASP   149      57.428  60.610  21.987  1.00  0.00           O  
ATOM   2336  N   ASN   150      56.854  59.241  23.691  1.00  0.00           N  
ATOM   2337  H   ASN   150      56.538  59.226  24.650  1.00  0.00           H  
ATOM   2338  CA  ASN   150      57.403  57.987  23.091  1.00  0.00           C  
ATOM   2339  HA  ASN   150      58.449  57.976  22.785  1.00  0.00           H  
ATOM   2340  CB  ASN   150      57.201  56.884  24.215  1.00  0.00           C  
ATOM   2341  HB2 ASN   150      56.177  56.827  24.583  1.00  0.00           H  
ATOM   2342  HB3 ASN   150      57.498  55.993  23.662  1.00  0.00           H  
ATOM   2343  CG  ASN   150      58.137  57.073  25.431  1.00  0.00           C  
ATOM   2344  OD1 ASN   150      58.934  58.001  25.496  1.00  0.00           O  
ATOM   2345  ND2 ASN   150      57.984  56.214  26.438  1.00  0.00           N  
ATOM   2346 HD21 ASN   150      58.584  56.405  27.228  1.00  0.00           H  
ATOM   2347 HD22 ASN   150      57.564  55.307  26.295  1.00  0.00           H  
ATOM   2348  C   ASN   150      56.641  57.534  21.789  1.00  0.00           C  
ATOM   2349  O   ASN   150      57.023  56.600  21.119  1.00  0.00           O  
ATOM   2350  N   GLY   151      55.496  58.207  21.447  1.00  0.00           N  
ATOM   2351  H   GLY   151      55.273  58.978  22.059  1.00  0.00           H  
ATOM   2352  CA  GLY   151      54.701  57.940  20.260  1.00  0.00           C  
ATOM   2353  HA2 GLY   151      54.063  58.822  20.205  1.00  0.00           H  
ATOM   2354  HA3 GLY   151      55.143  58.158  19.288  1.00  0.00           H  
ATOM   2355  C   GLY   151      54.013  56.583  20.245  1.00  0.00           C  
ATOM   2356  O   GLY   151      53.714  56.014  19.179  1.00  0.00           O  
ATOM   2357  N   THR   152      53.927  55.875  21.408  1.00  0.00           N  
ATOM   2358  H   THR   152      54.282  56.283  22.262  1.00  0.00           H  
ATOM   2359  CA  THR   152      53.296  54.563  21.561  1.00  0.00           C  
ATOM   2360  HA  THR   152      53.380  54.068  20.594  1.00  0.00           H  
ATOM   2361  CB  THR   152      54.100  53.739  22.593  1.00  0.00           C  
ATOM   2362  HB  THR   152      55.125  53.571  22.264  1.00  0.00           H  
ATOM   2363  CG2 THR   152      54.101  54.296  24.011  1.00  0.00           C  
ATOM   2364 HG21 THR   152      53.140  54.416  24.510  1.00  0.00           H  
ATOM   2365 HG22 THR   152      54.712  53.629  24.619  1.00  0.00           H  
ATOM   2366 HG23 THR   152      54.650  55.234  24.093  1.00  0.00           H  
ATOM   2367  OG1 THR   152      53.621  52.399  22.494  1.00  0.00           O  
ATOM   2368  HG1 THR   152      53.618  51.975  21.632  1.00  0.00           H  
ATOM   2369  C   THR   152      51.854  54.595  22.006  1.00  0.00           C  
ATOM   2370  O   THR   152      51.375  55.321  22.940  1.00  0.00           O  
ATOM   2371  N   GLU   153      51.045  53.920  21.313  1.00  0.00           N  
ATOM   2372  H   GLU   153      51.367  53.413  20.501  1.00  0.00           H  
ATOM   2373  CA  GLU   153      49.648  53.626  21.701  1.00  0.00           C  
ATOM   2374  HA  GLU   153      49.058  54.536  21.809  1.00  0.00           H  
ATOM   2375  CB  GLU   153      48.915  52.739  20.673  1.00  0.00           C  
ATOM   2376  HB2 GLU   153      49.554  51.882  20.461  1.00  0.00           H  
ATOM   2377  HB3 GLU   153      48.041  52.307  21.160  1.00  0.00           H  
ATOM   2378  CG  GLU   153      48.428  53.419  19.465  1.00  0.00           C  
ATOM   2379  HG2 GLU   153      47.473  53.930  19.589  1.00  0.00           H  
ATOM   2380  HG3 GLU   153      49.170  54.188  19.249  1.00  0.00           H  
ATOM   2381  CD  GLU   153      48.283  52.566  18.258  1.00  0.00           C  
ATOM   2382  OE1 GLU   153      47.197  52.628  17.594  1.00  0.00           O  
ATOM   2383  OE2 GLU   153      49.140  51.794  17.852  1.00  0.00           O  
ATOM   2384  C   GLU   153      49.552  52.987  23.155  1.00  0.00           C  
ATOM   2385  O   GLU   153      50.035  51.825  23.337  1.00  0.00           O  
ATOM   2386  N   PHE   154      49.149  53.776  24.212  1.00  0.00           N  
ATOM   2387  H   PHE   154      48.772  54.696  24.037  1.00  0.00           H  
ATOM   2388  CA  PHE   154      49.149  53.240  25.557  1.00  0.00           C  
ATOM   2389  HA  PHE   154      49.548  52.226  25.513  1.00  0.00           H  
ATOM   2390  CB  PHE   154      50.122  54.127  26.365  1.00  0.00           C  
ATOM   2391  HB2 PHE   154      50.287  53.741  27.371  1.00  0.00           H  
ATOM   2392  HB3 PHE   154      51.027  54.151  25.757  1.00  0.00           H  
ATOM   2393  CG  PHE   154      49.644  55.581  26.648  1.00  0.00           C  
ATOM   2394  CD1 PHE   154      48.813  55.952  27.714  1.00  0.00           C  
ATOM   2395  HD1 PHE   154      48.355  55.177  28.312  1.00  0.00           H  
ATOM   2396  CE1 PHE   154      48.365  57.244  27.830  1.00  0.00           C  
ATOM   2397  HE1 PHE   154      47.754  57.392  28.708  1.00  0.00           H  
ATOM   2398  CZ  PHE   154      48.995  58.287  27.178  1.00  0.00           C  
ATOM   2399  HZ  PHE   154      48.839  59.295  27.533  1.00  0.00           H  
ATOM   2400  CE2 PHE   154      49.861  57.972  26.197  1.00  0.00           C  
ATOM   2401  HE2 PHE   154      50.345  58.733  25.602  1.00  0.00           H  
ATOM   2402  CD2 PHE   154      50.139  56.651  25.863  1.00  0.00           C  
ATOM   2403  HD2 PHE   154      50.753  56.391  25.014  1.00  0.00           H  
ATOM   2404  C   PHE   154      47.698  53.197  26.079  1.00  0.00           C  
ATOM   2405  O   PHE   154      46.824  53.790  25.453  1.00  0.00           O  
ATOM   2406  N   SER   155      47.410  52.687  27.249  1.00  0.00           N  
ATOM   2407  H   SER   155      48.224  52.211  27.611  1.00  0.00           H  
ATOM   2408  CA  SER   155      46.204  52.691  28.141  1.00  0.00           C  
ATOM   2409  HA  SER   155      45.861  53.725  28.104  1.00  0.00           H  
ATOM   2410  CB  SER   155      45.032  51.729  27.607  1.00  0.00           C  
ATOM   2411  HB2 SER   155      44.799  52.243  26.675  1.00  0.00           H  
ATOM   2412  HB3 SER   155      45.343  50.723  27.323  1.00  0.00           H  
ATOM   2413  OG  SER   155      43.842  51.714  28.423  1.00  0.00           O  
ATOM   2414  HG  SER   155      43.447  52.588  28.462  1.00  0.00           H  
ATOM   2415  C   SER   155      46.535  52.526  29.597  1.00  0.00           C  
ATOM   2416  O   SER   155      47.462  51.784  29.922  1.00  0.00           O  
ATOM   2417  N   VAL   156      45.819  53.268  30.428  1.00  0.00           N  
ATOM   2418  H   VAL   156      45.098  53.889  30.091  1.00  0.00           H  
ATOM   2419  CA  VAL   156      45.978  53.323  31.854  1.00  0.00           C  
ATOM   2420  HA  VAL   156      46.850  52.702  32.059  1.00  0.00           H  
ATOM   2421  CB  VAL   156      46.181  54.759  32.298  1.00  0.00           C  
ATOM   2422  HB  VAL   156      45.327  55.345  31.960  1.00  0.00           H  
ATOM   2423  CG1 VAL   156      46.409  54.802  33.832  1.00  0.00           C  
ATOM   2424 HG11 VAL   156      47.096  54.037  34.194  1.00  0.00           H  
ATOM   2425 HG12 VAL   156      46.673  55.798  34.189  1.00  0.00           H  
ATOM   2426 HG13 VAL   156      45.450  54.652  34.327  1.00  0.00           H  
ATOM   2427  CG2 VAL   156      47.330  55.389  31.611  1.00  0.00           C  
ATOM   2428 HG21 VAL   156      48.268  54.843  31.718  1.00  0.00           H  
ATOM   2429 HG22 VAL   156      47.131  55.477  30.543  1.00  0.00           H  
ATOM   2430 HG23 VAL   156      47.462  56.363  32.082  1.00  0.00           H  
ATOM   2431  C   VAL   156      44.752  52.664  32.495  1.00  0.00           C  
ATOM   2432  O   VAL   156      43.583  52.892  32.112  1.00  0.00           O  
ATOM   2433  N   LYS   157      45.014  51.781  33.460  1.00  0.00           N  
ATOM   2434  H   LYS   157      45.962  51.713  33.800  1.00  0.00           H  
ATOM   2435  CA  LYS   157      43.917  51.061  34.169  1.00  0.00           C  
ATOM   2436  HA  LYS   157      42.931  51.497  34.012  1.00  0.00           H  
ATOM   2437  CB  LYS   157      43.819  49.599  33.709  1.00  0.00           C  
ATOM   2438  HB2 LYS   157      44.815  49.201  33.519  1.00  0.00           H  
ATOM   2439  HB3 LYS   157      43.328  48.919  34.406  1.00  0.00           H  
ATOM   2440  CG  LYS   157      43.092  49.491  32.326  1.00  0.00           C  
ATOM   2441  HG2 LYS   157      42.084  49.903  32.375  1.00  0.00           H  
ATOM   2442  HG3 LYS   157      43.568  50.177  31.626  1.00  0.00           H  
ATOM   2443  CD  LYS   157      43.042  48.028  31.707  1.00  0.00           C  
ATOM   2444  HD2 LYS   157      44.058  47.635  31.729  1.00  0.00           H  
ATOM   2445  HD3 LYS   157      42.511  47.408  32.430  1.00  0.00           H  
ATOM   2446  CE  LYS   157      42.448  48.129  30.343  1.00  0.00           C  
ATOM   2447  HE2 LYS   157      42.777  49.101  29.974  1.00  0.00           H  
ATOM   2448  HE3 LYS   157      42.959  47.406  29.708  1.00  0.00           H  
ATOM   2449  NZ  LYS   157      40.977  47.928  30.285  1.00  0.00           N  
ATOM   2450  HZ1 LYS   157      40.673  47.352  29.514  1.00  0.00           H  
ATOM   2451  HZ2 LYS   157      40.565  47.527  31.115  1.00  0.00           H  
ATOM   2452  HZ3 LYS   157      40.553  48.824  30.088  1.00  0.00           H  
ATOM   2453  C   LYS   157      44.232  51.095  35.685  1.00  0.00           C  
ATOM   2454  O   LYS   157      45.331  50.789  36.116  1.00  0.00           O  
ATOM   2455  N   VAL   158      43.270  51.514  36.423  1.00  0.00           N  
ATOM   2456  H   VAL   158      42.326  51.584  36.070  1.00  0.00           H  
ATOM   2457  CA  VAL   158      43.444  51.822  37.921  1.00  0.00           C  
ATOM   2458  HA  VAL   158      44.445  51.518  38.229  1.00  0.00           H  
ATOM   2459  CB  VAL   158      43.269  53.371  38.086  1.00  0.00           C  
ATOM   2460  HB  VAL   158      43.206  53.517  39.164  1.00  0.00           H  
ATOM   2461  CG1 VAL   158      44.427  54.300  37.723  1.00  0.00           C  
ATOM   2462 HG11 VAL   158      45.290  53.753  38.100  1.00  0.00           H  
ATOM   2463 HG12 VAL   158      44.446  54.505  36.652  1.00  0.00           H  
ATOM   2464 HG13 VAL   158      44.363  55.261  38.234  1.00  0.00           H  
ATOM   2465  CG2 VAL   158      42.002  54.067  37.405  1.00  0.00           C  
ATOM   2466 HG21 VAL   158      41.930  54.065  36.317  1.00  0.00           H  
ATOM   2467 HG22 VAL   158      41.110  53.572  37.788  1.00  0.00           H  
ATOM   2468 HG23 VAL   158      42.002  55.131  37.641  1.00  0.00           H  
ATOM   2469  C   VAL   158      42.421  51.089  38.761  1.00  0.00           C  
ATOM   2470  O   VAL   158      41.327  50.719  38.362  1.00  0.00           O  
ATOM   2471  N   SER   159      42.706  50.963  40.055  1.00  0.00           N  
ATOM   2472  H   SER   159      43.601  51.298  40.381  1.00  0.00           H  
ATOM   2473  CA  SER   159      41.810  50.422  41.073  1.00  0.00           C  
ATOM   2474  HA  SER   159      40.810  50.638  40.699  1.00  0.00           H  
ATOM   2475  CB  SER   159      42.109  48.894  41.063  1.00  0.00           C  
ATOM   2476  HB2 SER   159      41.782  48.518  40.093  1.00  0.00           H  
ATOM   2477  HB3 SER   159      43.193  48.782  41.088  1.00  0.00           H  
ATOM   2478  OG  SER   159      41.657  48.129  42.157  1.00  0.00           O  
ATOM   2479  HG  SER   159      40.704  48.114  42.044  1.00  0.00           H  
ATOM   2480  C   SER   159      42.057  51.027  42.432  1.00  0.00           C  
ATOM   2481  O   SER   159      43.204  51.330  42.754  1.00  0.00           O  
ATOM   2482  N   LEU   160      41.031  50.988  43.320  1.00  0.00           N  
ATOM   2483  H   LEU   160      40.114  50.638  43.083  1.00  0.00           H  
ATOM   2484  CA  LEU   160      40.998  51.515  44.715  1.00  0.00           C  
ATOM   2485  HA  LEU   160      42.038  51.551  45.041  1.00  0.00           H  
ATOM   2486  CB  LEU   160      40.479  52.998  44.574  1.00  0.00           C  
ATOM   2487  HB2 LEU   160      41.198  53.425  43.875  1.00  0.00           H  
ATOM   2488  HB3 LEU   160      39.490  53.059  44.120  1.00  0.00           H  
ATOM   2489  CG  LEU   160      40.472  53.889  45.846  1.00  0.00           C  
ATOM   2490  HG  LEU   160      39.538  53.628  46.344  1.00  0.00           H  
ATOM   2491  CD1 LEU   160      41.635  53.704  46.816  1.00  0.00           C  
ATOM   2492 HD11 LEU   160      42.574  53.758  46.266  1.00  0.00           H  
ATOM   2493 HD12 LEU   160      41.649  54.462  47.600  1.00  0.00           H  
ATOM   2494 HD13 LEU   160      41.607  52.767  47.371  1.00  0.00           H  
ATOM   2495  CD2 LEU   160      40.449  55.353  45.488  1.00  0.00           C  
ATOM   2496 HD21 LEU   160      41.269  55.558  44.801  1.00  0.00           H  
ATOM   2497 HD22 LEU   160      39.543  55.645  44.958  1.00  0.00           H  
ATOM   2498 HD23 LEU   160      40.489  55.889  46.436  1.00  0.00           H  
ATOM   2499  C   LEU   160      40.206  50.674  45.667  1.00  0.00           C  
ATOM   2500  O   LEU   160      38.993  50.877  45.751  1.00  0.00           O  
ATOM   2501  N   LEU   161      40.954  49.957  46.496  1.00  0.00           N  
ATOM   2502  H   LEU   161      41.954  49.831  46.431  1.00  0.00           H  
ATOM   2503  CA  LEU   161      40.334  48.988  47.431  1.00  0.00           C  
ATOM   2504  HA  LEU   161      39.253  49.126  47.404  1.00  0.00           H  
ATOM   2505  CB  LEU   161      40.798  47.570  47.036  1.00  0.00           C  
ATOM   2506  HB2 LEU   161      41.860  47.423  47.230  1.00  0.00           H  
ATOM   2507  HB3 LEU   161      40.211  46.930  47.695  1.00  0.00           H  
ATOM   2508  CG  LEU   161      40.452  47.138  45.528  1.00  0.00           C  
ATOM   2509  HG  LEU   161      41.102  47.710  44.866  1.00  0.00           H  
ATOM   2510  CD1 LEU   161      40.831  45.573  45.411  1.00  0.00           C  
ATOM   2511 HD11 LEU   161      40.073  45.006  45.951  1.00  0.00           H  
ATOM   2512 HD12 LEU   161      40.876  45.321  44.351  1.00  0.00           H  
ATOM   2513 HD13 LEU   161      41.815  45.541  45.877  1.00  0.00           H  
ATOM   2514  CD2 LEU   161      38.938  47.234  45.127  1.00  0.00           C  
ATOM   2515 HD21 LEU   161      38.650  48.279  45.237  1.00  0.00           H  
ATOM   2516 HD22 LEU   161      38.837  46.838  44.116  1.00  0.00           H  
ATOM   2517 HD23 LEU   161      38.449  46.599  45.866  1.00  0.00           H  
ATOM   2518  C   LEU   161      40.609  49.287  48.877  1.00  0.00           C  
ATOM   2519  O   LEU   161      41.309  50.258  49.199  1.00  0.00           O  
ATOM   2520  N   GLU   162      40.039  48.430  49.819  1.00  0.00           N  
ATOM   2521  H   GLU   162      39.358  47.731  49.557  1.00  0.00           H  
ATOM   2522  CA  GLU   162      40.141  48.635  51.255  1.00  0.00           C  
ATOM   2523  HA  GLU   162      41.037  49.223  51.457  1.00  0.00           H  
ATOM   2524  CB  GLU   162      38.929  49.509  51.770  1.00  0.00           C  
ATOM   2525  HB2 GLU   162      38.897  50.449  51.219  1.00  0.00           H  
ATOM   2526  HB3 GLU   162      38.021  48.945  51.561  1.00  0.00           H  
ATOM   2527  CG  GLU   162      38.968  49.873  53.390  1.00  0.00           C  
ATOM   2528  HG2 GLU   162      38.738  48.991  53.989  1.00  0.00           H  
ATOM   2529  HG3 GLU   162      39.960  50.264  53.614  1.00  0.00           H  
ATOM   2530  CD  GLU   162      37.972  50.904  53.843  1.00  0.00           C  
ATOM   2531  OE1 GLU   162      38.398  51.949  54.433  1.00  0.00           O  
ATOM   2532  OE2 GLU   162      36.772  50.588  53.900  1.00  0.00           O  
ATOM   2533  C   GLU   162      40.205  47.318  51.958  1.00  0.00           C  
ATOM   2534  O   GLU   162      39.541  46.349  51.566  1.00  0.00           O  
ATOM   2535  N   ILE   163      40.944  47.245  53.043  1.00  0.00           N  
ATOM   2536  H   ILE   163      41.575  48.023  53.173  1.00  0.00           H  
ATOM   2537  CA  ILE   163      41.165  46.142  53.995  1.00  0.00           C  
ATOM   2538  HA  ILE   163      40.445  45.382  53.689  1.00  0.00           H  
ATOM   2539  CB  ILE   163      42.630  45.721  53.878  1.00  0.00           C  
ATOM   2540  HB  ILE   163      43.198  46.611  54.147  1.00  0.00           H  
ATOM   2541  CG2 ILE   163      43.090  44.653  54.930  1.00  0.00           C  
ATOM   2542 HG21 ILE   163      44.172  44.547  55.016  1.00  0.00           H  
ATOM   2543 HG22 ILE   163      42.770  44.897  55.943  1.00  0.00           H  
ATOM   2544 HG23 ILE   163      42.550  43.726  54.737  1.00  0.00           H  
ATOM   2545  CG1 ILE   163      43.133  45.302  52.431  1.00  0.00           C  
ATOM   2546 HG12 ILE   163      43.096  44.229  52.241  1.00  0.00           H  
ATOM   2547 HG13 ILE   163      42.409  45.596  51.672  1.00  0.00           H  
ATOM   2548  CD1 ILE   163      44.535  45.729  52.165  1.00  0.00           C  
ATOM   2549 HD11 ILE   163      45.232  45.257  52.858  1.00  0.00           H  
ATOM   2550 HD12 ILE   163      44.698  45.529  51.106  1.00  0.00           H  
ATOM   2551 HD13 ILE   163      44.609  46.813  52.256  1.00  0.00           H  
ATOM   2552  C   ILE   163      40.866  46.603  55.391  1.00  0.00           C  
ATOM   2553  O   ILE   163      41.329  47.630  55.929  1.00  0.00           O  
ATOM   2554  N   TYR   164      39.953  45.805  55.961  1.00  0.00           N  
ATOM   2555  H   TYR   164      39.817  44.946  55.447  1.00  0.00           H  
ATOM   2556  CA  TYR   164      39.316  45.974  57.324  1.00  0.00           C  
ATOM   2557  HA  TYR   164      40.048  46.475  57.956  1.00  0.00           H  
ATOM   2558  CB  TYR   164      38.021  46.750  57.192  1.00  0.00           C  
ATOM   2559  HB2 TYR   164      38.252  47.749  56.822  1.00  0.00           H  
ATOM   2560  HB3 TYR   164      37.391  46.286  56.434  1.00  0.00           H  
ATOM   2561  CG  TYR   164      37.246  46.949  58.585  1.00  0.00           C  
ATOM   2562  CD1 TYR   164      36.282  46.009  59.130  1.00  0.00           C  
ATOM   2563  HD1 TYR   164      36.048  45.079  58.632  1.00  0.00           H  
ATOM   2564  CE1 TYR   164      35.632  46.214  60.368  1.00  0.00           C  
ATOM   2565  HE1 TYR   164      34.902  45.499  60.718  1.00  0.00           H  
ATOM   2566  CZ  TYR   164      35.891  47.398  61.109  1.00  0.00           C  
ATOM   2567  OH  TYR   164      35.124  47.610  62.246  1.00  0.00           O  
ATOM   2568  HH  TYR   164      35.566  48.322  62.716  1.00  0.00           H  
ATOM   2569  CE2 TYR   164      36.799  48.358  60.602  1.00  0.00           C  
ATOM   2570  HE2 TYR   164      37.035  49.230  61.193  1.00  0.00           H  
ATOM   2571  CD2 TYR   164      37.456  48.148  59.374  1.00  0.00           C  
ATOM   2572  HD2 TYR   164      38.187  48.875  59.052  1.00  0.00           H  
ATOM   2573  C   TYR   164      39.129  44.608  58.009  1.00  0.00           C  
ATOM   2574  O   TYR   164      38.236  43.877  57.558  1.00  0.00           O  
ATOM   2575  N   ASN   165      39.899  44.133  59.055  1.00  0.00           N  
ATOM   2576  H   ASN   165      40.697  44.691  59.323  1.00  0.00           H  
ATOM   2577  CA  ASN   165      39.824  42.958  60.028  1.00  0.00           C  
ATOM   2578  HA  ASN   165      40.716  43.017  60.651  1.00  0.00           H  
ATOM   2579  CB  ASN   165      38.639  42.994  60.977  1.00  0.00           C  
ATOM   2580  HB2 ASN   165      37.722  43.048  60.390  1.00  0.00           H  
ATOM   2581  HB3 ASN   165      38.516  42.102  61.592  1.00  0.00           H  
ATOM   2582  CG  ASN   165      38.672  44.093  61.919  1.00  0.00           C  
ATOM   2583  OD1 ASN   165      38.937  43.947  63.079  1.00  0.00           O  
ATOM   2584  ND2 ASN   165      38.337  45.290  61.490  1.00  0.00           N  
ATOM   2585 HD21 ASN   165      38.408  46.080  62.116  1.00  0.00           H  
ATOM   2586 HD22 ASN   165      37.987  45.360  60.545  1.00  0.00           H  
ATOM   2587  C   ASN   165      39.969  41.631  59.275  1.00  0.00           C  
ATOM   2588  O   ASN   165      39.035  40.834  59.251  1.00  0.00           O  
ATOM   2589  N   GLU   166      41.027  41.400  58.559  1.00  0.00           N  
ATOM   2590  H   GLU   166      41.810  42.029  58.661  1.00  0.00           H  
ATOM   2591  CA  GLU   166      41.290  40.325  57.648  1.00  0.00           C  
ATOM   2592  HA  GLU   166      42.165  40.616  57.067  1.00  0.00           H  
ATOM   2593  CB  GLU   166      41.675  39.131  58.514  1.00  0.00           C  
ATOM   2594  HB2 GLU   166      40.865  38.723  59.118  1.00  0.00           H  
ATOM   2595  HB3 GLU   166      41.959  38.353  57.806  1.00  0.00           H  
ATOM   2596  CG  GLU   166      42.758  39.343  59.607  1.00  0.00           C  
ATOM   2597  HG2 GLU   166      42.283  39.821  60.464  1.00  0.00           H  
ATOM   2598  HG3 GLU   166      43.074  38.346  59.914  1.00  0.00           H  
ATOM   2599  CD  GLU   166      43.933  40.128  59.111  1.00  0.00           C  
ATOM   2600  OE1 GLU   166      44.244  40.006  57.908  1.00  0.00           O  
ATOM   2601  OE2 GLU   166      44.715  40.641  59.962  1.00  0.00           O  
ATOM   2602  C   GLU   166      40.215  40.058  56.577  1.00  0.00           C  
ATOM   2603  O   GLU   166      40.117  38.977  56.041  1.00  0.00           O  
ATOM   2604  N   GLU   167      39.589  41.142  56.209  1.00  0.00           N  
ATOM   2605  H   GLU   167      39.738  42.010  56.702  1.00  0.00           H  
ATOM   2606  CA  GLU   167      38.725  41.198  55.026  1.00  0.00           C  
ATOM   2607  HA  GLU   167      38.927  40.268  54.494  1.00  0.00           H  
ATOM   2608  CB  GLU   167      37.307  41.194  55.400  1.00  0.00           C  
ATOM   2609  HB2 GLU   167      37.144  42.087  56.005  1.00  0.00           H  
ATOM   2610  HB3 GLU   167      36.637  41.347  54.554  1.00  0.00           H  
ATOM   2611  CG  GLU   167      36.881  39.960  56.103  1.00  0.00           C  
ATOM   2612  HG2 GLU   167      37.679  39.922  56.844  1.00  0.00           H  
ATOM   2613  HG3 GLU   167      35.905  40.109  56.565  1.00  0.00           H  
ATOM   2614  CD  GLU   167      36.981  38.617  55.426  1.00  0.00           C  
ATOM   2615  OE1 GLU   167      36.674  37.532  55.993  1.00  0.00           O  
ATOM   2616  OE2 GLU   167      37.481  38.426  54.272  1.00  0.00           O  
ATOM   2617  C   GLU   167      38.993  42.338  54.068  1.00  0.00           C  
ATOM   2618  O   GLU   167      39.363  43.470  54.457  1.00  0.00           O  
ATOM   2619  N   LEU   168      38.815  42.060  52.762  1.00  0.00           N  
ATOM   2620  H   LEU   168      38.450  41.160  52.485  1.00  0.00           H  
ATOM   2621  CA  LEU   168      38.989  42.985  51.705  1.00  0.00           C  
ATOM   2622  HA  LEU   168      39.539  43.869  52.026  1.00  0.00           H  
ATOM   2623  CB  LEU   168      39.685  42.241  50.557  1.00  0.00           C  
ATOM   2624  HB2 LEU   168      40.638  41.834  50.894  1.00  0.00           H  
ATOM   2625  HB3 LEU   168      38.999  41.438  50.286  1.00  0.00           H  
ATOM   2626  CG  LEU   168      40.067  43.037  49.321  1.00  0.00           C  
ATOM   2627  HG  LEU   168      39.299  43.723  48.966  1.00  0.00           H  
ATOM   2628  CD1 LEU   168      41.201  44.009  49.555  1.00  0.00           C  
ATOM   2629 HD11 LEU   168      40.817  44.872  50.100  1.00  0.00           H  
ATOM   2630 HD12 LEU   168      41.948  43.511  50.173  1.00  0.00           H  
ATOM   2631 HD13 LEU   168      41.657  44.541  48.720  1.00  0.00           H  
ATOM   2632  CD2 LEU   168      40.468  42.171  48.120  1.00  0.00           C  
ATOM   2633 HD21 LEU   168      40.526  42.908  47.318  1.00  0.00           H  
ATOM   2634 HD22 LEU   168      41.377  41.624  48.368  1.00  0.00           H  
ATOM   2635 HD23 LEU   168      39.714  41.480  47.741  1.00  0.00           H  
ATOM   2636  C   LEU   168      37.603  43.464  51.192  1.00  0.00           C  
ATOM   2637  O   LEU   168      36.582  42.749  51.200  1.00  0.00           O  
ATOM   2638  N   PHE   169      37.483  44.758  50.834  1.00  0.00           N  
ATOM   2639  H   PHE   169      38.303  45.345  50.892  1.00  0.00           H  
ATOM   2640  CA  PHE   169      36.310  45.404  50.199  1.00  0.00           C  
ATOM   2641  HA  PHE   169      35.659  44.635  49.783  1.00  0.00           H  
ATOM   2642  CB  PHE   169      35.579  46.244  51.232  1.00  0.00           C  
ATOM   2643  HB2 PHE   169      36.259  47.072  51.427  1.00  0.00           H  
ATOM   2644  HB3 PHE   169      34.691  46.700  50.794  1.00  0.00           H  
ATOM   2645  CG  PHE   169      35.222  45.417  52.515  1.00  0.00           C  
ATOM   2646  CD1 PHE   169      36.195  45.414  53.579  1.00  0.00           C  
ATOM   2647  HD1 PHE   169      37.075  46.032  53.483  1.00  0.00           H  
ATOM   2648  CE1 PHE   169      35.982  44.403  54.600  1.00  0.00           C  
ATOM   2649  HE1 PHE   169      36.738  44.073  55.297  1.00  0.00           H  
ATOM   2650  CZ  PHE   169      34.665  43.835  54.754  1.00  0.00           C  
ATOM   2651  HZ  PHE   169      34.569  43.128  55.564  1.00  0.00           H  
ATOM   2652  CE2 PHE   169      33.626  44.057  53.834  1.00  0.00           C  
ATOM   2653  HE2 PHE   169      32.681  43.542  53.925  1.00  0.00           H  
ATOM   2654  CD2 PHE   169      33.960  44.761  52.658  1.00  0.00           C  
ATOM   2655  HD2 PHE   169      33.308  44.674  51.802  1.00  0.00           H  
ATOM   2656  C   PHE   169      36.685  46.369  49.038  1.00  0.00           C  
ATOM   2657  O   PHE   169      37.837  46.652  48.752  1.00  0.00           O  
ATOM   2658  N   ASP   170      35.598  46.854  48.389  1.00  0.00           N  
ATOM   2659  H   ASP   170      34.688  46.487  48.629  1.00  0.00           H  
ATOM   2660  CA  ASP   170      35.681  47.681  47.187  1.00  0.00           C  
ATOM   2661  HA  ASP   170      36.740  47.823  46.974  1.00  0.00           H  
ATOM   2662  CB  ASP   170      35.063  46.872  46.033  1.00  0.00           C  
ATOM   2663  HB2 ASP   170      35.717  46.029  45.810  1.00  0.00           H  
ATOM   2664  HB3 ASP   170      34.106  46.495  46.396  1.00  0.00           H  
ATOM   2665  CG  ASP   170      34.828  47.760  44.812  1.00  0.00           C  
ATOM   2666  OD1 ASP   170      33.949  47.302  43.965  1.00  0.00           O  
ATOM   2667  OD2 ASP   170      35.386  48.864  44.616  1.00  0.00           O  
ATOM   2668  C   ASP   170      35.028  49.063  47.581  1.00  0.00           C  
ATOM   2669  O   ASP   170      33.779  49.188  47.666  1.00  0.00           O  
ATOM   2670  N   LEU   171      35.859  50.138  47.449  1.00  0.00           N  
ATOM   2671  H   LEU   171      36.854  50.005  47.344  1.00  0.00           H  
ATOM   2672  CA  LEU   171      35.408  51.517  47.718  1.00  0.00           C  
ATOM   2673  HA  LEU   171      34.850  51.520  48.655  1.00  0.00           H  
ATOM   2674  CB  LEU   171      36.606  52.404  47.890  1.00  0.00           C  
ATOM   2675  HB2 LEU   171      37.363  52.177  47.139  1.00  0.00           H  
ATOM   2676  HB3 LEU   171      36.369  53.454  47.722  1.00  0.00           H  
ATOM   2677  CG  LEU   171      37.308  52.202  49.249  1.00  0.00           C  
ATOM   2678  HG  LEU   171      37.531  51.169  49.517  1.00  0.00           H  
ATOM   2679  CD1 LEU   171      38.593  53.028  49.135  1.00  0.00           C  
ATOM   2680 HD11 LEU   171      39.122  52.749  48.223  1.00  0.00           H  
ATOM   2681 HD12 LEU   171      38.464  54.109  49.189  1.00  0.00           H  
ATOM   2682 HD13 LEU   171      39.353  52.761  49.870  1.00  0.00           H  
ATOM   2683  CD2 LEU   171      36.480  52.893  50.370  1.00  0.00           C  
ATOM   2684 HD21 LEU   171      36.925  52.829  51.363  1.00  0.00           H  
ATOM   2685 HD22 LEU   171      36.307  53.920  50.050  1.00  0.00           H  
ATOM   2686 HD23 LEU   171      35.514  52.390  50.412  1.00  0.00           H  
ATOM   2687  C   LEU   171      34.636  52.173  46.542  1.00  0.00           C  
ATOM   2688  O   LEU   171      34.062  53.267  46.711  1.00  0.00           O  
ATOM   2689  N   LEU   172      34.514  51.594  45.338  1.00  0.00           N  
ATOM   2690  H   LEU   172      34.884  50.669  45.177  1.00  0.00           H  
ATOM   2691  CA  LEU   172      33.652  52.062  44.264  1.00  0.00           C  
ATOM   2692  HA  LEU   172      33.434  53.129  44.239  1.00  0.00           H  
ATOM   2693  CB  LEU   172      34.403  51.844  42.964  1.00  0.00           C  
ATOM   2694  HB2 LEU   172      34.968  50.913  43.011  1.00  0.00           H  
ATOM   2695  HB3 LEU   172      33.771  51.875  42.077  1.00  0.00           H  
ATOM   2696  CG  LEU   172      35.464  52.941  42.500  1.00  0.00           C  
ATOM   2697  HG  LEU   172      36.312  52.859  43.180  1.00  0.00           H  
ATOM   2698  CD1 LEU   172      36.039  52.624  41.087  1.00  0.00           C  
ATOM   2699 HD11 LEU   172      36.494  51.640  41.199  1.00  0.00           H  
ATOM   2700 HD12 LEU   172      35.159  52.567  40.447  1.00  0.00           H  
ATOM   2701 HD13 LEU   172      36.694  53.463  40.854  1.00  0.00           H  
ATOM   2702  CD2 LEU   172      34.973  54.388  42.661  1.00  0.00           C  
ATOM   2703 HD21 LEU   172      34.665  54.678  43.666  1.00  0.00           H  
ATOM   2704 HD22 LEU   172      35.660  55.118  42.233  1.00  0.00           H  
ATOM   2705 HD23 LEU   172      34.084  54.559  42.054  1.00  0.00           H  
ATOM   2706  C   LEU   172      32.290  51.303  44.254  1.00  0.00           C  
ATOM   2707  O   LEU   172      31.314  51.755  43.666  1.00  0.00           O  
ATOM   2708  N   ASN   173      32.264  50.210  44.991  1.00  0.00           N  
ATOM   2709  H   ASN   173      33.140  49.885  45.376  1.00  0.00           H  
ATOM   2710  CA  ASN   173      30.979  49.682  45.419  1.00  0.00           C  
ATOM   2711  HA  ASN   173      30.524  49.655  44.429  1.00  0.00           H  
ATOM   2712  CB  ASN   173      31.023  48.208  45.948  1.00  0.00           C  
ATOM   2713  HB2 ASN   173      31.536  47.667  45.153  1.00  0.00           H  
ATOM   2714  HB3 ASN   173      31.606  48.192  46.868  1.00  0.00           H  
ATOM   2715  CG  ASN   173      29.654  47.565  46.227  1.00  0.00           C  
ATOM   2716  OD1 ASN   173      28.633  48.249  46.262  1.00  0.00           O  
ATOM   2717  ND2 ASN   173      29.541  46.304  46.361  1.00  0.00           N  
ATOM   2718 HD21 ASN   173      28.601  45.937  46.412  1.00  0.00           H  
ATOM   2719 HD22 ASN   173      30.322  45.687  46.188  1.00  0.00           H  
ATOM   2720  C   ASN   173      30.429  50.748  46.441  1.00  0.00           C  
ATOM   2721  O   ASN   173      30.957  50.896  47.518  1.00  0.00           O  
ATOM   2722  N   PRO   174      29.189  51.352  46.237  1.00  0.00           N  
ATOM   2723  CD  PRO   174      28.371  51.147  45.089  1.00  0.00           C  
ATOM   2724  HD2 PRO   174      28.374  50.090  44.820  1.00  0.00           H  
ATOM   2725  HD3 PRO   174      28.699  51.657  44.183  1.00  0.00           H  
ATOM   2726  CG  PRO   174      26.987  51.509  45.542  1.00  0.00           C  
ATOM   2727  HG2 PRO   174      26.535  50.626  45.992  1.00  0.00           H  
ATOM   2728  HG3 PRO   174      26.461  51.747  44.617  1.00  0.00           H  
ATOM   2729  CB  PRO   174      27.199  52.674  46.470  1.00  0.00           C  
ATOM   2730  HB2 PRO   174      26.306  52.797  47.082  1.00  0.00           H  
ATOM   2731  HB3 PRO   174      27.355  53.541  45.828  1.00  0.00           H  
ATOM   2732  CA  PRO   174      28.456  52.149  47.257  1.00  0.00           C  
ATOM   2733  HA  PRO   174      29.099  52.930  47.662  1.00  0.00           H  
ATOM   2734  C   PRO   174      27.981  51.316  48.520  1.00  0.00           C  
ATOM   2735  O   PRO   174      27.356  51.867  49.505  1.00  0.00           O  
ATOM   2736  N   SER   175      28.148  49.999  48.554  1.00  0.00           N  
ATOM   2737  H   SER   175      28.522  49.628  47.693  1.00  0.00           H  
ATOM   2738  CA  SER   175      27.788  49.139  49.680  1.00  0.00           C  
ATOM   2739  HA  SER   175      26.718  49.224  49.868  1.00  0.00           H  
ATOM   2740  CB  SER   175      27.949  47.698  49.350  1.00  0.00           C  
ATOM   2741  HB2 SER   175      27.408  47.469  48.432  1.00  0.00           H  
ATOM   2742  HB3 SER   175      29.005  47.508  49.158  1.00  0.00           H  
ATOM   2743  OG  SER   175      27.369  46.904  50.387  1.00  0.00           O  
ATOM   2744  HG  SER   175      27.389  45.994  50.083  1.00  0.00           H  
ATOM   2745  C   SER   175      28.536  49.487  50.926  1.00  0.00           C  
ATOM   2746  O   SER   175      29.726  49.854  50.924  1.00  0.00           O  
ATOM   2747  N   SER   176      27.847  49.541  52.083  1.00  0.00           N  
ATOM   2748  H   SER   176      26.850  49.429  51.975  1.00  0.00           H  
ATOM   2749  CA  SER   176      28.263  50.141  53.349  1.00  0.00           C  
ATOM   2750  HA  SER   176      29.220  50.586  53.074  1.00  0.00           H  
ATOM   2751  CB  SER   176      27.277  51.240  53.853  1.00  0.00           C  
ATOM   2752  HB2 SER   176      26.335  50.861  54.250  1.00  0.00           H  
ATOM   2753  HB3 SER   176      27.833  51.689  54.676  1.00  0.00           H  
ATOM   2754  OG  SER   176      27.127  52.068  52.783  1.00  0.00           O  
ATOM   2755  HG  SER   176      26.360  51.809  52.266  1.00  0.00           H  
ATOM   2756  C   SER   176      28.581  49.142  54.509  1.00  0.00           C  
ATOM   2757  O   SER   176      29.089  49.447  55.544  1.00  0.00           O  
ATOM   2758  N   ASP   177      28.079  47.900  54.368  1.00  0.00           N  
ATOM   2759  H   ASP   177      27.672  47.633  53.483  1.00  0.00           H  
ATOM   2760  CA  ASP   177      28.210  46.773  55.340  1.00  0.00           C  
ATOM   2761  HA  ASP   177      28.133  47.207  56.337  1.00  0.00           H  
ATOM   2762  CB  ASP   177      26.954  45.779  55.156  1.00  0.00           C  
ATOM   2763  HB2 ASP   177      26.086  46.307  54.762  1.00  0.00           H  
ATOM   2764  HB3 ASP   177      27.192  45.005  54.426  1.00  0.00           H  
ATOM   2765  CG  ASP   177      26.635  45.084  56.524  1.00  0.00           C  
ATOM   2766  OD1 ASP   177      27.097  43.959  56.772  1.00  0.00           O  
ATOM   2767  OD2 ASP   177      25.900  45.716  57.259  1.00  0.00           O  
ATOM   2768  C   ASP   177      29.482  45.883  55.250  1.00  0.00           C  
ATOM   2769  O   ASP   177      29.951  45.533  54.146  1.00  0.00           O  
ATOM   2770  N   VAL   178      29.972  45.456  56.403  1.00  0.00           N  
ATOM   2771  H   VAL   178      29.615  45.884  57.245  1.00  0.00           H  
ATOM   2772  CA  VAL   178      31.121  44.552  56.616  1.00  0.00           C  
ATOM   2773  HA  VAL   178      32.061  44.818  56.132  1.00  0.00           H  
ATOM   2774  CB  VAL   178      31.598  44.499  58.109  1.00  0.00           C  
ATOM   2775  HB  VAL   178      31.617  45.526  58.474  1.00  0.00           H  
ATOM   2776  CG1 VAL   178      30.716  43.647  59.010  1.00  0.00           C  
ATOM   2777 HG11 VAL   178      30.743  42.634  58.610  1.00  0.00           H  
ATOM   2778 HG12 VAL   178      31.047  43.794  60.038  1.00  0.00           H  
ATOM   2779 HG13 VAL   178      29.661  43.920  58.974  1.00  0.00           H  
ATOM   2780  CG2 VAL   178      33.003  43.968  58.355  1.00  0.00           C  
ATOM   2781 HG21 VAL   178      33.260  44.188  59.391  1.00  0.00           H  
ATOM   2782 HG22 VAL   178      33.013  42.910  58.094  1.00  0.00           H  
ATOM   2783 HG23 VAL   178      33.756  44.431  57.718  1.00  0.00           H  
ATOM   2784  C   VAL   178      30.877  43.064  56.103  1.00  0.00           C  
ATOM   2785  O   VAL   178      31.786  42.272  55.844  1.00  0.00           O  
ATOM   2786  N   SER   179      29.595  42.795  55.781  1.00  0.00           N  
ATOM   2787  H   SER   179      28.847  43.443  55.987  1.00  0.00           H  
ATOM   2788  CA  SER   179      29.198  41.474  55.108  1.00  0.00           C  
ATOM   2789  HA  SER   179      29.592  40.611  55.645  1.00  0.00           H  
ATOM   2790  CB  SER   179      27.636  41.351  55.126  1.00  0.00           C  
ATOM   2791  HB2 SER   179      27.332  40.416  54.655  1.00  0.00           H  
ATOM   2792  HB3 SER   179      27.261  41.282  56.147  1.00  0.00           H  
ATOM   2793  OG  SER   179      27.005  42.414  54.511  1.00  0.00           O  
ATOM   2794  HG  SER   179      26.946  43.059  55.219  1.00  0.00           H  
ATOM   2795  C   SER   179      29.807  41.301  53.695  1.00  0.00           C  
ATOM   2796  O   SER   179      29.710  40.207  53.205  1.00  0.00           O  
ATOM   2797  N   GLU   180      30.350  42.376  53.023  1.00  0.00           N  
ATOM   2798  H   GLU   180      30.398  43.261  53.507  1.00  0.00           H  
ATOM   2799  CA  GLU   180      30.463  42.448  51.614  1.00  0.00           C  
ATOM   2800  HA  GLU   180      29.755  41.758  51.155  1.00  0.00           H  
ATOM   2801  CB  GLU   180      29.933  43.799  51.150  1.00  0.00           C  
ATOM   2802  HB2 GLU   180      29.070  44.085  51.750  1.00  0.00           H  
ATOM   2803  HB3 GLU   180      30.686  44.579  51.261  1.00  0.00           H  
ATOM   2804  CG  GLU   180      29.507  43.831  49.682  1.00  0.00           C  
ATOM   2805  HG2 GLU   180      29.836  44.810  49.334  1.00  0.00           H  
ATOM   2806  HG3 GLU   180      29.989  43.069  49.070  1.00  0.00           H  
ATOM   2807  CD  GLU   180      28.040  43.658  49.483  1.00  0.00           C  
ATOM   2808  OE1 GLU   180      27.543  42.592  49.897  1.00  0.00           O  
ATOM   2809  OE2 GLU   180      27.408  44.464  48.802  1.00  0.00           O  
ATOM   2810  C   GLU   180      31.927  42.053  51.089  1.00  0.00           C  
ATOM   2811  O   GLU   180      32.446  42.522  50.088  1.00  0.00           O  
ATOM   2812  N   ARG   181      32.506  41.145  51.867  1.00  0.00           N  
ATOM   2813  H   ARG   181      32.018  40.738  52.651  1.00  0.00           H  
ATOM   2814  CA  ARG   181      33.919  40.654  51.643  1.00  0.00           C  
ATOM   2815  HA  ARG   181      34.584  41.507  51.780  1.00  0.00           H  
ATOM   2816  CB  ARG   181      34.269  39.715  52.755  1.00  0.00           C  
ATOM   2817  HB2 ARG   181      35.337  39.497  52.746  1.00  0.00           H  
ATOM   2818  HB3 ARG   181      34.148  40.350  53.633  1.00  0.00           H  
ATOM   2819  CG  ARG   181      33.542  38.437  52.841  1.00  0.00           C  
ATOM   2820  HG2 ARG   181      32.582  38.580  53.338  1.00  0.00           H  
ATOM   2821  HG3 ARG   181      33.454  37.990  51.851  1.00  0.00           H  
ATOM   2822  CD  ARG   181      34.292  37.344  53.613  1.00  0.00           C  
ATOM   2823  HD2 ARG   181      35.195  37.071  53.067  1.00  0.00           H  
ATOM   2824  HD3 ARG   181      34.692  37.835  54.500  1.00  0.00           H  
ATOM   2825  NE  ARG   181      33.441  36.234  53.845  1.00  0.00           N  
ATOM   2826  HE  ARG   181      32.647  36.047  53.249  1.00  0.00           H  
ATOM   2827  CZ  ARG   181      33.690  35.334  54.916  1.00  0.00           C  
ATOM   2828  NH1 ARG   181      34.779  35.405  55.595  1.00  0.00           N  
ATOM   2829 HH11 ARG   181      35.380  36.194  55.407  1.00  0.00           H  
ATOM   2830 HH12 ARG   181      34.804  34.841  56.432  1.00  0.00           H  
ATOM   2831  NH2 ARG   181      32.708  34.478  55.321  1.00  0.00           N  
ATOM   2832 HH21 ARG   181      31.768  34.498  54.954  1.00  0.00           H  
ATOM   2833 HH22 ARG   181      32.857  33.821  56.074  1.00  0.00           H  
ATOM   2834  C   ARG   181      34.238  40.156  50.223  1.00  0.00           C  
ATOM   2835  O   ARG   181      33.480  39.401  49.614  1.00  0.00           O  
ATOM   2836  N   LEU   182      35.338  40.631  49.648  1.00  0.00           N  
ATOM   2837  H   LEU   182      35.937  41.354  50.021  1.00  0.00           H  
ATOM   2838  CA  LEU   182      35.858  40.129  48.368  1.00  0.00           C  
ATOM   2839  HA  LEU   182      34.999  39.975  47.715  1.00  0.00           H  
ATOM   2840  CB  LEU   182      36.794  41.182  47.761  1.00  0.00           C  
ATOM   2841  HB2 LEU   182      37.498  41.468  48.541  1.00  0.00           H  
ATOM   2842  HB3 LEU   182      37.250  40.660  46.920  1.00  0.00           H  
ATOM   2843  CG  LEU   182      36.201  42.485  47.295  1.00  0.00           C  
ATOM   2844  HG  LEU   182      35.962  43.049  48.196  1.00  0.00           H  
ATOM   2845  CD1 LEU   182      37.169  43.187  46.346  1.00  0.00           C  
ATOM   2846 HD11 LEU   182      37.214  42.892  45.298  1.00  0.00           H  
ATOM   2847 HD12 LEU   182      36.830  44.222  46.311  1.00  0.00           H  
ATOM   2848 HD13 LEU   182      38.210  43.181  46.671  1.00  0.00           H  
ATOM   2849  CD2 LEU   182      34.909  42.310  46.506  1.00  0.00           C  
ATOM   2850 HD21 LEU   182      34.047  42.153  47.155  1.00  0.00           H  
ATOM   2851 HD22 LEU   182      34.679  43.283  46.072  1.00  0.00           H  
ATOM   2852 HD23 LEU   182      35.008  41.651  45.644  1.00  0.00           H  
ATOM   2853  C   LEU   182      36.478  38.708  48.520  1.00  0.00           C  
ATOM   2854  O   LEU   182      37.213  38.460  49.489  1.00  0.00           O  
ATOM   2855  N   GLN   183      36.285  37.872  47.447  1.00  0.00           N  
ATOM   2856  H   GLN   183      35.645  38.073  46.692  1.00  0.00           H  
ATOM   2857  CA  GLN   183      36.831  36.498  47.326  1.00  0.00           C  
ATOM   2858  HA  GLN   183      37.272  36.222  48.283  1.00  0.00           H  
ATOM   2859  CB  GLN   183      35.696  35.495  47.012  1.00  0.00           C  
ATOM   2860  HB2 GLN   183      35.318  35.835  46.048  1.00  0.00           H  
ATOM   2861  HB3 GLN   183      36.004  34.465  46.835  1.00  0.00           H  
ATOM   2862  CG  GLN   183      34.528  35.523  48.030  1.00  0.00           C  
ATOM   2863  HG2 GLN   183      34.144  36.541  48.092  1.00  0.00           H  
ATOM   2864  HG3 GLN   183      33.686  34.923  47.683  1.00  0.00           H  
ATOM   2865  CD  GLN   183      34.877  35.078  49.444  1.00  0.00           C  
ATOM   2866  OE1 GLN   183      35.842  34.429  49.716  1.00  0.00           O  
ATOM   2867  NE2 GLN   183      34.072  35.329  50.423  1.00  0.00           N  
ATOM   2868 HE21 GLN   183      33.278  35.897  50.165  1.00  0.00           H  
ATOM   2869 HE22 GLN   183      34.162  34.942  51.352  1.00  0.00           H  
ATOM   2870  C   GLN   183      37.938  36.366  46.279  1.00  0.00           C  
ATOM   2871  O   GLN   183      37.919  37.082  45.221  1.00  0.00           O  
ATOM   2872  N   MET   184      38.958  35.522  46.532  1.00  0.00           N  
ATOM   2873  H   MET   184      38.982  34.933  47.352  1.00  0.00           H  
ATOM   2874  CA  MET   184      40.112  35.441  45.653  1.00  0.00           C  
ATOM   2875  HA  MET   184      39.844  35.754  44.644  1.00  0.00           H  
ATOM   2876  CB  MET   184      41.193  36.461  46.093  1.00  0.00           C  
ATOM   2877  HB2 MET   184      41.931  36.377  45.295  1.00  0.00           H  
ATOM   2878  HB3 MET   184      40.741  37.451  46.038  1.00  0.00           H  
ATOM   2879  CG  MET   184      41.958  36.212  47.439  1.00  0.00           C  
ATOM   2880  HG2 MET   184      41.280  35.696  48.118  1.00  0.00           H  
ATOM   2881  HG3 MET   184      42.837  35.584  47.298  1.00  0.00           H  
ATOM   2882  SD  MET   184      42.359  37.810  48.278  1.00  0.00           S  
ATOM   2883  CE  MET   184      40.834  38.451  48.844  1.00  0.00           C  
ATOM   2884  HE1 MET   184      40.237  38.630  47.949  1.00  0.00           H  
ATOM   2885  HE2 MET   184      40.405  37.782  49.590  1.00  0.00           H  
ATOM   2886  HE3 MET   184      40.971  39.414  49.334  1.00  0.00           H  
ATOM   2887  C   MET   184      40.637  33.938  45.579  1.00  0.00           C  
ATOM   2888  O   MET   184      40.382  33.075  46.435  1.00  0.00           O  
ATOM   2889  N   PHE   185      41.345  33.743  44.511  1.00  0.00           N  
ATOM   2890  H   PHE   185      41.521  34.532  43.905  1.00  0.00           H  
ATOM   2891  CA  PHE   185      42.032  32.480  44.085  1.00  0.00           C  
ATOM   2892  HA  PHE   185      41.979  31.920  45.018  1.00  0.00           H  
ATOM   2893  CB  PHE   185      41.259  31.761  42.954  1.00  0.00           C  
ATOM   2894  HB2 PHE   185      41.703  30.778  42.799  1.00  0.00           H  
ATOM   2895  HB3 PHE   185      40.255  31.533  43.311  1.00  0.00           H  
ATOM   2896  CG  PHE   185      41.142  32.442  41.582  1.00  0.00           C  
ATOM   2897  CD1 PHE   185      42.199  32.272  40.695  1.00  0.00           C  
ATOM   2898  HD1 PHE   185      43.004  31.622  41.007  1.00  0.00           H  
ATOM   2899  CE1 PHE   185      42.132  32.929  39.454  1.00  0.00           C  
ATOM   2900  HE1 PHE   185      42.900  32.738  38.719  1.00  0.00           H  
ATOM   2901  CZ  PHE   185      40.951  33.666  39.153  1.00  0.00           C  
ATOM   2902  HZ  PHE   185      40.861  33.980  38.124  1.00  0.00           H  
ATOM   2903  CE2 PHE   185      40.007  33.982  40.146  1.00  0.00           C  
ATOM   2904  HE2 PHE   185      39.210  34.678  39.928  1.00  0.00           H  
ATOM   2905  CD2 PHE   185      40.112  33.353  41.375  1.00  0.00           C  
ATOM   2906  HD2 PHE   185      39.383  33.577  42.139  1.00  0.00           H  
ATOM   2907  C   PHE   185      43.520  32.567  43.737  1.00  0.00           C  
ATOM   2908  O   PHE   185      43.999  33.574  43.208  1.00  0.00           O  
ATOM   2909  N   ASP   186      44.224  31.495  44.038  1.00  0.00           N  
ATOM   2910  H   ASP   186      43.733  30.744  44.502  1.00  0.00           H  
ATOM   2911  CA  ASP   186      45.636  31.402  43.672  1.00  0.00           C  
ATOM   2912  HA  ASP   186      46.164  32.269  44.067  1.00  0.00           H  
ATOM   2913  CB  ASP   186      46.206  30.202  44.413  1.00  0.00           C  
ATOM   2914  HB2 ASP   186      45.760  29.280  44.040  1.00  0.00           H  
ATOM   2915  HB3 ASP   186      47.256  30.167  44.123  1.00  0.00           H  
ATOM   2916  CG  ASP   186      45.994  30.148  45.936  1.00  0.00           C  
ATOM   2917  OD1 ASP   186      46.132  29.070  46.580  1.00  0.00           O  
ATOM   2918  OD2 ASP   186      45.831  31.183  46.616  1.00  0.00           O  
ATOM   2919  C   ASP   186      45.826  31.320  42.213  1.00  0.00           C  
ATOM   2920  O   ASP   186      45.239  30.389  41.595  1.00  0.00           O  
ATOM   2921  N   ASP   187      46.597  32.251  41.658  1.00  0.00           N  
ATOM   2922  H   ASP   187      46.956  32.952  42.290  1.00  0.00           H  
ATOM   2923  CA  ASP   187      46.880  32.378  40.225  1.00  0.00           C  
ATOM   2924  HA  ASP   187      45.888  32.461  39.782  1.00  0.00           H  
ATOM   2925  CB  ASP   187      47.485  33.742  39.944  1.00  0.00           C  
ATOM   2926  HB2 ASP   187      46.779  34.476  40.333  1.00  0.00           H  
ATOM   2927  HB3 ASP   187      48.470  33.756  40.410  1.00  0.00           H  
ATOM   2928  CG  ASP   187      47.569  34.229  38.477  1.00  0.00           C  
ATOM   2929  OD1 ASP   187      47.330  33.460  37.493  1.00  0.00           O  
ATOM   2930  OD2 ASP   187      47.913  35.411  38.238  1.00  0.00           O  
ATOM   2931  C   ASP   187      47.696  31.292  39.594  1.00  0.00           C  
ATOM   2932  O   ASP   187      48.845  31.164  39.934  1.00  0.00           O  
ATOM   2933  N   PRO   188      47.099  30.654  38.542  1.00  0.00           N  
ATOM   2934  CD  PRO   188      45.739  30.549  38.175  1.00  0.00           C  
ATOM   2935  HD2 PRO   188      45.366  31.235  37.414  1.00  0.00           H  
ATOM   2936  HD3 PRO   188      45.159  30.516  39.098  1.00  0.00           H  
ATOM   2937  CG  PRO   188      45.527  29.063  37.565  1.00  0.00           C  
ATOM   2938  HG2 PRO   188      44.762  28.913  36.803  1.00  0.00           H  
ATOM   2939  HG3 PRO   188      45.483  28.272  38.314  1.00  0.00           H  
ATOM   2940  CB  PRO   188      46.930  29.005  36.885  1.00  0.00           C  
ATOM   2941  HB2 PRO   188      46.975  29.611  35.980  1.00  0.00           H  
ATOM   2942  HB3 PRO   188      47.201  27.970  36.679  1.00  0.00           H  
ATOM   2943  CA  PRO   188      47.875  29.655  37.873  1.00  0.00           C  
ATOM   2944  HA  PRO   188      48.242  29.033  38.690  1.00  0.00           H  
ATOM   2945  C   PRO   188      49.201  30.199  37.178  1.00  0.00           C  
ATOM   2946  O   PRO   188      50.098  29.389  36.882  1.00  0.00           O  
ATOM   2947  N   ARG   189      49.306  31.529  37.040  1.00  0.00           N  
ATOM   2948  H   ARG   189      48.558  32.114  37.385  1.00  0.00           H  
ATOM   2949  CA  ARG   189      50.438  32.180  36.369  1.00  0.00           C  
ATOM   2950  HA  ARG   189      50.704  31.585  35.495  1.00  0.00           H  
ATOM   2951  CB  ARG   189      50.030  33.611  35.964  1.00  0.00           C  
ATOM   2952  HB2 ARG   189      49.704  34.228  36.801  1.00  0.00           H  
ATOM   2953  HB3 ARG   189      50.909  34.150  35.609  1.00  0.00           H  
ATOM   2954  CG  ARG   189      48.980  33.592  34.867  1.00  0.00           C  
ATOM   2955  HG2 ARG   189      49.373  32.935  34.091  1.00  0.00           H  
ATOM   2956  HG3 ARG   189      48.105  33.034  35.200  1.00  0.00           H  
ATOM   2957  CD  ARG   189      48.592  34.978  34.358  1.00  0.00           C  
ATOM   2958  HD2 ARG   189      49.487  35.470  33.978  1.00  0.00           H  
ATOM   2959  HD3 ARG   189      47.844  34.838  33.577  1.00  0.00           H  
ATOM   2960  NE  ARG   189      48.072  35.845  35.486  1.00  0.00           N  
ATOM   2961  HE  ARG   189      48.201  35.575  36.450  1.00  0.00           H  
ATOM   2962  CZ  ARG   189      47.141  36.799  35.328  1.00  0.00           C  
ATOM   2963  NH1 ARG   189      46.814  37.276  34.172  1.00  0.00           N  
ATOM   2964 HH11 ARG   189      47.179  36.923  33.299  1.00  0.00           H  
ATOM   2965 HH12 ARG   189      46.259  38.115  34.082  1.00  0.00           H  
ATOM   2966  NH2 ARG   189      46.501  37.208  36.340  1.00  0.00           N  
ATOM   2967 HH21 ARG   189      46.713  36.937  37.289  1.00  0.00           H  
ATOM   2968 HH22 ARG   189      45.708  37.816  36.200  1.00  0.00           H  
ATOM   2969  C   ARG   189      51.644  32.233  37.361  1.00  0.00           C  
ATOM   2970  O   ARG   189      52.754  32.523  36.899  1.00  0.00           O  
ATOM   2971  N   ASN   190      51.418  32.085  38.683  1.00  0.00           N  
ATOM   2972  H   ASN   190      50.464  31.792  38.840  1.00  0.00           H  
ATOM   2973  CA  ASN   190      52.372  32.505  39.757  1.00  0.00           C  
ATOM   2974  HA  ASN   190      53.396  32.217  39.520  1.00  0.00           H  
ATOM   2975  CB  ASN   190      52.339  34.050  39.859  1.00  0.00           C  
ATOM   2976  HB2 ASN   190      52.638  34.436  38.885  1.00  0.00           H  
ATOM   2977  HB3 ASN   190      51.343  34.357  40.178  1.00  0.00           H  
ATOM   2978  CG  ASN   190      53.342  34.586  40.907  1.00  0.00           C  
ATOM   2979  OD1 ASN   190      53.954  33.882  41.607  1.00  0.00           O  
ATOM   2980  ND2 ASN   190      53.382  35.859  41.084  1.00  0.00           N  
ATOM   2981 HD21 ASN   190      54.189  36.203  41.585  1.00  0.00           H  
ATOM   2982 HD22 ASN   190      52.862  36.416  40.421  1.00  0.00           H  
ATOM   2983  C   ASN   190      51.961  31.777  41.060  1.00  0.00           C  
ATOM   2984  O   ASN   190      50.911  32.147  41.676  1.00  0.00           O  
ATOM   2985  N   LYS   191      52.844  31.022  41.735  1.00  0.00           N  
ATOM   2986  H   LYS   191      53.782  30.961  41.365  1.00  0.00           H  
ATOM   2987  CA  LYS   191      52.601  30.475  43.006  1.00  0.00           C  
ATOM   2988  HA  LYS   191      51.723  29.830  43.035  1.00  0.00           H  
ATOM   2989  CB  LYS   191      53.729  29.570  43.500  1.00  0.00           C  
ATOM   2990  HB2 LYS   191      54.683  30.068  43.328  1.00  0.00           H  
ATOM   2991  HB3 LYS   191      53.770  29.384  44.573  1.00  0.00           H  
ATOM   2992  CG  LYS   191      53.666  28.197  42.720  1.00  0.00           C  
ATOM   2993  HG2 LYS   191      52.649  27.831  42.857  1.00  0.00           H  
ATOM   2994  HG3 LYS   191      53.915  28.387  41.676  1.00  0.00           H  
ATOM   2995  CD  LYS   191      54.686  27.207  43.293  1.00  0.00           C  
ATOM   2996  HD2 LYS   191      55.685  27.641  43.242  1.00  0.00           H  
ATOM   2997  HD3 LYS   191      54.476  27.078  44.354  1.00  0.00           H  
ATOM   2998  CE  LYS   191      54.600  25.815  42.597  1.00  0.00           C  
ATOM   2999  HE2 LYS   191      53.537  25.579  42.546  1.00  0.00           H  
ATOM   3000  HE3 LYS   191      54.885  25.864  41.546  1.00  0.00           H  
ATOM   3001  NZ  LYS   191      55.347  24.811  43.378  1.00  0.00           N  
ATOM   3002  HZ1 LYS   191      54.946  24.610  44.283  1.00  0.00           H  
ATOM   3003  HZ2 LYS   191      55.392  23.893  42.961  1.00  0.00           H  
ATOM   3004  HZ3 LYS   191      56.285  25.138  43.562  1.00  0.00           H  
ATOM   3005  C   LYS   191      52.272  31.533  44.065  1.00  0.00           C  
ATOM   3006  O   LYS   191      51.401  31.285  44.937  1.00  0.00           O  
ATOM   3007  N   ARG   192      52.956  32.705  43.983  1.00  0.00           N  
ATOM   3008  H   ARG   192      53.748  32.722  43.357  1.00  0.00           H  
ATOM   3009  CA  ARG   192      52.634  33.805  44.966  1.00  0.00           C  
ATOM   3010  HA  ARG   192      52.262  33.356  45.887  1.00  0.00           H  
ATOM   3011  CB  ARG   192      53.881  34.629  45.370  1.00  0.00           C  
ATOM   3012  HB2 ARG   192      54.282  35.056  44.451  1.00  0.00           H  
ATOM   3013  HB3 ARG   192      53.628  35.427  46.068  1.00  0.00           H  
ATOM   3014  CG  ARG   192      54.957  33.735  45.969  1.00  0.00           C  
ATOM   3015  HG2 ARG   192      54.596  33.445  46.956  1.00  0.00           H  
ATOM   3016  HG3 ARG   192      55.012  32.819  45.381  1.00  0.00           H  
ATOM   3017  CD  ARG   192      56.240  34.588  46.141  1.00  0.00           C  
ATOM   3018  HD2 ARG   192      56.501  35.010  45.171  1.00  0.00           H  
ATOM   3019  HD3 ARG   192      56.159  35.360  46.906  1.00  0.00           H  
ATOM   3020  NE  ARG   192      57.309  33.660  46.625  1.00  0.00           N  
ATOM   3021  HE  ARG   192      57.170  33.400  47.591  1.00  0.00           H  
ATOM   3022  CZ  ARG   192      58.201  33.110  45.898  1.00  0.00           C  
ATOM   3023  NH1 ARG   192      58.431  33.348  44.653  1.00  0.00           N  
ATOM   3024 HH11 ARG   192      57.856  33.933  44.064  1.00  0.00           H  
ATOM   3025 HH12 ARG   192      59.175  32.814  44.228  1.00  0.00           H  
ATOM   3026  NH2 ARG   192      59.059  32.385  46.513  1.00  0.00           N  
ATOM   3027 HH21 ARG   192      58.846  32.144  47.471  1.00  0.00           H  
ATOM   3028 HH22 ARG   192      59.898  32.080  46.041  1.00  0.00           H  
ATOM   3029  C   ARG   192      51.475  34.719  44.490  1.00  0.00           C  
ATOM   3030  O   ARG   192      51.213  35.824  44.936  1.00  0.00           O  
ATOM   3031  N   GLY   193      50.959  34.339  43.354  1.00  0.00           N  
ATOM   3032  H   GLY   193      51.329  33.526  42.882  1.00  0.00           H  
ATOM   3033  CA  GLY   193      49.957  35.141  42.645  1.00  0.00           C  
ATOM   3034  HA2 GLY   193      50.282  36.180  42.594  1.00  0.00           H  
ATOM   3035  HA3 GLY   193      49.911  34.959  41.571  1.00  0.00           H  
ATOM   3036  C   GLY   193      48.462  34.931  43.098  1.00  0.00           C  
ATOM   3037  O   GLY   193      48.041  33.882  43.559  1.00  0.00           O  
ATOM   3038  N   VAL   194      47.665  35.900  42.781  1.00  0.00           N  
ATOM   3039  H   VAL   194      48.080  36.678  42.288  1.00  0.00           H  
ATOM   3040  CA  VAL   194      46.351  36.143  43.466  1.00  0.00           C  
ATOM   3041  HA  VAL   194      45.888  35.169  43.619  1.00  0.00           H  
ATOM   3042  CB  VAL   194      46.471  36.603  44.942  1.00  0.00           C  
ATOM   3043  HB  VAL   194      47.272  36.112  45.495  1.00  0.00           H  
ATOM   3044  CG1 VAL   194      46.606  38.134  45.029  1.00  0.00           C  
ATOM   3045 HG11 VAL   194      47.335  38.567  44.344  1.00  0.00           H  
ATOM   3046 HG12 VAL   194      45.646  38.567  44.748  1.00  0.00           H  
ATOM   3047 HG13 VAL   194      46.927  38.415  46.032  1.00  0.00           H  
ATOM   3048  CG2 VAL   194      45.199  36.250  45.753  1.00  0.00           C  
ATOM   3049 HG21 VAL   194      45.385  36.428  46.812  1.00  0.00           H  
ATOM   3050 HG22 VAL   194      44.369  36.863  45.403  1.00  0.00           H  
ATOM   3051 HG23 VAL   194      45.083  35.167  45.707  1.00  0.00           H  
ATOM   3052  C   VAL   194      45.427  36.825  42.505  1.00  0.00           C  
ATOM   3053  O   VAL   194      45.908  37.806  41.903  1.00  0.00           O  
ATOM   3054  N   ILE   195      44.155  36.451  42.445  1.00  0.00           N  
ATOM   3055  H   ILE   195      43.787  35.646  42.932  1.00  0.00           H  
ATOM   3056  CA  ILE   195      43.150  37.082  41.577  1.00  0.00           C  
ATOM   3057  HA  ILE   195      43.515  38.089  41.372  1.00  0.00           H  
ATOM   3058  CB  ILE   195      42.983  36.382  40.194  1.00  0.00           C  
ATOM   3059  HB  ILE   195      42.738  35.345  40.423  1.00  0.00           H  
ATOM   3060  CG2 ILE   195      41.780  36.962  39.429  1.00  0.00           C  
ATOM   3061 HG21 ILE   195      40.912  36.953  40.088  1.00  0.00           H  
ATOM   3062 HG22 ILE   195      41.949  37.988  39.101  1.00  0.00           H  
ATOM   3063 HG23 ILE   195      41.468  36.296  38.625  1.00  0.00           H  
ATOM   3064  CG1 ILE   195      44.247  36.428  39.289  1.00  0.00           C  
ATOM   3065 HG12 ILE   195      44.598  37.458  39.216  1.00  0.00           H  
ATOM   3066 HG13 ILE   195      45.060  35.874  39.757  1.00  0.00           H  
ATOM   3067  CD1 ILE   195      44.158  35.725  37.896  1.00  0.00           C  
ATOM   3068 HD11 ILE   195      45.135  35.554  37.443  1.00  0.00           H  
ATOM   3069 HD12 ILE   195      43.642  34.768  37.970  1.00  0.00           H  
ATOM   3070 HD13 ILE   195      43.584  36.404  37.266  1.00  0.00           H  
ATOM   3071  C   ILE   195      41.835  37.149  42.377  1.00  0.00           C  
ATOM   3072  O   ILE   195      41.396  36.069  42.878  1.00  0.00           O  
ATOM   3073  N   ILE   196      41.356  38.400  42.462  1.00  0.00           N  
ATOM   3074  H   ILE   196      41.850  39.185  42.063  1.00  0.00           H  
ATOM   3075  CA  ILE   196      39.951  38.523  42.898  1.00  0.00           C  
ATOM   3076  HA  ILE   196      39.808  37.875  43.763  1.00  0.00           H  
ATOM   3077  CB  ILE   196      39.704  39.937  43.456  1.00  0.00           C  
ATOM   3078  HB  ILE   196      39.778  40.641  42.627  1.00  0.00           H  
ATOM   3079  CG2 ILE   196      38.275  40.250  44.057  1.00  0.00           C  
ATOM   3080 HG21 ILE   196      38.190  41.300  44.333  1.00  0.00           H  
ATOM   3081 HG22 ILE   196      37.564  40.156  43.236  1.00  0.00           H  
ATOM   3082 HG23 ILE   196      37.969  39.610  44.884  1.00  0.00           H  
ATOM   3083  CG1 ILE   196      40.729  40.296  44.573  1.00  0.00           C  
ATOM   3084 HG12 ILE   196      40.368  39.935  45.537  1.00  0.00           H  
ATOM   3085 HG13 ILE   196      41.723  39.874  44.430  1.00  0.00           H  
ATOM   3086  CD1 ILE   196      40.980  41.895  44.663  1.00  0.00           C  
ATOM   3087 HD11 ILE   196      41.629  42.093  45.517  1.00  0.00           H  
ATOM   3088 HD12 ILE   196      41.334  42.173  43.671  1.00  0.00           H  
ATOM   3089 HD13 ILE   196      40.058  42.467  44.762  1.00  0.00           H  
ATOM   3090  C   ILE   196      38.943  38.103  41.848  1.00  0.00           C  
ATOM   3091  O   ILE   196      38.938  38.619  40.753  1.00  0.00           O  
ATOM   3092  N   LYS   197      37.936  37.322  42.275  1.00  0.00           N  
ATOM   3093  H   LYS   197      37.899  37.003  43.232  1.00  0.00           H  
ATOM   3094  CA  LYS   197      36.812  36.886  41.414  1.00  0.00           C  
ATOM   3095  HA  LYS   197      37.348  36.510  40.543  1.00  0.00           H  
ATOM   3096  CB  LYS   197      36.194  35.688  42.147  1.00  0.00           C  
ATOM   3097  HB2 LYS   197      36.905  34.871  42.270  1.00  0.00           H  
ATOM   3098  HB3 LYS   197      35.725  35.895  43.110  1.00  0.00           H  
ATOM   3099  CG  LYS   197      35.029  35.070  41.349  1.00  0.00           C  
ATOM   3100  HG2 LYS   197      34.577  34.253  41.912  1.00  0.00           H  
ATOM   3101  HG3 LYS   197      34.236  35.803  41.199  1.00  0.00           H  
ATOM   3102  CD  LYS   197      35.378  34.581  39.926  1.00  0.00           C  
ATOM   3103  HD2 LYS   197      35.503  35.400  39.217  1.00  0.00           H  
ATOM   3104  HD3 LYS   197      36.274  33.962  39.975  1.00  0.00           H  
ATOM   3105  CE  LYS   197      34.120  33.878  39.382  1.00  0.00           C  
ATOM   3106  HE2 LYS   197      33.827  33.099  40.087  1.00  0.00           H  
ATOM   3107  HE3 LYS   197      33.333  34.604  39.183  1.00  0.00           H  
ATOM   3108  NZ  LYS   197      34.332  33.193  38.082  1.00  0.00           N  
ATOM   3109  HZ1 LYS   197      33.509  32.718  37.739  1.00  0.00           H  
ATOM   3110  HZ2 LYS   197      34.609  33.799  37.322  1.00  0.00           H  
ATOM   3111  HZ3 LYS   197      35.006  32.442  38.039  1.00  0.00           H  
ATOM   3112  C   LYS   197      35.866  38.081  41.074  1.00  0.00           C  
ATOM   3113  O   LYS   197      35.589  38.882  41.929  1.00  0.00           O  
ATOM   3114  N   GLY   198      35.261  38.162  39.881  1.00  0.00           N  
ATOM   3115  H   GLY   198      35.658  37.546  39.186  1.00  0.00           H  
ATOM   3116  CA  GLY   198      34.269  39.180  39.475  1.00  0.00           C  
ATOM   3117  HA2 GLY   198      33.790  38.884  38.542  1.00  0.00           H  
ATOM   3118  HA3 GLY   198      33.561  39.136  40.303  1.00  0.00           H  
ATOM   3119  C   GLY   198      34.824  40.586  39.265  1.00  0.00           C  
ATOM   3120  O   GLY   198      34.207  41.385  38.481  1.00  0.00           O  
ATOM   3121  N   LEU   199      36.016  40.904  39.783  1.00  0.00           N  
ATOM   3122  H   LEU   199      36.398  40.195  40.392  1.00  0.00           H  
ATOM   3123  CA  LEU   199      36.632  42.218  39.685  1.00  0.00           C  
ATOM   3124  HA  LEU   199      35.838  42.947  39.845  1.00  0.00           H  
ATOM   3125  CB  LEU   199      37.637  42.376  40.914  1.00  0.00           C  
ATOM   3126  HB2 LEU   199      37.197  41.882  41.781  1.00  0.00           H  
ATOM   3127  HB3 LEU   199      38.433  41.694  40.616  1.00  0.00           H  
ATOM   3128  CG  LEU   199      38.189  43.741  41.144  1.00  0.00           C  
ATOM   3129  HG  LEU   199      37.592  44.491  40.627  1.00  0.00           H  
ATOM   3130  CD1 LEU   199      37.974  44.048  42.619  1.00  0.00           C  
ATOM   3131 HD11 LEU   199      38.384  45.036  42.824  1.00  0.00           H  
ATOM   3132 HD12 LEU   199      36.900  44.098  42.801  1.00  0.00           H  
ATOM   3133 HD13 LEU   199      38.482  43.272  43.192  1.00  0.00           H  
ATOM   3134  CD2 LEU   199      39.663  43.841  40.842  1.00  0.00           C  
ATOM   3135 HD21 LEU   199      39.841  43.934  39.770  1.00  0.00           H  
ATOM   3136 HD22 LEU   199      40.063  44.733  41.323  1.00  0.00           H  
ATOM   3137 HD23 LEU   199      40.233  42.968  41.158  1.00  0.00           H  
ATOM   3138  C   LEU   199      37.294  42.425  38.308  1.00  0.00           C  
ATOM   3139  O   LEU   199      38.016  41.537  37.845  1.00  0.00           O  
ATOM   3140  N   GLU   200      37.306  43.738  37.902  1.00  0.00           N  
ATOM   3141  H   GLU   200      36.571  44.283  38.330  1.00  0.00           H  
ATOM   3142  CA  GLU   200      37.997  44.342  36.772  1.00  0.00           C  
ATOM   3143  HA  GLU   200      38.912  43.778  36.587  1.00  0.00           H  
ATOM   3144  CB  GLU   200      37.155  44.413  35.459  1.00  0.00           C  
ATOM   3145  HB2 GLU   200      36.269  45.039  35.565  1.00  0.00           H  
ATOM   3146  HB3 GLU   200      37.852  44.912  34.786  1.00  0.00           H  
ATOM   3147  CG  GLU   200      36.820  42.912  34.973  1.00  0.00           C  
ATOM   3148  HG2 GLU   200      36.507  42.244  35.775  1.00  0.00           H  
ATOM   3149  HG3 GLU   200      36.006  43.077  34.267  1.00  0.00           H  
ATOM   3150  CD  GLU   200      37.962  42.210  34.154  1.00  0.00           C  
ATOM   3151  OE1 GLU   200      37.841  41.084  33.724  1.00  0.00           O  
ATOM   3152  OE2 GLU   200      39.132  42.676  34.066  1.00  0.00           O  
ATOM   3153  C   GLU   200      38.547  45.694  37.138  1.00  0.00           C  
ATOM   3154  O   GLU   200      37.713  46.503  37.573  1.00  0.00           O  
ATOM   3155  N   GLU   201      39.832  46.026  36.863  1.00  0.00           N  
ATOM   3156  H   GLU   201      40.535  45.405  36.489  1.00  0.00           H  
ATOM   3157  CA  GLU   201      40.287  47.432  36.906  1.00  0.00           C  
ATOM   3158  HA  GLU   201      40.307  47.671  37.969  1.00  0.00           H  
ATOM   3159  CB  GLU   201      41.775  47.557  36.381  1.00  0.00           C  
ATOM   3160  HB2 GLU   201      41.759  47.352  35.311  1.00  0.00           H  
ATOM   3161  HB3 GLU   201      41.996  48.604  36.592  1.00  0.00           H  
ATOM   3162  CG  GLU   201      42.897  46.655  37.000  1.00  0.00           C  
ATOM   3163  HG2 GLU   201      43.944  46.864  36.779  1.00  0.00           H  
ATOM   3164  HG3 GLU   201      42.793  46.797  38.076  1.00  0.00           H  
ATOM   3165  CD  GLU   201      42.869  45.174  36.589  1.00  0.00           C  
ATOM   3166  OE1 GLU   201      43.578  44.424  37.280  1.00  0.00           O  
ATOM   3167  OE2 GLU   201      42.008  44.714  35.738  1.00  0.00           O  
ATOM   3168  C   GLU   201      39.485  48.413  36.040  1.00  0.00           C  
ATOM   3169  O   GLU   201      38.905  48.087  34.963  1.00  0.00           O  
ATOM   3170  N   ILE   202      39.459  49.691  36.410  1.00  0.00           N  
ATOM   3171  H   ILE   202      39.994  49.867  37.248  1.00  0.00           H  
ATOM   3172  CA  ILE   202      38.762  50.782  35.709  1.00  0.00           C  
ATOM   3173  HA  ILE   202      37.817  50.440  35.287  1.00  0.00           H  
ATOM   3174  CB  ILE   202      38.487  51.860  36.791  1.00  0.00           C  
ATOM   3175  HB  ILE   202      39.437  52.140  37.244  1.00  0.00           H  
ATOM   3176  CG2 ILE   202      37.743  53.013  36.100  1.00  0.00           C  
ATOM   3177 HG21 ILE   202      37.819  53.934  36.678  1.00  0.00           H  
ATOM   3178 HG22 ILE   202      38.139  53.296  35.124  1.00  0.00           H  
ATOM   3179 HG23 ILE   202      36.672  52.820  36.050  1.00  0.00           H  
ATOM   3180  CG1 ILE   202      37.703  51.266  38.087  1.00  0.00           C  
ATOM   3181 HG12 ILE   202      38.225  50.448  38.584  1.00  0.00           H  
ATOM   3182 HG13 ILE   202      37.598  52.113  38.766  1.00  0.00           H  
ATOM   3183  CD1 ILE   202      36.292  50.705  37.873  1.00  0.00           C  
ATOM   3184 HD11 ILE   202      35.987  50.469  38.893  1.00  0.00           H  
ATOM   3185 HD12 ILE   202      35.608  51.496  37.564  1.00  0.00           H  
ATOM   3186 HD13 ILE   202      36.309  49.908  37.130  1.00  0.00           H  
ATOM   3187  C   ILE   202      39.686  51.363  34.664  1.00  0.00           C  
ATOM   3188  O   ILE   202      40.876  51.542  34.966  1.00  0.00           O  
ATOM   3189  N   THR   203      39.205  51.679  33.384  1.00  0.00           N  
ATOM   3190  H   THR   203      38.204  51.622  33.264  1.00  0.00           H  
ATOM   3191  CA  THR   203      40.032  52.353  32.310  1.00  0.00           C  
ATOM   3192  HA  THR   203      41.058  52.230  32.655  1.00  0.00           H  
ATOM   3193  CB  THR   203      39.667  51.699  30.899  1.00  0.00           C  
ATOM   3194  HB  THR   203      38.656  51.931  30.564  1.00  0.00           H  
ATOM   3195  CG2 THR   203      40.653  51.990  29.816  1.00  0.00           C  
ATOM   3196 HG21 THR   203      41.632  51.652  30.154  1.00  0.00           H  
ATOM   3197 HG22 THR   203      40.401  51.411  28.928  1.00  0.00           H  
ATOM   3198 HG23 THR   203      40.734  53.055  29.600  1.00  0.00           H  
ATOM   3199  OG1 THR   203      39.819  50.294  31.030  1.00  0.00           O  
ATOM   3200  HG1 THR   203      39.121  50.106  31.662  1.00  0.00           H  
ATOM   3201  C   THR   203      39.710  53.847  32.292  1.00  0.00           C  
ATOM   3202  O   THR   203      38.525  54.138  32.603  1.00  0.00           O  
ATOM   3203  N   VAL   204      40.731  54.699  32.035  1.00  0.00           N  
ATOM   3204  H   VAL   204      41.622  54.223  32.023  1.00  0.00           H  
ATOM   3205  CA  VAL   204      40.824  56.187  32.204  1.00  0.00           C  
ATOM   3206  HA  VAL   204      39.901  56.708  31.950  1.00  0.00           H  
ATOM   3207  CB  VAL   204      41.179  56.670  33.638  1.00  0.00           C  
ATOM   3208  HB  VAL   204      41.168  57.760  33.602  1.00  0.00           H  
ATOM   3209  CG1 VAL   204      40.188  56.357  34.801  1.00  0.00           C  
ATOM   3210 HG11 VAL   204      39.177  56.711  34.598  1.00  0.00           H  
ATOM   3211 HG12 VAL   204      40.175  55.299  35.060  1.00  0.00           H  
ATOM   3212 HG13 VAL   204      40.506  56.994  35.626  1.00  0.00           H  
ATOM   3213  CG2 VAL   204      42.518  56.128  34.047  1.00  0.00           C  
ATOM   3214 HG21 VAL   204      42.765  56.402  35.073  1.00  0.00           H  
ATOM   3215 HG22 VAL   204      42.463  55.040  34.067  1.00  0.00           H  
ATOM   3216 HG23 VAL   204      43.368  56.393  33.419  1.00  0.00           H  
ATOM   3217  C   VAL   204      41.837  56.732  31.191  1.00  0.00           C  
ATOM   3218  O   VAL   204      42.871  56.135  30.978  1.00  0.00           O  
ATOM   3219  N   HID   205      41.602  57.894  30.610  1.00  0.00           N  
ATOM   3220  H   HID   205      40.810  58.421  30.950  1.00  0.00           H  
ATOM   3221  CA  HID   205      42.512  58.585  29.664  1.00  0.00           C  
ATOM   3222  HA  HID   205      43.346  57.911  29.466  1.00  0.00           H  
ATOM   3223  CB  HID   205      41.891  58.799  28.330  1.00  0.00           C  
ATOM   3224  HB2 HID   205      42.664  58.899  27.568  1.00  0.00           H  
ATOM   3225  HB3 HID   205      41.254  57.945  28.097  1.00  0.00           H  
ATOM   3226  CG  HID   205      41.074  60.034  28.219  1.00  0.00           C  
ATOM   3227  ND1 HID   205      39.857  60.134  28.818  1.00  0.00           N  
ATOM   3228  HD1 HID   205      39.455  59.485  29.480  1.00  0.00           H  
ATOM   3229  CE1 HID   205      39.467  61.379  28.652  1.00  0.00           C  
ATOM   3230  HE1 HID   205      38.609  61.905  29.044  1.00  0.00           H  
ATOM   3231  NE2 HID   205      40.369  62.064  27.905  1.00  0.00           N  
ATOM   3232  CD2 HID   205      41.423  61.191  27.644  1.00  0.00           C  
ATOM   3233  HD2 HID   205      42.370  61.483  27.214  1.00  0.00           H  
ATOM   3234  C   HID   205      43.235  59.845  30.171  1.00  0.00           C  
ATOM   3235  O   HID   205      43.977  60.483  29.421  1.00  0.00           O  
ATOM   3236  N   ASN   206      42.989  60.250  31.383  1.00  0.00           N  
ATOM   3237  H   ASN   206      42.308  59.791  31.971  1.00  0.00           H  
ATOM   3238  CA  ASN   206      43.649  61.433  32.010  1.00  0.00           C  
ATOM   3239  HA  ASN   206      44.665  61.516  31.623  1.00  0.00           H  
ATOM   3240  CB  ASN   206      42.917  62.785  31.595  1.00  0.00           C  
ATOM   3241  HB2 ASN   206      43.466  63.661  31.940  1.00  0.00           H  
ATOM   3242  HB3 ASN   206      42.841  62.928  30.517  1.00  0.00           H  
ATOM   3243  CG  ASN   206      41.483  62.924  32.128  1.00  0.00           C  
ATOM   3244  OD1 ASN   206      41.320  63.272  33.305  1.00  0.00           O  
ATOM   3245  ND2 ASN   206      40.497  62.633  31.338  1.00  0.00           N  
ATOM   3246 HD21 ASN   206      39.573  62.747  31.729  1.00  0.00           H  
ATOM   3247 HD22 ASN   206      40.706  62.429  30.371  1.00  0.00           H  
ATOM   3248  C   ASN   206      43.712  61.351  33.580  1.00  0.00           C  
ATOM   3249  O   ASN   206      42.984  60.685  34.226  1.00  0.00           O  
ATOM   3250  N   LYS   207      44.624  62.059  34.219  1.00  0.00           N  
ATOM   3251  H   LYS   207      45.165  62.697  33.653  1.00  0.00           H  
ATOM   3252  CA  LYS   207      44.787  62.131  35.658  1.00  0.00           C  
ATOM   3253  HA  LYS   207      44.956  61.101  35.974  1.00  0.00           H  
ATOM   3254  CB  LYS   207      46.055  62.908  35.916  1.00  0.00           C  
ATOM   3255  HB2 LYS   207      46.377  62.629  36.920  1.00  0.00           H  
ATOM   3256  HB3 LYS   207      46.778  62.562  35.178  1.00  0.00           H  
ATOM   3257  CG  LYS   207      45.849  64.418  35.757  1.00  0.00           C  
ATOM   3258  HG2 LYS   207      45.327  64.556  34.809  1.00  0.00           H  
ATOM   3259  HG3 LYS   207      45.169  64.893  36.464  1.00  0.00           H  
ATOM   3260  CD  LYS   207      47.148  65.284  35.774  1.00  0.00           C  
ATOM   3261  HD2 LYS   207      47.553  65.241  36.785  1.00  0.00           H  
ATOM   3262  HD3 LYS   207      47.844  64.842  35.061  1.00  0.00           H  
ATOM   3263  CE  LYS   207      46.910  66.751  35.376  1.00  0.00           C  
ATOM   3264  HE2 LYS   207      47.878  67.240  35.266  1.00  0.00           H  
ATOM   3265  HE3 LYS   207      46.589  66.876  34.342  1.00  0.00           H  
ATOM   3266  NZ  LYS   207      45.998  67.464  36.337  1.00  0.00           N  
ATOM   3267  HZ1 LYS   207      45.167  66.911  36.495  1.00  0.00           H  
ATOM   3268  HZ2 LYS   207      46.477  67.417  37.225  1.00  0.00           H  
ATOM   3269  HZ3 LYS   207      45.718  68.394  36.060  1.00  0.00           H  
ATOM   3270  C   LYS   207      43.647  62.733  36.390  1.00  0.00           C  
ATOM   3271  O   LYS   207      43.263  62.271  37.479  1.00  0.00           O  
ATOM   3272  N   ASP   208      42.898  63.675  35.818  1.00  0.00           N  
ATOM   3273  H   ASP   208      43.388  64.235  35.135  1.00  0.00           H  
ATOM   3274  CA  ASP   208      41.767  64.368  36.493  1.00  0.00           C  
ATOM   3275  HA  ASP   208      42.195  64.803  37.397  1.00  0.00           H  
ATOM   3276  CB  ASP   208      41.307  65.558  35.622  1.00  0.00           C  
ATOM   3277  HB2 ASP   208      40.794  65.199  34.730  1.00  0.00           H  
ATOM   3278  HB3 ASP   208      40.496  66.079  36.130  1.00  0.00           H  
ATOM   3279  CG  ASP   208      42.380  66.528  35.165  1.00  0.00           C  
ATOM   3280  OD1 ASP   208      43.444  66.610  35.789  1.00  0.00           O  
ATOM   3281  OD2 ASP   208      42.076  67.359  34.310  1.00  0.00           O  
ATOM   3282  C   ASP   208      40.583  63.452  36.802  1.00  0.00           C  
ATOM   3283  O   ASP   208      39.844  63.698  37.767  1.00  0.00           O  
ATOM   3284  N   GLU   209      40.394  62.328  36.116  1.00  0.00           N  
ATOM   3285  H   GLU   209      41.078  62.117  35.403  1.00  0.00           H  
ATOM   3286  CA  GLU   209      39.319  61.412  36.409  1.00  0.00           C  
ATOM   3287  HA  GLU   209      38.433  62.007  36.633  1.00  0.00           H  
ATOM   3288  CB  GLU   209      39.091  60.436  35.225  1.00  0.00           C  
ATOM   3289  HB2 GLU   209      39.000  60.972  34.280  1.00  0.00           H  
ATOM   3290  HB3 GLU   209      39.959  59.797  35.061  1.00  0.00           H  
ATOM   3291  CG  GLU   209      37.846  59.460  35.468  1.00  0.00           C  
ATOM   3292  HG2 GLU   209      38.171  58.750  36.228  1.00  0.00           H  
ATOM   3293  HG3 GLU   209      36.933  60.013  35.687  1.00  0.00           H  
ATOM   3294  CD  GLU   209      37.446  58.863  34.179  1.00  0.00           C  
ATOM   3295  OE1 GLU   209      36.771  57.805  34.250  1.00  0.00           O  
ATOM   3296  OE2 GLU   209      37.290  59.594  33.178  1.00  0.00           O  
ATOM   3297  C   GLU   209      39.760  60.582  37.630  1.00  0.00           C  
ATOM   3298  O   GLU   209      39.031  60.583  38.611  1.00  0.00           O  
ATOM   3299  N   VAL   210      41.001  60.181  37.684  1.00  0.00           N  
ATOM   3300  H   VAL   210      41.547  60.571  36.929  1.00  0.00           H  
ATOM   3301  CA  VAL   210      41.588  59.507  38.866  1.00  0.00           C  
ATOM   3302  HA  VAL   210      40.880  58.694  39.029  1.00  0.00           H  
ATOM   3303  CB  VAL   210      43.015  58.947  38.666  1.00  0.00           C  
ATOM   3304  HB  VAL   210      43.793  59.707  38.737  1.00  0.00           H  
ATOM   3305  CG1 VAL   210      43.465  57.779  39.613  1.00  0.00           C  
ATOM   3306 HG11 VAL   210      42.748  56.959  39.576  1.00  0.00           H  
ATOM   3307 HG12 VAL   210      44.430  57.352  39.340  1.00  0.00           H  
ATOM   3308 HG13 VAL   210      43.578  58.158  40.629  1.00  0.00           H  
ATOM   3309  CG2 VAL   210      43.180  58.314  37.244  1.00  0.00           C  
ATOM   3310 HG21 VAL   210      42.322  57.677  37.029  1.00  0.00           H  
ATOM   3311 HG22 VAL   210      43.074  59.137  36.537  1.00  0.00           H  
ATOM   3312 HG23 VAL   210      44.162  57.861  37.111  1.00  0.00           H  
ATOM   3313  C   VAL   210      41.681  60.472  40.037  1.00  0.00           C  
ATOM   3314  O   VAL   210      41.505  59.985  41.155  1.00  0.00           O  
ATOM   3315  N   TYR   211      41.903  61.759  39.837  1.00  0.00           N  
ATOM   3316  H   TYR   211      41.992  62.072  38.881  1.00  0.00           H  
ATOM   3317  CA  TYR   211      41.914  62.706  40.916  1.00  0.00           C  
ATOM   3318  HA  TYR   211      42.617  62.302  41.644  1.00  0.00           H  
ATOM   3319  CB  TYR   211      42.377  64.154  40.481  1.00  0.00           C  
ATOM   3320  HB2 TYR   211      41.618  64.539  39.799  1.00  0.00           H  
ATOM   3321  HB3 TYR   211      42.410  64.846  41.322  1.00  0.00           H  
ATOM   3322  CG  TYR   211      43.802  64.335  39.934  1.00  0.00           C  
ATOM   3323  CD1 TYR   211      44.807  63.366  40.029  1.00  0.00           C  
ATOM   3324  HD1 TYR   211      44.437  62.368  40.213  1.00  0.00           H  
ATOM   3325  CE1 TYR   211      46.161  63.664  39.919  1.00  0.00           C  
ATOM   3326  HE1 TYR   211      46.894  62.876  40.017  1.00  0.00           H  
ATOM   3327  CZ  TYR   211      46.585  64.965  39.644  1.00  0.00           C  
ATOM   3328  OH  TYR   211      47.850  65.322  39.381  1.00  0.00           O  
ATOM   3329  HH  TYR   211      47.886  66.246  39.122  1.00  0.00           H  
ATOM   3330  CE2 TYR   211      45.579  65.951  39.433  1.00  0.00           C  
ATOM   3331  HE2 TYR   211      45.823  66.998  39.333  1.00  0.00           H  
ATOM   3332  CD2 TYR   211      44.225  65.655  39.664  1.00  0.00           C  
ATOM   3333  HD2 TYR   211      43.541  66.451  39.919  1.00  0.00           H  
ATOM   3334  C   TYR   211      40.550  62.769  41.654  1.00  0.00           C  
ATOM   3335  O   TYR   211      40.604  62.948  42.876  1.00  0.00           O  
ATOM   3336  N   GLN   212      39.385  62.485  40.973  1.00  0.00           N  
ATOM   3337  H   GLN   212      39.494  62.432  39.970  1.00  0.00           H  
ATOM   3338  CA  GLN   212      38.064  62.436  41.469  1.00  0.00           C  
ATOM   3339  HA  GLN   212      38.191  63.174  42.261  1.00  0.00           H  
ATOM   3340  CB  GLN   212      37.208  62.928  40.351  1.00  0.00           C  
ATOM   3341  HB2 GLN   212      37.575  63.886  39.983  1.00  0.00           H  
ATOM   3342  HB3 GLN   212      37.178  62.320  39.447  1.00  0.00           H  
ATOM   3343  CG  GLN   212      35.763  63.204  40.610  1.00  0.00           C  
ATOM   3344  HG2 GLN   212      35.359  63.514  39.646  1.00  0.00           H  
ATOM   3345  HG3 GLN   212      35.230  62.296  40.889  1.00  0.00           H  
ATOM   3346  CD  GLN   212      35.496  64.257  41.615  1.00  0.00           C  
ATOM   3347  OE1 GLN   212      35.596  65.499  41.336  1.00  0.00           O  
ATOM   3348  NE2 GLN   212      35.176  63.864  42.756  1.00  0.00           N  
ATOM   3349 HE21 GLN   212      35.288  62.900  43.036  1.00  0.00           H  
ATOM   3350 HE22 GLN   212      35.139  64.634  43.409  1.00  0.00           H  
ATOM   3351  C   GLN   212      37.725  61.072  41.945  1.00  0.00           C  
ATOM   3352  O   GLN   212      36.976  61.027  42.992  1.00  0.00           O  
ATOM   3353  N   ILE   213      38.187  59.964  41.325  1.00  0.00           N  
ATOM   3354  H   ILE   213      38.568  60.096  40.399  1.00  0.00           H  
ATOM   3355  CA  ILE   213      38.125  58.619  41.986  1.00  0.00           C  
ATOM   3356  HA  ILE   213      37.093  58.280  42.069  1.00  0.00           H  
ATOM   3357  CB  ILE   213      38.685  57.471  41.090  1.00  0.00           C  
ATOM   3358  HB  ILE   213      39.721  57.750  40.898  1.00  0.00           H  
ATOM   3359  CG2 ILE   213      38.829  56.190  41.934  1.00  0.00           C  
ATOM   3360 HG21 ILE   213      39.677  56.226  42.618  1.00  0.00           H  
ATOM   3361 HG22 ILE   213      37.885  55.896  42.392  1.00  0.00           H  
ATOM   3362 HG23 ILE   213      39.051  55.480  41.137  1.00  0.00           H  
ATOM   3363  CG1 ILE   213      37.910  57.180  39.774  1.00  0.00           C  
ATOM   3364 HG12 ILE   213      37.006  56.647  40.070  1.00  0.00           H  
ATOM   3365 HG13 ILE   213      37.577  58.118  39.330  1.00  0.00           H  
ATOM   3366  CD1 ILE   213      38.644  56.479  38.662  1.00  0.00           C  
ATOM   3367 HD11 ILE   213      37.878  56.178  37.947  1.00  0.00           H  
ATOM   3368 HD12 ILE   213      39.344  57.154  38.170  1.00  0.00           H  
ATOM   3369 HD13 ILE   213      39.249  55.639  39.003  1.00  0.00           H  
ATOM   3370  C   ILE   213      38.864  58.549  43.350  1.00  0.00           C  
ATOM   3371  O   ILE   213      38.397  57.994  44.333  1.00  0.00           O  
ATOM   3372  N   LEU   214      40.038  59.204  43.573  1.00  0.00           N  
ATOM   3373  H   LEU   214      40.555  59.624  42.814  1.00  0.00           H  
ATOM   3374  CA  LEU   214      40.692  59.389  44.857  1.00  0.00           C  
ATOM   3375  HA  LEU   214      40.765  58.452  45.409  1.00  0.00           H  
ATOM   3376  CB  LEU   214      42.046  59.858  44.592  1.00  0.00           C  
ATOM   3377  HB2 LEU   214      41.908  60.757  43.992  1.00  0.00           H  
ATOM   3378  HB3 LEU   214      42.595  60.215  45.463  1.00  0.00           H  
ATOM   3379  CG  LEU   214      42.945  58.788  43.911  1.00  0.00           C  
ATOM   3380  HG  LEU   214      42.378  58.253  43.149  1.00  0.00           H  
ATOM   3381  CD1 LEU   214      44.112  59.483  43.262  1.00  0.00           C  
ATOM   3382 HD11 LEU   214      43.763  60.318  42.654  1.00  0.00           H  
ATOM   3383 HD12 LEU   214      44.789  59.804  44.053  1.00  0.00           H  
ATOM   3384 HD13 LEU   214      44.629  58.772  42.618  1.00  0.00           H  
ATOM   3385  CD2 LEU   214      43.499  57.757  44.911  1.00  0.00           C  
ATOM   3386 HD21 LEU   214      44.161  57.089  44.361  1.00  0.00           H  
ATOM   3387 HD22 LEU   214      44.115  58.266  45.653  1.00  0.00           H  
ATOM   3388 HD23 LEU   214      42.690  57.233  45.419  1.00  0.00           H  
ATOM   3389  C   LEU   214      39.992  60.346  45.772  1.00  0.00           C  
ATOM   3390  O   LEU   214      39.993  60.154  46.988  1.00  0.00           O  
ATOM   3391  N   GLU   215      39.269  61.387  45.281  1.00  0.00           N  
ATOM   3392  H   GLU   215      39.411  61.671  44.323  1.00  0.00           H  
ATOM   3393  CA  GLU   215      38.400  62.207  46.157  1.00  0.00           C  
ATOM   3394  HA  GLU   215      39.035  62.582  46.958  1.00  0.00           H  
ATOM   3395  CB  GLU   215      38.025  63.455  45.308  1.00  0.00           C  
ATOM   3396  HB2 GLU   215      38.888  64.001  44.927  1.00  0.00           H  
ATOM   3397  HB3 GLU   215      37.464  63.245  44.397  1.00  0.00           H  
ATOM   3398  CG  GLU   215      37.036  64.399  46.075  1.00  0.00           C  
ATOM   3399  HG2 GLU   215      36.883  65.188  45.339  1.00  0.00           H  
ATOM   3400  HG3 GLU   215      36.130  63.816  46.240  1.00  0.00           H  
ATOM   3401  CD  GLU   215      37.558  64.793  47.427  1.00  0.00           C  
ATOM   3402  OE1 GLU   215      38.784  64.988  47.491  1.00  0.00           O  
ATOM   3403  OE2 GLU   215      36.880  65.024  48.418  1.00  0.00           O  
ATOM   3404  C   GLU   215      37.148  61.521  46.693  1.00  0.00           C  
ATOM   3405  O   GLU   215      36.747  61.721  47.848  1.00  0.00           O  
ATOM   3406  N   LYS   216      36.441  60.801  45.829  1.00  0.00           N  
ATOM   3407  H   LYS   216      36.666  60.948  44.855  1.00  0.00           H  
ATOM   3408  CA  LYS   216      35.215  59.923  46.102  1.00  0.00           C  
ATOM   3409  HA  LYS   216      34.654  60.531  46.810  1.00  0.00           H  
ATOM   3410  CB  LYS   216      34.406  59.615  44.790  1.00  0.00           C  
ATOM   3411  HB2 LYS   216      35.053  59.226  44.005  1.00  0.00           H  
ATOM   3412  HB3 LYS   216      33.581  58.914  44.919  1.00  0.00           H  
ATOM   3413  CG  LYS   216      33.822  60.909  44.235  1.00  0.00           C  
ATOM   3414  HG2 LYS   216      33.035  61.289  44.886  1.00  0.00           H  
ATOM   3415  HG3 LYS   216      34.618  61.639  44.086  1.00  0.00           H  
ATOM   3416  CD  LYS   216      33.220  60.515  42.809  1.00  0.00           C  
ATOM   3417  HD2 LYS   216      34.077  60.352  42.154  1.00  0.00           H  
ATOM   3418  HD3 LYS   216      32.643  59.592  42.870  1.00  0.00           H  
ATOM   3419  CE  LYS   216      32.428  61.608  42.234  1.00  0.00           C  
ATOM   3420  HE2 LYS   216      31.512  61.795  42.795  1.00  0.00           H  
ATOM   3421  HE3 LYS   216      33.030  62.509  42.352  1.00  0.00           H  
ATOM   3422  NZ  LYS   216      32.036  61.414  40.828  1.00  0.00           N  
ATOM   3423  HZ1 LYS   216      31.575  62.235  40.462  1.00  0.00           H  
ATOM   3424  HZ2 LYS   216      32.865  61.295  40.264  1.00  0.00           H  
ATOM   3425  HZ3 LYS   216      31.444  60.617  40.644  1.00  0.00           H  
ATOM   3426  C   LYS   216      35.521  58.629  46.823  1.00  0.00           C  
ATOM   3427  O   LYS   216      34.722  57.960  47.505  1.00  0.00           O  
ATOM   3428  N   GLY   217      36.795  58.284  46.649  1.00  0.00           N  
ATOM   3429  H   GLY   217      37.335  58.782  45.956  1.00  0.00           H  
ATOM   3430  CA  GLY   217      37.348  57.136  47.379  1.00  0.00           C  
ATOM   3431  HA2 GLY   217      36.667  56.291  47.478  1.00  0.00           H  
ATOM   3432  HA3 GLY   217      38.267  56.780  46.915  1.00  0.00           H  
ATOM   3433  C   GLY   217      37.773  57.539  48.768  1.00  0.00           C  
ATOM   3434  O   GLY   217      37.518  56.796  49.687  1.00  0.00           O  
ATOM   3435  N   ALA   218      38.288  58.799  48.935  1.00  0.00           N  
ATOM   3436  H   ALA   218      38.383  59.300  48.063  1.00  0.00           H  
ATOM   3437  CA  ALA   218      38.292  59.369  50.336  1.00  0.00           C  
ATOM   3438  HA  ALA   218      39.022  58.759  50.870  1.00  0.00           H  
ATOM   3439  CB  ALA   218      38.855  60.738  50.316  1.00  0.00           C  
ATOM   3440  HB1 ALA   218      39.116  61.109  51.307  1.00  0.00           H  
ATOM   3441  HB2 ALA   218      39.777  60.772  49.735  1.00  0.00           H  
ATOM   3442  HB3 ALA   218      38.156  61.419  49.831  1.00  0.00           H  
ATOM   3443  C   ALA   218      36.892  59.358  51.100  1.00  0.00           C  
ATOM   3444  O   ALA   218      36.878  58.859  52.223  1.00  0.00           O  
ATOM   3445  N   ALA   219      35.899  59.977  50.438  1.00  0.00           N  
ATOM   3446  H   ALA   219      36.089  60.495  49.592  1.00  0.00           H  
ATOM   3447  CA  ALA   219      34.533  60.149  50.968  1.00  0.00           C  
ATOM   3448  HA  ALA   219      34.589  60.672  51.922  1.00  0.00           H  
ATOM   3449  CB  ALA   219      33.733  61.106  50.042  1.00  0.00           C  
ATOM   3450  HB1 ALA   219      34.310  62.026  49.944  1.00  0.00           H  
ATOM   3451  HB2 ALA   219      33.549  60.601  49.094  1.00  0.00           H  
ATOM   3452  HB3 ALA   219      32.755  61.392  50.429  1.00  0.00           H  
ATOM   3453  C   ALA   219      33.839  58.710  51.241  1.00  0.00           C  
ATOM   3454  O   ALA   219      32.673  58.663  51.626  1.00  0.00           O  
ATOM   3455  N   LYS   220      34.479  57.581  50.888  1.00  0.00           N  
ATOM   3456  H   LYS   220      35.434  57.670  50.572  1.00  0.00           H  
ATOM   3457  CA  LYS   220      33.990  56.229  51.179  1.00  0.00           C  
ATOM   3458  HA  LYS   220      33.094  56.352  51.787  1.00  0.00           H  
ATOM   3459  CB  LYS   220      33.454  55.461  49.898  1.00  0.00           C  
ATOM   3460  HB2 LYS   220      33.075  56.129  49.126  1.00  0.00           H  
ATOM   3461  HB3 LYS   220      34.307  55.105  49.320  1.00  0.00           H  
ATOM   3462  CG  LYS   220      32.574  54.229  50.000  1.00  0.00           C  
ATOM   3463  HG2 LYS   220      32.322  53.822  49.021  1.00  0.00           H  
ATOM   3464  HG3 LYS   220      33.095  53.396  50.471  1.00  0.00           H  
ATOM   3465  CD  LYS   220      31.370  54.522  50.925  1.00  0.00           C  
ATOM   3466  HD2 LYS   220      31.712  54.580  51.958  1.00  0.00           H  
ATOM   3467  HD3 LYS   220      30.911  55.472  50.653  1.00  0.00           H  
ATOM   3468  CE  LYS   220      30.388  53.309  50.814  1.00  0.00           C  
ATOM   3469  HE2 LYS   220      30.191  53.227  49.745  1.00  0.00           H  
ATOM   3470  HE3 LYS   220      30.795  52.426  51.307  1.00  0.00           H  
ATOM   3471  NZ  LYS   220      29.206  53.699  51.597  1.00  0.00           N  
ATOM   3472  HZ1 LYS   220      28.669  54.378  51.077  1.00  0.00           H  
ATOM   3473  HZ2 LYS   220      28.633  52.895  51.810  1.00  0.00           H  
ATOM   3474  HZ3 LYS   220      29.357  54.213  52.453  1.00  0.00           H  
ATOM   3475  C   LYS   220      34.919  55.380  52.064  1.00  0.00           C  
ATOM   3476  O   LYS   220      34.520  54.297  52.471  1.00  0.00           O  
ATOM   3477  N   ARG   221      36.105  55.710  52.511  1.00  0.00           N  
ATOM   3478  H   ARG   221      36.498  56.621  52.319  1.00  0.00           H  
ATOM   3479  CA  ARG   221      36.909  54.966  53.495  1.00  0.00           C  
ATOM   3480  HA  ARG   221      36.910  53.921  53.185  1.00  0.00           H  
ATOM   3481  CB  ARG   221      38.351  55.456  53.508  1.00  0.00           C  
ATOM   3482  HB2 ARG   221      38.338  56.544  53.449  1.00  0.00           H  
ATOM   3483  HB3 ARG   221      38.731  54.898  54.364  1.00  0.00           H  
ATOM   3484  CG  ARG   221      39.168  54.949  52.315  1.00  0.00           C  
ATOM   3485  HG2 ARG   221      39.232  53.863  52.381  1.00  0.00           H  
ATOM   3486  HG3 ARG   221      38.583  55.122  51.412  1.00  0.00           H  
ATOM   3487  CD  ARG   221      40.507  55.620  52.091  1.00  0.00           C  
ATOM   3488  HD2 ARG   221      40.963  55.299  51.154  1.00  0.00           H  
ATOM   3489  HD3 ARG   221      40.419  56.706  52.062  1.00  0.00           H  
ATOM   3490  NE  ARG   221      41.377  55.244  53.174  1.00  0.00           N  
ATOM   3491  HE  ARG   221      41.006  55.064  54.096  1.00  0.00           H  
ATOM   3492  CZ  ARG   221      42.717  55.345  53.235  1.00  0.00           C  
ATOM   3493  NH1 ARG   221      43.464  55.897  52.324  1.00  0.00           N  
ATOM   3494 HH11 ARG   221      43.038  56.193  51.457  1.00  0.00           H  
ATOM   3495 HH12 ARG   221      44.466  55.957  52.433  1.00  0.00           H  
ATOM   3496  NH2 ARG   221      43.353  54.987  54.249  1.00  0.00           N  
ATOM   3497 HH21 ARG   221      42.727  54.543  54.906  1.00  0.00           H  
ATOM   3498 HH22 ARG   221      44.352  54.848  54.285  1.00  0.00           H  
ATOM   3499  C   ARG   221      36.300  54.979  54.906  1.00  0.00           C  
ATOM   3500  O   ARG   221      35.504  55.880  55.198  1.00  0.00           O  
ATOM   3501  N   THR   222      36.667  53.989  55.749  1.00  0.00           N  
ATOM   3502  H   THR   222      37.322  53.279  55.454  1.00  0.00           H  
ATOM   3503  CA  THR   222      36.259  53.619  57.027  1.00  0.00           C  
ATOM   3504  HA  THR   222      35.230  53.293  56.873  1.00  0.00           H  
ATOM   3505  CB  THR   222      37.152  52.430  57.625  1.00  0.00           C  
ATOM   3506  HB  THR   222      38.199  52.701  57.493  1.00  0.00           H  
ATOM   3507  CG2 THR   222      36.843  51.953  59.011  1.00  0.00           C  
ATOM   3508 HG21 THR   222      37.605  51.262  59.370  1.00  0.00           H  
ATOM   3509 HG22 THR   222      36.904  52.768  59.733  1.00  0.00           H  
ATOM   3510 HG23 THR   222      35.864  51.477  58.946  1.00  0.00           H  
ATOM   3511  OG1 THR   222      36.971  51.266  56.854  1.00  0.00           O  
ATOM   3512  HG1 THR   222      37.306  51.352  55.959  1.00  0.00           H  
ATOM   3513  C   THR   222      36.233  54.804  57.956  1.00  0.00           C  
ATOM   3514  O   THR   222      37.180  55.624  57.959  1.00  0.00           O  
ATOM   3515  N   THR   223      35.265  54.920  58.831  1.00  0.00           N  
ATOM   3516  H   THR   223      34.508  54.264  58.698  1.00  0.00           H  
ATOM   3517  CA  THR   223      35.060  56.061  59.707  1.00  0.00           C  
ATOM   3518  HA  THR   223      35.972  56.651  59.623  1.00  0.00           H  
ATOM   3519  CB  THR   223      33.807  56.736  59.117  1.00  0.00           C  
ATOM   3520  HB  THR   223      33.952  56.885  58.047  1.00  0.00           H  
ATOM   3521  CG2 THR   223      32.568  55.810  59.202  1.00  0.00           C  
ATOM   3522 HG21 THR   223      32.232  55.588  60.215  1.00  0.00           H  
ATOM   3523 HG22 THR   223      31.678  56.330  58.847  1.00  0.00           H  
ATOM   3524 HG23 THR   223      32.745  54.913  58.608  1.00  0.00           H  
ATOM   3525  OG1 THR   223      33.427  57.901  59.877  1.00  0.00           O  
ATOM   3526  HG1 THR   223      32.954  58.423  59.225  1.00  0.00           H  
ATOM   3527  C   THR   223      34.734  55.654  61.113  1.00  0.00           C  
ATOM   3528  O   THR   223      34.224  54.499  61.291  1.00  0.00           O  
ATOM   3529  N   ALA   224      34.866  56.581  62.059  1.00  0.00           N  
ATOM   3530  H   ALA   224      35.260  57.476  61.807  1.00  0.00           H  
ATOM   3531  CA  ALA   224      34.290  56.519  63.410  1.00  0.00           C  
ATOM   3532  HA  ALA   224      34.200  55.483  63.735  1.00  0.00           H  
ATOM   3533  CB  ALA   224      35.280  57.265  64.321  1.00  0.00           C  
ATOM   3534  HB1 ALA   224      36.279  56.889  64.098  1.00  0.00           H  
ATOM   3535  HB2 ALA   224      35.287  58.325  64.068  1.00  0.00           H  
ATOM   3536  HB3 ALA   224      34.943  57.051  65.335  1.00  0.00           H  
ATOM   3537  C   ALA   224      32.892  57.167  63.475  1.00  0.00           C  
ATOM   3538  O   ALA   224      32.237  56.799  64.480  1.00  0.00           O  
ATOM   3539  N   ALA   225      32.440  57.938  62.474  1.00  0.00           N  
ATOM   3540  H   ALA   225      33.029  58.197  61.696  1.00  0.00           H  
ATOM   3541  CA  ALA   225      31.001  58.221  62.414  1.00  0.00           C  
ATOM   3542  HA  ALA   225      30.441  57.316  62.649  1.00  0.00           H  
ATOM   3543  CB  ALA   225      30.545  59.251  63.467  1.00  0.00           C  
ATOM   3544  HB1 ALA   225      30.539  60.260  63.054  1.00  0.00           H  
ATOM   3545  HB2 ALA   225      29.564  59.112  63.920  1.00  0.00           H  
ATOM   3546  HB3 ALA   225      31.213  59.250  64.329  1.00  0.00           H  
ATOM   3547  C   ALA   225      30.596  58.778  61.049  1.00  0.00           C  
ATOM   3548  O   ALA   225      31.098  59.790  60.613  1.00  0.00           O  
ATOM   3549  N   THR   226      29.668  58.112  60.373  1.00  0.00           N  
ATOM   3550  H   THR   226      29.251  57.292  60.791  1.00  0.00           H  
ATOM   3551  CA  THR   226      29.284  58.374  58.994  1.00  0.00           C  
ATOM   3552  HA  THR   226      30.247  58.303  58.489  1.00  0.00           H  
ATOM   3553  CB  THR   226      28.447  57.254  58.347  1.00  0.00           C  
ATOM   3554  HB  THR   226      28.898  56.268  58.452  1.00  0.00           H  
ATOM   3555  CG2 THR   226      27.036  57.254  58.937  1.00  0.00           C  
ATOM   3556 HG21 THR   226      26.423  58.066  58.547  1.00  0.00           H  
ATOM   3557 HG22 THR   226      26.448  56.369  58.693  1.00  0.00           H  
ATOM   3558 HG23 THR   226      27.042  57.295  60.026  1.00  0.00           H  
ATOM   3559  OG1 THR   226      28.336  57.531  57.013  1.00  0.00           O  
ATOM   3560  HG1 THR   226      29.191  57.469  56.580  1.00  0.00           H  
ATOM   3561  C   THR   226      28.735  59.778  58.769  1.00  0.00           C  
ATOM   3562  O   THR   226      27.950  60.267  59.584  1.00  0.00           O  
ATOM   3563  N   LEU   227      29.181  60.381  57.649  1.00  0.00           N  
ATOM   3564  H   LEU   227      29.917  59.899  57.153  1.00  0.00           H  
ATOM   3565  CA  LEU   227      28.657  61.564  56.957  1.00  0.00           C  
ATOM   3566  HA  LEU   227      29.157  61.697  55.998  1.00  0.00           H  
ATOM   3567  CB  LEU   227      27.216  61.466  56.631  1.00  0.00           C  
ATOM   3568  HB2 LEU   227      26.708  61.116  57.530  1.00  0.00           H  
ATOM   3569  HB3 LEU   227      26.869  62.472  56.394  1.00  0.00           H  
ATOM   3570  CG  LEU   227      26.711  60.549  55.453  1.00  0.00           C  
ATOM   3571  HG  LEU   227      27.114  59.554  55.644  1.00  0.00           H  
ATOM   3572  CD1 LEU   227      25.200  60.427  55.240  1.00  0.00           C  
ATOM   3573 HD11 LEU   227      24.759  61.407  55.061  1.00  0.00           H  
ATOM   3574 HD12 LEU   227      24.958  59.769  54.406  1.00  0.00           H  
ATOM   3575 HD13 LEU   227      24.799  60.068  56.188  1.00  0.00           H  
ATOM   3576  CD2 LEU   227      27.242  61.117  54.110  1.00  0.00           C  
ATOM   3577 HD21 LEU   227      27.030  62.180  53.995  1.00  0.00           H  
ATOM   3578 HD22 LEU   227      28.329  61.031  54.102  1.00  0.00           H  
ATOM   3579 HD23 LEU   227      26.746  60.622  53.275  1.00  0.00           H  
ATOM   3580  C   LEU   227      28.960  62.847  57.742  1.00  0.00           C  
ATOM   3581  O   LEU   227      29.034  63.980  57.228  1.00  0.00           O  
ATOM   3582  N   MET   228      29.117  62.777  59.049  1.00  0.00           N  
ATOM   3583  H   MET   228      28.929  61.844  59.385  1.00  0.00           H  
ATOM   3584  CA  MET   228      29.629  63.736  59.977  1.00  0.00           C  
ATOM   3585  HA  MET   228      29.351  64.745  59.672  1.00  0.00           H  
ATOM   3586  CB  MET   228      28.968  63.377  61.324  1.00  0.00           C  
ATOM   3587  HB2 MET   228      27.895  63.227  61.209  1.00  0.00           H  
ATOM   3588  HB3 MET   228      29.382  62.460  61.743  1.00  0.00           H  
ATOM   3589  CG  MET   228      29.355  64.492  62.352  1.00  0.00           C  
ATOM   3590  HG2 MET   228      28.961  64.247  63.338  1.00  0.00           H  
ATOM   3591  HG3 MET   228      30.435  64.588  62.462  1.00  0.00           H  
ATOM   3592  SD  MET   228      28.747  66.164  61.937  1.00  0.00           S  
ATOM   3593  CE  MET   228      26.970  65.772  61.799  1.00  0.00           C  
ATOM   3594  HE1 MET   228      26.580  65.146  62.601  1.00  0.00           H  
ATOM   3595  HE2 MET   228      26.472  66.739  61.732  1.00  0.00           H  
ATOM   3596  HE3 MET   228      26.742  65.309  60.839  1.00  0.00           H  
ATOM   3597  C   MET   228      31.182  63.834  59.987  1.00  0.00           C  
ATOM   3598  O   MET   228      31.714  64.903  59.929  1.00  0.00           O  
ATOM   3599  N   ASN   229      31.893  62.676  60.124  1.00  0.00           N  
ATOM   3600  H   ASN   229      31.337  61.853  60.306  1.00  0.00           H  
ATOM   3601  CA  ASN   229      33.357  62.580  60.169  1.00  0.00           C  
ATOM   3602  HA  ASN   229      33.612  63.490  60.713  1.00  0.00           H  
ATOM   3603  CB  ASN   229      33.841  61.514  61.164  1.00  0.00           C  
ATOM   3604  HB2 ASN   229      33.522  60.523  60.841  1.00  0.00           H  
ATOM   3605  HB3 ASN   229      34.929  61.563  61.216  1.00  0.00           H  
ATOM   3606  CG  ASN   229      33.240  61.587  62.598  1.00  0.00           C  
ATOM   3607  OD1 ASN   229      32.432  62.390  62.872  1.00  0.00           O  
ATOM   3608  ND2 ASN   229      33.739  60.796  63.466  1.00  0.00           N  
ATOM   3609 HD21 ASN   229      33.411  60.821  64.421  1.00  0.00           H  
ATOM   3610 HD22 ASN   229      34.546  60.296  63.121  1.00  0.00           H  
ATOM   3611  C   ASN   229      34.141  62.441  58.830  1.00  0.00           C  
ATOM   3612  O   ASN   229      33.587  61.922  57.875  1.00  0.00           O  
ATOM   3613  N   ALA   230      35.398  62.879  58.929  1.00  0.00           N  
ATOM   3614  H   ALA   230      35.683  63.359  59.771  1.00  0.00           H  
ATOM   3615  CA  ALA   230      36.352  62.429  57.944  1.00  0.00           C  
ATOM   3616  HA  ALA   230      35.927  62.517  56.944  1.00  0.00           H  
ATOM   3617  CB  ALA   230      37.600  63.327  58.022  1.00  0.00           C  
ATOM   3618  HB1 ALA   230      37.392  64.279  57.533  1.00  0.00           H  
ATOM   3619  HB2 ALA   230      37.803  63.536  59.072  1.00  0.00           H  
ATOM   3620  HB3 ALA   230      38.517  62.833  57.701  1.00  0.00           H  
ATOM   3621  C   ALA   230      36.735  60.955  58.161  1.00  0.00           C  
ATOM   3622  O   ALA   230      36.512  60.360  59.236  1.00  0.00           O  
ATOM   3623  N   TYR   231      37.257  60.237  57.107  1.00  0.00           N  
ATOM   3624  H   TYR   231      37.217  60.663  56.192  1.00  0.00           H  
ATOM   3625  CA  TYR   231      37.698  58.843  57.187  1.00  0.00           C  
ATOM   3626  HA  TYR   231      36.819  58.294  57.525  1.00  0.00           H  
ATOM   3627  CB  TYR   231      38.051  58.220  55.836  1.00  0.00           C  
ATOM   3628  HB2 TYR   231      38.209  57.168  56.075  1.00  0.00           H  
ATOM   3629  HB3 TYR   231      37.167  58.375  55.217  1.00  0.00           H  
ATOM   3630  CG  TYR   231      39.352  58.716  55.216  1.00  0.00           C  
ATOM   3631  CD1 TYR   231      39.396  59.840  54.394  1.00  0.00           C  
ATOM   3632  HD1 TYR   231      38.518  60.420  54.148  1.00  0.00           H  
ATOM   3633  CE1 TYR   231      40.634  60.338  53.975  1.00  0.00           C  
ATOM   3634  HE1 TYR   231      40.603  61.176  53.294  1.00  0.00           H  
ATOM   3635  CZ  TYR   231      41.874  59.633  54.170  1.00  0.00           C  
ATOM   3636  OH  TYR   231      42.988  60.101  53.565  1.00  0.00           O  
ATOM   3637  HH  TYR   231      42.704  60.849  53.036  1.00  0.00           H  
ATOM   3638  CE2 TYR   231      41.745  58.465  54.918  1.00  0.00           C  
ATOM   3639  HE2 TYR   231      42.517  57.711  54.970  1.00  0.00           H  
ATOM   3640  CD2 TYR   231      40.611  58.056  55.490  1.00  0.00           C  
ATOM   3641  HD2 TYR   231      40.517  57.106  55.994  1.00  0.00           H  
ATOM   3642  C   TYR   231      38.809  58.762  58.294  1.00  0.00           C  
ATOM   3643  O   TYR   231      39.510  59.721  58.577  1.00  0.00           O  
ATOM   3644  N   SER   232      38.847  57.613  58.998  1.00  0.00           N  
ATOM   3645  H   SER   232      38.239  56.876  58.670  1.00  0.00           H  
ATOM   3646  CA  SER   232      39.852  57.376  60.020  1.00  0.00           C  
ATOM   3647  HA  SER   232      40.324  58.347  60.170  1.00  0.00           H  
ATOM   3648  CB  SER   232      39.207  56.914  61.346  1.00  0.00           C  
ATOM   3649  HB2 SER   232      39.969  57.121  62.098  1.00  0.00           H  
ATOM   3650  HB3 SER   232      38.229  57.370  61.504  1.00  0.00           H  
ATOM   3651  OG  SER   232      39.065  55.546  61.393  1.00  0.00           O  
ATOM   3652  HG  SER   232      38.951  55.295  62.313  1.00  0.00           H  
ATOM   3653  C   SER   232      40.997  56.536  59.409  1.00  0.00           C  
ATOM   3654  O   SER   232      40.781  56.053  58.282  1.00  0.00           O  
ATOM   3655  N   SER   233      42.045  56.402  60.158  1.00  0.00           N  
ATOM   3656  H   SER   233      42.093  56.910  61.029  1.00  0.00           H  
ATOM   3657  CA  SER   233      43.133  55.448  59.831  1.00  0.00           C  
ATOM   3658  HA  SER   233      43.471  55.408  58.796  1.00  0.00           H  
ATOM   3659  CB  SER   233      44.334  55.787  60.718  1.00  0.00           C  
ATOM   3660  HB2 SER   233      45.146  55.064  60.652  1.00  0.00           H  
ATOM   3661  HB3 SER   233      44.722  56.695  60.258  1.00  0.00           H  
ATOM   3662  OG  SER   233      43.961  55.944  62.072  1.00  0.00           O  
ATOM   3663  HG  SER   233      43.670  56.853  62.173  1.00  0.00           H  
ATOM   3664  C   SER   233      42.855  53.996  60.145  1.00  0.00           C  
ATOM   3665  O   SER   233      43.729  53.193  59.903  1.00  0.00           O  
ATOM   3666  N   ARG   234      41.649  53.654  60.643  1.00  0.00           N  
ATOM   3667  H   ARG   234      41.091  54.469  60.853  1.00  0.00           H  
ATOM   3668  CA  ARG   234      41.008  52.336  60.908  1.00  0.00           C  
ATOM   3669  HA  ARG   234      39.948  52.582  60.967  1.00  0.00           H  
ATOM   3670  CB  ARG   234      41.318  51.830  62.348  1.00  0.00           C  
ATOM   3671  HB2 ARG   234      41.007  52.548  63.106  1.00  0.00           H  
ATOM   3672  HB3 ARG   234      40.692  50.946  62.466  1.00  0.00           H  
ATOM   3673  CG  ARG   234      42.869  51.492  62.457  1.00  0.00           C  
ATOM   3674  HG2 ARG   234      43.447  52.398  62.641  1.00  0.00           H  
ATOM   3675  HG3 ARG   234      43.274  51.030  61.557  1.00  0.00           H  
ATOM   3676  CD  ARG   234      43.031  50.374  63.500  1.00  0.00           C  
ATOM   3677  HD2 ARG   234      42.278  49.591  63.415  1.00  0.00           H  
ATOM   3678  HD3 ARG   234      44.009  49.969  63.240  1.00  0.00           H  
ATOM   3679  NE  ARG   234      43.003  50.995  64.826  1.00  0.00           N  
ATOM   3680  HE  ARG   234      42.140  51.371  65.193  1.00  0.00           H  
ATOM   3681  CZ  ARG   234      43.948  51.029  65.739  1.00  0.00           C  
ATOM   3682  NH1 ARG   234      45.109  50.458  65.656  1.00  0.00           N  
ATOM   3683 HH11 ARG   234      45.353  49.905  64.848  1.00  0.00           H  
ATOM   3684 HH12 ARG   234      45.620  50.314  66.515  1.00  0.00           H  
ATOM   3685  NH2 ARG   234      43.726  51.664  66.881  1.00  0.00           N  
ATOM   3686 HH21 ARG   234      42.961  52.311  67.010  1.00  0.00           H  
ATOM   3687 HH22 ARG   234      44.436  51.612  67.598  1.00  0.00           H  
ATOM   3688  C   ARG   234      41.131  51.204  59.820  1.00  0.00           C  
ATOM   3689  O   ARG   234      40.535  50.159  60.068  1.00  0.00           O  
ATOM   3690  N   SER   235      41.684  51.404  58.632  1.00  0.00           N  
ATOM   3691  H   SER   235      42.092  52.308  58.439  1.00  0.00           H  
ATOM   3692  CA  SER   235      41.905  50.411  57.618  1.00  0.00           C  
ATOM   3693  HA  SER   235      42.015  49.431  58.083  1.00  0.00           H  
ATOM   3694  CB  SER   235      40.700  50.500  56.703  1.00  0.00           C  
ATOM   3695  HB2 SER   235      40.726  49.695  55.969  1.00  0.00           H  
ATOM   3696  HB3 SER   235      39.823  50.298  57.318  1.00  0.00           H  
ATOM   3697  OG  SER   235      40.524  51.781  56.094  1.00  0.00           O  
ATOM   3698  HG  SER   235      39.936  51.606  55.356  1.00  0.00           H  
ATOM   3699  C   SER   235      43.122  50.695  56.698  1.00  0.00           C  
ATOM   3700  O   SER   235      43.691  51.756  56.793  1.00  0.00           O  
ATOM   3701  N   HIE   236      43.538  49.687  55.868  1.00  0.00           N  
ATOM   3702  H   HIE   236      42.983  48.844  55.911  1.00  0.00           H  
ATOM   3703  CA  HIE   236      44.522  49.762  54.816  1.00  0.00           C  
ATOM   3704  HA  HIE   236      45.222  50.548  55.097  1.00  0.00           H  
ATOM   3705  CB  HIE   236      45.394  48.471  54.776  1.00  0.00           C  
ATOM   3706  HB2 HIE   236      44.832  47.702  54.247  1.00  0.00           H  
ATOM   3707  HB3 HIE   236      46.260  48.678  54.147  1.00  0.00           H  
ATOM   3708  CG  HIE   236      45.923  47.901  56.122  1.00  0.00           C  
ATOM   3709  ND1 HIE   236      47.110  48.219  56.752  1.00  0.00           N  
ATOM   3710  CE1 HIE   236      47.058  47.468  57.897  1.00  0.00           C  
ATOM   3711  HE1 HIE   236      47.837  47.431  58.644  1.00  0.00           H  
ATOM   3712  NE2 HIE   236      45.942  46.686  57.989  1.00  0.00           N  
ATOM   3713  HE2 HIE   236      45.801  45.983  58.701  1.00  0.00           H  
ATOM   3714  CD2 HIE   236      45.208  46.987  56.886  1.00  0.00           C  
ATOM   3715  HD2 HIE   236      44.314  46.463  56.582  1.00  0.00           H  
ATOM   3716  C   HIE   236      43.802  49.960  53.525  1.00  0.00           C  
ATOM   3717  O   HIE   236      42.715  49.447  53.282  1.00  0.00           O  
ATOM   3718  N   SER   237      44.368  50.710  52.565  1.00  0.00           N  
ATOM   3719  H   SER   237      45.308  51.018  52.766  1.00  0.00           H  
ATOM   3720  CA  SER   237      43.903  50.830  51.151  1.00  0.00           C  
ATOM   3721  HA  SER   237      43.051  50.160  51.034  1.00  0.00           H  
ATOM   3722  CB  SER   237      43.447  52.254  50.991  1.00  0.00           C  
ATOM   3723  HB2 SER   237      42.657  52.539  51.685  1.00  0.00           H  
ATOM   3724  HB3 SER   237      44.315  52.893  51.158  1.00  0.00           H  
ATOM   3725  OG  SER   237      42.988  52.435  49.650  1.00  0.00           O  
ATOM   3726  HG  SER   237      42.381  51.730  49.410  1.00  0.00           H  
ATOM   3727  C   SER   237      44.886  50.382  50.000  1.00  0.00           C  
ATOM   3728  O   SER   237      46.024  50.962  49.925  1.00  0.00           O  
ATOM   3729  N   VAL   238      44.549  49.380  49.202  1.00  0.00           N  
ATOM   3730  H   VAL   238      43.644  48.972  49.390  1.00  0.00           H  
ATOM   3731  CA  VAL   238      45.298  49.022  47.974  1.00  0.00           C  
ATOM   3732  HA  VAL   238      46.335  49.313  48.143  1.00  0.00           H  
ATOM   3733  CB  VAL   238      45.308  47.508  47.853  1.00  0.00           C  
ATOM   3734  HB  VAL   238      44.305  47.085  47.809  1.00  0.00           H  
ATOM   3735  CG1 VAL   238      46.176  46.920  46.673  1.00  0.00           C  
ATOM   3736 HG11 VAL   238      46.171  45.836  46.785  1.00  0.00           H  
ATOM   3737 HG12 VAL   238      45.810  47.169  45.677  1.00  0.00           H  
ATOM   3738 HG13 VAL   238      47.228  47.198  46.747  1.00  0.00           H  
ATOM   3739  CG2 VAL   238      45.984  46.912  49.130  1.00  0.00           C  
ATOM   3740 HG21 VAL   238      47.074  46.932  49.128  1.00  0.00           H  
ATOM   3741 HG22 VAL   238      45.550  47.218  50.082  1.00  0.00           H  
ATOM   3742 HG23 VAL   238      45.874  45.827  49.139  1.00  0.00           H  
ATOM   3743  C   VAL   238      44.794  49.818  46.735  1.00  0.00           C  
ATOM   3744  O   VAL   238      44.018  49.243  46.000  1.00  0.00           O  
ATOM   3745  N   PHE   239      45.223  51.076  46.595  1.00  0.00           N  
ATOM   3746  H   PHE   239      45.987  51.419  47.160  1.00  0.00           H  
ATOM   3747  CA  PHE   239      45.258  51.803  45.321  1.00  0.00           C  
ATOM   3748  HA  PHE   239      44.288  51.687  44.838  1.00  0.00           H  
ATOM   3749  CB  PHE   239      45.541  53.218  45.619  1.00  0.00           C  
ATOM   3750  HB2 PHE   239      44.915  53.580  46.435  1.00  0.00           H  
ATOM   3751  HB3 PHE   239      46.567  53.258  45.986  1.00  0.00           H  
ATOM   3752  CG  PHE   239      45.402  54.204  44.396  1.00  0.00           C  
ATOM   3753  CD1 PHE   239      46.470  55.029  43.956  1.00  0.00           C  
ATOM   3754  HD1 PHE   239      47.343  55.089  44.589  1.00  0.00           H  
ATOM   3755  CE1 PHE   239      46.529  55.613  42.622  1.00  0.00           C  
ATOM   3756  HE1 PHE   239      47.450  56.046  42.262  1.00  0.00           H  
ATOM   3757  CZ  PHE   239      45.347  55.681  41.965  1.00  0.00           C  
ATOM   3758  HZ  PHE   239      45.279  56.161  41.000  1.00  0.00           H  
ATOM   3759  CE2 PHE   239      44.155  54.961  42.397  1.00  0.00           C  
ATOM   3760  HE2 PHE   239      43.265  54.887  41.791  1.00  0.00           H  
ATOM   3761  CD2 PHE   239      44.347  54.070  43.431  1.00  0.00           C  
ATOM   3762  HD2 PHE   239      43.490  53.449  43.647  1.00  0.00           H  
ATOM   3763  C   PHE   239      46.267  51.174  44.286  1.00  0.00           C  
ATOM   3764  O   PHE   239      47.457  51.003  44.659  1.00  0.00           O  
ATOM   3765  N   SER   240      45.924  51.033  43.012  1.00  0.00           N  
ATOM   3766  H   SER   240      45.102  51.483  42.637  1.00  0.00           H  
ATOM   3767  CA  SER   240      46.880  50.376  42.021  1.00  0.00           C  
ATOM   3768  HA  SER   240      47.848  50.602  42.468  1.00  0.00           H  
ATOM   3769  CB  SER   240      46.788  48.900  41.987  1.00  0.00           C  
ATOM   3770  HB2 SER   240      47.653  48.500  41.458  1.00  0.00           H  
ATOM   3771  HB3 SER   240      46.982  48.557  43.003  1.00  0.00           H  
ATOM   3772  OG  SER   240      45.564  48.310  41.469  1.00  0.00           O  
ATOM   3773  HG  SER   240      44.949  48.240  42.203  1.00  0.00           H  
ATOM   3774  C   SER   240      46.778  51.093  40.652  1.00  0.00           C  
ATOM   3775  O   SER   240      45.660  51.338  40.222  1.00  0.00           O  
ATOM   3776  N   VAL   241      47.896  51.291  39.963  1.00  0.00           N  
ATOM   3777  H   VAL   241      48.778  51.116  40.423  1.00  0.00           H  
ATOM   3778  CA  VAL   241      47.878  51.741  38.602  1.00  0.00           C  
ATOM   3779  HA  VAL   241      46.852  51.748  38.235  1.00  0.00           H  
ATOM   3780  CB  VAL   241      48.400  53.182  38.446  1.00  0.00           C  
ATOM   3781  HB  VAL   241      47.751  53.957  38.856  1.00  0.00           H  
ATOM   3782  CG1 VAL   241      49.838  53.507  38.839  1.00  0.00           C  
ATOM   3783 HG11 VAL   241      49.883  54.595  38.880  1.00  0.00           H  
ATOM   3784 HG12 VAL   241      50.007  53.106  39.838  1.00  0.00           H  
ATOM   3785 HG13 VAL   241      50.362  52.916  38.088  1.00  0.00           H  
ATOM   3786  CG2 VAL   241      48.244  53.566  36.987  1.00  0.00           C  
ATOM   3787 HG21 VAL   241      48.942  53.125  36.275  1.00  0.00           H  
ATOM   3788 HG22 VAL   241      47.297  53.358  36.490  1.00  0.00           H  
ATOM   3789 HG23 VAL   241      48.485  54.622  36.860  1.00  0.00           H  
ATOM   3790  C   VAL   241      48.727  50.827  37.672  1.00  0.00           C  
ATOM   3791  O   VAL   241      49.910  50.555  37.889  1.00  0.00           O  
ATOM   3792  N   THR   242      48.015  50.306  36.653  1.00  0.00           N  
ATOM   3793  H   THR   242      47.066  50.640  36.561  1.00  0.00           H  
ATOM   3794  CA  THR   242      48.444  49.432  35.543  1.00  0.00           C  
ATOM   3795  HA  THR   242      49.429  49.033  35.783  1.00  0.00           H  
ATOM   3796  CB  THR   242      47.389  48.211  35.437  1.00  0.00           C  
ATOM   3797  HB  THR   242      46.405  48.661  35.301  1.00  0.00           H  
ATOM   3798  CG2 THR   242      47.785  47.080  34.511  1.00  0.00           C  
ATOM   3799 HG21 THR   242      48.734  46.639  34.814  1.00  0.00           H  
ATOM   3800 HG22 THR   242      47.002  46.322  34.510  1.00  0.00           H  
ATOM   3801 HG23 THR   242      47.887  47.497  33.509  1.00  0.00           H  
ATOM   3802  OG1 THR   242      47.258  47.705  36.753  1.00  0.00           O  
ATOM   3803  HG1 THR   242      46.665  48.190  37.331  1.00  0.00           H  
ATOM   3804  C   THR   242      48.483  50.272  34.245  1.00  0.00           C  
ATOM   3805  O   THR   242      47.748  51.229  34.053  1.00  0.00           O  
ATOM   3806  N   ILE   243      49.431  49.895  33.392  1.00  0.00           N  
ATOM   3807  H   ILE   243      50.011  49.136  33.720  1.00  0.00           H  
ATOM   3808  CA  ILE   243      49.881  50.493  32.175  1.00  0.00           C  
ATOM   3809  HA  ILE   243      49.137  51.228  31.864  1.00  0.00           H  
ATOM   3810  CB  ILE   243      51.124  51.346  32.380  1.00  0.00           C  
ATOM   3811  HB  ILE   243      51.832  50.781  32.986  1.00  0.00           H  
ATOM   3812  CG2 ILE   243      51.720  51.900  31.055  1.00  0.00           C  
ATOM   3813 HG21 ILE   243      51.094  52.758  30.806  1.00  0.00           H  
ATOM   3814 HG22 ILE   243      52.783  52.132  31.107  1.00  0.00           H  
ATOM   3815 HG23 ILE   243      51.502  51.185  30.262  1.00  0.00           H  
ATOM   3816  CG1 ILE   243      50.939  52.529  33.343  1.00  0.00           C  
ATOM   3817 HG12 ILE   243      50.172  53.218  32.990  1.00  0.00           H  
ATOM   3818 HG13 ILE   243      50.694  52.150  34.336  1.00  0.00           H  
ATOM   3819  CD1 ILE   243      52.249  53.238  33.699  1.00  0.00           C  
ATOM   3820 HD11 ILE   243      52.961  52.415  33.757  1.00  0.00           H  
ATOM   3821 HD12 ILE   243      52.619  53.965  32.975  1.00  0.00           H  
ATOM   3822 HD13 ILE   243      52.193  53.646  34.708  1.00  0.00           H  
ATOM   3823  C   ILE   243      49.983  49.383  31.096  1.00  0.00           C  
ATOM   3824  O   ILE   243      50.468  48.251  31.310  1.00  0.00           O  
ATOM   3825  N   HIE   244      49.382  49.740  30.001  1.00  0.00           N  
ATOM   3826  H   HIE   244      49.001  50.671  29.910  1.00  0.00           H  
ATOM   3827  CA  HIE   244      49.419  48.969  28.738  1.00  0.00           C  
ATOM   3828  HA  HIE   244      49.927  48.005  28.767  1.00  0.00           H  
ATOM   3829  CB  HIE   244      48.021  48.697  28.164  1.00  0.00           C  
ATOM   3830  HB2 HIE   244      47.489  49.634  28.326  1.00  0.00           H  
ATOM   3831  HB3 HIE   244      47.998  48.452  27.102  1.00  0.00           H  
ATOM   3832  CG  HIE   244      47.189  47.622  28.877  1.00  0.00           C  
ATOM   3833  ND1 HIE   244      46.268  46.805  28.261  1.00  0.00           N  
ATOM   3834  CE1 HIE   244      45.764  46.022  29.235  1.00  0.00           C  
ATOM   3835  HE1 HIE   244      45.072  45.203  29.109  1.00  0.00           H  
ATOM   3836  NE2 HIE   244      46.228  46.412  30.395  1.00  0.00           N  
ATOM   3837  HE2 HIE   244      46.199  45.904  31.268  1.00  0.00           H  
ATOM   3838  CD2 HIE   244      47.125  47.460  30.241  1.00  0.00           C  
ATOM   3839  HD2 HIE   244      47.569  48.110  30.981  1.00  0.00           H  
ATOM   3840  C   HIE   244      50.224  49.839  27.722  1.00  0.00           C  
ATOM   3841  O   HIE   244      49.856  51.052  27.679  1.00  0.00           O  
ATOM   3842  N   MET   245      51.172  49.273  26.931  1.00  0.00           N  
ATOM   3843  H   MET   245      51.404  48.304  27.094  1.00  0.00           H  
ATOM   3844  CA  MET   245      51.851  49.923  25.849  1.00  0.00           C  
ATOM   3845  HA  MET   245      51.221  50.704  25.425  1.00  0.00           H  
ATOM   3846  CB  MET   245      53.189  50.450  26.196  1.00  0.00           C  
ATOM   3847  HB2 MET   245      53.816  49.559  26.222  1.00  0.00           H  
ATOM   3848  HB3 MET   245      53.550  51.123  25.417  1.00  0.00           H  
ATOM   3849  CG  MET   245      53.252  51.179  27.530  1.00  0.00           C  
ATOM   3850  HG2 MET   245      53.288  52.247  27.312  1.00  0.00           H  
ATOM   3851  HG3 MET   245      52.356  50.973  28.115  1.00  0.00           H  
ATOM   3852  SD  MET   245      54.657  50.957  28.495  1.00  0.00           S  
ATOM   3853  CE  MET   245      54.062  49.476  29.477  1.00  0.00           C  
ATOM   3854  HE1 MET   245      53.159  49.754  30.020  1.00  0.00           H  
ATOM   3855  HE2 MET   245      53.817  48.604  28.870  1.00  0.00           H  
ATOM   3856  HE3 MET   245      54.831  49.280  30.225  1.00  0.00           H  
ATOM   3857  C   MET   245      52.039  48.994  24.664  1.00  0.00           C  
ATOM   3858  O   MET   245      52.239  47.807  24.853  1.00  0.00           O  
ATOM   3859  N   LYS   246      51.906  49.545  23.428  1.00  0.00           N  
ATOM   3860  H   LYS   246      51.620  50.511  23.358  1.00  0.00           H  
ATOM   3861  CA  LYS   246      52.047  48.793  22.134  1.00  0.00           C  
ATOM   3862  HA  LYS   246      52.120  47.721  22.318  1.00  0.00           H  
ATOM   3863  CB  LYS   246      50.773  49.034  21.313  1.00  0.00           C  
ATOM   3864  HB2 LYS   246      49.901  48.625  21.824  1.00  0.00           H  
ATOM   3865  HB3 LYS   246      50.645  50.108  21.177  1.00  0.00           H  
ATOM   3866  CG  LYS   246      50.813  48.439  19.933  1.00  0.00           C  
ATOM   3867  HG2 LYS   246      51.727  48.795  19.458  1.00  0.00           H  
ATOM   3868  HG3 LYS   246      50.959  47.366  20.057  1.00  0.00           H  
ATOM   3869  CD  LYS   246      49.527  48.655  19.145  1.00  0.00           C  
ATOM   3870  HD2 LYS   246      48.851  47.995  19.690  1.00  0.00           H  
ATOM   3871  HD3 LYS   246      49.282  49.716  19.200  1.00  0.00           H  
ATOM   3872  CE  LYS   246      49.560  48.236  17.662  1.00  0.00           C  
ATOM   3873  HE2 LYS   246      49.934  47.232  17.463  1.00  0.00           H  
ATOM   3874  HE3 LYS   246      48.510  48.066  17.425  1.00  0.00           H  
ATOM   3875  NZ  LYS   246      50.114  49.274  16.816  1.00  0.00           N  
ATOM   3876  HZ1 LYS   246      49.922  49.180  15.829  1.00  0.00           H  
ATOM   3877  HZ2 LYS   246      49.612  50.083  17.154  1.00  0.00           H  
ATOM   3878  HZ3 LYS   246      51.119  49.376  16.833  1.00  0.00           H  
ATOM   3879  C   LYS   246      53.399  49.137  21.443  1.00  0.00           C  
ATOM   3880  O   LYS   246      53.620  50.173  20.821  1.00  0.00           O  
ATOM   3881  N   GLU   247      54.312  48.157  21.571  1.00  0.00           N  
ATOM   3882  H   GLU   247      54.012  47.261  21.928  1.00  0.00           H  
ATOM   3883  CA  GLU   247      55.765  48.211  21.146  1.00  0.00           C  
ATOM   3884  HA  GLU   247      55.752  49.066  20.470  1.00  0.00           H  
ATOM   3885  CB  GLU   247      56.692  48.639  22.292  1.00  0.00           C  
ATOM   3886  HB2 GLU   247      56.681  47.942  23.131  1.00  0.00           H  
ATOM   3887  HB3 GLU   247      57.656  48.732  21.793  1.00  0.00           H  
ATOM   3888  CG  GLU   247      56.353  50.049  22.824  1.00  0.00           C  
ATOM   3889  HG2 GLU   247      55.984  50.699  22.030  1.00  0.00           H  
ATOM   3890  HG3 GLU   247      55.482  49.895  23.460  1.00  0.00           H  
ATOM   3891  CD  GLU   247      57.528  50.598  23.675  1.00  0.00           C  
ATOM   3892  OE1 GLU   247      58.447  49.813  24.055  1.00  0.00           O  
ATOM   3893  OE2 GLU   247      57.718  51.771  23.896  1.00  0.00           O  
ATOM   3894  C   GLU   247      56.296  46.913  20.557  1.00  0.00           C  
ATOM   3895  O   GLU   247      55.723  45.834  20.749  1.00  0.00           O  
ATOM   3896  N   THR   248      57.400  47.025  19.853  1.00  0.00           N  
ATOM   3897  H   THR   248      57.635  47.991  19.674  1.00  0.00           H  
ATOM   3898  CA  THR   248      58.070  46.054  18.986  1.00  0.00           C  
ATOM   3899  HA  THR   248      57.222  45.525  18.552  1.00  0.00           H  
ATOM   3900  CB  THR   248      58.909  46.624  17.835  1.00  0.00           C  
ATOM   3901  HB  THR   248      59.768  47.158  18.239  1.00  0.00           H  
ATOM   3902  CG2 THR   248      59.273  45.559  16.847  1.00  0.00           C  
ATOM   3903 HG21 THR   248      59.410  45.948  15.838  1.00  0.00           H  
ATOM   3904 HG22 THR   248      60.226  45.180  17.216  1.00  0.00           H  
ATOM   3905 HG23 THR   248      58.564  44.751  16.667  1.00  0.00           H  
ATOM   3906  OG1 THR   248      58.129  47.621  17.095  1.00  0.00           O  
ATOM   3907  HG1 THR   248      57.904  48.320  17.713  1.00  0.00           H  
ATOM   3908  C   THR   248      58.909  45.081  19.850  1.00  0.00           C  
ATOM   3909  O   THR   248      59.775  45.525  20.599  1.00  0.00           O  
ATOM   3910  N   THR   249      58.639  43.782  19.712  1.00  0.00           N  
ATOM   3911  H   THR   249      57.795  43.501  19.234  1.00  0.00           H  
ATOM   3912  CA  THR   249      59.428  42.642  20.350  1.00  0.00           C  
ATOM   3913  HA  THR   249      59.585  42.818  21.414  1.00  0.00           H  
ATOM   3914  CB  THR   249      58.654  41.336  20.380  1.00  0.00           C  
ATOM   3915  HB  THR   249      59.221  40.597  20.945  1.00  0.00           H  
ATOM   3916  CG2 THR   249      57.306  41.571  21.128  1.00  0.00           C  
ATOM   3917 HG21 THR   249      57.518  41.863  22.156  1.00  0.00           H  
ATOM   3918 HG22 THR   249      56.710  42.354  20.657  1.00  0.00           H  
ATOM   3919 HG23 THR   249      56.757  40.640  20.994  1.00  0.00           H  
ATOM   3920  OG1 THR   249      58.376  40.737  19.113  1.00  0.00           O  
ATOM   3921  HG1 THR   249      57.859  39.936  19.231  1.00  0.00           H  
ATOM   3922  C   THR   249      60.798  42.375  19.646  1.00  0.00           C  
ATOM   3923  O   THR   249      61.166  42.746  18.482  1.00  0.00           O  
ATOM   3924  N   ILE   250      61.569  41.467  20.292  1.00  0.00           N  
ATOM   3925  H   ILE   250      61.173  40.953  21.067  1.00  0.00           H  
ATOM   3926  CA  ILE   250      62.748  40.935  19.640  1.00  0.00           C  
ATOM   3927  HA  ILE   250      63.279  41.865  19.438  1.00  0.00           H  
ATOM   3928  CB  ILE   250      63.633  39.978  20.441  1.00  0.00           C  
ATOM   3929  HB  ILE   250      63.145  39.009  20.544  1.00  0.00           H  
ATOM   3930  CG2 ILE   250      64.931  39.494  19.801  1.00  0.00           C  
ATOM   3931 HG21 ILE   250      65.502  40.373  19.501  1.00  0.00           H  
ATOM   3932 HG22 ILE   250      65.432  38.864  20.536  1.00  0.00           H  
ATOM   3933 HG23 ILE   250      64.758  38.828  18.956  1.00  0.00           H  
ATOM   3934  CG1 ILE   250      63.780  40.416  21.920  1.00  0.00           C  
ATOM   3935 HG12 ILE   250      62.834  40.606  22.427  1.00  0.00           H  
ATOM   3936 HG13 ILE   250      64.240  39.547  22.391  1.00  0.00           H  
ATOM   3937  CD1 ILE   250      64.600  41.733  21.981  1.00  0.00           C  
ATOM   3938 HD11 ILE   250      64.845  42.142  22.961  1.00  0.00           H  
ATOM   3939 HD12 ILE   250      65.615  41.525  21.643  1.00  0.00           H  
ATOM   3940 HD13 ILE   250      64.119  42.452  21.318  1.00  0.00           H  
ATOM   3941  C   ILE   250      62.428  40.237  18.251  1.00  0.00           C  
ATOM   3942  O   ILE   250      63.093  40.566  17.250  1.00  0.00           O  
ATOM   3943  N   ASP   251      61.354  39.514  18.141  1.00  0.00           N  
ATOM   3944  H   ASP   251      60.853  39.375  19.007  1.00  0.00           H  
ATOM   3945  CA  ASP   251      60.817  38.895  16.930  1.00  0.00           C  
ATOM   3946  HA  ASP   251      61.542  38.335  16.339  1.00  0.00           H  
ATOM   3947  CB  ASP   251      59.881  37.731  17.336  1.00  0.00           C  
ATOM   3948  HB2 ASP   251      58.895  38.085  17.638  1.00  0.00           H  
ATOM   3949  HB3 ASP   251      59.611  37.141  16.461  1.00  0.00           H  
ATOM   3950  CG  ASP   251      60.529  36.831  18.421  1.00  0.00           C  
ATOM   3951  OD1 ASP   251      61.641  36.384  18.294  1.00  0.00           O  
ATOM   3952  OD2 ASP   251      59.776  36.595  19.451  1.00  0.00           O  
ATOM   3953  C   ASP   251      60.145  39.876  15.903  1.00  0.00           C  
ATOM   3954  O   ASP   251      59.815  39.585  14.740  1.00  0.00           O  
ATOM   3955  N   GLY   252      60.180  41.126  16.302  1.00  0.00           N  
ATOM   3956  H   GLY   252      60.634  41.364  17.172  1.00  0.00           H  
ATOM   3957  CA  GLY   252      59.984  42.291  15.412  1.00  0.00           C  
ATOM   3958  HA2 GLY   252      60.285  43.102  16.075  1.00  0.00           H  
ATOM   3959  HA3 GLY   252      60.550  42.331  14.481  1.00  0.00           H  
ATOM   3960  C   GLY   252      58.493  42.395  14.915  1.00  0.00           C  
ATOM   3961  O   GLY   252      58.254  42.877  13.787  1.00  0.00           O  
ATOM   3962  N   GLU   253      57.557  42.063  15.780  1.00  0.00           N  
ATOM   3963  H   GLU   253      57.824  41.585  16.629  1.00  0.00           H  
ATOM   3964  CA  GLU   253      56.114  42.466  15.696  1.00  0.00           C  
ATOM   3965  HA  GLU   253      55.866  42.990  14.773  1.00  0.00           H  
ATOM   3966  CB  GLU   253      55.187  41.278  15.718  1.00  0.00           C  
ATOM   3967  HB2 GLU   253      55.118  40.876  16.729  1.00  0.00           H  
ATOM   3968  HB3 GLU   253      54.185  41.657  15.519  1.00  0.00           H  
ATOM   3969  CG  GLU   253      55.512  40.072  14.817  1.00  0.00           C  
ATOM   3970  HG2 GLU   253      56.494  39.746  15.158  1.00  0.00           H  
ATOM   3971  HG3 GLU   253      54.866  39.243  15.104  1.00  0.00           H  
ATOM   3972  CD  GLU   253      55.301  40.407  13.324  1.00  0.00           C  
ATOM   3973  OE1 GLU   253      54.873  39.467  12.589  1.00  0.00           O  
ATOM   3974  OE2 GLU   253      55.216  41.606  12.955  1.00  0.00           O  
ATOM   3975  C   GLU   253      55.781  43.437  16.773  1.00  0.00           C  
ATOM   3976  O   GLU   253      56.159  43.341  17.955  1.00  0.00           O  
ATOM   3977  N   GLU   254      54.900  44.381  16.515  1.00  0.00           N  
ATOM   3978  H   GLU   254      54.568  44.530  15.573  1.00  0.00           H  
ATOM   3979  CA  GLU   254      54.385  45.409  17.463  1.00  0.00           C  
ATOM   3980  HA  GLU   254      55.104  45.472  18.279  1.00  0.00           H  
ATOM   3981  CB  GLU   254      54.268  46.794  16.775  1.00  0.00           C  
ATOM   3982  HB2 GLU   254      55.109  46.883  16.087  1.00  0.00           H  
ATOM   3983  HB3 GLU   254      53.406  46.771  16.110  1.00  0.00           H  
ATOM   3984  CG  GLU   254      54.187  47.917  17.784  1.00  0.00           C  
ATOM   3985  HG2 GLU   254      53.518  47.614  18.589  1.00  0.00           H  
ATOM   3986  HG3 GLU   254      55.119  47.962  18.348  1.00  0.00           H  
ATOM   3987  CD  GLU   254      53.841  49.237  17.191  1.00  0.00           C  
ATOM   3988  OE1 GLU   254      52.799  49.843  17.500  1.00  0.00           O  
ATOM   3989  OE2 GLU   254      54.658  49.714  16.377  1.00  0.00           O  
ATOM   3990  C   GLU   254      53.107  44.948  18.188  1.00  0.00           C  
ATOM   3991  O   GLU   254      52.066  44.689  17.573  1.00  0.00           O  
ATOM   3992  N   LEU   255      53.189  44.926  19.505  1.00  0.00           N  
ATOM   3993  H   LEU   255      54.062  45.208  19.928  1.00  0.00           H  
ATOM   3994  CA  LEU   255      52.355  44.036  20.383  1.00  0.00           C  
ATOM   3995  HA  LEU   255      51.355  44.061  19.950  1.00  0.00           H  
ATOM   3996  CB  LEU   255      52.884  42.597  20.487  1.00  0.00           C  
ATOM   3997  HB2 LEU   255      53.820  42.752  21.023  1.00  0.00           H  
ATOM   3998  HB3 LEU   255      52.376  42.078  21.300  1.00  0.00           H  
ATOM   3999  CG  LEU   255      52.982  41.709  19.199  1.00  0.00           C  
ATOM   4000  HG  LEU   255      53.451  42.286  18.402  1.00  0.00           H  
ATOM   4001  CD1 LEU   255      53.779  40.463  19.607  1.00  0.00           C  
ATOM   4002 HD11 LEU   255      54.786  40.699  19.952  1.00  0.00           H  
ATOM   4003 HD12 LEU   255      53.217  39.975  20.403  1.00  0.00           H  
ATOM   4004 HD13 LEU   255      53.757  39.788  18.752  1.00  0.00           H  
ATOM   4005  CD2 LEU   255      51.665  41.208  18.790  1.00  0.00           C  
ATOM   4006 HD21 LEU   255      51.686  40.717  17.817  1.00  0.00           H  
ATOM   4007 HD22 LEU   255      51.327  40.478  19.525  1.00  0.00           H  
ATOM   4008 HD23 LEU   255      50.927  42.003  18.676  1.00  0.00           H  
ATOM   4009  C   LEU   255      52.222  44.680  21.741  1.00  0.00           C  
ATOM   4010  O   LEU   255      52.955  45.563  22.184  1.00  0.00           O  
ATOM   4011  N   VAL   256      51.189  44.308  22.524  1.00  0.00           N  
ATOM   4012  H   VAL   256      50.592  43.527  22.294  1.00  0.00           H  
ATOM   4013  CA  VAL   256      50.919  44.860  23.862  1.00  0.00           C  
ATOM   4014  HA  VAL   256      51.189  45.916  23.875  1.00  0.00           H  
ATOM   4015  CB  VAL   256      49.385  44.965  24.184  1.00  0.00           C  
ATOM   4016  HB  VAL   256      48.875  45.489  23.376  1.00  0.00           H  
ATOM   4017  CG1 VAL   256      48.745  43.609  24.531  1.00  0.00           C  
ATOM   4018 HG11 VAL   256      47.754  43.835  24.925  1.00  0.00           H  
ATOM   4019 HG12 VAL   256      48.783  42.939  23.671  1.00  0.00           H  
ATOM   4020 HG13 VAL   256      49.381  43.154  25.290  1.00  0.00           H  
ATOM   4021  CG2 VAL   256      49.235  45.801  25.545  1.00  0.00           C  
ATOM   4022 HG21 VAL   256      49.415  46.854  25.326  1.00  0.00           H  
ATOM   4023 HG22 VAL   256      48.221  45.660  25.918  1.00  0.00           H  
ATOM   4024 HG23 VAL   256      49.984  45.425  26.242  1.00  0.00           H  
ATOM   4025  C   VAL   256      51.924  44.240  24.819  1.00  0.00           C  
ATOM   4026  O   VAL   256      52.376  43.079  24.693  1.00  0.00           O  
ATOM   4027  N   LYS   257      52.370  45.113  25.744  1.00  0.00           N  
ATOM   4028  H   LYS   257      52.028  46.063  25.715  1.00  0.00           H  
ATOM   4029  CA  LYS   257      53.044  44.784  27.028  1.00  0.00           C  
ATOM   4030  HA  LYS   257      52.993  43.704  27.170  1.00  0.00           H  
ATOM   4031  CB  LYS   257      54.544  45.155  27.013  1.00  0.00           C  
ATOM   4032  HB2 LYS   257      54.916  44.770  27.962  1.00  0.00           H  
ATOM   4033  HB3 LYS   257      54.895  44.616  26.133  1.00  0.00           H  
ATOM   4034  CG  LYS   257      54.889  46.560  26.721  1.00  0.00           C  
ATOM   4035  HG2 LYS   257      54.513  46.787  25.723  1.00  0.00           H  
ATOM   4036  HG3 LYS   257      54.263  47.173  27.369  1.00  0.00           H  
ATOM   4037  CD  LYS   257      56.330  46.797  26.934  1.00  0.00           C  
ATOM   4038  HD2 LYS   257      56.575  46.845  27.995  1.00  0.00           H  
ATOM   4039  HD3 LYS   257      56.933  46.095  26.358  1.00  0.00           H  
ATOM   4040  CE  LYS   257      56.581  48.187  26.340  1.00  0.00           C  
ATOM   4041  HE2 LYS   257      56.319  48.240  25.283  1.00  0.00           H  
ATOM   4042  HE3 LYS   257      55.913  48.953  26.734  1.00  0.00           H  
ATOM   4043  NZ  LYS   257      57.909  48.692  26.575  1.00  0.00           N  
ATOM   4044  HZ1 LYS   257      58.117  49.380  25.866  1.00  0.00           H  
ATOM   4045  HZ2 LYS   257      57.935  49.169  27.464  1.00  0.00           H  
ATOM   4046  HZ3 LYS   257      58.563  47.938  26.419  1.00  0.00           H  
ATOM   4047  C   LYS   257      52.340  45.436  28.173  1.00  0.00           C  
ATOM   4048  O   LYS   257      51.774  46.474  27.979  1.00  0.00           O  
ATOM   4049  N   ILE   258      52.306  44.789  29.310  1.00  0.00           N  
ATOM   4050  H   ILE   258      52.997  44.053  29.340  1.00  0.00           H  
ATOM   4051  CA  ILE   258      51.528  45.133  30.508  1.00  0.00           C  
ATOM   4052  HA  ILE   258      51.264  46.173  30.316  1.00  0.00           H  
ATOM   4053  CB  ILE   258      50.205  44.284  30.669  1.00  0.00           C  
ATOM   4054  HB  ILE   258      50.540  43.247  30.701  1.00  0.00           H  
ATOM   4055  CG2 ILE   258      49.392  44.504  31.965  1.00  0.00           C  
ATOM   4056 HG21 ILE   258      48.653  43.725  32.153  1.00  0.00           H  
ATOM   4057 HG22 ILE   258      50.069  44.395  32.812  1.00  0.00           H  
ATOM   4058 HG23 ILE   258      48.868  45.460  31.970  1.00  0.00           H  
ATOM   4059  CG1 ILE   258      49.294  44.391  29.337  1.00  0.00           C  
ATOM   4060 HG12 ILE   258      48.970  45.426  29.230  1.00  0.00           H  
ATOM   4061 HG13 ILE   258      49.961  44.066  28.539  1.00  0.00           H  
ATOM   4062  CD1 ILE   258      48.136  43.282  29.300  1.00  0.00           C  
ATOM   4063 HD11 ILE   258      48.587  42.327  29.571  1.00  0.00           H  
ATOM   4064 HD12 ILE   258      47.418  43.342  30.118  1.00  0.00           H  
ATOM   4065 HD13 ILE   258      47.687  43.168  28.313  1.00  0.00           H  
ATOM   4066  C   ILE   258      52.414  45.049  31.739  1.00  0.00           C  
ATOM   4067  O   ILE   258      53.150  44.062  31.932  1.00  0.00           O  
ATOM   4068  N   GLY   259      52.264  46.063  32.667  1.00  0.00           N  
ATOM   4069  H   GLY   259      51.619  46.802  32.426  1.00  0.00           H  
ATOM   4070  CA  GLY   259      53.008  46.283  33.930  1.00  0.00           C  
ATOM   4071  HA2 GLY   259      53.182  45.291  34.349  1.00  0.00           H  
ATOM   4072  HA3 GLY   259      53.911  46.829  33.656  1.00  0.00           H  
ATOM   4073  C   GLY   259      52.165  47.036  34.910  1.00  0.00           C  
ATOM   4074  O   GLY   259      51.146  47.663  34.506  1.00  0.00           O  
ATOM   4075  N   LYS   260      52.473  46.952  36.237  1.00  0.00           N  
ATOM   4076  H   LYS   260      53.325  46.534  36.583  1.00  0.00           H  
ATOM   4077  CA  LYS   260      51.545  47.440  37.323  1.00  0.00           C  
ATOM   4078  HA  LYS   260      50.818  48.090  36.836  1.00  0.00           H  
ATOM   4079  CB  LYS   260      50.781  46.245  37.973  1.00  0.00           C  
ATOM   4080  HB2 LYS   260      50.167  45.789  37.196  1.00  0.00           H  
ATOM   4081  HB3 LYS   260      51.499  45.494  38.303  1.00  0.00           H  
ATOM   4082  CG  LYS   260      49.776  46.488  39.103  1.00  0.00           C  
ATOM   4083  HG2 LYS   260      50.372  46.767  39.973  1.00  0.00           H  
ATOM   4084  HG3 LYS   260      49.084  47.296  38.865  1.00  0.00           H  
ATOM   4085  CD  LYS   260      49.051  45.239  39.470  1.00  0.00           C  
ATOM   4086  HD2 LYS   260      48.777  44.698  38.565  1.00  0.00           H  
ATOM   4087  HD3 LYS   260      49.702  44.626  40.093  1.00  0.00           H  
ATOM   4088  CE  LYS   260      47.831  45.432  40.379  1.00  0.00           C  
ATOM   4089  HE2 LYS   260      48.231  45.886  41.286  1.00  0.00           H  
ATOM   4090  HE3 LYS   260      47.270  46.199  39.844  1.00  0.00           H  
ATOM   4091  NZ  LYS   260      47.052  44.178  40.653  1.00  0.00           N  
ATOM   4092  HZ1 LYS   260      47.663  43.429  40.948  1.00  0.00           H  
ATOM   4093  HZ2 LYS   260      46.388  44.231  41.412  1.00  0.00           H  
ATOM   4094  HZ3 LYS   260      46.518  43.903  39.841  1.00  0.00           H  
ATOM   4095  C   LYS   260      52.354  48.031  38.482  1.00  0.00           C  
ATOM   4096  O   LYS   260      53.458  47.679  38.764  1.00  0.00           O  
ATOM   4097  N   LEU   261      51.692  48.972  39.113  1.00  0.00           N  
ATOM   4098  H   LEU   261      50.728  49.101  38.841  1.00  0.00           H  
ATOM   4099  CA  LEU   261      52.275  49.711  40.257  1.00  0.00           C  
ATOM   4100  HA  LEU   261      52.977  49.008  40.706  1.00  0.00           H  
ATOM   4101  CB  LEU   261      52.871  51.006  39.787  1.00  0.00           C  
ATOM   4102  HB2 LEU   261      53.664  50.827  39.060  1.00  0.00           H  
ATOM   4103  HB3 LEU   261      52.033  51.464  39.263  1.00  0.00           H  
ATOM   4104  CG  LEU   261      53.398  51.901  41.009  1.00  0.00           C  
ATOM   4105  HG  LEU   261      52.808  51.803  41.920  1.00  0.00           H  
ATOM   4106  CD1 LEU   261      54.818  51.603  41.385  1.00  0.00           C  
ATOM   4107 HD11 LEU   261      55.518  51.779  40.568  1.00  0.00           H  
ATOM   4108 HD12 LEU   261      55.069  52.107  42.319  1.00  0.00           H  
ATOM   4109 HD13 LEU   261      54.937  50.527  41.514  1.00  0.00           H  
ATOM   4110  CD2 LEU   261      53.386  53.341  40.596  1.00  0.00           C  
ATOM   4111 HD21 LEU   261      53.638  53.957  41.460  1.00  0.00           H  
ATOM   4112 HD22 LEU   261      54.105  53.412  39.780  1.00  0.00           H  
ATOM   4113 HD23 LEU   261      52.469  53.602  40.068  1.00  0.00           H  
ATOM   4114  C   LEU   261      51.287  49.921  41.380  1.00  0.00           C  
ATOM   4115  O   LEU   261      50.199  50.520  41.272  1.00  0.00           O  
ATOM   4116  N   ASN   262      51.505  49.319  42.536  1.00  0.00           N  
ATOM   4117  H   ASN   262      52.355  48.775  42.558  1.00  0.00           H  
ATOM   4118  CA  ASN   262      50.682  49.412  43.755  1.00  0.00           C  
ATOM   4119  HA  ASN   262      49.670  49.737  43.512  1.00  0.00           H  
ATOM   4120  CB  ASN   262      50.498  48.090  44.476  1.00  0.00           C  
ATOM   4121  HB2 ASN   262      51.439  47.916  44.997  1.00  0.00           H  
ATOM   4122  HB3 ASN   262      49.736  48.225  45.244  1.00  0.00           H  
ATOM   4123  CG  ASN   262      50.053  46.909  43.599  1.00  0.00           C  
ATOM   4124  OD1 ASN   262      48.991  46.993  43.030  1.00  0.00           O  
ATOM   4125  ND2 ASN   262      50.849  45.880  43.424  1.00  0.00           N  
ATOM   4126 HD21 ASN   262      50.527  45.141  42.816  1.00  0.00           H  
ATOM   4127 HD22 ASN   262      51.685  45.863  43.990  1.00  0.00           H  
ATOM   4128  C   ASN   262      51.261  50.539  44.697  1.00  0.00           C  
ATOM   4129  O   ASN   262      52.453  50.605  44.976  1.00  0.00           O  
ATOM   4130  N   LEU   263      50.379  51.435  45.076  1.00  0.00           N  
ATOM   4131  H   LEU   263      49.502  51.400  44.576  1.00  0.00           H  
ATOM   4132  CA  LEU   263      50.672  52.567  45.906  1.00  0.00           C  
ATOM   4133  HA  LEU   263      51.699  52.673  46.256  1.00  0.00           H  
ATOM   4134  CB  LEU   263      50.215  53.768  45.097  1.00  0.00           C  
ATOM   4135  HB2 LEU   263      49.239  53.662  44.623  1.00  0.00           H  
ATOM   4136  HB3 LEU   263      50.173  54.651  45.735  1.00  0.00           H  
ATOM   4137  CG  LEU   263      51.150  54.140  43.929  1.00  0.00           C  
ATOM   4138  HG  LEU   263      51.618  53.207  43.616  1.00  0.00           H  
ATOM   4139  CD1 LEU   263      50.365  54.568  42.650  1.00  0.00           C  
ATOM   4140 HD11 LEU   263      49.917  53.704  42.158  1.00  0.00           H  
ATOM   4141 HD12 LEU   263      49.681  55.388  42.868  1.00  0.00           H  
ATOM   4142 HD13 LEU   263      51.156  54.881  41.969  1.00  0.00           H  
ATOM   4143  CD2 LEU   263      52.205  55.245  44.205  1.00  0.00           C  
ATOM   4144 HD21 LEU   263      52.720  54.845  45.078  1.00  0.00           H  
ATOM   4145 HD22 LEU   263      52.893  55.230  43.360  1.00  0.00           H  
ATOM   4146 HD23 LEU   263      51.750  56.216  44.400  1.00  0.00           H  
ATOM   4147  C   LEU   263      49.838  52.452  47.262  1.00  0.00           C  
ATOM   4148  O   LEU   263      48.693  52.921  47.325  1.00  0.00           O  
ATOM   4149  N   VAL   264      50.383  51.720  48.256  1.00  0.00           N  
ATOM   4150  H   VAL   264      51.375  51.531  48.251  1.00  0.00           H  
ATOM   4151  CA  VAL   264      49.639  51.126  49.365  1.00  0.00           C  
ATOM   4152  HA  VAL   264      48.561  51.038  49.230  1.00  0.00           H  
ATOM   4153  CB  VAL   264      50.167  49.722  49.651  1.00  0.00           C  
ATOM   4154  HB  VAL   264      51.245  49.695  49.493  1.00  0.00           H  
ATOM   4155  CG1 VAL   264      49.976  49.061  50.995  1.00  0.00           C  
ATOM   4156 HG11 VAL   264      48.929  49.001  51.293  1.00  0.00           H  
ATOM   4157 HG12 VAL   264      50.351  48.038  50.961  1.00  0.00           H  
ATOM   4158 HG13 VAL   264      50.401  49.718  51.753  1.00  0.00           H  
ATOM   4159  CG2 VAL   264      49.622  48.643  48.623  1.00  0.00           C  
ATOM   4160 HG21 VAL   264      50.006  47.626  48.698  1.00  0.00           H  
ATOM   4161 HG22 VAL   264      48.533  48.604  48.584  1.00  0.00           H  
ATOM   4162 HG23 VAL   264      49.887  49.014  47.633  1.00  0.00           H  
ATOM   4163  C   VAL   264      49.658  51.994  50.618  1.00  0.00           C  
ATOM   4164  O   VAL   264      50.628  52.727  50.811  1.00  0.00           O  
ATOM   4165  N   ASP   265      48.553  51.948  51.425  1.00  0.00           N  
ATOM   4166  H   ASP   265      47.705  51.598  51.002  1.00  0.00           H  
ATOM   4167  CA  ASP   265      48.408  52.897  52.541  1.00  0.00           C  
ATOM   4168  HA  ASP   265      49.362  53.370  52.773  1.00  0.00           H  
ATOM   4169  CB  ASP   265      47.416  53.980  52.229  1.00  0.00           C  
ATOM   4170  HB2 ASP   265      47.874  54.602  51.460  1.00  0.00           H  
ATOM   4171  HB3 ASP   265      46.480  53.587  51.831  1.00  0.00           H  
ATOM   4172  CG  ASP   265      47.163  54.939  53.451  1.00  0.00           C  
ATOM   4173  OD1 ASP   265      46.012  55.249  53.715  1.00  0.00           O  
ATOM   4174  OD2 ASP   265      48.115  55.275  54.202  1.00  0.00           O  
ATOM   4175  C   ASP   265      47.924  52.054  53.763  1.00  0.00           C  
ATOM   4176  O   ASP   265      46.828  51.478  53.712  1.00  0.00           O  
ATOM   4177  N   LEU   266      48.871  51.833  54.640  1.00  0.00           N  
ATOM   4178  H   LEU   266      49.737  52.342  54.531  1.00  0.00           H  
ATOM   4179  CA  LEU   266      48.728  51.062  55.918  1.00  0.00           C  
ATOM   4180  HA  LEU   266      48.115  50.176  55.750  1.00  0.00           H  
ATOM   4181  CB  LEU   266      50.135  50.670  56.465  1.00  0.00           C  
ATOM   4182  HB2 LEU   266      50.475  51.606  56.909  1.00  0.00           H  
ATOM   4183  HB3 LEU   266      50.049  49.992  57.314  1.00  0.00           H  
ATOM   4184  CG  LEU   266      51.249  50.090  55.610  1.00  0.00           C  
ATOM   4185  HG  LEU   266      51.440  50.810  54.815  1.00  0.00           H  
ATOM   4186  CD1 LEU   266      52.395  49.717  56.471  1.00  0.00           C  
ATOM   4187 HD11 LEU   266      53.227  49.456  55.817  1.00  0.00           H  
ATOM   4188 HD12 LEU   266      52.692  50.541  57.121  1.00  0.00           H  
ATOM   4189 HD13 LEU   266      52.106  48.815  57.010  1.00  0.00           H  
ATOM   4190  CD2 LEU   266      50.862  48.795  54.756  1.00  0.00           C  
ATOM   4191 HD21 LEU   266      50.053  49.159  54.123  1.00  0.00           H  
ATOM   4192 HD22 LEU   266      51.698  48.432  54.158  1.00  0.00           H  
ATOM   4193 HD23 LEU   266      50.421  48.004  55.363  1.00  0.00           H  
ATOM   4194  C   LEU   266      47.906  51.882  56.998  1.00  0.00           C  
ATOM   4195  O   LEU   266      47.835  53.132  57.052  1.00  0.00           O  
ATOM   4196  N   ALA   267      47.179  51.108  57.775  1.00  0.00           N  
ATOM   4197  H   ALA   267      47.280  50.103  57.763  1.00  0.00           H  
ATOM   4198  CA  ALA   267      46.346  51.622  58.784  1.00  0.00           C  
ATOM   4199  HA  ALA   267      45.608  52.282  58.327  1.00  0.00           H  
ATOM   4200  CB  ALA   267      45.529  50.458  59.287  1.00  0.00           C  
ATOM   4201  HB1 ALA   267      45.089  50.595  60.275  1.00  0.00           H  
ATOM   4202  HB2 ALA   267      46.147  49.578  59.468  1.00  0.00           H  
ATOM   4203  HB3 ALA   267      44.765  50.214  58.549  1.00  0.00           H  
ATOM   4204  C   ALA   267      47.135  52.278  59.931  1.00  0.00           C  
ATOM   4205  O   ALA   267      48.371  52.109  60.155  1.00  0.00           O  
ATOM   4206  N   GLY   268      46.409  52.964  60.836  1.00  0.00           N  
ATOM   4207  H   GLY   268      45.439  53.107  60.595  1.00  0.00           H  
ATOM   4208  CA  GLY   268      46.874  53.397  62.173  1.00  0.00           C  
ATOM   4209  HA2 GLY   268      47.665  54.146  62.160  1.00  0.00           H  
ATOM   4210  HA3 GLY   268      46.072  53.846  62.760  1.00  0.00           H  
ATOM   4211  C   GLY   268      47.218  52.152  63.100  1.00  0.00           C  
ATOM   4212  O   GLY   268      46.793  51.020  62.946  1.00  0.00           O  
ATOM   4213  N   SER   269      48.118  52.520  64.103  1.00  0.00           N  
ATOM   4214  H   SER   269      48.487  53.459  64.063  1.00  0.00           H  
ATOM   4215  CA  SER   269      48.657  51.403  64.934  1.00  0.00           C  
ATOM   4216  HA  SER   269      47.834  50.726  65.164  1.00  0.00           H  
ATOM   4217  CB  SER   269      49.620  50.491  64.174  1.00  0.00           C  
ATOM   4218  HB2 SER   269      49.890  49.609  64.754  1.00  0.00           H  
ATOM   4219  HB3 SER   269      49.137  50.100  63.278  1.00  0.00           H  
ATOM   4220  OG  SER   269      50.790  51.184  63.732  1.00  0.00           O  
ATOM   4221  HG  SER   269      51.509  50.905  64.304  1.00  0.00           H  
ATOM   4222  C   SER   269      49.376  51.880  66.235  1.00  0.00           C  
ATOM   4223  O   SER   269      50.093  52.910  66.255  1.00  0.00           O  
ATOM   4224  N   GLU   270      49.252  51.116  67.247  1.00  0.00           N  
ATOM   4225  H   GLU   270      48.591  50.363  67.122  1.00  0.00           H  
ATOM   4226  CA  GLU   270      49.728  51.424  68.559  1.00  0.00           C  
ATOM   4227  HA  GLU   270      49.624  52.480  68.809  1.00  0.00           H  
ATOM   4228  CB  GLU   270      48.844  50.651  69.643  1.00  0.00           C  
ATOM   4229  HB2 GLU   270      48.763  49.599  69.370  1.00  0.00           H  
ATOM   4230  HB3 GLU   270      49.416  50.752  70.565  1.00  0.00           H  
ATOM   4231  CG  GLU   270      47.470  51.245  70.063  1.00  0.00           C  
ATOM   4232  HG2 GLU   270      47.083  50.782  70.970  1.00  0.00           H  
ATOM   4233  HG3 GLU   270      47.688  52.298  70.242  1.00  0.00           H  
ATOM   4234  CD  GLU   270      46.368  51.227  68.976  1.00  0.00           C  
ATOM   4235  OE1 GLU   270      46.491  50.435  68.039  1.00  0.00           O  
ATOM   4236  OE2 GLU   270      45.373  51.945  69.117  1.00  0.00           O  
ATOM   4237  C   GLU   270      51.267  51.094  68.754  1.00  0.00           C  
ATOM   4238  O   GLU   270      51.924  50.448  67.943  1.00  0.00           O  
ATOM   4239  N   ASN   271      51.822  51.538  69.890  1.00  0.00           N  
ATOM   4240  H   ASN   271      51.120  51.834  70.552  1.00  0.00           H  
ATOM   4241  CA  ASN   271      53.123  51.191  70.454  1.00  0.00           C  
ATOM   4242  HA  ASN   271      53.837  51.267  69.633  1.00  0.00           H  
ATOM   4243  CB  ASN   271      53.548  52.107  71.638  1.00  0.00           C  
ATOM   4244  HB2 ASN   271      53.667  53.105  71.215  1.00  0.00           H  
ATOM   4245  HB3 ASN   271      52.772  52.127  72.403  1.00  0.00           H  
ATOM   4246  CG  ASN   271      54.926  51.698  72.191  1.00  0.00           C  
ATOM   4247  OD1 ASN   271      55.093  50.821  73.079  1.00  0.00           O  
ATOM   4248  ND2 ASN   271      56.022  52.149  71.634  1.00  0.00           N  
ATOM   4249 HD21 ASN   271      56.951  52.002  72.001  1.00  0.00           H  
ATOM   4250 HD22 ASN   271      55.786  52.813  70.911  1.00  0.00           H  
ATOM   4251  C   ASN   271      52.923  49.740  70.983  1.00  0.00           C  
ATOM   4252  O   ASN   271      52.229  49.537  71.945  1.00  0.00           O  
ATOM   4253  N   ILE   272      53.510  48.754  70.242  1.00  0.00           N  
ATOM   4254  H   ILE   272      54.095  48.980  69.450  1.00  0.00           H  
ATOM   4255  CA  ILE   272      53.288  47.312  70.541  1.00  0.00           C  
ATOM   4256  HA  ILE   272      52.595  47.241  71.380  1.00  0.00           H  
ATOM   4257  CB  ILE   272      52.453  46.657  69.391  1.00  0.00           C  
ATOM   4258  HB  ILE   272      52.539  45.586  69.580  1.00  0.00           H  
ATOM   4259  CG2 ILE   272      50.959  46.973  69.533  1.00  0.00           C  
ATOM   4260 HG21 ILE   272      50.726  47.994  69.228  1.00  0.00           H  
ATOM   4261 HG22 ILE   272      50.407  46.213  68.981  1.00  0.00           H  
ATOM   4262 HG23 ILE   272      50.614  46.987  70.567  1.00  0.00           H  
ATOM   4263  CG1 ILE   272      52.965  47.026  67.971  1.00  0.00           C  
ATOM   4264 HG12 ILE   272      52.899  48.104  67.829  1.00  0.00           H  
ATOM   4265 HG13 ILE   272      53.922  46.517  67.859  1.00  0.00           H  
ATOM   4266  CD1 ILE   272      52.183  46.266  66.868  1.00  0.00           C  
ATOM   4267 HD11 ILE   272      51.121  46.511  66.847  1.00  0.00           H  
ATOM   4268 HD12 ILE   272      52.581  46.407  65.863  1.00  0.00           H  
ATOM   4269 HD13 ILE   272      52.228  45.186  67.004  1.00  0.00           H  
ATOM   4270  C   ILE   272      54.529  46.415  70.970  1.00  0.00           C  
ATOM   4271  O   ILE   272      54.489  45.163  70.909  1.00  0.00           O  
ATOM   4272  N   GLY   273      55.605  47.048  71.394  1.00  0.00           N  
ATOM   4273  H   GLY   273      55.648  48.051  71.284  1.00  0.00           H  
ATOM   4274  CA  GLY   273      56.873  46.279  71.630  1.00  0.00           C  
ATOM   4275  HA2 GLY   273      57.109  45.627  70.789  1.00  0.00           H  
ATOM   4276  HA3 GLY   273      57.591  47.091  71.745  1.00  0.00           H  
ATOM   4277  C   GLY   273      56.856  45.485  72.916  1.00  0.00           C  
ATOM   4278  O   GLY   273      57.416  44.344  72.908  1.00  0.00           O  
ATOM   4279  N   ARG   274      56.220  45.948  73.955  1.00  0.00           N  
ATOM   4280  H   ARG   274      55.642  46.762  73.799  1.00  0.00           H  
ATOM   4281  CA  ARG   274      55.910  45.148  75.127  1.00  0.00           C  
ATOM   4282  HA  ARG   274      56.813  44.818  75.640  1.00  0.00           H  
ATOM   4283  CB  ARG   274      55.230  46.024  76.212  1.00  0.00           C  
ATOM   4284  HB2 ARG   274      55.647  47.024  76.338  1.00  0.00           H  
ATOM   4285  HB3 ARG   274      54.224  46.234  75.848  1.00  0.00           H  
ATOM   4286  CG  ARG   274      55.250  45.363  77.626  1.00  0.00           C  
ATOM   4287  HG2 ARG   274      54.510  44.568  77.722  1.00  0.00           H  
ATOM   4288  HG3 ARG   274      56.270  45.012  77.784  1.00  0.00           H  
ATOM   4289  CD  ARG   274      54.772  46.279  78.831  1.00  0.00           C  
ATOM   4290  HD2 ARG   274      55.077  45.752  79.735  1.00  0.00           H  
ATOM   4291  HD3 ARG   274      55.361  47.192  78.746  1.00  0.00           H  
ATOM   4292  NE  ARG   274      53.302  46.545  78.817  1.00  0.00           N  
ATOM   4293  HE  ARG   274      52.865  45.945  79.503  1.00  0.00           H  
ATOM   4294  CZ  ARG   274      52.559  47.435  78.184  1.00  0.00           C  
ATOM   4295  NH1 ARG   274      53.114  48.355  77.533  1.00  0.00           N  
ATOM   4296 HH11 ARG   274      54.118  48.468  77.552  1.00  0.00           H  
ATOM   4297 HH12 ARG   274      52.528  49.026  77.056  1.00  0.00           H  
ATOM   4298  NH2 ARG   274      51.299  47.422  78.207  1.00  0.00           N  
ATOM   4299 HH21 ARG   274      50.790  46.762  78.778  1.00  0.00           H  
ATOM   4300 HH22 ARG   274      50.815  48.197  77.777  1.00  0.00           H  
ATOM   4301  C   ARG   274      55.168  43.864  74.857  1.00  0.00           C  
ATOM   4302  O   ARG   274      54.316  43.785  74.014  1.00  0.00           O  
ATOM   4303  N   SER   275      55.537  42.739  75.464  1.00  0.00           N  
ATOM   4304  H   SER   275      56.247  42.769  76.182  1.00  0.00           H  
ATOM   4305  CA  SER   275      54.953  41.390  75.163  1.00  0.00           C  
ATOM   4306  HA  SER   275      55.016  41.308  74.077  1.00  0.00           H  
ATOM   4307  CB  SER   275      55.930  40.425  75.807  1.00  0.00           C  
ATOM   4308  HB2 SER   275      56.960  40.485  75.456  1.00  0.00           H  
ATOM   4309  HB3 SER   275      55.868  40.541  76.890  1.00  0.00           H  
ATOM   4310  OG  SER   275      55.444  39.107  75.542  1.00  0.00           O  
ATOM   4311  HG  SER   275      55.674  38.969  74.620  1.00  0.00           H  
ATOM   4312  C   SER   275      53.570  41.319  75.790  1.00  0.00           C  
ATOM   4313  O   SER   275      53.283  41.783  76.897  1.00  0.00           O  
ATOM   4314  N   GLY   276      52.636  40.659  75.090  1.00  0.00           N  
ATOM   4315  H   GLY   276      52.824  40.493  74.111  1.00  0.00           H  
ATOM   4316  CA  GLY   276      51.364  40.202  75.628  1.00  0.00           C  
ATOM   4317  HA2 GLY   276      50.958  41.017  76.226  1.00  0.00           H  
ATOM   4318  HA3 GLY   276      50.718  40.081  74.759  1.00  0.00           H  
ATOM   4319  C   GLY   276      51.394  38.904  76.493  1.00  0.00           C  
ATOM   4320  O   GLY   276      50.350  38.612  77.083  1.00  0.00           O  
ATOM   4321  N   ALA   277      52.501  38.222  76.620  1.00  0.00           N  
ATOM   4322  H   ALA   277      53.253  38.575  76.046  1.00  0.00           H  
ATOM   4323  CA  ALA   277      52.602  37.271  77.702  1.00  0.00           C  
ATOM   4324  HA  ALA   277      51.726  36.622  77.712  1.00  0.00           H  
ATOM   4325  CB  ALA   277      53.832  36.337  77.290  1.00  0.00           C  
ATOM   4326  HB1 ALA   277      54.785  36.840  77.455  1.00  0.00           H  
ATOM   4327  HB2 ALA   277      53.842  35.459  77.936  1.00  0.00           H  
ATOM   4328  HB3 ALA   277      53.591  36.062  76.263  1.00  0.00           H  
ATOM   4329  C   ALA   277      52.927  37.957  79.053  1.00  0.00           C  
ATOM   4330  O   ALA   277      52.791  37.276  80.037  1.00  0.00           O  
ATOM   4331  N   VAL   278      53.240  39.239  79.112  1.00  0.00           N  
ATOM   4332  H   VAL   278      53.281  39.851  78.310  1.00  0.00           H  
ATOM   4333  CA  VAL   278      53.364  39.893  80.500  1.00  0.00           C  
ATOM   4334  HA  VAL   278      53.523  39.135  81.267  1.00  0.00           H  
ATOM   4335  CB  VAL   278      54.638  40.757  80.494  1.00  0.00           C  
ATOM   4336  HB  VAL   278      54.567  41.540  79.739  1.00  0.00           H  
ATOM   4337  CG1 VAL   278      54.861  41.385  81.933  1.00  0.00           C  
ATOM   4338 HG11 VAL   278      55.821  41.886  82.056  1.00  0.00           H  
ATOM   4339 HG12 VAL   278      54.125  42.169  82.111  1.00  0.00           H  
ATOM   4340 HG13 VAL   278      54.725  40.645  82.721  1.00  0.00           H  
ATOM   4341  CG2 VAL   278      55.898  39.956  80.129  1.00  0.00           C  
ATOM   4342 HG21 VAL   278      56.836  40.507  80.196  1.00  0.00           H  
ATOM   4343 HG22 VAL   278      56.103  39.065  80.724  1.00  0.00           H  
ATOM   4344 HG23 VAL   278      55.863  39.531  79.126  1.00  0.00           H  
ATOM   4345  C   VAL   278      52.116  40.703  80.844  1.00  0.00           C  
ATOM   4346  O   VAL   278      51.631  40.577  82.006  1.00  0.00           O  
ATOM   4347  N   ASP   279      51.485  41.414  79.864  1.00  0.00           N  
ATOM   4348  H   ASP   279      51.948  41.533  78.975  1.00  0.00           H  
ATOM   4349  CA  ASP   279      50.319  42.244  80.114  1.00  0.00           C  
ATOM   4350  HA  ASP   279      49.935  42.039  81.114  1.00  0.00           H  
ATOM   4351  CB  ASP   279      50.902  43.687  80.045  1.00  0.00           C  
ATOM   4352  HB2 ASP   279      51.760  43.834  80.702  1.00  0.00           H  
ATOM   4353  HB3 ASP   279      51.301  43.796  79.037  1.00  0.00           H  
ATOM   4354  CG  ASP   279      49.889  44.860  80.300  1.00  0.00           C  
ATOM   4355  OD1 ASP   279      50.382  46.035  80.292  1.00  0.00           O  
ATOM   4356  OD2 ASP   279      48.698  44.615  80.568  1.00  0.00           O  
ATOM   4357  C   ASP   279      49.210  42.051  79.063  1.00  0.00           C  
ATOM   4358  O   ASP   279      49.523  42.124  77.860  1.00  0.00           O  
ATOM   4359  N   LYS   280      47.970  41.936  79.527  1.00  0.00           N  
ATOM   4360  H   LYS   280      47.798  41.974  80.521  1.00  0.00           H  
ATOM   4361  CA  LYS   280      46.804  41.827  78.662  1.00  0.00           C  
ATOM   4362  HA  LYS   280      46.934  41.015  77.946  1.00  0.00           H  
ATOM   4363  CB  LYS   280      45.598  41.561  79.586  1.00  0.00           C  
ATOM   4364  HB2 LYS   280      45.875  40.748  80.258  1.00  0.00           H  
ATOM   4365  HB3 LYS   280      45.426  42.487  80.134  1.00  0.00           H  
ATOM   4366  CG  LYS   280      44.366  41.062  78.747  1.00  0.00           C  
ATOM   4367  HG2 LYS   280      43.897  41.879  78.197  1.00  0.00           H  
ATOM   4368  HG3 LYS   280      44.714  40.340  78.008  1.00  0.00           H  
ATOM   4369  CD  LYS   280      43.297  40.385  79.622  1.00  0.00           C  
ATOM   4370  HD2 LYS   280      42.462  40.045  79.008  1.00  0.00           H  
ATOM   4371  HD3 LYS   280      43.743  39.497  80.068  1.00  0.00           H  
ATOM   4372  CE  LYS   280      42.789  41.271  80.751  1.00  0.00           C  
ATOM   4373  HE2 LYS   280      43.721  41.652  81.168  1.00  0.00           H  
ATOM   4374  HE3 LYS   280      42.344  42.156  80.299  1.00  0.00           H  
ATOM   4375  NZ  LYS   280      42.014  40.561  81.777  1.00  0.00           N  
ATOM   4376  HZ1 LYS   280      42.318  39.650  82.088  1.00  0.00           H  
ATOM   4377  HZ2 LYS   280      41.947  41.109  82.623  1.00  0.00           H  
ATOM   4378  HZ3 LYS   280      41.092  40.403  81.395  1.00  0.00           H  
ATOM   4379  C   LYS   280      46.589  43.134  77.867  1.00  0.00           C  
ATOM   4380  O   LYS   280      46.089  43.112  76.733  1.00  0.00           O  
ATOM   4381  N   ARG   281      46.859  44.299  78.442  1.00  0.00           N  
ATOM   4382  H   ARG   281      47.148  44.315  79.410  1.00  0.00           H  
ATOM   4383  CA  ARG   281      46.955  45.567  77.671  1.00  0.00           C  
ATOM   4384  HA  ARG   281      45.967  45.939  77.400  1.00  0.00           H  
ATOM   4385  CB  ARG   281      47.442  46.678  78.649  1.00  0.00           C  
ATOM   4386  HB2 ARG   281      48.440  46.415  79.002  1.00  0.00           H  
ATOM   4387  HB3 ARG   281      47.574  47.648  78.170  1.00  0.00           H  
ATOM   4388  CG  ARG   281      46.446  46.816  79.795  1.00  0.00           C  
ATOM   4389  HG2 ARG   281      45.440  47.108  79.495  1.00  0.00           H  
ATOM   4390  HG3 ARG   281      46.455  45.912  80.405  1.00  0.00           H  
ATOM   4391  CD  ARG   281      46.862  47.923  80.811  1.00  0.00           C  
ATOM   4392  HD2 ARG   281      46.770  48.847  80.241  1.00  0.00           H  
ATOM   4393  HD3 ARG   281      46.176  47.909  81.658  1.00  0.00           H  
ATOM   4394  NE  ARG   281      48.263  47.691  81.291  1.00  0.00           N  
ATOM   4395  HE  ARG   281      48.827  47.022  80.786  1.00  0.00           H  
ATOM   4396  CZ  ARG   281      48.881  48.284  82.269  1.00  0.00           C  
ATOM   4397  NH1 ARG   281      48.285  49.179  82.985  1.00  0.00           N  
ATOM   4398 HH11 ARG   281      47.299  49.395  82.939  1.00  0.00           H  
ATOM   4399 HH12 ARG   281      48.786  49.632  83.736  1.00  0.00           H  
ATOM   4400  NH2 ARG   281      50.107  47.850  82.552  1.00  0.00           N  
ATOM   4401 HH21 ARG   281      50.431  47.053  82.022  1.00  0.00           H  
ATOM   4402 HH22 ARG   281      50.432  47.930  83.505  1.00  0.00           H  
ATOM   4403  C   ARG   281      47.790  45.468  76.391  1.00  0.00           C  
ATOM   4404  O   ARG   281      47.206  45.794  75.395  1.00  0.00           O  
ATOM   4405  N   ALA   282      49.075  44.983  76.415  1.00  0.00           N  
ATOM   4406  H   ALA   282      49.538  44.754  77.282  1.00  0.00           H  
ATOM   4407  CA  ALA   282      49.893  44.729  75.269  1.00  0.00           C  
ATOM   4408  HA  ALA   282      49.993  45.693  74.772  1.00  0.00           H  
ATOM   4409  CB  ALA   282      51.292  44.439  75.800  1.00  0.00           C  
ATOM   4410  HB1 ALA   282      51.263  43.609  76.506  1.00  0.00           H  
ATOM   4411  HB2 ALA   282      51.963  44.280  74.956  1.00  0.00           H  
ATOM   4412  HB3 ALA   282      51.513  45.348  76.361  1.00  0.00           H  
ATOM   4413  C   ALA   282      49.395  43.615  74.317  1.00  0.00           C  
ATOM   4414  O   ALA   282      49.670  43.636  73.129  1.00  0.00           O  
ATOM   4415  N   ARG   283      48.731  42.602  74.793  1.00  0.00           N  
ATOM   4416  H   ARG   283      48.638  42.561  75.798  1.00  0.00           H  
ATOM   4417  CA  ARG   283      48.051  41.571  74.030  1.00  0.00           C  
ATOM   4418  HA  ARG   283      48.696  41.109  73.282  1.00  0.00           H  
ATOM   4419  CB  ARG   283      47.648  40.420  74.995  1.00  0.00           C  
ATOM   4420  HB2 ARG   283      48.445  40.202  75.706  1.00  0.00           H  
ATOM   4421  HB3 ARG   283      46.739  40.691  75.533  1.00  0.00           H  
ATOM   4422  CG  ARG   283      47.331  39.092  74.343  1.00  0.00           C  
ATOM   4423  HG2 ARG   283      46.675  39.158  73.475  1.00  0.00           H  
ATOM   4424  HG3 ARG   283      48.317  38.713  74.075  1.00  0.00           H  
ATOM   4425  CD  ARG   283      46.610  38.083  75.338  1.00  0.00           C  
ATOM   4426  HD2 ARG   283      46.502  37.114  74.851  1.00  0.00           H  
ATOM   4427  HD3 ARG   283      47.197  37.897  76.238  1.00  0.00           H  
ATOM   4428  NE  ARG   283      45.197  38.546  75.648  1.00  0.00           N  
ATOM   4429  HE  ARG   283      44.711  39.305  75.193  1.00  0.00           H  
ATOM   4430  CZ  ARG   283      44.538  38.003  76.617  1.00  0.00           C  
ATOM   4431  NH1 ARG   283      44.962  36.979  77.302  1.00  0.00           N  
ATOM   4432 HH11 ARG   283      45.788  36.425  77.128  1.00  0.00           H  
ATOM   4433 HH12 ARG   283      44.541  36.950  78.220  1.00  0.00           H  
ATOM   4434  NH2 ARG   283      43.335  38.411  76.886  1.00  0.00           N  
ATOM   4435 HH21 ARG   283      43.027  39.229  76.380  1.00  0.00           H  
ATOM   4436 HH22 ARG   283      42.620  37.839  77.313  1.00  0.00           H  
ATOM   4437  C   ARG   283      46.878  42.095  73.130  1.00  0.00           C  
ATOM   4438  O   ARG   283      46.923  41.799  71.918  1.00  0.00           O  
ATOM   4439  N   GLU   284      45.905  42.819  73.683  1.00  0.00           N  
ATOM   4440  H   GLU   284      46.055  43.164  74.621  1.00  0.00           H  
ATOM   4441  CA  GLU   284      44.822  43.559  72.969  1.00  0.00           C  
ATOM   4442  HA  GLU   284      44.372  42.823  72.303  1.00  0.00           H  
ATOM   4443  CB  GLU   284      43.683  43.888  74.024  1.00  0.00           C  
ATOM   4444  HB2 GLU   284      44.032  44.708  74.652  1.00  0.00           H  
ATOM   4445  HB3 GLU   284      42.858  44.209  73.388  1.00  0.00           H  
ATOM   4446  CG  GLU   284      43.164  42.780  74.877  1.00  0.00           C  
ATOM   4447  HG2 GLU   284      44.004  42.632  75.556  1.00  0.00           H  
ATOM   4448  HG3 GLU   284      42.274  43.080  75.429  1.00  0.00           H  
ATOM   4449  CD  GLU   284      43.059  41.421  74.298  1.00  0.00           C  
ATOM   4450  OE1 GLU   284      43.211  40.467  75.092  1.00  0.00           O  
ATOM   4451  OE2 GLU   284      42.670  41.269  73.117  1.00  0.00           O  
ATOM   4452  C   GLU   284      45.243  44.805  72.155  1.00  0.00           C  
ATOM   4453  O   GLU   284      44.850  45.047  71.029  1.00  0.00           O  
ATOM   4454  N   ALA   285      46.428  45.362  72.473  1.00  0.00           N  
ATOM   4455  H   ALA   285      46.869  45.231  73.373  1.00  0.00           H  
ATOM   4456  CA  ALA   285      47.084  46.272  71.538  1.00  0.00           C  
ATOM   4457  HA  ALA   285      46.431  46.958  70.998  1.00  0.00           H  
ATOM   4458  CB  ALA   285      48.022  47.171  72.332  1.00  0.00           C  
ATOM   4459  HB1 ALA   285      48.775  46.545  72.812  1.00  0.00           H  
ATOM   4460  HB2 ALA   285      48.571  47.889  71.722  1.00  0.00           H  
ATOM   4461  HB3 ALA   285      47.473  47.640  73.148  1.00  0.00           H  
ATOM   4462  C   ALA   285      47.797  45.543  70.349  1.00  0.00           C  
ATOM   4463  O   ALA   285      47.863  46.087  69.266  1.00  0.00           O  
ATOM   4464  N   GLY   286      48.172  44.257  70.568  1.00  0.00           N  
ATOM   4465  H   GLY   286      48.155  43.906  71.515  1.00  0.00           H  
ATOM   4466  CA  GLY   286      48.482  43.385  69.463  1.00  0.00           C  
ATOM   4467  HA2 GLY   286      49.115  43.963  68.790  1.00  0.00           H  
ATOM   4468  HA3 GLY   286      49.081  42.539  69.799  1.00  0.00           H  
ATOM   4469  C   GLY   286      47.327  42.926  68.559  1.00  0.00           C  
ATOM   4470  O   GLY   286      47.465  42.994  67.350  1.00  0.00           O  
ATOM   4471  N   ASN   287      46.147  42.718  69.094  1.00  0.00           N  
ATOM   4472  H   ASN   287      46.101  42.766  70.101  1.00  0.00           H  
ATOM   4473  CA  ASN   287      44.946  42.258  68.405  1.00  0.00           C  
ATOM   4474  HA  ASN   287      45.245  41.435  67.756  1.00  0.00           H  
ATOM   4475  CB  ASN   287      44.093  41.501  69.521  1.00  0.00           C  
ATOM   4476  HB2 ASN   287      43.767  42.030  70.416  1.00  0.00           H  
ATOM   4477  HB3 ASN   287      43.182  41.172  69.020  1.00  0.00           H  
ATOM   4478  CG  ASN   287      44.815  40.300  70.065  1.00  0.00           C  
ATOM   4479  OD1 ASN   287      45.648  39.685  69.447  1.00  0.00           O  
ATOM   4480  ND2 ASN   287      44.396  39.827  71.251  1.00  0.00           N  
ATOM   4481 HD21 ASN   287      44.874  38.996  71.570  1.00  0.00           H  
ATOM   4482 HD22 ASN   287      43.541  40.097  71.716  1.00  0.00           H  
ATOM   4483  C   ASN   287      44.269  43.324  67.559  1.00  0.00           C  
ATOM   4484  O   ASN   287      43.705  42.973  66.532  1.00  0.00           O  
ATOM   4485  N   ILE   288      44.352  44.595  67.906  1.00  0.00           N  
ATOM   4486  H   ILE   288      44.708  44.874  68.809  1.00  0.00           H  
ATOM   4487  CA  ILE   288      43.849  45.667  66.974  1.00  0.00           C  
ATOM   4488  HA  ILE   288      42.965  45.386  66.402  1.00  0.00           H  
ATOM   4489  CB  ILE   288      43.356  46.960  67.750  1.00  0.00           C  
ATOM   4490  HB  ILE   288      42.677  46.555  68.500  1.00  0.00           H  
ATOM   4491  CG2 ILE   288      44.443  47.720  68.484  1.00  0.00           C  
ATOM   4492 HG21 ILE   288      44.820  47.101  69.299  1.00  0.00           H  
ATOM   4493 HG22 ILE   288      45.243  48.027  67.811  1.00  0.00           H  
ATOM   4494 HG23 ILE   288      43.950  48.548  68.994  1.00  0.00           H  
ATOM   4495  CG1 ILE   288      42.358  47.735  66.823  1.00  0.00           C  
ATOM   4496 HG12 ILE   288      41.556  47.051  66.544  1.00  0.00           H  
ATOM   4497 HG13 ILE   288      42.821  48.063  65.893  1.00  0.00           H  
ATOM   4498  CD1 ILE   288      41.693  48.934  67.473  1.00  0.00           C  
ATOM   4499 HD11 ILE   288      42.407  49.592  67.969  1.00  0.00           H  
ATOM   4500 HD12 ILE   288      40.938  48.555  68.162  1.00  0.00           H  
ATOM   4501 HD13 ILE   288      41.146  49.397  66.652  1.00  0.00           H  
ATOM   4502  C   ILE   288      44.824  45.885  65.800  1.00  0.00           C  
ATOM   4503  O   ILE   288      44.450  46.442  64.760  1.00  0.00           O  
ATOM   4504  N   ASN   289      46.060  45.271  65.804  1.00  0.00           N  
ATOM   4505  H   ASN   289      46.398  44.804  66.633  1.00  0.00           H  
ATOM   4506  CA  ASN   289      47.039  45.384  64.761  1.00  0.00           C  
ATOM   4507  HA  ASN   289      46.551  45.915  63.944  1.00  0.00           H  
ATOM   4508  CB  ASN   289      48.152  46.410  65.257  1.00  0.00           C  
ATOM   4509  HB2 ASN   289      48.672  45.846  66.031  1.00  0.00           H  
ATOM   4510  HB3 ASN   289      48.870  46.669  64.478  1.00  0.00           H  
ATOM   4511  CG  ASN   289      47.511  47.750  65.737  1.00  0.00           C  
ATOM   4512  OD1 ASN   289      46.913  48.465  64.975  1.00  0.00           O  
ATOM   4513  ND2 ASN   289      47.617  48.054  66.975  1.00  0.00           N  
ATOM   4514 HD21 ASN   289      47.251  48.936  67.305  1.00  0.00           H  
ATOM   4515 HD22 ASN   289      48.031  47.424  67.647  1.00  0.00           H  
ATOM   4516  C   ASN   289      47.608  44.073  64.140  1.00  0.00           C  
ATOM   4517  O   ASN   289      48.676  44.044  63.578  1.00  0.00           O  
ATOM   4518  N   GLN   290      46.815  43.016  64.221  1.00  0.00           N  
ATOM   4519  H   GLN   290      45.924  43.088  64.691  1.00  0.00           H  
ATOM   4520  CA  GLN   290      47.407  41.663  64.011  1.00  0.00           C  
ATOM   4521  HA  GLN   290      48.291  41.675  64.648  1.00  0.00           H  
ATOM   4522  CB  GLN   290      46.440  40.601  64.654  1.00  0.00           C  
ATOM   4523  HB2 GLN   290      46.968  39.647  64.639  1.00  0.00           H  
ATOM   4524  HB3 GLN   290      46.388  40.858  65.711  1.00  0.00           H  
ATOM   4525  CG  GLN   290      44.972  40.466  64.104  1.00  0.00           C  
ATOM   4526  HG2 GLN   290      44.484  41.434  63.995  1.00  0.00           H  
ATOM   4527  HG3 GLN   290      45.082  40.049  63.103  1.00  0.00           H  
ATOM   4528  CD  GLN   290      44.005  39.603  64.951  1.00  0.00           C  
ATOM   4529  OE1 GLN   290      44.397  39.198  66.041  1.00  0.00           O  
ATOM   4530  NE2 GLN   290      42.775  39.401  64.627  1.00  0.00           N  
ATOM   4531 HE21 GLN   290      42.208  39.762  63.874  1.00  0.00           H  
ATOM   4532 HE22 GLN   290      42.261  38.960  65.376  1.00  0.00           H  
ATOM   4533  C   GLN   290      47.770  41.378  62.552  1.00  0.00           C  
ATOM   4534  O   GLN   290      48.396  40.368  62.174  1.00  0.00           O  
ATOM   4535  N   SER   291      47.329  42.251  61.603  1.00  0.00           N  
ATOM   4536  H   SER   291      46.836  43.060  61.953  1.00  0.00           H  
ATOM   4537  CA  SER   291      47.729  42.145  60.248  1.00  0.00           C  
ATOM   4538  HA  SER   291      47.636  41.094  59.977  1.00  0.00           H  
ATOM   4539  CB  SER   291      47.028  43.069  59.276  1.00  0.00           C  
ATOM   4540  HB2 SER   291      47.607  43.990  59.209  1.00  0.00           H  
ATOM   4541  HB3 SER   291      46.933  42.622  58.287  1.00  0.00           H  
ATOM   4542  OG  SER   291      45.700  43.187  59.564  1.00  0.00           O  
ATOM   4543  HG  SER   291      45.471  42.257  59.614  1.00  0.00           H  
ATOM   4544  C   SER   291      49.205  42.565  60.128  1.00  0.00           C  
ATOM   4545  O   SER   291      49.974  41.712  59.618  1.00  0.00           O  
ATOM   4546  N   LEU   292      49.593  43.736  60.649  1.00  0.00           N  
ATOM   4547  H   LEU   292      48.921  44.428  60.948  1.00  0.00           H  
ATOM   4548  CA  LEU   292      50.990  44.175  60.777  1.00  0.00           C  
ATOM   4549  HA  LEU   292      51.414  44.210  59.774  1.00  0.00           H  
ATOM   4550  CB  LEU   292      51.001  45.539  61.505  1.00  0.00           C  
ATOM   4551  HB2 LEU   292      50.556  45.447  62.495  1.00  0.00           H  
ATOM   4552  HB3 LEU   292      52.047  45.704  61.760  1.00  0.00           H  
ATOM   4553  CG  LEU   292      50.397  46.730  60.702  1.00  0.00           C  
ATOM   4554  HG  LEU   292      49.403  46.351  60.465  1.00  0.00           H  
ATOM   4555  CD1 LEU   292      50.145  48.005  61.423  1.00  0.00           C  
ATOM   4556 HD11 LEU   292      51.058  48.560  61.640  1.00  0.00           H  
ATOM   4557 HD12 LEU   292      49.530  48.593  60.742  1.00  0.00           H  
ATOM   4558 HD13 LEU   292      49.498  47.809  62.278  1.00  0.00           H  
ATOM   4559  CD2 LEU   292      51.095  47.103  59.370  1.00  0.00           C  
ATOM   4560 HD21 LEU   292      51.134  46.219  58.733  1.00  0.00           H  
ATOM   4561 HD22 LEU   292      50.487  47.791  58.783  1.00  0.00           H  
ATOM   4562 HD23 LEU   292      52.068  47.555  59.561  1.00  0.00           H  
ATOM   4563  C   LEU   292      51.896  43.234  61.584  1.00  0.00           C  
ATOM   4564  O   LEU   292      53.119  43.214  61.332  1.00  0.00           O  
ATOM   4565  N   LEU   293      51.391  42.544  62.533  1.00  0.00           N  
ATOM   4566  H   LEU   293      50.439  42.760  62.792  1.00  0.00           H  
ATOM   4567  CA  LEU   293      52.076  41.475  63.223  1.00  0.00           C  
ATOM   4568  HA  LEU   293      53.117  41.761  63.368  1.00  0.00           H  
ATOM   4569  CB  LEU   293      51.424  41.148  64.617  1.00  0.00           C  
ATOM   4570  HB2 LEU   293      50.402  40.818  64.429  1.00  0.00           H  
ATOM   4571  HB3 LEU   293      51.800  40.198  64.999  1.00  0.00           H  
ATOM   4572  CG  LEU   293      51.553  42.225  65.699  1.00  0.00           C  
ATOM   4573  HG  LEU   293      51.061  43.114  65.304  1.00  0.00           H  
ATOM   4574  CD1 LEU   293      50.811  41.890  67.019  1.00  0.00           C  
ATOM   4575 HD11 LEU   293      49.729  41.974  66.922  1.00  0.00           H  
ATOM   4576 HD12 LEU   293      51.026  40.838  67.207  1.00  0.00           H  
ATOM   4577 HD13 LEU   293      51.092  42.531  67.854  1.00  0.00           H  
ATOM   4578  CD2 LEU   293      53.010  42.450  65.981  1.00  0.00           C  
ATOM   4579 HD21 LEU   293      53.463  42.885  65.090  1.00  0.00           H  
ATOM   4580 HD22 LEU   293      52.955  43.192  66.777  1.00  0.00           H  
ATOM   4581 HD23 LEU   293      53.569  41.594  66.360  1.00  0.00           H  
ATOM   4582  C   LEU   293      52.235  40.202  62.405  1.00  0.00           C  
ATOM   4583  O   LEU   293      53.295  39.604  62.564  1.00  0.00           O  
ATOM   4584  N   THR   294      51.283  39.748  61.583  1.00  0.00           N  
ATOM   4585  H   THR   294      50.372  40.183  61.616  1.00  0.00           H  
ATOM   4586  CA  THR   294      51.488  38.659  60.543  1.00  0.00           C  
ATOM   4587  HA  THR   294      51.846  37.755  61.035  1.00  0.00           H  
ATOM   4588  CB  THR   294      50.161  38.402  59.778  1.00  0.00           C  
ATOM   4589  HB  THR   294      50.019  39.252  59.110  1.00  0.00           H  
ATOM   4590  CG2 THR   294      50.166  37.152  58.946  1.00  0.00           C  
ATOM   4591 HG21 THR   294      50.392  36.302  59.590  1.00  0.00           H  
ATOM   4592 HG22 THR   294      49.215  36.949  58.455  1.00  0.00           H  
ATOM   4593 HG23 THR   294      50.870  37.241  58.118  1.00  0.00           H  
ATOM   4594  OG1 THR   294      49.136  38.198  60.678  1.00  0.00           O  
ATOM   4595  HG1 THR   294      48.821  39.054  60.978  1.00  0.00           H  
ATOM   4596  C   THR   294      52.458  39.113  59.458  1.00  0.00           C  
ATOM   4597  O   THR   294      53.281  38.272  59.031  1.00  0.00           O  
ATOM   4598  N   LEU   295      52.221  40.235  58.819  1.00  0.00           N  
ATOM   4599  H   LEU   295      51.394  40.803  58.933  1.00  0.00           H  
ATOM   4600  CA  LEU   295      53.295  40.859  58.015  1.00  0.00           C  
ATOM   4601  HA  LEU   295      53.358  40.374  57.041  1.00  0.00           H  
ATOM   4602  CB  LEU   295      52.711  42.285  57.630  1.00  0.00           C  
ATOM   4603  HB2 LEU   295      51.884  42.147  56.934  1.00  0.00           H  
ATOM   4604  HB3 LEU   295      52.287  42.816  58.482  1.00  0.00           H  
ATOM   4605  CG  LEU   295      53.744  43.213  56.882  1.00  0.00           C  
ATOM   4606  HG  LEU   295      54.585  43.290  57.572  1.00  0.00           H  
ATOM   4607  CD1 LEU   295      54.067  42.630  55.450  1.00  0.00           C  
ATOM   4608 HD11 LEU   295      54.529  41.654  55.596  1.00  0.00           H  
ATOM   4609 HD12 LEU   295      53.224  42.584  54.759  1.00  0.00           H  
ATOM   4610 HD13 LEU   295      54.843  43.234  54.979  1.00  0.00           H  
ATOM   4611  CD2 LEU   295      53.194  44.598  56.747  1.00  0.00           C  
ATOM   4612 HD21 LEU   295      53.167  45.072  57.728  1.00  0.00           H  
ATOM   4613 HD22 LEU   295      53.932  45.139  56.154  1.00  0.00           H  
ATOM   4614 HD23 LEU   295      52.208  44.580  56.284  1.00  0.00           H  
ATOM   4615  C   LEU   295      54.640  40.916  58.675  1.00  0.00           C  
ATOM   4616  O   LEU   295      55.618  40.416  58.089  1.00  0.00           O  
ATOM   4617  N   GLY   296      54.681  41.268  59.946  1.00  0.00           N  
ATOM   4618  H   GLY   296      53.896  41.775  60.329  1.00  0.00           H  
ATOM   4619  CA  GLY   296      55.830  41.043  60.800  1.00  0.00           C  
ATOM   4620  HA2 GLY   296      56.695  41.567  60.393  1.00  0.00           H  
ATOM   4621  HA3 GLY   296      55.610  41.299  61.836  1.00  0.00           H  
ATOM   4622  C   GLY   296      56.326  39.558  60.886  1.00  0.00           C  
ATOM   4623  O   GLY   296      57.548  39.369  61.034  1.00  0.00           O  
ATOM   4624  N   ARG   297      55.460  38.538  60.852  1.00  0.00           N  
ATOM   4625  H   ARG   297      54.485  38.700  61.059  1.00  0.00           H  
ATOM   4626  CA  ARG   297      55.837  37.124  60.894  1.00  0.00           C  
ATOM   4627  HA  ARG   297      56.741  37.080  61.502  1.00  0.00           H  
ATOM   4628  CB  ARG   297      54.704  36.283  61.532  1.00  0.00           C  
ATOM   4629  HB2 ARG   297      53.742  36.396  61.033  1.00  0.00           H  
ATOM   4630  HB3 ARG   297      55.007  35.238  61.460  1.00  0.00           H  
ATOM   4631  CG  ARG   297      54.635  36.439  63.065  1.00  0.00           C  
ATOM   4632  HG2 ARG   297      55.456  35.811  63.411  1.00  0.00           H  
ATOM   4633  HG3 ARG   297      54.555  37.470  63.411  1.00  0.00           H  
ATOM   4634  CD  ARG   297      53.528  35.581  63.731  1.00  0.00           C  
ATOM   4635  HD2 ARG   297      53.762  34.538  63.515  1.00  0.00           H  
ATOM   4636  HD3 ARG   297      53.511  35.718  64.812  1.00  0.00           H  
ATOM   4637  NE  ARG   297      52.229  35.940  63.208  1.00  0.00           N  
ATOM   4638  HE  ARG   297      51.807  36.822  63.459  1.00  0.00           H  
ATOM   4639  CZ  ARG   297      51.442  35.027  62.627  1.00  0.00           C  
ATOM   4640  NH1 ARG   297      51.815  33.765  62.242  1.00  0.00           N  
ATOM   4641 HH11 ARG   297      52.686  33.310  62.475  1.00  0.00           H  
ATOM   4642 HH12 ARG   297      51.029  33.180  61.998  1.00  0.00           H  
ATOM   4643  NH2 ARG   297      50.256  35.332  62.169  1.00  0.00           N  
ATOM   4644 HH21 ARG   297      49.798  36.098  62.641  1.00  0.00           H  
ATOM   4645 HH22 ARG   297      49.684  34.560  61.857  1.00  0.00           H  
ATOM   4646  C   ARG   297      56.236  36.548  59.571  1.00  0.00           C  
ATOM   4647  O   ARG   297      56.941  35.533  59.595  1.00  0.00           O  
ATOM   4648  N   VAL   298      55.773  37.158  58.470  1.00  0.00           N  
ATOM   4649  H   VAL   298      55.206  37.989  58.561  1.00  0.00           H  
ATOM   4650  CA  VAL   298      56.161  36.835  57.087  1.00  0.00           C  
ATOM   4651  HA  VAL   298      56.212  35.750  56.994  1.00  0.00           H  
ATOM   4652  CB  VAL   298      55.119  37.380  55.974  1.00  0.00           C  
ATOM   4653  HB  VAL   298      54.763  38.372  56.252  1.00  0.00           H  
ATOM   4654  CG1 VAL   298      55.719  37.328  54.591  1.00  0.00           C  
ATOM   4655 HG11 VAL   298      56.475  38.103  54.467  1.00  0.00           H  
ATOM   4656 HG12 VAL   298      56.166  36.344  54.449  1.00  0.00           H  
ATOM   4657 HG13 VAL   298      55.008  37.325  53.764  1.00  0.00           H  
ATOM   4658  CG2 VAL   298      53.908  36.441  56.104  1.00  0.00           C  
ATOM   4659 HG21 VAL   298      54.142  35.440  55.741  1.00  0.00           H  
ATOM   4660 HG22 VAL   298      53.497  36.530  57.110  1.00  0.00           H  
ATOM   4661 HG23 VAL   298      53.168  36.733  55.359  1.00  0.00           H  
ATOM   4662  C   VAL   298      57.597  37.354  56.794  1.00  0.00           C  
ATOM   4663  O   VAL   298      58.376  36.770  56.027  1.00  0.00           O  
ATOM   4664  N   ILE   299      57.987  38.504  57.354  1.00  0.00           N  
ATOM   4665  H   ILE   299      57.298  39.031  57.870  1.00  0.00           H  
ATOM   4666  CA  ILE   299      59.236  39.232  57.055  1.00  0.00           C  
ATOM   4667  HA  ILE   299      59.564  39.258  56.016  1.00  0.00           H  
ATOM   4668  CB  ILE   299      59.221  40.671  57.438  1.00  0.00           C  
ATOM   4669  HB  ILE   299      58.652  40.694  58.367  1.00  0.00           H  
ATOM   4670  CG2 ILE   299      60.553  41.457  57.631  1.00  0.00           C  
ATOM   4671 HG21 ILE   299      60.934  41.088  58.584  1.00  0.00           H  
ATOM   4672 HG22 ILE   299      61.249  41.264  56.815  1.00  0.00           H  
ATOM   4673 HG23 ILE   299      60.439  42.541  57.672  1.00  0.00           H  
ATOM   4674  CG1 ILE   299      58.217  41.524  56.571  1.00  0.00           C  
ATOM   4675 HG12 ILE   299      57.449  40.851  56.189  1.00  0.00           H  
ATOM   4676 HG13 ILE   299      57.691  42.263  57.175  1.00  0.00           H  
ATOM   4677  CD1 ILE   299      58.844  42.239  55.346  1.00  0.00           C  
ATOM   4678 HD11 ILE   299      59.620  42.905  55.722  1.00  0.00           H  
ATOM   4679 HD12 ILE   299      59.265  41.553  54.612  1.00  0.00           H  
ATOM   4680 HD13 ILE   299      58.042  42.878  54.973  1.00  0.00           H  
ATOM   4681  C   ILE   299      60.361  38.374  57.703  1.00  0.00           C  
ATOM   4682  O   ILE   299      61.268  37.922  56.998  1.00  0.00           O  
ATOM   4683  N   THR   300      60.275  38.024  59.016  1.00  0.00           N  
ATOM   4684  H   THR   300      59.425  38.297  59.488  1.00  0.00           H  
ATOM   4685  CA  THR   300      61.234  37.101  59.675  1.00  0.00           C  
ATOM   4686  HA  THR   300      62.237  37.522  59.618  1.00  0.00           H  
ATOM   4687  CB  THR   300      60.854  36.949  61.139  1.00  0.00           C  
ATOM   4688  HB  THR   300      61.469  36.157  61.565  1.00  0.00           H  
ATOM   4689  CG2 THR   300      61.001  38.275  62.020  1.00  0.00           C  
ATOM   4690 HG21 THR   300      60.335  38.987  61.532  1.00  0.00           H  
ATOM   4691 HG22 THR   300      60.696  38.136  63.058  1.00  0.00           H  
ATOM   4692 HG23 THR   300      62.017  38.664  61.944  1.00  0.00           H  
ATOM   4693  OG1 THR   300      59.457  36.533  61.243  1.00  0.00           O  
ATOM   4694  HG1 THR   300      59.491  35.584  61.382  1.00  0.00           H  
ATOM   4695  C   THR   300      61.286  35.729  58.979  1.00  0.00           C  
ATOM   4696  O   THR   300      62.338  35.138  58.941  1.00  0.00           O  
ATOM   4697  N   ALA   301      60.163  35.131  58.561  1.00  0.00           N  
ATOM   4698  H   ALA   301      59.291  35.627  58.675  1.00  0.00           H  
ATOM   4699  CA  ALA   301      60.167  33.822  57.907  1.00  0.00           C  
ATOM   4700  HA  ALA   301      60.549  33.093  58.621  1.00  0.00           H  
ATOM   4701  CB  ALA   301      58.715  33.431  57.640  1.00  0.00           C  
ATOM   4702  HB1 ALA   301      58.047  33.630  58.478  1.00  0.00           H  
ATOM   4703  HB2 ALA   301      58.294  34.060  56.855  1.00  0.00           H  
ATOM   4704  HB3 ALA   301      58.683  32.364  57.423  1.00  0.00           H  
ATOM   4705  C   ALA   301      61.131  33.757  56.726  1.00  0.00           C  
ATOM   4706  O   ALA   301      61.989  32.893  56.586  1.00  0.00           O  
ATOM   4707  N   LEU   302      60.993  34.706  55.752  1.00  0.00           N  
ATOM   4708  H   LEU   302      60.389  35.467  56.029  1.00  0.00           H  
ATOM   4709  CA  LEU   302      61.728  34.919  54.517  1.00  0.00           C  
ATOM   4710  HA  LEU   302      61.720  33.964  53.992  1.00  0.00           H  
ATOM   4711  CB  LEU   302      61.010  36.052  53.728  1.00  0.00           C  
ATOM   4712  HB2 LEU   302      60.978  36.889  54.425  1.00  0.00           H  
ATOM   4713  HB3 LEU   302      61.685  36.362  52.930  1.00  0.00           H  
ATOM   4714  CG  LEU   302      59.595  35.749  53.191  1.00  0.00           C  
ATOM   4715  HG  LEU   302      58.978  35.261  53.946  1.00  0.00           H  
ATOM   4716  CD1 LEU   302      58.844  37.040  52.621  1.00  0.00           C  
ATOM   4717 HD11 LEU   302      57.852  36.779  52.252  1.00  0.00           H  
ATOM   4718 HD12 LEU   302      58.853  37.844  53.357  1.00  0.00           H  
ATOM   4719 HD13 LEU   302      59.419  37.431  51.782  1.00  0.00           H  
ATOM   4720  CD2 LEU   302      59.586  34.822  51.984  1.00  0.00           C  
ATOM   4721 HD21 LEU   302      60.098  35.216  51.106  1.00  0.00           H  
ATOM   4722 HD22 LEU   302      60.077  33.898  52.289  1.00  0.00           H  
ATOM   4723 HD23 LEU   302      58.565  34.537  51.731  1.00  0.00           H  
ATOM   4724  C   LEU   302      63.224  35.176  54.768  1.00  0.00           C  
ATOM   4725  O   LEU   302      64.063  34.598  54.083  1.00  0.00           O  
ATOM   4726  N   VAL   303      63.509  35.969  55.740  1.00  0.00           N  
ATOM   4727  H   VAL   303      62.734  36.570  55.982  1.00  0.00           H  
ATOM   4728  CA  VAL   303      64.866  36.221  56.259  1.00  0.00           C  
ATOM   4729  HA  VAL   303      65.493  36.497  55.411  1.00  0.00           H  
ATOM   4730  CB  VAL   303      64.921  37.358  57.348  1.00  0.00           C  
ATOM   4731  HB  VAL   303      64.115  37.292  58.079  1.00  0.00           H  
ATOM   4732  CG1 VAL   303      66.243  37.544  58.153  1.00  0.00           C  
ATOM   4733 HG11 VAL   303      66.030  38.325  58.883  1.00  0.00           H  
ATOM   4734 HG12 VAL   303      66.591  36.618  58.610  1.00  0.00           H  
ATOM   4735 HG13 VAL   303      66.999  37.801  57.411  1.00  0.00           H  
ATOM   4736  CG2 VAL   303      64.794  38.774  56.679  1.00  0.00           C  
ATOM   4737 HG21 VAL   303      64.869  39.604  57.382  1.00  0.00           H  
ATOM   4738 HG22 VAL   303      65.497  38.896  55.854  1.00  0.00           H  
ATOM   4739 HG23 VAL   303      63.788  38.893  56.277  1.00  0.00           H  
ATOM   4740  C   VAL   303      65.558  34.988  56.835  1.00  0.00           C  
ATOM   4741  O   VAL   303      66.726  34.831  56.554  1.00  0.00           O  
ATOM   4742  N   GLU   304      64.963  34.169  57.727  1.00  0.00           N  
ATOM   4743  H   GLU   304      64.032  34.465  57.983  1.00  0.00           H  
ATOM   4744  CA  GLU   304      65.485  32.912  58.214  1.00  0.00           C  
ATOM   4745  HA  GLU   304      66.524  32.985  58.538  1.00  0.00           H  
ATOM   4746  CB  GLU   304      64.815  32.341  59.460  1.00  0.00           C  
ATOM   4747  HB2 GLU   304      63.774  32.054  59.312  1.00  0.00           H  
ATOM   4748  HB3 GLU   304      65.390  31.525  59.898  1.00  0.00           H  
ATOM   4749  CG  GLU   304      64.688  33.367  60.627  1.00  0.00           C  
ATOM   4750  HG2 GLU   304      64.008  34.117  60.223  1.00  0.00           H  
ATOM   4751  HG3 GLU   304      64.181  32.876  61.458  1.00  0.00           H  
ATOM   4752  CD  GLU   304      66.007  33.995  61.056  1.00  0.00           C  
ATOM   4753  OE1 GLU   304      67.142  33.436  60.898  1.00  0.00           O  
ATOM   4754  OE2 GLU   304      65.969  35.142  61.569  1.00  0.00           O  
ATOM   4755  C   GLU   304      65.565  31.731  57.166  1.00  0.00           C  
ATOM   4756  O   GLU   304      65.963  30.624  57.509  1.00  0.00           O  
ATOM   4757  N   ARG   305      64.921  31.964  55.958  1.00  0.00           N  
ATOM   4758  H   ARG   305      64.607  32.912  55.809  1.00  0.00           H  
ATOM   4759  CA  ARG   305      64.544  31.029  54.886  1.00  0.00           C  
ATOM   4760  HA  ARG   305      63.963  31.557  54.129  1.00  0.00           H  
ATOM   4761  CB  ARG   305      65.911  30.567  54.212  1.00  0.00           C  
ATOM   4762  HB2 ARG   305      66.296  29.674  54.706  1.00  0.00           H  
ATOM   4763  HB3 ARG   305      65.639  30.334  53.183  1.00  0.00           H  
ATOM   4764  CG  ARG   305      67.076  31.597  54.025  1.00  0.00           C  
ATOM   4765  HG2 ARG   305      67.541  31.843  54.980  1.00  0.00           H  
ATOM   4766  HG3 ARG   305      67.827  31.148  53.375  1.00  0.00           H  
ATOM   4767  CD  ARG   305      66.633  32.902  53.473  1.00  0.00           C  
ATOM   4768  HD2 ARG   305      66.103  32.756  52.532  1.00  0.00           H  
ATOM   4769  HD3 ARG   305      66.048  33.413  54.238  1.00  0.00           H  
ATOM   4770  NE  ARG   305      67.700  33.792  53.061  1.00  0.00           N  
ATOM   4771  HE  ARG   305      68.648  33.455  52.975  1.00  0.00           H  
ATOM   4772  CZ  ARG   305      67.596  35.072  52.972  1.00  0.00           C  
ATOM   4773  NH1 ARG   305      66.491  35.736  53.127  1.00  0.00           N  
ATOM   4774 HH11 ARG   305      65.586  35.367  53.382  1.00  0.00           H  
ATOM   4775 HH12 ARG   305      66.524  36.744  53.176  1.00  0.00           H  
ATOM   4776  NH2 ARG   305      68.641  35.766  52.676  1.00  0.00           N  
ATOM   4777 HH21 ARG   305      69.473  35.269  52.393  1.00  0.00           H  
ATOM   4778 HH22 ARG   305      68.656  36.775  52.634  1.00  0.00           H  
ATOM   4779  C   ARG   305      63.723  29.831  55.348  1.00  0.00           C  
ATOM   4780  O   ARG   305      64.099  28.691  55.056  1.00  0.00           O  
ATOM   4781  N   THR   306      62.670  30.058  56.061  1.00  0.00           N  
ATOM   4782  H   THR   306      62.428  31.029  56.200  1.00  0.00           H  
ATOM   4783  CA  THR   306      61.818  29.071  56.770  1.00  0.00           C  
ATOM   4784  HA  THR   306      62.497  28.454  57.358  1.00  0.00           H  
ATOM   4785  CB  THR   306      60.835  29.869  57.716  1.00  0.00           C  
ATOM   4786  HB  THR   306      60.183  30.454  57.067  1.00  0.00           H  
ATOM   4787  CG2 THR   306      59.861  29.067  58.619  1.00  0.00           C  
ATOM   4788 HG21 THR   306      60.399  28.579  59.432  1.00  0.00           H  
ATOM   4789 HG22 THR   306      59.054  29.706  58.978  1.00  0.00           H  
ATOM   4790 HG23 THR   306      59.338  28.314  58.031  1.00  0.00           H  
ATOM   4791  OG1 THR   306      61.420  30.843  58.449  1.00  0.00           O  
ATOM   4792  HG1 THR   306      61.900  31.429  57.859  1.00  0.00           H  
ATOM   4793  C   THR   306      60.981  28.151  55.875  1.00  0.00           C  
ATOM   4794  O   THR   306      60.425  28.630  54.850  1.00  0.00           O  
ATOM   4795  N   PRO   307      60.811  26.862  56.171  1.00  0.00           N  
ATOM   4796  CD  PRO   307      61.450  26.124  57.328  1.00  0.00           C  
ATOM   4797  HD2 PRO   307      60.719  26.193  58.134  1.00  0.00           H  
ATOM   4798  HD3 PRO   307      62.489  26.419  57.472  1.00  0.00           H  
ATOM   4799  CG  PRO   307      61.574  24.665  56.918  1.00  0.00           C  
ATOM   4800  HG2 PRO   307      61.457  23.962  57.742  1.00  0.00           H  
ATOM   4801  HG3 PRO   307      62.479  24.439  56.353  1.00  0.00           H  
ATOM   4802  CB  PRO   307      60.419  24.552  55.983  1.00  0.00           C  
ATOM   4803  HB2 PRO   307      59.598  24.389  56.681  1.00  0.00           H  
ATOM   4804  HB3 PRO   307      60.615  23.709  55.321  1.00  0.00           H  
ATOM   4805  CA  PRO   307      60.168  25.918  55.285  1.00  0.00           C  
ATOM   4806  HA  PRO   307      60.627  25.963  54.297  1.00  0.00           H  
ATOM   4807  C   PRO   307      58.645  26.113  55.084  1.00  0.00           C  
ATOM   4808  O   PRO   307      58.045  25.267  54.404  1.00  0.00           O  
ATOM   4809  N   HIE   308      58.061  27.151  55.722  1.00  0.00           N  
ATOM   4810  H   HIE   308      58.735  27.670  56.268  1.00  0.00           H  
ATOM   4811  CA  HIE   308      56.746  27.656  55.429  1.00  0.00           C  
ATOM   4812  HA  HIE   308      56.627  27.411  54.373  1.00  0.00           H  
ATOM   4813  CB  HIE   308      55.693  26.865  56.161  1.00  0.00           C  
ATOM   4814  HB2 HIE   308      55.694  25.822  55.844  1.00  0.00           H  
ATOM   4815  HB3 HIE   308      55.816  26.933  57.242  1.00  0.00           H  
ATOM   4816  CG  HIE   308      54.299  27.400  55.879  1.00  0.00           C  
ATOM   4817  ND1 HIE   308      53.613  27.506  54.684  1.00  0.00           N  
ATOM   4818  CE1 HIE   308      52.358  27.894  54.936  1.00  0.00           C  
ATOM   4819  HE1 HIE   308      51.592  27.978  54.179  1.00  0.00           H  
ATOM   4820  NE2 HIE   308      52.225  28.167  56.211  1.00  0.00           N  
ATOM   4821  HE2 HIE   308      51.332  28.380  56.632  1.00  0.00           H  
ATOM   4822  CD2 HIE   308      53.417  27.828  56.824  1.00  0.00           C  
ATOM   4823  HD2 HIE   308      53.645  27.990  57.867  1.00  0.00           H  
ATOM   4824  C   HIE   308      56.655  29.210  55.610  1.00  0.00           C  
ATOM   4825  O   HIE   308      57.241  29.675  56.579  1.00  0.00           O  
ATOM   4826  N   VAL   309      55.874  29.942  54.787  1.00  0.00           N  
ATOM   4827  H   VAL   309      55.457  29.415  54.032  1.00  0.00           H  
ATOM   4828  CA  VAL   309      55.700  31.365  54.853  1.00  0.00           C  
ATOM   4829  HA  VAL   309      56.398  31.808  55.564  1.00  0.00           H  
ATOM   4830  CB  VAL   309      56.096  32.104  53.501  1.00  0.00           C  
ATOM   4831  HB  VAL   309      55.477  31.853  52.640  1.00  0.00           H  
ATOM   4832  CG1 VAL   309      55.983  33.641  53.666  1.00  0.00           C  
ATOM   4833 HG11 VAL   309      56.446  34.131  52.810  1.00  0.00           H  
ATOM   4834 HG12 VAL   309      54.925  33.903  53.698  1.00  0.00           H  
ATOM   4835 HG13 VAL   309      56.492  33.964  54.574  1.00  0.00           H  
ATOM   4836  CG2 VAL   309      57.552  31.880  53.157  1.00  0.00           C  
ATOM   4837 HG21 VAL   309      57.690  30.821  52.935  1.00  0.00           H  
ATOM   4838 HG22 VAL   309      57.849  32.423  52.259  1.00  0.00           H  
ATOM   4839 HG23 VAL   309      58.175  32.212  53.987  1.00  0.00           H  
ATOM   4840  C   VAL   309      54.251  31.684  55.131  1.00  0.00           C  
ATOM   4841  O   VAL   309      53.452  31.375  54.294  1.00  0.00           O  
ATOM   4842  N   PRO   310      53.872  32.332  56.307  1.00  0.00           N  
ATOM   4843  CD  PRO   310      54.824  32.659  57.403  1.00  0.00           C  
ATOM   4844  HD2 PRO   310      55.653  33.287  57.075  1.00  0.00           H  
ATOM   4845  HD3 PRO   310      55.215  31.782  57.919  1.00  0.00           H  
ATOM   4846  CG  PRO   310      53.979  33.341  58.508  1.00  0.00           C  
ATOM   4847  HG2 PRO   310      54.070  34.418  58.366  1.00  0.00           H  
ATOM   4848  HG3 PRO   310      54.370  32.998  59.465  1.00  0.00           H  
ATOM   4849  CB  PRO   310      52.592  32.829  58.337  1.00  0.00           C  
ATOM   4850  HB2 PRO   310      51.765  33.379  58.784  1.00  0.00           H  
ATOM   4851  HB3 PRO   310      52.662  31.816  58.733  1.00  0.00           H  
ATOM   4852  CA  PRO   310      52.512  32.463  56.811  1.00  0.00           C  
ATOM   4853  HA  PRO   310      51.972  31.516  56.799  1.00  0.00           H  
ATOM   4854  C   PRO   310      51.604  33.395  55.982  1.00  0.00           C  
ATOM   4855  O   PRO   310      50.731  34.047  56.567  1.00  0.00           O  
ATOM   4856  N   TYR   311      51.772  33.548  54.643  1.00  0.00           N  
ATOM   4857  H   TYR   311      52.564  33.116  54.189  1.00  0.00           H  
ATOM   4858  CA  TYR   311      51.019  34.412  53.775  1.00  0.00           C  
ATOM   4859  HA  TYR   311      51.397  35.410  53.996  1.00  0.00           H  
ATOM   4860  CB  TYR   311      51.184  34.077  52.346  1.00  0.00           C  
ATOM   4861  HB2 TYR   311      50.829  33.063  52.163  1.00  0.00           H  
ATOM   4862  HB3 TYR   311      50.510  34.729  51.791  1.00  0.00           H  
ATOM   4863  CG  TYR   311      52.581  34.202  51.845  1.00  0.00           C  
ATOM   4864  CD1 TYR   311      53.270  35.462  51.979  1.00  0.00           C  
ATOM   4865  HD1 TYR   311      52.898  36.328  52.506  1.00  0.00           H  
ATOM   4866  CE1 TYR   311      54.543  35.587  51.334  1.00  0.00           C  
ATOM   4867  HE1 TYR   311      55.153  36.478  51.322  1.00  0.00           H  
ATOM   4868  CZ  TYR   311      55.031  34.525  50.526  1.00  0.00           C  
ATOM   4869  OH  TYR   311      56.266  34.622  49.908  1.00  0.00           O  
ATOM   4870  HH  TYR   311      56.504  35.547  49.810  1.00  0.00           H  
ATOM   4871  CE2 TYR   311      54.259  33.403  50.285  1.00  0.00           C  
ATOM   4872  HE2 TYR   311      54.738  32.705  49.614  1.00  0.00           H  
ATOM   4873  CD2 TYR   311      53.043  33.205  50.971  1.00  0.00           C  
ATOM   4874  HD2 TYR   311      52.486  32.281  50.925  1.00  0.00           H  
ATOM   4875  C   TYR   311      49.494  34.332  54.039  1.00  0.00           C  
ATOM   4876  O   TYR   311      48.859  35.422  54.106  1.00  0.00           O  
ATOM   4877  N   ARG   312      48.977  33.116  54.243  1.00  0.00           N  
ATOM   4878  H   ARG   312      49.557  32.290  54.231  1.00  0.00           H  
ATOM   4879  CA  ARG   312      47.528  32.941  54.315  1.00  0.00           C  
ATOM   4880  HA  ARG   312      47.130  33.557  53.509  1.00  0.00           H  
ATOM   4881  CB  ARG   312      47.186  31.439  53.991  1.00  0.00           C  
ATOM   4882  HB2 ARG   312      47.538  30.827  54.822  1.00  0.00           H  
ATOM   4883  HB3 ARG   312      46.096  31.453  54.011  1.00  0.00           H  
ATOM   4884  CG  ARG   312      47.772  31.008  52.675  1.00  0.00           C  
ATOM   4885  HG2 ARG   312      47.505  31.541  51.762  1.00  0.00           H  
ATOM   4886  HG3 ARG   312      48.859  30.953  52.730  1.00  0.00           H  
ATOM   4887  CD  ARG   312      47.212  29.622  52.334  1.00  0.00           C  
ATOM   4888  HD2 ARG   312      47.472  28.940  53.143  1.00  0.00           H  
ATOM   4889  HD3 ARG   312      46.123  29.658  52.279  1.00  0.00           H  
ATOM   4890  NE  ARG   312      47.806  29.229  51.027  1.00  0.00           N  
ATOM   4891  HE  ARG   312      48.629  28.643  51.004  1.00  0.00           H  
ATOM   4892  CZ  ARG   312      47.287  29.466  49.846  1.00  0.00           C  
ATOM   4893  NH1 ARG   312      46.210  30.172  49.535  1.00  0.00           N  
ATOM   4894 HH11 ARG   312      45.601  30.642  50.189  1.00  0.00           H  
ATOM   4895 HH12 ARG   312      45.865  30.242  48.588  1.00  0.00           H  
ATOM   4896  NH2 ARG   312      47.783  28.908  48.769  1.00  0.00           N  
ATOM   4897 HH21 ARG   312      48.673  28.430  48.758  1.00  0.00           H  
ATOM   4898 HH22 ARG   312      47.363  29.187  47.894  1.00  0.00           H  
ATOM   4899  C   ARG   312      46.819  33.333  55.631  1.00  0.00           C  
ATOM   4900  O   ARG   312      45.604  33.289  55.570  1.00  0.00           O  
ATOM   4901  N   GLU   313      47.535  33.756  56.645  1.00  0.00           N  
ATOM   4902  H   GLU   313      48.543  33.719  56.596  1.00  0.00           H  
ATOM   4903  CA  GLU   313      46.887  34.182  57.893  1.00  0.00           C  
ATOM   4904  HA  GLU   313      45.994  33.566  58.001  1.00  0.00           H  
ATOM   4905  CB  GLU   313      47.846  34.027  59.035  1.00  0.00           C  
ATOM   4906  HB2 GLU   313      48.589  34.826  59.034  1.00  0.00           H  
ATOM   4907  HB3 GLU   313      47.302  34.254  59.951  1.00  0.00           H  
ATOM   4908  CG  GLU   313      48.496  32.619  59.145  1.00  0.00           C  
ATOM   4909  HG2 GLU   313      47.701  31.873  59.131  1.00  0.00           H  
ATOM   4910  HG3 GLU   313      49.152  32.457  58.290  1.00  0.00           H  
ATOM   4911  CD  GLU   313      49.304  32.299  60.358  1.00  0.00           C  
ATOM   4912  OE1 GLU   313      49.959  31.209  60.380  1.00  0.00           O  
ATOM   4913  OE2 GLU   313      49.224  33.049  61.372  1.00  0.00           O  
ATOM   4914  C   GLU   313      46.409  35.639  57.951  1.00  0.00           C  
ATOM   4915  O   GLU   313      45.627  36.030  58.806  1.00  0.00           O  
ATOM   4916  N   SER   314      46.701  36.474  56.948  1.00  0.00           N  
ATOM   4917  H   SER   314      47.315  36.156  56.212  1.00  0.00           H  
ATOM   4918  CA  SER   314      46.131  37.741  56.811  1.00  0.00           C  
ATOM   4919  HA  SER   314      45.201  37.806  57.374  1.00  0.00           H  
ATOM   4920  CB  SER   314      47.111  38.702  57.499  1.00  0.00           C  
ATOM   4921  HB2 SER   314      47.273  38.405  58.535  1.00  0.00           H  
ATOM   4922  HB3 SER   314      48.108  38.591  57.073  1.00  0.00           H  
ATOM   4923  OG  SER   314      46.779  40.098  57.309  1.00  0.00           O  
ATOM   4924  HG  SER   314      45.936  40.060  57.767  1.00  0.00           H  
ATOM   4925  C   SER   314      45.918  38.289  55.386  1.00  0.00           C  
ATOM   4926  O   SER   314      46.525  37.770  54.425  1.00  0.00           O  
ATOM   4927  N   LYS   315      44.884  39.134  55.210  1.00  0.00           N  
ATOM   4928  H   LYS   315      44.339  39.383  56.022  1.00  0.00           H  
ATOM   4929  CA  LYS   315      44.413  39.632  53.870  1.00  0.00           C  
ATOM   4930  HA  LYS   315      44.461  38.820  53.144  1.00  0.00           H  
ATOM   4931  CB  LYS   315      42.994  40.146  53.926  1.00  0.00           C  
ATOM   4932  HB2 LYS   315      42.701  40.041  54.971  1.00  0.00           H  
ATOM   4933  HB3 LYS   315      42.995  41.191  53.616  1.00  0.00           H  
ATOM   4934  CG  LYS   315      41.943  39.369  53.126  1.00  0.00           C  
ATOM   4935  HG2 LYS   315      41.024  39.852  53.458  1.00  0.00           H  
ATOM   4936  HG3 LYS   315      42.011  39.584  52.060  1.00  0.00           H  
ATOM   4937  CD  LYS   315      41.878  37.820  53.299  1.00  0.00           C
[truncated: 69,534 more chars]
