# Supplementary material for: Molecular Dynamics Simulations Provide Further Insights into the Allosteric Regulation of the Kinesin‑5 Motor Domain by Loop 5
Source: J Chem Inf Model. 2026 Mar 12;66(7):4101–15. doi: 10.1021/acs.jcim.5c02999 (PMC13080997; doi:10.1021/acs.jcim.5c02999)
Supplement: Supplementary file 2 [file ci5c02999_si_002.zip › Electronic_Supporting_Information/Loop_Clustering/Output/Reconstituted_structures_from_clust/ATP_c1.pdb]

CRYST1   97.981   98.487   98.114  90.00  90.00  90.00               1
ATOM      1  N   MET     1      61.010  71.662  55.909  1.00  0.00           N  
ATOM      2  H1  MET     1      61.290  72.458  56.464  1.00  0.00           H  
ATOM      3  H2  MET     1      60.044  71.814  55.656  1.00  0.00           H  
ATOM      4  H3  MET     1      61.072  70.833  56.483  1.00  0.00           H  
ATOM      5  CA  MET     1      61.888  71.594  54.732  1.00  0.00           C  
ATOM      6  HA  MET     1      61.483  72.349  54.058  1.00  0.00           H  
ATOM      7  CB  MET     1      63.301  71.897  55.191  1.00  0.00           C  
ATOM      8  HB2 MET     1      63.229  72.929  55.535  1.00  0.00           H  
ATOM      9  HB3 MET     1      63.619  71.229  55.992  1.00  0.00           H  
ATOM     10  CG  MET     1      64.285  72.063  54.067  1.00  0.00           C  
ATOM     11  HG2 MET     1      63.837  72.736  53.337  1.00  0.00           H  
ATOM     12  HG3 MET     1      65.120  72.655  54.441  1.00  0.00           H  
ATOM     13  SD  MET     1      64.956  70.563  53.197  1.00  0.00           S  
ATOM     14  CE  MET     1      65.800  69.731  54.598  1.00  0.00           C  
ATOM     15  HE1 MET     1      66.626  70.383  54.884  1.00  0.00           H  
ATOM     16  HE2 MET     1      65.071  69.642  55.402  1.00  0.00           H  
ATOM     17  HE3 MET     1      66.271  68.835  54.193  1.00  0.00           H  
ATOM     18  C   MET     1      61.768  70.225  54.150  1.00  0.00           C  
ATOM     19  O   MET     1      61.697  69.319  54.995  1.00  0.00           O  
ATOM     20  N   ALA     2      61.558  70.019  52.841  1.00  0.00           N  
ATOM     21  H   ALA     2      61.462  70.855  52.282  1.00  0.00           H  
ATOM     22  CA  ALA     2      61.465  68.745  52.191  1.00  0.00           C  
ATOM     23  HA  ALA     2      62.102  68.136  52.833  1.00  0.00           H  
ATOM     24  CB  ALA     2      60.061  68.220  52.297  1.00  0.00           C  
ATOM     25  HB1 ALA     2      59.843  67.254  51.842  1.00  0.00           H  
ATOM     26  HB2 ALA     2      59.793  68.063  53.342  1.00  0.00           H  
ATOM     27  HB3 ALA     2      59.368  68.925  51.838  1.00  0.00           H  
ATOM     28  C   ALA     2      62.155  68.739  50.776  1.00  0.00           C  
ATOM     29  O   ALA     2      61.861  69.505  49.864  1.00  0.00           O  
ATOM     30  N   SER     3      63.202  67.917  50.614  1.00  0.00           N  
ATOM     31  H   SER     3      63.516  67.405  51.426  1.00  0.00           H  
ATOM     32  CA  SER     3      63.955  67.662  49.347  1.00  0.00           C  
ATOM     33  HA  SER     3      64.435  68.589  49.035  1.00  0.00           H  
ATOM     34  CB  SER     3      65.088  66.658  49.673  1.00  0.00           C  
ATOM     35  HB2 SER     3      65.829  67.086  50.349  1.00  0.00           H  
ATOM     36  HB3 SER     3      64.723  65.791  50.224  1.00  0.00           H  
ATOM     37  OG  SER     3      65.768  66.248  48.475  1.00  0.00           O  
ATOM     38  HG  SER     3      66.546  66.769  48.265  1.00  0.00           H  
ATOM     39  C   SER     3      63.077  67.192  48.151  1.00  0.00           C  
ATOM     40  O   SER     3      61.979  66.704  48.303  1.00  0.00           O  
ATOM     41  N   GLN     4      63.645  67.413  46.961  1.00  0.00           N  
ATOM     42  H   GLN     4      64.606  67.722  46.995  1.00  0.00           H  
ATOM     43  CA  GLN     4      62.890  67.439  45.695  1.00  0.00           C  
ATOM     44  HA  GLN     4      62.156  68.225  45.872  1.00  0.00           H  
ATOM     45  CB  GLN     4      63.824  67.916  44.566  1.00  0.00           C  
ATOM     46  HB2 GLN     4      63.946  68.995  44.662  1.00  0.00           H  
ATOM     47  HB3 GLN     4      64.781  67.437  44.770  1.00  0.00           H  
ATOM     48  CG  GLN     4      63.427  67.708  43.116  1.00  0.00           C  
ATOM     49  HG2 GLN     4      64.295  67.965  42.508  1.00  0.00           H  
ATOM     50  HG3 GLN     4      63.218  66.664  42.882  1.00  0.00           H  
ATOM     51  CD  GLN     4      62.139  68.377  42.665  1.00  0.00           C  
ATOM     52  OE1 GLN     4      61.615  69.285  43.311  1.00  0.00           O  
ATOM     53  NE2 GLN     4      61.587  68.015  41.567  1.00  0.00           N  
ATOM     54 HE21 GLN     4      61.962  67.327  40.930  1.00  0.00           H  
ATOM     55 HE22 GLN     4      60.850  68.542  41.122  1.00  0.00           H  
ATOM     56  C   GLN     4      62.067  66.210  45.345  1.00  0.00           C  
ATOM     57  O   GLN     4      60.984  66.401  44.839  1.00  0.00           O  
ATOM     58  N   PRO     5      62.586  64.959  45.570  1.00  0.00           N  
ATOM     59  CD  PRO     5      63.986  64.683  45.862  1.00  0.00           C  
ATOM     60  HD2 PRO     5      64.154  64.454  46.914  1.00  0.00           H  
ATOM     61  HD3 PRO     5      64.589  65.508  45.483  1.00  0.00           H  
ATOM     62  CG  PRO     5      64.345  63.529  44.947  1.00  0.00           C  
ATOM     63  HG2 PRO     5      65.068  62.944  45.514  1.00  0.00           H  
ATOM     64  HG3 PRO     5      64.777  63.867  44.005  1.00  0.00           H  
ATOM     65  CB  PRO     5      63.018  62.771  44.769  1.00  0.00           C  
ATOM     66  HB2 PRO     5      63.169  61.830  45.299  1.00  0.00           H  
ATOM     67  HB3 PRO     5      63.019  62.593  43.694  1.00  0.00           H  
ATOM     68  CA  PRO     5      61.895  63.674  45.307  1.00  0.00           C  
ATOM     69  HA  PRO     5      61.104  63.743  44.560  1.00  0.00           H  
ATOM     70  C   PRO     5      61.212  62.978  46.503  1.00  0.00           C  
ATOM     71  O   PRO     5      60.724  61.897  46.297  1.00  0.00           O  
ATOM     72  N   ASN     6      61.227  63.495  47.736  1.00  0.00           N  
ATOM     73  H   ASN     6      61.414  64.471  47.917  1.00  0.00           H  
ATOM     74  CA  ASN     6      60.857  62.562  48.859  1.00  0.00           C  
ATOM     75  HA  ASN     6      61.146  61.512  48.811  1.00  0.00           H  
ATOM     76  CB  ASN     6      61.580  63.036  50.137  1.00  0.00           C  
ATOM     77  HB2 ASN     6      61.367  64.084  50.346  1.00  0.00           H  
ATOM     78  HB3 ASN     6      61.217  62.401  50.944  1.00  0.00           H  
ATOM     79  CG  ASN     6      63.082  62.687  50.187  1.00  0.00           C  
ATOM     80  OD1 ASN     6      63.518  61.670  49.632  1.00  0.00           O  
ATOM     81  ND2 ASN     6      63.937  63.384  50.828  1.00  0.00           N  
ATOM     82 HD21 ASN     6      64.849  62.949  50.842  1.00  0.00           H  
ATOM     83 HD22 ASN     6      63.766  64.294  51.232  1.00  0.00           H  
ATOM     84  C   ASN     6      59.352  62.629  49.093  1.00  0.00           C  
ATOM     85  O   ASN     6      58.858  63.467  49.829  1.00  0.00           O  
ATOM     86  N   SER     7      58.630  61.915  48.254  1.00  0.00           N  
ATOM     87  H   SER     7      59.049  61.301  47.570  1.00  0.00           H  
ATOM     88  CA  SER     7      57.310  62.485  47.895  1.00  0.00           C  
ATOM     89  HA  SER     7      57.411  63.495  47.498  1.00  0.00           H  
ATOM     90  CB  SER     7      56.543  61.619  46.936  1.00  0.00           C  
ATOM     91  HB2 SER     7      57.125  61.522  46.019  1.00  0.00           H  
ATOM     92  HB3 SER     7      56.512  60.597  47.314  1.00  0.00           H  
ATOM     93  OG  SER     7      55.233  62.071  46.585  1.00  0.00           O  
ATOM     94  HG  SER     7      55.387  62.602  45.800  1.00  0.00           H  
ATOM     95  C   SER     7      56.486  62.662  49.122  1.00  0.00           C  
ATOM     96  O   SER     7      56.006  63.773  49.296  1.00  0.00           O  
ATOM     97  N   SER     8      56.374  61.649  50.009  1.00  0.00           N  
ATOM     98  H   SER     8      56.875  60.778  49.902  1.00  0.00           H  
ATOM     99  CA  SER     8      55.546  61.832  51.160  1.00  0.00           C  
ATOM    100  HA  SER     8      54.514  61.976  50.841  1.00  0.00           H  
ATOM    101  CB  SER     8      55.527  60.665  52.042  1.00  0.00           C  
ATOM    102  HB2 SER     8      56.570  60.360  52.132  1.00  0.00           H  
ATOM    103  HB3 SER     8      55.051  60.806  53.012  1.00  0.00           H  
ATOM    104  OG  SER     8      54.785  59.691  51.278  1.00  0.00           O  
ATOM    105  HG  SER     8      54.844  58.823  51.683  1.00  0.00           H  
ATOM    106  C   SER     8      55.955  63.054  52.093  1.00  0.00           C  
ATOM    107  O   SER     8      55.052  63.760  52.580  1.00  0.00           O  
ATOM    108  N   ALA     9      57.252  63.325  52.283  1.00  0.00           N  
ATOM    109  H   ALA     9      57.984  62.754  51.886  1.00  0.00           H  
ATOM    110  CA  ALA     9      57.519  64.525  53.097  1.00  0.00           C  
ATOM    111  HA  ALA     9      56.902  64.485  53.995  1.00  0.00           H  
ATOM    112  CB  ALA     9      58.962  64.446  53.525  1.00  0.00           C  
ATOM    113  HB1 ALA     9      59.642  64.427  52.673  1.00  0.00           H  
ATOM    114  HB2 ALA     9      59.183  65.312  54.150  1.00  0.00           H  
ATOM    115  HB3 ALA     9      59.135  63.551  54.124  1.00  0.00           H  
ATOM    116  C   ALA     9      57.249  65.796  52.294  1.00  0.00           C  
ATOM    117  O   ALA     9      56.759  66.806  52.821  1.00  0.00           O  
ATOM    118  N   LYS    10      57.409  65.871  50.957  1.00  0.00           N  
ATOM    119  H   LYS    10      57.674  64.983  50.555  1.00  0.00           H  
ATOM    120  CA  LYS    10      57.084  67.029  50.101  1.00  0.00           C  
ATOM    121  HA  LYS    10      57.440  67.936  50.589  1.00  0.00           H  
ATOM    122  CB  LYS    10      57.705  66.825  48.718  1.00  0.00           C  
ATOM    123  HB2 LYS    10      58.791  66.737  48.726  1.00  0.00           H  
ATOM    124  HB3 LYS    10      57.366  65.851  48.364  1.00  0.00           H  
ATOM    125  CG  LYS    10      57.321  67.877  47.645  1.00  0.00           C  
ATOM    126  HG2 LYS    10      57.837  67.578  46.733  1.00  0.00           H  
ATOM    127  HG3 LYS    10      56.253  67.862  47.431  1.00  0.00           H  
ATOM    128  CD  LYS    10      57.709  69.305  47.988  1.00  0.00           C  
ATOM    129  HD2 LYS    10      57.006  69.761  48.686  1.00  0.00           H  
ATOM    130  HD3 LYS    10      58.697  69.320  48.448  1.00  0.00           H  
ATOM    131  CE  LYS    10      57.782  70.154  46.743  1.00  0.00           C  
ATOM    132  HE2 LYS    10      58.441  69.670  46.022  1.00  0.00           H  
ATOM    133  HE3 LYS    10      56.770  70.075  46.345  1.00  0.00           H  
ATOM    134  NZ  LYS    10      58.065  71.588  47.091  1.00  0.00           N  
ATOM    135  HZ1 LYS    10      58.851  71.644  47.723  1.00  0.00           H  
ATOM    136  HZ2 LYS    10      58.270  72.180  46.299  1.00  0.00           H  
ATOM    137  HZ3 LYS    10      57.355  72.032  47.656  1.00  0.00           H  
ATOM    138  C   LYS    10      55.520  67.216  50.140  1.00  0.00           C  
ATOM    139  O   LYS    10      55.002  68.342  50.143  1.00  0.00           O  
ATOM    140  N   LYS    11      54.726  66.105  50.199  1.00  0.00           N  
ATOM    141  H   LYS    11      55.273  65.259  50.125  1.00  0.00           H  
ATOM    142  CA  LYS    11      53.254  66.071  50.285  1.00  0.00           C  
ATOM    143  HA  LYS    11      52.926  66.725  49.477  1.00  0.00           H  
ATOM    144  CB  LYS    11      52.665  64.639  50.096  1.00  0.00           C  
ATOM    145  HB2 LYS    11      53.082  64.247  49.168  1.00  0.00           H  
ATOM    146  HB3 LYS    11      52.927  63.934  50.886  1.00  0.00           H  
ATOM    147  CG  LYS    11      51.130  64.646  50.007  1.00  0.00           C  
ATOM    148  HG2 LYS    11      50.825  63.606  49.897  1.00  0.00           H  
ATOM    149  HG3 LYS    11      50.663  65.132  50.864  1.00  0.00           H  
ATOM    150  CD  LYS    11      50.603  65.286  48.636  1.00  0.00           C  
ATOM    151  HD2 LYS    11      50.686  66.350  48.858  1.00  0.00           H  
ATOM    152  HD3 LYS    11      51.345  65.009  47.887  1.00  0.00           H  
ATOM    153  CE  LYS    11      49.290  64.811  48.067  1.00  0.00           C  
ATOM    154  HE2 LYS    11      49.395  63.756  47.817  1.00  0.00           H  
ATOM    155  HE3 LYS    11      48.501  65.041  48.783  1.00  0.00           H  
ATOM    156  NZ  LYS    11      49.060  65.507  46.796  1.00  0.00           N  
ATOM    157  HZ1 LYS    11      49.899  65.485  46.234  1.00  0.00           H  
ATOM    158  HZ2 LYS    11      48.243  65.184  46.299  1.00  0.00           H  
ATOM    159  HZ3 LYS    11      48.784  66.449  47.035  1.00  0.00           H  
ATOM    160  C   LYS    11      52.817  66.730  51.582  1.00  0.00           C  
ATOM    161  O   LYS    11      52.036  67.694  51.547  1.00  0.00           O  
ATOM    162  N   LYS    12      53.363  66.365  52.745  1.00  0.00           N  
ATOM    163  H   LYS    12      53.946  65.542  52.706  1.00  0.00           H  
ATOM    164  CA  LYS    12      53.096  67.118  54.029  1.00  0.00           C  
ATOM    165  HA  LYS    12      52.013  67.217  54.095  1.00  0.00           H  
ATOM    166  CB  LYS    12      53.707  66.458  55.233  1.00  0.00           C  
ATOM    167  HB2 LYS    12      53.688  65.369  55.193  1.00  0.00           H  
ATOM    168  HB3 LYS    12      54.769  66.699  55.280  1.00  0.00           H  
ATOM    169  CG  LYS    12      53.062  66.898  56.525  1.00  0.00           C  
ATOM    170  HG2 LYS    12      53.642  67.754  56.871  1.00  0.00           H  
ATOM    171  HG3 LYS    12      52.067  67.243  56.245  1.00  0.00           H  
ATOM    172  CD  LYS    12      52.871  65.912  57.722  1.00  0.00           C  
ATOM    173  HD2 LYS    12      52.027  65.262  57.490  1.00  0.00           H  
ATOM    174  HD3 LYS    12      53.745  65.268  57.820  1.00  0.00           H  
ATOM    175  CE  LYS    12      52.505  66.617  59.028  1.00  0.00           C  
ATOM    176  HE2 LYS    12      53.138  67.495  59.158  1.00  0.00           H  
ATOM    177  HE3 LYS    12      51.474  66.960  58.936  1.00  0.00           H  
ATOM    178  NZ  LYS    12      52.665  65.740  60.212  1.00  0.00           N  
ATOM    179  HZ1 LYS    12      53.661  65.617  60.324  1.00  0.00           H  
ATOM    180  HZ2 LYS    12      52.328  66.220  61.034  1.00  0.00           H  
ATOM    181  HZ3 LYS    12      52.273  64.810  60.155  1.00  0.00           H  
ATOM    182  C   LYS    12      53.684  68.562  53.968  1.00  0.00           C  
ATOM    183  O   LYS    12      53.143  69.429  54.605  1.00  0.00           O  
ATOM    184  N   GLU    13      54.758  68.868  53.225  1.00  0.00           N  
ATOM    185  H   GLU    13      55.192  68.095  52.740  1.00  0.00           H  
ATOM    186  CA  GLU    13      55.277  70.229  53.095  1.00  0.00           C  
ATOM    187  HA  GLU    13      55.365  70.711  54.069  1.00  0.00           H  
ATOM    188  CB  GLU    13      56.725  70.187  52.540  1.00  0.00           C  
ATOM    189  HB2 GLU    13      57.215  69.431  53.153  1.00  0.00           H  
ATOM    190  HB3 GLU    13      56.807  69.880  51.498  1.00  0.00           H  
ATOM    191  CG  GLU    13      57.599  71.421  52.595  1.00  0.00           C  
ATOM    192  HG2 GLU    13      58.564  71.326  52.098  1.00  0.00           H  
ATOM    193  HG3 GLU    13      57.020  72.237  52.161  1.00  0.00           H  
ATOM    194  CD  GLU    13      57.755  71.812  54.110  1.00  0.00           C  
ATOM    195  OE1 GLU    13      58.634  71.281  54.850  1.00  0.00           O  
ATOM    196  OE2 GLU    13      57.054  72.757  54.541  1.00  0.00           O  
ATOM    197  C   GLU    13      54.360  71.137  52.258  1.00  0.00           C  
ATOM    198  O   GLU    13      54.190  72.306  52.606  1.00  0.00           O  
ATOM    199  N   GLU    14      53.803  70.614  51.153  1.00  0.00           N  
ATOM    200  H   GLU    14      53.965  69.646  50.918  1.00  0.00           H  
ATOM    201  CA  GLU    14      52.779  71.253  50.294  1.00  0.00           C  
ATOM    202  HA  GLU    14      52.900  72.316  50.502  1.00  0.00           H  
ATOM    203  CB  GLU    14      52.973  70.855  48.806  1.00  0.00           C  
ATOM    204  HB2 GLU    14      52.937  69.769  48.718  1.00  0.00           H  
ATOM    205  HB3 GLU    14      52.186  71.280  48.183  1.00  0.00           H  
ATOM    206  CG  GLU    14      54.362  71.168  48.240  1.00  0.00           C  
ATOM    207  HG2 GLU    14      55.002  70.627  48.937  1.00  0.00           H  
ATOM    208  HG3 GLU    14      54.430  70.757  47.233  1.00  0.00           H  
ATOM    209  CD  GLU    14      54.587  72.664  48.125  1.00  0.00           C  
ATOM    210  OE1 GLU    14      55.751  73.005  47.817  1.00  0.00           O  
ATOM    211  OE2 GLU    14      53.703  73.554  48.104  1.00  0.00           O  
ATOM    212  C   GLU    14      51.376  70.940  50.877  1.00  0.00           C  
ATOM    213  O   GLU    14      50.416  70.755  50.064  1.00  0.00           O  
ATOM    214  N   LYS    15      51.232  70.804  52.186  1.00  0.00           N  
ATOM    215  H   LYS    15      52.097  70.707  52.699  1.00  0.00           H  
ATOM    216  CA  LYS    15      49.967  70.684  52.949  1.00  0.00           C  
ATOM    217  HA  LYS    15      50.134  70.135  53.876  1.00  0.00           H  
ATOM    218  CB  LYS    15      49.559  72.010  53.517  1.00  0.00           C  
ATOM    219  HB2 LYS    15      49.269  72.692  52.717  1.00  0.00           H  
ATOM    220  HB3 LYS    15      48.632  71.758  54.033  1.00  0.00           H  
ATOM    221  CG  LYS    15      50.533  72.623  54.452  1.00  0.00           C  
ATOM    222  HG2 LYS    15      50.825  71.859  55.172  1.00  0.00           H  
ATOM    223  HG3 LYS    15      51.481  72.894  53.987  1.00  0.00           H  
ATOM    224  CD  LYS    15      50.072  73.743  55.312  1.00  0.00           C  
ATOM    225  HD2 LYS    15      49.796  74.619  54.726  1.00  0.00           H  
ATOM    226  HD3 LYS    15      49.281  73.444  56.001  1.00  0.00           H  
ATOM    227  CE  LYS    15      51.298  74.250  56.126  1.00  0.00           C  
ATOM    228  HE2 LYS    15      52.126  74.417  55.438  1.00  0.00           H  
ATOM    229  HE3 LYS    15      51.013  75.193  56.593  1.00  0.00           H  
ATOM    230  NZ  LYS    15      51.686  73.220  57.195  1.00  0.00           N  
ATOM    231  HZ1 LYS    15      51.966  72.308  56.864  1.00  0.00           H  
ATOM    232  HZ2 LYS    15      52.386  73.647  57.785  1.00  0.00           H  
ATOM    233  HZ3 LYS    15      50.922  73.029  57.827  1.00  0.00           H  
ATOM    234  C   LYS    15      48.838  69.728  52.376  1.00  0.00           C  
ATOM    235  O   LYS    15      47.741  70.144  52.340  1.00  0.00           O  
ATOM    236  N   GLY    16      49.332  68.585  51.833  1.00  0.00           N  
ATOM    237  H   GLY    16      50.277  68.448  52.163  1.00  0.00           H  
ATOM    238  CA  GLY    16      48.613  67.356  51.358  1.00  0.00           C  
ATOM    239  HA2 GLY    16      49.339  66.748  50.819  1.00  0.00           H  
ATOM    240  HA3 GLY    16      48.165  66.816  52.192  1.00  0.00           H  
ATOM    241  C   GLY    16      47.470  67.672  50.397  1.00  0.00           C  
ATOM    242  O   GLY    16      47.493  67.259  49.246  1.00  0.00           O  
ATOM    243  N   LYS    17      46.341  68.213  50.949  1.00  0.00           N  
ATOM    244  H   LYS    17      46.436  68.616  51.870  1.00  0.00           H  
ATOM    245  CA  LYS    17      45.009  68.228  50.399  1.00  0.00           C  
ATOM    246  HA  LYS    17      44.320  68.569  51.172  1.00  0.00           H  
ATOM    247  CB  LYS    17      44.973  69.254  49.302  1.00  0.00           C  
ATOM    248  HB2 LYS    17      45.455  70.176  49.626  1.00  0.00           H  
ATOM    249  HB3 LYS    17      45.410  68.864  48.383  1.00  0.00           H  
ATOM    250  CG  LYS    17      43.608  69.697  48.952  1.00  0.00           C  
ATOM    251  HG2 LYS    17      43.147  68.769  48.616  1.00  0.00           H  
ATOM    252  HG3 LYS    17      43.107  70.121  49.822  1.00  0.00           H  
ATOM    253  CD  LYS    17      43.433  70.695  47.812  1.00  0.00           C  
ATOM    254  HD2 LYS    17      43.939  71.602  48.141  1.00  0.00           H  
ATOM    255  HD3 LYS    17      44.075  70.331  47.009  1.00  0.00           H  
ATOM    256  CE  LYS    17      42.075  71.137  47.361  1.00  0.00           C  
ATOM    257  HE2 LYS    17      41.544  70.359  46.814  1.00  0.00           H  
ATOM    258  HE3 LYS    17      41.554  71.513  48.242  1.00  0.00           H  
ATOM    259  NZ  LYS    17      42.182  72.185  46.281  1.00  0.00           N  
ATOM    260  HZ1 LYS    17      42.525  73.104  46.521  1.00  0.00           H  
ATOM    261  HZ2 LYS    17      42.813  71.908  45.542  1.00  0.00           H  
ATOM    262  HZ3 LYS    17      41.290  72.365  45.845  1.00  0.00           H  
ATOM    263  C   LYS    17      44.392  66.920  49.985  1.00  0.00           C  
ATOM    264  O   LYS    17      43.416  66.542  50.609  1.00  0.00           O  
ATOM    265  N   ASN    18      44.930  66.233  48.929  1.00  0.00           N  
ATOM    266  H   ASN    18      45.831  66.545  48.596  1.00  0.00           H  
ATOM    267  CA  ASN    18      44.289  65.044  48.354  1.00  0.00           C  
ATOM    268  HA  ASN    18      43.250  64.911  48.654  1.00  0.00           H  
ATOM    269  CB  ASN    18      44.216  65.225  46.791  1.00  0.00           C  
ATOM    270  HB2 ASN    18      45.228  65.226  46.385  1.00  0.00           H  
ATOM    271  HB3 ASN    18      43.817  64.331  46.312  1.00  0.00           H  
ATOM    272  CG  ASN    18      43.505  66.535  46.364  1.00  0.00           C  
ATOM    273  OD1 ASN    18      42.416  66.861  46.864  1.00  0.00           O  
ATOM    274  ND2 ASN    18      44.248  67.263  45.544  1.00  0.00           N  
ATOM    275 HD21 ASN    18      43.730  67.845  44.901  1.00  0.00           H  
ATOM    276 HD22 ASN    18      45.168  66.889  45.363  1.00  0.00           H  
ATOM    277  C   ASN    18      45.046  63.758  48.653  1.00  0.00           C  
ATOM    278  O   ASN    18      46.200  63.748  49.056  1.00  0.00           O  
ATOM    279  N   ILE    19      44.451  62.603  48.427  1.00  0.00           N  
ATOM    280  H   ILE    19      43.470  62.709  48.211  1.00  0.00           H  
ATOM    281  CA  ILE    19      45.115  61.301  48.367  1.00  0.00           C  
ATOM    282  HA  ILE    19      45.388  61.101  49.403  1.00  0.00           H  
ATOM    283  CB  ILE    19      44.105  60.075  48.084  1.00  0.00           C  
ATOM    284  HB  ILE    19      43.697  60.208  47.082  1.00  0.00           H  
ATOM    285  CG2 ILE    19      44.834  58.694  48.117  1.00  0.00           C  
ATOM    286 HG21 ILE    19      45.065  58.353  49.126  1.00  0.00           H  
ATOM    287 HG22 ILE    19      44.317  57.836  47.687  1.00  0.00           H  
ATOM    288 HG23 ILE    19      45.707  58.742  47.466  1.00  0.00           H  
ATOM    289  CG1 ILE    19      42.867  60.087  48.989  1.00  0.00           C  
ATOM    290 HG12 ILE    19      43.181  59.764  49.982  1.00  0.00           H  
ATOM    291 HG13 ILE    19      42.552  61.123  49.109  1.00  0.00           H  
ATOM    292  CD1 ILE    19      41.753  59.015  48.709  1.00  0.00           C  
ATOM    293 HD11 ILE    19      41.381  58.916  47.690  1.00  0.00           H  
ATOM    294 HD12 ILE    19      42.051  58.017  49.029  1.00  0.00           H  
ATOM    295 HD13 ILE    19      40.933  59.298  49.370  1.00  0.00           H  
ATOM    296  C   ILE    19      46.341  61.304  47.471  1.00  0.00           C  
ATOM    297  O   ILE    19      46.167  61.737  46.274  1.00  0.00           O  
ATOM    298  N   GLN    20      47.493  61.118  48.078  1.00  0.00           N  
ATOM    299  H   GLN    20      47.399  60.744  49.012  1.00  0.00           H  
ATOM    300  CA  GLN    20      48.866  60.882  47.408  1.00  0.00           C  
ATOM    301  HA  GLN    20      49.043  61.841  46.921  1.00  0.00           H  
ATOM    302  CB  GLN    20      49.986  60.665  48.371  1.00  0.00           C  
ATOM    303  HB2 GLN    20      50.038  61.442  49.134  1.00  0.00           H  
ATOM    304  HB3 GLN    20      49.812  59.749  48.935  1.00  0.00           H  
ATOM    305  CG  GLN    20      51.349  60.395  47.690  1.00  0.00           C  
ATOM    306  HG2 GLN    20      51.260  59.718  46.840  1.00  0.00           H  
ATOM    307  HG3 GLN    20      51.628  61.379  47.315  1.00  0.00           H  
ATOM    308  CD  GLN    20      52.354  59.993  48.678  1.00  0.00           C  
ATOM    309  OE1 GLN    20      52.149  59.291  49.601  1.00  0.00           O  
ATOM    310  NE2 GLN    20      53.595  60.424  48.587  1.00  0.00           N  
ATOM    311 HE21 GLN    20      53.845  61.164  47.947  1.00  0.00           H  
ATOM    312 HE22 GLN    20      54.224  60.027  49.271  1.00  0.00           H  
ATOM    313  C   GLN    20      48.719  59.834  46.271  1.00  0.00           C  
ATOM    314  O   GLN    20      48.221  58.736  46.571  1.00  0.00           O  
ATOM    315  N   VAL    21      49.276  60.116  45.112  1.00  0.00           N  
ATOM    316  H   VAL    21      49.832  60.955  45.023  1.00  0.00           H  
ATOM    317  CA  VAL    21      49.321  59.068  43.993  1.00  0.00           C  
ATOM    318  HA  VAL    21      49.286  58.084  44.460  1.00  0.00           H  
ATOM    319  CB  VAL    21      48.105  59.138  43.032  1.00  0.00           C  
ATOM    320  HB  VAL    21      48.016  60.057  42.453  1.00  0.00           H  
ATOM    321  CG1 VAL    21      48.062  57.998  42.108  1.00  0.00           C  
ATOM    322 HG11 VAL    21      48.958  57.909  41.493  1.00  0.00           H  
ATOM    323 HG12 VAL    21      47.803  57.095  42.662  1.00  0.00           H  
ATOM    324 HG13 VAL    21      47.193  58.136  41.465  1.00  0.00           H  
ATOM    325  CG2 VAL    21      46.786  59.158  43.789  1.00  0.00           C  
ATOM    326 HG21 VAL    21      46.770  58.219  44.342  1.00  0.00           H  
ATOM    327 HG22 VAL    21      46.610  59.947  44.520  1.00  0.00           H  
ATOM    328 HG23 VAL    21      45.900  59.178  43.154  1.00  0.00           H  
ATOM    329  C   VAL    21      50.661  59.151  43.362  1.00  0.00           C  
ATOM    330  O   VAL    21      51.259  60.193  43.133  1.00  0.00           O  
ATOM    331  N   VAL    22      51.190  57.963  43.049  1.00  0.00           N  
ATOM    332  H   VAL    22      50.722  57.082  43.205  1.00  0.00           H  
ATOM    333  CA  VAL    22      52.495  57.779  42.291  1.00  0.00           C  
ATOM    334  HA  VAL    22      52.770  58.670  41.726  1.00  0.00           H  
ATOM    335  CB  VAL    22      53.671  57.440  43.280  1.00  0.00           C  
ATOM    336  HB  VAL    22      54.573  57.471  42.669  1.00  0.00           H  
ATOM    337  CG1 VAL    22      53.697  58.395  44.449  1.00  0.00           C  
ATOM    338 HG11 VAL    22      52.879  58.317  45.165  1.00  0.00           H  
ATOM    339 HG12 VAL    22      54.620  58.219  45.000  1.00  0.00           H  
ATOM    340 HG13 VAL    22      53.811  59.442  44.170  1.00  0.00           H  
ATOM    341  CG2 VAL    22      53.682  56.053  43.764  1.00  0.00           C  
ATOM    342 HG21 VAL    22      52.741  55.891  44.288  1.00  0.00           H  
ATOM    343 HG22 VAL    22      53.832  55.441  42.874  1.00  0.00           H  
ATOM    344 HG23 VAL    22      54.596  55.887  44.335  1.00  0.00           H  
ATOM    345  C   VAL    22      52.367  56.723  41.141  1.00  0.00           C  
ATOM    346  O   VAL    22      51.577  55.812  41.320  1.00  0.00           O  
ATOM    347  N   VAL    23      53.173  56.749  40.071  1.00  0.00           N  
ATOM    348  H   VAL    23      53.843  57.502  40.009  1.00  0.00           H  
ATOM    349  CA  VAL    23      53.280  55.658  39.092  1.00  0.00           C  
ATOM    350  HA  VAL    23      52.425  54.982  39.121  1.00  0.00           H  
ATOM    351  CB  VAL    23      53.328  56.237  37.666  1.00  0.00           C  
ATOM    352  HB  VAL    23      53.982  57.105  37.577  1.00  0.00           H  
ATOM    353  CG1 VAL    23      53.799  55.263  36.565  1.00  0.00           C  
ATOM    354 HG11 VAL    23      54.799  54.898  36.802  1.00  0.00           H  
ATOM    355 HG12 VAL    23      53.182  54.368  36.490  1.00  0.00           H  
ATOM    356 HG13 VAL    23      53.710  55.654  35.551  1.00  0.00           H  
ATOM    357  CG2 VAL    23      51.909  56.718  37.369  1.00  0.00           C  
ATOM    358 HG21 VAL    23      51.251  55.899  37.080  1.00  0.00           H  
ATOM    359 HG22 VAL    23      51.484  57.244  38.224  1.00  0.00           H  
ATOM    360 HG23 VAL    23      52.019  57.476  36.593  1.00  0.00           H  
ATOM    361  C   VAL    23      54.556  54.842  39.252  1.00  0.00           C  
ATOM    362  O   VAL    23      55.591  55.438  39.373  1.00  0.00           O  
ATOM    363  N   ARG    24      54.531  53.517  39.100  1.00  0.00           N  
ATOM    364  H   ARG    24      53.673  53.033  38.876  1.00  0.00           H  
ATOM    365  CA  ARG    24      55.741  52.634  39.041  1.00  0.00           C  
ATOM    366  HA  ARG    24      56.623  53.272  38.985  1.00  0.00           H  
ATOM    367  CB  ARG    24      55.837  51.813  40.326  1.00  0.00           C  
ATOM    368  HB2 ARG    24      55.639  52.513  41.137  1.00  0.00           H  
ATOM    369  HB3 ARG    24      55.041  51.068  40.332  1.00  0.00           H  
ATOM    370  CG  ARG    24      57.183  51.097  40.338  1.00  0.00           C  
ATOM    371  HG2 ARG    24      57.277  50.445  39.470  1.00  0.00           H  
ATOM    372  HG3 ARG    24      57.917  51.870  40.112  1.00  0.00           H  
ATOM    373  CD  ARG    24      57.657  50.451  41.625  1.00  0.00           C  
ATOM    374  HD2 ARG    24      57.772  51.225  42.383  1.00  0.00           H  
ATOM    375  HD3 ARG    24      56.860  49.818  42.014  1.00  0.00           H  
ATOM    376  NE  ARG    24      58.988  49.783  41.412  1.00  0.00           N  
ATOM    377  HE  ARG    24      59.516  49.970  40.571  1.00  0.00           H  
ATOM    378  CZ  ARG    24      59.527  48.992  42.304  1.00  0.00           C  
ATOM    379  NH1 ARG    24      58.923  48.331  43.207  1.00  0.00           N  
ATOM    380 HH11 ARG    24      57.923  48.197  43.176  1.00  0.00           H  
ATOM    381 HH12 ARG    24      59.492  47.741  43.797  1.00  0.00           H  
ATOM    382  NH2 ARG    24      60.822  48.898  42.420  1.00  0.00           N  
ATOM    383 HH21 ARG    24      61.394  49.539  41.889  1.00  0.00           H  
ATOM    384 HH22 ARG    24      61.124  48.303  43.178  1.00  0.00           H  
ATOM    385  C   ARG    24      55.776  51.719  37.803  1.00  0.00           C  
ATOM    386  O   ARG    24      54.967  50.776  37.816  1.00  0.00           O  
ATOM    387  N   CYS    25      56.669  51.869  36.860  1.00  0.00           N  
ATOM    388  H   CYS    25      57.307  52.646  36.962  1.00  0.00           H  
ATOM    389  CA  CYS    25      56.993  51.045  35.682  1.00  0.00           C  
ATOM    390  HA  CYS    25      56.027  50.725  35.293  1.00  0.00           H  
ATOM    391  CB  CYS    25      57.698  51.877  34.662  1.00  0.00           C  
ATOM    392  HB2 CYS    25      56.977  52.636  34.358  1.00  0.00           H  
ATOM    393  HB3 CYS    25      58.519  52.413  35.138  1.00  0.00           H  
ATOM    394  SG  CYS    25      58.333  51.060  33.188  1.00  0.00           S  
ATOM    395  HG  CYS    25      58.779  52.208  32.672  1.00  0.00           H  
ATOM    396  C   CYS    25      57.764  49.811  36.079  1.00  0.00           C  
ATOM    397  O   CYS    25      58.328  49.722  37.196  1.00  0.00           O  
ATOM    398  N   ARG    26      57.915  48.787  35.179  1.00  0.00           N  
ATOM    399  H   ARG    26      57.623  48.901  34.219  1.00  0.00           H  
ATOM    400  CA  ARG    26      58.786  47.670  35.346  1.00  0.00           C  
ATOM    401  HA  ARG    26      59.479  47.790  36.179  1.00  0.00           H  
ATOM    402  CB  ARG    26      58.017  46.387  35.839  1.00  0.00           C  
ATOM    403  HB2 ARG    26      58.716  45.552  35.796  1.00  0.00           H  
ATOM    404  HB3 ARG    26      57.665  46.379  36.870  1.00  0.00           H  
ATOM    405  CG  ARG    26      56.808  45.997  34.946  1.00  0.00           C  
ATOM    406  HG2 ARG    26      56.111  46.799  35.188  1.00  0.00           H  
ATOM    407  HG3 ARG    26      57.109  46.163  33.911  1.00  0.00           H  
ATOM    408  CD  ARG    26      56.233  44.613  35.375  1.00  0.00           C  
ATOM    409  HD2 ARG    26      57.008  43.848  35.323  1.00  0.00           H  
ATOM    410  HD3 ARG    26      55.804  44.582  36.377  1.00  0.00           H  
ATOM    411  NE  ARG    26      55.129  44.278  34.551  1.00  0.00           N  
ATOM    412  HE  ARG    26      54.354  43.873  35.057  1.00  0.00           H  
ATOM    413  CZ  ARG    26      55.079  44.155  33.240  1.00  0.00           C  
ATOM    414  NH1 ARG    26      56.104  44.337  32.455  1.00  0.00           N  
ATOM    415 HH11 ARG    26      57.004  44.432  32.905  1.00  0.00           H  
ATOM    416 HH12 ARG    26      55.911  44.222  31.471  1.00  0.00           H  
ATOM    417  NH2 ARG    26      53.936  43.853  32.702  1.00  0.00           N  
ATOM    418 HH21 ARG    26      53.079  43.736  33.223  1.00  0.00           H  
ATOM    419 HH22 ARG    26      53.861  43.626  31.720  1.00  0.00           H  
ATOM    420  C   ARG    26      59.551  47.263  34.071  1.00  0.00           C  
ATOM    421  O   ARG    26      59.167  47.671  32.998  1.00  0.00           O  
ATOM    422  N   PRO    27      60.508  46.336  34.118  1.00  0.00           N  
ATOM    423  CD  PRO    27      61.139  45.693  35.299  1.00  0.00           C  
ATOM    424  HD2 PRO    27      60.609  44.752  35.446  1.00  0.00           H  
ATOM    425  HD3 PRO    27      61.256  46.298  36.199  1.00  0.00           H  
ATOM    426  CG  PRO    27      62.557  45.218  34.847  1.00  0.00           C  
ATOM    427  HG2 PRO    27      62.894  44.443  35.535  1.00  0.00           H  
ATOM    428  HG3 PRO    27      63.278  46.030  34.753  1.00  0.00           H  
ATOM    429  CB  PRO    27      62.208  44.663  33.430  1.00  0.00           C  
ATOM    430  HB2 PRO    27      61.886  43.622  33.454  1.00  0.00           H  
ATOM    431  HB3 PRO    27      63.041  44.765  32.734  1.00  0.00           H  
ATOM    432  CA  PRO    27      61.102  45.618  32.966  1.00  0.00           C  
ATOM    433  HA  PRO    27      61.558  46.311  32.259  1.00  0.00           H  
ATOM    434  C   PRO    27      60.007  44.764  32.223  1.00  0.00           C  
ATOM    435  O   PRO    27      59.082  44.326  32.916  1.00  0.00           O  
ATOM    436  N   PHE    28      60.245  44.373  30.942  1.00  0.00           N  
ATOM    437  H   PHE    28      61.060  44.789  30.515  1.00  0.00           H  
ATOM    438  CA  PHE    28      59.326  43.511  30.215  1.00  0.00           C  
ATOM    439  HA  PHE    28      58.375  44.043  30.188  1.00  0.00           H  
ATOM    440  CB  PHE    28      59.776  43.358  28.729  1.00  0.00           C  
ATOM    441  HB2 PHE    28      60.593  42.646  28.614  1.00  0.00           H  
ATOM    442  HB3 PHE    28      58.988  42.789  28.236  1.00  0.00           H  
ATOM    443  CG  PHE    28      60.013  44.655  27.936  1.00  0.00           C  
ATOM    444  CD1 PHE    28      61.334  45.107  27.718  1.00  0.00           C  
ATOM    445  HD1 PHE    28      62.112  44.574  28.244  1.00  0.00           H  
ATOM    446  CE1 PHE    28      61.598  46.184  26.875  1.00  0.00           C  
ATOM    447  HE1 PHE    28      62.617  46.446  26.631  1.00  0.00           H  
ATOM    448  CZ  PHE    28      60.550  46.888  26.259  1.00  0.00           C  
ATOM    449  HZ  PHE    28      60.765  47.747  25.642  1.00  0.00           H  
ATOM    450  CE2 PHE    28      59.227  46.548  26.605  1.00  0.00           C  
ATOM    451  HE2 PHE    28      58.453  47.235  26.298  1.00  0.00           H  
ATOM    452  CD2 PHE    28      58.929  45.403  27.359  1.00  0.00           C  
ATOM    453  HD2 PHE    28      57.910  45.074  27.499  1.00  0.00           H  
ATOM    454  C   PHE    28      59.100  42.150  30.926  1.00  0.00           C  
ATOM    455  O   PHE    28      60.081  41.442  31.285  1.00  0.00           O  
ATOM    456  N   ASN    29      57.826  41.733  31.088  1.00  0.00           N  
ATOM    457  H   ASN    29      57.079  42.320  30.745  1.00  0.00           H  
ATOM    458  CA  ASN    29      57.528  40.357  31.577  1.00  0.00           C  
ATOM    459  HA  ASN    29      58.202  40.136  32.405  1.00  0.00           H  
ATOM    460  CB  ASN    29      56.116  40.189  32.131  1.00  0.00           C  
ATOM    461  HB2 ASN    29      55.420  40.648  31.427  1.00  0.00           H  
ATOM    462  HB3 ASN    29      55.958  39.125  32.306  1.00  0.00           H  
ATOM    463  CG  ASN    29      55.788  40.845  33.492  1.00  0.00           C  
ATOM    464  OD1 ASN    29      56.536  41.403  34.243  1.00  0.00           O  
ATOM    465  ND2 ASN    29      54.551  40.831  33.909  1.00  0.00           N  
ATOM    466 HD21 ASN    29      54.366  41.220  34.823  1.00  0.00           H  
ATOM    467 HD22 ASN    29      53.819  40.391  33.370  1.00  0.00           H  
ATOM    468  C   ASN    29      57.794  39.256  30.583  1.00  0.00           C  
ATOM    469  O   ASN    29      57.729  39.534  29.358  1.00  0.00           O  
ATOM    470  N   LEU    30      57.849  37.970  31.046  1.00  0.00           N  
ATOM    471  H   LEU    30      57.801  37.769  32.035  1.00  0.00           H  
ATOM    472  CA  LEU    30      58.033  36.839  30.078  1.00  0.00           C  
ATOM    473  HA  LEU    30      58.997  37.053  29.616  1.00  0.00           H  
ATOM    474  CB  LEU    30      58.208  35.474  30.842  1.00  0.00           C  
ATOM    475  HB2 LEU    30      57.344  35.453  31.507  1.00  0.00           H  
ATOM    476  HB3 LEU    30      58.218  34.582  30.215  1.00  0.00           H  
ATOM    477  CG  LEU    30      59.382  35.501  31.746  1.00  0.00           C  
ATOM    478  HG  LEU    30      59.418  36.439  32.301  1.00  0.00           H  
ATOM    479  CD1 LEU    30      59.323  34.237  32.674  1.00  0.00           C  
ATOM    480 HD11 LEU    30      59.123  33.368  32.047  1.00  0.00           H  
ATOM    481 HD12 LEU    30      60.188  34.076  33.317  1.00  0.00           H  
ATOM    482 HD13 LEU    30      58.439  34.203  33.311  1.00  0.00           H  
ATOM    483  CD2 LEU    30      60.686  35.396  31.049  1.00  0.00           C  
ATOM    484 HD21 LEU    30      60.954  36.290  30.486  1.00  0.00           H  
ATOM    485 HD22 LEU    30      61.471  35.262  31.793  1.00  0.00           H  
ATOM    486 HD23 LEU    30      60.611  34.538  30.380  1.00  0.00           H  
ATOM    487  C   LEU    30      57.042  36.659  28.875  1.00  0.00           C  
ATOM    488  O   LEU    30      57.452  36.615  27.716  1.00  0.00           O  
ATOM    489  N   ALA    31      55.746  36.751  29.170  1.00  0.00           N  
ATOM    490  H   ALA    31      55.496  36.738  30.148  1.00  0.00           H  
ATOM    491  CA  ALA    31      54.696  36.981  28.227  1.00  0.00           C  
ATOM    492  HA  ALA    31      54.556  35.996  27.783  1.00  0.00           H  
ATOM    493  CB  ALA    31      53.363  37.187  28.853  1.00  0.00           C  
ATOM    494  HB1 ALA    31      53.235  36.455  29.650  1.00  0.00           H  
ATOM    495  HB2 ALA    31      53.320  38.177  29.307  1.00  0.00           H  
ATOM    496  HB3 ALA    31      52.534  37.049  28.159  1.00  0.00           H  
ATOM    497  C   ALA    31      54.847  38.138  27.119  1.00  0.00           C  
ATOM    498  O   ALA    31      54.536  37.988  25.989  1.00  0.00           O  
ATOM    499  N   GLU    32      55.380  39.360  27.501  1.00  0.00           N  
ATOM    500  H   GLU    32      55.632  39.417  28.477  1.00  0.00           H  
ATOM    501  CA  GLU    32      55.597  40.468  26.686  1.00  0.00           C  
ATOM    502  HA  GLU    32      54.677  40.583  26.112  1.00  0.00           H  
ATOM    503  CB  GLU    32      55.827  41.734  27.580  1.00  0.00           C  
ATOM    504  HB2 GLU    32      56.601  41.523  28.318  1.00  0.00           H  
ATOM    505  HB3 GLU    32      56.164  42.539  26.927  1.00  0.00           H  
ATOM    506  CG  GLU    32      54.534  42.221  28.270  1.00  0.00           C  
ATOM    507  HG2 GLU    32      53.762  42.439  27.533  1.00  0.00           H  
ATOM    508  HG3 GLU    32      54.200  41.310  28.768  1.00  0.00           H  
ATOM    509  CD  GLU    32      54.726  43.334  29.387  1.00  0.00           C  
ATOM    510  OE1 GLU    32      55.832  43.783  29.727  1.00  0.00           O  
ATOM    511  OE2 GLU    32      53.681  43.803  29.962  1.00  0.00           O  
ATOM    512  C   GLU    32      56.732  40.251  25.752  1.00  0.00           C  
ATOM    513  O   GLU    32      56.606  40.537  24.602  1.00  0.00           O  
ATOM    514  N   ARG    33      57.831  39.613  26.279  1.00  0.00           N  
ATOM    515  H   ARG    33      57.694  39.447  27.266  1.00  0.00           H  
ATOM    516  CA  ARG    33      59.026  39.267  25.504  1.00  0.00           C  
ATOM    517  HA  ARG    33      59.401  40.128  24.952  1.00  0.00           H  
ATOM    518  CB  ARG    33      60.057  38.701  26.524  1.00  0.00           C  
ATOM    519  HB2 ARG    33      59.672  37.834  27.061  1.00  0.00           H  
ATOM    520  HB3 ARG    33      60.946  38.472  25.937  1.00  0.00           H  
ATOM    521  CG  ARG    33      60.609  39.742  27.528  1.00  0.00           C  
ATOM    522  HG2 ARG    33      60.521  40.724  27.064  1.00  0.00           H  
ATOM    523  HG3 ARG    33      59.889  39.670  28.343  1.00  0.00           H  
ATOM    524  CD  ARG    33      62.049  39.558  27.993  1.00  0.00           C  
ATOM    525  HD2 ARG    33      62.083  38.630  28.563  1.00  0.00           H  
ATOM    526  HD3 ARG    33      62.724  39.401  27.152  1.00  0.00           H  
ATOM    527  NE  ARG    33      62.437  40.685  28.872  1.00  0.00           N  
ATOM    528  HE  ARG    33      62.307  40.474  29.852  1.00  0.00           H  
ATOM    529  CZ  ARG    33      63.345  41.626  28.586  1.00  0.00           C  
ATOM    530  NH1 ARG    33      63.616  41.863  27.337  1.00  0.00           N  
ATOM    531 HH11 ARG    33      63.074  41.454  26.589  1.00  0.00           H  
ATOM    532 HH12 ARG    33      64.455  42.424  27.305  1.00  0.00           H  
ATOM    533  NH2 ARG    33      63.949  42.239  29.497  1.00  0.00           N  
ATOM    534 HH21 ARG    33      63.870  42.080  30.492  1.00  0.00           H  
ATOM    535 HH22 ARG    33      64.655  42.892  29.187  1.00  0.00           H  
ATOM    536  C   ARG    33      58.785  38.183  24.457  1.00  0.00           C  
ATOM    537  O   ARG    33      59.225  38.231  23.289  1.00  0.00           O  
ATOM    538  N   LYS    34      58.011  37.133  24.847  1.00  0.00           N  
ATOM    539  H   LYS    34      57.792  37.075  25.831  1.00  0.00           H  
ATOM    540  CA  LYS    34      57.452  36.167  23.943  1.00  0.00           C  
ATOM    541  HA  LYS    34      58.239  35.773  23.300  1.00  0.00           H  
ATOM    542  CB  LYS    34      56.858  35.048  24.772  1.00  0.00           C  
ATOM    543  HB2 LYS    34      57.504  34.766  25.603  1.00  0.00           H  
ATOM    544  HB3 LYS    34      55.902  35.382  25.177  1.00  0.00           H  
ATOM    545  CG  LYS    34      56.744  33.801  23.887  1.00  0.00           C  
ATOM    546  HG2 LYS    34      55.874  33.901  23.238  1.00  0.00           H  
ATOM    547  HG3 LYS    34      57.619  33.538  23.294  1.00  0.00           H  
ATOM    548  CD  LYS    34      56.542  32.646  24.807  1.00  0.00           C  
ATOM    549  HD2 LYS    34      57.532  32.484  25.232  1.00  0.00           H  
ATOM    550  HD3 LYS    34      55.744  32.794  25.536  1.00  0.00           H  
ATOM    551  CE  LYS    34      56.239  31.356  24.037  1.00  0.00           C  
ATOM    552  HE2 LYS    34      55.315  31.465  23.468  1.00  0.00           H  
ATOM    553  HE3 LYS    34      57.048  31.126  23.344  1.00  0.00           H  
ATOM    554  NZ  LYS    34      55.980  30.170  24.838  1.00  0.00           N  
ATOM    555  HZ1 LYS    34      55.708  29.362  24.295  1.00  0.00           H  
ATOM    556  HZ2 LYS    34      56.854  29.996  25.314  1.00  0.00           H  
ATOM    557  HZ3 LYS    34      55.234  30.187  25.519  1.00  0.00           H  
ATOM    558  C   LYS    34      56.504  36.900  22.986  1.00  0.00           C  
ATOM    559  O   LYS    34      56.426  36.490  21.836  1.00  0.00           O  
ATOM    560  N   ALA    35      55.743  37.967  23.405  1.00  0.00           N  
ATOM    561  H   ALA    35      55.992  38.388  24.289  1.00  0.00           H  
ATOM    562  CA  ALA    35      54.812  38.669  22.523  1.00  0.00           C  
ATOM    563  HA  ALA    35      54.259  38.009  21.855  1.00  0.00           H  
ATOM    564  CB  ALA    35      53.712  39.352  23.342  1.00  0.00           C  
ATOM    565  HB1 ALA    35      53.230  38.577  23.939  1.00  0.00           H  
ATOM    566  HB2 ALA    35      54.140  40.106  24.003  1.00  0.00           H  
ATOM    567  HB3 ALA    35      52.882  39.827  22.819  1.00  0.00           H  
ATOM    568  C   ALA    35      55.668  39.575  21.646  1.00  0.00           C  
ATOM    569  O   ALA    35      55.128  40.052  20.659  1.00  0.00           O  
ATOM    570  N   SER    36      56.971  39.849  21.898  1.00  0.00           N  
ATOM    571  H   SER    36      57.405  39.445  22.716  1.00  0.00           H  
ATOM    572  CA  SER    36      57.926  40.697  21.161  1.00  0.00           C  
ATOM    573  HA  SER    36      58.818  40.776  21.783  1.00  0.00           H  
ATOM    574  CB  SER    36      58.277  40.051  19.887  1.00  0.00           C  
ATOM    575  HB2 SER    36      57.386  39.708  19.361  1.00  0.00           H  
ATOM    576  HB3 SER    36      58.885  40.647  19.207  1.00  0.00           H  
ATOM    577  OG  SER    36      59.130  38.974  20.088  1.00  0.00           O  
ATOM    578  HG  SER    36      58.507  38.250  20.186  1.00  0.00           H  
ATOM    579  C   SER    36      57.311  42.087  21.002  1.00  0.00           C  
ATOM    580  O   SER    36      57.473  42.692  19.977  1.00  0.00           O  
ATOM    581  N   ALA    37      56.586  42.537  22.047  1.00  0.00           N  
ATOM    582  H   ALA    37      56.621  42.028  22.919  1.00  0.00           H  
ATOM    583  CA  ALA    37      56.058  43.922  22.169  1.00  0.00           C  
ATOM    584  HA  ALA    37      55.592  44.179  21.217  1.00  0.00           H  
ATOM    585  CB  ALA    37      54.979  43.902  23.246  1.00  0.00           C  
ATOM    586  HB1 ALA    37      54.438  42.974  23.059  1.00  0.00           H  
ATOM    587  HB2 ALA    37      55.411  43.788  24.241  1.00  0.00           H  
ATOM    588  HB3 ALA    37      54.340  44.782  23.170  1.00  0.00           H  
ATOM    589  C   ALA    37      57.158  44.955  22.459  1.00  0.00           C  
ATOM    590  O   ALA    37      58.131  44.715  23.198  1.00  0.00           O  
ATOM    591  N   HIE    38      56.927  46.203  21.963  1.00  0.00           N  
ATOM    592  H   HIE    38      56.069  46.343  21.448  1.00  0.00           H  
ATOM    593  CA  HIE    38      57.773  47.402  22.172  1.00  0.00           C  
ATOM    594  HA  HIE    38      58.799  47.153  22.441  1.00  0.00           H  
ATOM    595  CB  HIE    38      57.981  48.134  20.885  1.00  0.00           C  
ATOM    596  HB2 HIE    38      58.711  48.931  21.030  1.00  0.00           H  
ATOM    597  HB3 HIE    38      58.477  47.420  20.228  1.00  0.00           H  
ATOM    598  CG  HIE    38      56.730  48.711  20.213  1.00  0.00           C  
ATOM    599  ND1 HIE    38      55.869  48.186  19.267  1.00  0.00           N  
ATOM    600  CE1 HIE    38      54.815  48.989  19.167  1.00  0.00           C  
ATOM    601  HE1 HIE    38      54.054  48.834  18.417  1.00  0.00           H  
ATOM    602  NE2 HIE    38      55.047  50.154  19.917  1.00  0.00           N  
ATOM    603  HE2 HIE    38      54.266  50.753  20.143  1.00  0.00           H  
ATOM    604  CD2 HIE    38      56.222  49.934  20.562  1.00  0.00           C  
ATOM    605  HD2 HIE    38      56.664  50.588  21.300  1.00  0.00           H  
ATOM    606  C   HIE    38      57.143  48.302  23.267  1.00  0.00           C  
ATOM    607  O   HIE    38      55.931  48.409  23.351  1.00  0.00           O  
ATOM    608  N   SER    39      57.932  49.025  24.061  1.00  0.00           N  
ATOM    609  H   SER    39      58.927  49.011  23.890  1.00  0.00           H  
ATOM    610  CA  SER    39      57.478  50.013  25.028  1.00  0.00           C  
ATOM    611  HA  SER    39      56.680  49.606  25.648  1.00  0.00           H  
ATOM    612  CB  SER    39      58.602  50.398  25.944  1.00  0.00           C  
ATOM    613  HB2 SER    39      58.946  49.488  26.437  1.00  0.00           H  
ATOM    614  HB3 SER    39      59.364  50.894  25.342  1.00  0.00           H  
ATOM    615  OG  SER    39      58.211  51.326  26.957  1.00  0.00           O  
ATOM    616  HG  SER    39      59.014  51.720  27.306  1.00  0.00           H  
ATOM    617  C   SER    39      56.831  51.249  24.368  1.00  0.00           C  
ATOM    618  O   SER    39      57.249  51.783  23.343  1.00  0.00           O  
ATOM    619  N   ILE    40      55.799  51.754  25.045  1.00  0.00           N  
ATOM    620  H   ILE    40      55.474  51.126  25.766  1.00  0.00           H  
ATOM    621  CA  ILE    40      54.969  52.913  24.716  1.00  0.00           C  
ATOM    622  HA  ILE    40      55.400  53.393  23.838  1.00  0.00           H  
ATOM    623  CB  ILE    40      53.540  52.510  24.164  1.00  0.00           C  
ATOM    624  HB  ILE    40      53.064  53.480  24.025  1.00  0.00           H  
ATOM    625  CG2 ILE    40      53.724  51.729  22.838  1.00  0.00           C  
ATOM    626 HG21 ILE    40      52.721  51.541  22.454  1.00  0.00           H  
ATOM    627 HG22 ILE    40      54.221  52.366  22.106  1.00  0.00           H  
ATOM    628 HG23 ILE    40      54.223  50.783  23.051  1.00  0.00           H  
ATOM    629  CG1 ILE    40      52.761  51.657  25.191  1.00  0.00           C  
ATOM    630 HG12 ILE    40      53.071  50.612  25.196  1.00  0.00           H  
ATOM    631 HG13 ILE    40      53.097  51.953  26.185  1.00  0.00           H  
ATOM    632  CD1 ILE    40      51.237  51.700  25.149  1.00  0.00           C  
ATOM    633 HD11 ILE    40      50.955  51.570  24.104  1.00  0.00           H  
ATOM    634 HD12 ILE    40      50.813  51.003  25.872  1.00  0.00           H  
ATOM    635 HD13 ILE    40      50.842  52.577  25.662  1.00  0.00           H  
ATOM    636  C   ILE    40      54.925  53.940  25.854  1.00  0.00           C  
ATOM    637  O   ILE    40      54.139  54.910  25.850  1.00  0.00           O  
ATOM    638  N   VAL    41      55.757  53.742  26.849  1.00  0.00           N  
ATOM    639  H   VAL    41      56.491  53.059  26.728  1.00  0.00           H  
ATOM    640  CA  VAL    41      55.862  54.541  28.127  1.00  0.00           C  
ATOM    641  HA  VAL    41      55.075  55.294  28.090  1.00  0.00           H  
ATOM    642  CB  VAL    41      55.594  53.597  29.340  1.00  0.00           C  
ATOM    643  HB  VAL    41      56.290  52.770  29.197  1.00  0.00           H  
ATOM    644  CG1 VAL    41      55.809  54.351  30.668  1.00  0.00           C  
ATOM    645 HG11 VAL    41      55.150  55.199  30.855  1.00  0.00           H  
ATOM    646 HG12 VAL    41      55.486  53.668  31.453  1.00  0.00           H  
ATOM    647 HG13 VAL    41      56.858  54.548  30.888  1.00  0.00           H  
ATOM    648  CG2 VAL    41      54.115  53.019  29.309  1.00  0.00           C  
ATOM    649 HG21 VAL    41      53.830  52.733  28.297  1.00  0.00           H  
ATOM    650 HG22 VAL    41      54.070  52.187  30.011  1.00  0.00           H  
ATOM    651 HG23 VAL    41      53.430  53.778  29.687  1.00  0.00           H  
ATOM    652  C   VAL    41      57.176  55.241  28.166  1.00  0.00           C  
ATOM    653  O   VAL    41      58.256  54.702  27.902  1.00  0.00           O  
ATOM    654  N   GLU    42      57.124  56.452  28.764  1.00  0.00           N  
ATOM    655  H   GLU    42      56.230  56.900  28.906  1.00  0.00           H  
ATOM    656  CA  GLU    42      58.252  57.305  29.196  1.00  0.00           C  
ATOM    657  HA  GLU    42      59.056  56.587  29.358  1.00  0.00           H  
ATOM    658  CB  GLU    42      58.669  58.158  27.965  1.00  0.00           C  
ATOM    659  HB2 GLU    42      58.776  57.555  27.063  1.00  0.00           H  
ATOM    660  HB3 GLU    42      57.940  58.933  27.730  1.00  0.00           H  
ATOM    661  CG  GLU    42      59.975  58.951  28.251  1.00  0.00           C  
ATOM    662  HG2 GLU    42      60.132  59.541  27.348  1.00  0.00           H  
ATOM    663  HG3 GLU    42      59.736  59.659  29.043  1.00  0.00           H  
ATOM    664  CD  GLU    42      61.268  58.240  28.662  1.00  0.00           C  
ATOM    665  OE1 GLU    42      62.190  58.918  29.245  1.00  0.00           O  
ATOM    666  OE2 GLU    42      61.523  57.060  28.327  1.00  0.00           O  
ATOM    667  C   GLU    42      58.085  58.003  30.513  1.00  0.00           C  
ATOM    668  O   GLU    42      57.169  58.837  30.695  1.00  0.00           O  
ATOM    669  N   CYS    43      59.097  57.746  31.355  1.00  0.00           N  
ATOM    670  H   CYS    43      59.999  57.333  31.164  1.00  0.00           H  
ATOM    671  CA  CYS    43      59.151  58.447  32.627  1.00  0.00           C  
ATOM    672  HA  CYS    43      58.162  58.897  32.716  1.00  0.00           H  
ATOM    673  CB  CYS    43      59.291  57.331  33.684  1.00  0.00           C  
ATOM    674  HB2 CYS    43      60.306  56.934  33.693  1.00  0.00           H  
ATOM    675  HB3 CYS    43      59.026  57.801  34.631  1.00  0.00           H  
ATOM    676  SG  CYS    43      58.249  55.900  33.508  1.00  0.00           S  
ATOM    677  HG  CYS    43      59.298  55.214  33.047  1.00  0.00           H  
ATOM    678  C   CYS    43      60.174  59.529  32.839  1.00  0.00           C  
ATOM    679  O   CYS    43      61.306  59.476  32.270  1.00  0.00           O  
ATOM    680  N   ASP    44      59.887  60.473  33.691  1.00  0.00           N  
ATOM    681  H   ASP    44      58.907  60.595  33.901  1.00  0.00           H  
ATOM    682  CA  ASP    44      60.814  61.524  34.196  1.00  0.00           C  
ATOM    683  HA  ASP    44      61.872  61.266  34.150  1.00  0.00           H  
ATOM    684  CB  ASP    44      60.478  62.794  33.331  1.00  0.00           C  
ATOM    685  HB2 ASP    44      60.631  62.428  32.316  1.00  0.00           H  
ATOM    686  HB3 ASP    44      59.466  63.105  33.589  1.00  0.00           H  
ATOM    687  CG  ASP    44      61.438  63.944  33.513  1.00  0.00           C  
ATOM    688  OD1 ASP    44      62.087  63.955  34.596  1.00  0.00           O  
ATOM    689  OD2 ASP    44      61.674  64.757  32.616  1.00  0.00           O  
ATOM    690  C   ASP    44      60.529  61.905  35.629  1.00  0.00           C  
ATOM    691  O   ASP    44      59.525  62.519  35.970  1.00  0.00           O  
ATOM    692  N   PRO    45      61.440  61.455  36.550  1.00  0.00           N  
ATOM    693  CD  PRO    45      62.323  60.343  36.217  1.00  0.00           C  
ATOM    694  HD2 PRO    45      63.155  60.837  35.716  1.00  0.00           H  
ATOM    695  HD3 PRO    45      61.812  59.589  35.618  1.00  0.00           H  
ATOM    696  CG  PRO    45      62.760  59.793  37.595  1.00  0.00           C  
ATOM    697  HG2 PRO    45      63.783  59.416  37.603  1.00  0.00           H  
ATOM    698  HG3 PRO    45      61.988  59.117  37.962  1.00  0.00           H  
ATOM    699  CB  PRO    45      62.692  61.024  38.491  1.00  0.00           C  
ATOM    700  HB2 PRO    45      63.613  61.547  38.232  1.00  0.00           H  
ATOM    701  HB3 PRO    45      62.769  60.727  39.537  1.00  0.00           H  
ATOM    702  CA  PRO    45      61.387  61.712  38.028  1.00  0.00           C  
ATOM    703  HA  PRO    45      60.487  61.341  38.517  1.00  0.00           H  
ATOM    704  C   PRO    45      61.425  63.238  38.363  1.00  0.00           C  
ATOM    705  O   PRO    45      60.761  63.731  39.256  1.00  0.00           O  
ATOM    706  N   VAL    46      62.259  63.991  37.624  1.00  0.00           N  
ATOM    707  H   VAL    46      62.692  63.572  36.813  1.00  0.00           H  
ATOM    708  CA  VAL    46      62.586  65.435  37.908  1.00  0.00           C  
ATOM    709  HA  VAL    46      62.988  65.531  38.916  1.00  0.00           H  
ATOM    710  CB  VAL    46      63.672  65.998  36.991  1.00  0.00           C  
ATOM    711  HB  VAL    46      63.401  65.791  35.956  1.00  0.00           H  
ATOM    712  CG1 VAL    46      63.925  67.440  37.301  1.00  0.00           C  
ATOM    713 HG11 VAL    46      63.064  68.001  36.937  1.00  0.00           H  
ATOM    714 HG12 VAL    46      64.062  67.621  38.367  1.00  0.00           H  
ATOM    715 HG13 VAL    46      64.709  67.856  36.667  1.00  0.00           H  
ATOM    716  CG2 VAL    46      64.957  65.189  37.154  1.00  0.00           C  
ATOM    717 HG21 VAL    46      65.737  65.685  36.576  1.00  0.00           H  
ATOM    718 HG22 VAL    46      65.248  65.342  38.193  1.00  0.00           H  
ATOM    719 HG23 VAL    46      64.972  64.141  36.857  1.00  0.00           H  
ATOM    720  C   VAL    46      61.168  66.112  37.756  1.00  0.00           C  
ATOM    721  O   VAL    46      60.785  66.871  38.677  1.00  0.00           O  
ATOM    722  N   ARG    47      60.423  65.950  36.648  1.00  0.00           N  
ATOM    723  H   ARG    47      60.922  65.514  35.885  1.00  0.00           H  
ATOM    724  CA  ARG    47      59.147  66.633  36.371  1.00  0.00           C  
ATOM    725  HA  ARG    47      59.191  67.669  36.710  1.00  0.00           H  
ATOM    726  CB  ARG    47      58.913  66.567  34.842  1.00  0.00           C  
ATOM    727  HB2 ARG    47      59.276  65.605  34.479  1.00  0.00           H  
ATOM    728  HB3 ARG    47      57.829  66.517  34.733  1.00  0.00           H  
ATOM    729  CG  ARG    47      59.470  67.722  34.033  1.00  0.00           C  
ATOM    730  HG2 ARG    47      59.437  67.608  32.949  1.00  0.00           H  
ATOM    731  HG3 ARG    47      58.752  68.501  34.287  1.00  0.00           H  
ATOM    732  CD  ARG    47      60.873  68.254  34.331  1.00  0.00           C  
ATOM    733  HD2 ARG    47      60.911  69.114  33.663  1.00  0.00           H  
ATOM    734  HD3 ARG    47      60.964  68.547  35.377  1.00  0.00           H  
ATOM    735  NE  ARG    47      61.930  67.311  34.010  1.00  0.00           N  
ATOM    736  HE  ARG    47      61.618  66.444  33.596  1.00  0.00           H  
ATOM    737  CZ  ARG    47      63.191  67.557  33.755  1.00  0.00           C  
ATOM    738  NH1 ARG    47      63.745  68.683  33.857  1.00  0.00           N  
ATOM    739 HH11 ARG    47      63.215  69.496  34.135  1.00  0.00           H  
ATOM    740 HH12 ARG    47      64.747  68.797  33.790  1.00  0.00           H  
ATOM    741  NH2 ARG    47      64.006  66.553  33.592  1.00  0.00           N  
ATOM    742 HH21 ARG    47      63.568  65.648  33.692  1.00  0.00           H  
ATOM    743 HH22 ARG    47      65.011  66.622  33.671  1.00  0.00           H  
ATOM    744  C   ARG    47      57.945  65.956  37.092  1.00  0.00           C  
ATOM    745  O   ARG    47      56.799  66.405  37.103  1.00  0.00           O  
ATOM    746  N   LYS    48      58.168  64.773  37.621  1.00  0.00           N  
ATOM    747  H   LYS    48      59.150  64.549  37.547  1.00  0.00           H  
ATOM    748  CA  LYS    48      57.337  63.765  38.270  1.00  0.00           C  
ATOM    749  HA  LYS    48      57.974  62.892  38.414  1.00  0.00           H  
ATOM    750  CB  LYS    48      56.797  64.322  39.615  1.00  0.00           C  
ATOM    751  HB2 LYS    48      56.188  65.196  39.386  1.00  0.00           H  
ATOM    752  HB3 LYS    48      56.036  63.668  40.040  1.00  0.00           H  
ATOM    753  CG  LYS    48      57.799  64.725  40.639  1.00  0.00           C  
ATOM    754  HG2 LYS    48      58.242  63.800  41.008  1.00  0.00           H  
ATOM    755  HG3 LYS    48      58.499  65.426  40.183  1.00  0.00           H  
ATOM    756  CD  LYS    48      57.157  65.491  41.825  1.00  0.00           C  
ATOM    757  HD2 LYS    48      56.907  66.462  41.396  1.00  0.00           H  
ATOM    758  HD3 LYS    48      56.244  64.952  42.075  1.00  0.00           H  
ATOM    759  CE  LYS    48      58.074  65.654  43.043  1.00  0.00           C  
ATOM    760  HE2 LYS    48      57.481  65.933  43.914  1.00  0.00           H  
ATOM    761  HE3 LYS    48      58.425  64.651  43.282  1.00  0.00           H  
ATOM    762  NZ  LYS    48      59.183  66.574  42.855  1.00  0.00           N  
ATOM    763  HZ1 LYS    48      58.915  67.518  42.615  1.00  0.00           H  
ATOM    764  HZ2 LYS    48      59.729  66.543  43.703  1.00  0.00           H  
ATOM    765  HZ3 LYS    48      59.773  66.217  42.117  1.00  0.00           H  
ATOM    766  C   LYS    48      56.189  63.286  37.346  1.00  0.00           C  
ATOM    767  O   LYS    48      54.976  63.396  37.554  1.00  0.00           O  
ATOM    768  N   GLU    49      56.548  62.706  36.198  1.00  0.00           N  
ATOM    769  H   GLU    49      57.516  62.689  35.913  1.00  0.00           H  
ATOM    770  CA  GLU    49      55.675  62.706  35.013  1.00  0.00           C  
ATOM    771  HA  GLU    49      54.626  62.738  35.308  1.00  0.00           H  
ATOM    772  CB  GLU    49      55.896  63.925  34.212  1.00  0.00           C  
ATOM    773  HB2 GLU    49      55.519  64.740  34.830  1.00  0.00           H  
ATOM    774  HB3 GLU    49      56.981  63.959  34.105  1.00  0.00           H  
ATOM    775  CG  GLU    49      55.276  63.905  32.842  1.00  0.00           C  
ATOM    776  HG2 GLU    49      55.875  63.260  32.200  1.00  0.00           H  
ATOM    777  HG3 GLU    49      54.262  63.507  32.835  1.00  0.00           H  
ATOM    778  CD  GLU    49      55.229  65.326  32.189  1.00  0.00           C  
ATOM    779  OE1 GLU    49      55.928  65.575  31.195  1.00  0.00           O  
ATOM    780  OE2 GLU    49      54.463  66.181  32.723  1.00  0.00           O  
ATOM    781  C   GLU    49      55.763  61.451  34.172  1.00  0.00           C  
ATOM    782  O   GLU    49      56.896  60.955  33.995  1.00  0.00           O  
ATOM    783  N   VAL    50      54.703  60.901  33.598  1.00  0.00           N  
ATOM    784  H   VAL    50      53.835  61.376  33.803  1.00  0.00           H  
ATOM    785  CA  VAL    50      54.641  59.784  32.697  1.00  0.00           C  
ATOM    786  HA  VAL    50      55.680  59.598  32.424  1.00  0.00           H  
ATOM    787  CB  VAL    50      54.081  58.471  33.311  1.00  0.00           C  
ATOM    788  HB  VAL    50      54.867  58.242  34.030  1.00  0.00           H  
ATOM    789  CG1 VAL    50      52.761  58.638  34.008  1.00  0.00           C  
ATOM    790 HG11 VAL    50      52.786  59.438  34.748  1.00  0.00           H  
ATOM    791 HG12 VAL    50      51.875  58.747  33.382  1.00  0.00           H  
ATOM    792 HG13 VAL    50      52.631  57.702  34.551  1.00  0.00           H  
ATOM    793  CG2 VAL    50      54.183  57.335  32.273  1.00  0.00           C  
ATOM    794 HG21 VAL    50      54.371  56.363  32.729  1.00  0.00           H  
ATOM    795 HG22 VAL    50      53.163  57.255  31.897  1.00  0.00           H  
ATOM    796 HG23 VAL    50      54.886  57.503  31.457  1.00  0.00           H  
ATOM    797  C   VAL    50      53.943  60.100  31.379  1.00  0.00           C  
ATOM    798  O   VAL    50      52.769  60.366  31.374  1.00  0.00           O  
ATOM    799  N   SER    51      54.657  60.114  30.234  1.00  0.00           N  
ATOM    800  H   SER    51      55.600  59.752  30.261  1.00  0.00           H  
ATOM    801  CA  SER    51      54.042  60.135  28.968  1.00  0.00           C  
ATOM    802  HA  SER    51      53.132  60.730  29.057  1.00  0.00           H  
ATOM    803  CB  SER    51      55.097  60.741  27.997  1.00  0.00           C  
ATOM    804  HB2 SER    51      55.258  61.799  28.204  1.00  0.00           H  
ATOM    805  HB3 SER    51      56.045  60.230  28.165  1.00  0.00           H  
ATOM    806  OG  SER    51      54.782  60.518  26.639  1.00  0.00           O  
ATOM    807  HG  SER    51      54.920  59.583  26.471  1.00  0.00           H  
ATOM    808  C   SER    51      53.705  58.672  28.507  1.00  0.00           C  
ATOM    809  O   SER    51      54.461  57.705  28.765  1.00  0.00           O  
ATOM    810  N   VAL    52      52.644  58.442  27.792  1.00  0.00           N  
ATOM    811  H   VAL    52      52.129  59.269  27.526  1.00  0.00           H  
ATOM    812  CA  VAL    52      52.155  57.198  27.240  1.00  0.00           C  
ATOM    813  HA  VAL    52      52.990  56.497  27.268  1.00  0.00           H  
ATOM    814  CB  VAL    52      50.943  56.612  28.029  1.00  0.00           C  
ATOM    815  HB  VAL    52      50.109  57.312  27.976  1.00  0.00           H  
ATOM    816  CG1 VAL    52      50.573  55.240  27.455  1.00  0.00           C  
ATOM    817 HG11 VAL    52      50.463  55.297  26.372  1.00  0.00           H  
ATOM    818 HG12 VAL    52      51.288  54.470  27.746  1.00  0.00           H  
ATOM    819 HG13 VAL    52      49.611  54.868  27.807  1.00  0.00           H  
ATOM    820  CG2 VAL    52      51.314  56.520  29.466  1.00  0.00           C  
ATOM    821 HG21 VAL    52      52.390  56.351  29.508  1.00  0.00           H  
ATOM    822 HG22 VAL    52      51.068  57.436  30.004  1.00  0.00           H  
ATOM    823 HG23 VAL    52      50.730  55.801  30.041  1.00  0.00           H  
ATOM    824  C   VAL    52      51.808  57.437  25.794  1.00  0.00           C  
ATOM    825  O   VAL    52      51.080  58.354  25.516  1.00  0.00           O  
ATOM    826  N   ARG    53      52.197  56.579  24.862  1.00  0.00           N  
ATOM    827  H   ARG    53      52.959  55.989  25.165  1.00  0.00           H  
ATOM    828  CA  ARG    53      51.902  56.723  23.418  1.00  0.00           C  
ATOM    829  HA  ARG    53      51.825  57.797  23.249  1.00  0.00           H  
ATOM    830  CB  ARG    53      53.177  56.317  22.624  1.00  0.00           C  
ATOM    831  HB2 ARG    53      54.001  56.762  23.181  1.00  0.00           H  
ATOM    832  HB3 ARG    53      53.250  55.232  22.700  1.00  0.00           H  
ATOM    833  CG  ARG    53      53.179  56.856  21.186  1.00  0.00           C  
ATOM    834  HG2 ARG    53      52.380  56.391  20.609  1.00  0.00           H  
ATOM    835  HG3 ARG    53      53.087  57.930  21.028  1.00  0.00           H  
ATOM    836  CD  ARG    53      54.385  56.496  20.363  1.00  0.00           C  
ATOM    837  HD2 ARG    53      54.651  55.443  20.450  1.00  0.00           H  
ATOM    838  HD3 ARG    53      54.054  56.828  19.379  1.00  0.00           H  
ATOM    839  NE  ARG    53      55.621  57.107  20.907  1.00  0.00           N  
ATOM    840  HE  ARG    53      55.765  57.118  21.907  1.00  0.00           H  
ATOM    841  CZ  ARG    53      56.689  57.517  20.222  1.00  0.00           C  
ATOM    842  NH1 ARG    53      56.656  57.632  18.900  1.00  0.00           N  
ATOM    843 HH11 ARG    53      55.822  57.357  18.400  1.00  0.00           H  
ATOM    844 HH12 ARG    53      57.537  57.916  18.497  1.00  0.00           H  
ATOM    845  NH2 ARG    53      57.833  57.863  20.750  1.00  0.00           N  
ATOM    846 HH21 ARG    53      58.025  57.692  21.727  1.00  0.00           H  
ATOM    847 HH22 ARG    53      58.716  57.847  20.259  1.00  0.00           H  
ATOM    848  C   ARG    53      50.528  56.016  23.046  1.00  0.00           C  
ATOM    849  O   ARG    53      50.354  54.820  23.009  1.00  0.00           O  
ATOM    850  N   THR    54      49.555  56.803  22.553  1.00  0.00           N  
ATOM    851  H   THR    54      49.681  57.802  22.634  1.00  0.00           H  
ATOM    852  CA  THR    54      48.269  56.213  22.020  1.00  0.00           C  
ATOM    853  HA  THR    54      47.972  55.358  22.626  1.00  0.00           H  
ATOM    854  CB  THR    54      47.131  57.244  22.103  1.00  0.00           C  
ATOM    855  HB  THR    54      46.222  56.823  21.674  1.00  0.00           H  
ATOM    856  CG2 THR    54      46.797  57.445  23.630  1.00  0.00           C  
ATOM    857 HG21 THR    54      46.570  56.498  24.118  1.00  0.00           H  
ATOM    858 HG22 THR    54      47.625  58.021  24.044  1.00  0.00           H  
ATOM    859 HG23 THR    54      45.935  58.112  23.646  1.00  0.00           H  
ATOM    860  OG1 THR    54      47.423  58.476  21.463  1.00  0.00           O  
ATOM    861  HG1 THR    54      47.059  58.470  20.575  1.00  0.00           H  
ATOM    862  C   THR    54      48.378  55.747  20.624  1.00  0.00           C  
ATOM    863  O   THR    54      47.784  54.673  20.297  1.00  0.00           O  
ATOM    864  N   GLY    55      49.110  56.321  19.692  1.00  0.00           N  
ATOM    865  H   GLY    55      49.707  57.073  20.004  1.00  0.00           H  
ATOM    866  CA  GLY    55      49.354  55.722  18.340  1.00  0.00           C  
ATOM    867  HA2 GLY    55      48.452  55.194  18.032  1.00  0.00           H  
ATOM    868  HA3 GLY    55      49.581  56.573  17.697  1.00  0.00           H  
ATOM    869  C   GLY    55      50.516  54.702  18.365  1.00  0.00           C  
ATOM    870  O   GLY    55      51.151  54.439  19.370  1.00  0.00           O  
ATOM    871  N   GLY    56      50.732  54.113  17.210  1.00  0.00           N  
ATOM    872  H   GLY    56      50.017  54.164  16.499  1.00  0.00           H  
ATOM    873  CA  GLY    56      51.848  53.203  16.968  1.00  0.00           C  
ATOM    874  HA2 GLY    56      51.780  52.249  17.491  1.00  0.00           H  
ATOM    875  HA3 GLY    56      51.884  53.042  15.891  1.00  0.00           H  
ATOM    876  C   GLY    56      53.207  53.980  17.247  1.00  0.00           C  
ATOM    877  O   GLY    56      53.270  55.203  17.268  1.00  0.00           O  
ATOM    878  N   LEU    57      54.309  53.206  17.384  1.00  0.00           N  
ATOM    879  H   LEU    57      54.112  52.215  17.394  1.00  0.00           H  
ATOM    880  CA  LEU    57      55.607  53.797  17.684  1.00  0.00           C  
ATOM    881  HA  LEU    57      55.556  54.503  18.513  1.00  0.00           H  
ATOM    882  CB  LEU    57      56.538  52.692  18.103  1.00  0.00           C  
ATOM    883  HB2 LEU    57      56.200  52.069  18.931  1.00  0.00           H  
ATOM    884  HB3 LEU    57      56.653  51.995  17.272  1.00  0.00           H  
ATOM    885  CG  LEU    57      57.949  53.245  18.432  1.00  0.00           C  
ATOM    886  HG  LEU    57      58.404  53.823  17.628  1.00  0.00           H  
ATOM    887  CD1 LEU    57      57.941  54.146  19.725  1.00  0.00           C  
ATOM    888 HD11 LEU    57      57.342  53.613  20.463  1.00  0.00           H  
ATOM    889 HD12 LEU    57      58.904  54.405  20.164  1.00  0.00           H  
ATOM    890 HD13 LEU    57      57.496  55.107  19.468  1.00  0.00           H  
ATOM    891  CD2 LEU    57      58.834  52.037  18.861  1.00  0.00           C  
ATOM    892 HD21 LEU    57      58.589  51.697  19.867  1.00  0.00           H  
ATOM    893 HD22 LEU    57      58.789  51.262  18.095  1.00  0.00           H  
ATOM    894 HD23 LEU    57      59.854  52.415  18.936  1.00  0.00           H  
ATOM    895  C   LEU    57      56.179  54.705  16.502  1.00  0.00           C  
ATOM    896  O   LEU    57      56.943  55.588  16.818  1.00  0.00           O  
ATOM    897  N   ALA    58      55.745  54.514  15.271  1.00  0.00           N  
ATOM    898  H   ALA    58      54.950  53.919  15.087  1.00  0.00           H  
ATOM    899  CA  ALA    58      56.212  55.237  14.117  1.00  0.00           C  
ATOM    900  HA  ALA    58      57.249  55.036  13.846  1.00  0.00           H  
ATOM    901  CB  ALA    58      55.355  54.790  12.923  1.00  0.00           C  
ATOM    902  HB1 ALA    58      54.293  55.001  13.047  1.00  0.00           H  
ATOM    903  HB2 ALA    58      55.765  55.320  12.064  1.00  0.00           H  
ATOM    904  HB3 ALA    58      55.608  53.733  12.844  1.00  0.00           H  
ATOM    905  C   ALA    58      56.266  56.790  14.195  1.00  0.00           C  
ATOM    906  O   ALA    58      57.057  57.413  13.433  1.00  0.00           O  
ATOM    907  N   ASP    59      55.676  57.415  15.233  1.00  0.00           N  
ATOM    908  H   ASP    59      55.128  56.805  15.823  1.00  0.00           H  
ATOM    909  CA  ASP    59      55.515  58.836  15.362  1.00  0.00           C  
ATOM    910  HA  ASP    59      56.423  59.308  14.988  1.00  0.00           H  
ATOM    911  CB  ASP    59      54.419  59.292  14.448  1.00  0.00           C  
ATOM    912  HB2 ASP    59      54.696  59.263  13.395  1.00  0.00           H  
ATOM    913  HB3 ASP    59      53.527  58.667  14.482  1.00  0.00           H  
ATOM    914  CG  ASP    59      53.952  60.741  14.729  1.00  0.00           C  
ATOM    915  OD1 ASP    59      54.767  61.706  14.823  1.00  0.00           O  
ATOM    916  OD2 ASP    59      52.702  60.937  14.828  1.00  0.00           O  
ATOM    917  C   ASP    59      55.225  59.286  16.826  1.00  0.00           C  
ATOM    918  O   ASP    59      54.385  58.699  17.513  1.00  0.00           O  
ATOM    919  N   LYS    60      55.946  60.291  17.268  1.00  0.00           N  
ATOM    920  H   LYS    60      56.592  60.702  16.608  1.00  0.00           H  
ATOM    921  CA  LYS    60      55.763  60.924  18.558  1.00  0.00           C  
ATOM    922  HA  LYS    60      55.590  60.084  19.231  1.00  0.00           H  
ATOM    923  CB  LYS    60      57.027  61.602  18.971  1.00  0.00           C  
ATOM    924  HB2 LYS    60      57.911  61.224  18.457  1.00  0.00           H  
ATOM    925  HB3 LYS    60      56.846  62.567  18.498  1.00  0.00           H  
ATOM    926  CG  LYS    60      57.329  61.714  20.509  1.00  0.00           C  
ATOM    927  HG2 LYS    60      56.394  62.080  20.933  1.00  0.00           H  
ATOM    928  HG3 LYS    60      57.495  60.695  20.861  1.00  0.00           H  
ATOM    929  CD  LYS    60      58.581  62.565  20.962  1.00  0.00           C  
ATOM    930  HD2 LYS    60      58.791  62.214  21.973  1.00  0.00           H  
ATOM    931  HD3 LYS    60      59.411  62.338  20.293  1.00  0.00           H  
ATOM    932  CE  LYS    60      58.273  64.067  20.889  1.00  0.00           C  
ATOM    933  HE2 LYS    60      57.908  64.381  19.911  1.00  0.00           H  
ATOM    934  HE3 LYS    60      57.369  64.221  21.479  1.00  0.00           H  
ATOM    935  NZ  LYS    60      59.359  64.989  21.315  1.00  0.00           N  
ATOM    936  HZ1 LYS    60      59.765  64.696  22.192  1.00  0.00           H  
ATOM    937  HZ2 LYS    60      60.066  64.880  20.601  1.00  0.00           H  
ATOM    938  HZ3 LYS    60      59.104  65.949  21.500  1.00  0.00           H  
ATOM    939  C   LYS    60      54.405  61.741  18.881  1.00  0.00           C  
ATOM    940  O   LYS    60      54.116  61.890  20.017  1.00  0.00           O  
ATOM    941  N   SER    61      53.701  62.205  17.845  1.00  0.00           N  
ATOM    942  H   SER    61      54.063  62.171  16.902  1.00  0.00           H  
ATOM    943  CA  SER    61      52.560  63.138  18.086  1.00  0.00           C  
ATOM    944  HA  SER    61      53.062  64.028  18.466  1.00  0.00           H  
ATOM    945  CB  SER    61      52.023  63.555  16.732  1.00  0.00           C  
ATOM    946  HB2 SER    61      51.537  64.521  16.872  1.00  0.00           H  
ATOM    947  HB3 SER    61      52.854  63.582  16.027  1.00  0.00           H  
ATOM    948  OG  SER    61      51.142  62.580  16.276  1.00  0.00           O  
ATOM    949  HG  SER    61      51.662  62.001  15.713  1.00  0.00           H  
ATOM    950  C   SER    61      51.376  62.719  18.999  1.00  0.00           C  
ATOM    951  O   SER    61      50.744  63.524  19.709  1.00  0.00           O  
ATOM    952  N   SER    62      51.062  61.396  19.049  1.00  0.00           N  
ATOM    953  H   SER    62      51.582  60.776  18.444  1.00  0.00           H  
ATOM    954  CA  SER    62      49.966  60.826  19.862  1.00  0.00           C  
ATOM    955  HA  SER    62      49.120  61.492  20.032  1.00  0.00           H  
ATOM    956  CB  SER    62      49.473  59.593  19.146  1.00  0.00           C  
ATOM    957  HB2 SER    62      50.361  59.002  18.920  1.00  0.00           H  
ATOM    958  HB3 SER    62      48.680  59.087  19.698  1.00  0.00           H  
ATOM    959  OG  SER    62      49.039  60.128  17.881  1.00  0.00           O  
ATOM    960  HG  SER    62      49.782  60.096  17.274  1.00  0.00           H  
ATOM    961  C   SER    62      50.372  60.444  21.237  1.00  0.00           C  
ATOM    962  O   SER    62      50.897  59.371  21.420  1.00  0.00           O  
ATOM    963  N   ARG    63      50.039  61.188  22.279  1.00  0.00           N  
ATOM    964  H   ARG    63      49.492  62.009  22.064  1.00  0.00           H  
ATOM    965  CA  ARG    63      50.471  60.828  23.704  1.00  0.00           C  
ATOM    966  HA  ARG    63      50.644  59.752  23.717  1.00  0.00           H  
ATOM    967  CB  ARG    63      51.821  61.503  24.066  1.00  0.00           C  
ATOM    968  HB2 ARG    63      51.717  62.583  23.963  1.00  0.00           H  
ATOM    969  HB3 ARG    63      52.032  61.236  25.102  1.00  0.00           H  
ATOM    970  CG  ARG    63      52.887  60.926  23.098  1.00  0.00           C  
ATOM    971  HG2 ARG    63      53.020  59.844  23.131  1.00  0.00           H  
ATOM    972  HG3 ARG    63      52.599  61.253  22.098  1.00  0.00           H  
ATOM    973  CD  ARG    63      54.302  61.444  23.407  1.00  0.00           C  
ATOM    974  HD2 ARG    63      54.527  61.039  24.393  1.00  0.00           H  
ATOM    975  HD3 ARG    63      55.040  61.036  22.716  1.00  0.00           H  
ATOM    976  NE  ARG    63      54.367  62.885  23.355  1.00  0.00           N  
ATOM    977  HE  ARG    63      54.098  63.293  22.471  1.00  0.00           H  
ATOM    978  CZ  ARG    63      54.470  63.767  24.281  1.00  0.00           C  
ATOM    979  NH1 ARG    63      54.645  63.429  25.556  1.00  0.00           N  
ATOM    980 HH11 ARG    63      54.816  62.483  25.867  1.00  0.00           H  
ATOM    981 HH12 ARG    63      54.597  64.152  26.259  1.00  0.00           H  
ATOM    982  NH2 ARG    63      54.447  65.052  24.064  1.00  0.00           N  
ATOM    983 HH21 ARG    63      54.276  65.383  23.126  1.00  0.00           H  
ATOM    984 HH22 ARG    63      54.467  65.667  24.865  1.00  0.00           H  
ATOM    985  C   ARG    63      49.378  61.289  24.681  1.00  0.00           C  
ATOM    986  O   ARG    63      48.952  62.418  24.519  1.00  0.00           O  
ATOM    987  N   LYS    64      48.994  60.422  25.656  1.00  0.00           N  
ATOM    988  H   LYS    64      49.526  59.564  25.625  1.00  0.00           H  
ATOM    989  CA  LYS    64      48.406  60.899  26.914  1.00  0.00           C  
ATOM    990  HA  LYS    64      48.003  61.902  26.772  1.00  0.00           H  
ATOM    991  CB  LYS    64      47.180  60.070  27.368  1.00  0.00           C  
ATOM    992  HB2 LYS    64      47.449  59.022  27.498  1.00  0.00           H  
ATOM    993  HB3 LYS    64      46.889  60.449  28.349  1.00  0.00           H  
ATOM    994  CG  LYS    64      45.989  60.087  26.364  1.00  0.00           C  
ATOM    995  HG2 LYS    64      45.491  61.042  26.533  1.00  0.00           H  
ATOM    996  HG3 LYS    64      46.419  59.914  25.377  1.00  0.00           H  
ATOM    997  CD  LYS    64      44.880  59.104  26.651  1.00  0.00           C  
ATOM    998  HD2 LYS    64      45.216  58.126  26.307  1.00  0.00           H  
ATOM    999  HD3 LYS    64      44.628  59.032  27.709  1.00  0.00           H  
ATOM   1000  CE  LYS    64      43.657  59.574  25.811  1.00  0.00           C  
ATOM   1001  HE2 LYS    64      43.365  60.577  26.123  1.00  0.00           H  
ATOM   1002  HE3 LYS    64      43.956  59.705  24.771  1.00  0.00           H  
ATOM   1003  NZ  LYS    64      42.458  58.680  25.869  1.00  0.00           N  
ATOM   1004  HZ1 LYS    64      42.094  58.451  26.783  1.00  0.00           H  
ATOM   1005  HZ2 LYS    64      41.688  59.106  25.373  1.00  0.00           H  
ATOM   1006  HZ3 LYS    64      42.589  57.794  25.403  1.00  0.00           H  
ATOM   1007  C   LYS    64      49.435  60.933  28.056  1.00  0.00           C  
ATOM   1008  O   LYS    64      50.034  59.915  28.264  1.00  0.00           O  
ATOM   1009  N   THR    65      49.519  62.062  28.711  1.00  0.00           N  
ATOM   1010  H   THR    65      49.034  62.893  28.404  1.00  0.00           H  
ATOM   1011  CA  THR    65      50.647  62.231  29.713  1.00  0.00           C  
ATOM   1012  HA  THR    65      51.161  61.281  29.861  1.00  0.00           H  
ATOM   1013  CB  THR    65      51.639  63.236  29.248  1.00  0.00           C  
ATOM   1014  HB  THR    65      51.062  64.155  29.152  1.00  0.00           H  
ATOM   1015  CG2 THR    65      52.738  63.534  30.237  1.00  0.00           C  
ATOM   1016 HG21 THR    65      52.383  64.244  30.984  1.00  0.00           H  
ATOM   1017 HG22 THR    65      53.102  62.624  30.715  1.00  0.00           H  
ATOM   1018 HG23 THR    65      53.600  64.004  29.762  1.00  0.00           H  
ATOM   1019  OG1 THR    65      52.158  62.934  27.976  1.00  0.00           O  
ATOM   1020  HG1 THR    65      51.912  63.549  27.281  1.00  0.00           H  
ATOM   1021  C   THR    65      50.103  62.654  31.099  1.00  0.00           C  
ATOM   1022  O   THR    65      49.040  63.163  31.153  1.00  0.00           O  
ATOM   1023  N   TYR    66      50.677  62.348  32.252  1.00  0.00           N  
ATOM   1024  H   TYR    66      51.477  61.732  32.261  1.00  0.00           H  
ATOM   1025  CA  TYR    66      50.045  62.431  33.570  1.00  0.00           C  
ATOM   1026  HA  TYR    66      49.262  63.188  33.520  1.00  0.00           H  
ATOM   1027  CB  TYR    66      49.510  61.052  34.030  1.00  0.00           C  
ATOM   1028  HB2 TYR    66      50.305  60.324  34.190  1.00  0.00           H  
ATOM   1029  HB3 TYR    66      48.957  61.106  34.968  1.00  0.00           H  
ATOM   1030  CG  TYR    66      48.522  60.515  33.062  1.00  0.00           C  
ATOM   1031  CD1 TYR    66      48.915  59.882  31.901  1.00  0.00           C  
ATOM   1032  HD1 TYR    66      49.964  59.710  31.706  1.00  0.00           H  
ATOM   1033  CE1 TYR    66      47.937  59.368  31.023  1.00  0.00           C  
ATOM   1034  HE1 TYR    66      48.245  58.919  30.090  1.00  0.00           H  
ATOM   1035  CZ  TYR    66      46.578  59.525  31.249  1.00  0.00           C  
ATOM   1036  OH  TYR    66      45.729  59.096  30.301  1.00  0.00           O  
ATOM   1037  HH  TYR    66      44.819  59.154  30.601  1.00  0.00           H  
ATOM   1038  CE2 TYR    66      46.174  60.131  32.462  1.00  0.00           C  
ATOM   1039  HE2 TYR    66      45.139  60.237  32.752  1.00  0.00           H  
ATOM   1040  CD2 TYR    66      47.124  60.683  33.373  1.00  0.00           C  
ATOM   1041  HD2 TYR    66      46.726  61.204  34.231  1.00  0.00           H  
ATOM   1042  C   TYR    66      51.082  62.870  34.592  1.00  0.00           C  
ATOM   1043  O   TYR    66      52.028  62.086  34.783  1.00  0.00           O  
ATOM   1044  N   THR    67      50.959  63.955  35.337  1.00  0.00           N  
ATOM   1045  H   THR    67      50.203  64.599  35.148  1.00  0.00           H  
ATOM   1046  CA  THR    67      51.804  64.301  36.527  1.00  0.00           C  
ATOM   1047  HA  THR    67      52.800  63.894  36.352  1.00  0.00           H  
ATOM   1048  CB  THR    67      51.905  65.813  36.823  1.00  0.00           C  
ATOM   1049  HB  THR    67      50.993  66.113  37.339  1.00  0.00           H  
ATOM   1050  CG2 THR    67      53.040  66.211  37.743  1.00  0.00           C  
ATOM   1051 HG21 THR    67      53.999  65.743  37.520  1.00  0.00           H  
ATOM   1052 HG22 THR    67      53.108  67.299  37.772  1.00  0.00           H  
ATOM   1053 HG23 THR    67      52.782  66.006  38.782  1.00  0.00           H  
ATOM   1054  OG1 THR    67      52.002  66.497  35.677  1.00  0.00           O  
ATOM   1055  HG1 THR    67      51.124  66.402  35.299  1.00  0.00           H  
ATOM   1056  C   THR    67      51.255  63.599  37.713  1.00  0.00           C  
ATOM   1057  O   THR    67      50.048  63.560  37.895  1.00  0.00           O  
ATOM   1058  N   PHE    68      52.082  63.168  38.663  1.00  0.00           N  
ATOM   1059  H   PHE    68      53.065  63.133  38.436  1.00  0.00           H  
ATOM   1060  CA  PHE    68      51.855  62.552  40.068  1.00  0.00           C  
ATOM   1061  HA  PHE    68      50.862  62.635  40.510  1.00  0.00           H  
ATOM   1062  CB  PHE    68      52.044  61.067  39.782  1.00  0.00           C  
ATOM   1063  HB2 PHE    68      52.919  61.006  39.135  1.00  0.00           H  
ATOM   1064  HB3 PHE    68      52.124  60.470  40.690  1.00  0.00           H  
ATOM   1065  CG  PHE    68      51.000  60.335  39.022  1.00  0.00           C  
ATOM   1066  CD1 PHE    68      51.008  60.071  37.635  1.00  0.00           C  
ATOM   1067  HD1 PHE    68      51.828  60.381  37.005  1.00  0.00           H  
ATOM   1068  CE1 PHE    68      49.941  59.352  36.990  1.00  0.00           C  
ATOM   1069  HE1 PHE    68      49.993  59.144  35.931  1.00  0.00           H  
ATOM   1070  CZ  PHE    68      48.805  58.965  37.658  1.00  0.00           C  
ATOM   1071  HZ  PHE    68      47.974  58.473  37.174  1.00  0.00           H  
ATOM   1072  CE2 PHE    68      48.776  59.296  38.995  1.00  0.00           C  
ATOM   1073  HE2 PHE    68      47.922  59.055  39.611  1.00  0.00           H  
ATOM   1074  CD2 PHE    68      49.863  59.833  39.752  1.00  0.00           C  
ATOM   1075  HD2 PHE    68      49.638  59.986  40.798  1.00  0.00           H  
ATOM   1076  C   PHE    68      52.826  63.146  41.127  1.00  0.00           C  
ATOM   1077  O   PHE    68      53.764  63.882  40.775  1.00  0.00           O  
ATOM   1078  N   ASP    69      52.526  62.923  42.425  1.00  0.00           N  
ATOM   1079  H   ASP    69      51.781  62.274  42.631  1.00  0.00           H  
ATOM   1080  CA  ASP    69      53.339  63.306  43.548  1.00  0.00           C  
ATOM   1081  HA  ASP    69      53.549  64.373  43.475  1.00  0.00           H  
ATOM   1082  CB  ASP    69      52.602  63.113  44.865  1.00  0.00           C  
ATOM   1083  HB2 ASP    69      52.759  62.092  45.211  1.00  0.00           H  
ATOM   1084  HB3 ASP    69      53.326  63.558  45.547  1.00  0.00           H  
ATOM   1085  CG  ASP    69      51.181  63.646  45.016  1.00  0.00           C  
ATOM   1086  OD1 ASP    69      50.999  64.849  44.988  1.00  0.00           O  
ATOM   1087  OD2 ASP    69      50.312  62.827  45.244  1.00  0.00           O  
ATOM   1088  C   ASP    69      54.763  62.640  43.534  1.00  0.00           C  
ATOM   1089  O   ASP    69      55.701  63.013  44.155  1.00  0.00           O  
ATOM   1090  N   MET    70      54.933  61.626  42.680  1.00  0.00           N  
ATOM   1091  H   MET    70      54.155  61.322  42.113  1.00  0.00           H  
ATOM   1092  CA  MET    70      56.153  61.074  42.204  1.00  0.00           C  
ATOM   1093  HA  MET    70      56.741  61.944  41.913  1.00  0.00           H  
ATOM   1094  CB  MET    70      56.941  60.310  43.285  1.00  0.00           C  
ATOM   1095  HB2 MET    70      56.391  60.197  44.219  1.00  0.00           H  
ATOM   1096  HB3 MET    70      57.023  59.279  42.941  1.00  0.00           H  
ATOM   1097  CG  MET    70      58.385  60.783  43.509  1.00  0.00           C  
ATOM   1098  HG2 MET    70      58.412  61.832  43.803  1.00  0.00           H  
ATOM   1099  HG3 MET    70      58.842  60.188  44.300  1.00  0.00           H  
ATOM   1100  SD  MET    70      59.399  60.583  41.999  1.00  0.00           S  
ATOM   1101  CE  MET    70      60.585  61.947  41.933  1.00  0.00           C  
ATOM   1102  HE1 MET    70      61.214  61.745  41.066  1.00  0.00           H  
ATOM   1103  HE2 MET    70      60.125  62.913  41.719  1.00  0.00           H  
ATOM   1104  HE3 MET    70      61.298  61.984  42.756  1.00  0.00           H  
ATOM   1105  C   MET    70      55.947  60.191  40.961  1.00  0.00           C  
ATOM   1106  O   MET    70      54.827  59.895  40.629  1.00  0.00           O  
ATOM   1107  N   VAL    71      56.997  59.756  40.192  1.00  0.00           N  
ATOM   1108  H   VAL    71      57.929  60.056  40.438  1.00  0.00           H  
ATOM   1109  CA  VAL    71      56.944  58.708  39.168  1.00  0.00           C  
ATOM   1110  HA  VAL    71      56.113  58.019  39.320  1.00  0.00           H  
ATOM   1111  CB  VAL    71      56.903  59.318  37.753  1.00  0.00           C  
ATOM   1112  HB  VAL    71      57.550  60.188  37.865  1.00  0.00           H  
ATOM   1113  CG1 VAL    71      57.287  58.398  36.586  1.00  0.00           C  
ATOM   1114 HG11 VAL    71      58.281  58.124  36.939  1.00  0.00           H  
ATOM   1115 HG12 VAL    71      56.699  57.482  36.539  1.00  0.00           H  
ATOM   1116 HG13 VAL    71      57.277  59.103  35.754  1.00  0.00           H  
ATOM   1117  CG2 VAL    71      55.470  59.786  37.482  1.00  0.00           C  
ATOM   1118 HG21 VAL    71      55.243  59.790  36.415  1.00  0.00           H  
ATOM   1119 HG22 VAL    71      54.734  59.131  37.949  1.00  0.00           H  
ATOM   1120 HG23 VAL    71      55.370  60.710  38.052  1.00  0.00           H  
ATOM   1121  C   VAL    71      58.200  57.909  39.382  1.00  0.00           C  
ATOM   1122  O   VAL    71      59.347  58.439  39.362  1.00  0.00           O  
ATOM   1123  N   PHE    72      58.089  56.595  39.467  1.00  0.00           N  
ATOM   1124  H   PHE    72      57.106  56.363  39.468  1.00  0.00           H  
ATOM   1125  CA  PHE    72      59.096  55.587  39.639  1.00  0.00           C  
ATOM   1126  HA  PHE    72      60.047  56.084  39.828  1.00  0.00           H  
ATOM   1127  CB  PHE    72      58.801  54.692  40.891  1.00  0.00           C  
ATOM   1128  HB2 PHE    72      57.866  54.215  40.595  1.00  0.00           H  
ATOM   1129  HB3 PHE    72      59.672  54.042  40.974  1.00  0.00           H  
ATOM   1130  CG  PHE    72      58.652  55.323  42.264  1.00  0.00           C  
ATOM   1131  CD1 PHE    72      59.608  56.234  42.722  1.00  0.00           C  
ATOM   1132  HD1 PHE    72      60.420  56.529  42.075  1.00  0.00           H  
ATOM   1133  CE1 PHE    72      59.567  56.628  44.055  1.00  0.00           C  
ATOM   1134  HE1 PHE    72      60.452  57.152  44.386  1.00  0.00           H  
ATOM   1135  CZ  PHE    72      58.461  56.326  44.839  1.00  0.00           C  
ATOM   1136  HZ  PHE    72      58.472  56.513  45.903  1.00  0.00           H  
ATOM   1137  CE2 PHE    72      57.367  55.659  44.319  1.00  0.00           C  
ATOM   1138  HE2 PHE    72      56.560  55.381  44.982  1.00  0.00           H  
ATOM   1139  CD2 PHE    72      57.485  55.015  43.026  1.00  0.00           C  
ATOM   1140  HD2 PHE    72      56.663  54.420  42.655  1.00  0.00           H  
ATOM   1141  C   PHE    72      59.389  54.729  38.403  1.00  0.00           C  
ATOM   1142  O   PHE    72      58.621  53.844  37.973  1.00  0.00           O  
ATOM   1143  N   GLY    73      60.351  55.166  37.620  1.00  0.00           N  
ATOM   1144  H   GLY    73      60.889  55.999  37.815  1.00  0.00           H  
ATOM   1145  CA  GLY    73      60.719  54.521  36.399  1.00  0.00           C  
ATOM   1146  HA2 GLY    73      59.815  54.556  35.791  1.00  0.00           H  
ATOM   1147  HA3 GLY    73      61.601  55.037  36.017  1.00  0.00           H  
ATOM   1148  C   GLY    73      61.111  53.005  36.525  1.00  0.00           C  
ATOM   1149  O   GLY    73      61.266  52.458  37.672  1.00  0.00           O  
ATOM   1150  N   ALA    74      61.343  52.234  35.433  1.00  0.00           N  
ATOM   1151  H   ALA    74      61.143  52.708  34.564  1.00  0.00           H  
ATOM   1152  CA  ALA    74      61.308  50.750  35.369  1.00  0.00           C  
ATOM   1153  HA  ALA    74      60.343  50.440  35.769  1.00  0.00           H  
ATOM   1154  CB  ALA    74      61.457  50.292  33.908  1.00  0.00           C  
ATOM   1155  HB1 ALA    74      60.952  51.026  33.281  1.00  0.00           H  
ATOM   1156  HB2 ALA    74      62.522  50.207  33.689  1.00  0.00           H  
ATOM   1157  HB3 ALA    74      61.117  49.263  33.791  1.00  0.00           H  
ATOM   1158  C   ALA    74      62.488  50.207  36.201  1.00  0.00           C  
ATOM   1159  O   ALA    74      62.434  49.043  36.583  1.00  0.00           O  
ATOM   1160  N   SER    75      63.604  50.894  36.484  1.00  0.00           N  
ATOM   1161  H   SER    75      63.569  51.847  36.151  1.00  0.00           H  
ATOM   1162  CA  SER    75      64.808  50.422  37.197  1.00  0.00           C  
ATOM   1163  HA  SER    75      64.880  49.334  37.197  1.00  0.00           H  
ATOM   1164  CB  SER    75      66.034  50.966  36.507  1.00  0.00           C  
ATOM   1165  HB2 SER    75      66.096  52.053  36.533  1.00  0.00           H  
ATOM   1166  HB3 SER    75      66.937  50.580  36.978  1.00  0.00           H  
ATOM   1167  OG  SER    75      65.945  50.569  35.080  1.00  0.00           O  
ATOM   1168  HG  SER    75      65.293  51.145  34.674  1.00  0.00           H  
ATOM   1169  C   SER    75      64.785  50.737  38.724  1.00  0.00           C  
ATOM   1170  O   SER    75      65.634  50.240  39.439  1.00  0.00           O  
ATOM   1171  N   THR    76      63.906  51.616  39.150  1.00  0.00           N  
ATOM   1172  H   THR    76      63.289  52.079  38.498  1.00  0.00           H  
ATOM   1173  CA  THR    76      63.983  52.283  40.476  1.00  0.00           C  
ATOM   1174  HA  THR    76      64.900  52.872  40.471  1.00  0.00           H  
ATOM   1175  CB  THR    76      62.733  53.164  40.794  1.00  0.00           C  
ATOM   1176  HB  THR    76      61.906  52.557  41.165  1.00  0.00           H  
ATOM   1177  CG2 THR    76      62.967  54.104  41.952  1.00  0.00           C  
ATOM   1178 HG21 THR    76      63.446  53.540  42.753  1.00  0.00           H  
ATOM   1179 HG22 THR    76      63.637  54.846  41.518  1.00  0.00           H  
ATOM   1180 HG23 THR    76      62.089  54.591  42.376  1.00  0.00           H  
ATOM   1181  OG1 THR    76      62.314  53.986  39.703  1.00  0.00           O  
ATOM   1182  HG1 THR    76      61.952  53.334  39.099  1.00  0.00           H  
ATOM   1183  C   THR    76      64.126  51.236  41.635  1.00  0.00           C  
ATOM   1184  O   THR    76      63.278  50.367  41.862  1.00  0.00           O  
ATOM   1185  N   LYS    77      65.242  51.238  42.386  1.00  0.00           N  
ATOM   1186  H   LYS    77      65.986  51.895  42.198  1.00  0.00           H  
ATOM   1187  CA  LYS    77      65.548  50.314  43.516  1.00  0.00           C  
ATOM   1188  HA  LYS    77      65.634  49.281  43.178  1.00  0.00           H  
ATOM   1189  CB  LYS    77      66.948  50.704  44.081  1.00  0.00           C  
ATOM   1190  HB2 LYS    77      66.952  51.792  44.154  1.00  0.00           H  
ATOM   1191  HB3 LYS    77      67.113  50.186  45.025  1.00  0.00           H  
ATOM   1192  CG  LYS    77      68.119  50.237  43.159  1.00  0.00           C  
ATOM   1193  HG2 LYS    77      68.097  49.151  43.065  1.00  0.00           H  
ATOM   1194  HG3 LYS    77      67.941  50.563  42.134  1.00  0.00           H  
ATOM   1195  CD  LYS    77      69.486  50.691  43.583  1.00  0.00           C  
ATOM   1196  HD2 LYS    77      69.615  51.741  43.318  1.00  0.00           H  
ATOM   1197  HD3 LYS    77      69.527  50.685  44.672  1.00  0.00           H  
ATOM   1198  CE  LYS    77      70.586  49.917  42.922  1.00  0.00           C  
ATOM   1199  HE2 LYS    77      71.537  50.106  43.421  1.00  0.00           H  
ATOM   1200  HE3 LYS    77      70.221  48.891  42.967  1.00  0.00           H  
ATOM   1201  NZ  LYS    77      70.792  50.217  41.499  1.00  0.00           N  
ATOM   1202  HZ1 LYS    77      70.945  51.197  41.309  1.00  0.00           H  
ATOM   1203  HZ2 LYS    77      71.676  49.894  41.132  1.00  0.00           H  
ATOM   1204  HZ3 LYS    77      69.981  49.916  40.977  1.00  0.00           H  
ATOM   1205  C   LYS    77      64.416  50.298  44.625  1.00  0.00           C  
ATOM   1206  O   LYS    77      63.863  51.326  44.930  1.00  0.00           O  
ATOM   1207  N   GLN    78      64.216  49.135  45.229  1.00  0.00           N  
ATOM   1208  H   GLN    78      64.813  48.388  44.903  1.00  0.00           H  
ATOM   1209  CA  GLN    78      63.114  48.948  46.244  1.00  0.00           C  
ATOM   1210  HA  GLN    78      62.123  49.226  45.887  1.00  0.00           H  
ATOM   1211  CB  GLN    78      63.186  47.512  46.835  1.00  0.00           C  
ATOM   1212  HB2 GLN    78      64.146  47.323  47.316  1.00  0.00           H  
ATOM   1213  HB3 GLN    78      62.391  47.393  47.571  1.00  0.00           H  
ATOM   1214  CG  GLN    78      62.992  46.371  45.797  1.00  0.00           C  
ATOM   1215  HG2 GLN    78      63.447  46.651  44.847  1.00  0.00           H  
ATOM   1216  HG3 GLN    78      63.398  45.425  46.156  1.00  0.00           H  
ATOM   1217  CD  GLN    78      61.566  46.153  45.494  1.00  0.00           C  
ATOM   1218  OE1 GLN    78      60.928  46.993  44.874  1.00  0.00           O  
ATOM   1219  NE2 GLN    78      61.026  45.045  45.772  1.00  0.00           N  
ATOM   1220 HE21 GLN    78      61.612  44.267  46.037  1.00  0.00           H  
ATOM   1221 HE22 GLN    78      60.046  44.933  45.552  1.00  0.00           H  
ATOM   1222  C   GLN    78      63.309  49.983  47.417  1.00  0.00           C  
ATOM   1223  O   GLN    78      62.354  50.568  47.974  1.00  0.00           O  
ATOM   1224  N   ILE    79      64.551  50.324  47.807  1.00  0.00           N  
ATOM   1225  H   ILE    79      65.291  49.705  47.508  1.00  0.00           H  
ATOM   1226  CA  ILE    79      64.966  51.362  48.812  1.00  0.00           C  
ATOM   1227  HA  ILE    79      64.423  51.037  49.699  1.00  0.00           H  
ATOM   1228  CB  ILE    79      66.418  51.116  49.289  1.00  0.00           C  
ATOM   1229  HB  ILE    79      66.676  50.058  49.274  1.00  0.00           H  
ATOM   1230  CG2 ILE    79      67.418  51.642  48.272  1.00  0.00           C  
ATOM   1231 HG21 ILE    79      67.150  51.291  47.275  1.00  0.00           H  
ATOM   1232 HG22 ILE    79      67.400  52.721  48.116  1.00  0.00           H  
ATOM   1233 HG23 ILE    79      68.467  51.381  48.411  1.00  0.00           H  
ATOM   1234  CG1 ILE    79      66.682  51.646  50.705  1.00  0.00           C  
ATOM   1235 HG12 ILE    79      67.014  52.684  50.735  1.00  0.00           H  
ATOM   1236 HG13 ILE    79      65.751  51.562  51.266  1.00  0.00           H  
ATOM   1237  CD1 ILE    79      67.783  50.853  51.447  1.00  0.00           C  
ATOM   1238 HD11 ILE    79      67.460  49.814  51.511  1.00  0.00           H  
ATOM   1239 HD12 ILE    79      68.753  50.891  50.951  1.00  0.00           H  
ATOM   1240 HD13 ILE    79      67.945  51.275  52.439  1.00  0.00           H  
ATOM   1241  C   ILE    79      64.647  52.809  48.471  1.00  0.00           C  
ATOM   1242  O   ILE    79      64.348  53.615  49.321  1.00  0.00           O  
ATOM   1243  N   ASP    80      64.681  53.212  47.230  1.00  0.00           N  
ATOM   1244  H   ASP    80      64.878  52.494  46.548  1.00  0.00           H  
ATOM   1245  CA  ASP    80      64.247  54.524  46.734  1.00  0.00           C  
ATOM   1246  HA  ASP    80      64.568  55.360  47.356  1.00  0.00           H  
ATOM   1247  CB  ASP    80      64.883  54.653  45.299  1.00  0.00           C  
ATOM   1248  HB2 ASP    80      64.669  53.730  44.759  1.00  0.00           H  
ATOM   1249  HB3 ASP    80      64.482  55.494  44.733  1.00  0.00           H  
ATOM   1250  CG  ASP    80      66.399  54.949  45.359  1.00  0.00           C  
ATOM   1251  OD1 ASP    80      66.905  55.361  46.403  1.00  0.00           O  
ATOM   1252  OD2 ASP    80      67.057  54.722  44.327  1.00  0.00           O  
ATOM   1253  C   ASP    80      62.704  54.584  46.687  1.00  0.00           C  
ATOM   1254  O   ASP    80      62.083  55.638  46.876  1.00  0.00           O  
ATOM   1255  N   VAL    81      62.052  53.497  46.313  1.00  0.00           N  
ATOM   1256  H   VAL    81      62.426  52.575  46.142  1.00  0.00           H  
ATOM   1257  CA  VAL    81      60.548  53.372  46.536  1.00  0.00           C  
ATOM   1258  HA  VAL    81      60.048  54.251  46.130  1.00  0.00           H  
ATOM   1259  CB  VAL    81      59.949  52.180  45.826  1.00  0.00           C  
ATOM   1260  HB  VAL    81      60.487  51.266  46.078  1.00  0.00           H  
ATOM   1261  CG1 VAL    81      58.449  52.002  46.120  1.00  0.00           C  
ATOM   1262 HG11 VAL    81      57.843  52.907  46.149  1.00  0.00           H  
ATOM   1263 HG12 VAL    81      57.988  51.255  45.474  1.00  0.00           H  
ATOM   1264 HG13 VAL    81      58.452  51.584  47.127  1.00  0.00           H  
ATOM   1265  CG2 VAL    81      60.114  52.399  44.344  1.00  0.00           C  
ATOM   1266 HG21 VAL    81      59.427  53.124  43.908  1.00  0.00           H  
ATOM   1267 HG22 VAL    81      61.144  52.602  44.052  1.00  0.00           H  
ATOM   1268 HG23 VAL    81      59.848  51.506  43.778  1.00  0.00           H  
ATOM   1269  C   VAL    81      60.208  53.424  47.963  1.00  0.00           C  
ATOM   1270  O   VAL    81      59.185  54.100  48.320  1.00  0.00           O  
ATOM   1271  N   TYR    82      60.995  52.869  48.899  1.00  0.00           N  
ATOM   1272  H   TYR    82      61.711  52.252  48.541  1.00  0.00           H  
ATOM   1273  CA  TYR    82      60.702  52.881  50.350  1.00  0.00           C  
ATOM   1274  HA  TYR    82      59.641  52.644  50.423  1.00  0.00           H  
ATOM   1275  CB  TYR    82      61.575  51.837  51.156  1.00  0.00           C  
ATOM   1276  HB2 TYR    82      61.441  50.979  50.498  1.00  0.00           H  
ATOM   1277  HB3 TYR    82      62.622  52.118  51.267  1.00  0.00           H  
ATOM   1278  CG  TYR    82      61.050  51.541  52.504  1.00  0.00           C  
ATOM   1279  CD1 TYR    82      59.926  50.749  52.660  1.00  0.00           C  
ATOM   1280  HD1 TYR    82      59.486  50.385  51.743  1.00  0.00           H  
ATOM   1281  CE1 TYR    82      59.435  50.410  53.899  1.00  0.00           C  
ATOM   1282  HE1 TYR    82      58.577  49.758  53.973  1.00  0.00           H  
ATOM   1283  CZ  TYR    82      60.091  50.854  55.001  1.00  0.00           C  
ATOM   1284  OH  TYR    82      59.562  50.669  56.258  1.00  0.00           O  
ATOM   1285  HH  TYR    82      58.629  50.444  56.279  1.00  0.00           H  
ATOM   1286  CE2 TYR    82      61.281  51.633  54.943  1.00  0.00           C  
ATOM   1287  HE2 TYR    82      61.818  51.946  55.826  1.00  0.00           H  
ATOM   1288  CD2 TYR    82      61.727  51.924  53.650  1.00  0.00           C  
ATOM   1289  HD2 TYR    82      62.572  52.589  53.556  1.00  0.00           H  
ATOM   1290  C   TYR    82      60.891  54.325  50.835  1.00  0.00           C  
ATOM   1291  O   TYR    82      60.013  54.835  51.530  1.00  0.00           O  
ATOM   1292  N   ARG    83      62.088  54.938  50.573  1.00  0.00           N  
ATOM   1293  H   ARG    83      62.787  54.456  50.025  1.00  0.00           H  
ATOM   1294  CA  ARG    83      62.492  56.157  51.227  1.00  0.00           C  
ATOM   1295  HA  ARG    83      62.258  56.091  52.289  1.00  0.00           H  
ATOM   1296  CB  ARG    83      63.974  56.323  50.912  1.00  0.00           C  
ATOM   1297  HB2 ARG    83      64.187  56.133  49.860  1.00  0.00           H  
ATOM   1298  HB3 ARG    83      64.306  57.332  51.157  1.00  0.00           H  
ATOM   1299  CG  ARG    83      64.908  55.463  51.875  1.00  0.00           C  
ATOM   1300  HG2 ARG    83      64.674  55.919  52.836  1.00  0.00           H  
ATOM   1301  HG3 ARG    83      64.610  54.415  51.894  1.00  0.00           H  
ATOM   1302  CD  ARG    83      66.412  55.603  51.723  1.00  0.00           C  
ATOM   1303  HD2 ARG    83      66.556  56.599  52.139  1.00  0.00           H  
ATOM   1304  HD3 ARG    83      66.920  54.877  52.358  1.00  0.00           H  
ATOM   1305  NE  ARG    83      66.814  55.536  50.282  1.00  0.00           N  
ATOM   1306  HE  ARG    83      66.125  55.810  49.596  1.00  0.00           H  
ATOM   1307  CZ  ARG    83      68.035  55.197  49.839  1.00  0.00           C  
ATOM   1308  NH1 ARG    83      69.022  54.908  50.662  1.00  0.00           N  
ATOM   1309 HH11 ARG    83      68.944  55.114  51.648  1.00  0.00           H  
ATOM   1310 HH12 ARG    83      69.823  54.343  50.416  1.00  0.00           H  
ATOM   1311  NH2 ARG    83      68.332  55.236  48.618  1.00  0.00           N  
ATOM   1312 HH21 ARG    83      67.709  55.506  47.869  1.00  0.00           H  
ATOM   1313 HH22 ARG    83      69.280  55.004  48.358  1.00  0.00           H  
ATOM   1314  C   ARG    83      61.669  57.359  50.815  1.00  0.00           C  
ATOM   1315  O   ARG    83      61.413  58.256  51.650  1.00  0.00           O  
ATOM   1316  N   SER    84      61.172  57.354  49.601  1.00  0.00           N  
ATOM   1317  H   SER    84      61.462  56.634  48.955  1.00  0.00           H  
ATOM   1318  CA  SER    84      60.357  58.497  49.080  1.00  0.00           C  
ATOM   1319  HA  SER    84      60.848  59.398  49.448  1.00  0.00           H  
ATOM   1320  CB  SER    84      60.433  58.437  47.462  1.00  0.00           C  
ATOM   1321  HB2 SER    84      61.476  58.482  47.149  1.00  0.00           H  
ATOM   1322  HB3 SER    84      60.140  57.465  47.065  1.00  0.00           H  
ATOM   1323  OG  SER    84      59.712  59.502  46.910  1.00  0.00           O  
ATOM   1324  HG  SER    84      60.293  60.182  46.559  1.00  0.00           H  
ATOM   1325  C   SER    84      58.900  58.524  49.643  1.00  0.00           C  
ATOM   1326  O   SER    84      58.426  59.515  50.187  1.00  0.00           O  
ATOM   1327  N   VAL    85      58.261  57.415  49.465  1.00  0.00           N  
ATOM   1328  H   VAL    85      58.672  56.626  48.988  1.00  0.00           H  
ATOM   1329  CA  VAL    85      56.849  57.311  49.903  1.00  0.00           C  
ATOM   1330  HA  VAL    85      56.373  58.285  49.788  1.00  0.00           H  
ATOM   1331  CB  VAL    85      56.132  56.434  48.858  1.00  0.00           C  
ATOM   1332  HB  VAL    85      56.596  55.483  48.597  1.00  0.00           H  
ATOM   1333  CG1 VAL    85      54.660  56.028  49.184  1.00  0.00           C  
ATOM   1334 HG11 VAL    85      54.565  55.148  49.821  1.00  0.00           H  
ATOM   1335 HG12 VAL    85      54.225  56.865  49.730  1.00  0.00           H  
ATOM   1336 HG13 VAL    85      54.120  55.792  48.267  1.00  0.00           H  
ATOM   1337  CG2 VAL    85      55.985  57.248  47.538  1.00  0.00           C  
ATOM   1338 HG21 VAL    85      55.581  56.649  46.722  1.00  0.00           H  
ATOM   1339 HG22 VAL    85      55.354  58.115  47.733  1.00  0.00           H  
ATOM   1340 HG23 VAL    85      56.938  57.740  47.344  1.00  0.00           H  
ATOM   1341  C   VAL    85      56.591  56.710  51.299  1.00  0.00           C  
ATOM   1342  O   VAL    85      55.602  57.115  51.923  1.00  0.00           O  
ATOM   1343  N   VAL    86      57.465  55.856  51.861  1.00  0.00           N  
ATOM   1344  H   VAL    86      58.364  55.563  51.504  1.00  0.00           H  
ATOM   1345  CA  VAL    86      57.180  55.204  53.166  1.00  0.00           C  
ATOM   1346  HA  VAL    86      56.098  55.306  53.250  1.00  0.00           H  
ATOM   1347  CB  VAL    86      57.550  53.687  53.166  1.00  0.00           C  
ATOM   1348  HB  VAL    86      58.583  53.451  52.911  1.00  0.00           H  
ATOM   1349  CG1 VAL    86      57.191  53.103  54.536  1.00  0.00           C  
ATOM   1350 HG11 VAL    86      56.159  53.329  54.808  1.00  0.00           H  
ATOM   1351 HG12 VAL    86      57.380  52.031  54.485  1.00  0.00           H  
ATOM   1352 HG13 VAL    86      57.845  53.460  55.331  1.00  0.00           H  
ATOM   1353  CG2 VAL    86      56.737  53.004  52.065  1.00  0.00           C  
ATOM   1354 HG21 VAL    86      55.685  52.991  52.351  1.00  0.00           H  
ATOM   1355 HG22 VAL    86      56.809  53.460  51.078  1.00  0.00           H  
ATOM   1356 HG23 VAL    86      57.076  51.973  51.958  1.00  0.00           H  
ATOM   1357  C   VAL    86      57.810  55.914  54.377  1.00  0.00           C  
ATOM   1358  O   VAL    86      57.036  56.292  55.253  1.00  0.00           O  
ATOM   1359  N   CYS    87      59.127  56.128  54.508  1.00  0.00           N  
ATOM   1360  H   CYS    87      59.671  55.906  53.686  1.00  0.00           H  
ATOM   1361  CA  CYS    87      59.754  56.682  55.736  1.00  0.00           C  
ATOM   1362  HA  CYS    87      59.552  55.885  56.452  1.00  0.00           H  
ATOM   1363  CB  CYS    87      61.277  56.904  55.493  1.00  0.00           C  
ATOM   1364  HB2 CYS    87      61.378  57.791  54.868  1.00  0.00           H  
ATOM   1365  HB3 CYS    87      61.683  57.276  56.434  1.00  0.00           H  
ATOM   1366  SG  CYS    87      62.070  55.466  54.771  1.00  0.00           S  
ATOM   1367  HG  CYS    87      62.350  54.789  55.888  1.00  0.00           H  
ATOM   1368  C   CYS    87      59.095  57.950  56.261  1.00  0.00           C  
ATOM   1369  O   CYS    87      58.885  57.979  57.495  1.00  0.00           O  
ATOM   1370  N   PRO    88      58.553  58.927  55.494  1.00  0.00           N  
ATOM   1371  CD  PRO    88      58.816  59.234  54.090  1.00  0.00           C  
ATOM   1372  HD2 PRO    88      58.199  58.616  53.437  1.00  0.00           H  
ATOM   1373  HD3 PRO    88      59.843  58.961  53.847  1.00  0.00           H  
ATOM   1374  CG  PRO    88      58.620  60.754  53.967  1.00  0.00           C  
ATOM   1375  HG2 PRO    88      58.372  61.051  52.948  1.00  0.00           H  
ATOM   1376  HG3 PRO    88      59.479  61.359  54.256  1.00  0.00           H  
ATOM   1377  CB  PRO    88      57.434  60.960  54.897  1.00  0.00           C  
ATOM   1378  HB2 PRO    88      56.530  60.501  54.496  1.00  0.00           H  
ATOM   1379  HB3 PRO    88      57.304  62.011  55.154  1.00  0.00           H  
ATOM   1380  CA  PRO    88      57.774  60.053  56.082  1.00  0.00           C  
ATOM   1381  HA  PRO    88      58.364  60.595  56.821  1.00  0.00           H  
ATOM   1382  C   PRO    88      56.392  59.688  56.794  1.00  0.00           C  
ATOM   1383  O   PRO    88      55.759  60.509  57.486  1.00  0.00           O  
ATOM   1384  N   ILE    89      55.936  58.477  56.551  1.00  0.00           N  
ATOM   1385  H   ILE    89      56.510  57.853  56.001  1.00  0.00           H  
ATOM   1386  CA  ILE    89      54.620  57.984  57.074  1.00  0.00           C  
ATOM   1387  HA  ILE    89      53.948  58.791  57.366  1.00  0.00           H  
ATOM   1388  CB  ILE    89      53.981  57.036  56.041  1.00  0.00           C  
ATOM   1389  HB  ILE    89      54.721  56.253  55.874  1.00  0.00           H  
ATOM   1390  CG2 ILE    89      52.668  56.376  56.596  1.00  0.00           C  
ATOM   1391 HG21 ILE    89      53.023  55.811  57.457  1.00  0.00           H  
ATOM   1392 HG22 ILE    89      51.965  57.145  56.918  1.00  0.00           H  
ATOM   1393 HG23 ILE    89      52.217  55.707  55.864  1.00  0.00           H  
ATOM   1394  CG1 ILE    89      53.663  57.699  54.638  1.00  0.00           C  
ATOM   1395 HG12 ILE    89      54.569  58.096  54.180  1.00  0.00           H  
ATOM   1396 HG13 ILE    89      53.324  56.913  53.963  1.00  0.00           H  
ATOM   1397  CD1 ILE    89      52.708  58.888  54.696  1.00  0.00           C  
ATOM   1398 HD11 ILE    89      51.830  58.446  55.168  1.00  0.00           H  
ATOM   1399 HD12 ILE    89      53.022  59.584  55.474  1.00  0.00           H  
ATOM   1400 HD13 ILE    89      52.488  59.361  53.739  1.00  0.00           H  
ATOM   1401  C   ILE    89      54.817  57.156  58.357  1.00  0.00           C  
ATOM   1402  O   ILE    89      54.017  57.241  59.328  1.00  0.00           O  
ATOM   1403  N   LEU    90      55.930  56.349  58.478  1.00  0.00           N  
ATOM   1404  H   LEU    90      56.439  56.089  57.646  1.00  0.00           H  
ATOM   1405  CA  LEU    90      56.378  55.888  59.772  1.00  0.00           C  
ATOM   1406  HA  LEU    90      55.655  55.153  60.127  1.00  0.00           H  
ATOM   1407  CB  LEU    90      57.732  55.147  59.724  1.00  0.00           C  
ATOM   1408  HB2 LEU    90      58.512  55.904  59.630  1.00  0.00           H  
ATOM   1409  HB3 LEU    90      57.939  54.725  60.708  1.00  0.00           H  
ATOM   1410  CG  LEU    90      58.084  54.084  58.635  1.00  0.00           C  
ATOM   1411  HG  LEU    90      57.949  54.433  57.612  1.00  0.00           H  
ATOM   1412  CD1 LEU    90      59.606  53.695  58.768  1.00  0.00           C  
ATOM   1413 HD11 LEU    90      59.754  53.244  59.749  1.00  0.00           H  
ATOM   1414 HD12 LEU    90      60.009  52.998  58.034  1.00  0.00           H  
ATOM   1415 HD13 LEU    90      60.197  54.610  58.719  1.00  0.00           H  
ATOM   1416  CD2 LEU    90      57.169  52.817  58.819  1.00  0.00           C  
ATOM   1417 HD21 LEU    90      57.647  52.040  58.222  1.00  0.00           H  
ATOM   1418 HD22 LEU    90      57.095  52.569  59.878  1.00  0.00           H  
ATOM   1419 HD23 LEU    90      56.168  53.044  58.453  1.00  0.00           H  
ATOM   1420  C   LEU    90      56.412  56.926  60.845  1.00  0.00           C  
ATOM   1421  O   LEU    90      56.263  56.511  62.005  1.00  0.00           O  
ATOM   1422  N   ASP    91      56.674  58.181  60.524  1.00  0.00           N  
ATOM   1423  H   ASP    91      56.702  58.358  59.530  1.00  0.00           H  
ATOM   1424  CA  ASP    91      56.688  59.303  61.456  1.00  0.00           C  
ATOM   1425  HA  ASP    91      57.246  59.044  62.356  1.00  0.00           H  
ATOM   1426  CB  ASP    91      57.594  60.478  60.874  1.00  0.00           C  
ATOM   1427  HB2 ASP    91      57.341  60.520  59.815  1.00  0.00           H  
ATOM   1428  HB3 ASP    91      57.369  61.407  61.398  1.00  0.00           H  
ATOM   1429  CG  ASP    91      59.152  60.273  60.980  1.00  0.00           C  
ATOM   1430  OD1 ASP    91      59.955  61.138  60.567  1.00  0.00           O  
ATOM   1431  OD2 ASP    91      59.588  59.306  61.665  1.00  0.00           O  
ATOM   1432  C   ASP    91      55.204  59.792  61.864  1.00  0.00           C  
ATOM   1433  O   ASP    91      54.923  60.283  62.974  1.00  0.00           O  
ATOM   1434  N   GLU    92      54.335  59.727  60.918  1.00  0.00           N  
ATOM   1435  H   GLU    92      54.699  59.553  59.992  1.00  0.00           H  
ATOM   1436  CA  GLU    92      52.906  60.130  61.023  1.00  0.00           C  
ATOM   1437  HA  GLU    92      52.926  61.107  61.506  1.00  0.00           H  
ATOM   1438  CB  GLU    92      52.341  60.214  59.566  1.00  0.00           C  
ATOM   1439  HB2 GLU    92      53.212  60.584  59.025  1.00  0.00           H  
ATOM   1440  HB3 GLU    92      52.082  59.213  59.223  1.00  0.00           H  
ATOM   1441  CG  GLU    92      51.095  61.021  59.465  1.00  0.00           C  
ATOM   1442  HG2 GLU    92      50.726  60.741  58.479  1.00  0.00           H  
ATOM   1443  HG3 GLU    92      50.391  60.796  60.267  1.00  0.00           H  
ATOM   1444  CD  GLU    92      51.339  62.528  59.417  1.00  0.00           C  
ATOM   1445  OE1 GLU    92      52.306  63.037  59.966  1.00  0.00           O  
ATOM   1446  OE2 GLU    92      50.615  63.224  58.615  1.00  0.00           O  
ATOM   1447  C   GLU    92      52.111  59.199  61.878  1.00  0.00           C  
ATOM   1448  O   GLU    92      51.453  59.549  62.814  1.00  0.00           O  
ATOM   1449  N   VAL    93      52.275  57.912  61.585  1.00  0.00           N  
ATOM   1450  H   VAL    93      52.892  57.645  60.832  1.00  0.00           H  
ATOM   1451  CA  VAL    93      51.723  56.871  62.450  1.00  0.00           C  
ATOM   1452  HA  VAL    93      50.682  57.144  62.627  1.00  0.00           H  
ATOM   1453  CB  VAL    93      51.810  55.499  61.708  1.00  0.00           C  
ATOM   1454  HB  VAL    93      51.108  54.872  62.257  1.00  0.00           H  
ATOM   1455  CG1 VAL    93      51.266  55.539  60.311  1.00  0.00           C  
ATOM   1456 HG11 VAL    93      51.092  54.508  60.003  1.00  0.00           H  
ATOM   1457 HG12 VAL    93      50.237  55.898  60.345  1.00  0.00           H  
ATOM   1458 HG13 VAL    93      51.877  56.058  59.572  1.00  0.00           H  
ATOM   1459  CG2 VAL    93      53.162  54.822  61.710  1.00  0.00           C  
ATOM   1460 HG21 VAL    93      52.974  53.851  61.251  1.00  0.00           H  
ATOM   1461 HG22 VAL    93      53.820  55.441  61.101  1.00  0.00           H  
ATOM   1462 HG23 VAL    93      53.519  54.803  62.740  1.00  0.00           H  
ATOM   1463  C   VAL    93      52.340  56.828  63.862  1.00  0.00           C  
ATOM   1464  O   VAL    93      51.595  56.508  64.771  1.00  0.00           O  
ATOM   1465  N   ILE    94      53.608  57.239  64.118  1.00  0.00           N  
ATOM   1466  H   ILE    94      54.271  57.368  63.367  1.00  0.00           H  
ATOM   1467  CA  ILE    94      54.138  57.576  65.489  1.00  0.00           C  
ATOM   1468  HA  ILE    94      53.872  56.808  66.216  1.00  0.00           H  
ATOM   1469  CB  ILE    94      55.705  57.650  65.476  1.00  0.00           C  
ATOM   1470  HB  ILE    94      55.991  58.360  64.700  1.00  0.00           H  
ATOM   1471  CG2 ILE    94      56.300  58.167  66.834  1.00  0.00           C  
ATOM   1472 HG21 ILE    94      55.890  57.538  67.625  1.00  0.00           H  
ATOM   1473 HG22 ILE    94      57.380  58.314  66.815  1.00  0.00           H  
ATOM   1474 HG23 ILE    94      56.082  59.214  67.045  1.00  0.00           H  
ATOM   1475  CG1 ILE    94      56.456  56.380  65.139  1.00  0.00           C  
ATOM   1476 HG12 ILE    94      56.504  55.690  65.982  1.00  0.00           H  
ATOM   1477 HG13 ILE    94      55.889  55.908  64.338  1.00  0.00           H  
ATOM   1478  CD1 ILE    94      57.823  56.645  64.562  1.00  0.00           C  
ATOM   1479 HD11 ILE    94      58.461  56.821  65.428  1.00  0.00           H  
ATOM   1480 HD12 ILE    94      58.180  55.750  64.052  1.00  0.00           H  
ATOM   1481 HD13 ILE    94      57.857  57.468  63.848  1.00  0.00           H  
ATOM   1482  C   ILE    94      53.510  58.835  66.080  1.00  0.00           C  
ATOM   1483  O   ILE    94      53.257  58.867  67.261  1.00  0.00           O  
ATOM   1484  N   MET    95      53.292  59.794  65.201  1.00  0.00           N  
ATOM   1485  H   MET    95      53.990  59.867  64.476  1.00  0.00           H  
ATOM   1486  CA  MET    95      52.563  61.009  65.447  1.00  0.00           C  
ATOM   1487  HA  MET    95      52.969  61.529  66.315  1.00  0.00           H  
ATOM   1488  CB  MET    95      52.819  62.040  64.347  1.00  0.00           C  
ATOM   1489  HB2 MET    95      53.886  62.216  64.210  1.00  0.00           H  
ATOM   1490  HB3 MET    95      52.334  61.688  63.437  1.00  0.00           H  
ATOM   1491  CG  MET    95      52.187  63.416  64.577  1.00  0.00           C  
ATOM   1492  HG2 MET    95      51.107  63.291  64.661  1.00  0.00           H  
ATOM   1493  HG3 MET    95      52.524  63.782  65.546  1.00  0.00           H  
ATOM   1494  SD  MET    95      52.507  64.696  63.338  1.00  0.00           S  
ATOM   1495  CE  MET    95      54.082  65.350  63.933  1.00  0.00           C  
ATOM   1496  HE1 MET    95      54.778  64.528  63.767  1.00  0.00           H  
ATOM   1497  HE2 MET    95      54.410  66.245  63.404  1.00  0.00           H  
ATOM   1498  HE3 MET    95      54.007  65.549  65.002  1.00  0.00           H  
ATOM   1499  C   MET    95      51.036  60.687  65.763  1.00  0.00           C  
ATOM   1500  O   MET    95      50.328  61.520  66.416  1.00  0.00           O  
ATOM   1501  N   GLY    96      50.668  59.444  65.657  1.00  0.00           N  
ATOM   1502  H   GLY    96      51.307  58.840  65.160  1.00  0.00           H  
ATOM   1503  CA  GLY    96      49.383  58.883  66.109  1.00  0.00           C  
ATOM   1504  HA2 GLY    96      49.619  57.819  66.076  1.00  0.00           H  
ATOM   1505  HA3 GLY    96      49.194  59.197  67.136  1.00  0.00           H  
ATOM   1506  C   GLY    96      48.216  59.123  65.180  1.00  0.00           C  
ATOM   1507  O   GLY    96      47.046  59.255  65.610  1.00  0.00           O  
ATOM   1508  N   TYR    97      48.483  59.507  63.921  1.00  0.00           N  
ATOM   1509  H   TYR    97      49.404  59.747  63.581  1.00  0.00           H  
ATOM   1510  CA  TYR    97      47.476  59.181  62.878  1.00  0.00           C  
ATOM   1511  HA  TYR    97      46.464  59.414  63.211  1.00  0.00           H  
ATOM   1512  CB  TYR    97      47.810  59.932  61.615  1.00  0.00           C  
ATOM   1513  HB2 TYR    97      48.800  59.579  61.323  1.00  0.00           H  
ATOM   1514  HB3 TYR    97      47.127  59.627  60.822  1.00  0.00           H  
ATOM   1515  CG  TYR    97      47.736  61.448  61.768  1.00  0.00           C  
ATOM   1516  CD1 TYR    97      46.543  62.144  61.434  1.00  0.00           C  
ATOM   1517  HD1 TYR    97      45.750  61.518  61.053  1.00  0.00           H  
ATOM   1518  CE1 TYR    97      46.455  63.552  61.409  1.00  0.00           C  
ATOM   1519  HE1 TYR    97      45.513  64.022  61.170  1.00  0.00           H  
ATOM   1520  CZ  TYR    97      47.557  64.284  61.903  1.00  0.00           C  
ATOM   1521  OH  TYR    97      47.426  65.564  62.177  1.00  0.00           O  
ATOM   1522  HH  TYR    97      46.530  65.691  62.498  1.00  0.00           H  
ATOM   1523  CE2 TYR    97      48.713  63.632  62.309  1.00  0.00           C  
ATOM   1524  HE2 TYR    97      49.567  64.173  62.688  1.00  0.00           H  
ATOM   1525  CD2 TYR    97      48.841  62.248  62.185  1.00  0.00           C  
ATOM   1526  HD2 TYR    97      49.805  61.778  62.308  1.00  0.00           H  
ATOM   1527  C   TYR    97      47.449  57.638  62.596  1.00  0.00           C  
ATOM   1528  O   TYR    97      48.303  56.826  62.946  1.00  0.00           O  
ATOM   1529  N   ASN    98      46.469  57.269  61.773  1.00  0.00           N  
ATOM   1530  H   ASN    98      45.799  57.990  61.548  1.00  0.00           H  
ATOM   1531  CA  ASN    98      46.299  56.051  61.009  1.00  0.00           C  
ATOM   1532  HA  ASN    98      47.020  55.310  61.357  1.00  0.00           H  
ATOM   1533  CB  ASN    98      44.964  55.345  61.214  1.00  0.00           C  
ATOM   1534  HB2 ASN    98      44.126  55.977  60.918  1.00  0.00           H  
ATOM   1535  HB3 ASN    98      44.887  54.518  60.508  1.00  0.00           H  
ATOM   1536  CG  ASN    98      44.736  54.943  62.624  1.00  0.00           C  
ATOM   1537  OD1 ASN    98      45.621  55.021  63.483  1.00  0.00           O  
ATOM   1538  ND2 ASN    98      43.565  54.382  62.883  1.00  0.00           N  
ATOM   1539 HD21 ASN    98      43.456  53.944  63.786  1.00  0.00           H  
ATOM   1540 HD22 ASN    98      42.793  54.358  62.233  1.00  0.00           H  
ATOM   1541  C   ASN    98      46.573  56.285  59.537  1.00  0.00           C  
ATOM   1542  O   ASN    98      45.994  57.159  58.935  1.00  0.00           O  
ATOM   1543  N   CYS    99      47.404  55.469  58.865  1.00  0.00           N  
ATOM   1544  H   CYS    99      47.915  54.811  59.436  1.00  0.00           H  
ATOM   1545  CA  CYS    99      47.782  55.624  57.439  1.00  0.00           C  
ATOM   1546  HA  CYS    99      47.237  56.442  56.968  1.00  0.00           H  
ATOM   1547  CB  CYS    99      49.229  55.980  57.414  1.00  0.00           C  
ATOM   1548  HB2 CYS    99      49.711  55.235  58.047  1.00  0.00           H  
ATOM   1549  HB3 CYS    99      49.629  55.900  56.404  1.00  0.00           H  
ATOM   1550  SG  CYS    99      49.539  57.627  58.083  1.00  0.00           S  
ATOM   1551  HG  CYS    99      48.876  58.246  57.103  1.00  0.00           H  
ATOM   1552  C   CYS    99      47.558  54.387  56.565  1.00  0.00           C  
ATOM   1553  O   CYS    99      47.560  53.297  57.062  1.00  0.00           O  
ATOM   1554  N   THR   100      47.570  54.527  55.226  1.00  0.00           N  
ATOM   1555  H   THR   100      47.651  55.470  54.872  1.00  0.00           H  
ATOM   1556  CA  THR   100      47.413  53.438  54.240  1.00  0.00           C  
ATOM   1557  HA  THR   100      47.735  52.478  54.645  1.00  0.00           H  
ATOM   1558  CB  THR   100      45.867  53.210  53.940  1.00  0.00           C  
ATOM   1559  HB  THR   100      45.334  54.108  53.630  1.00  0.00           H  
ATOM   1560  CG2 THR   100      45.683  52.074  52.949  1.00  0.00           C  
ATOM   1561 HG21 THR   100      44.617  52.025  52.724  1.00  0.00           H  
ATOM   1562 HG22 THR   100      46.124  52.333  51.987  1.00  0.00           H  
ATOM   1563 HG23 THR   100      46.035  51.096  53.278  1.00  0.00           H  
ATOM   1564  OG1 THR   100      45.188  52.854  55.120  1.00  0.00           O  
ATOM   1565  HG1 THR   100      44.255  52.898  54.898  1.00  0.00           H  
ATOM   1566  C   THR   100      48.189  53.744  52.963  1.00  0.00           C  
ATOM   1567  O   THR   100      48.042  54.830  52.457  1.00  0.00           O  
ATOM   1568  N   ILE   101      48.914  52.709  52.439  1.00  0.00           N  
ATOM   1569  H   ILE   101      48.859  51.911  53.056  1.00  0.00           H  
ATOM   1570  CA  ILE   101      49.357  52.578  51.024  1.00  0.00           C  
ATOM   1571  HA  ILE   101      49.104  53.508  50.514  1.00  0.00           H  
ATOM   1572  CB  ILE   101      50.890  52.403  50.990  1.00  0.00           C  
ATOM   1573  HB  ILE   101      51.060  51.465  51.518  1.00  0.00           H  
ATOM   1574  CG2 ILE   101      51.388  52.280  49.511  1.00  0.00           C  
ATOM   1575 HG21 ILE   101      51.298  53.220  48.968  1.00  0.00           H  
ATOM   1576 HG22 ILE   101      52.409  51.935  49.675  1.00  0.00           H  
ATOM   1577 HG23 ILE   101      50.878  51.469  48.992  1.00  0.00           H  
ATOM   1578  CG1 ILE   101      51.764  53.546  51.516  1.00  0.00           C  
ATOM   1579 HG12 ILE   101      52.752  53.421  51.073  1.00  0.00           H  
ATOM   1580 HG13 ILE   101      51.332  54.524  51.304  1.00  0.00           H  
ATOM   1581  CD1 ILE   101      51.974  53.589  53.059  1.00  0.00           C  
ATOM   1582 HD11 ILE   101      52.905  54.137  53.202  1.00  0.00           H  
ATOM   1583 HD12 ILE   101      51.129  54.055  53.566  1.00  0.00           H  
ATOM   1584 HD13 ILE   101      52.075  52.542  53.345  1.00  0.00           H  
ATOM   1585  C   ILE   101      48.586  51.419  50.268  1.00  0.00           C  
ATOM   1586  O   ILE   101      48.516  50.337  50.860  1.00  0.00           O  
ATOM   1587  N   PHE   102      48.069  51.735  49.093  1.00  0.00           N  
ATOM   1588  H   PHE   102      48.066  52.713  48.841  1.00  0.00           H  
ATOM   1589  CA  PHE   102      47.600  50.663  48.150  1.00  0.00           C  
ATOM   1590  HA  PHE   102      47.415  49.662  48.540  1.00  0.00           H  
ATOM   1591  CB  PHE   102      46.305  51.035  47.485  1.00  0.00           C  
ATOM   1592  HB2 PHE   102      46.387  52.083  47.199  1.00  0.00           H  
ATOM   1593  HB3 PHE   102      46.218  50.504  46.537  1.00  0.00           H  
ATOM   1594  CG  PHE   102      45.054  50.964  48.293  1.00  0.00           C  
ATOM   1595  CD1 PHE   102      44.630  51.996  49.091  1.00  0.00           C  
ATOM   1596  HD1 PHE   102      45.281  52.833  49.293  1.00  0.00           H  
ATOM   1597  CE1 PHE   102      43.329  51.975  49.629  1.00  0.00           C  
ATOM   1598  HE1 PHE   102      42.921  52.775  50.229  1.00  0.00           H  
ATOM   1599  CZ  PHE   102      42.405  50.943  49.363  1.00  0.00           C  
ATOM   1600  HZ  PHE   102      41.425  51.018  49.812  1.00  0.00           H  
ATOM   1601  CE2 PHE   102      42.911  49.822  48.695  1.00  0.00           C  
ATOM   1602  HE2 PHE   102      42.340  48.946  48.427  1.00  0.00           H  
ATOM   1603  CD2 PHE   102      44.198  49.831  48.198  1.00  0.00           C  
ATOM   1604  HD2 PHE   102      44.628  49.003  47.655  1.00  0.00           H  
ATOM   1605  C   PHE   102      48.645  50.424  47.020  1.00  0.00           C  
ATOM   1606  O   PHE   102      49.545  51.226  46.669  1.00  0.00           O  
ATOM   1607  N   ALA   103      48.557  49.226  46.401  1.00  0.00           N  
ATOM   1608  H   ALA   103      47.854  48.586  46.741  1.00  0.00           H  
ATOM   1609  CA  ALA   103      49.217  48.910  45.167  1.00  0.00           C  
ATOM   1610  HA  ALA   103      49.756  49.770  44.769  1.00  0.00           H  
ATOM   1611  CB  ALA   103      50.274  47.823  45.312  1.00  0.00           C  
ATOM   1612  HB1 ALA   103      49.692  46.926  45.524  1.00  0.00           H  
ATOM   1613  HB2 ALA   103      50.647  47.817  44.288  1.00  0.00           H  
ATOM   1614  HB3 ALA   103      51.006  48.062  46.083  1.00  0.00           H  
ATOM   1615  C   ALA   103      48.111  48.508  44.139  1.00  0.00           C  
ATOM   1616  O   ALA   103      47.216  47.754  44.460  1.00  0.00           O  
ATOM   1617  N   TYR   104      48.086  49.219  43.035  1.00  0.00           N  
ATOM   1618  H   TYR   104      48.877  49.771  42.735  1.00  0.00           H  
ATOM   1619  CA  TYR   104      46.829  49.251  42.199  1.00  0.00           C  
ATOM   1620  HA  TYR   104      46.195  48.378  42.357  1.00  0.00           H  
ATOM   1621  CB  TYR   104      46.073  50.528  42.538  1.00  0.00           C  
ATOM   1622  HB2 TYR   104      45.930  50.660  43.611  1.00  0.00           H  
ATOM   1623  HB3 TYR   104      46.680  51.385  42.247  1.00  0.00           H  
ATOM   1624  CG  TYR   104      44.701  50.718  41.833  1.00  0.00           C  
ATOM   1625  CD1 TYR   104      43.733  49.720  41.810  1.00  0.00           C  
ATOM   1626  HD1 TYR   104      43.966  48.692  42.042  1.00  0.00           H  
ATOM   1627  CE1 TYR   104      42.443  50.083  41.399  1.00  0.00           C  
ATOM   1628  HE1 TYR   104      41.739  49.266  41.343  1.00  0.00           H  
ATOM   1629  CZ  TYR   104      42.060  51.356  40.968  1.00  0.00           C  
ATOM   1630  OH  TYR   104      40.831  51.646  40.666  1.00  0.00           O  
ATOM   1631  HH  TYR   104      40.240  51.080  41.169  1.00  0.00           H  
ATOM   1632  CE2 TYR   104      43.055  52.320  40.939  1.00  0.00           C  
ATOM   1633  HE2 TYR   104      42.855  53.309  40.555  1.00  0.00           H  
ATOM   1634  CD2 TYR   104      44.367  52.014  41.315  1.00  0.00           C  
ATOM   1635  HD2 TYR   104      45.169  52.736  41.261  1.00  0.00           H  
ATOM   1636  C   TYR   104      47.226  49.182  40.706  1.00  0.00           C  
ATOM   1637  O   TYR   104      47.827  50.152  40.181  1.00  0.00           O  
ATOM   1638  N   GLY   105      46.801  48.134  40.007  1.00  0.00           N  
ATOM   1639  H   GLY   105      46.121  47.547  40.469  1.00  0.00           H  
ATOM   1640  CA  GLY   105      46.943  48.010  38.519  1.00  0.00           C  
ATOM   1641  HA2 GLY   105      46.141  48.560  38.028  1.00  0.00           H  
ATOM   1642  HA3 GLY   105      47.881  48.508  38.275  1.00  0.00           H  
ATOM   1643  C   GLY   105      46.900  46.593  38.062  1.00  0.00           C  
ATOM   1644  O   GLY   105      46.639  45.664  38.843  1.00  0.00           O  
ATOM   1645  N   GLN   106      47.170  46.325  36.749  1.00  0.00           N  
ATOM   1646  H   GLN   106      47.429  47.132  36.199  1.00  0.00           H  
ATOM   1647  CA  GLN   106      46.897  45.074  36.060  1.00  0.00           C  
ATOM   1648  HA  GLN   106      45.823  44.892  36.086  1.00  0.00           H  
ATOM   1649  CB  GLN   106      47.095  45.356  34.572  1.00  0.00           C  
ATOM   1650  HB2 GLN   106      46.370  46.082  34.205  1.00  0.00           H  
ATOM   1651  HB3 GLN   106      48.086  45.801  34.471  1.00  0.00           H  
ATOM   1652  CG  GLN   106      47.071  44.139  33.583  1.00  0.00           C  
ATOM   1653  HG2 GLN   106      47.527  43.250  34.019  1.00  0.00           H  
ATOM   1654  HG3 GLN   106      46.048  43.940  33.264  1.00  0.00           H  
ATOM   1655  CD  GLN   106      47.916  44.337  32.369  1.00  0.00           C  
ATOM   1656  OE1 GLN   106      48.460  45.411  32.150  1.00  0.00           O  
ATOM   1657  NE2 GLN   106      48.058  43.362  31.422  1.00  0.00           N  
ATOM   1658 HE21 GLN   106      47.563  42.508  31.635  1.00  0.00           H  
ATOM   1659 HE22 GLN   106      48.639  43.440  30.600  1.00  0.00           H  
ATOM   1660  C   GLN   106      47.590  43.868  36.590  1.00  0.00           C  
ATOM   1661  O   GLN   106      48.615  43.946  37.338  1.00  0.00           O  
ATOM   1662  N   THR   107      47.087  42.655  36.267  1.00  0.00           N  
ATOM   1663  H   THR   107      46.326  42.664  35.604  1.00  0.00           H  
ATOM   1664  CA  THR   107      47.780  41.379  36.604  1.00  0.00           C  
ATOM   1665  HA  THR   107      47.907  41.405  37.686  1.00  0.00           H  
ATOM   1666  CB  THR   107      47.071  40.090  36.260  1.00  0.00           C  
ATOM   1667  HB  THR   107      46.111  39.950  36.758  1.00  0.00           H  
ATOM   1668  CG2 THR   107      46.851  39.924  34.749  1.00  0.00           C  
ATOM   1669 HG21 THR   107      47.778  39.832  34.183  1.00  0.00           H  
ATOM   1670 HG22 THR   107      46.147  39.110  34.580  1.00  0.00           H  
ATOM   1671 HG23 THR   107      46.209  40.730  34.392  1.00  0.00           H  
ATOM   1672  OG1 THR   107      47.890  38.971  36.551  1.00  0.00           O  
ATOM   1673  HG1 THR   107      48.211  39.078  37.450  1.00  0.00           H  
ATOM   1674  C   THR   107      49.276  41.464  36.107  1.00  0.00           C  
ATOM   1675  O   THR   107      49.450  41.875  34.973  1.00  0.00           O  
ATOM   1676  N   GLY   108      50.266  41.089  36.844  1.00  0.00           N  
ATOM   1677  H   GLY   108      50.050  41.000  37.827  1.00  0.00           H  
ATOM   1678  CA  GLY   108      51.671  41.017  36.633  1.00  0.00           C  
ATOM   1679  HA2 GLY   108      52.172  40.545  37.478  1.00  0.00           H  
ATOM   1680  HA3 GLY   108      51.731  40.353  35.770  1.00  0.00           H  
ATOM   1681  C   GLY   108      52.373  42.374  36.502  1.00  0.00           C  
ATOM   1682  O   GLY   108      53.536  42.318  36.085  1.00  0.00           O  
ATOM   1683  N   THR   109      51.769  43.505  36.908  1.00  0.00           N  
ATOM   1684  H   THR   109      51.035  43.420  37.597  1.00  0.00           H  
ATOM   1685  CA  THR   109      52.374  44.821  36.755  1.00  0.00           C  
ATOM   1686  HA  THR   109      52.977  44.871  35.848  1.00  0.00           H  
ATOM   1687  CB  THR   109      51.245  45.901  36.745  1.00  0.00           C  
ATOM   1688  HB  THR   109      51.732  46.876  36.718  1.00  0.00           H  
ATOM   1689  CG2 THR   109      50.527  45.893  35.422  1.00  0.00           C  
ATOM   1690 HG21 THR   109      51.330  45.858  34.685  1.00  0.00           H  
ATOM   1691 HG22 THR   109      49.973  44.956  35.375  1.00  0.00           H  
ATOM   1692 HG23 THR   109      49.916  46.757  35.158  1.00  0.00           H  
ATOM   1693  OG1 THR   109      50.432  45.877  37.864  1.00  0.00           O  
ATOM   1694  HG1 THR   109      49.770  45.193  37.740  1.00  0.00           H  
ATOM   1695  C   THR   109      53.347  45.233  37.864  1.00  0.00           C  
ATOM   1696  O   THR   109      54.068  46.189  37.717  1.00  0.00           O  
ATOM   1697  N   GLY   110      53.356  44.567  38.969  1.00  0.00           N  
ATOM   1698  H   GLY   110      52.877  43.678  39.004  1.00  0.00           H  
ATOM   1699  CA  GLY   110      54.368  44.729  40.048  1.00  0.00           C  
ATOM   1700  HA2 GLY   110      54.928  43.812  40.228  1.00  0.00           H  
ATOM   1701  HA3 GLY   110      55.064  45.524  39.781  1.00  0.00           H  
ATOM   1702  C   GLY   110      53.902  44.912  41.448  1.00  0.00           C  
ATOM   1703  O   GLY   110      54.657  45.400  42.280  1.00  0.00           O  
ATOM   1704  N   LYS   111      52.598  44.741  41.702  1.00  0.00           N  
ATOM   1705  H   LYS   111      51.976  44.293  41.044  1.00  0.00           H  
ATOM   1706  CA  LYS   111      52.024  45.114  42.976  1.00  0.00           C  
ATOM   1707  HA  LYS   111      52.347  46.138  43.167  1.00  0.00           H  
ATOM   1708  CB  LYS   111      50.514  44.868  42.824  1.00  0.00           C  
ATOM   1709  HB2 LYS   111      50.271  43.848  42.525  1.00  0.00           H  
ATOM   1710  HB3 LYS   111      50.089  44.858  43.827  1.00  0.00           H  
ATOM   1711  CG  LYS   111      49.753  45.873  41.945  1.00  0.00           C  
ATOM   1712  HG2 LYS   111      49.999  46.895  42.235  1.00  0.00           H  
ATOM   1713  HG3 LYS   111      50.035  45.640  40.919  1.00  0.00           H  
ATOM   1714  CD  LYS   111      48.258  45.644  42.167  1.00  0.00           C  
ATOM   1715  HD2 LYS   111      47.993  45.708  43.223  1.00  0.00           H  
ATOM   1716  HD3 LYS   111      47.751  46.425  41.600  1.00  0.00           H  
ATOM   1717  CE  LYS   111      47.770  44.331  41.643  1.00  0.00           C  
ATOM   1718  HE2 LYS   111      48.046  43.518  42.314  1.00  0.00           H  
ATOM   1719  HE3 LYS   111      46.680  44.363  41.646  1.00  0.00           H  
ATOM   1720  NZ  LYS   111      48.303  43.817  40.356  1.00  0.00           N  
ATOM   1721  HZ1 LYS   111      47.902  42.907  40.183  1.00  0.00           H  
ATOM   1722  HZ2 LYS   111      48.029  44.431  39.602  1.00  0.00           H  
ATOM   1723  HZ3 LYS   111      49.296  43.651  40.267  1.00  0.00           H  
ATOM   1724  C   LYS   111      52.576  44.262  44.101  1.00  0.00           C  
ATOM   1725  O   LYS   111      52.997  44.816  45.082  1.00  0.00           O  
ATOM   1726  N   THR   112      52.791  42.935  43.994  1.00  0.00           N  
ATOM   1727  H   THR   112      52.508  42.338  43.229  1.00  0.00           H  
ATOM   1728  CA  THR   112      53.367  42.105  45.023  1.00  0.00           C  
ATOM   1729  HA  THR   112      52.967  42.433  45.982  1.00  0.00           H  
ATOM   1730  CB  THR   112      52.973  40.590  44.863  1.00  0.00           C  
ATOM   1731  HB  THR   112      53.375  40.202  43.927  1.00  0.00           H  
ATOM   1732  CG2 THR   112      53.284  39.642  46.055  1.00  0.00           C  
ATOM   1733 HG21 THR   112      53.288  38.605  45.719  1.00  0.00           H  
ATOM   1734 HG22 THR   112      54.212  39.897  46.567  1.00  0.00           H  
ATOM   1735 HG23 THR   112      52.469  39.788  46.763  1.00  0.00           H  
ATOM   1736  OG1 THR   112      51.613  40.400  44.654  1.00  0.00           O  
ATOM   1737  HG1 THR   112      51.181  40.832  45.394  1.00  0.00           H  
ATOM   1738  C   THR   112      54.882  42.260  45.011  1.00  0.00           C  
ATOM   1739  O   THR   112      55.443  42.187  46.079  1.00  0.00           O  
ATOM   1740  N   PHE   113      55.538  42.476  43.847  1.00  0.00           N  
ATOM   1741  H   PHE   113      54.949  42.451  43.027  1.00  0.00           H  
ATOM   1742  CA  PHE   113      56.932  42.919  43.811  1.00  0.00           C  
ATOM   1743  HA  PHE   113      57.601  42.145  44.186  1.00  0.00           H  
ATOM   1744  CB  PHE   113      57.437  43.020  42.334  1.00  0.00           C  
ATOM   1745  HB2 PHE   113      57.208  42.079  41.834  1.00  0.00           H  
ATOM   1746  HB3 PHE   113      57.044  43.866  41.769  1.00  0.00           H  
ATOM   1747  CG  PHE   113      58.988  43.063  42.298  1.00  0.00           C  
ATOM   1748  CD1 PHE   113      59.680  41.882  42.498  1.00  0.00           C  
ATOM   1749  HD1 PHE   113      59.210  40.913  42.579  1.00  0.00           H  
ATOM   1750  CE1 PHE   113      61.079  41.833  42.469  1.00  0.00           C  
ATOM   1751  HE1 PHE   113      61.607  40.914  42.675  1.00  0.00           H  
ATOM   1752  CZ  PHE   113      61.803  43.055  42.401  1.00  0.00           C  
ATOM   1753  HZ  PHE   113      62.880  43.090  42.326  1.00  0.00           H  
ATOM   1754  CE2 PHE   113      61.091  44.241  42.128  1.00  0.00           C  
ATOM   1755  HE2 PHE   113      61.574  45.190  41.946  1.00  0.00           H  
ATOM   1756  CD2 PHE   113      59.700  44.270  42.122  1.00  0.00           C  
ATOM   1757  HD2 PHE   113      59.106  45.130  41.848  1.00  0.00           H  
ATOM   1758  C   PHE   113      57.133  44.210  44.587  1.00  0.00           C  
ATOM   1759  O   PHE   113      58.154  44.398  45.212  1.00  0.00           O  
ATOM   1760  N   THR   114      56.023  45.003  44.774  1.00  0.00           N  
ATOM   1761  H   THR   114      55.160  44.781  44.300  1.00  0.00           H  
ATOM   1762  CA  THR   114      56.175  46.212  45.526  1.00  0.00           C  
ATOM   1763  HA  THR   114      57.222  46.501  45.437  1.00  0.00           H  
ATOM   1764  CB  THR   114      55.263  47.373  45.009  1.00  0.00           C  
ATOM   1765  HB  THR   114      54.232  47.093  44.790  1.00  0.00           H  
ATOM   1766  CG2 THR   114      55.237  48.588  46.006  1.00  0.00           C  
ATOM   1767 HG21 THR   114      54.710  48.336  46.926  1.00  0.00           H  
ATOM   1768 HG22 THR   114      56.265  48.725  46.342  1.00  0.00           H  
ATOM   1769 HG23 THR   114      54.656  49.452  45.685  1.00  0.00           H  
ATOM   1770  OG1 THR   114      55.718  47.810  43.740  1.00  0.00           O  
ATOM   1771  HG1 THR   114      55.496  47.176  43.053  1.00  0.00           H  
ATOM   1772  C   THR   114      55.988  46.027  47.035  1.00  0.00           C  
ATOM   1773  O   THR   114      56.775  46.611  47.798  1.00  0.00           O  
ATOM   1774  N   MET   115      54.953  45.283  47.433  1.00  0.00           N  
ATOM   1775  H   MET   115      54.249  44.923  46.804  1.00  0.00           H  
ATOM   1776  CA  MET   115      54.749  45.063  48.853  1.00  0.00           C  
ATOM   1777  HA  MET   115      54.996  46.005  49.341  1.00  0.00           H  
ATOM   1778  CB  MET   115      53.249  44.665  49.014  1.00  0.00           C  
ATOM   1779  HB2 MET   115      53.115  43.797  48.368  1.00  0.00           H  
ATOM   1780  HB3 MET   115      52.960  44.392  50.029  1.00  0.00           H  
ATOM   1781  CG  MET   115      52.349  45.853  48.660  1.00  0.00           C  
ATOM   1782  HG2 MET   115      52.573  46.228  47.662  1.00  0.00           H  
ATOM   1783  HG3 MET   115      51.318  45.500  48.689  1.00  0.00           H  
ATOM   1784  SD  MET   115      52.622  47.221  49.889  1.00  0.00           S  
ATOM   1785  CE  MET   115      51.416  48.617  49.399  1.00  0.00           C  
ATOM   1786  HE1 MET   115      51.376  49.197  50.321  1.00  0.00           H  
ATOM   1787  HE2 MET   115      51.814  49.208  48.574  1.00  0.00           H  
ATOM   1788  HE3 MET   115      50.445  48.189  49.152  1.00  0.00           H  
ATOM   1789  C   MET   115      55.636  44.084  49.542  1.00  0.00           C  
ATOM   1790  O   MET   115      56.373  44.286  50.554  1.00  0.00           O  
ATOM   1791  N   GLH   116      55.559  42.747  49.149  1.00  0.00           N  
ATOM   1792  H   GLH   116      55.021  42.530  48.322  1.00  0.00           H  
ATOM   1793  CA  GLH   116      56.460  41.726  49.615  1.00  0.00           C  
ATOM   1794  HA  GLH   116      56.454  41.833  50.699  1.00  0.00           H  
ATOM   1795  CB  GLH   116      55.926  40.337  49.317  1.00  0.00           C  
ATOM   1796  HB2 GLH   116      54.851  40.286  49.492  1.00  0.00           H  
ATOM   1797  HB3 GLH   116      56.225  40.199  48.278  1.00  0.00           H  
ATOM   1798  CG  GLH   116      56.519  39.180  50.191  1.00  0.00           C  
ATOM   1799  HG2 GLH   116      56.332  38.212  49.726  1.00  0.00           H  
ATOM   1800  HG3 GLH   116      57.604  39.240  50.275  1.00  0.00           H  
ATOM   1801  CD  GLH   116      55.964  39.091  51.636  1.00  0.00           C  
ATOM   1802  OE1 GLH   116      55.238  39.890  52.209  1.00  0.00           O  
ATOM   1803  OE2 GLH   116      56.187  37.881  52.278  1.00  0.00           O  
ATOM   1804  HE2 GLH   116      56.584  37.247  51.676  1.00  0.00           H  
ATOM   1805  C   GLH   116      57.941  41.851  49.180  1.00  0.00           C  
ATOM   1806  O   GLH   116      58.903  41.704  49.949  1.00  0.00           O  
ATOM   1807  N   GLY   117      58.096  42.074  47.915  1.00  0.00           N  
ATOM   1808  H   GLY   117      57.248  42.432  47.499  1.00  0.00           H  
ATOM   1809  CA  GLY   117      59.266  41.933  47.149  1.00  0.00           C  
ATOM   1810  HA2 GLY   117      59.061  42.385  46.178  1.00  0.00           H  
ATOM   1811  HA3 GLY   117      60.059  42.462  47.677  1.00  0.00           H  
ATOM   1812  C   GLY   117      59.655  40.449  46.998  1.00  0.00           C  
ATOM   1813  O   GLY   117      58.999  39.544  47.508  1.00  0.00           O  
ATOM   1814  N   GLU   118      60.789  40.202  46.282  1.00  0.00           N  
ATOM   1815  H   GLU   118      61.324  41.000  45.968  1.00  0.00           H  
ATOM   1816  CA  GLU   118      61.381  38.831  46.313  1.00  0.00           C  
ATOM   1817  HA  GLU   118      60.662  38.041  46.531  1.00  0.00           H  
ATOM   1818  CB  GLU   118      62.049  38.568  44.876  1.00  0.00           C  
ATOM   1819  HB2 GLU   118      62.519  39.491  44.537  1.00  0.00           H  
ATOM   1820  HB3 GLU   118      62.749  37.737  44.955  1.00  0.00           H  
ATOM   1821  CG  GLU   118      60.987  38.226  43.804  1.00  0.00           C  
ATOM   1822  HG2 GLU   118      60.359  39.098  43.620  1.00  0.00           H  
ATOM   1823  HG3 GLU   118      61.544  38.048  42.884  1.00  0.00           H  
ATOM   1824  CD  GLU   118      60.164  36.976  44.056  1.00  0.00           C  
ATOM   1825  OE1 GLU   118      58.952  37.019  44.147  1.00  0.00           O  
ATOM   1826  OE2 GLU   118      60.834  35.931  44.078  1.00  0.00           O  
ATOM   1827  C   GLU   118      62.458  38.786  47.454  1.00  0.00           C  
ATOM   1828  O   GLU   118      62.580  39.613  48.345  1.00  0.00           O  
ATOM   1829  N   ARG   119      63.382  37.843  47.317  1.00  0.00           N  
ATOM   1830  H   ARG   119      63.233  37.151  46.596  1.00  0.00           H  
ATOM   1831  CA  ARG   119      64.637  37.870  48.042  1.00  0.00           C  
ATOM   1832  HA  ARG   119      64.851  38.864  48.432  1.00  0.00           H  
ATOM   1833  CB  ARG   119      64.672  36.956  49.290  1.00  0.00           C  
ATOM   1834  HB2 ARG   119      64.362  35.954  48.992  1.00  0.00           H  
ATOM   1835  HB3 ARG   119      65.691  37.010  49.672  1.00  0.00           H  
ATOM   1836  CG  ARG   119      63.654  37.479  50.416  1.00  0.00           C  
ATOM   1837  HG2 ARG   119      63.846  38.545  50.535  1.00  0.00           H  
ATOM   1838  HG3 ARG   119      62.665  37.163  50.083  1.00  0.00           H  
ATOM   1839  CD  ARG   119      63.886  36.777  51.720  1.00  0.00           C  
ATOM   1840  HD2 ARG   119      64.818  37.087  52.194  1.00  0.00           H  
ATOM   1841  HD3 ARG   119      63.018  37.128  52.277  1.00  0.00           H  
ATOM   1842  NE  ARG   119      63.901  35.285  51.544  1.00  0.00           N  
ATOM   1843  HE  ARG   119      63.020  34.808  51.673  1.00  0.00           H  
ATOM   1844  CZ  ARG   119      64.944  34.488  51.702  1.00  0.00           C  
ATOM   1845  NH1 ARG   119      66.206  34.904  51.700  1.00  0.00           N  
ATOM   1846 HH11 ARG   119      66.424  35.890  51.679  1.00  0.00           H  
ATOM   1847 HH12 ARG   119      66.961  34.246  51.829  1.00  0.00           H  
ATOM   1848  NH2 ARG   119      64.656  33.220  51.727  1.00  0.00           N  
ATOM   1849 HH21 ARG   119      63.717  32.851  51.760  1.00  0.00           H  
ATOM   1850 HH22 ARG   119      65.408  32.546  51.690  1.00  0.00           H  
ATOM   1851  C   ARG   119      65.792  37.481  47.125  1.00  0.00           C  
ATOM   1852  O   ARG   119      65.650  36.891  46.047  1.00  0.00           O  
ATOM   1853  N   SER   120      66.987  38.105  47.438  1.00  0.00           N  
ATOM   1854  H   SER   120      67.044  38.608  48.312  1.00  0.00           H  
ATOM   1855  CA  SER   120      68.275  37.951  46.712  1.00  0.00           C  
ATOM   1856  HA  SER   120      68.133  38.063  45.637  1.00  0.00           H  
ATOM   1857  CB  SER   120      69.336  38.999  47.099  1.00  0.00           C  
ATOM   1858  HB2 SER   120      69.770  38.730  48.062  1.00  0.00           H  
ATOM   1859  HB3 SER   120      70.192  38.993  46.423  1.00  0.00           H  
ATOM   1860  OG  SER   120      68.832  40.285  47.125  1.00  0.00           O  
ATOM   1861  HG  SER   120      68.062  40.283  47.698  1.00  0.00           H  
ATOM   1862  C   SER   120      68.799  36.533  46.836  1.00  0.00           C  
ATOM   1863  O   SER   120      68.728  35.990  47.948  1.00  0.00           O  
ATOM   1864  N   PRO   121      69.634  36.066  45.915  1.00  0.00           N  
ATOM   1865  CD  PRO   121      70.181  36.865  44.771  1.00  0.00           C  
ATOM   1866  HD2 PRO   121      71.008  37.506  45.075  1.00  0.00           H  
ATOM   1867  HD3 PRO   121      69.494  37.541  44.262  1.00  0.00           H  
ATOM   1868  CG  PRO   121      70.709  35.904  43.690  1.00  0.00           C  
ATOM   1869  HG2 PRO   121      71.650  36.269  43.278  1.00  0.00           H  
ATOM   1870  HG3 PRO   121      69.856  35.690  43.046  1.00  0.00           H  
ATOM   1871  CB  PRO   121      70.992  34.654  44.543  1.00  0.00           C  
ATOM   1872  HB2 PRO   121      72.068  34.764  44.681  1.00  0.00           H  
ATOM   1873  HB3 PRO   121      70.933  33.701  44.019  1.00  0.00           H  
ATOM   1874  CA  PRO   121      70.138  34.684  45.828  1.00  0.00           C  
ATOM   1875  HA  PRO   121      69.291  34.007  45.717  1.00  0.00           H  
ATOM   1876  C   PRO   121      71.091  34.262  47.026  1.00  0.00           C  
ATOM   1877  O   PRO   121      71.725  35.058  47.737  1.00  0.00           O  
ATOM   1878  N   ASN   122      71.253  32.968  47.103  1.00  0.00           N  
ATOM   1879  H   ASN   122      70.624  32.425  46.530  1.00  0.00           H  
ATOM   1880  CA  ASN   122      72.222  32.351  47.969  1.00  0.00           C  
ATOM   1881  HA  ASN   122      71.808  31.344  47.908  1.00  0.00           H  
ATOM   1882  CB  ASN   122      73.713  32.463  47.410  1.00  0.00           C  
ATOM   1883  HB2 ASN   122      74.115  33.438  47.685  1.00  0.00           H  
ATOM   1884  HB3 ASN   122      74.375  31.777  47.939  1.00  0.00           H  
ATOM   1885  CG  ASN   122      73.863  32.376  45.910  1.00  0.00           C  
ATOM   1886  OD1 ASN   122      73.590  31.324  45.312  1.00  0.00           O  
ATOM   1887  ND2 ASN   122      74.182  33.397  45.186  1.00  0.00           N  
ATOM   1888 HD21 ASN   122      74.382  33.311  44.200  1.00  0.00           H  
ATOM   1889 HD22 ASN   122      74.503  34.174  45.746  1.00  0.00           H  
ATOM   1890  C   ASN   122      72.132  32.618  49.463  1.00  0.00           C  
ATOM   1891  O   ASN   122      73.107  32.488  50.223  1.00  0.00           O  
ATOM   1892  N   GLU   123      70.979  33.095  50.039  1.00  0.00           N  
ATOM   1893  H   GLU   123      70.216  33.218  49.389  1.00  0.00           H  
ATOM   1894  CA  GLU   123      70.806  33.649  51.345  1.00  0.00           C  
ATOM   1895  HA  GLU   123      69.878  34.209  51.459  1.00  0.00           H  
ATOM   1896  CB  GLU   123      70.554  32.480  52.347  1.00  0.00           C  
ATOM   1897  HB2 GLU   123      71.462  31.876  52.350  1.00  0.00           H  
ATOM   1898  HB3 GLU   123      70.564  32.981  53.314  1.00  0.00           H  
ATOM   1899  CG  GLU   123      69.344  31.647  52.027  1.00  0.00           C  
ATOM   1900  HG2 GLU   123      69.410  31.313  50.991  1.00  0.00           H  
ATOM   1901  HG3 GLU   123      69.428  30.720  52.596  1.00  0.00           H  
ATOM   1902  CD  GLU   123      67.910  32.154  52.251  1.00  0.00           C  
ATOM   1903  OE1 GLU   123      67.741  33.069  53.113  1.00  0.00           O  
ATOM   1904  OE2 GLU   123      66.990  31.475  51.722  1.00  0.00           O  
ATOM   1905  C   GLU   123      71.890  34.679  51.766  1.00  0.00           C  
ATOM   1906  O   GLU   123      72.279  34.802  52.916  1.00  0.00           O  
ATOM   1907  N   GLU   124      72.416  35.395  50.788  1.00  0.00           N  
ATOM   1908  H   GLU   124      72.012  35.304  49.867  1.00  0.00           H  
ATOM   1909  CA  GLU   124      73.498  36.443  50.933  1.00  0.00           C  
ATOM   1910  HA  GLU   124      74.416  36.012  51.333  1.00  0.00           H  
ATOM   1911  CB  GLU   124      73.859  36.951  49.495  1.00  0.00           C  
ATOM   1912  HB2 GLU   124      73.973  36.051  48.891  1.00  0.00           H  
ATOM   1913  HB3 GLU   124      73.006  37.537  49.155  1.00  0.00           H  
ATOM   1914  CG  GLU   124      75.121  37.845  49.389  1.00  0.00           C  
ATOM   1915  HG2 GLU   124      74.925  38.207  48.380  1.00  0.00           H  
ATOM   1916  HG3 GLU   124      75.042  38.698  50.063  1.00  0.00           H  
ATOM   1917  CD  GLU   124      76.551  37.213  49.422  1.00  0.00           C  
ATOM   1918  OE1 GLU   124      76.915  36.376  48.555  1.00  0.00           O  
ATOM   1919  OE2 GLU   124      77.240  37.532  50.377  1.00  0.00           O  
ATOM   1920  C   GLU   124      73.087  37.675  51.742  1.00  0.00           C  
ATOM   1921  O   GLU   124      74.005  38.309  52.249  1.00  0.00           O  
ATOM   1922  N   TYR   125      71.784  37.903  51.969  1.00  0.00           N  
ATOM   1923  H   TYR   125      71.142  37.226  51.581  1.00  0.00           H  
ATOM   1924  CA  TYR   125      71.262  38.995  52.761  1.00  0.00           C  
ATOM   1925  HA  TYR   125      72.095  39.461  53.286  1.00  0.00           H  
ATOM   1926  CB  TYR   125      70.537  39.994  51.894  1.00  0.00           C  
ATOM   1927  HB2 TYR   125      69.824  39.490  51.242  1.00  0.00           H  
ATOM   1928  HB3 TYR   125      69.959  40.619  52.575  1.00  0.00           H  
ATOM   1929  CG  TYR   125      71.455  40.841  50.964  1.00  0.00           C  
ATOM   1930  CD1 TYR   125      71.971  40.359  49.774  1.00  0.00           C  
ATOM   1931  HD1 TYR   125      71.764  39.321  49.558  1.00  0.00           H  
ATOM   1932  CE1 TYR   125      72.756  41.120  48.878  1.00  0.00           C  
ATOM   1933  HE1 TYR   125      73.151  40.771  47.935  1.00  0.00           H  
ATOM   1934  CZ  TYR   125      73.033  42.434  49.310  1.00  0.00           C  
ATOM   1935  OH  TYR   125      73.865  43.179  48.550  1.00  0.00           O  
ATOM   1936  HH  TYR   125      74.127  42.755  47.730  1.00  0.00           H  
ATOM   1937  CE2 TYR   125      72.617  42.916  50.562  1.00  0.00           C  
ATOM   1938  HE2 TYR   125      72.898  43.908  50.884  1.00  0.00           H  
ATOM   1939  CD2 TYR   125      71.852  42.112  51.431  1.00  0.00           C  
ATOM   1940  HD2 TYR   125      71.471  42.574  52.329  1.00  0.00           H  
ATOM   1941  C   TYR   125      70.269  38.581  53.836  1.00  0.00           C  
ATOM   1942  O   TYR   125      69.448  37.694  53.638  1.00  0.00           O  
ATOM   1943  N   THR   126      70.145  39.235  54.972  1.00  0.00           N  
ATOM   1944  H   THR   126      70.808  39.983  55.117  1.00  0.00           H  
ATOM   1945  CA  THR   126      69.053  39.063  55.955  1.00  0.00           C  
ATOM   1946  HA  THR   126      68.901  38.008  56.186  1.00  0.00           H  
ATOM   1947  CB  THR   126      69.510  39.607  57.333  1.00  0.00           C  
ATOM   1948  HB  THR   126      68.630  39.520  57.970  1.00  0.00           H  
ATOM   1949  CG2 THR   126      70.661  38.967  57.998  1.00  0.00           C  
ATOM   1950 HG21 THR   126      70.618  39.224  59.056  1.00  0.00           H  
ATOM   1951 HG22 THR   126      70.596  37.884  57.891  1.00  0.00           H  
ATOM   1952 HG23 THR   126      71.559  39.362  57.522  1.00  0.00           H  
ATOM   1953  OG1 THR   126      69.860  40.923  57.187  1.00  0.00           O  
ATOM   1954  HG1 THR   126      69.359  41.440  57.823  1.00  0.00           H  
ATOM   1955  C   THR   126      67.847  39.789  55.357  1.00  0.00           C  
ATOM   1956  O   THR   126      67.949  40.697  54.512  1.00  0.00           O  
ATOM   1957  N   TRP   127      66.599  39.421  55.768  1.00  0.00           N  
ATOM   1958  H   TRP   127      66.489  38.754  56.518  1.00  0.00           H  
ATOM   1959  CA  TRP   127      65.374  39.883  55.018  1.00  0.00           C  
ATOM   1960  HA  TRP   127      65.551  39.816  53.944  1.00  0.00           H  
ATOM   1961  CB  TRP   127      64.124  39.287  55.489  1.00  0.00           C  
ATOM   1962  HB2 TRP   127      64.442  38.296  55.812  1.00  0.00           H  
ATOM   1963  HB3 TRP   127      63.738  39.811  56.364  1.00  0.00           H  
ATOM   1964  CG  TRP   127      62.920  39.086  54.580  1.00  0.00           C  
ATOM   1965  CD1 TRP   127      62.780  39.704  53.349  1.00  0.00           C  
ATOM   1966  HD1 TRP   127      63.475  40.314  52.792  1.00  0.00           H  
ATOM   1967  NE1 TRP   127      61.604  39.333  52.828  1.00  0.00           N  
ATOM   1968  HE1 TRP   127      61.274  39.665  51.933  1.00  0.00           H  
ATOM   1969  CE2 TRP   127      60.894  38.452  53.663  1.00  0.00           C  
ATOM   1970  CZ2 TRP   127      59.697  37.762  53.508  1.00  0.00           C  
ATOM   1971  HZ2 TRP   127      59.155  37.771  52.574  1.00  0.00           H  
ATOM   1972  CH2 TRP   127      59.163  37.006  54.535  1.00  0.00           C  
ATOM   1973  HH2 TRP   127      58.189  36.541  54.558  1.00  0.00           H  
ATOM   1974  CZ3 TRP   127      59.961  36.887  55.735  1.00  0.00           C  
ATOM   1975  HZ3 TRP   127      59.688  36.242  56.557  1.00  0.00           H  
ATOM   1976  CE3 TRP   127      61.243  37.466  55.872  1.00  0.00           C  
ATOM   1977  HE3 TRP   127      61.751  37.263  56.802  1.00  0.00           H  
ATOM   1978  CD2 TRP   127      61.731  38.300  54.794  1.00  0.00           C  
ATOM   1979  C   TRP   127      65.232  41.479  55.050  1.00  0.00           C  
ATOM   1980  O   TRP   127      64.743  42.069  54.096  1.00  0.00           O  
ATOM   1981  N   GLU   128      65.503  42.175  56.133  1.00  0.00           N  
ATOM   1982  H   GLU   128      65.753  41.604  56.928  1.00  0.00           H  
ATOM   1983  CA  GLU   128      65.371  43.609  56.353  1.00  0.00           C  
ATOM   1984  HA  GLU   128      64.556  44.013  55.752  1.00  0.00           H  
ATOM   1985  CB  GLU   128      65.111  43.806  57.817  1.00  0.00           C  
ATOM   1986  HB2 GLU   128      64.667  44.771  58.063  1.00  0.00           H  
ATOM   1987  HB3 GLU   128      64.527  42.937  58.118  1.00  0.00           H  
ATOM   1988  CG  GLU   128      66.429  43.772  58.688  1.00  0.00           C  
ATOM   1989  HG2 GLU   128      67.157  44.479  58.290  1.00  0.00           H  
ATOM   1990  HG3 GLU   128      66.099  43.961  59.709  1.00  0.00           H  
ATOM   1991  CD  GLU   128      67.134  42.396  58.721  1.00  0.00           C  
ATOM   1992  OE1 GLU   128      68.396  42.361  58.915  1.00  0.00           O  
ATOM   1993  OE2 GLU   128      66.494  41.367  58.674  1.00  0.00           O  
ATOM   1994  C   GLU   128      66.546  44.409  55.696  1.00  0.00           C  
ATOM   1995  O   GLU   128      66.555  45.658  55.766  1.00  0.00           O  
ATOM   1996  N   GLU   129      67.540  43.748  55.045  1.00  0.00           N  
ATOM   1997  H   GLU   129      67.461  42.741  55.024  1.00  0.00           H  
ATOM   1998  CA  GLU   129      68.640  44.343  54.288  1.00  0.00           C  
ATOM   1999  HA  GLU   129      68.435  45.410  54.198  1.00  0.00           H  
ATOM   2000  CB  GLU   129      70.033  44.059  54.852  1.00  0.00           C  
ATOM   2001  HB2 GLU   129      70.018  42.976  54.976  1.00  0.00           H  
ATOM   2002  HB3 GLU   129      70.850  44.251  54.158  1.00  0.00           H  
ATOM   2003  CG  GLU   129      70.335  44.582  56.320  1.00  0.00           C  
ATOM   2004  HG2 GLU   129      69.418  44.441  56.892  1.00  0.00           H  
ATOM   2005  HG3 GLU   129      71.173  43.967  56.650  1.00  0.00           H  
ATOM   2006  CD  GLU   129      70.707  46.154  56.446  1.00  0.00           C  
ATOM   2007  OE1 GLU   129      70.628  46.915  55.500  1.00  0.00           O  
ATOM   2008  OE2 GLU   129      71.127  46.589  57.565  1.00  0.00           O  
ATOM   2009  C   GLU   129      68.667  44.042  52.780  1.00  0.00           C  
ATOM   2010  O   GLU   129      69.243  44.741  51.937  1.00  0.00           O  
ATOM   2011  N   ASP   130      68.032  42.917  52.433  1.00  0.00           N  
ATOM   2012  H   ASP   130      67.632  42.381  53.189  1.00  0.00           H  
ATOM   2013  CA  ASP   130      67.934  42.343  51.101  1.00  0.00           C  
ATOM   2014  HA  ASP   130      68.951  42.037  50.854  1.00  0.00           H  
ATOM   2015  CB  ASP   130      67.138  41.063  51.263  1.00  0.00           C  
ATOM   2016  HB2 ASP   130      67.429  40.402  52.080  1.00  0.00           H  
ATOM   2017  HB3 ASP   130      66.095  41.309  51.463  1.00  0.00           H  
ATOM   2018  CG  ASP   130      67.203  40.155  50.021  1.00  0.00           C  
ATOM   2019  OD1 ASP   130      67.051  40.639  48.880  1.00  0.00           O  
ATOM   2020  OD2 ASP   130      67.325  38.928  50.263  1.00  0.00           O  
ATOM   2021  C   ASP   130      67.444  43.345  50.044  1.00  0.00           C  
ATOM   2022  O   ASP   130      66.224  43.760  50.169  1.00  0.00           O  
ATOM   2023  N   PRO   131      68.110  43.622  48.977  1.00  0.00           N  
ATOM   2024  CD  PRO   131      69.531  43.404  48.810  1.00  0.00           C  
ATOM   2025  HD2 PRO   131      69.640  42.398  48.407  1.00  0.00           H  
ATOM   2026  HD3 PRO   131      70.164  43.332  49.695  1.00  0.00           H  
ATOM   2027  CG  PRO   131      70.143  44.323  47.836  1.00  0.00           C  
ATOM   2028  HG2 PRO   131      70.998  43.982  47.252  1.00  0.00           H  
ATOM   2029  HG3 PRO   131      70.555  45.142  48.425  1.00  0.00           H  
ATOM   2030  CB  PRO   131      68.959  44.721  46.977  1.00  0.00           C  
ATOM   2031  HB2 PRO   131      68.837  44.066  46.115  1.00  0.00           H  
ATOM   2032  HB3 PRO   131      69.166  45.760  46.724  1.00  0.00           H  
ATOM   2033  CA  PRO   131      67.817  44.671  47.957  1.00  0.00           C  
ATOM   2034  HA  PRO   131      67.746  45.684  48.353  1.00  0.00           H  
ATOM   2035  C   PRO   131      66.586  44.348  47.138  1.00  0.00           C  
ATOM   2036  O   PRO   131      66.038  45.296  46.587  1.00  0.00           O  
ATOM   2037  N   LEU   132      66.081  43.113  47.192  1.00  0.00           N  
ATOM   2038  H   LEU   132      66.489  42.389  47.765  1.00  0.00           H  
ATOM   2039  CA  LEU   132      64.822  42.709  46.508  1.00  0.00           C  
ATOM   2040  HA  LEU   132      64.599  43.401  45.697  1.00  0.00           H  
ATOM   2041  CB  LEU   132      65.086  41.319  45.812  1.00  0.00           C  
ATOM   2042  HB2 LEU   132      65.288  40.542  46.549  1.00  0.00           H  
ATOM   2043  HB3 LEU   132      64.141  41.030  45.351  1.00  0.00           H  
ATOM   2044  CG  LEU   132      66.157  41.156  44.777  1.00  0.00           C  
ATOM   2045  HG  LEU   132      67.104  41.376  45.271  1.00  0.00           H  
ATOM   2046  CD1 LEU   132      66.170  39.734  44.118  1.00  0.00           C  
ATOM   2047 HD11 LEU   132      65.901  39.001  44.878  1.00  0.00           H  
ATOM   2048 HD12 LEU   132      65.385  39.678  43.364  1.00  0.00           H  
ATOM   2049 HD13 LEU   132      67.170  39.575  43.715  1.00  0.00           H  
ATOM   2050  CD2 LEU   132      66.076  42.146  43.687  1.00  0.00           C  
ATOM   2051 HD21 LEU   132      66.355  43.128  44.069  1.00  0.00           H  
ATOM   2052 HD22 LEU   132      66.850  41.885  42.965  1.00  0.00           H  
ATOM   2053 HD23 LEU   132      65.115  42.086  43.176  1.00  0.00           H  
ATOM   2054  C   LEU   132      63.527  42.644  47.303  1.00  0.00           C  
ATOM   2055  O   LEU   132      62.446  42.610  46.785  1.00  0.00           O  
ATOM   2056  N   ALA   133      63.669  42.685  48.607  1.00  0.00           N  
ATOM   2057  H   ALA   133      64.575  42.963  48.958  1.00  0.00           H  
ATOM   2058  CA  ALA   133      62.573  42.717  49.557  1.00  0.00           C  
ATOM   2059  HA  ALA   133      61.854  41.968  49.224  1.00  0.00           H  
ATOM   2060  CB  ALA   133      63.070  42.267  50.854  1.00  0.00           C  
ATOM   2061  HB1 ALA   133      63.499  41.271  50.750  1.00  0.00           H  
ATOM   2062  HB2 ALA   133      63.854  42.924  51.230  1.00  0.00           H  
ATOM   2063  HB3 ALA   133      62.186  42.146  51.480  1.00  0.00           H  
ATOM   2064  C   ALA   133      61.823  44.074  49.578  1.00  0.00           C  
ATOM   2065  O   ALA   133      62.364  45.100  49.091  1.00  0.00           O  
ATOM   2066  N   GLY   134      60.557  44.050  49.858  1.00  0.00           N  
ATOM   2067  H   GLY   134      60.252  43.133  50.152  1.00  0.00           H  
ATOM   2068  CA  GLY   134      59.650  45.110  49.551  1.00  0.00           C  
ATOM   2069  HA2 GLY   134      60.048  45.875  48.883  1.00  0.00           H  
ATOM   2070  HA3 GLY   134      58.720  44.771  49.095  1.00  0.00           H  
ATOM   2071  C   GLY   134      59.182  45.868  50.813  1.00  0.00           C  
ATOM   2072  O   GLY   134      59.725  45.697  51.896  1.00  0.00           O  
ATOM   2073  N   ILE   135      58.023  46.515  50.739  1.00  0.00           N  
ATOM   2074  H   ILE   135      57.468  46.418  49.901  1.00  0.00           H  
ATOM   2075  CA  ILE   135      57.524  47.382  51.851  1.00  0.00           C  
ATOM   2076  HA  ILE   135      58.367  48.022  52.111  1.00  0.00           H  
ATOM   2077  CB  ILE   135      56.209  48.234  51.566  1.00  0.00           C  
ATOM   2078  HB  ILE   135      55.335  47.635  51.313  1.00  0.00           H  
ATOM   2079  CG2 ILE   135      55.762  49.199  52.672  1.00  0.00           C  
ATOM   2080 HG21 ILE   135      54.761  49.577  52.466  1.00  0.00           H  
ATOM   2081 HG22 ILE   135      55.820  48.723  53.651  1.00  0.00           H  
ATOM   2082 HG23 ILE   135      56.381  50.090  52.780  1.00  0.00           H  
ATOM   2083  CG1 ILE   135      56.556  49.065  50.291  1.00  0.00           C  
ATOM   2084 HG12 ILE   135      57.241  49.837  50.643  1.00  0.00           H  
ATOM   2085 HG13 ILE   135      56.944  48.437  49.489  1.00  0.00           H  
ATOM   2086  CD1 ILE   135      55.371  49.884  49.730  1.00  0.00           C  
ATOM   2087 HD11 ILE   135      55.096  50.632  50.473  1.00  0.00           H  
ATOM   2088 HD12 ILE   135      55.714  50.445  48.860  1.00  0.00           H  
ATOM   2089 HD13 ILE   135      54.554  49.238  49.409  1.00  0.00           H  
ATOM   2090  C   ILE   135      57.313  46.696  53.208  1.00  0.00           C  
ATOM   2091  O   ILE   135      57.828  47.056  54.263  1.00  0.00           O  
ATOM   2092  N   ILE   136      56.682  45.481  53.161  1.00  0.00           N  
ATOM   2093  H   ILE   136      56.505  45.169  52.216  1.00  0.00           H  
ATOM   2094  CA  ILE   136      56.203  44.788  54.340  1.00  0.00           C  
ATOM   2095  HA  ILE   136      55.797  45.493  55.065  1.00  0.00           H  
ATOM   2096  CB  ILE   136      55.134  43.686  53.968  1.00  0.00           C  
ATOM   2097  HB  ILE   136      55.587  43.072  53.190  1.00  0.00           H  
ATOM   2098  CG2 ILE   136      54.792  42.741  55.091  1.00  0.00           C  
ATOM   2099 HG21 ILE   136      55.699  42.162  55.266  1.00  0.00           H  
ATOM   2100 HG22 ILE   136      54.384  43.302  55.932  1.00  0.00           H  
ATOM   2101 HG23 ILE   136      54.122  41.957  54.737  1.00  0.00           H  
ATOM   2102  CG1 ILE   136      53.884  44.367  53.367  1.00  0.00           C  
ATOM   2103 HG12 ILE   136      53.403  44.977  54.132  1.00  0.00           H  
ATOM   2104 HG13 ILE   136      54.222  45.052  52.589  1.00  0.00           H  
ATOM   2105  CD1 ILE   136      52.887  43.370  52.817  1.00  0.00           C  
ATOM   2106 HD11 ILE   136      51.962  43.847  52.494  1.00  0.00           H  
ATOM   2107 HD12 ILE   136      53.278  42.782  51.986  1.00  0.00           H  
ATOM   2108 HD13 ILE   136      52.578  42.827  53.711  1.00  0.00           H  
ATOM   2109  C   ILE   136      57.335  44.208  55.199  1.00  0.00           C  
ATOM   2110  O   ILE   136      57.409  44.636  56.324  1.00  0.00           O  
ATOM   2111  N   PRO   137      58.289  43.385  54.728  1.00  0.00           N  
ATOM   2112  CD  PRO   137      58.287  42.757  53.389  1.00  0.00           C  
ATOM   2113  HD2 PRO   137      57.812  43.307  52.577  1.00  0.00           H  
ATOM   2114  HD3 PRO   137      57.791  41.791  53.486  1.00  0.00           H  
ATOM   2115  CG  PRO   137      59.703  42.419  53.078  1.00  0.00           C  
ATOM   2116  HG2 PRO   137      60.236  43.304  52.732  1.00  0.00           H  
ATOM   2117  HG3 PRO   137      59.940  41.605  52.393  1.00  0.00           H  
ATOM   2118  CB  PRO   137      60.256  42.042  54.445  1.00  0.00           C  
ATOM   2119  HB2 PRO   137      61.335  41.935  54.554  1.00  0.00           H  
ATOM   2120  HB3 PRO   137      59.770  41.077  54.588  1.00  0.00           H  
ATOM   2121  CA  PRO   137      59.510  42.928  55.439  1.00  0.00           C  
ATOM   2122  HA  PRO   137      59.272  42.252  56.260  1.00  0.00           H  
ATOM   2123  C   PRO   137      60.476  43.984  55.868  1.00  0.00           C  
ATOM   2124  O   PRO   137      61.130  43.807  56.877  1.00  0.00           O  
ATOM   2125  N   ARG   138      60.507  45.105  55.131  1.00  0.00           N  
ATOM   2126  H   ARG   138      60.006  45.130  54.254  1.00  0.00           H  
ATOM   2127  CA  ARG   138      61.365  46.208  55.511  1.00  0.00           C  
ATOM   2128  HA  ARG   138      62.357  45.882  55.824  1.00  0.00           H  
ATOM   2129  CB  ARG   138      61.504  47.258  54.408  1.00  0.00           C  
ATOM   2130  HB2 ARG   138      60.543  47.393  53.913  1.00  0.00           H  
ATOM   2131  HB3 ARG   138      61.735  48.239  54.824  1.00  0.00           H  
ATOM   2132  CG  ARG   138      62.563  46.818  53.361  1.00  0.00           C  
ATOM   2133  HG2 ARG   138      63.580  46.800  53.754  1.00  0.00           H  
ATOM   2134  HG3 ARG   138      62.306  45.783  53.135  1.00  0.00           H  
ATOM   2135  CD  ARG   138      62.515  47.660  52.157  1.00  0.00           C  
ATOM   2136  HD2 ARG   138      61.486  47.776  51.816  1.00  0.00           H  
ATOM   2137  HD3 ARG   138      62.835  48.674  52.396  1.00  0.00           H  
ATOM   2138  NE  ARG   138      63.303  47.071  51.074  1.00  0.00           N  
ATOM   2139  HE  ARG   138      62.913  46.238  50.657  1.00  0.00           H  
ATOM   2140  CZ  ARG   138      64.580  47.302  50.820  1.00  0.00           C  
ATOM   2141  NH1 ARG   138      65.292  48.225  51.421  1.00  0.00           N  
ATOM   2142 HH11 ARG   138      64.994  48.688  52.268  1.00  0.00           H  
ATOM   2143 HH12 ARG   138      66.288  48.218  51.256  1.00  0.00           H  
ATOM   2144  NH2 ARG   138      65.119  46.589  49.874  1.00  0.00           N  
ATOM   2145 HH21 ARG   138      64.668  45.734  49.581  1.00  0.00           H  
ATOM   2146 HH22 ARG   138      66.099  46.714  49.667  1.00  0.00           H  
ATOM   2147  C   ARG   138      60.728  46.886  56.749  1.00  0.00           C  
ATOM   2148  O   ARG   138      61.414  47.142  57.785  1.00  0.00           O  
ATOM   2149  N   THR   139      59.396  47.237  56.688  1.00  0.00           N  
ATOM   2150  H   THR   139      58.851  46.957  55.885  1.00  0.00           H  
ATOM   2151  CA  THR   139      58.670  47.925  57.775  1.00  0.00           C  
ATOM   2152  HA  THR   139      59.239  48.842  57.933  1.00  0.00           H  
ATOM   2153  CB  THR   139      57.196  48.276  57.321  1.00  0.00           C  
ATOM   2154  HB  THR   139      56.613  47.398  57.044  1.00  0.00           H  
ATOM   2155  CG2 THR   139      56.372  49.079  58.290  1.00  0.00           C  
ATOM   2156 HG21 THR   139      56.136  48.409  59.116  1.00  0.00           H  
ATOM   2157 HG22 THR   139      56.925  49.946  58.653  1.00  0.00           H  
ATOM   2158 HG23 THR   139      55.408  49.314  57.839  1.00  0.00           H  
ATOM   2159  OG1 THR   139      57.151  49.050  56.142  1.00  0.00           O  
ATOM   2160  HG1 THR   139      57.373  48.502  55.386  1.00  0.00           H  
ATOM   2161  C   THR   139      58.743  47.238  59.142  1.00  0.00           C  
ATOM   2162  O   THR   139      58.899  47.896  60.189  1.00  0.00           O  
ATOM   2163  N   LEU   140      58.666  45.870  59.170  1.00  0.00           N  
ATOM   2164  H   LEU   140      58.647  45.404  58.275  1.00  0.00           H  
ATOM   2165  CA  LEU   140      58.676  45.059  60.350  1.00  0.00           C  
ATOM   2166  HA  LEU   140      57.880  45.371  61.026  1.00  0.00           H  
ATOM   2167  CB  LEU   140      58.518  43.566  60.010  1.00  0.00           C  
ATOM   2168  HB2 LEU   140      57.629  43.622  59.382  1.00  0.00           H  
ATOM   2169  HB3 LEU   140      59.303  43.285  59.308  1.00  0.00           H  
ATOM   2170  CG  LEU   140      58.304  42.503  61.166  1.00  0.00           C  
ATOM   2171  HG  LEU   140      59.206  42.571  61.775  1.00  0.00           H  
ATOM   2172  CD1 LEU   140      57.073  42.652  62.040  1.00  0.00           C  
ATOM   2173 HD11 LEU   140      57.065  41.866  62.795  1.00  0.00           H  
ATOM   2174 HD12 LEU   140      57.025  43.572  62.623  1.00  0.00           H  
ATOM   2175 HD13 LEU   140      56.277  42.645  61.297  1.00  0.00           H  
ATOM   2176  CD2 LEU   140      58.249  41.110  60.514  1.00  0.00           C  
ATOM   2177 HD21 LEU   140      59.061  40.961  59.802  1.00  0.00           H  
ATOM   2178 HD22 LEU   140      58.477  40.436  61.339  1.00  0.00           H  
ATOM   2179 HD23 LEU   140      57.337  40.935  59.942  1.00  0.00           H  
ATOM   2180  C   LEU   140      59.898  45.172  61.165  1.00  0.00           C  
ATOM   2181  O   LEU   140      59.784  44.941  62.384  1.00  0.00           O  
ATOM   2182  N   HIE   141      61.019  45.682  60.636  1.00  0.00           N  
ATOM   2183  H   HIE   141      61.005  45.958  59.664  1.00  0.00           H  
ATOM   2184  CA  HIE   141      62.190  46.064  61.484  1.00  0.00           C  
ATOM   2185  HA  HIE   141      62.155  45.618  62.478  1.00  0.00           H  
ATOM   2186  CB  HIE   141      63.365  45.424  60.764  1.00  0.00           C  
ATOM   2187  HB2 HIE   141      63.494  44.429  61.189  1.00  0.00           H  
ATOM   2188  HB3 HIE   141      63.137  45.274  59.708  1.00  0.00           H  
ATOM   2189  CG  HIE   141      64.711  46.060  60.827  1.00  0.00           C  
ATOM   2190  ND1 HIE   141      65.597  45.700  61.805  1.00  0.00           N  
ATOM   2191  CE1 HIE   141      66.722  46.472  61.635  1.00  0.00           C  
ATOM   2192  HE1 HIE   141      67.575  46.348  62.286  1.00  0.00           H  
ATOM   2193  NE2 HIE   141      66.581  47.280  60.609  1.00  0.00           N  
ATOM   2194  HE2 HIE   141      67.128  48.110  60.431  1.00  0.00           H  
ATOM   2195  CD2 HIE   141      65.289  47.119  60.122  1.00  0.00           C  
ATOM   2196  HD2 HIE   141      64.839  47.735  59.358  1.00  0.00           H  
ATOM   2197  C   HIE   141      62.266  47.610  61.623  1.00  0.00           C  
ATOM   2198  O   HIE   141      62.346  48.088  62.718  1.00  0.00           O  
ATOM   2199  N   GLN   142      62.218  48.437  60.486  1.00  0.00           N  
ATOM   2200  H   GLN   142      62.091  47.971  59.599  1.00  0.00           H  
ATOM   2201  CA  GLN   142      62.314  49.891  60.422  1.00  0.00           C  
ATOM   2202  HA  GLN   142      63.267  50.181  60.864  1.00  0.00           H  
ATOM   2203  CB  GLN   142      62.289  50.365  58.963  1.00  0.00           C  
ATOM   2204  HB2 GLN   142      61.443  49.942  58.421  1.00  0.00           H  
ATOM   2205  HB3 GLN   142      62.217  51.452  58.943  1.00  0.00           H  
ATOM   2206  CG  GLN   142      63.530  50.049  58.291  1.00  0.00           C  
ATOM   2207  HG2 GLN   142      63.687  48.971  58.332  1.00  0.00           H  
ATOM   2208  HG3 GLN   142      63.365  50.329  57.250  1.00  0.00           H  
ATOM   2209  CD  GLN   142      64.773  50.787  58.788  1.00  0.00           C  
ATOM   2210  OE1 GLN   142      64.724  51.786  59.443  1.00  0.00           O  
ATOM   2211  NE2 GLN   142      65.920  50.182  58.712  1.00  0.00           N  
ATOM   2212 HE21 GLN   142      66.027  49.246  58.350  1.00  0.00           H  
ATOM   2213 HE22 GLN   142      66.604  50.489  59.390  1.00  0.00           H  
ATOM   2214  C   GLN   142      61.261  50.648  61.315  1.00  0.00           C  
ATOM   2215  O   GLN   142      61.498  51.788  61.751  1.00  0.00           O  
ATOM   2216  N   ILE   143      60.130  50.037  61.700  1.00  0.00           N  
ATOM   2217  H   ILE   143      59.868  49.127  61.349  1.00  0.00           H  
ATOM   2218  CA  ILE   143      59.255  50.712  62.684  1.00  0.00           C  
ATOM   2219  HA  ILE   143      59.245  51.781  62.471  1.00  0.00           H  
ATOM   2220  CB  ILE   143      57.794  50.206  62.484  1.00  0.00           C  
ATOM   2221  HB  ILE   143      57.547  50.183  61.423  1.00  0.00           H  
ATOM   2222  CG2 ILE   143      57.700  48.769  63.062  1.00  0.00           C  
ATOM   2223 HG21 ILE   143      58.546  48.203  62.674  1.00  0.00           H  
ATOM   2224 HG22 ILE   143      57.667  48.827  64.150  1.00  0.00           H  
ATOM   2225 HG23 ILE   143      56.727  48.378  62.764  1.00  0.00           H  
ATOM   2226  CG1 ILE   143      56.760  51.126  63.206  1.00  0.00           C  
ATOM   2227 HG12 ILE   143      55.752  50.713  63.177  1.00  0.00           H  
ATOM   2228 HG13 ILE   143      57.037  51.211  64.257  1.00  0.00           H  
ATOM   2229  CD1 ILE   143      56.706  52.550  62.878  1.00  0.00           C  
ATOM   2230 HD11 ILE   143      57.598  53.139  62.664  1.00  0.00           H  
ATOM   2231 HD12 ILE   143      56.057  52.698  62.015  1.00  0.00           H  
ATOM   2232 HD13 ILE   143      56.193  53.067  63.689  1.00  0.00           H  
ATOM   2233  C   ILE   143      59.774  50.618  64.136  1.00  0.00           C  
ATOM   2234  O   ILE   143      59.604  51.577  64.940  1.00  0.00           O  
ATOM   2235  N   PHE   144      60.504  49.530  64.512  1.00  0.00           N  
ATOM   2236  H   PHE   144      60.521  48.695  63.945  1.00  0.00           H  
ATOM   2237  CA  PHE   144      61.125  49.336  65.823  1.00  0.00           C  
ATOM   2238  HA  PHE   144      60.404  49.615  66.591  1.00  0.00           H  
ATOM   2239  CB  PHE   144      61.446  47.884  66.043  1.00  0.00           C  
ATOM   2240  HB2 PHE   144      62.148  47.610  65.256  1.00  0.00           H  
ATOM   2241  HB3 PHE   144      62.037  47.813  66.956  1.00  0.00           H  
ATOM   2242  CG  PHE   144      60.316  46.906  66.153  1.00  0.00           C  
ATOM   2243  CD1 PHE   144      59.879  46.619  67.455  1.00  0.00           C  
ATOM   2244  HD1 PHE   144      60.363  47.028  68.329  1.00  0.00           H  
ATOM   2245  CE1 PHE   144      58.777  45.705  67.618  1.00  0.00           C  
ATOM   2246  HE1 PHE   144      58.405  45.469  68.604  1.00  0.00           H  
ATOM   2247  CZ  PHE   144      58.175  45.223  66.510  1.00  0.00           C  
ATOM   2248  HZ  PHE   144      57.255  44.666  66.611  1.00  0.00           H  
ATOM   2249  CE2 PHE   144      58.553  45.544  65.201  1.00  0.00           C  
ATOM   2250  HE2 PHE   144      58.074  45.141  64.320  1.00  0.00           H  
ATOM   2251  CD2 PHE   144      59.638  46.432  65.059  1.00  0.00           C  
ATOM   2252  HD2 PHE   144      59.892  46.707  64.046  1.00  0.00           H  
ATOM   2253  C   PHE   144      62.303  50.286  65.984  1.00  0.00           C  
ATOM   2254  O   PHE   144      62.365  50.966  67.022  1.00  0.00           O  
ATOM   2255  N   GLU   145      63.097  50.497  64.925  1.00  0.00           N  
ATOM   2256  H   GLU   145      62.913  50.005  64.062  1.00  0.00           H  
ATOM   2257  CA  GLU   145      64.179  51.485  64.915  1.00  0.00           C  
ATOM   2258  HA  GLU   145      64.933  51.216  65.655  1.00  0.00           H  
ATOM   2259  CB  GLU   145      64.924  51.293  63.566  1.00  0.00           C  
ATOM   2260  HB2 GLU   145      64.302  51.490  62.693  1.00  0.00           H  
ATOM   2261  HB3 GLU   145      65.795  51.948  63.556  1.00  0.00           H  
ATOM   2262  CG  GLU   145      65.560  49.872  63.359  1.00  0.00           C  
ATOM   2263  HG2 GLU   145      64.875  49.043  63.535  1.00  0.00           H  
ATOM   2264  HG3 GLU   145      65.723  49.805  62.283  1.00  0.00           H  
ATOM   2265  CD  GLU   145      66.806  49.663  64.142  1.00  0.00           C  
ATOM   2266  OE1 GLU   145      66.774  49.097  65.234  1.00  0.00           O  
ATOM   2267  OE2 GLU   145      67.948  49.961  63.704  1.00  0.00           O  
ATOM   2268  C   GLU   145      63.926  52.998  65.086  1.00  0.00           C  
ATOM   2269  O   GLU   145      64.634  53.723  65.705  1.00  0.00           O  
ATOM   2270  N   LYS   146      62.724  53.377  64.591  1.00  0.00           N  
ATOM   2271  H   LYS   146      62.104  52.663  64.236  1.00  0.00           H  
ATOM   2272  CA  LYS   146      62.177  54.752  64.700  1.00  0.00           C  
ATOM   2273  HA  LYS   146      63.022  55.433  64.795  1.00  0.00           H  
ATOM   2274  CB  LYS   146      61.354  55.130  63.516  1.00  0.00           C  
ATOM   2275  HB2 LYS   146      60.649  54.377  63.163  1.00  0.00           H  
ATOM   2276  HB3 LYS   146      60.890  56.049  63.874  1.00  0.00           H  
ATOM   2277  CG  LYS   146      62.167  55.463  62.248  1.00  0.00           C  
ATOM   2278  HG2 LYS   146      63.078  55.994  62.524  1.00  0.00           H  
ATOM   2279  HG3 LYS   146      62.547  54.560  61.769  1.00  0.00           H  
ATOM   2280  CD  LYS   146      61.295  56.245  61.211  1.00  0.00           C  
ATOM   2281  HD2 LYS   146      60.858  55.542  60.501  1.00  0.00           H  
ATOM   2282  HD3 LYS   146      60.477  56.702  61.769  1.00  0.00           H  
ATOM   2283  CE  LYS   146      62.182  57.131  60.435  1.00  0.00           C  
ATOM   2284  HE2 LYS   146      63.195  56.742  60.532  1.00  0.00           H  
ATOM   2285  HE3 LYS   146      61.958  57.049  59.371  1.00  0.00           H  
ATOM   2286  NZ  LYS   146      62.105  58.540  60.887  1.00  0.00           N  
ATOM   2287  HZ1 LYS   146      62.568  59.118  60.201  1.00  0.00           H  
ATOM   2288  HZ2 LYS   146      61.126  58.753  61.015  1.00  0.00           H  
ATOM   2289  HZ3 LYS   146      62.631  58.616  61.746  1.00  0.00           H  
ATOM   2290  C   LYS   146      61.386  54.999  65.967  1.00  0.00           C  
ATOM   2291  O   LYS   146      61.472  56.076  66.559  1.00  0.00           O  
ATOM   2292  N   LEU   147      60.694  53.978  66.496  1.00  0.00           N  
ATOM   2293  H   LEU   147      60.746  53.066  66.064  1.00  0.00           H  
ATOM   2294  CA  LEU   147      60.097  54.010  67.850  1.00  0.00           C  
ATOM   2295  HA  LEU   147      59.360  54.811  67.922  1.00  0.00           H  
ATOM   2296  CB  LEU   147      59.437  52.629  68.049  1.00  0.00           C  
ATOM   2297  HB2 LEU   147      60.020  51.868  67.530  1.00  0.00           H  
ATOM   2298  HB3 LEU   147      59.530  52.324  69.091  1.00  0.00           H  
ATOM   2299  CG  LEU   147      57.949  52.589  67.643  1.00  0.00           C  
ATOM   2300  HG  LEU   147      57.742  52.879  66.612  1.00  0.00           H  
ATOM   2301  CD1 LEU   147      57.600  51.102  67.593  1.00  0.00           C  
ATOM   2302 HD11 LEU   147      57.985  50.703  66.655  1.00  0.00           H  
ATOM   2303 HD12 LEU   147      57.950  50.569  68.477  1.00  0.00           H  
ATOM   2304 HD13 LEU   147      56.529  50.947  67.456  1.00  0.00           H  
ATOM   2305  CD2 LEU   147      57.073  53.441  68.526  1.00  0.00           C  
ATOM   2306 HD21 LEU   147      57.037  54.487  68.220  1.00  0.00           H  
ATOM   2307 HD22 LEU   147      56.090  52.982  68.423  1.00  0.00           H  
ATOM   2308 HD23 LEU   147      57.360  53.254  69.561  1.00  0.00           H  
ATOM   2309  C   LEU   147      61.220  54.261  68.881  1.00  0.00           C  
ATOM   2310  O   LEU   147      61.134  55.121  69.727  1.00  0.00           O  
ATOM   2311  N   THR   148      62.347  53.550  68.719  1.00  0.00           N  
ATOM   2312  H   THR   148      62.350  52.895  67.951  1.00  0.00           H  
ATOM   2313  CA  THR   148      63.579  53.643  69.546  1.00  0.00           C  
ATOM   2314  HA  THR   148      63.309  53.603  70.601  1.00  0.00           H  
ATOM   2315  CB  THR   148      64.589  52.551  69.192  1.00  0.00           C  
ATOM   2316  HB  THR   148      64.853  52.690  68.144  1.00  0.00           H  
ATOM   2317  CG2 THR   148      65.777  52.577  70.161  1.00  0.00           C  
ATOM   2318 HG21 THR   148      66.301  53.521  70.010  1.00  0.00           H  
ATOM   2319 HG22 THR   148      65.442  52.578  71.198  1.00  0.00           H  
ATOM   2320 HG23 THR   148      66.492  51.791  69.917  1.00  0.00           H  
ATOM   2321  OG1 THR   148      64.027  51.245  69.275  1.00  0.00           O  
ATOM   2322  HG1 THR   148      63.564  51.146  68.440  1.00  0.00           H  
ATOM   2323  C   THR   148      64.312  54.978  69.250  1.00  0.00           C  
ATOM   2324  O   THR   148      64.890  55.562  70.152  1.00  0.00           O  
ATOM   2325  N   ASP   149      64.272  55.595  68.036  1.00  0.00           N  
ATOM   2326  H   ASP   149      63.756  55.112  67.314  1.00  0.00           H  
ATOM   2327  CA  ASP   149      64.729  57.016  67.864  1.00  0.00           C  
ATOM   2328  HA  ASP   149      65.775  57.027  68.171  1.00  0.00           H  
ATOM   2329  CB  ASP   149      64.553  57.283  66.389  1.00  0.00           C  
ATOM   2330  HB2 ASP   149      64.872  56.413  65.815  1.00  0.00           H  
ATOM   2331  HB3 ASP   149      63.524  57.565  66.166  1.00  0.00           H  
ATOM   2332  CG  ASP   149      65.450  58.409  65.879  1.00  0.00           C  
ATOM   2333  OD1 ASP   149      66.669  58.366  66.018  1.00  0.00           O  
ATOM   2334  OD2 ASP   149      64.964  59.388  65.312  1.00  0.00           O  
ATOM   2335  C   ASP   149      64.053  58.084  68.680  1.00  0.00           C  
ATOM   2336  O   ASP   149      64.626  59.149  68.986  1.00  0.00           O  
ATOM   2337  N   ASN   150      62.810  57.789  69.104  1.00  0.00           N  
ATOM   2338  H   ASN   150      62.411  56.891  68.873  1.00  0.00           H  
ATOM   2339  CA  ASN   150      61.913  58.828  69.620  1.00  0.00           C  
ATOM   2340  HA  ASN   150      62.177  59.774  69.149  1.00  0.00           H  
ATOM   2341  CB  ASN   150      60.461  58.568  69.213  1.00  0.00           C  
ATOM   2342  HB2 ASN   150      60.332  57.486  69.209  1.00  0.00           H  
ATOM   2343  HB3 ASN   150      59.723  58.927  69.931  1.00  0.00           H  
ATOM   2344  CG  ASN   150      60.134  59.168  67.869  1.00  0.00           C  
ATOM   2345  OD1 ASN   150      59.553  60.257  67.851  1.00  0.00           O  
ATOM   2346  ND2 ASN   150      60.590  58.638  66.763  1.00  0.00           N  
ATOM   2347 HD21 ASN   150      60.266  59.073  65.911  1.00  0.00           H  
ATOM   2348 HD22 ASN   150      61.046  57.737  66.753  1.00  0.00           H  
ATOM   2349  C   ASN   150      62.028  58.990  71.131  1.00  0.00           C  
ATOM   2350  O   ASN   150      61.707  60.080  71.631  1.00  0.00           O  
ATOM   2351  N   GLY   151      62.303  57.911  71.883  1.00  0.00           N  
ATOM   2352  H   GLY   151      62.526  57.059  71.388  1.00  0.00           H  
ATOM   2353  CA  GLY   151      62.142  57.866  73.333  1.00  0.00           C  
ATOM   2354  HA2 GLY   151      62.811  57.171  73.841  1.00  0.00           H  
ATOM   2355  HA3 GLY   151      62.405  58.829  73.771  1.00  0.00           H  
ATOM   2356  C   GLY   151      60.747  57.575  73.835  1.00  0.00           C  
ATOM   2357  O   GLY   151      60.137  58.512  74.356  1.00  0.00           O  
ATOM   2358  N   THR   152      60.232  56.291  73.804  1.00  0.00           N  
ATOM   2359  H   THR   152      60.838  55.612  73.365  1.00  0.00           H  
ATOM   2360  CA  THR   152      58.992  55.841  74.365  1.00  0.00           C  
ATOM   2361  HA  THR   152      58.826  56.458  75.247  1.00  0.00           H  
ATOM   2362  CB  THR   152      57.866  56.101  73.390  1.00  0.00           C  
ATOM   2363  HB  THR   152      57.774  57.184  73.318  1.00  0.00           H  
ATOM   2364  CG2 THR   152      58.025  55.483  71.984  1.00  0.00           C  
ATOM   2365 HG21 THR   152      57.259  55.861  71.307  1.00  0.00           H  
ATOM   2366 HG22 THR   152      59.007  55.741  71.586  1.00  0.00           H  
ATOM   2367 HG23 THR   152      58.048  54.395  72.043  1.00  0.00           H  
ATOM   2368  OG1 THR   152      56.694  55.650  74.018  1.00  0.00           O  
ATOM   2369  HG1 THR   152      56.285  56.259  74.637  1.00  0.00           H  
ATOM   2370  C   THR   152      58.990  54.365  74.806  1.00  0.00           C  
ATOM   2371  O   THR   152      59.621  53.546  74.222  1.00  0.00           O  
ATOM   2372  N   GLU   153      58.187  54.088  75.857  1.00  0.00           N  
ATOM   2373  H   GLU   153      57.751  54.875  76.315  1.00  0.00           H  
ATOM   2374  CA  GLU   153      57.792  52.713  76.240  1.00  0.00           C  
ATOM   2375  HA  GLU   153      58.546  51.942  76.082  1.00  0.00           H  
ATOM   2376  CB  GLU   153      57.591  52.684  77.744  1.00  0.00           C  
ATOM   2377  HB2 GLU   153      56.685  53.194  78.070  1.00  0.00           H  
ATOM   2378  HB3 GLU   153      57.284  51.686  78.057  1.00  0.00           H  
ATOM   2379  CG  GLU   153      58.728  53.249  78.615  1.00  0.00           C  
ATOM   2380  HG2 GLU   153      58.573  54.325  78.700  1.00  0.00           H  
ATOM   2381  HG3 GLU   153      58.489  52.751  79.554  1.00  0.00           H  
ATOM   2382  CD  GLU   153      60.212  52.888  78.158  1.00  0.00           C  
ATOM   2383  OE1 GLU   153      60.465  51.801  77.622  1.00  0.00           O  
ATOM   2384  OE2 GLU   153      61.116  53.748  78.324  1.00  0.00           O  
ATOM   2385  C   GLU   153      56.636  52.150  75.340  1.00  0.00           C  
ATOM   2386  O   GLU   153      55.468  52.395  75.530  1.00  0.00           O  
ATOM   2387  N   PHE   154      57.038  51.363  74.307  1.00  0.00           N  
ATOM   2388  H   PHE   154      58.007  51.080  74.319  1.00  0.00           H  
ATOM   2389  CA  PHE   154      56.077  50.952  73.279  1.00  0.00           C  
ATOM   2390  HA  PHE   154      55.176  51.558  73.377  1.00  0.00           H  
ATOM   2391  CB  PHE   154      56.705  51.258  71.896  1.00  0.00           C  
ATOM   2392  HB2 PHE   154      55.996  50.910  71.145  1.00  0.00           H  
ATOM   2393  HB3 PHE   154      56.720  52.331  71.704  1.00  0.00           H  
ATOM   2394  CG  PHE   154      57.940  50.607  71.507  1.00  0.00           C  
ATOM   2395  CD1 PHE   154      57.899  49.282  70.952  1.00  0.00           C  
ATOM   2396  HD1 PHE   154      56.970  48.752  70.800  1.00  0.00           H  
ATOM   2397  CE1 PHE   154      59.065  48.589  70.624  1.00  0.00           C  
ATOM   2398  HE1 PHE   154      59.052  47.578  70.243  1.00  0.00           H  
ATOM   2399  CZ  PHE   154      60.339  49.239  70.694  1.00  0.00           C  
ATOM   2400  HZ  PHE   154      61.270  48.805  70.361  1.00  0.00           H  
ATOM   2401  CE2 PHE   154      60.357  50.522  71.233  1.00  0.00           C  
ATOM   2402  HE2 PHE   154      61.344  50.936  71.373  1.00  0.00           H  
ATOM   2403  CD2 PHE   154      59.205  51.224  71.669  1.00  0.00           C  
ATOM   2404  HD2 PHE   154      59.147  52.159  72.206  1.00  0.00           H  
ATOM   2405  C   PHE   154      55.730  49.501  73.302  1.00  0.00           C  
ATOM   2406  O   PHE   154      56.463  48.673  73.982  1.00  0.00           O  
ATOM   2407  N   SER   155      54.677  49.115  72.559  1.00  0.00           N  
ATOM   2408  H   SER   155      54.207  49.874  72.086  1.00  0.00           H  
ATOM   2409  CA  SER   155      54.184  47.734  72.311  1.00  0.00           C  
ATOM   2410  HA  SER   155      55.051  47.076  72.361  1.00  0.00           H  
ATOM   2411  CB  SER   155      53.282  47.265  73.448  1.00  0.00           C  
ATOM   2412  HB2 SER   155      53.849  47.277  74.379  1.00  0.00           H  
ATOM   2413  HB3 SER   155      52.450  47.957  73.578  1.00  0.00           H  
ATOM   2414  OG  SER   155      52.936  45.910  73.340  1.00  0.00           O  
ATOM   2415  HG  SER   155      52.116  45.731  73.806  1.00  0.00           H  
ATOM   2416  C   SER   155      53.554  47.586  70.951  1.00  0.00           C  
ATOM   2417  O   SER   155      52.701  48.319  70.530  1.00  0.00           O  
ATOM   2418  N   VAL   156      54.026  46.536  70.243  1.00  0.00           N  
ATOM   2419  H   VAL   156      54.594  45.894  70.776  1.00  0.00           H  
ATOM   2420  CA  VAL   156      53.745  46.380  68.802  1.00  0.00           C  
ATOM   2421  HA  VAL   156      53.196  47.259  68.465  1.00  0.00           H  
ATOM   2422  CB  VAL   156      54.997  46.299  67.864  1.00  0.00           C  
ATOM   2423  HB  VAL   156      55.413  45.296  67.961  1.00  0.00           H  
ATOM   2424  CG1 VAL   156      54.806  46.561  66.328  1.00  0.00           C  
ATOM   2425 HG11 VAL   156      54.102  45.902  65.820  1.00  0.00           H  
ATOM   2426 HG12 VAL   156      54.647  47.637  66.260  1.00  0.00           H  
ATOM   2427 HG13 VAL   156      55.704  46.237  65.802  1.00  0.00           H  
ATOM   2428  CG2 VAL   156      56.065  47.410  68.231  1.00  0.00           C  
ATOM   2429 HG21 VAL   156      56.463  47.155  69.213  1.00  0.00           H  
ATOM   2430 HG22 VAL   156      56.889  47.526  67.526  1.00  0.00           H  
ATOM   2431 HG23 VAL   156      55.531  48.357  68.316  1.00  0.00           H  
ATOM   2432  C   VAL   156      52.816  45.251  68.477  1.00  0.00           C  
ATOM   2433  O   VAL   156      52.893  44.266  69.241  1.00  0.00           O  
ATOM   2434  N   LYS   157      51.962  45.345  67.429  1.00  0.00           N  
ATOM   2435  H   LYS   157      51.978  46.121  66.782  1.00  0.00           H  
ATOM   2436  CA  LYS   157      50.808  44.449  67.148  1.00  0.00           C  
ATOM   2437  HA  LYS   157      51.091  43.483  67.566  1.00  0.00           H  
ATOM   2438  CB  LYS   157      49.545  44.893  67.889  1.00  0.00           C  
ATOM   2439  HB2 LYS   157      49.143  45.798  67.434  1.00  0.00           H  
ATOM   2440  HB3 LYS   157      48.802  44.125  67.672  1.00  0.00           H  
ATOM   2441  CG  LYS   157      49.589  44.934  69.393  1.00  0.00           C  
ATOM   2442  HG2 LYS   157      48.582  44.620  69.669  1.00  0.00           H  
ATOM   2443  HG3 LYS   157      50.216  44.116  69.746  1.00  0.00           H  
ATOM   2444  CD  LYS   157      49.943  46.304  69.989  1.00  0.00           C  
ATOM   2445  HD2 LYS   157      50.960  46.627  69.764  1.00  0.00           H  
ATOM   2446  HD3 LYS   157      49.254  46.997  69.506  1.00  0.00           H  
ATOM   2447  CE  LYS   157      49.998  46.443  71.488  1.00  0.00           C  
ATOM   2448  HE2 LYS   157      50.482  45.536  71.851  1.00  0.00           H  
ATOM   2449  HE3 LYS   157      50.491  47.391  71.701  1.00  0.00           H  
ATOM   2450  NZ  LYS   157      48.679  46.336  72.133  1.00  0.00           N  
ATOM   2451  HZ1 LYS   157      48.276  45.452  71.857  1.00  0.00           H  
ATOM   2452  HZ2 LYS   157      48.692  46.409  73.140  1.00  0.00           H  
ATOM   2453  HZ3 LYS   157      48.070  47.014  71.698  1.00  0.00           H  
ATOM   2454  C   LYS   157      50.569  44.340  65.590  1.00  0.00           C  
ATOM   2455  O   LYS   157      50.741  45.347  64.891  1.00  0.00           O  
ATOM   2456  N   VAL   158      50.244  43.142  65.097  1.00  0.00           N  
ATOM   2457  H   VAL   158      50.222  42.359  65.735  1.00  0.00           H  
ATOM   2458  CA  VAL   158      50.188  42.857  63.658  1.00  0.00           C  
ATOM   2459  HA  VAL   158      50.084  43.800  63.122  1.00  0.00           H  
ATOM   2460  CB  VAL   158      51.536  42.259  63.206  1.00  0.00           C  
ATOM   2461  HB  VAL   158      51.644  42.224  62.122  1.00  0.00           H  
ATOM   2462  CG1 VAL   158      52.737  43.024  63.788  1.00  0.00           C  
ATOM   2463 HG11 VAL   158      52.881  42.668  64.808  1.00  0.00           H  
ATOM   2464 HG12 VAL   158      53.657  42.770  63.262  1.00  0.00           H  
ATOM   2465 HG13 VAL   158      52.596  44.104  63.840  1.00  0.00           H  
ATOM   2466  CG2 VAL   158      51.764  40.828  63.684  1.00  0.00           C  
ATOM   2467 HG21 VAL   158      52.133  40.714  64.703  1.00  0.00           H  
ATOM   2468 HG22 VAL   158      50.885  40.193  63.569  1.00  0.00           H  
ATOM   2469 HG23 VAL   158      52.610  40.474  63.096  1.00  0.00           H  
ATOM   2470  C   VAL   158      49.022  42.030  63.207  1.00  0.00           C  
ATOM   2471  O   VAL   158      48.519  41.200  63.945  1.00  0.00           O  
ATOM   2472  N   SER   159      48.577  42.225  61.926  1.00  0.00           N  
ATOM   2473  H   SER   159      49.158  42.885  61.430  1.00  0.00           H  
ATOM   2474  CA  SER   159      47.538  41.481  61.191  1.00  0.00           C  
ATOM   2475  HA  SER   159      47.307  40.534  61.680  1.00  0.00           H  
ATOM   2476  CB  SER   159      46.298  42.328  61.184  1.00  0.00           C  
ATOM   2477  HB2 SER   159      46.096  42.492  62.242  1.00  0.00           H  
ATOM   2478  HB3 SER   159      46.411  43.324  60.755  1.00  0.00           H  
ATOM   2479  OG  SER   159      45.239  41.680  60.539  1.00  0.00           O  
ATOM   2480  HG  SER   159      45.490  40.756  60.618  1.00  0.00           H  
ATOM   2481  C   SER   159      47.989  41.246  59.732  1.00  0.00           C  
ATOM   2482  O   SER   159      48.601  42.147  59.203  1.00  0.00           O  
ATOM   2483  N   LEU   160      47.514  40.209  59.042  1.00  0.00           N  
ATOM   2484  H   LEU   160      46.989  39.536  59.582  1.00  0.00           H  
ATOM   2485  CA  LEU   160      47.539  39.999  57.565  1.00  0.00           C  
ATOM   2486  HA  LEU   160      47.453  40.975  57.087  1.00  0.00           H  
ATOM   2487  CB  LEU   160      48.894  39.384  57.171  1.00  0.00           C  
ATOM   2488  HB2 LEU   160      49.733  40.063  57.327  1.00  0.00           H  
ATOM   2489  HB3 LEU   160      48.978  38.465  57.751  1.00  0.00           H  
ATOM   2490  CG  LEU   160      48.941  38.952  55.775  1.00  0.00           C  
ATOM   2491  HG  LEU   160      48.047  38.364  55.569  1.00  0.00           H  
ATOM   2492  CD1 LEU   160      49.087  40.037  54.629  1.00  0.00           C  
ATOM   2493 HD11 LEU   160      48.961  39.691  53.603  1.00  0.00           H  
ATOM   2494 HD12 LEU   160      48.281  40.761  54.756  1.00  0.00           H  
ATOM   2495 HD13 LEU   160      50.073  40.497  54.682  1.00  0.00           H  
ATOM   2496  CD2 LEU   160      50.170  38.012  55.512  1.00  0.00           C  
ATOM   2497 HD21 LEU   160      50.264  37.196  56.229  1.00  0.00           H  
ATOM   2498 HD22 LEU   160      50.079  37.580  54.516  1.00  0.00           H  
ATOM   2499 HD23 LEU   160      51.103  38.573  55.574  1.00  0.00           H  
ATOM   2500  C   LEU   160      46.257  39.174  57.184  1.00  0.00           C  
ATOM   2501  O   LEU   160      46.198  38.000  57.544  1.00  0.00           O  
ATOM   2502  N   LEU   161      45.393  39.810  56.476  1.00  0.00           N  
ATOM   2503  H   LEU   161      45.488  40.767  56.167  1.00  0.00           H  
ATOM   2504  CA  LEU   161      44.225  39.189  55.928  1.00  0.00           C  
ATOM   2505  HA  LEU   161      43.944  38.277  56.455  1.00  0.00           H  
ATOM   2506  CB  LEU   161      43.037  40.146  56.292  1.00  0.00           C  
ATOM   2507  HB2 LEU   161      43.108  41.079  55.733  1.00  0.00           H  
ATOM   2508  HB3 LEU   161      42.008  39.828  56.122  1.00  0.00           H  
ATOM   2509  CG  LEU   161      43.060  40.744  57.759  1.00  0.00           C  
ATOM   2510  HG  LEU   161      44.041  41.061  58.113  1.00  0.00           H  
ATOM   2511  CD1 LEU   161      42.059  41.852  57.898  1.00  0.00           C  
ATOM   2512 HD11 LEU   161      41.995  42.179  58.936  1.00  0.00           H  
ATOM   2513 HD12 LEU   161      42.291  42.720  57.281  1.00  0.00           H  
ATOM   2514 HD13 LEU   161      41.094  41.474  57.559  1.00  0.00           H  
ATOM   2515  CD2 LEU   161      42.712  39.642  58.753  1.00  0.00           C  
ATOM   2516 HD21 LEU   161      43.542  38.935  58.750  1.00  0.00           H  
ATOM   2517 HD22 LEU   161      42.597  40.052  59.757  1.00  0.00           H  
ATOM   2518 HD23 LEU   161      41.801  39.112  58.479  1.00  0.00           H  
ATOM   2519  C   LEU   161      44.369  38.903  54.398  1.00  0.00           C  
ATOM   2520  O   LEU   161      45.225  39.366  53.724  1.00  0.00           O  
ATOM   2521  N   GLU   162      43.323  38.218  53.935  1.00  0.00           N  
ATOM   2522  H   GLU   162      42.619  38.002  54.626  1.00  0.00           H  
ATOM   2523  CA  GLU   162      42.857  38.292  52.540  1.00  0.00           C  
ATOM   2524  HA  GLU   162      43.182  39.240  52.111  1.00  0.00           H  
ATOM   2525  CB  GLU   162      43.439  37.116  51.775  1.00  0.00           C  
ATOM   2526  HB2 GLU   162      43.119  37.357  50.761  1.00  0.00           H  
ATOM   2527  HB3 GLU   162      44.528  37.103  51.725  1.00  0.00           H  
ATOM   2528  CG  GLU   162      43.107  35.610  51.985  1.00  0.00           C  
ATOM   2529  HG2 GLU   162      43.539  35.159  52.879  1.00  0.00           H  
ATOM   2530  HG3 GLU   162      42.032  35.520  52.139  1.00  0.00           H  
ATOM   2531  CD  GLU   162      43.556  34.663  50.810  1.00  0.00           C  
ATOM   2532  OE1 GLU   162      43.032  33.483  50.789  1.00  0.00           O  
ATOM   2533  OE2 GLU   162      44.455  35.027  50.021  1.00  0.00           O  
ATOM   2534  C   GLU   162      41.321  38.358  52.455  1.00  0.00           C  
ATOM   2535  O   GLU   162      40.602  37.825  53.323  1.00  0.00           O  
ATOM   2536  N   ILE   163      40.821  38.949  51.338  1.00  0.00           N  
ATOM   2537  H   ILE   163      41.543  39.341  50.750  1.00  0.00           H  
ATOM   2538  CA  ILE   163      39.463  39.036  50.858  1.00  0.00           C  
ATOM   2539  HA  ILE   163      38.812  38.573  51.600  1.00  0.00           H  
ATOM   2540  CB  ILE   163      38.916  40.453  50.768  1.00  0.00           C  
ATOM   2541  HB  ILE   163      39.534  41.032  50.081  1.00  0.00           H  
ATOM   2542  CG2 ILE   163      37.466  40.458  50.328  1.00  0.00           C  
ATOM   2543 HG21 ILE   163      37.465  40.115  49.294  1.00  0.00           H  
ATOM   2544 HG22 ILE   163      36.928  39.667  50.849  1.00  0.00           H  
ATOM   2545 HG23 ILE   163      36.980  41.434  50.338  1.00  0.00           H  
ATOM   2546  CG1 ILE   163      38.959  41.252  52.124  1.00  0.00           C  
ATOM   2547 HG12 ILE   163      38.243  42.066  52.012  1.00  0.00           H  
ATOM   2548 HG13 ILE   163      38.555  40.554  52.857  1.00  0.00           H  
ATOM   2549  CD1 ILE   163      40.329  41.844  52.653  1.00  0.00           C  
ATOM   2550 HD11 ILE   163      40.647  41.452  53.619  1.00  0.00           H  
ATOM   2551 HD12 ILE   163      41.094  41.702  51.889  1.00  0.00           H  
ATOM   2552 HD13 ILE   163      40.270  42.931  52.714  1.00  0.00           H  
ATOM   2553  C   ILE   163      39.453  38.296  49.509  1.00  0.00           C  
ATOM   2554  O   ILE   163      40.287  38.648  48.625  1.00  0.00           O  
ATOM   2555  N   TYR   164      38.613  37.300  49.331  1.00  0.00           N  
ATOM   2556  H   TYR   164      37.986  37.060  50.085  1.00  0.00           H  
ATOM   2557  CA  TYR   164      38.591  36.448  48.172  1.00  0.00           C  
ATOM   2558  HA  TYR   164      38.995  36.917  47.276  1.00  0.00           H  
ATOM   2559  CB  TYR   164      39.510  35.284  48.489  1.00  0.00           C  
ATOM   2560  HB2 TYR   164      40.515  35.702  48.431  1.00  0.00           H  
ATOM   2561  HB3 TYR   164      39.401  34.904  49.505  1.00  0.00           H  
ATOM   2562  CG  TYR   164      39.597  34.178  47.401  1.00  0.00           C  
ATOM   2563  CD1 TYR   164      39.931  34.511  46.106  1.00  0.00           C  
ATOM   2564  HD1 TYR   164      40.254  35.508  45.849  1.00  0.00           H  
ATOM   2565  CE1 TYR   164      39.708  33.585  45.058  1.00  0.00           C  
ATOM   2566  HE1 TYR   164      39.811  33.952  44.047  1.00  0.00           H  
ATOM   2567  CZ  TYR   164      39.335  32.242  45.373  1.00  0.00           C  
ATOM   2568  OH  TYR   164      39.144  31.317  44.375  1.00  0.00           O  
ATOM   2569  HH  TYR   164      39.476  31.620  43.527  1.00  0.00           H  
ATOM   2570  CE2 TYR   164      39.137  31.889  46.666  1.00  0.00           C  
ATOM   2571  HE2 TYR   164      38.918  30.862  46.920  1.00  0.00           H  
ATOM   2572  CD2 TYR   164      39.348  32.785  47.733  1.00  0.00           C  
ATOM   2573  HD2 TYR   164      39.229  32.417  48.741  1.00  0.00           H  
ATOM   2574  C   TYR   164      37.135  36.028  47.995  1.00  0.00           C  
ATOM   2575  O   TYR   164      36.456  35.629  48.928  1.00  0.00           O  
ATOM   2576  N   ASN   165      36.607  36.294  46.841  1.00  0.00           N  
ATOM   2577  H   ASN   165      37.210  36.717  46.150  1.00  0.00           H  
ATOM   2578  CA  ASN   165      35.150  36.215  46.543  1.00  0.00           C  
ATOM   2579  HA  ASN   165      34.945  36.743  45.612  1.00  0.00           H  
ATOM   2580  CB  ASN   165      34.827  34.713  46.209  1.00  0.00           C  
ATOM   2581  HB2 ASN   165      34.767  34.168  47.150  1.00  0.00           H  
ATOM   2582  HB3 ASN   165      33.842  34.510  45.788  1.00  0.00           H  
ATOM   2583  CG  ASN   165      35.795  34.113  45.219  1.00  0.00           C  
ATOM   2584  OD1 ASN   165      36.064  34.501  44.103  1.00  0.00           O  
ATOM   2585  ND2 ASN   165      36.329  33.025  45.629  1.00  0.00           N  
ATOM   2586 HD21 ASN   165      37.103  32.676  45.081  1.00  0.00           H  
ATOM   2587 HD22 ASN   165      35.977  32.671  46.507  1.00  0.00           H  
ATOM   2588  C   ASN   165      34.156  36.816  47.610  1.00  0.00           C  
ATOM   2589  O   ASN   165      33.226  36.200  48.050  1.00  0.00           O  
ATOM   2590  N   GLU   166      34.375  38.045  48.128  1.00  0.00           N  
ATOM   2591  H   GLU   166      35.190  38.519  47.767  1.00  0.00           H  
ATOM   2592  CA  GLU   166      33.629  38.710  49.165  1.00  0.00           C  
ATOM   2593  HA  GLU   166      34.025  39.716  49.302  1.00  0.00           H  
ATOM   2594  CB  GLU   166      32.137  38.951  48.787  1.00  0.00           C  
ATOM   2595  HB2 GLU   166      31.572  38.019  48.762  1.00  0.00           H  
ATOM   2596  HB3 GLU   166      31.586  39.471  49.570  1.00  0.00           H  
ATOM   2597  CG  GLU   166      31.852  39.576  47.382  1.00  0.00           C  
ATOM   2598  HG2 GLU   166      32.205  39.005  46.523  1.00  0.00           H  
ATOM   2599  HG3 GLU   166      30.803  39.862  47.305  1.00  0.00           H  
ATOM   2600  CD  GLU   166      32.406  40.988  47.243  1.00  0.00           C  
ATOM   2601  OE1 GLU   166      33.278  41.249  46.332  1.00  0.00           O  
ATOM   2602  OE2 GLU   166      32.025  41.877  48.069  1.00  0.00           O  
ATOM   2603  C   GLU   166      33.660  37.962  50.527  1.00  0.00           C  
ATOM   2604  O   GLU   166      32.974  38.337  51.456  1.00  0.00           O  
ATOM   2605  N   GLU   167      34.492  36.962  50.696  1.00  0.00           N  
ATOM   2606  H   GLU   167      35.069  36.652  49.927  1.00  0.00           H  
ATOM   2607  CA  GLU   167      34.817  36.206  51.957  1.00  0.00           C  
ATOM   2608  HA  GLU   167      34.001  36.311  52.671  1.00  0.00           H  
ATOM   2609  CB  GLU   167      34.731  34.729  51.640  1.00  0.00           C  
ATOM   2610  HB2 GLU   167      33.900  34.562  50.955  1.00  0.00           H  
ATOM   2611  HB3 GLU   167      35.675  34.634  51.103  1.00  0.00           H  
ATOM   2612  CG  GLU   167      34.630  33.794  52.827  1.00  0.00           C  
ATOM   2613  HG2 GLU   167      34.776  32.802  52.398  1.00  0.00           H  
ATOM   2614  HG3 GLU   167      35.388  34.017  53.578  1.00  0.00           H  
ATOM   2615  CD  GLU   167      33.238  33.764  53.507  1.00  0.00           C  
ATOM   2616  OE1 GLU   167      32.969  34.754  54.239  1.00  0.00           O  
ATOM   2617  OE2 GLU   167      32.516  32.738  53.565  1.00  0.00           O  
ATOM   2618  C   GLU   167      36.117  36.596  52.604  1.00  0.00           C  
ATOM   2619  O   GLU   167      37.133  36.843  51.940  1.00  0.00           O  
ATOM   2620  N   LEU   168      36.128  36.973  53.888  1.00  0.00           N  
ATOM   2621  H   LEU   168      35.332  36.712  54.451  1.00  0.00           H  
ATOM   2622  CA  LEU   168      37.301  37.382  54.652  1.00  0.00           C  
ATOM   2623  HA  LEU   168      38.014  37.778  53.928  1.00  0.00           H  
ATOM   2624  CB  LEU   168      36.885  38.421  55.656  1.00  0.00           C  
ATOM   2625  HB2 LEU   168      36.387  39.225  55.114  1.00  0.00           H  
ATOM   2626  HB3 LEU   168      36.061  37.937  56.179  1.00  0.00           H  
ATOM   2627  CG  LEU   168      37.854  39.030  56.577  1.00  0.00           C  
ATOM   2628  HG  LEU   168      38.324  38.188  57.086  1.00  0.00           H  
ATOM   2629  CD1 LEU   168      38.905  39.806  55.824  1.00  0.00           C  
ATOM   2630 HD11 LEU   168      38.500  40.640  55.252  1.00  0.00           H  
ATOM   2631 HD12 LEU   168      39.648  40.273  56.471  1.00  0.00           H  
ATOM   2632 HD13 LEU   168      39.409  39.202  55.068  1.00  0.00           H  
ATOM   2633  CD2 LEU   168      37.192  39.900  57.714  1.00  0.00           C  
ATOM   2634 HD21 LEU   168      36.454  39.287  58.231  1.00  0.00           H  
ATOM   2635 HD22 LEU   168      37.898  40.100  58.520  1.00  0.00           H  
ATOM   2636 HD23 LEU   168      36.644  40.757  57.322  1.00  0.00           H  
ATOM   2637  C   LEU   168      37.927  36.110  55.345  1.00  0.00           C  
ATOM   2638  O   LEU   168      37.151  35.354  55.917  1.00  0.00           O  
ATOM   2639  N   PHE   169      39.275  36.059  55.378  1.00  0.00           N  
ATOM   2640  H   PHE   169      39.763  36.603  54.681  1.00  0.00           H  
ATOM   2641  CA  PHE   169      40.037  35.035  56.071  1.00  0.00           C  
ATOM   2642  HA  PHE   169      39.443  34.571  56.858  1.00  0.00           H  
ATOM   2643  CB  PHE   169      40.547  33.900  55.121  1.00  0.00           C  
ATOM   2644  HB2 PHE   169      41.390  34.236  54.517  1.00  0.00           H  
ATOM   2645  HB3 PHE   169      40.972  33.137  55.774  1.00  0.00           H  
ATOM   2646  CG  PHE   169      39.528  33.260  54.206  1.00  0.00           C  
ATOM   2647  CD1 PHE   169      39.160  31.909  54.428  1.00  0.00           C  
ATOM   2648  HD1 PHE   169      39.621  31.428  55.277  1.00  0.00           H  
ATOM   2649  CE1 PHE   169      38.374  31.244  53.451  1.00  0.00           C  
ATOM   2650  HE1 PHE   169      38.092  30.210  53.588  1.00  0.00           H  
ATOM   2651  CZ  PHE   169      37.844  31.944  52.348  1.00  0.00           C  
ATOM   2652  HZ  PHE   169      37.295  31.438  51.567  1.00  0.00           H  
ATOM   2653  CE2 PHE   169      38.205  33.310  52.169  1.00  0.00           C  
ATOM   2654  HE2 PHE   169      37.809  33.852  51.324  1.00  0.00           H  
ATOM   2655  CD2 PHE   169      39.157  33.924  52.990  1.00  0.00           C  
ATOM   2656  HD2 PHE   169      39.502  34.922  52.763  1.00  0.00           H  
ATOM   2657  C   PHE   169      41.245  35.711  56.824  1.00  0.00           C  
ATOM   2658  O   PHE   169      41.744  36.749  56.356  1.00  0.00           O  
ATOM   2659  N   ASP   170      41.771  35.102  57.938  1.00  0.00           N  
ATOM   2660  H   ASP   170      41.357  34.247  58.281  1.00  0.00           H  
ATOM   2661  CA  ASP   170      43.082  35.424  58.596  1.00  0.00           C  
ATOM   2662  HA  ASP   170      43.276  36.426  58.214  1.00  0.00           H  
ATOM   2663  CB  ASP   170      42.876  35.403  60.112  1.00  0.00           C  
ATOM   2664  HB2 ASP   170      42.058  36.037  60.452  1.00  0.00           H  
ATOM   2665  HB3 ASP   170      42.596  34.354  60.211  1.00  0.00           H  
ATOM   2666  CG  ASP   170      44.136  35.698  60.997  1.00  0.00           C  
ATOM   2667  OD1 ASP   170      45.109  36.209  60.433  1.00  0.00           O  
ATOM   2668  OD2 ASP   170      44.051  35.466  62.197  1.00  0.00           O  
ATOM   2669  C   ASP   170      44.224  34.580  58.139  1.00  0.00           C  
ATOM   2670  O   ASP   170      44.108  33.357  58.162  1.00  0.00           O  
ATOM   2671  N   LEU   171      45.373  35.147  57.831  1.00  0.00           N  
ATOM   2672  H   LEU   171      45.338  36.141  57.652  1.00  0.00           H  
ATOM   2673  CA  LEU   171      46.588  34.379  57.446  1.00  0.00           C  
ATOM   2674  HA  LEU   171      46.206  33.409  57.129  1.00  0.00           H  
ATOM   2675  CB  LEU   171      47.216  35.143  56.285  1.00  0.00           C  
ATOM   2676  HB2 LEU   171      47.467  36.169  56.555  1.00  0.00           H  
ATOM   2677  HB3 LEU   171      48.109  34.555  56.076  1.00  0.00           H  
ATOM   2678  CG  LEU   171      46.251  35.216  55.083  1.00  0.00           C  
ATOM   2679  HG  LEU   171      45.325  35.748  55.302  1.00  0.00           H  
ATOM   2680  CD1 LEU   171      46.951  35.901  53.933  1.00  0.00           C  
ATOM   2681 HD11 LEU   171      46.243  35.926  53.105  1.00  0.00           H  
ATOM   2682 HD12 LEU   171      47.249  36.900  54.250  1.00  0.00           H  
ATOM   2683 HD13 LEU   171      47.896  35.407  53.706  1.00  0.00           H  
ATOM   2684  CD2 LEU   171      45.879  33.823  54.531  1.00  0.00           C  
ATOM   2685 HD21 LEU   171      46.706  33.113  54.537  1.00  0.00           H  
ATOM   2686 HD22 LEU   171      45.065  33.420  55.133  1.00  0.00           H  
ATOM   2687 HD23 LEU   171      45.500  33.946  53.517  1.00  0.00           H  
ATOM   2688  C   LEU   171      47.515  34.078  58.560  1.00  0.00           C  
ATOM   2689  O   LEU   171      48.399  33.253  58.457  1.00  0.00           O  
ATOM   2690  N   LEU   172      47.522  34.975  59.570  1.00  0.00           N  
ATOM   2691  H   LEU   172      46.719  35.571  59.713  1.00  0.00           H  
ATOM   2692  CA  LEU   172      48.391  34.753  60.803  1.00  0.00           C  
ATOM   2693  HA  LEU   172      49.371  34.457  60.429  1.00  0.00           H  
ATOM   2694  CB  LEU   172      48.557  36.047  61.546  1.00  0.00           C  
ATOM   2695  HB2 LEU   172      47.549  36.275  61.891  1.00  0.00           H  
ATOM   2696  HB3 LEU   172      49.264  35.885  62.359  1.00  0.00           H  
ATOM   2697  CG  LEU   172      49.005  37.282  60.810  1.00  0.00           C  
ATOM   2698  HG  LEU   172      48.336  37.525  59.984  1.00  0.00           H  
ATOM   2699  CD1 LEU   172      49.151  38.509  61.725  1.00  0.00           C  
ATOM   2700 HD11 LEU   172      48.305  38.726  62.377  1.00  0.00           H  
ATOM   2701 HD12 LEU   172      49.962  38.317  62.428  1.00  0.00           H  
ATOM   2702 HD13 LEU   172      49.351  39.434  61.184  1.00  0.00           H  
ATOM   2703  CD2 LEU   172      50.363  37.076  60.181  1.00  0.00           C  
ATOM   2704 HD21 LEU   172      50.260  36.188  59.558  1.00  0.00           H  
ATOM   2705 HD22 LEU   172      50.620  37.921  59.542  1.00  0.00           H  
ATOM   2706 HD23 LEU   172      51.178  37.018  60.903  1.00  0.00           H  
ATOM   2707  C   LEU   172      48.007  33.630  61.751  1.00  0.00           C  
ATOM   2708  O   LEU   172      48.610  33.354  62.811  1.00  0.00           O  
ATOM   2709  N   ASN   173      46.929  32.920  61.429  1.00  0.00           N  
ATOM   2710  H   ASN   173      46.458  33.221  60.588  1.00  0.00           H  
ATOM   2711  CA  ASN   173      46.311  31.720  62.039  1.00  0.00           C  
ATOM   2712  HA  ASN   173      46.046  31.965  63.068  1.00  0.00           H  
ATOM   2713  CB  ASN   173      45.068  31.291  61.169  1.00  0.00           C  
ATOM   2714  HB2 ASN   173      44.458  30.561  61.702  1.00  0.00           H  
ATOM   2715  HB3 ASN   173      44.358  32.078  60.915  1.00  0.00           H  
ATOM   2716  CG  ASN   173      45.478  30.556  59.934  1.00  0.00           C  
ATOM   2717  OD1 ASN   173      46.106  31.148  59.040  1.00  0.00           O  
ATOM   2718  ND2 ASN   173      45.136  29.279  59.821  1.00  0.00           N  
ATOM   2719 HD21 ASN   173      45.430  28.818  58.971  1.00  0.00           H  
ATOM   2720 HD22 ASN   173      44.557  28.814  60.505  1.00  0.00           H  
ATOM   2721  C   ASN   173      47.399  30.631  62.176  1.00  0.00           C  
ATOM   2722  O   ASN   173      48.437  30.647  61.375  1.00  0.00           O  
ATOM   2723  N   PRO   174      47.203  29.618  63.045  1.00  0.00           N  
ATOM   2724  CD  PRO   174      46.168  29.553  64.095  1.00  0.00           C  
ATOM   2725  HD2 PRO   174      45.435  28.788  63.838  1.00  0.00           H  
ATOM   2726  HD3 PRO   174      45.666  30.475  64.390  1.00  0.00           H  
ATOM   2727  CG  PRO   174      46.759  29.022  65.352  1.00  0.00           C  
ATOM   2728  HG2 PRO   174      46.084  28.492  66.024  1.00  0.00           H  
ATOM   2729  HG3 PRO   174      47.225  29.825  65.923  1.00  0.00           H  
ATOM   2730  CB  PRO   174      47.894  28.135  64.761  1.00  0.00           C  
ATOM   2731  HB2 PRO   174      47.526  27.114  64.662  1.00  0.00           H  
ATOM   2732  HB3 PRO   174      48.588  28.108  65.602  1.00  0.00           H  
ATOM   2733  CA  PRO   174      48.291  28.681  63.421  1.00  0.00           C  
ATOM   2734  HA  PRO   174      49.139  29.349  63.576  1.00  0.00           H  
ATOM   2735  C   PRO   174      48.644  27.581  62.444  1.00  0.00           C  
ATOM   2736  O   PRO   174      49.744  27.131  62.338  1.00  0.00           O  
ATOM   2737  N   SER   175      47.694  27.113  61.603  1.00  0.00           N  
ATOM   2738  H   SER   175      46.738  27.393  61.769  1.00  0.00           H  
ATOM   2739  CA  SER   175      47.736  26.099  60.558  1.00  0.00           C  
ATOM   2740  HA  SER   175      48.201  25.200  60.962  1.00  0.00           H  
ATOM   2741  CB  SER   175      46.338  25.664  60.002  1.00  0.00           C  
ATOM   2742  HB2 SER   175      45.677  26.530  59.945  1.00  0.00           H  
ATOM   2743  HB3 SER   175      46.542  25.198  59.038  1.00  0.00           H  
ATOM   2744  OG  SER   175      45.676  24.755  60.851  1.00  0.00           O  
ATOM   2745  HG  SER   175      46.246  24.005  61.035  1.00  0.00           H  
ATOM   2746  C   SER   175      48.646  26.533  59.412  1.00  0.00           C  
ATOM   2747  O   SER   175      48.886  27.739  59.227  1.00  0.00           O  
ATOM   2748  N   SER   176      49.135  25.579  58.633  1.00  0.00           N  
ATOM   2749  H   SER   176      48.886  24.618  58.821  1.00  0.00           H  
ATOM   2750  CA  SER   176      50.251  25.791  57.702  1.00  0.00           C  
ATOM   2751  HA  SER   176      50.364  26.873  57.636  1.00  0.00           H  
ATOM   2752  CB  SER   176      51.587  25.322  58.206  1.00  0.00           C  
ATOM   2753  HB2 SER   176      51.543  24.245  58.369  1.00  0.00           H  
ATOM   2754  HB3 SER   176      52.353  25.532  57.459  1.00  0.00           H  
ATOM   2755  OG  SER   176      51.910  25.883  59.455  1.00  0.00           O  
ATOM   2756  HG  SER   176      51.598  25.235  60.091  1.00  0.00           H  
ATOM   2757  C   SER   176      49.951  25.460  56.294  1.00  0.00           C  
ATOM   2758  O   SER   176      50.669  25.887  55.388  1.00  0.00           O  
ATOM   2759  N   ASP   177      48.975  24.590  56.040  1.00  0.00           N  
ATOM   2760  H   ASP   177      48.494  24.237  56.855  1.00  0.00           H  
ATOM   2761  CA  ASP   177      48.446  24.324  54.729  1.00  0.00           C  
ATOM   2762  HA  ASP   177      49.150  24.611  53.947  1.00  0.00           H  
ATOM   2763  CB  ASP   177      48.250  22.809  54.634  1.00  0.00           C  
ATOM   2764  HB2 ASP   177      47.634  22.488  55.473  1.00  0.00           H  
ATOM   2765  HB3 ASP   177      47.886  22.439  53.676  1.00  0.00           H  
ATOM   2766  CG  ASP   177      49.586  22.025  54.721  1.00  0.00           C  
ATOM   2767  OD1 ASP   177      49.463  20.788  54.930  1.00  0.00           O  
ATOM   2768  OD2 ASP   177      50.664  22.607  54.717  1.00  0.00           O  
ATOM   2769  C   ASP   177      47.096  25.044  54.435  1.00  0.00           C  
ATOM   2770  O   ASP   177      46.599  24.935  53.271  1.00  0.00           O  
ATOM   2771  N   VAL   178      46.526  25.825  55.385  1.00  0.00           N  
ATOM   2772  H   VAL   178      47.063  25.805  56.240  1.00  0.00           H  
ATOM   2773  CA  VAL   178      45.162  26.357  55.363  1.00  0.00           C  
ATOM   2774  HA  VAL   178      45.017  26.583  54.306  1.00  0.00           H  
ATOM   2775  CB  VAL   178      44.263  25.184  55.704  1.00  0.00           C  
ATOM   2776  HB  VAL   178      44.498  24.390  54.997  1.00  0.00           H  
ATOM   2777  CG1 VAL   178      44.433  24.433  56.994  1.00  0.00           C  
ATOM   2778 HG11 VAL   178      43.663  23.699  57.232  1.00  0.00           H  
ATOM   2779 HG12 VAL   178      45.427  23.986  57.029  1.00  0.00           H  
ATOM   2780 HG13 VAL   178      44.380  25.232  57.734  1.00  0.00           H  
ATOM   2781  CG2 VAL   178      42.759  25.484  55.556  1.00  0.00           C  
ATOM   2782 HG21 VAL   178      42.542  25.893  54.569  1.00  0.00           H  
ATOM   2783 HG22 VAL   178      42.184  24.559  55.583  1.00  0.00           H  
ATOM   2784 HG23 VAL   178      42.381  26.167  56.318  1.00  0.00           H  
ATOM   2785  C   VAL   178      44.904  27.590  56.222  1.00  0.00           C  
ATOM   2786  O   VAL   178      45.411  27.668  57.344  1.00  0.00           O  
ATOM   2787  N   SER   179      44.098  28.530  55.755  1.00  0.00           N  
ATOM   2788  H   SER   179      43.742  28.379  54.822  1.00  0.00           H  
ATOM   2789  CA  SER   179      43.720  29.798  56.449  1.00  0.00           C  
ATOM   2790  HA  SER   179      44.343  29.963  57.328  1.00  0.00           H  
ATOM   2791  CB  SER   179      43.965  31.018  55.633  1.00  0.00           C  
ATOM   2792  HB2 SER   179      43.929  31.931  56.228  1.00  0.00           H  
ATOM   2793  HB3 SER   179      44.974  31.028  55.221  1.00  0.00           H  
ATOM   2794  OG  SER   179      43.037  31.088  54.539  1.00  0.00           O  
ATOM   2795  HG  SER   179      43.449  31.603  53.843  1.00  0.00           H  
ATOM   2796  C   SER   179      42.234  29.717  57.010  1.00  0.00           C  
ATOM   2797  O   SER   179      41.405  28.900  56.549  1.00  0.00           O  
ATOM   2798  N   GLU   180      41.840  30.581  57.983  1.00  0.00           N  
ATOM   2799  H   GLU   180      42.445  31.337  58.270  1.00  0.00           H  
ATOM   2800  CA  GLU   180      40.570  30.433  58.647  1.00  0.00           C  
ATOM   2801  HA  GLU   180      40.117  29.472  58.405  1.00  0.00           H  
ATOM   2802  CB  GLU   180      40.877  30.361  60.178  1.00  0.00           C  
ATOM   2803  HB2 GLU   180      41.228  29.344  60.347  1.00  0.00           H  
ATOM   2804  HB3 GLU   180      41.522  31.159  60.546  1.00  0.00           H  
ATOM   2805  CG  GLU   180      39.678  30.308  61.096  1.00  0.00           C  
ATOM   2806  HG2 GLU   180      39.256  31.305  60.970  1.00  0.00           H  
ATOM   2807  HG3 GLU   180      38.983  29.587  60.665  1.00  0.00           H  
ATOM   2808  CD  GLU   180      40.069  30.076  62.611  1.00  0.00           C  
ATOM   2809  OE1 GLU   180      39.106  29.769  63.343  1.00  0.00           O  
ATOM   2810  OE2 GLU   180      41.239  29.986  62.940  1.00  0.00           O  
ATOM   2811  C   GLU   180      39.694  31.654  58.361  1.00  0.00           C  
ATOM   2812  O   GLU   180      40.181  32.796  58.428  1.00  0.00           O  
ATOM   2813  N   ARG   181      38.395  31.388  58.131  1.00  0.00           N  
ATOM   2814  H   ARG   181      38.056  30.438  58.195  1.00  0.00           H  
ATOM   2815  CA  ARG   181      37.419  32.334  57.592  1.00  0.00           C  
ATOM   2816  HA  ARG   181      37.781  32.878  56.720  1.00  0.00           H  
ATOM   2817  CB  ARG   181      36.298  31.396  56.963  1.00  0.00           C  
ATOM   2818  HB2 ARG   181      36.736  30.704  56.244  1.00  0.00           H  
ATOM   2819  HB3 ARG   181      35.750  30.806  57.697  1.00  0.00           H  
ATOM   2820  CG  ARG   181      35.258  32.256  56.217  1.00  0.00           C  
ATOM   2821  HG2 ARG   181      35.568  33.259  55.923  1.00  0.00           H  
ATOM   2822  HG3 ARG   181      34.934  31.796  55.284  1.00  0.00           H  
ATOM   2823  CD  ARG   181      33.988  32.457  57.112  1.00  0.00           C  
ATOM   2824  HD2 ARG   181      33.411  31.539  57.229  1.00  0.00           H  
ATOM   2825  HD3 ARG   181      34.332  32.760  58.101  1.00  0.00           H  
ATOM   2826  NE  ARG   181      33.053  33.434  56.610  1.00  0.00           N  
ATOM   2827  HE  ARG   181      32.992  33.563  55.610  1.00  0.00           H  
ATOM   2828  CZ  ARG   181      32.010  33.946  57.240  1.00  0.00           C  
ATOM   2829  NH1 ARG   181      31.846  33.802  58.547  1.00  0.00           N  
ATOM   2830 HH11 ARG   181      32.527  33.365  59.151  1.00  0.00           H  
ATOM   2831 HH12 ARG   181      30.931  34.065  58.885  1.00  0.00           H  
ATOM   2832  NH2 ARG   181      31.226  34.622  56.497  1.00  0.00           N  
ATOM   2833 HH21 ARG   181      31.435  34.792  55.524  1.00  0.00           H  
ATOM   2834 HH22 ARG   181      30.381  35.018  56.885  1.00  0.00           H  
ATOM   2835  C   ARG   181      36.875  33.183  58.688  1.00  0.00           C  
ATOM   2836  O   ARG   181      36.508  32.614  59.736  1.00  0.00           O  
ATOM   2837  N   LEU   182      36.479  34.477  58.402  1.00  0.00           N  
ATOM   2838  H   LEU   182      36.521  34.768  57.435  1.00  0.00           H  
ATOM   2839  CA  LEU   182      35.933  35.438  59.346  1.00  0.00           C  
ATOM   2840  HA  LEU   182      35.812  35.065  60.363  1.00  0.00           H  
ATOM   2841  CB  LEU   182      36.972  36.608  59.506  1.00  0.00           C  
ATOM   2842  HB2 LEU   182      37.208  36.960  58.501  1.00  0.00           H  
ATOM   2843  HB3 LEU   182      36.490  37.449  60.003  1.00  0.00           H  
ATOM   2844  CG  LEU   182      38.300  36.301  60.304  1.00  0.00           C  
ATOM   2845  HG  LEU   182      38.737  35.394  59.888  1.00  0.00           H  
ATOM   2846  CD1 LEU   182      39.288  37.520  60.177  1.00  0.00           C  
ATOM   2847 HD11 LEU   182      40.292  37.252  60.506  1.00  0.00           H  
ATOM   2848 HD12 LEU   182      39.375  37.773  59.120  1.00  0.00           H  
ATOM   2849 HD13 LEU   182      38.856  38.395  60.661  1.00  0.00           H  
ATOM   2850  CD2 LEU   182      37.925  36.098  61.742  1.00  0.00           C  
ATOM   2851 HD21 LEU   182      37.501  37.041  62.088  1.00  0.00           H  
ATOM   2852 HD22 LEU   182      37.215  35.285  61.894  1.00  0.00           H  
ATOM   2853 HD23 LEU   182      38.738  35.956  62.454  1.00  0.00           H  
ATOM   2854  C   LEU   182      34.591  36.038  58.924  1.00  0.00           C  
ATOM   2855  O   LEU   182      34.401  36.223  57.691  1.00  0.00           O  
ATOM   2856  N   GLN   183      33.915  36.572  59.902  1.00  0.00           N  
ATOM   2857  H   GLN   183      34.396  36.546  60.790  1.00  0.00           H  
ATOM   2858  CA  GLN   183      32.805  37.565  59.708  1.00  0.00           C  
ATOM   2859  HA  GLN   183      32.682  37.592  58.625  1.00  0.00           H  
ATOM   2860  CB  GLN   183      31.537  37.046  60.368  1.00  0.00           C  
ATOM   2861  HB2 GLN   183      31.473  36.024  59.995  1.00  0.00           H  
ATOM   2862  HB3 GLN   183      31.738  37.001  61.438  1.00  0.00           H  
ATOM   2863  CG  GLN   183      30.277  37.887  60.171  1.00  0.00           C  
ATOM   2864  HG2 GLN   183      30.377  38.838  60.694  1.00  0.00           H  
ATOM   2865  HG3 GLN   183      30.141  38.148  59.122  1.00  0.00           H  
ATOM   2866  CD  GLN   183      29.110  37.158  60.881  1.00  0.00           C  
ATOM   2867  OE1 GLN   183      29.246  36.900  62.097  1.00  0.00           O  
ATOM   2868  NE2 GLN   183      28.035  36.789  60.223  1.00  0.00           N  
ATOM   2869 HE21 GLN   183      28.073  37.035  59.244  1.00  0.00           H  
ATOM   2870 HE22 GLN   183      27.215  36.408  60.674  1.00  0.00           H  
ATOM   2871  C   GLN   183      33.122  39.005  60.132  1.00  0.00           C  
ATOM   2872  O   GLN   183      34.029  39.288  60.927  1.00  0.00           O  
ATOM   2873  N   MET   184      32.396  39.993  59.602  1.00  0.00           N  
ATOM   2874  H   MET   184      31.875  39.674  58.798  1.00  0.00           H  
ATOM   2875  CA  MET   184      32.693  41.374  59.876  1.00  0.00           C  
ATOM   2876  HA  MET   184      33.161  41.491  60.854  1.00  0.00           H  
ATOM   2877  CB  MET   184      33.664  41.990  58.874  1.00  0.00           C  
ATOM   2878  HB2 MET   184      33.621  43.080  58.874  1.00  0.00           H  
ATOM   2879  HB3 MET   184      34.686  41.736  59.156  1.00  0.00           H  
ATOM   2880  CG  MET   184      33.494  41.622  57.425  1.00  0.00           C  
ATOM   2881  HG2 MET   184      33.918  40.619  57.452  1.00  0.00           H  
ATOM   2882  HG3 MET   184      32.450  41.596  57.114  1.00  0.00           H  
ATOM   2883  SD  MET   184      34.587  42.572  56.299  1.00  0.00           S  
ATOM   2884  CE  MET   184      34.173  44.379  56.441  1.00  0.00           C  
ATOM   2885  HE1 MET   184      34.745  44.989  55.741  1.00  0.00           H  
ATOM   2886  HE2 MET   184      33.100  44.460  56.270  1.00  0.00           H  
ATOM   2887  HE3 MET   184      34.447  44.565  57.479  1.00  0.00           H  
ATOM   2888  C   MET   184      31.393  42.146  59.883  1.00  0.00           C  
ATOM   2889  O   MET   184      30.419  41.671  59.254  1.00  0.00           O  
ATOM   2890  N   PHE   185      31.388  43.286  60.547  1.00  0.00           N  
ATOM   2891  H   PHE   185      32.186  43.579  61.092  1.00  0.00           H  
ATOM   2892  CA  PHE   185      30.179  44.083  60.619  1.00  0.00           C  
ATOM   2893  HA  PHE   185      29.516  43.807  59.799  1.00  0.00           H  
ATOM   2894  CB  PHE   185      29.623  43.815  62.038  1.00  0.00           C  
ATOM   2895  HB2 PHE   185      30.370  44.168  62.749  1.00  0.00           H  
ATOM   2896  HB3 PHE   185      28.742  44.427  62.233  1.00  0.00           H  
ATOM   2897  CG  PHE   185      29.395  42.381  62.532  1.00  0.00           C  
ATOM   2898  CD1 PHE   185      30.042  41.922  63.715  1.00  0.00           C  
ATOM   2899  HD1 PHE   185      30.966  42.437  63.934  1.00  0.00           H  
ATOM   2900  CE1 PHE   185      29.760  40.648  64.203  1.00  0.00           C  
ATOM   2901  HE1 PHE   185      30.433  40.158  64.891  1.00  0.00           H  
ATOM   2902  CZ  PHE   185      28.607  39.959  63.814  1.00  0.00           C  
ATOM   2903  HZ  PHE   185      28.248  39.057  64.287  1.00  0.00           H  
ATOM   2904  CE2 PHE   185      27.780  40.557  62.833  1.00  0.00           C  
ATOM   2905  HE2 PHE   185      26.831  40.108  62.582  1.00  0.00           H  
ATOM   2906  CD2 PHE   185      28.264  41.674  62.064  1.00  0.00           C  
ATOM   2907  HD2 PHE   185      27.617  42.137  61.334  1.00  0.00           H  
ATOM   2908  C   PHE   185      30.605  45.524  60.548  1.00  0.00           C  
ATOM   2909  O   PHE   185      31.789  45.811  60.510  1.00  0.00           O  
ATOM   2910  N   ASP   186      29.666  46.429  60.522  1.00  0.00           N  
ATOM   2911  H   ASP   186      28.764  46.004  60.688  1.00  0.00           H  
ATOM   2912  CA  ASP   186      29.767  47.862  60.759  1.00  0.00           C  
ATOM   2913  HA  ASP   186      30.539  48.202  60.070  1.00  0.00           H  
ATOM   2914  CB  ASP   186      28.433  48.655  60.349  1.00  0.00           C  
ATOM   2915  HB2 ASP   186      27.635  48.132  60.875  1.00  0.00           H  
ATOM   2916  HB3 ASP   186      28.454  49.665  60.759  1.00  0.00           H  
ATOM   2917  CG  ASP   186      28.088  48.562  58.827  1.00  0.00           C  
ATOM   2918  OD1 ASP   186      28.592  47.729  58.042  1.00  0.00           O  
ATOM   2919  OD2 ASP   186      27.160  49.343  58.448  1.00  0.00           O  
ATOM   2920  C   ASP   186      30.043  48.272  62.221  1.00  0.00           C  
ATOM   2921  O   ASP   186      29.473  47.621  63.159  1.00  0.00           O  
ATOM   2922  N   ASP   187      30.981  49.197  62.418  1.00  0.00           N  
ATOM   2923  H   ASP   187      31.330  49.704  61.617  1.00  0.00           H  
ATOM   2924  CA  ASP   187      31.346  49.815  63.707  1.00  0.00           C  
ATOM   2925  HA  ASP   187      31.637  49.001  64.371  1.00  0.00           H  
ATOM   2926  CB  ASP   187      32.518  50.804  63.537  1.00  0.00           C  
ATOM   2927  HB2 ASP   187      33.268  50.397  62.858  1.00  0.00           H  
ATOM   2928  HB3 ASP   187      32.053  51.619  62.983  1.00  0.00           H  
ATOM   2929  CG  ASP   187      33.119  51.279  64.830  1.00  0.00           C  
ATOM   2930  OD1 ASP   187      33.835  52.283  64.694  1.00  0.00           O  
ATOM   2931  OD2 ASP   187      32.777  50.926  65.969  1.00  0.00           O  
ATOM   2932  C   ASP   187      30.180  50.494  64.401  1.00  0.00           C  
ATOM   2933  O   ASP   187      29.719  51.458  63.778  1.00  0.00           O  
ATOM   2934  N   PRO   188      29.832  50.182  65.674  1.00  0.00           N  
ATOM   2935  CD  PRO   188      30.179  48.926  66.392  1.00  0.00           C  
ATOM   2936  HD2 PRO   188      31.121  49.085  66.918  1.00  0.00           H  
ATOM   2937  HD3 PRO   188      30.245  48.111  65.672  1.00  0.00           H  
ATOM   2938  CG  PRO   188      28.974  48.641  67.391  1.00  0.00           C  
ATOM   2939  HG2 PRO   188      29.338  48.137  68.286  1.00  0.00           H  
ATOM   2940  HG3 PRO   188      28.272  47.896  67.015  1.00  0.00           H  
ATOM   2941  CB  PRO   188      28.356  50.061  67.601  1.00  0.00           C  
ATOM   2942  HB2 PRO   188      28.740  50.494  68.524  1.00  0.00           H  
ATOM   2943  HB3 PRO   188      27.294  49.864  67.746  1.00  0.00           H  
ATOM   2944  CA  PRO   188      28.764  50.886  66.335  1.00  0.00           C  
ATOM   2945  HA  PRO   188      27.864  50.969  65.725  1.00  0.00           H  
ATOM   2946  C   PRO   188      29.197  52.303  66.739  1.00  0.00           C  
ATOM   2947  O   PRO   188      28.324  53.198  66.865  1.00  0.00           O  
ATOM   2948  N   ARG   189      30.536  52.640  66.824  1.00  0.00           N  
ATOM   2949  H   ARG   189      31.258  51.935  66.787  1.00  0.00           H  
ATOM   2950  CA  ARG   189      31.005  53.876  67.361  1.00  0.00           C  
ATOM   2951  HA  ARG   189      30.336  54.178  68.167  1.00  0.00           H  
ATOM   2952  CB  ARG   189      32.415  53.731  67.980  1.00  0.00           C  
ATOM   2953  HB2 ARG   189      33.167  53.377  67.275  1.00  0.00           H  
ATOM   2954  HB3 ARG   189      32.731  54.728  68.287  1.00  0.00           H  
ATOM   2955  CG  ARG   189      32.403  52.778  69.138  1.00  0.00           C  
ATOM   2956  HG2 ARG   189      31.564  53.071  69.769  1.00  0.00           H  
ATOM   2957  HG3 ARG   189      32.301  51.703  68.986  1.00  0.00           H  
ATOM   2958  CD  ARG   189      33.572  53.004  70.079  1.00  0.00           C  
ATOM   2959  HD2 ARG   189      33.655  54.065  70.314  1.00  0.00           H  
ATOM   2960  HD3 ARG   189      33.570  52.316  70.924  1.00  0.00           H  
ATOM   2961  NE  ARG   189      34.804  52.681  69.305  1.00  0.00           N  
ATOM   2962  HE  ARG   189      34.835  51.938  68.621  1.00  0.00           H  
ATOM   2963  CZ  ARG   189      35.936  53.285  69.383  1.00  0.00           C  
ATOM   2964  NH1 ARG   189      36.216  54.244  70.266  1.00  0.00           N  
ATOM   2965 HH11 ARG   189      35.606  54.569  71.003  1.00  0.00           H  
ATOM   2966 HH12 ARG   189      37.185  54.529  70.252  1.00  0.00           H  
ATOM   2967  NH2 ARG   189      36.871  52.947  68.623  1.00  0.00           N  
ATOM   2968 HH21 ARG   189      36.778  52.295  67.856  1.00  0.00           H  
ATOM   2969 HH22 ARG   189      37.731  53.432  68.832  1.00  0.00           H  
ATOM   2970  C   ARG   189      30.990  55.012  66.294  1.00  0.00           C  
ATOM   2971  O   ARG   189      31.404  56.083  66.719  1.00  0.00           O  
ATOM   2972  N   ASN   190      30.716  54.815  64.951  1.00  0.00           N  
ATOM   2973  H   ASN   190      30.368  53.936  64.595  1.00  0.00           H  
ATOM   2974  CA  ASN   190      30.814  55.921  64.014  1.00  0.00           C  
ATOM   2975  HA  ASN   190      30.537  56.849  64.514  1.00  0.00           H  
ATOM   2976  CB  ASN   190      32.296  56.104  63.505  1.00  0.00           C  
ATOM   2977  HB2 ASN   190      32.938  56.215  64.379  1.00  0.00           H  
ATOM   2978  HB3 ASN   190      32.704  55.345  62.838  1.00  0.00           H  
ATOM   2979  CG  ASN   190      32.322  57.454  62.766  1.00  0.00           C  
ATOM   2980  OD1 ASN   190      31.768  58.453  63.279  1.00  0.00           O  
ATOM   2981  ND2 ASN   190      32.840  57.396  61.501  1.00  0.00           N  
ATOM   2982 HD21 ASN   190      32.647  58.204  60.928  1.00  0.00           H  
ATOM   2983 HD22 ASN   190      33.571  56.742  61.258  1.00  0.00           H  
ATOM   2984  C   ASN   190      29.820  55.769  62.889  1.00  0.00           C  
ATOM   2985  O   ASN   190      29.367  54.721  62.584  1.00  0.00           O  
ATOM   2986  N   LYS   191      29.452  56.893  62.233  1.00  0.00           N  
ATOM   2987  H   LYS   191      29.745  57.783  62.611  1.00  0.00           H  
ATOM   2988  CA  LYS   191      28.755  56.823  60.969  1.00  0.00           C  
ATOM   2989  HA  LYS   191      27.797  56.400  61.271  1.00  0.00           H  
ATOM   2990  CB  LYS   191      28.494  58.211  60.392  1.00  0.00           C  
ATOM   2991  HB2 LYS   191      28.180  58.763  61.278  1.00  0.00           H  
ATOM   2992  HB3 LYS   191      29.428  58.658  60.051  1.00  0.00           H  
ATOM   2993  CG  LYS   191      27.495  58.383  59.189  1.00  0.00           C  
ATOM   2994  HG2 LYS   191      27.400  59.426  58.884  1.00  0.00           H  
ATOM   2995  HG3 LYS   191      27.957  57.796  58.396  1.00  0.00           H  
ATOM   2996  CD  LYS   191      26.056  57.791  59.505  1.00  0.00           C  
ATOM   2997  HD2 LYS   191      26.075  56.770  59.887  1.00  0.00           H  
ATOM   2998  HD3 LYS   191      25.522  58.413  60.224  1.00  0.00           H  
ATOM   2999  CE  LYS   191      25.260  57.633  58.203  1.00  0.00           C  
ATOM   3000  HE2 LYS   191      25.389  58.581  57.680  1.00  0.00           H  
ATOM   3001  HE3 LYS   191      25.675  56.877  57.536  1.00  0.00           H  
ATOM   3002  NZ  LYS   191      23.825  57.419  58.348  1.00  0.00           N  
ATOM   3003  HZ1 LYS   191      23.688  56.456  58.078  1.00  0.00           H  
ATOM   3004  HZ2 LYS   191      23.446  57.620  59.262  1.00  0.00           H  
ATOM   3005  HZ3 LYS   191      23.398  58.081  57.716  1.00  0.00           H  
ATOM   3006  C   LYS   191      29.393  56.021  59.834  1.00  0.00           C  
ATOM   3007  O   LYS   191      28.645  55.266  59.202  1.00  0.00           O  
ATOM   3008  N   ARG   192      30.711  56.008  59.723  1.00  0.00           N  
ATOM   3009  H   ARG   192      31.276  56.492  60.405  1.00  0.00           H  
ATOM   3010  CA  ARG   192      31.338  55.216  58.739  1.00  0.00           C  
ATOM   3011  HA  ARG   192      30.660  54.456  58.352  1.00  0.00           H  
ATOM   3012  CB  ARG   192      31.767  56.141  57.560  1.00  0.00           C  
ATOM   3013  HB2 ARG   192      32.266  57.030  57.944  1.00  0.00           H  
ATOM   3014  HB3 ARG   192      32.546  55.573  57.052  1.00  0.00           H  
ATOM   3015  CG  ARG   192      30.515  56.530  56.736  1.00  0.00           C  
ATOM   3016  HG2 ARG   192      29.882  55.667  56.529  1.00  0.00           H  
ATOM   3017  HG3 ARG   192      29.906  57.270  57.256  1.00  0.00           H  
ATOM   3018  CD  ARG   192      30.792  57.122  55.354  1.00  0.00           C  
ATOM   3019  HD2 ARG   192      30.630  56.296  54.661  1.00  0.00           H  
ATOM   3020  HD3 ARG   192      30.042  57.870  55.097  1.00  0.00           H  
ATOM   3021  NE  ARG   192      32.122  57.697  55.329  1.00  0.00           N  
ATOM   3022  HE  ARG   192      32.871  57.043  55.154  1.00  0.00           H  
ATOM   3023  CZ  ARG   192      32.478  58.938  55.366  1.00  0.00           C  
ATOM   3024  NH1 ARG   192      31.679  59.866  55.771  1.00  0.00           N  
ATOM   3025 HH11 ARG   192      30.739  59.706  56.104  1.00  0.00           H  
ATOM   3026 HH12 ARG   192      32.106  60.780  55.729  1.00  0.00           H  
ATOM   3027  NH2 ARG   192      33.700  59.348  55.141  1.00  0.00           N  
ATOM   3028 HH21 ARG   192      34.371  58.638  54.884  1.00  0.00           H  
ATOM   3029 HH22 ARG   192      33.988  60.309  55.254  1.00  0.00           H  
ATOM   3030  C   ARG   192      32.592  54.542  59.394  1.00  0.00           C  
ATOM   3031  O   ARG   192      33.564  55.154  59.900  1.00  0.00           O  
ATOM   3032  N   GLY   193      32.492  53.252  59.433  1.00  0.00           N  
ATOM   3033  H   GLY   193      31.634  52.768  59.210  1.00  0.00           H  
ATOM   3034  CA  GLY   193      33.564  52.346  60.043  1.00  0.00           C  
ATOM   3035  HA2 GLY   193      34.536  52.473  59.565  1.00  0.00           H  
ATOM   3036  HA3 GLY   193      33.811  52.599  61.074  1.00  0.00           H  
ATOM   3037  C   GLY   193      33.188  50.846  60.059  1.00  0.00           C  
ATOM   3038  O   GLY   193      32.107  50.446  59.682  1.00  0.00           O  
ATOM   3039  N   VAL   194      34.159  49.993  60.554  1.00  0.00           N  
ATOM   3040  H   VAL   194      35.058  50.411  60.744  1.00  0.00           H  
ATOM   3041  CA  VAL   194      34.043  48.504  60.752  1.00  0.00           C  
ATOM   3042  HA  VAL   194      33.069  48.125  60.441  1.00  0.00           H  
ATOM   3043  CB  VAL   194      34.855  47.785  59.630  1.00  0.00           C  
ATOM   3044  HB  VAL   194      35.803  48.322  59.611  1.00  0.00           H  
ATOM   3045  CG1 VAL   194      35.041  46.266  59.709  1.00  0.00           C  
ATOM   3046 HG11 VAL   194      35.673  46.016  60.560  1.00  0.00           H  
ATOM   3047 HG12 VAL   194      34.120  45.697  59.579  1.00  0.00           H  
ATOM   3048 HG13 VAL   194      35.710  45.922  58.920  1.00  0.00           H  
ATOM   3049  CG2 VAL   194      34.317  47.979  58.185  1.00  0.00           C  
ATOM   3050 HG21 VAL   194      34.697  47.253  57.466  1.00  0.00           H  
ATOM   3051 HG22 VAL   194      33.237  47.837  58.199  1.00  0.00           H  
ATOM   3052 HG23 VAL   194      34.593  48.987  57.874  1.00  0.00           H  
ATOM   3053  C   VAL   194      34.402  47.942  62.095  1.00  0.00           C  
ATOM   3054  O   VAL   194      35.197  48.529  62.773  1.00  0.00           O  
ATOM   3055  N   ILE   195      33.888  46.738  62.403  1.00  0.00           N  
ATOM   3056  H   ILE   195      33.082  46.387  61.906  1.00  0.00           H  
ATOM   3057  CA  ILE   195      34.477  45.810  63.370  1.00  0.00           C  
ATOM   3058  HA  ILE   195      35.514  46.107  63.529  1.00  0.00           H  
ATOM   3059  CB  ILE   195      33.742  46.022  64.769  1.00  0.00           C  
ATOM   3060  HB  ILE   195      33.927  47.023  65.158  1.00  0.00           H  
ATOM   3061  CG2 ILE   195      32.223  45.836  64.838  1.00  0.00           C  
ATOM   3062 HG21 ILE   195      31.847  45.915  65.858  1.00  0.00           H  
ATOM   3063 HG22 ILE   195      31.804  46.593  64.175  1.00  0.00           H  
ATOM   3064 HG23 ILE   195      31.905  44.879  64.423  1.00  0.00           H  
ATOM   3065  CG1 ILE   195      34.305  45.113  65.932  1.00  0.00           C  
ATOM   3066 HG12 ILE   195      34.014  44.096  65.668  1.00  0.00           H  
ATOM   3067 HG13 ILE   195      35.376  45.023  65.747  1.00  0.00           H  
ATOM   3068  CD1 ILE   195      34.178  45.539  67.386  1.00  0.00           C  
ATOM   3069 HD11 ILE   195      34.972  45.155  68.026  1.00  0.00           H  
ATOM   3070 HD12 ILE   195      34.374  46.611  67.408  1.00  0.00           H  
ATOM   3071 HD13 ILE   195      33.185  45.390  67.810  1.00  0.00           H  
ATOM   3072  C   ILE   195      34.423  44.389  62.786  1.00  0.00           C  
ATOM   3073  O   ILE   195      33.464  43.984  62.190  1.00  0.00           O  
ATOM   3074  N   ILE   196      35.523  43.610  62.984  1.00  0.00           N  
ATOM   3075  H   ILE   196      36.325  43.974  63.478  1.00  0.00           H  
ATOM   3076  CA  ILE   196      35.652  42.175  62.594  1.00  0.00           C  
ATOM   3077  HA  ILE   196      34.894  42.005  61.830  1.00  0.00           H  
ATOM   3078  CB  ILE   196      37.045  42.081  61.912  1.00  0.00           C  
ATOM   3079  HB  ILE   196      37.731  42.374  62.706  1.00  0.00           H  
ATOM   3080  CG2 ILE   196      37.259  40.592  61.541  1.00  0.00           C  
ATOM   3081 HG21 ILE   196      36.454  40.243  60.894  1.00  0.00           H  
ATOM   3082 HG22 ILE   196      38.079  40.512  60.827  1.00  0.00           H  
ATOM   3083 HG23 ILE   196      37.316  39.847  62.334  1.00  0.00           H  
ATOM   3084  CG1 ILE   196      37.180  42.966  60.626  1.00  0.00           C  
ATOM   3085 HG12 ILE   196      37.106  42.387  59.706  1.00  0.00           H  
ATOM   3086 HG13 ILE   196      36.325  43.636  60.721  1.00  0.00           H  
ATOM   3087  CD1 ILE   196      38.417  43.883  60.571  1.00  0.00           C  
ATOM   3088 HD11 ILE   196      38.373  44.763  61.213  1.00  0.00           H  
ATOM   3089 HD12 ILE   196      39.309  43.276  60.728  1.00  0.00           H  
ATOM   3090 HD13 ILE   196      38.532  44.307  59.573  1.00  0.00           H  
ATOM   3091  C   ILE   196      35.380  41.225  63.727  1.00  0.00           C  
ATOM   3092  O   ILE   196      36.103  41.377  64.771  1.00  0.00           O  
ATOM   3093  N   LYS   197      34.408  40.251  63.601  1.00  0.00           N  
ATOM   3094  H   LYS   197      34.006  40.209  62.675  1.00  0.00           H  
ATOM   3095  CA  LYS   197      34.016  39.291  64.650  1.00  0.00           C  
ATOM   3096  HA  LYS   197      33.569  39.906  65.431  1.00  0.00           H  
ATOM   3097  CB  LYS   197      32.958  38.352  64.171  1.00  0.00           C  
ATOM   3098  HB2 LYS   197      32.123  38.892  63.725  1.00  0.00           H  
ATOM   3099  HB3 LYS   197      33.333  37.715  63.370  1.00  0.00           H  
ATOM   3100  CG  LYS   197      32.363  37.624  65.313  1.00  0.00           C  
ATOM   3101  HG2 LYS   197      33.086  37.020  65.861  1.00  0.00           H  
ATOM   3102  HG3 LYS   197      31.949  38.344  66.018  1.00  0.00           H  
ATOM   3103  CD  LYS   197      31.284  36.586  64.781  1.00  0.00           C  
ATOM   3104  HD2 LYS   197      30.603  37.133  64.129  1.00  0.00           H  
ATOM   3105  HD3 LYS   197      31.791  35.888  64.115  1.00  0.00           H  
ATOM   3106  CE  LYS   197      30.694  35.836  65.984  1.00  0.00           C  
ATOM   3107  HE2 LYS   197      31.483  35.625  66.706  1.00  0.00           H  
ATOM   3108  HE3 LYS   197      29.915  36.356  66.542  1.00  0.00           H  
ATOM   3109  NZ  LYS   197      30.000  34.567  65.532  1.00  0.00           N  
ATOM   3110  HZ1 LYS   197      29.410  34.141  66.232  1.00  0.00           H  
ATOM   3111  HZ2 LYS   197      29.323  34.727  64.800  1.00  0.00           H  
ATOM   3112  HZ3 LYS   197      30.672  33.853  65.291  1.00  0.00           H  
ATOM   3113  C   LYS   197      35.320  38.520  65.149  1.00  0.00           C  
ATOM   3114  O   LYS   197      35.956  37.833  64.363  1.00  0.00           O  
ATOM   3115  N   GLY   198      35.590  38.496  66.434  1.00  0.00           N  
ATOM   3116  H   GLY   198      35.124  39.174  67.020  1.00  0.00           H  
ATOM   3117  CA  GLY   198      36.382  37.496  67.171  1.00  0.00           C  
ATOM   3118  HA2 GLY   198      36.171  37.432  68.238  1.00  0.00           H  
ATOM   3119  HA3 GLY   198      35.985  36.554  66.793  1.00  0.00           H  
ATOM   3120  C   GLY   198      37.903  37.642  66.923  1.00  0.00           C  
ATOM   3121  O   GLY   198      38.725  37.186  67.693  1.00  0.00           O  
ATOM   3122  N   LEU   199      38.310  38.329  65.892  1.00  0.00           N  
ATOM   3123  H   LEU   199      37.611  38.616  65.221  1.00  0.00           H  
ATOM   3124  CA  LEU   199      39.653  38.637  65.612  1.00  0.00           C  
ATOM   3125  HA  LEU   199      40.177  37.682  65.624  1.00  0.00           H  
ATOM   3126  CB  LEU   199      39.704  39.283  64.222  1.00  0.00           C  
ATOM   3127  HB2 LEU   199      39.028  38.772  63.537  1.00  0.00           H  
ATOM   3128  HB3 LEU   199      39.348  40.313  64.192  1.00  0.00           H  
ATOM   3129  CG  LEU   199      41.161  39.270  63.530  1.00  0.00           C  
ATOM   3130  HG  LEU   199      41.931  39.810  64.081  1.00  0.00           H  
ATOM   3131  CD1 LEU   199      41.711  37.892  63.071  1.00  0.00           C  
ATOM   3132 HD11 LEU   199      40.925  37.154  62.912  1.00  0.00           H  
ATOM   3133 HD12 LEU   199      42.133  38.029  62.075  1.00  0.00           H  
ATOM   3134 HD13 LEU   199      42.494  37.506  63.724  1.00  0.00           H  
ATOM   3135  CD2 LEU   199      40.949  40.177  62.254  1.00  0.00           C  
ATOM   3136 HD21 LEU   199      40.614  41.172  62.548  1.00  0.00           H  
ATOM   3137 HD22 LEU   199      41.860  40.256  61.660  1.00  0.00           H  
ATOM   3138 HD23 LEU   199      40.241  39.724  61.560  1.00  0.00           H  
ATOM   3139  C   LEU   199      40.369  39.615  66.541  1.00  0.00           C  
ATOM   3140  O   LEU   199      39.972  40.750  66.645  1.00  0.00           O  
ATOM   3141  N   GLU   200      41.520  39.188  67.187  1.00  0.00           N  
ATOM   3142  H   GLU   200      41.839  38.261  66.944  1.00  0.00           H  
ATOM   3143  CA  GLU   200      42.557  40.100  67.669  1.00  0.00           C  
ATOM   3144  HA  GLU   200      42.127  41.099  67.593  1.00  0.00           H  
ATOM   3145  CB  GLU   200      42.782  39.759  69.161  1.00  0.00           C  
ATOM   3146  HB2 GLU   200      43.240  38.770  69.183  1.00  0.00           H  
ATOM   3147  HB3 GLU   200      43.651  40.329  69.492  1.00  0.00           H  
ATOM   3148  CG  GLU   200      41.609  39.739  70.087  1.00  0.00           C  
ATOM   3149  HG2 GLU   200      40.923  38.938  69.813  1.00  0.00           H  
ATOM   3150  HG3 GLU   200      41.934  39.551  71.111  1.00  0.00           H  
ATOM   3151  CD  GLU   200      40.844  41.060  70.061  1.00  0.00           C  
ATOM   3152  OE1 GLU   200      41.506  42.096  69.816  1.00  0.00           O  
ATOM   3153  OE2 GLU   200      39.592  41.036  70.355  1.00  0.00           O  
ATOM   3154  C   GLU   200      43.751  40.061  66.809  1.00  0.00           C  
ATOM   3155  O   GLU   200      43.908  39.109  66.022  1.00  0.00           O  
ATOM   3156  N   GLU   201      44.588  41.037  66.955  1.00  0.00           N  
ATOM   3157  H   GLU   201      44.275  41.790  67.552  1.00  0.00           H  
ATOM   3158  CA  GLU   201      45.925  41.026  66.365  1.00  0.00           C  
ATOM   3159  HA  GLU   201      45.775  40.877  65.296  1.00  0.00           H  
ATOM   3160  CB  GLU   201      46.585  42.441  66.605  1.00  0.00           C  
ATOM   3161  HB2 GLU   201      46.736  42.654  67.663  1.00  0.00           H  
ATOM   3162  HB3 GLU   201      47.574  42.427  66.148  1.00  0.00           H  
ATOM   3163  CG  GLU   201      45.949  43.540  65.745  1.00  0.00           C  
ATOM   3164  HG2 GLU   201      46.596  44.411  65.645  1.00  0.00           H  
ATOM   3165  HG3 GLU   201      45.864  43.113  64.745  1.00  0.00           H  
ATOM   3166  CD  GLU   201      44.512  43.957  66.183  1.00  0.00           C  
ATOM   3167  OE1 GLU   201      43.770  44.529  65.316  1.00  0.00           O  
ATOM   3168  OE2 GLU   201      44.146  43.831  67.405  1.00  0.00           O  
ATOM   3169  C   GLU   201      46.726  39.892  66.976  1.00  0.00           C  
ATOM   3170  O   GLU   201      46.350  39.356  68.032  1.00  0.00           O  
ATOM   3171  N   ILE   202      47.957  39.678  66.503  1.00  0.00           N  
ATOM   3172  H   ILE   202      48.159  40.186  65.654  1.00  0.00           H  
ATOM   3173  CA  ILE   202      49.117  39.128  67.237  1.00  0.00           C  
ATOM   3174  HA  ILE   202      48.749  38.341  67.895  1.00  0.00           H  
ATOM   3175  CB  ILE   202      50.099  38.484  66.264  1.00  0.00           C  
ATOM   3176  HB  ILE   202      50.268  39.124  65.398  1.00  0.00           H  
ATOM   3177  CG2 ILE   202      51.489  38.401  66.929  1.00  0.00           C  
ATOM   3178 HG21 ILE   202      51.811  39.361  67.334  1.00  0.00           H  
ATOM   3179 HG22 ILE   202      51.275  37.901  67.874  1.00  0.00           H  
ATOM   3180 HG23 ILE   202      52.336  37.923  66.438  1.00  0.00           H  
ATOM   3181  CG1 ILE   202      49.597  37.152  65.638  1.00  0.00           C  
ATOM   3182 HG12 ILE   202      48.618  37.305  65.184  1.00  0.00           H  
ATOM   3183 HG13 ILE   202      50.295  36.972  64.821  1.00  0.00           H  
ATOM   3184  CD1 ILE   202      49.463  36.013  66.684  1.00  0.00           C  
ATOM   3185 HD11 ILE   202      48.709  36.342  67.400  1.00  0.00           H  
ATOM   3186 HD12 ILE   202      49.178  35.080  66.197  1.00  0.00           H  
ATOM   3187 HD13 ILE   202      50.411  35.771  67.164  1.00  0.00           H  
ATOM   3188  C   ILE   202      49.759  40.299  67.996  1.00  0.00           C  
ATOM   3189  O   ILE   202      50.155  41.339  67.411  1.00  0.00           O  
ATOM   3190  N   THR   203      49.999  40.152  69.303  1.00  0.00           N  
ATOM   3191  H   THR   203      49.563  39.366  69.764  1.00  0.00           H  
ATOM   3192  CA  THR   203      50.819  41.017  70.118  1.00  0.00           C  
ATOM   3193  HA  THR   203      50.839  42.015  69.680  1.00  0.00           H  
ATOM   3194  CB  THR   203      50.118  41.263  71.438  1.00  0.00           C  
ATOM   3195  HB  THR   203      49.846  40.273  71.805  1.00  0.00           H  
ATOM   3196  CG2 THR   203      51.060  42.080  72.320  1.00  0.00           C  
ATOM   3197 HG21 THR   203      51.517  42.896  71.760  1.00  0.00           H  
ATOM   3198 HG22 THR   203      50.501  42.540  73.135  1.00  0.00           H  
ATOM   3199 HG23 THR   203      51.723  41.311  72.716  1.00  0.00           H  
ATOM   3200  OG1 THR   203      48.913  42.007  71.256  1.00  0.00           O  
ATOM   3201  HG1 THR   203      48.202  41.429  70.970  1.00  0.00           H  
ATOM   3202  C   THR   203      52.243  40.582  70.258  1.00  0.00           C  
ATOM   3203  O   THR   203      52.473  39.434  70.605  1.00  0.00           O  
ATOM   3204  N   VAL   204      53.190  41.493  69.894  1.00  0.00           N  
ATOM   3205  H   VAL   204      52.903  42.398  69.550  1.00  0.00           H  
ATOM   3206  CA  VAL   204      54.586  41.161  69.570  1.00  0.00           C  
ATOM   3207  HA  VAL   204      54.501  40.146  69.182  1.00  0.00           H  
ATOM   3208  CB  VAL   204      55.212  42.045  68.476  1.00  0.00           C  
ATOM   3209  HB  VAL   204      55.241  43.077  68.828  1.00  0.00           H  
ATOM   3210  CG1 VAL   204      56.675  41.605  68.166  1.00  0.00           C  
ATOM   3211 HG11 VAL   204      56.935  40.557  68.018  1.00  0.00           H  
ATOM   3212 HG12 VAL   204      56.973  42.190  67.296  1.00  0.00           H  
ATOM   3213 HG13 VAL   204      57.287  41.987  68.983  1.00  0.00           H  
ATOM   3214  CG2 VAL   204      54.360  41.994  67.136  1.00  0.00           C  
ATOM   3215 HG21 VAL   204      54.887  42.554  66.364  1.00  0.00           H  
ATOM   3216 HG22 VAL   204      54.164  40.975  66.801  1.00  0.00           H  
ATOM   3217 HG23 VAL   204      53.417  42.488  67.372  1.00  0.00           H  
ATOM   3218  C   VAL   204      55.397  41.042  70.871  1.00  0.00           C  
ATOM   3219  O   VAL   204      55.546  42.001  71.617  1.00  0.00           O  
ATOM   3220  N   HID   205      56.025  39.914  71.019  1.00  0.00           N  
ATOM   3221  H   HID   205      55.915  39.236  70.279  1.00  0.00           H  
ATOM   3222  CA  HID   205      57.158  39.709  71.945  1.00  0.00           C  
ATOM   3223  HA  HID   205      57.179  40.572  72.611  1.00  0.00           H  
ATOM   3224  CB  HID   205      57.029  38.424  72.796  1.00  0.00           C  
ATOM   3225  HB2 HID   205      57.925  38.388  73.416  1.00  0.00           H  
ATOM   3226  HB3 HID   205      56.192  38.427  73.494  1.00  0.00           H  
ATOM   3227  CG  HID   205      57.092  37.015  72.171  1.00  0.00           C  
ATOM   3228  ND1 HID   205      58.189  36.451  71.552  1.00  0.00           N  
ATOM   3229  HD1 HID   205      59.172  36.630  71.700  1.00  0.00           H  
ATOM   3230  CE1 HID   205      57.729  35.304  71.020  1.00  0.00           C  
ATOM   3231  HE1 HID   205      58.371  34.512  70.665  1.00  0.00           H  
ATOM   3232  NE2 HID   205      56.410  35.127  71.192  1.00  0.00           N  
ATOM   3233  CD2 HID   205      56.042  36.239  72.007  1.00  0.00           C  
ATOM   3234  HD2 HID   205      55.053  36.428  72.396  1.00  0.00           H  
ATOM   3235  C   HID   205      58.528  39.759  71.277  1.00  0.00           C  
ATOM   3236  O   HID   205      59.439  40.181  71.993  1.00  0.00           O  
ATOM   3237  N   ASN   206      58.674  39.389  70.029  1.00  0.00           N  
ATOM   3238  H   ASN   206      57.900  38.867  69.643  1.00  0.00           H  
ATOM   3239  CA  ASN   206      59.908  39.576  69.187  1.00  0.00           C  
ATOM   3240  HA  ASN   206      60.140  40.622  69.386  1.00  0.00           H  
ATOM   3241  CB  ASN   206      60.999  38.625  69.658  1.00  0.00           C  
ATOM   3242  HB2 ASN   206      61.051  38.649  70.747  1.00  0.00           H  
ATOM   3243  HB3 ASN   206      60.644  37.669  69.272  1.00  0.00           H  
ATOM   3244  CG  ASN   206      62.430  38.850  69.084  1.00  0.00           C  
ATOM   3245  OD1 ASN   206      62.633  39.149  67.938  1.00  0.00           O  
ATOM   3246  ND2 ASN   206      63.487  38.667  69.903  1.00  0.00           N  
ATOM   3247 HD21 ASN   206      64.375  38.825  69.448  1.00  0.00           H  
ATOM   3248 HD22 ASN   206      63.362  38.393  70.867  1.00  0.00           H  
ATOM   3249  C   ASN   206      59.651  39.414  67.668  1.00  0.00           C  
ATOM   3250  O   ASN   206      59.016  38.485  67.219  1.00  0.00           O  
ATOM   3251  N   LYS   207      60.100  40.395  66.878  1.00  0.00           N  
ATOM   3252  H   LYS   207      60.580  41.159  67.331  1.00  0.00           H  
ATOM   3253  CA  LYS   207      59.853  40.663  65.440  1.00  0.00           C  
ATOM   3254  HA  LYS   207      58.821  40.856  65.149  1.00  0.00           H  
ATOM   3255  CB  LYS   207      60.545  42.001  65.104  1.00  0.00           C  
ATOM   3256  HB2 LYS   207      59.884  42.506  64.400  1.00  0.00           H  
ATOM   3257  HB3 LYS   207      60.514  42.608  66.009  1.00  0.00           H  
ATOM   3258  CG  LYS   207      61.979  41.969  64.674  1.00  0.00           C  
ATOM   3259  HG2 LYS   207      62.492  41.526  65.527  1.00  0.00           H  
ATOM   3260  HG3 LYS   207      62.173  41.245  63.882  1.00  0.00           H  
ATOM   3261  CD  LYS   207      62.702  43.334  64.432  1.00  0.00           C  
ATOM   3262  HD2 LYS   207      61.939  43.974  63.989  1.00  0.00           H  
ATOM   3263  HD3 LYS   207      62.975  43.687  65.426  1.00  0.00           H  
ATOM   3264  CE  LYS   207      63.970  43.207  63.611  1.00  0.00           C  
ATOM   3265  HE2 LYS   207      63.680  42.862  62.618  1.00  0.00           H  
ATOM   3266  HE3 LYS   207      64.445  44.187  63.568  1.00  0.00           H  
ATOM   3267  NZ  LYS   207      64.858  42.211  64.264  1.00  0.00           N  
ATOM   3268  HZ1 LYS   207      64.917  42.503  65.230  1.00  0.00           H  
ATOM   3269  HZ2 LYS   207      64.440  41.292  64.225  1.00  0.00           H  
ATOM   3270  HZ3 LYS   207      65.799  42.186  63.898  1.00  0.00           H  
ATOM   3271  C   LYS   207      60.254  39.391  64.663  1.00  0.00           C  
ATOM   3272  O   LYS   207      59.637  39.031  63.684  1.00  0.00           O  
ATOM   3273  N   ASP   208      61.313  38.730  65.123  1.00  0.00           N  
ATOM   3274  H   ASP   208      61.859  39.141  65.867  1.00  0.00           H  
ATOM   3275  CA  ASP   208      61.993  37.627  64.475  1.00  0.00           C  
ATOM   3276  HA  ASP   208      62.343  37.839  63.465  1.00  0.00           H  
ATOM   3277  CB  ASP   208      63.262  37.300  65.226  1.00  0.00           C  
ATOM   3278  HB2 ASP   208      62.923  37.139  66.250  1.00  0.00           H  
ATOM   3279  HB3 ASP   208      63.540  36.326  64.824  1.00  0.00           H  
ATOM   3280  CG  ASP   208      64.433  38.374  65.030  1.00  0.00           C  
ATOM   3281  OD1 ASP   208      65.499  38.186  65.703  1.00  0.00           O  
ATOM   3282  OD2 ASP   208      64.257  39.487  64.469  1.00  0.00           O  
ATOM   3283  C   ASP   208      61.055  36.381  64.465  1.00  0.00           C  
ATOM   3284  O   ASP   208      61.004  35.667  63.464  1.00  0.00           O  
ATOM   3285  N   GLU   209      60.222  36.168  65.444  1.00  0.00           N  
ATOM   3286  H   GLU   209      60.305  36.779  66.243  1.00  0.00           H  
ATOM   3287  CA  GLU   209      59.231  35.157  65.423  1.00  0.00           C  
ATOM   3288  HA  GLU   209      59.728  34.240  65.106  1.00  0.00           H  
ATOM   3289  CB  GLU   209      58.554  34.926  66.835  1.00  0.00           C  
ATOM   3290  HB2 GLU   209      57.969  35.820  67.053  1.00  0.00           H  
ATOM   3291  HB3 GLU   209      57.900  34.055  66.804  1.00  0.00           H  
ATOM   3292  CG  GLU   209      59.651  34.623  67.875  1.00  0.00           C  
ATOM   3293  HG2 GLU   209      60.383  35.404  68.081  1.00  0.00           H  
ATOM   3294  HG3 GLU   209      59.160  34.546  68.846  1.00  0.00           H  
ATOM   3295  CD  GLU   209      60.534  33.387  67.658  1.00  0.00           C  
ATOM   3296  OE1 GLU   209      61.738  33.356  67.979  1.00  0.00           O  
ATOM   3297  OE2 GLU   209      59.944  32.350  67.229  1.00  0.00           O  
ATOM   3298  C   GLU   209      58.151  35.448  64.361  1.00  0.00           C  
ATOM   3299  O   GLU   209      57.574  34.555  63.768  1.00  0.00           O  
ATOM   3300  N   VAL   210      57.831  36.742  64.125  1.00  0.00           N  
ATOM   3301  H   VAL   210      58.480  37.413  64.511  1.00  0.00           H  
ATOM   3302  CA  VAL   210      56.758  37.274  63.294  1.00  0.00           C  
ATOM   3303  HA  VAL   210      55.859  36.671  63.418  1.00  0.00           H  
ATOM   3304  CB  VAL   210      56.385  38.680  63.628  1.00  0.00           C  
ATOM   3305  HB  VAL   210      57.230  39.363  63.541  1.00  0.00           H  
ATOM   3306  CG1 VAL   210      55.248  39.313  62.745  1.00  0.00           C  
ATOM   3307 HG11 VAL   210      55.020  40.336  63.044  1.00  0.00           H  
ATOM   3308 HG12 VAL   210      55.601  39.515  61.734  1.00  0.00           H  
ATOM   3309 HG13 VAL   210      54.389  38.654  62.874  1.00  0.00           H  
ATOM   3310  CG2 VAL   210      55.921  38.764  65.073  1.00  0.00           C  
ATOM   3311 HG21 VAL   210      56.680  38.405  65.768  1.00  0.00           H  
ATOM   3312 HG22 VAL   210      55.705  39.779  65.407  1.00  0.00           H  
ATOM   3313 HG23 VAL   210      55.047  38.122  65.175  1.00  0.00           H  
ATOM   3314  C   VAL   210      57.095  37.222  61.845  1.00  0.00           C  
ATOM   3315  O   VAL   210      56.261  37.012  60.942  1.00  0.00           O  
ATOM   3316  N   TYR   211      58.378  37.222  61.467  1.00  0.00           N  
ATOM   3317  H   TYR   211      59.016  37.318  62.244  1.00  0.00           H  
ATOM   3318  CA  TYR   211      58.948  36.899  60.169  1.00  0.00           C  
ATOM   3319  HA  TYR   211      58.389  37.484  59.438  1.00  0.00           H  
ATOM   3320  CB  TYR   211      60.450  37.240  60.155  1.00  0.00           C  
ATOM   3321  HB2 TYR   211      60.940  36.945  61.083  1.00  0.00           H  
ATOM   3322  HB3 TYR   211      60.889  36.686  59.325  1.00  0.00           H  
ATOM   3323  CG  TYR   211      60.811  38.631  59.854  1.00  0.00           C  
ATOM   3324  CD1 TYR   211      61.447  39.330  60.866  1.00  0.00           C  
ATOM   3325  HD1 TYR   211      61.507  38.951  61.875  1.00  0.00           H  
ATOM   3326  CE1 TYR   211      61.719  40.720  60.694  1.00  0.00           C  
ATOM   3327  HE1 TYR   211      62.181  41.267  61.503  1.00  0.00           H  
ATOM   3328  CZ  TYR   211      61.684  41.322  59.384  1.00  0.00           C  
ATOM   3329  OH  TYR   211      62.248  42.526  59.142  1.00  0.00           O  
ATOM   3330  HH  TYR   211      61.860  42.959  58.378  1.00  0.00           H  
ATOM   3331  CE2 TYR   211      61.150  40.557  58.328  1.00  0.00           C  
ATOM   3332  HE2 TYR   211      61.251  40.854  57.295  1.00  0.00           H  
ATOM   3333  CD2 TYR   211      60.599  39.269  58.588  1.00  0.00           C  
ATOM   3334  HD2 TYR   211      60.097  38.658  57.852  1.00  0.00           H  
ATOM   3335  C   TYR   211      58.703  35.417  59.838  1.00  0.00           C  
ATOM   3336  O   TYR   211      58.471  35.070  58.677  1.00  0.00           O  
ATOM   3337  N   GLN   212      58.539  34.520  60.807  1.00  0.00           N  
ATOM   3338  H   GLN   212      58.820  34.729  61.755  1.00  0.00           H  
ATOM   3339  CA  GLN   212      58.216  33.137  60.539  1.00  0.00           C  
ATOM   3340  HA  GLN   212      58.688  32.925  59.579  1.00  0.00           H  
ATOM   3341  CB  GLN   212      58.807  32.281  61.689  1.00  0.00           C  
ATOM   3342  HB2 GLN   212      58.571  32.771  62.634  1.00  0.00           H  
ATOM   3343  HB3 GLN   212      58.266  31.335  61.666  1.00  0.00           H  
ATOM   3344  CG  GLN   212      60.315  32.130  61.545  1.00  0.00           C  
ATOM   3345  HG2 GLN   212      60.783  32.511  60.638  1.00  0.00           H  
ATOM   3346  HG3 GLN   212      60.781  32.708  62.344  1.00  0.00           H  
ATOM   3347  CD  GLN   212      60.802  30.694  61.629  1.00  0.00           C  
ATOM   3348  OE1 GLN   212      61.375  30.195  60.691  1.00  0.00           O  
ATOM   3349  NE2 GLN   212      60.593  30.003  62.722  1.00  0.00           N  
ATOM   3350 HE21 GLN   212      60.196  30.432  63.546  1.00  0.00           H  
ATOM   3351 HE22 GLN   212      60.762  29.008  62.751  1.00  0.00           H  
ATOM   3352  C   GLN   212      56.751  32.913  60.427  1.00  0.00           C  
ATOM   3353  O   GLN   212      56.351  31.977  59.705  1.00  0.00           O  
ATOM   3354  N   ILE   213      55.837  33.607  61.171  1.00  0.00           N  
ATOM   3355  H   ILE   213      56.149  34.219  61.911  1.00  0.00           H  
ATOM   3356  CA  ILE   213      54.392  33.747  60.805  1.00  0.00           C  
ATOM   3357  HA  ILE   213      53.997  32.731  60.802  1.00  0.00           H  
ATOM   3358  CB  ILE   213      53.500  34.528  61.838  1.00  0.00           C  
ATOM   3359  HB  ILE   213      53.711  35.582  61.661  1.00  0.00           H  
ATOM   3360  CG2 ILE   213      52.082  34.186  61.561  1.00  0.00           C  
ATOM   3361 HG21 ILE   213      51.849  33.185  61.926  1.00  0.00           H  
ATOM   3362 HG22 ILE   213      51.356  34.918  61.914  1.00  0.00           H  
ATOM   3363 HG23 ILE   213      51.851  34.349  60.509  1.00  0.00           H  
ATOM   3364  CG1 ILE   213      53.870  34.175  63.295  1.00  0.00           C  
ATOM   3365 HG12 ILE   213      53.828  33.089  63.379  1.00  0.00           H  
ATOM   3366 HG13 ILE   213      54.908  34.455  63.476  1.00  0.00           H  
ATOM   3367  CD1 ILE   213      52.989  34.810  64.390  1.00  0.00           C  
ATOM   3368 HD11 ILE   213      53.548  35.445  65.077  1.00  0.00           H  
ATOM   3369 HD12 ILE   213      52.147  35.379  63.997  1.00  0.00           H  
ATOM   3370 HD13 ILE   213      52.824  33.961  65.054  1.00  0.00           H  
ATOM   3371  C   ILE   213      54.229  34.263  59.378  1.00  0.00           C  
ATOM   3372  O   ILE   213      53.570  33.611  58.571  1.00  0.00           O  
ATOM   3373  N   LEU   214      54.862  35.400  59.044  1.00  0.00           N  
ATOM   3374  H   LEU   214      55.351  35.816  59.824  1.00  0.00           H  
ATOM   3375  CA  LEU   214      54.721  36.120  57.765  1.00  0.00           C  
ATOM   3376  HA  LEU   214      53.651  36.224  57.586  1.00  0.00           H  
ATOM   3377  CB  LEU   214      55.559  37.416  57.878  1.00  0.00           C  
ATOM   3378  HB2 LEU   214      55.090  37.904  58.732  1.00  0.00           H  
ATOM   3379  HB3 LEU   214      56.575  37.129  58.148  1.00  0.00           H  
ATOM   3380  CG  LEU   214      55.669  38.282  56.631  1.00  0.00           C  
ATOM   3381  HG  LEU   214      56.241  37.686  55.919  1.00  0.00           H  
ATOM   3382  CD1 LEU   214      54.338  38.674  56.033  1.00  0.00           C  
ATOM   3383 HD11 LEU   214      53.687  37.851  55.741  1.00  0.00           H  
ATOM   3384 HD12 LEU   214      53.817  39.124  56.878  1.00  0.00           H  
ATOM   3385 HD13 LEU   214      54.578  39.242  55.134  1.00  0.00           H  
ATOM   3386  CD2 LEU   214      56.499  39.538  57.034  1.00  0.00           C  
ATOM   3387 HD21 LEU   214      57.554  39.352  57.237  1.00  0.00           H  
ATOM   3388 HD22 LEU   214      56.494  40.155  56.135  1.00  0.00           H  
ATOM   3389 HD23 LEU   214      55.904  40.051  57.790  1.00  0.00           H  
ATOM   3390  C   LEU   214      55.110  35.310  56.480  1.00  0.00           C  
ATOM   3391  O   LEU   214      54.404  35.314  55.452  1.00  0.00           O  
ATOM   3392  N   GLU   215      56.234  34.606  56.495  1.00  0.00           N  
ATOM   3393  H   GLU   215      56.966  34.696  57.186  1.00  0.00           H  
ATOM   3394  CA  GLU   215      56.632  33.658  55.432  1.00  0.00           C  
ATOM   3395  HA  GLU   215      56.827  34.288  54.564  1.00  0.00           H  
ATOM   3396  CB  GLU   215      57.972  32.945  55.818  1.00  0.00           C  
ATOM   3397  HB2 GLU   215      58.701  33.687  56.145  1.00  0.00           H  
ATOM   3398  HB3 GLU   215      57.791  32.316  56.689  1.00  0.00           H  
ATOM   3399  CG  GLU   215      58.517  31.961  54.855  1.00  0.00           C  
ATOM   3400  HG2 GLU   215      58.660  31.001  55.350  1.00  0.00           H  
ATOM   3401  HG3 GLU   215      57.744  31.940  54.086  1.00  0.00           H  
ATOM   3402  CD  GLU   215      59.853  32.466  54.296  1.00  0.00           C  
ATOM   3403  OE1 GLU   215      59.837  33.385  53.488  1.00  0.00           O  
ATOM   3404  OE2 GLU   215      60.933  32.028  54.759  1.00  0.00           O  
ATOM   3405  C   GLU   215      55.498  32.702  55.028  1.00  0.00           C  
ATOM   3406  O   GLU   215      55.212  32.569  53.876  1.00  0.00           O  
ATOM   3407  N   LYS   216      54.931  32.084  56.034  1.00  0.00           N  
ATOM   3408  H   LYS   216      55.119  32.346  56.991  1.00  0.00           H  
ATOM   3409  CA  LYS   216      53.933  31.018  55.902  1.00  0.00           C  
ATOM   3410  HA  LYS   216      54.199  30.361  55.074  1.00  0.00           H  
ATOM   3411  CB  LYS   216      53.921  30.057  57.137  1.00  0.00           C  
ATOM   3412  HB2 LYS   216      54.114  30.591  58.067  1.00  0.00           H  
ATOM   3413  HB3 LYS   216      52.911  29.646  57.134  1.00  0.00           H  
ATOM   3414  CG  LYS   216      55.035  28.996  57.056  1.00  0.00           C  
ATOM   3415  HG2 LYS   216      54.893  28.523  56.084  1.00  0.00           H  
ATOM   3416  HG3 LYS   216      55.971  29.534  56.911  1.00  0.00           H  
ATOM   3417  CD  LYS   216      54.966  28.025  58.219  1.00  0.00           C  
ATOM   3418  HD2 LYS   216      54.220  27.240  58.088  1.00  0.00           H  
ATOM   3419  HD3 LYS   216      55.950  27.563  58.297  1.00  0.00           H  
ATOM   3420  CE  LYS   216      54.914  28.710  59.595  1.00  0.00           C  
ATOM   3421  HE2 LYS   216      54.166  29.491  59.461  1.00  0.00           H  
ATOM   3422  HE3 LYS   216      54.537  27.983  60.314  1.00  0.00           H  
ATOM   3423  NZ  LYS   216      56.120  29.348  60.177  1.00  0.00           N  
ATOM   3424  HZ1 LYS   216      56.239  30.232  59.701  1.00  0.00           H  
ATOM   3425  HZ2 LYS   216      55.893  29.623  61.122  1.00  0.00           H  
ATOM   3426  HZ3 LYS   216      56.950  28.774  60.219  1.00  0.00           H  
ATOM   3427  C   LYS   216      52.576  31.643  55.668  1.00  0.00           C  
ATOM   3428  O   LYS   216      51.677  31.008  55.094  1.00  0.00           O  
ATOM   3429  N   GLY   217      52.361  32.851  56.166  1.00  0.00           N  
ATOM   3430  H   GLY   217      53.101  33.269  56.712  1.00  0.00           H  
ATOM   3431  CA  GLY   217      51.105  33.627  55.951  1.00  0.00           C  
ATOM   3432  HA2 GLY   217      50.246  33.037  56.270  1.00  0.00           H  
ATOM   3433  HA3 GLY   217      51.090  34.628  56.382  1.00  0.00           H  
ATOM   3434  C   GLY   217      50.948  33.940  54.441  1.00  0.00           C  
ATOM   3435  O   GLY   217      49.997  33.588  53.730  1.00  0.00           O  
ATOM   3436  N   ALA   218      52.011  34.484  53.874  1.00  0.00           N  
ATOM   3437  H   ALA   218      52.695  34.818  54.539  1.00  0.00           H  
ATOM   3438  CA  ALA   218      52.381  34.721  52.459  1.00  0.00           C  
ATOM   3439  HA  ALA   218      51.710  35.443  51.994  1.00  0.00           H  
ATOM   3440  CB  ALA   218      53.798  35.338  52.355  1.00  0.00           C  
ATOM   3441  HB1 ALA   218      54.427  34.711  52.987  1.00  0.00           H  
ATOM   3442  HB2 ALA   218      54.056  35.270  51.298  1.00  0.00           H  
ATOM   3443  HB3 ALA   218      53.840  36.332  52.801  1.00  0.00           H  
ATOM   3444  C   ALA   218      52.197  33.336  51.589  1.00  0.00           C  
ATOM   3445  O   ALA   218      51.752  33.360  50.455  1.00  0.00           O  
ATOM   3446  N   ALA   219      52.609  32.223  52.168  1.00  0.00           N  
ATOM   3447  H   ALA   219      52.976  32.279  53.107  1.00  0.00           H  
ATOM   3448  CA  ALA   219      52.319  30.837  51.587  1.00  0.00           C  
ATOM   3449  HA  ALA   219      52.590  30.773  50.533  1.00  0.00           H  
ATOM   3450  CB  ALA   219      53.282  29.815  52.191  1.00  0.00           C  
ATOM   3451  HB1 ALA   219      53.199  28.824  51.744  1.00  0.00           H  
ATOM   3452  HB2 ALA   219      54.267  30.197  51.924  1.00  0.00           H  
ATOM   3453  HB3 ALA   219      53.103  29.799  53.266  1.00  0.00           H  
ATOM   3454  C   ALA   219      50.840  30.386  51.607  1.00  0.00           C  
ATOM   3455  O   ALA   219      50.386  29.845  50.625  1.00  0.00           O  
ATOM   3456  N   LYS   220      50.020  30.775  52.627  1.00  0.00           N  
ATOM   3457  H   LYS   220      50.418  31.045  53.516  1.00  0.00           H  
ATOM   3458  CA  LYS   220      48.575  30.585  52.477  1.00  0.00           C  
ATOM   3459  HA  LYS   220      48.424  29.559  52.140  1.00  0.00           H  
ATOM   3460  CB  LYS   220      48.056  30.574  53.954  1.00  0.00           C  
ATOM   3461  HB2 LYS   220      48.038  31.579  54.373  1.00  0.00           H  
ATOM   3462  HB3 LYS   220      46.988  30.404  53.820  1.00  0.00           H  
ATOM   3463  CG  LYS   220      48.511  29.367  54.772  1.00  0.00           C  
ATOM   3464  HG2 LYS   220      48.208  28.514  54.164  1.00  0.00           H  
ATOM   3465  HG3 LYS   220      49.583  29.215  54.650  1.00  0.00           H  
ATOM   3466  CD  LYS   220      48.079  29.466  56.291  1.00  0.00           C  
ATOM   3467  HD2 LYS   220      47.089  29.920  56.313  1.00  0.00           H  
ATOM   3468  HD3 LYS   220      47.904  28.487  56.738  1.00  0.00           H  
ATOM   3469  CE  LYS   220      49.077  30.354  57.051  1.00  0.00           C  
ATOM   3470  HE2 LYS   220      50.099  30.033  56.849  1.00  0.00           H  
ATOM   3471  HE3 LYS   220      49.051  31.372  56.663  1.00  0.00           H  
ATOM   3472  NZ  LYS   220      48.796  30.390  58.520  1.00  0.00           N  
ATOM   3473  HZ1 LYS   220      49.361  31.090  58.979  1.00  0.00           H  
ATOM   3474  HZ2 LYS   220      47.850  30.715  58.656  1.00  0.00           H  
ATOM   3475  HZ3 LYS   220      48.908  29.506  58.995  1.00  0.00           H  
ATOM   3476  C   LYS   220      47.813  31.645  51.584  1.00  0.00           C  
ATOM   3477  O   LYS   220      46.690  31.414  51.226  1.00  0.00           O  
ATOM   3478  N   ARG   221      48.412  32.739  51.166  1.00  0.00           N  
ATOM   3479  H   ARG   221      49.394  32.902  51.337  1.00  0.00           H  
ATOM   3480  CA  ARG   221      47.765  33.795  50.277  1.00  0.00           C  
ATOM   3481  HA  ARG   221      46.797  34.131  50.649  1.00  0.00           H  
ATOM   3482  CB  ARG   221      48.706  34.986  50.395  1.00  0.00           C  
ATOM   3483  HB2 ARG   221      49.129  35.134  51.389  1.00  0.00           H  
ATOM   3484  HB3 ARG   221      49.566  34.890  49.733  1.00  0.00           H  
ATOM   3485  CG  ARG   221      47.955  36.300  49.950  1.00  0.00           C  
ATOM   3486  HG2 ARG   221      46.885  36.186  50.122  1.00  0.00           H  
ATOM   3487  HG3 ARG   221      48.337  37.160  50.500  1.00  0.00           H  
ATOM   3488  CD  ARG   221      48.195  36.475  48.442  1.00  0.00           C  
ATOM   3489  HD2 ARG   221      49.247  36.635  48.205  1.00  0.00           H  
ATOM   3490  HD3 ARG   221      47.783  35.703  47.792  1.00  0.00           H  
ATOM   3491  NE  ARG   221      47.414  37.662  47.941  1.00  0.00           N  
ATOM   3492  HE  ARG   221      46.417  37.553  47.823  1.00  0.00           H  
ATOM   3493  CZ  ARG   221      47.783  38.856  47.660  1.00  0.00           C  
ATOM   3494  NH1 ARG   221      49.020  39.207  47.802  1.00  0.00           N  
ATOM   3495 HH11 ARG   221      49.660  38.659  48.360  1.00  0.00           H  
ATOM   3496 HH12 ARG   221      49.287  40.080  47.372  1.00  0.00           H  
ATOM   3497  NH2 ARG   221      46.952  39.716  47.084  1.00  0.00           N  
ATOM   3498 HH21 ARG   221      46.016  39.401  46.871  1.00  0.00           H  
ATOM   3499 HH22 ARG   221      47.117  40.712  47.104  1.00  0.00           H  
ATOM   3500  C   ARG   221      47.450  33.348  48.893  1.00  0.00           C  
ATOM   3501  O   ARG   221      48.344  32.946  48.182  1.00  0.00           O  
ATOM   3502  N   THR   222      46.216  33.536  48.473  1.00  0.00           N  
ATOM   3503  H   THR   222      45.560  33.865  49.167  1.00  0.00           H  
ATOM   3504  CA  THR   222      45.611  32.830  47.296  1.00  0.00           C  
ATOM   3505  HA  THR   222      45.962  31.818  47.494  1.00  0.00           H  
ATOM   3506  CB  THR   222      44.030  32.769  47.337  1.00  0.00           C  
ATOM   3507  HB  THR   222      43.598  33.770  47.301  1.00  0.00           H  
ATOM   3508  CG2 THR   222      43.380  31.874  46.216  1.00  0.00           C  
ATOM   3509 HG21 THR   222      43.228  32.399  45.272  1.00  0.00           H  
ATOM   3510 HG22 THR   222      43.906  30.931  46.071  1.00  0.00           H  
ATOM   3511 HG23 THR   222      42.351  31.639  46.485  1.00  0.00           H  
ATOM   3512  OG1 THR   222      43.616  32.038  48.483  1.00  0.00           O  
ATOM   3513  HG1 THR   222      43.587  32.600  49.261  1.00  0.00           H  
ATOM   3514  C   THR   222      46.154  33.345  46.017  1.00  0.00           C  
ATOM   3515  O   THR   222      46.170  34.519  45.752  1.00  0.00           O  
ATOM   3516  N   THR   223      46.627  32.403  45.225  1.00  0.00           N  
ATOM   3517  H   THR   223      46.334  31.492  45.545  1.00  0.00           H  
ATOM   3518  CA  THR   223      47.263  32.556  43.950  1.00  0.00           C  
ATOM   3519  HA  THR   223      46.991  33.533  43.549  1.00  0.00           H  
ATOM   3520  CB  THR   223      48.816  32.687  44.039  1.00  0.00           C  
ATOM   3521  HB  THR   223      49.070  33.570  44.626  1.00  0.00           H  
ATOM   3522  CG2 THR   223      49.339  31.429  44.669  1.00  0.00           C  
ATOM   3523 HG21 THR   223      49.000  30.561  44.104  1.00  0.00           H  
ATOM   3524 HG22 THR   223      50.426  31.492  44.620  1.00  0.00           H  
ATOM   3525 HG23 THR   223      49.095  31.413  45.731  1.00  0.00           H  
ATOM   3526  OG1 THR   223      49.454  32.825  42.798  1.00  0.00           O  
ATOM   3527  HG1 THR   223      49.144  33.627  42.372  1.00  0.00           H  
ATOM   3528  C   THR   223      46.927  31.437  42.906  1.00  0.00           C  
ATOM   3529  O   THR   223      46.656  30.275  43.180  1.00  0.00           O  
ATOM   3530  N   ALA   224      46.761  31.875  41.673  1.00  0.00           N  
ATOM   3531  H   ALA   224      46.991  32.828  41.431  1.00  0.00           H  
ATOM   3532  CA  ALA   224      46.473  31.024  40.554  1.00  0.00           C  
ATOM   3533  HA  ALA   224      46.903  30.033  40.706  1.00  0.00           H  
ATOM   3534  CB  ALA   224      44.994  30.796  40.423  1.00  0.00           C  
ATOM   3535  HB1 ALA   224      44.450  30.796  41.368  1.00  0.00           H  
ATOM   3536  HB2 ALA   224      44.628  31.507  39.683  1.00  0.00           H  
ATOM   3537  HB3 ALA   224      44.919  29.851  39.885  1.00  0.00           H  
ATOM   3538  C   ALA   224      47.148  31.666  39.334  1.00  0.00           C  
ATOM   3539  O   ALA   224      47.619  32.797  39.449  1.00  0.00           O  
ATOM   3540  N   ALA   225      47.218  31.021  38.163  1.00  0.00           N  
ATOM   3541  H   ALA   225      46.898  30.064  38.178  1.00  0.00           H  
ATOM   3542  CA  ALA   225      47.817  31.677  36.995  1.00  0.00           C  
ATOM   3543  HA  ALA   225      48.592  32.359  37.343  1.00  0.00           H  
ATOM   3544  CB  ALA   225      48.407  30.579  36.128  1.00  0.00           C  
ATOM   3545  HB1 ALA   225      49.032  31.134  35.429  1.00  0.00           H  
ATOM   3546  HB2 ALA   225      48.900  29.760  36.653  1.00  0.00           H  
ATOM   3547  HB3 ALA   225      47.541  30.084  35.688  1.00  0.00           H  
ATOM   3548  C   ALA   225      46.810  32.559  36.302  1.00  0.00           C  
ATOM   3549  O   ALA   225      45.629  32.205  36.125  1.00  0.00           O  
ATOM   3550  N   THR   226      47.270  33.753  35.903  1.00  0.00           N  
ATOM   3551  H   THR   226      48.209  34.028  36.154  1.00  0.00           H  
ATOM   3552  CA  THR   226      46.807  34.456  34.684  1.00  0.00           C  
ATOM   3553  HA  THR   226      45.842  34.049  34.380  1.00  0.00           H  
ATOM   3554  CB  THR   226      46.601  36.002  34.898  1.00  0.00           C  
ATOM   3555  HB  THR   226      46.369  36.484  33.948  1.00  0.00           H  
ATOM   3556  CG2 THR   226      45.688  36.432  36.009  1.00  0.00           C  
ATOM   3557 HG21 THR   226      46.024  35.872  36.881  1.00  0.00           H  
ATOM   3558 HG22 THR   226      45.675  37.520  36.083  1.00  0.00           H  
ATOM   3559 HG23 THR   226      44.705  36.109  35.664  1.00  0.00           H  
ATOM   3560  OG1 THR   226      47.888  36.619  35.008  1.00  0.00           O  
ATOM   3561  HG1 THR   226      47.755  37.346  35.621  1.00  0.00           H  
ATOM   3562  C   THR   226      47.769  34.138  33.505  1.00  0.00           C  
ATOM   3563  O   THR   226      48.858  33.561  33.653  1.00  0.00           O  
ATOM   3564  N   LEU   227      47.492  34.592  32.275  1.00  0.00           N  
ATOM   3565  H   LEU   227      46.571  34.993  32.168  1.00  0.00           H  
ATOM   3566  CA  LEU   227      48.298  34.530  31.067  1.00  0.00           C  
ATOM   3567  HA  LEU   227      48.707  33.531  30.915  1.00  0.00           H  
ATOM   3568  CB  LEU   227      47.415  35.041  29.900  1.00  0.00           C  
ATOM   3569  HB2 LEU   227      46.997  36.002  30.198  1.00  0.00           H  
ATOM   3570  HB3 LEU   227      48.073  35.262  29.059  1.00  0.00           H  
ATOM   3571  CG  LEU   227      46.267  34.073  29.418  1.00  0.00           C  
ATOM   3572  HG  LEU   227      45.759  33.765  30.332  1.00  0.00           H  
ATOM   3573  CD1 LEU   227      45.283  34.917  28.619  1.00  0.00           C  
ATOM   3574 HD11 LEU   227      44.474  34.311  28.212  1.00  0.00           H  
ATOM   3575 HD12 LEU   227      44.815  35.717  29.192  1.00  0.00           H  
ATOM   3576 HD13 LEU   227      45.842  35.513  27.898  1.00  0.00           H  
ATOM   3577  CD2 LEU   227      46.756  32.936  28.568  1.00  0.00           C  
ATOM   3578 HD21 LEU   227      47.202  33.266  27.631  1.00  0.00           H  
ATOM   3579 HD22 LEU   227      47.616  32.561  29.124  1.00  0.00           H  
ATOM   3580 HD23 LEU   227      45.988  32.165  28.508  1.00  0.00           H  
ATOM   3581  C   LEU   227      49.510  35.385  31.219  1.00  0.00           C  
ATOM   3582  O   LEU   227      50.621  35.098  30.650  1.00  0.00           O  
ATOM   3583  N   MET   228      49.376  36.566  31.740  1.00  0.00           N  
ATOM   3584  H   MET   228      48.411  36.826  31.888  1.00  0.00           H  
ATOM   3585  CA  MET   228      50.586  37.387  32.140  1.00  0.00           C  
ATOM   3586  HA  MET   228      51.224  37.315  31.259  1.00  0.00           H  
ATOM   3587  CB  MET   228      50.259  38.900  32.433  1.00  0.00           C  
ATOM   3588  HB2 MET   228      49.609  39.201  31.612  1.00  0.00           H  
ATOM   3589  HB3 MET   228      49.670  38.929  33.350  1.00  0.00           H  
ATOM   3590  CG  MET   228      51.321  39.888  32.673  1.00  0.00           C  
ATOM   3591  HG2 MET   228      50.863  40.841  32.937  1.00  0.00           H  
ATOM   3592  HG3 MET   228      51.836  39.680  33.611  1.00  0.00           H  
ATOM   3593  SD  MET   228      52.622  40.056  31.382  1.00  0.00           S  
ATOM   3594  CE  MET   228      51.564  41.096  30.411  1.00  0.00           C  
ATOM   3595  HE1 MET   228      51.883  40.812  29.409  1.00  0.00           H  
ATOM   3596  HE2 MET   228      50.495  40.885  30.441  1.00  0.00           H  
ATOM   3597  HE3 MET   228      51.686  42.147  30.671  1.00  0.00           H  
ATOM   3598  C   MET   228      51.352  36.815  33.350  1.00  0.00           C  
ATOM   3599  O   MET   228      52.559  36.994  33.319  1.00  0.00           O  
ATOM   3600  N   ASN   229      50.711  36.261  34.408  1.00  0.00           N  
ATOM   3601  H   ASN   229      49.750  35.990  34.257  1.00  0.00           H  
ATOM   3602  CA  ASN   229      51.328  36.004  35.707  1.00  0.00           C  
ATOM   3603  HA  ASN   229      52.417  35.978  35.681  1.00  0.00           H  
ATOM   3604  CB  ASN   229      50.924  37.107  36.689  1.00  0.00           C  
ATOM   3605  HB2 ASN   229      50.953  38.085  36.208  1.00  0.00           H  
ATOM   3606  HB3 ASN   229      49.853  37.110  36.889  1.00  0.00           H  
ATOM   3607  CG  ASN   229      51.756  37.236  37.972  1.00  0.00           C  
ATOM   3608  OD1 ASN   229      52.630  36.448  38.275  1.00  0.00           O  
ATOM   3609  ND2 ASN   229      51.458  38.254  38.753  1.00  0.00           N  
ATOM   3610 HD21 ASN   229      52.025  38.449  39.565  1.00  0.00           H  
ATOM   3611 HD22 ASN   229      50.530  38.642  38.660  1.00  0.00           H  
ATOM   3612  C   ASN   229      50.901  34.612  36.120  1.00  0.00           C  
ATOM   3613  O   ASN   229      49.867  34.460  36.743  1.00  0.00           O  
ATOM   3614  N   ALA   230      51.778  33.667  35.875  1.00  0.00           N  
ATOM   3615  H   ALA   230      52.678  33.898  35.479  1.00  0.00           H  
ATOM   3616  CA  ALA   230      51.700  32.283  36.446  1.00  0.00           C  
ATOM   3617  HA  ALA   230      50.747  31.896  36.085  1.00  0.00           H  
ATOM   3618  CB  ALA   230      52.883  31.425  36.011  1.00  0.00           C  
ATOM   3619  HB1 ALA   230      53.811  31.800  36.444  1.00  0.00           H  
ATOM   3620  HB2 ALA   230      52.804  30.370  36.275  1.00  0.00           H  
ATOM   3621  HB3 ALA   230      52.935  31.489  34.924  1.00  0.00           H  
ATOM   3622  C   ALA   230      51.678  32.266  38.009  1.00  0.00           C  
ATOM   3623  O   ALA   230      51.502  31.244  38.665  1.00  0.00           O  
ATOM   3624  N   TYR   231      52.011  33.403  38.650  1.00  0.00           N  
ATOM   3625  H   TYR   231      52.353  34.187  38.113  1.00  0.00           H  
ATOM   3626  CA  TYR   231      51.878  33.518  40.099  1.00  0.00           C  
ATOM   3627  HA  TYR   231      51.389  32.617  40.468  1.00  0.00           H  
ATOM   3628  CB  TYR   231      53.221  33.606  40.862  1.00  0.00           C  
ATOM   3629  HB2 TYR   231      53.692  34.441  40.342  1.00  0.00           H  
ATOM   3630  HB3 TYR   231      53.132  33.840  41.922  1.00  0.00           H  
ATOM   3631  CG  TYR   231      54.081  32.355  40.800  1.00  0.00           C  
ATOM   3632  CD1 TYR   231      53.955  31.412  41.843  1.00  0.00           C  
ATOM   3633  HD1 TYR   231      53.246  31.677  42.614  1.00  0.00           H  
ATOM   3634  CE1 TYR   231      54.600  30.169  41.784  1.00  0.00           C  
ATOM   3635  HE1 TYR   231      54.399  29.390  42.505  1.00  0.00           H  
ATOM   3636  CZ  TYR   231      55.356  29.849  40.604  1.00  0.00           C  
ATOM   3637  OH  TYR   231      55.877  28.595  40.402  1.00  0.00           O  
ATOM   3638  HH  TYR   231      56.061  28.383  39.484  1.00  0.00           H  
ATOM   3639  CE2 TYR   231      55.486  30.768  39.629  1.00  0.00           C  
ATOM   3640  HE2 TYR   231      56.070  30.502  38.761  1.00  0.00           H  
ATOM   3641  CD2 TYR   231      54.896  32.047  39.683  1.00  0.00           C  
ATOM   3642  HD2 TYR   231      54.998  32.829  38.945  1.00  0.00           H  
ATOM   3643  C   TYR   231      50.947  34.732  40.532  1.00  0.00           C  
ATOM   3644  O   TYR   231      51.132  35.357  41.585  1.00  0.00           O  
ATOM   3645  N   SER   232      49.987  35.106  39.700  1.00  0.00           N  
ATOM   3646  H   SER   232      49.826  34.433  38.965  1.00  0.00           H  
ATOM   3647  CA  SER   232      48.965  36.122  39.968  1.00  0.00           C  
ATOM   3648  HA  SER   232      49.423  37.104  39.850  1.00  0.00           H  
ATOM   3649  CB  SER   232      47.875  36.157  38.868  1.00  0.00           C  
ATOM   3650  HB2 SER   232      48.449  36.058  37.946  1.00  0.00           H  
ATOM   3651  HB3 SER   232      47.218  35.293  38.969  1.00  0.00           H  
ATOM   3652  OG  SER   232      47.102  37.357  38.977  1.00  0.00           O  
ATOM   3653  HG  SER   232      47.663  38.104  38.756  1.00  0.00           H  
ATOM   3654  C   SER   232      48.354  35.942  41.372  1.00  0.00           C  
ATOM   3655  O   SER   232      47.955  34.863  41.758  1.00  0.00           O  
ATOM   3656  N   SER   233      48.247  37.027  42.103  1.00  0.00           N  
ATOM   3657  H   SER   233      48.620  37.933  41.860  1.00  0.00           H  
ATOM   3658  CA  SER   233      47.560  37.121  43.439  1.00  0.00           C  
ATOM   3659  HA  SER   233      47.671  36.288  44.133  1.00  0.00           H  
ATOM   3660  CB  SER   233      48.026  38.411  44.109  1.00  0.00           C  
ATOM   3661  HB2 SER   233      47.588  39.240  43.555  1.00  0.00           H  
ATOM   3662  HB3 SER   233      47.648  38.309  45.126  1.00  0.00           H  
ATOM   3663  OG  SER   233      49.495  38.561  44.037  1.00  0.00           O  
ATOM   3664  HG  SER   233      50.028  37.823  44.341  1.00  0.00           H  
ATOM   3665  C   SER   233      46.056  37.319  43.230  1.00  0.00           C  
ATOM   3666  O   SER   233      45.575  38.411  42.965  1.00  0.00           O  
ATOM   3667  N   ARG   234      45.267  36.233  43.317  1.00  0.00           N  
ATOM   3668  H   ARG   234      45.825  35.391  43.328  1.00  0.00           H  
ATOM   3669  CA  ARG   234      43.828  36.158  42.964  1.00  0.00           C  
ATOM   3670  HA  ARG   234      43.659  36.833  42.125  1.00  0.00           H  
ATOM   3671  CB  ARG   234      43.390  34.748  42.703  1.00  0.00           C  
ATOM   3672  HB2 ARG   234      43.762  34.166  43.546  1.00  0.00           H  
ATOM   3673  HB3 ARG   234      42.301  34.702  42.691  1.00  0.00           H  
ATOM   3674  CG  ARG   234      43.903  34.185  41.390  1.00  0.00           C  
ATOM   3675  HG2 ARG   234      44.988  34.286  41.420  1.00  0.00           H  
ATOM   3676  HG3 ARG   234      43.572  33.156  41.255  1.00  0.00           H  
ATOM   3677  CD  ARG   234      43.422  34.739  40.060  1.00  0.00           C  
ATOM   3678  HD2 ARG   234      43.452  33.870  39.402  1.00  0.00           H  
ATOM   3679  HD3 ARG   234      42.387  35.072  40.137  1.00  0.00           H  
ATOM   3680  NE  ARG   234      44.141  35.997  39.656  1.00  0.00           N  
ATOM   3681  HE  ARG   234      45.060  36.215  40.015  1.00  0.00           H  
ATOM   3682  CZ  ARG   234      43.733  36.826  38.681  1.00  0.00           C  
ATOM   3683  NH1 ARG   234      42.687  36.604  37.987  1.00  0.00           N  
ATOM   3684 HH11 ARG   234      42.223  35.709  38.045  1.00  0.00           H  
ATOM   3685 HH12 ARG   234      42.366  37.282  37.311  1.00  0.00           H  
ATOM   3686  NH2 ARG   234      44.315  37.940  38.336  1.00  0.00           N  
ATOM   3687 HH21 ARG   234      45.207  38.217  38.722  1.00  0.00           H  
ATOM   3688 HH22 ARG   234      43.980  38.544  37.599  1.00  0.00           H  
ATOM   3689  C   ARG   234      42.984  36.757  44.086  1.00  0.00           C  
ATOM   3690  O   ARG   234      41.794  37.208  43.989  1.00  0.00           O  
ATOM   3691  N   SER   235      43.468  36.679  45.343  1.00  0.00           N  
ATOM   3692  H   SER   235      44.448  36.435  45.345  1.00  0.00           H  
ATOM   3693  CA  SER   235      42.895  37.393  46.531  1.00  0.00           C  
ATOM   3694  HA  SER   235      41.807  37.391  46.452  1.00  0.00           H  
ATOM   3695  CB  SER   235      43.261  36.671  47.870  1.00  0.00           C  
ATOM   3696  HB2 SER   235      42.709  37.193  48.651  1.00  0.00           H  
ATOM   3697  HB3 SER   235      43.105  35.592  47.868  1.00  0.00           H  
ATOM   3698  OG  SER   235      44.670  36.842  48.192  1.00  0.00           O  
ATOM   3699  HG  SER   235      44.806  36.267  48.949  1.00  0.00           H  
ATOM   3700  C   SER   235      43.334  38.890  46.563  1.00  0.00           C  
ATOM   3701  O   SER   235      44.430  39.202  46.096  1.00  0.00           O  
ATOM   3702  N   HIE   236      42.543  39.768  47.255  1.00  0.00           N  
ATOM   3703  H   HIE   236      41.835  39.322  47.820  1.00  0.00           H  
ATOM   3704  CA  HIE   236      43.038  41.043  47.727  1.00  0.00           C  
ATOM   3705  HA  HIE   236      43.822  41.434  47.079  1.00  0.00           H  
ATOM   3706  CB  HIE   236      41.927  42.083  47.720  1.00  0.00           C  
ATOM   3707  HB2 HIE   236      41.260  41.747  48.513  1.00  0.00           H  
ATOM   3708  HB3 HIE   236      42.407  43.044  47.904  1.00  0.00           H  
ATOM   3709  CG  HIE   236      41.222  42.253  46.400  1.00  0.00           C  
ATOM   3710  ND1 HIE   236      41.755  43.017  45.367  1.00  0.00           N  
ATOM   3711  CE1 HIE   236      40.800  42.964  44.359  1.00  0.00           C  
ATOM   3712  HE1 HIE   236      40.962  43.315  43.350  1.00  0.00           H  
ATOM   3713  NE2 HIE   236      39.780  42.213  44.786  1.00  0.00           N  
ATOM   3714  HE2 HIE   236      38.955  42.106  44.213  1.00  0.00           H  
ATOM   3715  CD2 HIE   236      39.988  41.806  46.066  1.00  0.00           C  
ATOM   3716  HD2 HIE   236      39.302  41.339  46.758  1.00  0.00           H  
ATOM   3717  C   HIE   236      43.614  40.887  49.121  1.00  0.00           C  
ATOM   3718  O   HIE   236      42.947  40.280  49.922  1.00  0.00           O  
ATOM   3719  N   SER   237      44.867  41.311  49.460  1.00  0.00           N  
ATOM   3720  H   SER   237      45.501  41.774  48.824  1.00  0.00           H  
ATOM   3721  CA  SER   237      45.421  41.017  50.792  1.00  0.00           C  
ATOM   3722  HA  SER   237      44.801  40.357  51.399  1.00  0.00           H  
ATOM   3723  CB  SER   237      46.803  40.422  50.639  1.00  0.00           C  
ATOM   3724  HB2 SER   237      46.619  39.623  49.922  1.00  0.00           H  
ATOM   3725  HB3 SER   237      47.595  41.023  50.192  1.00  0.00           H  
ATOM   3726  OG  SER   237      47.236  39.840  51.835  1.00  0.00           O  
ATOM   3727  HG  SER   237      46.529  39.333  52.241  1.00  0.00           H  
ATOM   3728  C   SER   237      45.650  42.375  51.489  1.00  0.00           C  
ATOM   3729  O   SER   237      45.691  43.377  50.792  1.00  0.00           O  
ATOM   3730  N   VAL   238      45.823  42.359  52.874  1.00  0.00           N  
ATOM   3731  H   VAL   238      45.592  41.497  53.347  1.00  0.00           H  
ATOM   3732  CA  VAL   238      46.185  43.621  53.586  1.00  0.00           C  
ATOM   3733  HA  VAL   238      46.904  44.158  52.967  1.00  0.00           H  
ATOM   3734  CB  VAL   238      45.003  44.594  53.773  1.00  0.00           C  
ATOM   3735  HB  VAL   238      44.712  44.986  52.799  1.00  0.00           H  
ATOM   3736  CG1 VAL   238      43.785  43.949  54.409  1.00  0.00           C  
ATOM   3737 HG11 VAL   238      43.992  43.412  55.335  1.00  0.00           H  
ATOM   3738 HG12 VAL   238      43.088  44.749  54.658  1.00  0.00           H  
ATOM   3739 HG13 VAL   238      43.402  43.189  53.728  1.00  0.00           H  
ATOM   3740  CG2 VAL   238      45.362  45.734  54.656  1.00  0.00           C  
ATOM   3741 HG21 VAL   238      46.313  46.145  54.317  1.00  0.00           H  
ATOM   3742 HG22 VAL   238      44.662  46.560  54.784  1.00  0.00           H  
ATOM   3743 HG23 VAL   238      45.560  45.349  55.656  1.00  0.00           H  
ATOM   3744  C   VAL   238      46.977  43.236  54.814  1.00  0.00           C  
ATOM   3745  O   VAL   238      46.395  42.451  55.619  1.00  0.00           O  
ATOM   3746  N   PHE   239      48.205  43.575  54.840  1.00  0.00           N  
ATOM   3747  H   PHE   239      48.494  44.190  54.093  1.00  0.00           H  
ATOM   3748  CA  PHE   239      48.919  43.644  56.098  1.00  0.00           C  
ATOM   3749  HA  PHE   239      48.593  42.929  56.854  1.00  0.00           H  
ATOM   3750  CB  PHE   239      50.460  43.510  55.805  1.00  0.00           C  
ATOM   3751  HB2 PHE   239      50.607  42.600  55.224  1.00  0.00           H  
ATOM   3752  HB3 PHE   239      50.820  44.317  55.166  1.00  0.00           H  
ATOM   3753  CG  PHE   239      51.387  43.589  57.077  1.00  0.00           C  
ATOM   3754  CD1 PHE   239      51.759  42.447  57.741  1.00  0.00           C  
ATOM   3755  HD1 PHE   239      51.406  41.462  57.472  1.00  0.00           H  
ATOM   3756  CE1 PHE   239      52.737  42.604  58.755  1.00  0.00           C  
ATOM   3757  HE1 PHE   239      53.173  41.730  59.217  1.00  0.00           H  
ATOM   3758  CZ  PHE   239      53.216  43.865  59.254  1.00  0.00           C  
ATOM   3759  HZ  PHE   239      53.855  44.047  60.105  1.00  0.00           H  
ATOM   3760  CE2 PHE   239      52.880  45.009  58.461  1.00  0.00           C  
ATOM   3761  HE2 PHE   239      53.420  45.939  58.559  1.00  0.00           H  
ATOM   3762  CD2 PHE   239      52.019  44.798  57.369  1.00  0.00           C  
ATOM   3763  HD2 PHE   239      51.866  45.649  56.722  1.00  0.00           H  
ATOM   3764  C   PHE   239      48.727  44.994  56.839  1.00  0.00           C  
ATOM   3765  O   PHE   239      48.515  45.999  56.264  1.00  0.00           O  
ATOM   3766  N   SER   240      48.815  44.952  58.176  1.00  0.00           N  
ATOM   3767  H   SER   240      48.840  44.035  58.597  1.00  0.00           H  
ATOM   3768  CA  SER   240      48.509  46.069  59.045  1.00  0.00           C  
ATOM   3769  HA  SER   240      48.848  46.954  58.508  1.00  0.00           H  
ATOM   3770  CB  SER   240      46.970  46.020  59.064  1.00  0.00           C  
ATOM   3771  HB2 SER   240      46.683  45.981  58.013  1.00  0.00           H  
ATOM   3772  HB3 SER   240      46.535  45.168  59.587  1.00  0.00           H  
ATOM   3773  OG  SER   240      46.393  47.156  59.667  1.00  0.00           O  
ATOM   3774  HG  SER   240      46.084  47.741  58.971  1.00  0.00           H  
ATOM   3775  C   SER   240      49.216  45.995  60.376  1.00  0.00           C  
ATOM   3776  O   SER   240      49.080  45.024  61.100  1.00  0.00           O  
ATOM   3777  N   VAL   241      49.953  47.030  60.714  1.00  0.00           N  
ATOM   3778  H   VAL   241      49.849  47.812  60.083  1.00  0.00           H  
ATOM   3779  CA  VAL   241      50.731  47.090  62.005  1.00  0.00           C  
ATOM   3780  HA  VAL   241      50.429  46.204  62.562  1.00  0.00           H  
ATOM   3781  CB  VAL   241      52.267  47.152  61.686  1.00  0.00           C  
ATOM   3782  HB  VAL   241      52.632  46.237  61.219  1.00  0.00           H  
ATOM   3783  CG1 VAL   241      52.681  48.313  60.773  1.00  0.00           C  
ATOM   3784 HG11 VAL   241      52.569  49.234  61.345  1.00  0.00           H  
ATOM   3785 HG12 VAL   241      53.729  48.128  60.536  1.00  0.00           H  
ATOM   3786 HG13 VAL   241      52.167  48.257  59.813  1.00  0.00           H  
ATOM   3787  CG2 VAL   241      53.076  47.306  62.954  1.00  0.00           C  
ATOM   3788 HG21 VAL   241      54.143  47.355  62.737  1.00  0.00           H  
ATOM   3789 HG22 VAL   241      52.735  48.166  63.529  1.00  0.00           H  
ATOM   3790 HG23 VAL   241      53.005  46.474  63.656  1.00  0.00           H  
ATOM   3791  C   VAL   241      50.314  48.359  62.827  1.00  0.00           C  
ATOM   3792  O   VAL   241      50.025  49.430  62.266  1.00  0.00           O  
ATOM   3793  N   THR   242      50.152  48.187  64.066  1.00  0.00           N  
ATOM   3794  H   THR   242      50.318  47.246  64.393  1.00  0.00           H  
ATOM   3795  CA  THR   242      49.627  49.165  65.092  1.00  0.00           C  
ATOM   3796  HA  THR   242      49.396  50.136  64.655  1.00  0.00           H  
ATOM   3797  CB  THR   242      48.472  48.519  65.822  1.00  0.00           C  
ATOM   3798  HB  THR   242      48.693  47.501  66.144  1.00  0.00           H  
ATOM   3799  CG2 THR   242      47.934  49.343  66.997  1.00  0.00           C  
ATOM   3800 HG21 THR   242      48.614  49.439  67.843  1.00  0.00           H  
ATOM   3801 HG22 THR   242      47.813  50.350  66.597  1.00  0.00           H  
ATOM   3802 HG23 THR   242      46.941  48.969  67.247  1.00  0.00           H  
ATOM   3803  OG1 THR   242      47.353  48.489  64.927  1.00  0.00           O  
ATOM   3804  HG1 THR   242      47.582  47.792  64.308  1.00  0.00           H  
ATOM   3805  C   THR   242      50.769  49.306  66.123  1.00  0.00           C  
ATOM   3806  O   THR   242      51.591  48.348  66.322  1.00  0.00           O  
ATOM   3807  N   ILE   243      50.904  50.438  66.712  1.00  0.00           N  
ATOM   3808  H   ILE   243      50.195  51.122  66.494  1.00  0.00           H  
ATOM   3809  CA  ILE   243      51.925  50.782  67.721  1.00  0.00           C  
ATOM   3810  HA  ILE   243      52.242  49.867  68.221  1.00  0.00           H  
ATOM   3811  CB  ILE   243      53.082  51.576  67.053  1.00  0.00           C  
ATOM   3812  HB  ILE   243      53.638  51.962  67.907  1.00  0.00           H  
ATOM   3813  CG2 ILE   243      53.945  50.601  66.186  1.00  0.00           C  
ATOM   3814 HG21 ILE   243      54.246  49.774  66.828  1.00  0.00           H  
ATOM   3815 HG22 ILE   243      53.272  50.347  65.367  1.00  0.00           H  
ATOM   3816 HG23 ILE   243      54.788  51.157  65.776  1.00  0.00           H  
ATOM   3817  CG1 ILE   243      52.610  52.749  66.195  1.00  0.00           C  
ATOM   3818 HG12 ILE   243      52.000  52.395  65.363  1.00  0.00           H  
ATOM   3819 HG13 ILE   243      51.950  53.387  66.783  1.00  0.00           H  
ATOM   3820  CD1 ILE   243      53.703  53.639  65.733  1.00  0.00           C  
ATOM   3821 HD11 ILE   243      54.021  54.199  66.612  1.00  0.00           H  
ATOM   3822 HD12 ILE   243      54.669  53.277  65.381  1.00  0.00           H  
ATOM   3823 HD13 ILE   243      53.326  54.396  65.045  1.00  0.00           H  
ATOM   3824  C   ILE   243      51.206  51.565  68.836  1.00  0.00           C  
ATOM   3825  O   ILE   243      50.428  52.530  68.654  1.00  0.00           O  
ATOM   3826  N   HIE   244      51.535  51.217  70.041  1.00  0.00           N  
ATOM   3827  H   HIE   244      52.069  50.398  70.291  1.00  0.00           H  
ATOM   3828  CA  HIE   244      51.050  51.835  71.232  1.00  0.00           C  
ATOM   3829  HA  HIE   244      50.353  52.638  70.992  1.00  0.00           H  
ATOM   3830  CB  HIE   244      50.214  50.812  72.033  1.00  0.00           C  
ATOM   3831  HB2 HIE   244      49.361  50.476  71.443  1.00  0.00           H  
ATOM   3832  HB3 HIE   244      50.844  49.954  72.268  1.00  0.00           H  
ATOM   3833  CG  HIE   244      49.553  51.387  73.300  1.00  0.00           C  
ATOM   3834  ND1 HIE   244      50.176  51.378  74.516  1.00  0.00           N  
ATOM   3835  CE1 HIE   244      49.288  51.888  75.397  1.00  0.00           C  
ATOM   3836  HE1 HIE   244      49.477  52.092  76.440  1.00  0.00           H  
ATOM   3837  NE2 HIE   244      48.129  52.146  74.797  1.00  0.00           N  
ATOM   3838  HE2 HIE   244      47.285  52.436  75.270  1.00  0.00           H  
ATOM   3839  CD2 HIE   244      48.301  51.938  73.464  1.00  0.00           C  
ATOM   3840  HD2 HIE   244      47.558  52.024  72.685  1.00  0.00           H  
ATOM   3841  C   HIE   244      52.180  52.395  72.076  1.00  0.00           C  
ATOM   3842  O   HIE   244      53.217  51.717  72.172  1.00  0.00           O  
ATOM   3843  N   MET   245      52.100  53.546  72.710  1.00  0.00           N  
ATOM   3844  H   MET   245      51.194  53.992  72.665  1.00  0.00           H  
ATOM   3845  CA  MET   245      53.283  54.301  73.207  1.00  0.00           C  
ATOM   3846  HA  MET   245      54.136  53.657  73.422  1.00  0.00           H  
ATOM   3847  CB  MET   245      53.699  55.294  72.074  1.00  0.00           C  
ATOM   3848  HB2 MET   245      52.824  55.901  71.843  1.00  0.00           H  
ATOM   3849  HB3 MET   245      54.519  55.899  72.460  1.00  0.00           H  
ATOM   3850  CG  MET   245      54.281  54.667  70.822  1.00  0.00           C  
ATOM   3851  HG2 MET   245      55.290  54.262  70.906  1.00  0.00           H  
ATOM   3852  HG3 MET   245      53.707  53.757  70.651  1.00  0.00           H  
ATOM   3853  SD  MET   245      54.222  55.709  69.289  1.00  0.00           S  
ATOM   3854  CE  MET   245      52.433  55.643  68.991  1.00  0.00           C  
ATOM   3855  HE1 MET   245      52.145  54.618  68.758  1.00  0.00           H  
ATOM   3856  HE2 MET   245      51.788  55.889  69.834  1.00  0.00           H  
ATOM   3857  HE3 MET   245      52.229  56.167  68.058  1.00  0.00           H  
ATOM   3858  C   MET   245      52.953  55.138  74.448  1.00  0.00           C  
ATOM   3859  O   MET   245      52.057  55.977  74.391  1.00  0.00           O  
ATOM   3860  N   LYS   246      53.785  54.990  75.503  1.00  0.00           N  
ATOM   3861  H   LYS   246      54.504  54.282  75.460  1.00  0.00           H  
ATOM   3862  CA  LYS   246      53.692  55.830  76.715  1.00  0.00           C  
ATOM   3863  HA  LYS   246      52.627  56.019  76.850  1.00  0.00           H  
ATOM   3864  CB  LYS   246      54.108  55.067  78.063  1.00  0.00           C  
ATOM   3865  HB2 LYS   246      55.161  54.809  77.951  1.00  0.00           H  
ATOM   3866  HB3 LYS   246      53.990  55.814  78.848  1.00  0.00           H  
ATOM   3867  CG  LYS   246      53.255  53.865  78.332  1.00  0.00           C  
ATOM   3868  HG2 LYS   246      52.285  54.340  78.478  1.00  0.00           H  
ATOM   3869  HG3 LYS   246      53.326  53.167  77.499  1.00  0.00           H  
ATOM   3870  CD  LYS   246      53.666  53.099  79.694  1.00  0.00           C  
ATOM   3871  HD2 LYS   246      52.964  52.324  80.004  1.00  0.00           H  
ATOM   3872  HD3 LYS   246      54.589  52.555  79.491  1.00  0.00           H  
ATOM   3873  CE  LYS   246      53.961  53.981  80.894  1.00  0.00           C  
ATOM   3874  HE2 LYS   246      54.273  53.384  81.751  1.00  0.00           H  
ATOM   3875  HE3 LYS   246      54.820  54.595  80.622  1.00  0.00           H  
ATOM   3876  NZ  LYS   246      52.774  54.753  81.257  1.00  0.00           N  
ATOM   3877  HZ1 LYS   246      51.916  54.226  81.182  1.00  0.00           H  
ATOM   3878  HZ2 LYS   246      52.884  55.097  82.200  1.00  0.00           H  
ATOM   3879  HZ3 LYS   246      52.686  55.579  80.682  1.00  0.00           H  
ATOM   3880  C   LYS   246      54.514  57.129  76.551  1.00  0.00           C  
ATOM   3881  O   LYS   246      55.575  57.214  75.864  1.00  0.00           O  
ATOM   3882  N   GLU   247      54.089  58.214  77.215  1.00  0.00           N  
ATOM   3883  H   GLU   247      53.360  58.087  77.902  1.00  0.00           H  
ATOM   3884  CA  GLU   247      54.670  59.545  77.265  1.00  0.00           C  
ATOM   3885  HA  GLU   247      55.756  59.521  77.186  1.00  0.00           H  
ATOM   3886  CB  GLU   247      54.009  60.443  76.230  1.00  0.00           C  
ATOM   3887  HB2 GLU   247      52.927  60.462  76.362  1.00  0.00           H  
ATOM   3888  HB3 GLU   247      54.401  61.443  76.412  1.00  0.00           H  
ATOM   3889  CG  GLU   247      54.350  60.099  74.763  1.00  0.00           C  
ATOM   3890  HG2 GLU   247      55.392  59.779  74.763  1.00  0.00           H  
ATOM   3891  HG3 GLU   247      53.720  59.286  74.400  1.00  0.00           H  
ATOM   3892  CD  GLU   247      54.197  61.361  73.854  1.00  0.00           C  
ATOM   3893  OE1 GLU   247      53.528  62.364  74.224  1.00  0.00           O  
ATOM   3894  OE2 GLU   247      54.819  61.415  72.746  1.00  0.00           O  
ATOM   3895  C   GLU   247      54.437  60.112  78.674  1.00  0.00           C  
ATOM   3896  O   GLU   247      53.720  59.539  79.499  1.00  0.00           O  
ATOM   3897  N   THR   248      55.091  61.255  78.953  1.00  0.00           N  
ATOM   3898  H   THR   248      55.567  61.732  78.200  1.00  0.00           H  
ATOM   3899  CA  THR   248      55.052  61.848  80.247  1.00  0.00           C  
ATOM   3900  HA  THR   248      54.032  61.860  80.631  1.00  0.00           H  
ATOM   3901  CB  THR   248      55.935  61.096  81.296  1.00  0.00           C  
ATOM   3902  HB  THR   248      55.685  60.047  81.461  1.00  0.00           H  
ATOM   3903  CG2 THR   248      57.418  60.956  80.848  1.00  0.00           C  
ATOM   3904 HG21 THR   248      57.882  60.244  81.530  1.00  0.00           H  
ATOM   3905 HG22 THR   248      57.426  60.437  79.889  1.00  0.00           H  
ATOM   3906 HG23 THR   248      57.932  61.917  80.840  1.00  0.00           H  
ATOM   3907  OG1 THR   248      55.916  61.721  82.470  1.00  0.00           O  
ATOM   3908  HG1 THR   248      55.003  61.781  82.763  1.00  0.00           H  
ATOM   3909  C   THR   248      55.469  63.307  80.147  1.00  0.00           C  
ATOM   3910  O   THR   248      56.284  63.744  79.309  1.00  0.00           O  
ATOM   3911  N   THR   249      54.801  64.149  80.935  1.00  0.00           N  
ATOM   3912  H   THR   249      54.103  63.781  81.565  1.00  0.00           H  
ATOM   3913  CA  THR   249      55.018  65.520  81.076  1.00  0.00           C  
ATOM   3914  HA  THR   249      55.140  66.016  80.113  1.00  0.00           H  
ATOM   3915  CB  THR   249      53.825  66.241  81.731  1.00  0.00           C  
ATOM   3916  HB  THR   249      54.054  67.294  81.569  1.00  0.00           H  
ATOM   3917  CG2 THR   249      52.535  65.820  81.042  1.00  0.00           C  
ATOM   3918 HG21 THR   249      51.721  66.517  81.240  1.00  0.00           H  
ATOM   3919 HG22 THR   249      52.504  65.982  79.965  1.00  0.00           H  
ATOM   3920 HG23 THR   249      52.332  64.756  81.164  1.00  0.00           H  
ATOM   3921  OG1 THR   249      53.605  66.001  83.138  1.00  0.00           O  
ATOM   3922  HG1 THR   249      52.985  66.650  83.479  1.00  0.00           H  
ATOM   3923  C   THR   249      56.259  65.870  81.991  1.00  0.00           C  
ATOM   3924  O   THR   249      56.799  65.022  82.698  1.00  0.00           O  
ATOM   3925  N   ILE   250      56.655  67.148  82.053  1.00  0.00           N  
ATOM   3926  H   ILE   250      56.228  67.826  81.437  1.00  0.00           H  
ATOM   3927  CA  ILE   250      57.557  67.659  83.096  1.00  0.00           C  
ATOM   3928  HA  ILE   250      58.382  66.946  83.094  1.00  0.00           H  
ATOM   3929  CB  ILE   250      58.133  69.022  82.673  1.00  0.00           C  
ATOM   3930  HB  ILE   250      57.348  69.680  82.301  1.00  0.00           H  
ATOM   3931  CG2 ILE   250      58.915  69.692  83.819  1.00  0.00           C  
ATOM   3932 HG21 ILE   250      59.589  70.456  83.432  1.00  0.00           H  
ATOM   3933 HG22 ILE   250      58.216  70.208  84.477  1.00  0.00           H  
ATOM   3934 HG23 ILE   250      59.465  68.987  84.444  1.00  0.00           H  
ATOM   3935  CG1 ILE   250      58.950  68.861  81.392  1.00  0.00           C  
ATOM   3936 HG12 ILE   250      59.925  68.434  81.627  1.00  0.00           H  
ATOM   3937 HG13 ILE   250      58.484  68.126  80.735  1.00  0.00           H  
ATOM   3938  CD1 ILE   250      59.108  70.141  80.592  1.00  0.00           C  
ATOM   3939 HD11 ILE   250      58.302  70.426  79.915  1.00  0.00           H  
ATOM   3940 HD12 ILE   250      59.401  70.983  81.219  1.00  0.00           H  
ATOM   3941 HD13 ILE   250      59.942  69.998  79.905  1.00  0.00           H  
ATOM   3942  C   ILE   250      56.999  67.691  84.524  1.00  0.00           C  
ATOM   3943  O   ILE   250      57.779  67.506  85.497  1.00  0.00           O  
ATOM   3944  N   ASP   251      55.681  67.684  84.718  1.00  0.00           N  
ATOM   3945  H   ASP   251      55.107  68.001  83.950  1.00  0.00           H  
ATOM   3946  CA  ASP   251      55.035  67.434  86.023  1.00  0.00           C  
ATOM   3947  HA  ASP   251      55.592  67.878  86.848  1.00  0.00           H  
ATOM   3948  CB  ASP   251      53.631  68.083  85.978  1.00  0.00           C  
ATOM   3949  HB2 ASP   251      52.999  67.555  85.264  1.00  0.00           H  
ATOM   3950  HB3 ASP   251      53.194  67.963  86.969  1.00  0.00           H  
ATOM   3951  CG  ASP   251      53.671  69.590  85.630  1.00  0.00           C  
ATOM   3952  OD1 ASP   251      52.670  70.124  85.059  1.00  0.00           O  
ATOM   3953  OD2 ASP   251      54.624  70.268  85.916  1.00  0.00           O  
ATOM   3954  C   ASP   251      54.907  65.956  86.424  1.00  0.00           C  
ATOM   3955  O   ASP   251      54.529  65.696  87.568  1.00  0.00           O  
ATOM   3956  N   GLY   252      55.350  65.043  85.574  1.00  0.00           N  
ATOM   3957  H   GLY   252      55.461  65.405  84.638  1.00  0.00           H  
ATOM   3958  CA  GLY   252      55.457  63.588  85.865  1.00  0.00           C  
ATOM   3959  HA2 GLY   252      56.083  63.055  85.150  1.00  0.00           H  
ATOM   3960  HA3 GLY   252      55.900  63.509  86.858  1.00  0.00           H  
ATOM   3961  C   GLY   252      54.093  62.889  85.718  1.00  0.00           C  
ATOM   3962  O   GLY   252      53.834  61.891  86.344  1.00  0.00           O  
ATOM   3963  N   GLU   253      53.123  63.475  84.999  1.00  0.00           N  
ATOM   3964  H   GLU   253      53.421  64.317  84.527  1.00  0.00           H  
ATOM   3965  CA  GLU   253      51.819  62.870  84.631  1.00  0.00           C  
ATOM   3966  HA  GLU   253      51.388  62.384  85.506  1.00  0.00           H  
ATOM   3967  CB  GLU   253      50.835  63.965  84.174  1.00  0.00           C  
ATOM   3968  HB2 GLU   253      51.210  64.497  83.299  1.00  0.00           H  
ATOM   3969  HB3 GLU   253      49.883  63.492  83.934  1.00  0.00           H  
ATOM   3970  CG  GLU   253      50.491  65.119  85.118  1.00  0.00           C  
ATOM   3971  HG2 GLU   253      51.400  65.599  85.479  1.00  0.00           H  
ATOM   3972  HG3 GLU   253      49.960  65.876  84.540  1.00  0.00           H  
ATOM   3973  CD  GLU   253      49.488  64.767  86.258  1.00  0.00           C  
ATOM   3974  OE1 GLU   253      49.115  63.580  86.320  1.00  0.00           O  
ATOM   3975  OE2 GLU   253      49.067  65.610  87.081  1.00  0.00           O  
ATOM   3976  C   GLU   253      52.044  61.749  83.531  1.00  0.00           C  
ATOM   3977  O   GLU   253      52.814  61.863  82.593  1.00  0.00           O  
ATOM   3978  N   GLU   254      51.254  60.650  83.678  1.00  0.00           N  
ATOM   3979  H   GLU   254      50.658  60.584  84.490  1.00  0.00           H  
ATOM   3980  CA  GLU   254      51.319  59.449  82.771  1.00  0.00           C  
ATOM   3981  HA  GLU   254      52.339  59.471  82.387  1.00  0.00           H  
ATOM   3982  CB  GLU   254      51.065  58.060  83.619  1.00  0.00           C  
ATOM   3983  HB2 GLU   254      50.106  58.119  84.134  1.00  0.00           H  
ATOM   3984  HB3 GLU   254      50.973  57.184  82.976  1.00  0.00           H  
ATOM   3985  CG  GLU   254      52.174  57.731  84.610  1.00  0.00           C  
ATOM   3986  HG2 GLU   254      53.043  58.310  84.299  1.00  0.00           H  
ATOM   3987  HG3 GLU   254      51.903  57.991  85.633  1.00  0.00           H  
ATOM   3988  CD  GLU   254      52.471  56.226  84.495  1.00  0.00           C  
ATOM   3989  OE1 GLU   254      51.617  55.477  84.983  1.00  0.00           O  
ATOM   3990  OE2 GLU   254      53.384  55.823  83.788  1.00  0.00           O  
ATOM   3991  C   GLU   254      50.295  59.692  81.590  1.00  0.00           C  
ATOM   3992  O   GLU   254      49.057  59.750  81.747  1.00  0.00           O  
ATOM   3993  N   LEU   255      50.872  59.805  80.396  1.00  0.00           N  
ATOM   3994  H   LEU   255      51.854  59.581  80.328  1.00  0.00           H  
ATOM   3995  CA  LEU   255      50.222  59.965  79.078  1.00  0.00           C  
ATOM   3996  HA  LEU   255      49.206  60.304  79.282  1.00  0.00           H  
ATOM   3997  CB  LEU   255      50.948  61.148  78.300  1.00  0.00           C  
ATOM   3998  HB2 LEU   255      51.990  60.880  78.126  1.00  0.00           H  
ATOM   3999  HB3 LEU   255      50.406  61.222  77.357  1.00  0.00           H  
ATOM   4000  CG  LEU   255      51.069  62.468  79.025  1.00  0.00           C  
ATOM   4001  HG  LEU   255      51.723  62.360  79.891  1.00  0.00           H  
ATOM   4002  CD1 LEU   255      51.733  63.481  78.015  1.00  0.00           C  
ATOM   4003 HD11 LEU   255      52.408  62.939  77.352  1.00  0.00           H  
ATOM   4004 HD12 LEU   255      51.016  63.917  77.319  1.00  0.00           H  
ATOM   4005 HD13 LEU   255      52.312  64.254  78.520  1.00  0.00           H  
ATOM   4006  CD2 LEU   255      49.789  63.121  79.439  1.00  0.00           C  
ATOM   4007 HD21 LEU   255      50.003  63.771  80.288  1.00  0.00           H  
ATOM   4008 HD22 LEU   255      49.326  63.652  78.608  1.00  0.00           H  
ATOM   4009 HD23 LEU   255      49.097  62.439  79.933  1.00  0.00           H  
ATOM   4010  C   LEU   255      50.346  58.710  78.182  1.00  0.00           C  
ATOM   4011  O   LEU   255      51.120  57.768  78.429  1.00  0.00           O  
ATOM   4012  N   VAL   256      49.605  58.585  77.069  1.00  0.00           N  
ATOM   4013  H   VAL   256      49.012  59.375  76.859  1.00  0.00           H  
ATOM   4014  CA  VAL   256      49.606  57.502  76.101  1.00  0.00           C  
ATOM   4015  HA  VAL   256      50.631  57.141  76.189  1.00  0.00           H  
ATOM   4016  CB  VAL   256      48.768  56.361  76.677  1.00  0.00           C  
ATOM   4017  HB  VAL   256      48.934  56.518  77.743  1.00  0.00           H  
ATOM   4018  CG1 VAL   256      47.280  56.437  76.380  1.00  0.00           C  
ATOM   4019 HG11 VAL   256      46.853  57.407  76.636  1.00  0.00           H  
ATOM   4020 HG12 VAL   256      47.021  56.131  75.367  1.00  0.00           H  
ATOM   4021 HG13 VAL   256      46.865  55.777  77.142  1.00  0.00           H  
ATOM   4022  CG2 VAL   256      49.376  55.021  76.165  1.00  0.00           C  
ATOM   4023 HG21 VAL   256      48.818  54.202  76.619  1.00  0.00           H  
ATOM   4024 HG22 VAL   256      49.274  54.923  75.085  1.00  0.00           H  
ATOM   4025 HG23 VAL   256      50.447  55.037  76.369  1.00  0.00           H  
ATOM   4026  C   VAL   256      49.207  58.104  74.753  1.00  0.00           C  
ATOM   4027  O   VAL   256      48.395  59.016  74.666  1.00  0.00           O  
ATOM   4028  N   LYS   257      49.607  57.439  73.724  1.00  0.00           N  
ATOM   4029  H   LYS   257      50.218  56.649  73.871  1.00  0.00           H  
ATOM   4030  CA  LYS   257      49.085  57.616  72.373  1.00  0.00           C  
ATOM   4031  HA  LYS   257      48.066  58.002  72.396  1.00  0.00           H  
ATOM   4032  CB  LYS   257      49.939  58.781  71.761  1.00  0.00           C  
ATOM   4033  HB2 LYS   257      49.637  58.970  70.730  1.00  0.00           H  
ATOM   4034  HB3 LYS   257      49.716  59.649  72.382  1.00  0.00           H  
ATOM   4035  CG  LYS   257      51.445  58.625  71.699  1.00  0.00           C  
ATOM   4036  HG2 LYS   257      51.850  58.584  72.710  1.00  0.00           H  
ATOM   4037  HG3 LYS   257      51.526  57.586  71.379  1.00  0.00           H  
ATOM   4038  CD  LYS   257      52.242  59.637  70.882  1.00  0.00           C  
ATOM   4039  HD2 LYS   257      51.704  59.963  69.992  1.00  0.00           H  
ATOM   4040  HD3 LYS   257      52.186  60.601  71.387  1.00  0.00           H  
ATOM   4041  CE  LYS   257      53.668  59.203  70.601  1.00  0.00           C  
ATOM   4042  HE2 LYS   257      54.030  58.814  71.553  1.00  0.00           H  
ATOM   4043  HE3 LYS   257      53.790  58.439  69.833  1.00  0.00           H  
ATOM   4044  NZ  LYS   257      54.466  60.339  70.126  1.00  0.00           N  
ATOM   4045  HZ1 LYS   257      54.019  60.813  69.355  1.00  0.00           H  
ATOM   4046  HZ2 LYS   257      54.465  61.007  70.884  1.00  0.00           H  
ATOM   4047  HZ3 LYS   257      55.420  60.097  69.900  1.00  0.00           H  
ATOM   4048  C   LYS   257      49.061  56.348  71.495  1.00  0.00           C  
ATOM   4049  O   LYS   257      49.685  55.390  71.972  1.00  0.00           O  
ATOM   4050  N   ILE   258      48.353  56.407  70.336  1.00  0.00           N  
ATOM   4051  H   ILE   258      47.825  57.233  70.094  1.00  0.00           H  
ATOM   4052  CA  ILE   258      48.295  55.268  69.419  1.00  0.00           C  
ATOM   4053  HA  ILE   258      49.231  54.733  69.580  1.00  0.00           H  
ATOM   4054  CB  ILE   258      47.118  54.270  69.772  1.00  0.00           C  
ATOM   4055  HB  ILE   258      47.211  54.064  70.838  1.00  0.00           H  
ATOM   4056  CG2 ILE   258      45.737  54.957  69.503  1.00  0.00           C  
ATOM   4057 HG21 ILE   258      45.839  56.039  69.580  1.00  0.00           H  
ATOM   4058 HG22 ILE   258      45.395  54.571  68.542  1.00  0.00           H  
ATOM   4059 HG23 ILE   258      45.052  54.525  70.233  1.00  0.00           H  
ATOM   4060  CG1 ILE   258      47.313  52.842  69.126  1.00  0.00           C  
ATOM   4061 HG12 ILE   258      47.321  52.920  68.038  1.00  0.00           H  
ATOM   4062 HG13 ILE   258      48.239  52.520  69.602  1.00  0.00           H  
ATOM   4063  CD1 ILE   258      46.260  51.822  69.507  1.00  0.00           C  
ATOM   4064 HD11 ILE   258      46.034  51.873  70.572  1.00  0.00           H  
ATOM   4065 HD12 ILE   258      45.283  52.080  69.099  1.00  0.00           H  
ATOM   4066 HD13 ILE   258      46.532  50.817  69.185  1.00  0.00           H  
ATOM   4067  C   ILE   258      48.158  55.724  67.997  1.00  0.00           C  
ATOM   4068  O   ILE   258      47.741  56.834  67.669  1.00  0.00           O  
ATOM   4069  N   GLY   259      48.550  54.789  67.079  1.00  0.00           N  
ATOM   4070  H   GLY   259      48.935  53.935  67.456  1.00  0.00           H  
ATOM   4071  CA  GLY   259      48.520  55.026  65.641  1.00  0.00           C  
ATOM   4072  HA2 GLY   259      47.567  55.355  65.227  1.00  0.00           H  
ATOM   4073  HA3 GLY   259      49.280  55.698  65.242  1.00  0.00           H  
ATOM   4074  C   GLY   259      48.786  53.737  64.824  1.00  0.00           C  
ATOM   4075  O   GLY   259      49.136  52.746  65.432  1.00  0.00           O  
ATOM   4076  N   LYS   260      48.384  53.628  63.594  1.00  0.00           N  
ATOM   4077  H   LYS   260      47.912  54.412  63.168  1.00  0.00           H  
ATOM   4078  CA  LYS   260      48.561  52.356  62.798  1.00  0.00           C  
ATOM   4079  HA  LYS   260      49.482  51.919  63.184  1.00  0.00           H  
ATOM   4080  CB  LYS   260      47.503  51.347  63.222  1.00  0.00           C  
ATOM   4081  HB2 LYS   260      47.890  50.387  62.882  1.00  0.00           H  
ATOM   4082  HB3 LYS   260      47.306  51.177  64.281  1.00  0.00           H  
ATOM   4083  CG  LYS   260      46.138  51.652  62.430  1.00  0.00           C  
ATOM   4084  HG2 LYS   260      45.222  51.728  63.017  1.00  0.00           H  
ATOM   4085  HG3 LYS   260      46.333  52.600  61.929  1.00  0.00           H  
ATOM   4086  CD  LYS   260      45.835  50.681  61.318  1.00  0.00           C  
ATOM   4087  HD2 LYS   260      45.058  51.131  60.701  1.00  0.00           H  
ATOM   4088  HD3 LYS   260      46.811  50.480  60.875  1.00  0.00           H  
ATOM   4089  CE  LYS   260      45.276  49.326  61.797  1.00  0.00           C  
ATOM   4090  HE2 LYS   260      45.116  48.569  61.029  1.00  0.00           H  
ATOM   4091  HE3 LYS   260      46.012  48.867  62.455  1.00  0.00           H  
ATOM   4092  NZ  LYS   260      44.007  49.477  62.543  1.00  0.00           N  
ATOM   4093  HZ1 LYS   260      43.388  49.861  61.843  1.00  0.00           H  
ATOM   4094  HZ2 LYS   260      43.588  48.592  62.791  1.00  0.00           H  
ATOM   4095  HZ3 LYS   260      44.144  50.093  63.332  1.00  0.00           H  
ATOM   4096  C   LYS   260      48.771  52.509  61.279  1.00  0.00           C  
ATOM   4097  O   LYS   260      48.285  53.492  60.766  1.00  0.00           O  
ATOM   4098  N   LEU   261      49.333  51.525  60.627  1.00  0.00           N  
ATOM   4099  H   LEU   261      49.656  50.731  61.161  1.00  0.00           H  
ATOM   4100  CA  LEU   261      49.617  51.481  59.168  1.00  0.00           C  
ATOM   4101  HA  LEU   261      49.142  52.379  58.773  1.00  0.00           H  
ATOM   4102  CB  LEU   261      51.160  51.432  59.012  1.00  0.00           C  
ATOM   4103  HB2 LEU   261      51.599  52.212  59.634  1.00  0.00           H  
ATOM   4104  HB3 LEU   261      51.539  50.571  59.562  1.00  0.00           H  
ATOM   4105  CG  LEU   261      51.716  51.530  57.581  1.00  0.00           C  
ATOM   4106  HG  LEU   261      51.260  50.690  57.056  1.00  0.00           H  
ATOM   4107  CD1 LEU   261      51.508  52.975  57.043  1.00  0.00           C  
ATOM   4108 HD11 LEU   261      51.873  53.724  57.745  1.00  0.00           H  
ATOM   4109 HD12 LEU   261      52.039  53.273  56.139  1.00  0.00           H  
ATOM   4110 HD13 LEU   261      50.455  53.249  56.977  1.00  0.00           H  
ATOM   4111  CD2 LEU   261      53.280  51.480  57.765  1.00  0.00           C  
ATOM   4112 HD21 LEU   261      53.596  52.396  58.263  1.00  0.00           H  
ATOM   4113 HD22 LEU   261      53.682  50.621  58.301  1.00  0.00           H  
ATOM   4114 HD23 LEU   261      53.710  51.436  56.764  1.00  0.00           H  
ATOM   4115  C   LEU   261      48.975  50.277  58.468  1.00  0.00           C  
ATOM   4116  O   LEU   261      49.192  49.186  58.901  1.00  0.00           O  
ATOM   4117  N   ASN   262      48.352  50.502  57.300  1.00  0.00           N  
ATOM   4118  H   ASN   262      48.337  51.460  56.979  1.00  0.00           H  
ATOM   4119  CA  ASN   262      47.796  49.455  56.379  1.00  0.00           C  
ATOM   4120  HA  ASN   262      48.001  48.516  56.893  1.00  0.00           H  
ATOM   4121  CB  ASN   262      46.271  49.594  56.134  1.00  0.00           C  
ATOM   4122  HB2 ASN   262      46.175  50.314  55.321  1.00  0.00           H  
ATOM   4123  HB3 ASN   262      45.863  48.658  55.754  1.00  0.00           H  
ATOM   4124  CG  ASN   262      45.475  49.949  57.283  1.00  0.00           C  
ATOM   4125  OD1 ASN   262      45.311  49.167  58.241  1.00  0.00           O  
ATOM   4126  ND2 ASN   262      44.706  51.046  57.262  1.00  0.00           N  
ATOM   4127 HD21 ASN   262      44.202  51.400  58.063  1.00  0.00           H  
ATOM   4128 HD22 ASN   262      44.991  51.801  56.655  1.00  0.00           H  
ATOM   4129  C   ASN   262      48.604  49.382  55.060  1.00  0.00           C  
ATOM   4130  O   ASN   262      48.743  50.424  54.363  1.00  0.00           O  
ATOM   4131  N   LEU   263      49.060  48.198  54.607  1.00  0.00           N  
ATOM   4132  H   LEU   263      48.823  47.348  55.098  1.00  0.00           H  
ATOM   4133  CA  LEU   263      49.743  47.923  53.354  1.00  0.00           C  
ATOM   4134  HA  LEU   263      49.805  48.836  52.761  1.00  0.00           H  
ATOM   4135  CB  LEU   263      51.116  47.432  53.650  1.00  0.00           C  
ATOM   4136  HB2 LEU   263      51.149  46.510  54.231  1.00  0.00           H  
ATOM   4137  HB3 LEU   263      51.656  47.150  52.746  1.00  0.00           H  
ATOM   4138  CG  LEU   263      51.907  48.446  54.436  1.00  0.00           C  
ATOM   4139  HG  LEU   263      51.439  48.778  55.363  1.00  0.00           H  
ATOM   4140  CD1 LEU   263      53.283  47.777  54.749  1.00  0.00           C  
ATOM   4141 HD11 LEU   263      53.897  48.433  55.365  1.00  0.00           H  
ATOM   4142 HD12 LEU   263      53.107  46.825  55.250  1.00  0.00           H  
ATOM   4143 HD13 LEU   263      53.769  47.702  53.776  1.00  0.00           H  
ATOM   4144  CD2 LEU   263      52.263  49.635  53.569  1.00  0.00           C  
ATOM   4145 HD21 LEU   263      52.891  50.325  54.133  1.00  0.00           H  
ATOM   4146 HD22 LEU   263      52.690  49.504  52.575  1.00  0.00           H  
ATOM   4147 HD23 LEU   263      51.363  50.227  53.403  1.00  0.00           H  
ATOM   4148  C   LEU   263      48.908  46.944  52.568  1.00  0.00           C  
ATOM   4149  O   LEU   263      48.821  45.764  52.905  1.00  0.00           O  
ATOM   4150  N   VAL   264      48.532  47.410  51.349  1.00  0.00           N  
ATOM   4151  H   VAL   264      48.835  48.319  51.029  1.00  0.00           H  
ATOM   4152  CA  VAL   264      47.515  46.748  50.563  1.00  0.00           C  
ATOM   4153  HA  VAL   264      47.289  45.858  51.151  1.00  0.00           H  
ATOM   4154  CB  VAL   264      46.201  47.558  50.364  1.00  0.00           C  
ATOM   4155  HB  VAL   264      46.190  48.181  49.470  1.00  0.00           H  
ATOM   4156  CG1 VAL   264      45.140  46.447  50.099  1.00  0.00           C  
ATOM   4157 HG11 VAL   264      44.127  46.846  50.138  1.00  0.00           H  
ATOM   4158 HG12 VAL   264      45.430  45.871  49.221  1.00  0.00           H  
ATOM   4159 HG13 VAL   264      45.030  45.751  50.931  1.00  0.00           H  
ATOM   4160  CG2 VAL   264      45.892  48.430  51.578  1.00  0.00           C  
ATOM   4161 HG21 VAL   264      44.955  48.963  51.417  1.00  0.00           H  
ATOM   4162 HG22 VAL   264      45.766  47.782  52.446  1.00  0.00           H  
ATOM   4163 HG23 VAL   264      46.588  49.201  51.908  1.00  0.00           H  
ATOM   4164  C   VAL   264      48.031  46.200  49.198  1.00  0.00           C  
ATOM   4165  O   VAL   264      48.174  46.950  48.234  1.00  0.00           O  
ATOM   4166  N   ASP   265      48.079  44.860  49.080  1.00  0.00           N  
ATOM   4167  H   ASP   265      47.760  44.306  49.862  1.00  0.00           H  
ATOM   4168  CA  ASP   265      48.428  44.233  47.797  1.00  0.00           C  
ATOM   4169  HA  ASP   265      48.760  44.949  47.045  1.00  0.00           H  
ATOM   4170  CB  ASP   265      49.526  43.191  48.122  1.00  0.00           C  
ATOM   4171  HB2 ASP   265      50.387  43.645  48.613  1.00  0.00           H  
ATOM   4172  HB3 ASP   265      49.119  42.473  48.834  1.00  0.00           H  
ATOM   4173  CG  ASP   265      50.067  42.475  46.824  1.00  0.00           C  
ATOM   4174  OD1 ASP   265      49.889  42.960  45.689  1.00  0.00           O  
ATOM   4175  OD2 ASP   265      50.510  41.340  46.958  1.00  0.00           O  
ATOM   4176  C   ASP   265      47.262  43.605  47.119  1.00  0.00           C  
ATOM   4177  O   ASP   265      46.904  42.415  47.280  1.00  0.00           O  
ATOM   4178  N   LEU   266      46.567  44.403  46.322  1.00  0.00           N  
ATOM   4179  H   LEU   266      46.851  45.347  46.101  1.00  0.00           H  
ATOM   4180  CA  LEU   266      45.306  44.046  45.670  1.00  0.00           C  
ATOM   4181  HA  LEU   266      44.653  43.575  46.405  1.00  0.00           H  
ATOM   4182  CB  LEU   266      44.613  45.280  45.099  1.00  0.00           C  
ATOM   4183  HB2 LEU   266      45.219  45.756  44.328  1.00  0.00           H  
ATOM   4184  HB3 LEU   266      43.720  44.890  44.610  1.00  0.00           H  
ATOM   4185  CG  LEU   266      44.141  46.397  45.997  1.00  0.00           C  
ATOM   4186  HG  LEU   266      44.979  46.634  46.651  1.00  0.00           H  
ATOM   4187  CD1 LEU   266      43.801  47.622  45.176  1.00  0.00           C  
ATOM   4188 HD11 LEU   266      42.911  47.399  44.587  1.00  0.00           H  
ATOM   4189 HD12 LEU   266      43.643  48.460  45.855  1.00  0.00           H  
ATOM   4190 HD13 LEU   266      44.672  47.880  44.574  1.00  0.00           H  
ATOM   4191  CD2 LEU   266      42.926  46.026  46.824  1.00  0.00           C  
ATOM   4192 HD21 LEU   266      43.090  45.362  47.672  1.00  0.00           H  
ATOM   4193 HD22 LEU   266      42.377  46.904  47.166  1.00  0.00           H  
ATOM   4194 HD23 LEU   266      42.193  45.499  46.213  1.00  0.00           H  
ATOM   4195  C   LEU   266      45.573  42.970  44.577  1.00  0.00           C  
ATOM   4196  O   LEU   266      46.673  42.843  43.975  1.00  0.00           O  
ATOM   4197  N   ALA   267      44.572  42.186  44.231  1.00  0.00           N  
ATOM   4198  H   ALA   267      43.665  42.447  44.592  1.00  0.00           H  
ATOM   4199  CA  ALA   267      44.500  41.497  43.014  1.00  0.00           C  
ATOM   4200  HA  ALA   267      45.332  40.793  42.997  1.00  0.00           H  
ATOM   4201  CB  ALA   267      43.132  40.746  43.046  1.00  0.00           C  
ATOM   4202  HB1 ALA   267      43.119  39.993  42.257  1.00  0.00           H  
ATOM   4203  HB2 ALA   267      43.009  40.345  44.052  1.00  0.00           H  
ATOM   4204  HB3 ALA   267      42.298  41.426  42.874  1.00  0.00           H  
ATOM   4205  C   ALA   267      44.562  42.481  41.781  1.00  0.00           C  
ATOM   4206  O   ALA   267      44.143  43.672  41.857  1.00  0.00           O  
ATOM   4207  N   GLY   268      45.097  42.062  40.684  1.00  0.00           N  
ATOM   4208  H   GLY   268      45.418  41.120  40.516  1.00  0.00           H  
ATOM   4209  CA  GLY   268      45.331  42.788  39.400  1.00  0.00           C  
ATOM   4210  HA2 GLY   268      45.401  43.864  39.556  1.00  0.00           H  
ATOM   4211  HA3 GLY   268      46.272  42.481  38.943  1.00  0.00           H  
ATOM   4212  C   GLY   268      44.282  42.550  38.324  1.00  0.00           C  
ATOM   4213  O   GLY   268      43.796  41.374  38.122  1.00  0.00           O  
ATOM   4214  N   SER   269      43.917  43.677  37.668  1.00  0.00           N  
ATOM   4215  H   SER   269      44.220  44.599  37.948  1.00  0.00           H  
ATOM   4216  CA  SER   269      42.947  43.734  36.566  1.00  0.00           C  
ATOM   4217  HA  SER   269      42.034  43.219  36.866  1.00  0.00           H  
ATOM   4218  CB  SER   269      42.434  45.126  36.327  1.00  0.00           C  
ATOM   4219  HB2 SER   269      41.636  45.077  35.586  1.00  0.00           H  
ATOM   4220  HB3 SER   269      42.044  45.666  37.190  1.00  0.00           H  
ATOM   4221  OG  SER   269      43.462  45.954  35.779  1.00  0.00           O  
ATOM   4222  HG  SER   269      43.198  46.128  34.872  1.00  0.00           H  
ATOM   4223  C   SER   269      43.443  43.153  35.234  1.00  0.00           C  
ATOM   4224  O   SER   269      44.646  43.046  35.051  1.00  0.00           O  
ATOM   4225  N   GLU   270      42.508  42.778  34.297  1.00  0.00           N  
ATOM   4226  H   GLU   270      41.549  42.649  34.588  1.00  0.00           H  
ATOM   4227  CA  GLU   270      42.818  42.203  32.967  1.00  0.00           C  
ATOM   4228  HA  GLU   270      43.665  42.801  32.629  1.00  0.00           H  
ATOM   4229  CB  GLU   270      43.324  40.763  33.100  1.00  0.00           C  
ATOM   4230  HB2 GLU   270      44.067  40.648  33.890  1.00  0.00           H  
ATOM   4231  HB3 GLU   270      42.474  40.084  33.160  1.00  0.00           H  
ATOM   4232  CG  GLU   270      44.053  40.260  31.808  1.00  0.00           C  
ATOM   4233  HG2 GLU   270      44.481  39.299  32.094  1.00  0.00           H  
ATOM   4234  HG3 GLU   270      43.308  40.125  31.024  1.00  0.00           H  
ATOM   4235  CD  GLU   270      45.121  41.219  31.344  1.00  0.00           C  
ATOM   4236  OE1 GLU   270      46.311  40.956  31.645  1.00  0.00           O  
ATOM   4237  OE2 GLU   270      44.770  42.209  30.625  1.00  0.00           O  
ATOM   4238  C   GLU   270      41.596  42.477  32.057  1.00  0.00           C  
ATOM   4239  O   GLU   270      40.408  42.285  32.453  1.00  0.00           O  
ATOM   4240  N   ASN   271      41.892  42.726  30.804  1.00  0.00           N  
ATOM   4241  H   ASN   271      42.870  42.788  30.563  1.00  0.00           H  
ATOM   4242  CA  ASN   271      40.884  42.943  29.791  1.00  0.00           C  
ATOM   4243  HA  ASN   271      40.093  43.626  30.100  1.00  0.00           H  
ATOM   4244  CB  ASN   271      41.731  43.579  28.693  1.00  0.00           C  
ATOM   4245  HB2 ASN   271      42.088  44.578  28.943  1.00  0.00           H  
ATOM   4246  HB3 ASN   271      42.531  42.854  28.541  1.00  0.00           H  
ATOM   4247  CG  ASN   271      41.002  43.810  27.386  1.00  0.00           C  
ATOM   4248  OD1 ASN   271      41.133  43.021  26.412  1.00  0.00           O  
ATOM   4249  ND2 ASN   271      40.061  44.734  27.312  1.00  0.00           N  
ATOM   4250 HD21 ASN   271      39.658  44.982  26.419  1.00  0.00           H  
ATOM   4251 HD22 ASN   271      39.946  45.286  28.150  1.00  0.00           H  
ATOM   4252  C   ASN   271      40.241  41.576  29.315  1.00  0.00           C  
ATOM   4253  O   ASN   271      40.888  40.558  29.261  1.00  0.00           O  
ATOM   4254  N   ILE   272      38.995  41.628  28.847  1.00  0.00           N  
ATOM   4255  H   ILE   272      38.465  42.480  28.967  1.00  0.00           H  
ATOM   4256  CA  ILE   272      38.198  40.455  28.375  1.00  0.00           C  
ATOM   4257  HA  ILE   272      38.205  39.762  29.217  1.00  0.00           H  
ATOM   4258  CB  ILE   272      36.730  40.906  28.114  1.00  0.00           C  
ATOM   4259  HB  ILE   272      36.400  41.328  29.063  1.00  0.00           H  
ATOM   4260  CG2 ILE   272      36.670  41.932  27.007  1.00  0.00           C  
ATOM   4261 HG21 ILE   272      35.680  42.272  26.703  1.00  0.00           H  
ATOM   4262 HG22 ILE   272      37.387  42.738  27.163  1.00  0.00           H  
ATOM   4263 HG23 ILE   272      36.933  41.480  26.050  1.00  0.00           H  
ATOM   4264  CG1 ILE   272      35.803  39.652  27.841  1.00  0.00           C  
ATOM   4265 HG12 ILE   272      34.862  40.082  27.496  1.00  0.00           H  
ATOM   4266 HG13 ILE   272      36.159  38.986  27.055  1.00  0.00           H  
ATOM   4267  CD1 ILE   272      35.578  38.802  29.040  1.00  0.00           C  
ATOM   4268 HD11 ILE   272      36.531  38.349  29.313  1.00  0.00           H  
ATOM   4269 HD12 ILE   272      35.206  39.302  29.935  1.00  0.00           H  
ATOM   4270 HD13 ILE   272      34.887  37.983  28.841  1.00  0.00           H  
ATOM   4271  C   ILE   272      38.821  39.692  27.185  1.00  0.00           C  
ATOM   4272  O   ILE   272      38.691  38.472  26.960  1.00  0.00           O  
ATOM   4273  N   GLY   273      39.603  40.437  26.371  1.00  0.00           N  
ATOM   4274  H   GLY   273      39.757  41.419  26.551  1.00  0.00           H  
ATOM   4275  CA  GLY   273      40.418  39.827  25.296  1.00  0.00           C  
ATOM   4276  HA2 GLY   273      39.917  39.182  24.574  1.00  0.00           H  
ATOM   4277  HA3 GLY   273      40.811  40.652  24.702  1.00  0.00           H  
ATOM   4278  C   GLY   273      41.717  39.159  25.759  1.00  0.00           C  
ATOM   4279  O   GLY   273      42.313  38.430  24.963  1.00  0.00           O  
ATOM   4280  N   ARG   274      41.967  39.275  27.034  1.00  0.00           N  
ATOM   4281  H   ARG   274      41.482  40.020  27.513  1.00  0.00           H  
ATOM   4282  CA  ARG   274      43.108  38.597  27.673  1.00  0.00           C  
ATOM   4283  HA  ARG   274      43.457  37.840  26.970  1.00  0.00           H  
ATOM   4284  CB  ARG   274      44.271  39.525  28.048  1.00  0.00           C  
ATOM   4285  HB2 ARG   274      44.023  40.284  28.790  1.00  0.00           H  
ATOM   4286  HB3 ARG   274      45.044  38.902  28.496  1.00  0.00           H  
ATOM   4287  CG  ARG   274      44.811  40.237  26.790  1.00  0.00           C  
ATOM   4288  HG2 ARG   274      45.027  39.540  25.980  1.00  0.00           H  
ATOM   4289  HG3 ARG   274      44.036  40.949  26.508  1.00  0.00           H  
ATOM   4290  CD  ARG   274      46.128  40.968  27.026  1.00  0.00           C  
ATOM   4291  HD2 ARG   274      46.832  40.217  27.385  1.00  0.00           H  
ATOM   4292  HD3 ARG   274      46.525  41.343  26.083  1.00  0.00           H  
ATOM   4293  NE  ARG   274      45.860  42.030  28.041  1.00  0.00           N  
ATOM   4294  HE  ARG   274      45.905  41.853  29.035  1.00  0.00           H  
ATOM   4295  CZ  ARG   274      45.610  43.296  27.721  1.00  0.00           C  
ATOM   4296  NH1 ARG   274      45.575  43.720  26.503  1.00  0.00           N  
ATOM   4297 HH11 ARG   274      45.747  43.142  25.693  1.00  0.00           H  
ATOM   4298 HH12 ARG   274      45.168  44.639  26.398  1.00  0.00           H  
ATOM   4299  NH2 ARG   274      45.397  44.117  28.724  1.00  0.00           N  
ATOM   4300 HH21 ARG   274      45.406  43.689  29.639  1.00  0.00           H  
ATOM   4301 HH22 ARG   274      45.099  45.073  28.589  1.00  0.00           H  
ATOM   4302  C   ARG   274      42.611  37.909  28.973  1.00  0.00           C  
ATOM   4303  O   ARG   274      43.454  37.674  29.838  1.00  0.00           O  
ATOM   4304  N   SER   275      41.331  37.572  29.048  1.00  0.00           N  
ATOM   4305  H   SER   275      40.718  37.854  28.296  1.00  0.00           H  
ATOM   4306  CA  SER   275      40.707  36.921  30.198  1.00  0.00           C  
ATOM   4307  HA  SER   275      41.281  37.269  31.057  1.00  0.00           H  
ATOM   4308  CB  SER   275      39.331  37.477  30.461  1.00  0.00           C  
ATOM   4309  HB2 SER   275      38.602  37.407  29.654  1.00  0.00           H  
ATOM   4310  HB3 SER   275      38.884  36.870  31.248  1.00  0.00           H  
ATOM   4311  OG  SER   275      39.428  38.781  31.014  1.00  0.00           O  
ATOM   4312  HG  SER   275      40.012  39.294  30.450  1.00  0.00           H  
ATOM   4313  C   SER   275      40.841  35.356  30.318  1.00  0.00           C  
ATOM   4314  O   SER   275      40.650  34.958  31.460  1.00  0.00           O  
ATOM   4315  N   GLY   276      41.132  34.651  29.203  1.00  0.00           N  
ATOM   4316  H   GLY   276      41.392  35.180  28.382  1.00  0.00           H  
ATOM   4317  CA  GLY   276      41.324  33.163  29.078  1.00  0.00           C  
ATOM   4318  HA2 GLY   276      42.055  33.070  28.275  1.00  0.00           H  
ATOM   4319  HA3 GLY   276      41.677  32.731  30.014  1.00  0.00           H  
ATOM   4320  C   GLY   276      40.038  32.411  28.828  1.00  0.00           C  
ATOM   4321  O   GLY   276      38.934  32.832  29.028  1.00  0.00           O  
ATOM   4322  N   ALA   277      40.173  31.188  28.450  1.00  0.00           N  
ATOM   4323  H   ALA   277      41.088  30.761  28.421  1.00  0.00           H  
ATOM   4324  CA  ALA   277      39.019  30.417  27.981  1.00  0.00           C  
ATOM   4325  HA  ALA   277      38.160  31.064  27.803  1.00  0.00           H  
ATOM   4326  CB  ALA   277      39.423  29.637  26.705  1.00  0.00           C  
ATOM   4327  HB1 ALA   277      39.809  30.206  25.859  1.00  0.00           H  
ATOM   4328  HB2 ALA   277      40.283  29.020  26.964  1.00  0.00           H  
ATOM   4329  HB3 ALA   277      38.672  28.893  26.441  1.00  0.00           H  
ATOM   4330  C   ALA   277      38.471  29.478  29.029  1.00  0.00           C  
ATOM   4331  O   ALA   277      37.310  28.969  28.958  1.00  0.00           O  
ATOM   4332  N   VAL   278      39.172  29.096  30.084  1.00  0.00           N  
ATOM   4333  H   VAL   278      40.047  29.567  30.264  1.00  0.00           H  
ATOM   4334  CA  VAL   278      38.737  28.233  31.194  1.00  0.00           C  
ATOM   4335  HA  VAL   278      38.312  27.358  30.702  1.00  0.00           H  
ATOM   4336  CB  VAL   278      39.806  27.806  32.152  1.00  0.00           C  
ATOM   4337  HB  VAL   278      40.451  28.629  32.461  1.00  0.00           H  
ATOM   4338  CG1 VAL   278      39.274  27.098  33.395  1.00  0.00           C  
ATOM   4339 HG11 VAL   278      40.129  26.709  33.947  1.00  0.00           H  
ATOM   4340 HG12 VAL   278      38.831  27.807  34.094  1.00  0.00           H  
ATOM   4341 HG13 VAL   278      38.541  26.332  33.142  1.00  0.00           H  
ATOM   4342  CG2 VAL   278      40.855  26.827  31.500  1.00  0.00           C  
ATOM   4343 HG21 VAL   278      40.377  25.928  31.112  1.00  0.00           H  
ATOM   4344 HG22 VAL   278      41.452  27.241  30.687  1.00  0.00           H  
ATOM   4345 HG23 VAL   278      41.602  26.577  32.253  1.00  0.00           H  
ATOM   4346  C   VAL   278      37.663  29.006  31.906  1.00  0.00           C  
ATOM   4347  O   VAL   278      37.986  30.146  32.246  1.00  0.00           O  
ATOM   4348  N   ASP   279      36.464  28.509  31.982  1.00  0.00           N  
ATOM   4349  H   ASP   279      36.194  27.560  31.767  1.00  0.00           H  
ATOM   4350  CA  ASP   279      35.402  29.336  32.442  1.00  0.00           C  
ATOM   4351  HA  ASP   279      35.463  30.278  31.896  1.00  0.00           H  
ATOM   4352  CB  ASP   279      34.047  28.717  32.049  1.00  0.00           C  
ATOM   4353  HB2 ASP   279      34.117  28.161  31.114  1.00  0.00           H  
ATOM   4354  HB3 ASP   279      33.746  27.982  32.795  1.00  0.00           H  
ATOM   4355  CG  ASP   279      32.947  29.736  31.826  1.00  0.00           C  
ATOM   4356  OD1 ASP   279      33.276  30.690  31.085  1.00  0.00           O  
ATOM   4357  OD2 ASP   279      31.810  29.747  32.355  1.00  0.00           O  
ATOM   4358  C   ASP   279      35.473  29.737  33.924  1.00  0.00           C  
ATOM   4359  O   ASP   279      35.588  30.965  34.112  1.00  0.00           O  
ATOM   4360  N   LYS   280      35.500  28.826  34.941  1.00  0.00           N  
ATOM   4361  H   LYS   280      35.652  27.873  34.644  1.00  0.00           H  
ATOM   4362  CA  LYS   280      35.508  29.124  36.397  1.00  0.00           C  
ATOM   4363  HA  LYS   280      34.584  29.671  36.584  1.00  0.00           H  
ATOM   4364  CB  LYS   280      35.393  27.770  37.143  1.00  0.00           C  
ATOM   4365  HB2 LYS   280      35.964  26.969  36.674  1.00  0.00           H  
ATOM   4366  HB3 LYS   280      35.699  27.922  38.178  1.00  0.00           H  
ATOM   4367  CG  LYS   280      33.885  27.379  37.091  1.00  0.00           C  
ATOM   4368  HG2 LYS   280      33.221  28.185  37.404  1.00  0.00           H  
ATOM   4369  HG3 LYS   280      33.652  27.074  36.071  1.00  0.00           H  
ATOM   4370  CD  LYS   280      33.842  26.213  38.122  1.00  0.00           C  
ATOM   4371  HD2 LYS   280      34.418  25.316  37.896  1.00  0.00           H  
ATOM   4372  HD3 LYS   280      33.953  26.588  39.140  1.00  0.00           H  
ATOM   4373  CE  LYS   280      32.390  25.590  38.144  1.00  0.00           C  
ATOM   4374  HE2 LYS   280      32.325  25.229  37.118  1.00  0.00           H  
ATOM   4375  HE3 LYS   280      32.340  24.657  38.706  1.00  0.00           H  
ATOM   4376  NZ  LYS   280      31.307  26.487  38.581  1.00  0.00           N  
ATOM   4377  HZ1 LYS   280      31.308  26.475  39.591  1.00  0.00           H  
ATOM   4378  HZ2 LYS   280      31.348  27.335  38.032  1.00  0.00           H  
ATOM   4379  HZ3 LYS   280      30.420  26.068  38.339  1.00  0.00           H  
ATOM   4380  C   LYS   280      36.664  30.018  36.885  1.00  0.00           C  
ATOM   4381  O   LYS   280      36.357  30.905  37.724  1.00  0.00           O  
ATOM   4382  N   ARG   281      37.767  30.050  36.148  1.00  0.00           N  
ATOM   4383  H   ARG   281      37.901  29.292  35.494  1.00  0.00           H  
ATOM   4384  CA  ARG   281      38.925  30.927  36.350  1.00  0.00           C  
ATOM   4385  HA  ARG   281      39.045  31.050  37.426  1.00  0.00           H  
ATOM   4386  CB  ARG   281      40.201  30.301  35.721  1.00  0.00           C  
ATOM   4387  HB2 ARG   281      40.230  29.241  35.977  1.00  0.00           H  
ATOM   4388  HB3 ARG   281      40.114  30.257  34.635  1.00  0.00           H  
ATOM   4389  CG  ARG   281      41.558  30.963  36.022  1.00  0.00           C  
ATOM   4390  HG2 ARG   281      42.286  30.344  35.498  1.00  0.00           H  
ATOM   4391  HG3 ARG   281      41.603  32.028  35.794  1.00  0.00           H  
ATOM   4392  CD  ARG   281      41.881  30.821  37.560  1.00  0.00           C  
ATOM   4393  HD2 ARG   281      42.847  31.261  37.806  1.00  0.00           H  
ATOM   4394  HD3 ARG   281      41.226  31.402  38.210  1.00  0.00           H  
ATOM   4395  NE  ARG   281      42.034  29.438  37.989  1.00  0.00           N  
ATOM   4396  HE  ARG   281      42.303  28.752  37.298  1.00  0.00           H  
ATOM   4397  CZ  ARG   281      41.905  29.035  39.179  1.00  0.00           C  
ATOM   4398  NH1 ARG   281      41.749  29.864  40.204  1.00  0.00           N  
ATOM   4399 HH11 ARG   281      41.620  30.834  39.953  1.00  0.00           H  
ATOM   4400 HH12 ARG   281      41.521  29.400  41.072  1.00  0.00           H  
ATOM   4401  NH2 ARG   281      41.970  27.730  39.451  1.00  0.00           N  
ATOM   4402 HH21 ARG   281      42.158  27.061  38.718  1.00  0.00           H  
ATOM   4403 HH22 ARG   281      41.829  27.376  40.387  1.00  0.00           H  
ATOM   4404  C   ARG   281      38.733  32.309  35.757  1.00  0.00           C  
ATOM   4405  O   ARG   281      39.028  33.315  36.375  1.00  0.00           O  
ATOM   4406  N   ALA   282      38.207  32.383  34.567  1.00  0.00           N  
ATOM   4407  H   ALA   282      38.017  31.635  33.916  1.00  0.00           H  
ATOM   4408  CA  ALA   282      37.714  33.723  34.083  1.00  0.00           C  
ATOM   4409  HA  ALA   282      38.577  34.388  34.076  1.00  0.00           H  
ATOM   4410  CB  ALA   282      37.300  33.573  32.619  1.00  0.00           C  
ATOM   4411  HB1 ALA   282      38.176  33.245  32.060  1.00  0.00           H  
ATOM   4412  HB2 ALA   282      36.413  32.939  32.592  1.00  0.00           H  
ATOM   4413  HB3 ALA   282      37.002  34.550  32.238  1.00  0.00           H  
ATOM   4414  C   ALA   282      36.551  34.367  34.881  1.00  0.00           C  
ATOM   4415  O   ALA   282      36.577  35.575  35.190  1.00  0.00           O  
ATOM   4416  N   ARG   283      35.559  33.555  35.316  1.00  0.00           N  
ATOM   4417  H   ARG   283      35.577  32.572  35.088  1.00  0.00           H  
ATOM   4418  CA  ARG   283      34.523  33.987  36.328  1.00  0.00           C  
ATOM   4419  HA  ARG   283      34.047  34.890  35.948  1.00  0.00           H  
ATOM   4420  CB  ARG   283      33.368  33.008  36.504  1.00  0.00           C  
ATOM   4421  HB2 ARG   283      33.708  32.028  36.839  1.00  0.00           H  
ATOM   4422  HB3 ARG   283      32.638  33.266  37.272  1.00  0.00           H  
ATOM   4423  CG  ARG   283      32.475  32.798  35.290  1.00  0.00           C  
ATOM   4424  HG2 ARG   283      32.026  33.747  34.998  1.00  0.00           H  
ATOM   4425  HG3 ARG   283      33.157  32.601  34.463  1.00  0.00           H  
ATOM   4426  CD  ARG   283      31.435  31.737  35.605  1.00  0.00           C  
ATOM   4427  HD2 ARG   283      31.995  30.815  35.759  1.00  0.00           H  
ATOM   4428  HD3 ARG   283      30.954  31.965  36.556  1.00  0.00           H  
ATOM   4429  NE  ARG   283      30.567  31.642  34.397  1.00  0.00           N  
ATOM   4430  HE  ARG   283      30.911  31.033  33.668  1.00  0.00           H  
ATOM   4431  CZ  ARG   283      29.575  32.425  34.153  1.00  0.00           C  
ATOM   4432  NH1 ARG   283      29.001  33.108  35.073  1.00  0.00           N  
ATOM   4433 HH11 ARG   283      29.533  33.227  35.923  1.00  0.00           H  
ATOM   4434 HH12 ARG   283      28.482  33.928  34.795  1.00  0.00           H  
ATOM   4435  NH2 ARG   283      29.235  32.508  32.878  1.00  0.00           N  
ATOM   4436 HH21 ARG   283      29.848  32.063  32.210  1.00  0.00           H  
ATOM   4437 HH22 ARG   283      28.465  33.040  32.498  1.00  0.00           H  
ATOM   4438  C   ARG   283      35.124  34.470  37.714  1.00  0.00           C  
ATOM   4439  O   ARG   283      34.843  35.520  38.248  1.00  0.00           O  
ATOM   4440  N   GLU   284      36.163  33.811  38.090  1.00  0.00           N  
ATOM   4441  H   GLU   284      36.480  33.032  37.531  1.00  0.00           H  
ATOM   4442  CA  GLU   284      37.061  34.178  39.270  1.00  0.00           C  
ATOM   4443  HA  GLU   284      36.328  34.281  40.070  1.00  0.00           H  
ATOM   4444  CB  GLU   284      38.044  33.116  39.712  1.00  0.00           C  
ATOM   4445  HB2 GLU   284      37.444  32.271  40.052  1.00  0.00           H  
ATOM   4446  HB3 GLU   284      38.662  32.710  38.911  1.00  0.00           H  
ATOM   4447  CG  GLU   284      38.951  33.393  40.892  1.00  0.00           C  
ATOM   4448  HG2 GLU   284      39.365  34.390  40.740  1.00  0.00           H  
ATOM   4449  HG3 GLU   284      38.398  33.459  41.829  1.00  0.00           H  
ATOM   4450  CD  GLU   284      40.227  32.524  41.061  1.00  0.00           C  
ATOM   4451  OE1 GLU   284      41.053  32.484  40.124  1.00  0.00           O  
ATOM   4452  OE2 GLU   284      40.302  31.813  42.115  1.00  0.00           O  
ATOM   4453  C   GLU   284      37.712  35.562  39.060  1.00  0.00           C  
ATOM   4454  O   GLU   284      37.534  36.461  39.902  1.00  0.00           O  
ATOM   4455  N   ALA   285      38.300  35.848  37.872  1.00  0.00           N  
ATOM   4456  H   ALA   285      38.437  35.051  37.267  1.00  0.00           H  
ATOM   4457  CA  ALA   285      38.857  37.110  37.479  1.00  0.00           C  
ATOM   4458  HA  ALA   285      39.525  37.403  38.289  1.00  0.00           H  
ATOM   4459  CB  ALA   285      39.761  36.905  36.294  1.00  0.00           C  
ATOM   4460  HB1 ALA   285      40.341  37.814  36.132  1.00  0.00           H  
ATOM   4461  HB2 ALA   285      40.493  36.111  36.440  1.00  0.00           H  
ATOM   4462  HB3 ALA   285      39.163  36.721  35.402  1.00  0.00           H  
ATOM   4463  C   ALA   285      37.713  38.143  37.266  1.00  0.00           C  
ATOM   4464  O   ALA   285      37.930  39.328  37.456  1.00  0.00           O  
ATOM   4465  N   GLY   286      36.466  37.684  36.973  1.00  0.00           N  
ATOM   4466  H   GLY   286      36.350  36.693  36.818  1.00  0.00           H  
ATOM   4467  CA  GLY   286      35.281  38.588  36.814  1.00  0.00           C  
ATOM   4468  HA2 GLY   286      35.531  39.355  36.080  1.00  0.00           H  
ATOM   4469  HA3 GLY   286      34.552  37.902  36.383  1.00  0.00           H  
ATOM   4470  C   GLY   286      34.804  39.226  38.123  1.00  0.00           C  
ATOM   4471  O   GLY   286      34.510  40.405  38.222  1.00  0.00           O  
ATOM   4472  N   ASN   287      34.935  38.383  39.174  1.00  0.00           N  
ATOM   4473  H   ASN   287      35.045  37.396  38.991  1.00  0.00           H  
ATOM   4474  CA  ASN   287      34.788  38.809  40.562  1.00  0.00           C  
ATOM   4475  HA  ASN   287      33.802  39.262  40.666  1.00  0.00           H  
ATOM   4476  CB  ASN   287      34.844  37.481  41.365  1.00  0.00           C  
ATOM   4477  HB2 ASN   287      34.470  36.701  40.702  1.00  0.00           H  
ATOM   4478  HB3 ASN   287      35.869  37.294  41.686  1.00  0.00           H  
ATOM   4479  CG  ASN   287      34.051  37.430  42.643  1.00  0.00           C  
ATOM   4480  OD1 ASN   287      33.770  38.400  43.332  1.00  0.00           O  
ATOM   4481  ND2 ASN   287      33.485  36.262  43.027  1.00  0.00           N  
ATOM   4482 HD21 ASN   287      32.595  36.211  43.502  1.00  0.00           H  
ATOM   4483 HD22 ASN   287      33.762  35.409  42.562  1.00  0.00           H  
ATOM   4484  C   ASN   287      35.865  39.819  41.000  1.00  0.00           C  
ATOM   4485  O   ASN   287      35.646  40.941  41.554  1.00  0.00           O  
ATOM   4486  N   ILE   288      37.126  39.568  40.715  1.00  0.00           N  
ATOM   4487  H   ILE   288      37.361  38.713  40.231  1.00  0.00           H  
ATOM   4488  CA  ILE   288      38.231  40.469  40.835  1.00  0.00           C  
ATOM   4489  HA  ILE   288      38.351  40.828  41.857  1.00  0.00           H  
ATOM   4490  CB  ILE   288      39.518  39.774  40.437  1.00  0.00           C  
ATOM   4491  HB  ILE   288      39.196  39.089  39.653  1.00  0.00           H  
ATOM   4492  CG2 ILE   288      40.663  40.615  39.843  1.00  0.00           C  
ATOM   4493 HG21 ILE   288      40.444  41.288  39.014  1.00  0.00           H  
ATOM   4494 HG22 ILE   288      40.959  41.262  40.668  1.00  0.00           H  
ATOM   4495 HG23 ILE   288      41.468  39.998  39.444  1.00  0.00           H  
ATOM   4496  CG1 ILE   288      40.055  38.862  41.591  1.00  0.00           C  
ATOM   4497 HG12 ILE   288      40.716  39.509  42.167  1.00  0.00           H  
ATOM   4498 HG13 ILE   288      39.266  38.625  42.305  1.00  0.00           H  
ATOM   4499  CD1 ILE   288      40.717  37.721  40.958  1.00  0.00           C  
ATOM   4500 HD11 ILE   288      40.092  37.043  40.377  1.00  0.00           H  
ATOM   4501 HD12 ILE   288      41.580  38.131  40.432  1.00  0.00           H  
ATOM   4502 HD13 ILE   288      41.312  37.098  41.626  1.00  0.00           H  
ATOM   4503  C   ILE   288      37.969  41.757  39.983  1.00  0.00           C  
ATOM   4504  O   ILE   288      38.114  42.853  40.587  1.00  0.00           O  
ATOM   4505  N   ASN   289      37.585  41.635  38.665  1.00  0.00           N  
ATOM   4506  H   ASN   289      37.374  40.723  38.287  1.00  0.00           H  
ATOM   4507  CA  ASN   289      37.162  42.718  37.864  1.00  0.00           C  
ATOM   4508  HA  ASN   289      38.023  43.376  37.754  1.00  0.00           H  
ATOM   4509  CB  ASN   289      36.645  42.271  36.499  1.00  0.00           C  
ATOM   4510  HB2 ASN   289      37.485  41.756  36.033  1.00  0.00           H  
ATOM   4511  HB3 ASN   289      35.779  41.612  36.453  1.00  0.00           H  
ATOM   4512  CG  ASN   289      36.261  43.426  35.556  1.00  0.00           C  
ATOM   4513  OD1 ASN   289      37.208  44.029  35.028  1.00  0.00           O  
ATOM   4514  ND2 ASN   289      35.036  43.920  35.310  1.00  0.00           N  
ATOM   4515 HD21 ASN   289      35.014  44.643  34.605  1.00  0.00           H  
ATOM   4516 HD22 ASN   289      34.187  43.502  35.663  1.00  0.00           H  
ATOM   4517  C   ASN   289      36.027  43.597  38.556  1.00  0.00           C  
ATOM   4518  O   ASN   289      36.158  44.812  38.679  1.00  0.00           O  
ATOM   4519  N   GLN   290      35.054  42.970  39.164  1.00  0.00           N  
ATOM   4520  H   GLN   290      35.019  41.971  39.017  1.00  0.00           H  
ATOM   4521  CA  GLN   290      33.906  43.640  39.797  1.00  0.00           C  
ATOM   4522  HA  GLN   290      33.546  44.331  39.035  1.00  0.00           H  
ATOM   4523  CB  GLN   290      32.814  42.586  40.204  1.00  0.00           C  
ATOM   4524  HB2 GLN   290      32.459  42.060  39.317  1.00  0.00           H  
ATOM   4525  HB3 GLN   290      33.150  41.864  40.948  1.00  0.00           H  
ATOM   4526  CG  GLN   290      31.622  43.338  40.752  1.00  0.00           C  
ATOM   4527  HG2 GLN   290      30.989  42.576  41.207  1.00  0.00           H  
ATOM   4528  HG3 GLN   290      31.834  44.093  41.509  1.00  0.00           H  
ATOM   4529  CD  GLN   290      30.751  44.029  39.770  1.00  0.00           C  
ATOM   4530  OE1 GLN   290      31.076  44.164  38.636  1.00  0.00           O  
ATOM   4531  NE2 GLN   290      29.576  44.544  40.102  1.00  0.00           N  
ATOM   4532 HE21 GLN   290      29.336  44.534  41.083  1.00  0.00           H  
ATOM   4533 HE22 GLN   290      29.139  45.187  39.457  1.00  0.00           H  
ATOM   4534  C   GLN   290      34.383  44.408  41.021  1.00  0.00           C  
ATOM   4535  O   GLN   290      33.930  45.519  41.284  1.00  0.00           O  
ATOM   4536  N   SER   291      35.219  43.863  41.866  1.00  0.00           N  
ATOM   4537  H   SER   291      35.614  42.963  41.635  1.00  0.00           H  
ATOM   4538  CA  SER   291      35.731  44.514  43.095  1.00  0.00           C  
ATOM   4539  HA  SER   291      34.780  44.921  43.441  1.00  0.00           H  
ATOM   4540  CB  SER   291      36.293  43.520  44.069  1.00  0.00           C  
ATOM   4541  HB2 SER   291      36.588  43.999  45.003  1.00  0.00           H  
ATOM   4542  HB3 SER   291      35.405  42.939  44.315  1.00  0.00           H  
ATOM   4543  OG  SER   291      37.167  42.619  43.433  1.00  0.00           O  
ATOM   4544  HG  SER   291      36.621  42.171  42.783  1.00  0.00           H  
ATOM   4545  C   SER   291      36.665  45.656  42.726  1.00  0.00           C  
ATOM   4546  O   SER   291      36.588  46.743  43.335  1.00  0.00           O  
ATOM   4547  N   LEU   292      37.458  45.516  41.657  1.00  0.00           N  
ATOM   4548  H   LEU   292      37.587  44.543  41.417  1.00  0.00           H  
ATOM   4549  CA  LEU   292      38.308  46.625  41.302  1.00  0.00           C  
ATOM   4550  HA  LEU   292      38.691  47.062  42.224  1.00  0.00           H  
ATOM   4551  CB  LEU   292      39.431  45.956  40.481  1.00  0.00           C  
ATOM   4552  HB2 LEU   292      38.971  45.396  39.667  1.00  0.00           H  
ATOM   4553  HB3 LEU   292      39.984  46.710  39.921  1.00  0.00           H  
ATOM   4554  CG  LEU   292      40.455  45.017  41.118  1.00  0.00           C  
ATOM   4555  HG  LEU   292      39.909  44.214  41.613  1.00  0.00           H  
ATOM   4556  CD1 LEU   292      41.380  44.433  40.008  1.00  0.00           C  
ATOM   4557 HD11 LEU   292      40.841  44.274  39.074  1.00  0.00           H  
ATOM   4558 HD12 LEU   292      42.237  45.082  39.827  1.00  0.00           H  
ATOM   4559 HD13 LEU   292      41.714  43.468  40.388  1.00  0.00           H  
ATOM   4560  CD2 LEU   292      41.302  45.778  42.190  1.00  0.00           C  
ATOM   4561 HD21 LEU   292      41.916  46.545  41.717  1.00  0.00           H  
ATOM   4562 HD22 LEU   292      40.708  46.107  43.042  1.00  0.00           H  
ATOM   4563 HD23 LEU   292      42.013  45.079  42.631  1.00  0.00           H  
ATOM   4564  C   LEU   292      37.534  47.677  40.514  1.00  0.00           C  
ATOM   4565  O   LEU   292      37.731  48.903  40.670  1.00  0.00           O  
ATOM   4566  N   LEU   293      36.458  47.286  39.846  1.00  0.00           N  
ATOM   4567  H   LEU   293      36.319  46.294  39.718  1.00  0.00           H  
ATOM   4568  CA  LEU   293      35.416  48.155  39.235  1.00  0.00           C  
ATOM   4569  HA  LEU   293      35.900  48.999  38.745  1.00  0.00           H  
ATOM   4570  CB  LEU   293      34.579  47.302  38.294  1.00  0.00           C  
ATOM   4571  HB2 LEU   293      35.225  46.868  37.531  1.00  0.00           H  
ATOM   4572  HB3 LEU   293      34.254  46.420  38.847  1.00  0.00           H  
ATOM   4573  CG  LEU   293      33.328  48.035  37.690  1.00  0.00           C  
ATOM   4574  HG  LEU   293      32.712  48.454  38.486  1.00  0.00           H  
ATOM   4575  CD1 LEU   293      33.828  49.298  36.906  1.00  0.00           C  
ATOM   4576 HD11 LEU   293      34.566  49.076  36.135  1.00  0.00           H  
ATOM   4577 HD12 LEU   293      33.009  49.805  36.396  1.00  0.00           H  
ATOM   4578 HD13 LEU   293      34.292  49.946  37.650  1.00  0.00           H  
ATOM   4579  CD2 LEU   293      32.373  47.204  36.900  1.00  0.00           C  
ATOM   4580 HD21 LEU   293      31.442  47.753  36.758  1.00  0.00           H  
ATOM   4581 HD22 LEU   293      32.810  46.899  35.949  1.00  0.00           H  
ATOM   4582 HD23 LEU   293      32.154  46.243  37.367  1.00  0.00           H  
ATOM   4583  C   LEU   293      34.521  48.784  40.305  1.00  0.00           C  
ATOM   4584  O   LEU   293      34.390  50.021  40.316  1.00  0.00           O  
ATOM   4585  N   THR   294      34.252  48.125  41.404  1.00  0.00           N  
ATOM   4586  H   THR   294      34.509  47.156  41.524  1.00  0.00           H  
ATOM   4587  CA  THR   294      33.638  48.841  42.521  1.00  0.00           C  
ATOM   4588  HA  THR   294      32.748  49.389  42.211  1.00  0.00           H  
ATOM   4589  CB  THR   294      33.287  47.918  43.661  1.00  0.00           C  
ATOM   4590  HB  THR   294      34.189  47.541  44.144  1.00  0.00           H  
ATOM   4591  CG2 THR   294      32.413  48.758  44.534  1.00  0.00           C  
ATOM   4592 HG21 THR   294      31.863  48.107  45.215  1.00  0.00           H  
ATOM   4593 HG22 THR   294      33.033  49.479  45.066  1.00  0.00           H  
ATOM   4594 HG23 THR   294      31.551  49.175  44.013  1.00  0.00           H  
ATOM   4595  OG1 THR   294      32.391  46.920  43.300  1.00  0.00           O  
ATOM   4596  HG1 THR   294      32.998  46.228  43.027  1.00  0.00           H  
ATOM   4597  C   THR   294      34.614  49.911  42.998  1.00  0.00           C  
ATOM   4598  O   THR   294      34.220  51.062  43.166  1.00  0.00           O  
ATOM   4599  N   LEU   295      35.860  49.570  43.373  1.00  0.00           N  
ATOM   4600  H   LEU   295      36.109  48.609  43.186  1.00  0.00           H  
ATOM   4601  CA  LEU   295      36.881  50.466  43.805  1.00  0.00           C  
ATOM   4602  HA  LEU   295      36.542  50.847  44.769  1.00  0.00           H  
ATOM   4603  CB  LEU   295      38.254  49.725  43.998  1.00  0.00           C  
ATOM   4604  HB2 LEU   295      38.067  49.110  44.878  1.00  0.00           H  
ATOM   4605  HB3 LEU   295      38.500  49.176  43.089  1.00  0.00           H  
ATOM   4606  CG  LEU   295      39.552  50.494  44.389  1.00  0.00           C  
ATOM   4607  HG  LEU   295      39.949  51.040  43.534  1.00  0.00           H  
ATOM   4608  CD1 LEU   295      39.323  51.502  45.573  1.00  0.00           C  
ATOM   4609 HD11 LEU   295      38.550  52.206  45.267  1.00  0.00           H  
ATOM   4610 HD12 LEU   295      39.080  51.049  46.534  1.00  0.00           H  
ATOM   4611 HD13 LEU   295      40.240  52.077  45.701  1.00  0.00           H  
ATOM   4612  CD2 LEU   295      40.601  49.400  44.921  1.00  0.00           C  
ATOM   4613 HD21 LEU   295      41.586  49.773  45.205  1.00  0.00           H  
ATOM   4614 HD22 LEU   295      40.213  48.844  45.775  1.00  0.00           H  
ATOM   4615 HD23 LEU   295      40.693  48.662  44.125  1.00  0.00           H  
ATOM   4616  C   LEU   295      37.013  51.646  42.858  1.00  0.00           C  
ATOM   4617  O   LEU   295      37.211  52.722  43.423  1.00  0.00           O  
ATOM   4618  N   GLY   296      37.001  51.437  41.532  1.00  0.00           N  
ATOM   4619  H   GLY   296      36.942  50.442  41.369  1.00  0.00           H  
ATOM   4620  CA  GLY   296      36.983  52.334  40.380  1.00  0.00           C  
ATOM   4621  HA2 GLY   296      37.892  52.936  40.349  1.00  0.00           H  
ATOM   4622  HA3 GLY   296      36.936  51.718  39.482  1.00  0.00           H  
ATOM   4623  C   GLY   296      35.765  53.292  40.463  1.00  0.00           C  
ATOM   4624  O   GLY   296      35.887  54.464  40.154  1.00  0.00           O  
ATOM   4625  N   ARG   297      34.632  52.791  40.792  1.00  0.00           N  
ATOM   4626  H   ARG   297      34.517  51.795  40.917  1.00  0.00           H  
ATOM   4627  CA  ARG   297      33.391  53.454  41.033  1.00  0.00           C  
ATOM   4628  HA  ARG   297      33.213  54.242  40.301  1.00  0.00           H  
ATOM   4629  CB  ARG   297      32.183  52.538  40.794  1.00  0.00           C  
ATOM   4630  HB2 ARG   297      32.152  51.640  41.411  1.00  0.00           H  
ATOM   4631  HB3 ARG   297      31.344  53.177  41.069  1.00  0.00           H  
ATOM   4632  CG  ARG   297      32.031  52.131  39.311  1.00  0.00           C  
ATOM   4633  HG2 ARG   297      31.839  53.051  38.757  1.00  0.00           H  
ATOM   4634  HG3 ARG   297      32.970  51.653  39.035  1.00  0.00           H  
ATOM   4635  CD  ARG   297      30.834  51.162  39.132  1.00  0.00           C  
ATOM   4636  HD2 ARG   297      30.586  51.336  38.085  1.00  0.00           H  
ATOM   4637  HD3 ARG   297      31.171  50.189  39.489  1.00  0.00           H  
ATOM   4638  NE  ARG   297      29.650  51.514  39.954  1.00  0.00           N  
ATOM   4639  HE  ARG   297      29.471  52.506  40.018  1.00  0.00           H  
ATOM   4640  CZ  ARG   297      28.760  50.709  40.431  1.00  0.00           C  
ATOM   4641  NH1 ARG   297      28.819  49.414  40.584  1.00  0.00           N  
ATOM   4642 HH11 ARG   297      29.717  48.953  40.562  1.00  0.00           H  
ATOM   4643 HH12 ARG   297      28.053  48.949  41.051  1.00  0.00           H  
ATOM   4644  NH2 ARG   297      27.727  51.248  41.027  1.00  0.00           N  
ATOM   4645 HH21 ARG   297      27.668  52.248  41.148  1.00  0.00           H  
ATOM   4646 HH22 ARG   297      27.196  50.638  41.632  1.00  0.00           H  
ATOM   4647  C   ARG   297      33.296  54.207  42.369  1.00  0.00           C  
ATOM   4648  O   ARG   297      32.646  55.220  42.444  1.00  0.00           O  
ATOM   4649  N   VAL   298      33.982  53.733  43.385  1.00  0.00           N  
ATOM   4650  H   VAL   298      34.319  52.788  43.269  1.00  0.00           H  
ATOM   4651  CA  VAL   298      34.165  54.458  44.680  1.00  0.00           C  
ATOM   4652  HA  VAL   298      33.193  54.838  44.996  1.00  0.00           H  
ATOM   4653  CB  VAL   298      34.597  53.640  45.870  1.00  0.00           C  
ATOM   4654  HB  VAL   298      35.419  53.059  45.452  1.00  0.00           H  
ATOM   4655  CG1 VAL   298      35.041  54.412  47.108  1.00  0.00           C  
ATOM   4656 HG11 VAL   298      34.366  55.230  47.359  1.00  0.00           H  
ATOM   4657 HG12 VAL   298      34.903  53.784  47.988  1.00  0.00           H  
ATOM   4658 HG13 VAL   298      36.075  54.733  46.984  1.00  0.00           H  
ATOM   4659  CG2 VAL   298      33.391  52.614  46.168  1.00  0.00           C  
ATOM   4660 HG21 VAL   298      33.562  52.235  47.176  1.00  0.00           H  
ATOM   4661 HG22 VAL   298      32.477  53.206  46.127  1.00  0.00           H  
ATOM   4662 HG23 VAL   298      33.381  51.691  45.588  1.00  0.00           H  
ATOM   4663  C   VAL   298      35.082  55.638  44.373  1.00  0.00           C  
ATOM   4664  O   VAL   298      34.715  56.785  44.693  1.00  0.00           O  
ATOM   4665  N   ILE   299      36.158  55.433  43.601  1.00  0.00           N  
ATOM   4666  H   ILE   299      36.459  54.500  43.360  1.00  0.00           H  
ATOM   4667  CA  ILE   299      37.087  56.564  43.131  1.00  0.00           C  
ATOM   4668  HA  ILE   299      37.517  56.997  44.034  1.00  0.00           H  
ATOM   4669  CB  ILE   299      38.339  55.909  42.371  1.00  0.00           C  
ATOM   4670  HB  ILE   299      37.934  55.139  41.716  1.00  0.00           H  
ATOM   4671  CG2 ILE   299      39.008  57.035  41.482  1.00  0.00           C  
ATOM   4672 HG21 ILE   299      38.418  57.061  40.566  1.00  0.00           H  
ATOM   4673 HG22 ILE   299      39.081  57.970  42.038  1.00  0.00           H  
ATOM   4674 HG23 ILE   299      40.033  56.733  41.268  1.00  0.00           H  
ATOM   4675  CG1 ILE   299      39.373  55.359  43.418  1.00  0.00           C  
ATOM   4676 HG12 ILE   299      39.925  56.228  43.778  1.00  0.00           H  
ATOM   4677 HG13 ILE   299      38.886  54.867  44.260  1.00  0.00           H  
ATOM   4678  CD1 ILE   299      40.404  54.409  42.790  1.00  0.00           C  
ATOM   4679 HD11 ILE   299      40.875  54.907  41.943  1.00  0.00           H  
ATOM   4680 HD12 ILE   299      41.106  54.068  43.550  1.00  0.00           H  
ATOM   4681 HD13 ILE   299      39.926  53.453  42.575  1.00  0.00           H  
ATOM   4682  C   ILE   299      36.372  57.579  42.350  1.00  0.00           C  
ATOM   4683  O   ILE   299      36.581  58.799  42.422  1.00  0.00           O  
ATOM   4684  N   THR   300      35.387  57.170  41.522  1.00  0.00           N  
ATOM   4685  H   THR   300      35.347  56.191  41.279  1.00  0.00           H  
ATOM   4686  CA  THR   300      34.614  58.103  40.741  1.00  0.00           C  
ATOM   4687  HA  THR   300      35.280  58.931  40.499  1.00  0.00           H  
ATOM   4688  CB  THR   300      34.123  57.519  39.429  1.00  0.00           C  
ATOM   4689  HB  THR   300      33.351  56.775  39.625  1.00  0.00           H  
ATOM   4690  CG2 THR   300      33.504  58.609  38.561  1.00  0.00           C  
ATOM   4691 HG21 THR   300      34.289  59.204  38.094  1.00  0.00           H  
ATOM   4692 HG22 THR   300      32.753  58.246  37.860  1.00  0.00           H  
ATOM   4693 HG23 THR   300      32.890  59.279  39.164  1.00  0.00           H  
ATOM   4694  OG1 THR   300      35.230  56.926  38.747  1.00  0.00           O  
ATOM   4695  HG1 THR   300      35.434  56.045  39.069  1.00  0.00           H  
ATOM   4696  C   THR   300      33.482  58.862  41.593  1.00  0.00           C  
ATOM   4697  O   THR   300      33.406  60.120  41.577  1.00  0.00           O  
ATOM   4698  N   ALA   301      32.840  58.105  42.439  1.00  0.00           N  
ATOM   4699  H   ALA   301      32.954  57.107  42.331  1.00  0.00           H  
ATOM   4700  CA  ALA   301      31.795  58.641  43.314  1.00  0.00           C  
ATOM   4701  HA  ALA   301      31.003  59.163  42.778  1.00  0.00           H  
ATOM   4702  CB  ALA   301      31.265  57.467  44.205  1.00  0.00           C  
ATOM   4703  HB1 ALA   301      30.995  56.670  43.512  1.00  0.00           H  
ATOM   4704  HB2 ALA   301      32.077  57.151  44.860  1.00  0.00           H  
ATOM   4705  HB3 ALA   301      30.504  57.898  44.855  1.00  0.00           H  
ATOM   4706  C   ALA   301      32.267  59.705  44.315  1.00  0.00           C  
ATOM   4707  O   ALA   301      31.489  60.546  44.683  1.00  0.00           O  
ATOM   4708  N   LEU   302      33.578  59.624  44.740  1.00  0.00           N  
ATOM   4709  H   LEU   302      34.182  58.861  44.470  1.00  0.00           H  
ATOM   4710  CA  LEU   302      34.221  60.612  45.605  1.00  0.00           C  
ATOM   4711  HA  LEU   302      33.626  61.031  46.417  1.00  0.00           H  
ATOM   4712  CB  LEU   302      35.432  59.973  46.326  1.00  0.00           C  
ATOM   4713  HB2 LEU   302      36.080  59.562  45.551  1.00  0.00           H  
ATOM   4714  HB3 LEU   302      35.953  60.822  46.768  1.00  0.00           H  
ATOM   4715  CG  LEU   302      35.084  58.838  47.291  1.00  0.00           C  
ATOM   4716  HG  LEU   302      34.244  58.221  46.976  1.00  0.00           H  
ATOM   4717  CD1 LEU   302      36.208  57.834  47.533  1.00  0.00           C  
ATOM   4718 HD11 LEU   302      35.819  56.982  48.091  1.00  0.00           H  
ATOM   4719 HD12 LEU   302      36.670  57.500  46.604  1.00  0.00           H  
ATOM   4720 HD13 LEU   302      37.025  58.323  48.063  1.00  0.00           H  
ATOM   4721  CD2 LEU   302      34.727  59.393  48.722  1.00  0.00           C  
ATOM   4722 HD21 LEU   302      33.950  60.156  48.662  1.00  0.00           H  
ATOM   4723 HD22 LEU   302      34.411  58.553  49.340  1.00  0.00           H  
ATOM   4724 HD23 LEU   302      35.618  59.872  49.128  1.00  0.00           H  
ATOM   4725  C   LEU   302      34.705  61.805  44.784  1.00  0.00           C  
ATOM   4726  O   LEU   302      34.502  62.872  45.300  1.00  0.00           O  
ATOM   4727  N   VAL   303      35.094  61.692  43.509  1.00  0.00           N  
ATOM   4728  H   VAL   303      35.229  60.730  43.235  1.00  0.00           H  
ATOM   4729  CA  VAL   303      35.253  62.790  42.590  1.00  0.00           C  
ATOM   4730  HA  VAL   303      35.881  63.547  43.061  1.00  0.00           H  
ATOM   4731  CB  VAL   303      36.034  62.283  41.293  1.00  0.00           C  
ATOM   4732  HB  VAL   303      35.756  61.252  41.075  1.00  0.00           H  
ATOM   4733  CG1 VAL   303      35.681  63.102  40.060  1.00  0.00           C  
ATOM   4734 HG11 VAL   303      34.634  62.924  39.814  1.00  0.00           H  
ATOM   4735 HG12 VAL   303      35.771  64.170  40.261  1.00  0.00           H  
ATOM   4736 HG13 VAL   303      36.258  62.926  39.153  1.00  0.00           H  
ATOM   4737  CG2 VAL   303      37.572  62.356  41.448  1.00  0.00           C  
ATOM   4738 HG21 VAL   303      38.025  61.937  40.549  1.00  0.00           H  
ATOM   4739 HG22 VAL   303      37.983  63.336  41.690  1.00  0.00           H  
ATOM   4740 HG23 VAL   303      37.907  61.792  42.318  1.00  0.00           H  
ATOM   4741  C   VAL   303      33.935  63.511  42.362  1.00  0.00           C  
ATOM   4742  O   VAL   303      33.962  64.734  42.338  1.00  0.00           O  
ATOM   4743  N   GLU   304      32.835  62.849  42.262  1.00  0.00           N  
ATOM   4744  H   GLU   304      32.906  61.880  41.984  1.00  0.00           H  
ATOM   4745  CA  GLU   304      31.443  63.414  42.219  1.00  0.00           C  
ATOM   4746  HA  GLU   304      31.425  64.147  41.413  1.00  0.00           H  
ATOM   4747  CB  GLU   304      30.497  62.230  41.799  1.00  0.00           C  
ATOM   4748  HB2 GLU   304      30.843  61.703  40.910  1.00  0.00           H  
ATOM   4749  HB3 GLU   304      30.396  61.514  42.615  1.00  0.00           H  
ATOM   4750  CG  GLU   304      28.990  62.461  41.571  1.00  0.00           C  
ATOM   4751  HG2 GLU   304      28.524  61.555  41.181  1.00  0.00           H  
ATOM   4752  HG3 GLU   304      28.532  62.747  42.518  1.00  0.00           H  
ATOM   4753  CD  GLU   304      28.629  63.411  40.442  1.00  0.00           C  
ATOM   4754  OE1 GLU   304      29.291  63.509  39.421  1.00  0.00           O  
ATOM   4755  OE2 GLU   304      27.495  64.046  40.572  1.00  0.00           O  
ATOM   4756  C   GLU   304      31.030  64.132  43.560  1.00  0.00           C  
ATOM   4757  O   GLU   304      30.096  64.944  43.497  1.00  0.00           O  
ATOM   4758  N   ARG   305      31.719  63.885  44.645  1.00  0.00           N  
ATOM   4759  H   ARG   305      32.531  63.289  44.561  1.00  0.00           H  
ATOM   4760  CA  ARG   305      31.431  64.389  46.017  1.00  0.00           C  
ATOM   4761  HA  ARG   305      32.065  63.725  46.604  1.00  0.00           H  
ATOM   4762  CB  ARG   305      31.830  65.907  46.129  1.00  0.00           C  
ATOM   4763  HB2 ARG   305      31.270  66.387  45.326  1.00  0.00           H  
ATOM   4764  HB3 ARG   305      31.544  66.233  47.129  1.00  0.00           H  
ATOM   4765  CG  ARG   305      33.311  66.223  45.948  1.00  0.00           C  
ATOM   4766  HG2 ARG   305      33.917  65.489  46.478  1.00  0.00           H  
ATOM   4767  HG3 ARG   305      33.537  66.062  44.894  1.00  0.00           H  
ATOM   4768  CD  ARG   305      33.793  67.570  46.500  1.00  0.00           C  
ATOM   4769  HD2 ARG   305      33.299  68.363  45.939  1.00  0.00           H  
ATOM   4770  HD3 ARG   305      33.557  67.543  47.563  1.00  0.00           H  
ATOM   4771  NE  ARG   305      35.176  67.866  46.261  1.00  0.00           N  
ATOM   4772  HE  ARG   305      35.485  67.640  45.326  1.00  0.00           H  
ATOM   4773  CZ  ARG   305      36.126  68.333  47.137  1.00  0.00           C  
ATOM   4774  NH1 ARG   305      35.780  68.715  48.325  1.00  0.00           N  
ATOM   4775 HH11 ARG   305      34.780  68.703  48.467  1.00  0.00           H  
ATOM   4776 HH12 ARG   305      36.399  69.193  48.963  1.00  0.00           H  
ATOM   4777  NH2 ARG   305      37.352  68.444  46.766  1.00  0.00           N  
ATOM   4778 HH21 ARG   305      37.507  68.072  45.840  1.00  0.00           H  
ATOM   4779 HH22 ARG   305      38.037  69.037  47.213  1.00  0.00           H  
ATOM   4780  C   ARG   305      30.057  64.078  46.638  1.00  0.00           C  
ATOM   4781  O   ARG   305      29.720  64.519  47.758  1.00  0.00           O  
ATOM   4782  N   THR   306      29.119  63.364  45.959  1.00  0.00           N  
ATOM   4783  H   THR   306      29.369  63.058  45.029  1.00  0.00           H  
ATOM   4784  CA  THR   306      27.835  62.898  46.440  1.00  0.00           C  
ATOM   4785  HA  THR   306      27.186  63.752  46.635  1.00  0.00           H  
ATOM   4786  CB  THR   306      27.188  62.189  45.272  1.00  0.00           C  
ATOM   4787  HB  THR   306      26.979  62.948  44.518  1.00  0.00           H  
ATOM   4788  CG2 THR   306      27.970  61.054  44.585  1.00  0.00           C  
ATOM   4789 HG21 THR   306      27.555  60.900  43.589  1.00  0.00           H  
ATOM   4790 HG22 THR   306      28.963  61.411  44.313  1.00  0.00           H  
ATOM   4791 HG23 THR   306      27.924  60.141  45.178  1.00  0.00           H  
ATOM   4792  OG1 THR   306      25.959  61.646  45.657  1.00  0.00           O  
ATOM   4793  HG1 THR   306      25.252  61.863  45.045  1.00  0.00           H  
ATOM   4794  C   THR   306      27.987  62.011  47.668  1.00  0.00           C  
ATOM   4795  O   THR   306      28.793  61.115  47.615  1.00  0.00           O  
ATOM   4796  N   PRO   307      27.091  62.117  48.636  1.00  0.00           N  
ATOM   4797  CD  PRO   307      25.951  63.057  48.728  1.00  0.00           C  
ATOM   4798  HD2 PRO   307      25.381  63.207  47.811  1.00  0.00           H  
ATOM   4799  HD3 PRO   307      26.287  64.029  49.090  1.00  0.00           H  
ATOM   4800  CG  PRO   307      25.063  62.548  49.832  1.00  0.00           C  
ATOM   4801  HG2 PRO   307      24.298  61.838  49.520  1.00  0.00           H  
ATOM   4802  HG3 PRO   307      24.459  63.270  50.383  1.00  0.00           H  
ATOM   4803  CB  PRO   307      26.073  61.874  50.741  1.00  0.00           C  
ATOM   4804  HB2 PRO   307      25.588  61.035  51.241  1.00  0.00           H  
ATOM   4805  HB3 PRO   307      26.560  62.525  51.466  1.00  0.00           H  
ATOM   4806  CA  PRO   307      27.035  61.168  49.787  1.00  0.00           C  
ATOM   4807  HA  PRO   307      27.965  61.129  50.355  1.00  0.00           H  
ATOM   4808  C   PRO   307      26.759  59.762  49.499  1.00  0.00           C  
ATOM   4809  O   PRO   307      27.129  58.848  50.238  1.00  0.00           O  
ATOM   4810  N   HIE   308      26.219  59.434  48.364  1.00  0.00           N  
ATOM   4811  H   HIE   308      26.063  60.235  47.768  1.00  0.00           H  
ATOM   4812  CA  HIE   308      25.785  58.128  47.869  1.00  0.00           C  
ATOM   4813  HA  HIE   308      25.547  57.544  48.758  1.00  0.00           H  
ATOM   4814  CB  HIE   308      24.543  58.401  47.028  1.00  0.00           C  
ATOM   4815  HB2 HIE   308      24.861  58.962  46.149  1.00  0.00           H  
ATOM   4816  HB3 HIE   308      24.194  57.469  46.585  1.00  0.00           H  
ATOM   4817  CG  HIE   308      23.445  59.176  47.765  1.00  0.00           C  
ATOM   4818  ND1 HIE   308      22.908  58.845  49.021  1.00  0.00           N  
ATOM   4819  CE1 HIE   308      22.046  59.815  49.350  1.00  0.00           C  
ATOM   4820  HE1 HIE   308      21.567  59.883  50.316  1.00  0.00           H  
ATOM   4821  NE2 HIE   308      22.047  60.707  48.420  1.00  0.00           N  
ATOM   4822  HE2 HIE   308      21.704  61.653  48.517  1.00  0.00           H  
ATOM   4823  CD2 HIE   308      22.883  60.366  47.360  1.00  0.00           C  
ATOM   4824  HD2 HIE   308      23.038  60.925  46.449  1.00  0.00           H  
ATOM   4825  C   HIE   308      26.954  57.418  47.169  1.00  0.00           C  
ATOM   4826  O   HIE   308      26.809  57.027  45.993  1.00  0.00           O  
ATOM   4827  N   VAL   309      28.048  57.271  47.858  1.00  0.00           N  
ATOM   4828  H   VAL   309      28.196  57.854  48.669  1.00  0.00           H  
ATOM   4829  CA  VAL   309      29.258  56.450  47.531  1.00  0.00           C  
ATOM   4830  HA  VAL   309      29.490  56.561  46.471  1.00  0.00           H  
ATOM   4831  CB  VAL   309      30.497  56.779  48.412  1.00  0.00           C  
ATOM   4832  HB  VAL   309      30.251  56.672  49.468  1.00  0.00           H  
ATOM   4833  CG1 VAL   309      31.714  55.959  48.058  1.00  0.00           C  
ATOM   4834 HG11 VAL   309      32.524  56.144  48.764  1.00  0.00           H  
ATOM   4835 HG12 VAL   309      31.475  54.904  48.193  1.00  0.00           H  
ATOM   4836 HG13 VAL   309      31.980  56.044  47.005  1.00  0.00           H  
ATOM   4837  CG2 VAL   309      30.881  58.288  48.460  1.00  0.00           C  
ATOM   4838 HG21 VAL   309      29.992  58.817  48.805  1.00  0.00           H  
ATOM   4839 HG22 VAL   309      31.743  58.308  49.126  1.00  0.00           H  
ATOM   4840 HG23 VAL   309      31.195  58.604  47.465  1.00  0.00           H  
ATOM   4841  C   VAL   309      28.915  54.935  47.706  1.00  0.00           C  
ATOM   4842  O   VAL   309      28.375  54.610  48.703  1.00  0.00           O  
ATOM   4843  N   PRO   310      29.223  54.062  46.686  1.00  0.00           N  
ATOM   4844  CD  PRO   310      29.683  54.268  45.351  1.00  0.00           C  
ATOM   4845  HD2 PRO   310      30.592  54.867  45.300  1.00  0.00           H  
ATOM   4846  HD3 PRO   310      28.881  54.773  44.813  1.00  0.00           H  
ATOM   4847  CG  PRO   310      29.930  52.901  44.747  1.00  0.00           C  
ATOM   4848  HG2 PRO   310      30.930  52.521  44.957  1.00  0.00           H  
ATOM   4849  HG3 PRO   310      29.793  52.930  43.666  1.00  0.00           H  
ATOM   4850  CB  PRO   310      28.807  52.026  45.430  1.00  0.00           C  
ATOM   4851  HB2 PRO   310      29.002  50.955  45.392  1.00  0.00           H  
ATOM   4852  HB3 PRO   310      27.868  52.166  44.895  1.00  0.00           H  
ATOM   4853  CA  PRO   310      28.840  52.639  46.787  1.00  0.00           C  
ATOM   4854  HA  PRO   310      27.838  52.619  47.215  1.00  0.00           H  
ATOM   4855  C   PRO   310      29.908  51.831  47.667  1.00  0.00           C  
ATOM   4856  O   PRO   310      30.524  50.884  47.182  1.00  0.00           O  
ATOM   4857  N   TYR   311      30.118  52.263  48.897  1.00  0.00           N  
ATOM   4858  H   TYR   311      29.524  53.038  49.153  1.00  0.00           H  
ATOM   4859  CA  TYR   311      31.034  51.620  49.859  1.00  0.00           C  
ATOM   4860  HA  TYR   311      32.067  51.623  49.509  1.00  0.00           H  
ATOM   4861  CB  TYR   311      31.135  52.446  51.186  1.00  0.00           C  
ATOM   4862  HB2 TYR   311      30.087  52.639  51.416  1.00  0.00           H  
ATOM   4863  HB3 TYR   311      31.609  51.831  51.951  1.00  0.00           H  
ATOM   4864  CG  TYR   311      31.835  53.835  51.212  1.00  0.00           C  
ATOM   4865  CD1 TYR   311      33.238  53.890  50.963  1.00  0.00           C  
ATOM   4866  HD1 TYR   311      33.783  52.977  50.769  1.00  0.00           H  
ATOM   4867  CE1 TYR   311      33.946  55.075  51.123  1.00  0.00           C  
ATOM   4868  HE1 TYR   311      34.979  55.199  50.829  1.00  0.00           H  
ATOM   4869  CZ  TYR   311      33.242  56.210  51.541  1.00  0.00           C  
ATOM   4870  OH  TYR   311      33.926  57.289  51.937  1.00  0.00           O  
ATOM   4871  HH  TYR   311      34.875  57.147  51.943  1.00  0.00           H  
ATOM   4872  CE2 TYR   311      31.884  56.176  51.882  1.00  0.00           C  
ATOM   4873  HE2 TYR   311      31.370  56.969  52.406  1.00  0.00           H  
ATOM   4874  CD2 TYR   311      31.156  54.987  51.762  1.00  0.00           C  
ATOM   4875  HD2 TYR   311      30.141  55.005  52.129  1.00  0.00           H  
ATOM   4876  C   TYR   311      30.644  50.203  50.208  1.00  0.00           C  
ATOM   4877  O   TYR   311      31.509  49.346  50.270  1.00  0.00           O  
ATOM   4878  N   ARG   312      29.341  50.013  50.598  1.00  0.00           N  
ATOM   4879  H   ARG   312      28.791  50.850  50.724  1.00  0.00           H  
ATOM   4880  CA  ARG   312      28.694  48.675  50.834  1.00  0.00           C  
ATOM   4881  HA  ARG   312      29.419  48.183  51.483  1.00  0.00           H  
ATOM   4882  CB  ARG   312      27.376  48.755  51.648  1.00  0.00           C  
ATOM   4883  HB2 ARG   312      27.487  49.570  52.362  1.00  0.00           H  
ATOM   4884  HB3 ARG   312      26.495  49.012  51.060  1.00  0.00           H  
ATOM   4885  CG  ARG   312      26.965  47.403  52.383  1.00  0.00           C  
ATOM   4886  HG2 ARG   312      26.967  46.549  51.707  1.00  0.00           H  
ATOM   4887  HG3 ARG   312      27.732  47.086  53.089  1.00  0.00           H  
ATOM   4888  CD  ARG   312      25.628  47.505  53.110  1.00  0.00           C  
ATOM   4889  HD2 ARG   312      24.804  47.488  52.397  1.00  0.00           H  
ATOM   4890  HD3 ARG   312      25.514  46.652  53.779  1.00  0.00           H  
ATOM   4891  NE  ARG   312      25.553  48.722  53.949  1.00  0.00           N  
ATOM   4892  HE  ARG   312      24.957  49.497  53.695  1.00  0.00           H  
ATOM   4893  CZ  ARG   312      26.182  48.839  55.122  1.00  0.00           C  
ATOM   4894  NH1 ARG   312      26.931  47.935  55.632  1.00  0.00           N  
ATOM   4895 HH11 ARG   312      27.063  47.133  55.032  1.00  0.00           H  
ATOM   4896 HH12 ARG   312      27.456  48.236  56.441  1.00  0.00           H  
ATOM   4897  NH2 ARG   312      26.182  50.034  55.649  1.00  0.00           N  
ATOM   4898 HH21 ARG   312      25.704  50.796  55.190  1.00  0.00           H  
ATOM   4899 HH22 ARG   312      26.486  50.170  56.602  1.00  0.00           H  
ATOM   4900  C   ARG   312      28.521  47.734  49.622  1.00  0.00           C  
ATOM   4901  O   ARG   312      28.306  46.573  49.827  1.00  0.00           O  
ATOM   4902  N   GLU   313      28.881  48.202  48.394  1.00  0.00           N  
ATOM   4903  H   GLU   313      29.158  49.157  48.221  1.00  0.00           H  
ATOM   4904  CA  GLU   313      28.709  47.397  47.136  1.00  0.00           C  
ATOM   4905  HA  GLU   313      27.755  46.875  47.206  1.00  0.00           H  
ATOM   4906  CB  GLU   313      28.728  48.382  45.958  1.00  0.00           C  
ATOM   4907  HB2 GLU   313      28.056  49.205  46.205  1.00  0.00           H  
ATOM   4908  HB3 GLU   313      29.690  48.890  45.892  1.00  0.00           H  
ATOM   4909  CG  GLU   313      28.433  47.799  44.567  1.00  0.00           C  
ATOM   4910  HG2 GLU   313      28.556  48.483  43.727  1.00  0.00           H  
ATOM   4911  HG3 GLU   313      29.234  47.073  44.429  1.00  0.00           H  
ATOM   4912  CD  GLU   313      27.167  46.942  44.472  1.00  0.00           C  
ATOM   4913  OE1 GLU   313      26.918  46.204  43.484  1.00  0.00           O  
ATOM   4914  OE2 GLU   313      26.206  47.140  45.284  1.00  0.00           O  
ATOM   4915  C   GLU   313      29.836  46.263  47.019  1.00  0.00           C  
ATOM   4916  O   GLU   313      29.644  45.352  46.236  1.00  0.00           O  
ATOM   4917  N   SER   314      30.919  46.318  47.827  1.00  0.00           N  
ATOM   4918  H   SER   314      31.070  47.228  48.239  1.00  0.00           H  
ATOM   4919  CA  SER   314      31.868  45.200  47.882  1.00  0.00           C  
ATOM   4920  HA  SER   314      31.280  44.284  47.820  1.00  0.00           H  
ATOM   4921  CB  SER   314      32.973  45.077  46.709  1.00  0.00           C  
ATOM   4922  HB2 SER   314      32.315  44.789  45.890  1.00  0.00           H  
ATOM   4923  HB3 SER   314      33.518  46.019  46.651  1.00  0.00           H  
ATOM   4924  OG  SER   314      33.886  44.072  46.800  1.00  0.00           O  
ATOM   4925  HG  SER   314      33.413  43.237  46.757  1.00  0.00           H  
ATOM   4926  C   SER   314      32.536  45.185  49.211  1.00  0.00           C  
ATOM   4927  O   SER   314      32.979  46.286  49.737  1.00  0.00           O  
ATOM   4928  N   LYS   315      32.873  44.018  49.768  1.00  0.00           N  
ATOM   4929  H   LYS   315      32.551  43.218  49.242  1.00  0.00           H  
ATOM   4930  CA  LYS   315      33.647  43.849  50.979  1.00  0.00           C  
ATOM   4931  HA  LYS   315      33.132  44.347  51.801  1.00  0.00           H  
ATOM   4932  CB  LYS   315      33.708  42.355  51.329  1.00  0.00           C  
ATOM   4933  HB2 LYS   315      32.712  41.943  51.489  1.00  0.00           H  
ATOM   4934  HB3 LYS   315      34.124  41.813  50.479  1.00  0.00           H  
ATOM   4935  CG  LYS   315      34.490  42.023  52.656  1.00  0.00           C  
ATOM   4936  HG2 LYS   315      35.555  42.151  52.463  1.00  0.00           H  
ATOM   4937  HG3 LYS   315      34.178  42.854  53.289  1.00  0.00           H
[truncated: 73,235 more chars]
