# Supplementary material for: Molecular Dynamics Simulations Provide Further Insights into the Allosteric Regulation of the Kinesin‑5 Motor Domain by Loop 5
Source: J Chem Inf Model. 2026 Mar 12;66(7):4101–15. doi: 10.1021/acs.jcim.5c02999 (PMC13080997; doi:10.1021/acs.jcim.5c02999)
Supplement: Supplementary file 2 [file ci5c02999_si_002.zip › Electronic_Supporting_Information/Loop_Clustering/Output/Reconstituted_structures_from_clust/ADP_c1.pdb]

CRYST1   96.763   96.763   96.521  90.00  90.00  90.00               1
ATOM      1  N   MET     1      34.579  79.812  27.169  1.00  0.00           N  
ATOM      2  H1  MET     1      34.922  80.240  26.321  1.00  0.00           H  
ATOM      3  H2  MET     1      33.668  79.434  26.951  1.00  0.00           H  
ATOM      4  H3  MET     1      34.580  80.416  27.978  1.00  0.00           H  
ATOM      5  CA  MET     1      35.513  78.777  27.486  1.00  0.00           C  
ATOM      6  HA  MET     1      35.320  78.329  28.461  1.00  0.00           H  
ATOM      7  CB  MET     1      35.482  77.660  26.447  1.00  0.00           C  
ATOM      8  HB2 MET     1      34.540  77.144  26.630  1.00  0.00           H  
ATOM      9  HB3 MET     1      35.450  77.971  25.402  1.00  0.00           H  
ATOM     10  CG  MET     1      36.662  76.681  26.498  1.00  0.00           C  
ATOM     11  HG2 MET     1      36.866  76.544  27.560  1.00  0.00           H  
ATOM     12  HG3 MET     1      36.265  75.735  26.130  1.00  0.00           H  
ATOM     13  SD  MET     1      38.173  77.221  25.639  1.00  0.00           S  
ATOM     14  CE  MET     1      37.754  77.570  23.934  1.00  0.00           C  
ATOM     15  HE1 MET     1      37.359  78.585  23.893  1.00  0.00           H  
ATOM     16  HE2 MET     1      38.725  77.620  23.441  1.00  0.00           H  
ATOM     17  HE3 MET     1      37.025  76.836  23.592  1.00  0.00           H  
ATOM     18  C   MET     1      36.866  79.532  27.599  1.00  0.00           C  
ATOM     19  O   MET     1      37.098  80.487  26.902  1.00  0.00           O  
ATOM     20  N   ALA     2      37.770  79.040  28.480  1.00  0.00           N  
ATOM     21  H   ALA     2      37.577  78.198  29.003  1.00  0.00           H  
ATOM     22  CA  ALA     2      39.167  79.584  28.602  1.00  0.00           C  
ATOM     23  HA  ALA     2      39.461  79.986  27.633  1.00  0.00           H  
ATOM     24  CB  ALA     2      39.228  80.620  29.705  1.00  0.00           C  
ATOM     25  HB1 ALA     2      38.753  80.263  30.619  1.00  0.00           H  
ATOM     26  HB2 ALA     2      40.256  80.897  29.938  1.00  0.00           H  
ATOM     27  HB3 ALA     2      38.798  81.573  29.394  1.00  0.00           H  
ATOM     28  C   ALA     2      40.155  78.444  28.853  1.00  0.00           C  
ATOM     29  O   ALA     2      39.751  77.433  29.377  1.00  0.00           O  
ATOM     30  N   SER     3      41.397  78.509  28.366  1.00  0.00           N  
ATOM     31  H   SER     3      41.588  79.291  27.755  1.00  0.00           H  
ATOM     32  CA  SER     3      42.481  77.570  28.621  1.00  0.00           C  
ATOM     33  HA  SER     3      42.001  76.594  28.542  1.00  0.00           H  
ATOM     34  CB  SER     3      43.565  77.661  27.518  1.00  0.00           C  
ATOM     35  HB2 SER     3      42.987  77.465  26.615  1.00  0.00           H  
ATOM     36  HB3 SER     3      43.920  78.692  27.543  1.00  0.00           H  
ATOM     37  OG  SER     3      44.572  76.734  27.676  1.00  0.00           O  
ATOM     38  HG  SER     3      45.416  77.181  27.779  1.00  0.00           H  
ATOM     39  C   SER     3      43.057  77.837  30.012  1.00  0.00           C  
ATOM     40  O   SER     3      43.372  78.942  30.342  1.00  0.00           O  
ATOM     41  N   GLN     4      43.310  76.735  30.684  1.00  0.00           N  
ATOM     42  H   GLN     4      42.974  75.878  30.268  1.00  0.00           H  
ATOM     43  CA  GLN     4      44.040  76.817  31.929  1.00  0.00           C  
ATOM     44  HA  GLN     4      43.493  77.560  32.509  1.00  0.00           H  
ATOM     45  CB  GLN     4      43.992  75.546  32.804  1.00  0.00           C  
ATOM     46  HB2 GLN     4      44.455  75.965  33.698  1.00  0.00           H  
ATOM     47  HB3 GLN     4      42.954  75.230  32.902  1.00  0.00           H  
ATOM     48  CG  GLN     4      44.804  74.397  32.235  1.00  0.00           C  
ATOM     49  HG2 GLN     4      44.523  74.033  31.246  1.00  0.00           H  
ATOM     50  HG3 GLN     4      45.817  74.735  32.017  1.00  0.00           H  
ATOM     51  CD  GLN     4      44.904  73.166  33.143  1.00  0.00           C  
ATOM     52  OE1 GLN     4      44.525  73.082  34.281  1.00  0.00           O  
ATOM     53  NE2 GLN     4      45.438  72.057  32.694  1.00  0.00           N  
ATOM     54 HE21 GLN     4      45.987  71.994  31.848  1.00  0.00           H  
ATOM     55 HE22 GLN     4      45.597  71.289  33.331  1.00  0.00           H  
ATOM     56  C   GLN     4      45.503  77.388  31.731  1.00  0.00           C  
ATOM     57  O   GLN     4      46.176  77.150  30.726  1.00  0.00           O  
ATOM     58  N   PRO     5      46.052  78.053  32.744  1.00  0.00           N  
ATOM     59  CD  PRO     5      45.307  78.889  33.695  1.00  0.00           C  
ATOM     60  HD2 PRO     5      44.700  78.144  34.209  1.00  0.00           H  
ATOM     61  HD3 PRO     5      44.781  79.696  33.184  1.00  0.00           H  
ATOM     62  CG  PRO     5      46.375  79.466  34.562  1.00  0.00           C  
ATOM     63  HG2 PRO     5      46.551  78.685  35.301  1.00  0.00           H  
ATOM     64  HG3 PRO     5      46.258  80.478  34.949  1.00  0.00           H  
ATOM     65  CB  PRO     5      47.632  79.550  33.709  1.00  0.00           C  
ATOM     66  HB2 PRO     5      48.504  79.423  34.351  1.00  0.00           H  
ATOM     67  HB3 PRO     5      47.690  80.497  33.173  1.00  0.00           H  
ATOM     68  CA  PRO     5      47.467  78.389  32.734  1.00  0.00           C  
ATOM     69  HA  PRO     5      47.758  78.668  31.721  1.00  0.00           H  
ATOM     70  C   PRO     5      48.354  77.227  33.170  1.00  0.00           C  
ATOM     71  O   PRO     5      47.991  76.414  34.084  1.00  0.00           O  
ATOM     72  N   ASN     6      49.516  77.173  32.615  1.00  0.00           N  
ATOM     73  H   ASN     6      49.649  77.977  32.018  1.00  0.00           H  
ATOM     74  CA  ASN     6      50.488  76.103  32.971  1.00  0.00           C  
ATOM     75  HA  ASN     6      50.037  75.146  32.712  1.00  0.00           H  
ATOM     76  CB  ASN     6      51.649  76.226  32.008  1.00  0.00           C  
ATOM     77  HB2 ASN     6      51.378  76.094  30.961  1.00  0.00           H  
ATOM     78  HB3 ASN     6      52.190  77.160  32.167  1.00  0.00           H  
ATOM     79  CG  ASN     6      52.818  75.289  32.378  1.00  0.00           C  
ATOM     80  OD1 ASN     6      53.919  75.607  32.808  1.00  0.00           O  
ATOM     81  ND2 ASN     6      52.514  74.016  32.269  1.00  0.00           N  
ATOM     82 HD21 ASN     6      53.185  73.322  32.565  1.00  0.00           H  
ATOM     83 HD22 ASN     6      51.706  73.806  31.700  1.00  0.00           H  
ATOM     84  C   ASN     6      50.865  76.046  34.447  1.00  0.00           C  
ATOM     85  O   ASN     6      51.087  74.895  34.908  1.00  0.00           O  
ATOM     86  N   SER     7      50.723  77.177  35.185  1.00  0.00           N  
ATOM     87  H   SER     7      50.718  78.113  34.807  1.00  0.00           H  
ATOM     88  CA  SER     7      50.856  77.002  36.622  1.00  0.00           C  
ATOM     89  HA  SER     7      51.746  76.417  36.852  1.00  0.00           H  
ATOM     90  CB  SER     7      51.034  78.390  37.224  1.00  0.00           C  
ATOM     91  HB2 SER     7      50.988  78.245  38.303  1.00  0.00           H  
ATOM     92  HB3 SER     7      51.980  78.746  36.816  1.00  0.00           H  
ATOM     93  OG  SER     7      49.853  79.184  36.900  1.00  0.00           O  
ATOM     94  HG  SER     7      50.104  80.000  36.461  1.00  0.00           H  
ATOM     95  C   SER     7      49.717  76.266  37.350  1.00  0.00           C  
ATOM     96  O   SER     7      50.072  75.443  38.206  1.00  0.00           O  
ATOM     97  N   SER     8      48.486  76.465  36.937  1.00  0.00           N  
ATOM     98  H   SER     8      48.305  77.196  36.263  1.00  0.00           H  
ATOM     99  CA  SER     8      47.277  75.839  37.432  1.00  0.00           C  
ATOM    100  HA  SER     8      47.203  76.097  38.488  1.00  0.00           H  
ATOM    101  CB  SER     8      46.041  76.443  36.832  1.00  0.00           C  
ATOM    102  HB2 SER     8      46.202  77.521  36.858  1.00  0.00           H  
ATOM    103  HB3 SER     8      45.954  76.254  35.762  1.00  0.00           H  
ATOM    104  OG  SER     8      44.835  76.256  37.533  1.00  0.00           O  
ATOM    105  HG  SER     8      44.953  76.612  38.417  1.00  0.00           H  
ATOM    106  C   SER     8      47.321  74.353  37.086  1.00  0.00           C  
ATOM    107  O   SER     8      46.955  73.532  37.920  1.00  0.00           O  
ATOM    108  N   ALA     9      47.812  73.945  35.879  1.00  0.00           N  
ATOM    109  H   ALA     9      48.124  74.570  35.149  1.00  0.00           H  
ATOM    110  CA  ALA     9      48.134  72.529  35.516  1.00  0.00           C  
ATOM    111  HA  ALA     9      47.169  72.024  35.502  1.00  0.00           H  
ATOM    112  CB  ALA     9      48.670  72.424  34.047  1.00  0.00           C  
ATOM    113  HB1 ALA     9      48.477  71.379  33.804  1.00  0.00           H  
ATOM    114  HB2 ALA     9      47.992  73.002  33.419  1.00  0.00           H  
ATOM    115  HB3 ALA     9      49.697  72.790  34.029  1.00  0.00           H  
ATOM    116  C   ALA     9      49.035  71.753  36.500  1.00  0.00           C  
ATOM    117  O   ALA     9      48.751  70.550  36.660  1.00  0.00           O  
ATOM    118  N   LYS    10      50.102  72.318  37.056  1.00  0.00           N  
ATOM    119  H   LYS    10      50.334  73.228  36.682  1.00  0.00           H  
ATOM    120  CA  LYS    10      50.819  71.691  38.140  1.00  0.00           C  
ATOM    121  HA  LYS    10      50.798  70.616  37.959  1.00  0.00           H  
ATOM    122  CB  LYS    10      52.207  72.350  38.207  1.00  0.00           C  
ATOM    123  HB2 LYS    10      52.095  73.384  37.880  1.00  0.00           H  
ATOM    124  HB3 LYS    10      52.617  72.432  39.213  1.00  0.00           H  
ATOM    125  CG  LYS    10      53.217  71.632  37.268  1.00  0.00           C  
ATOM    126  HG2 LYS    10      53.665  70.836  37.863  1.00  0.00           H  
ATOM    127  HG3 LYS    10      52.697  71.068  36.494  1.00  0.00           H  
ATOM    128  CD  LYS    10      54.282  72.537  36.765  1.00  0.00           C  
ATOM    129  HD2 LYS    10      54.674  73.113  37.602  1.00  0.00           H  
ATOM    130  HD3 LYS    10      55.035  71.898  36.302  1.00  0.00           H  
ATOM    131  CE  LYS    10      53.791  73.422  35.660  1.00  0.00           C  
ATOM    132  HE2 LYS    10      53.442  72.747  34.878  1.00  0.00           H  
ATOM    133  HE3 LYS    10      52.976  74.030  36.053  1.00  0.00           H  
ATOM    134  NZ  LYS    10      54.896  74.127  35.026  1.00  0.00           N  
ATOM    135  HZ1 LYS    10      54.462  74.624  34.261  1.00  0.00           H  
ATOM    136  HZ2 LYS    10      55.267  74.828  35.651  1.00  0.00           H  
ATOM    137  HZ3 LYS    10      55.538  73.426  34.683  1.00  0.00           H  
ATOM    138  C   LYS    10      50.035  71.850  39.446  1.00  0.00           C  
ATOM    139  O   LYS    10      50.041  70.836  40.147  1.00  0.00           O  
ATOM    140  N   LYS    11      49.378  73.014  39.715  1.00  0.00           N  
ATOM    141  H   LYS    11      49.560  73.747  39.044  1.00  0.00           H  
ATOM    142  CA  LYS    11      49.019  73.341  41.157  1.00  0.00           C  
ATOM    143  HA  LYS    11      49.704  72.911  41.888  1.00  0.00           H  
ATOM    144  CB  LYS    11      49.030  74.871  41.246  1.00  0.00           C  
ATOM    145  HB2 LYS    11      48.721  75.294  40.290  1.00  0.00           H  
ATOM    146  HB3 LYS    11      48.496  75.352  42.065  1.00  0.00           H  
ATOM    147  CG  LYS    11      50.489  75.367  41.544  1.00  0.00           C  
ATOM    148  HG2 LYS    11      50.819  74.972  42.505  1.00  0.00           H  
ATOM    149  HG3 LYS    11      51.156  74.962  40.784  1.00  0.00           H  
ATOM    150  CD  LYS    11      50.571  76.890  41.507  1.00  0.00           C  
ATOM    151  HD2 LYS    11      50.032  77.173  40.603  1.00  0.00           H  
ATOM    152  HD3 LYS    11      49.932  77.218  42.326  1.00  0.00           H  
ATOM    153  CE  LYS    11      52.013  77.326  41.627  1.00  0.00           C  
ATOM    154  HE2 LYS    11      52.442  76.814  42.489  1.00  0.00           H  
ATOM    155  HE3 LYS    11      52.592  76.930  40.793  1.00  0.00           H  
ATOM    156  NZ  LYS    11      52.240  78.753  41.815  1.00  0.00           N  
ATOM    157  HZ1 LYS    11      51.748  79.045  42.648  1.00  0.00           H  
ATOM    158  HZ2 LYS    11      53.226  78.962  41.876  1.00  0.00           H  
ATOM    159  HZ3 LYS    11      51.864  79.337  41.081  1.00  0.00           H  
ATOM    160  C   LYS    11      47.685  72.740  41.644  1.00  0.00           C  
ATOM    161  O   LYS    11      47.423  72.577  42.836  1.00  0.00           O  
ATOM    162  N   LYS    12      46.802  72.329  40.669  1.00  0.00           N  
ATOM    163  H   LYS    12      46.946  72.580  39.701  1.00  0.00           H  
ATOM    164  CA  LYS    12      45.639  71.414  40.837  1.00  0.00           C  
ATOM    165  HA  LYS    12      44.946  71.939  41.493  1.00  0.00           H  
ATOM    166  CB  LYS    12      44.916  71.092  39.448  1.00  0.00           C  
ATOM    167  HB2 LYS    12      43.930  70.805  39.813  1.00  0.00           H  
ATOM    168  HB3 LYS    12      44.574  71.957  38.879  1.00  0.00           H  
ATOM    169  CG  LYS    12      45.551  70.159  38.413  1.00  0.00           C  
ATOM    170  HG2 LYS    12      46.454  70.626  38.019  1.00  0.00           H  
ATOM    171  HG3 LYS    12      45.860  69.230  38.892  1.00  0.00           H  
ATOM    172  CD  LYS    12      44.638  69.731  37.255  1.00  0.00           C  
ATOM    173  HD2 LYS    12      45.233  69.122  36.575  1.00  0.00           H  
ATOM    174  HD3 LYS    12      43.814  69.201  37.732  1.00  0.00           H  
ATOM    175  CE  LYS    12      44.156  70.887  36.356  1.00  0.00           C  
ATOM    176  HE2 LYS    12      43.694  71.694  36.925  1.00  0.00           H  
ATOM    177  HE3 LYS    12      45.033  71.180  35.780  1.00  0.00           H  
ATOM    178  NZ  LYS    12      43.098  70.549  35.367  1.00  0.00           N  
ATOM    179  HZ1 LYS    12      43.454  69.941  34.644  1.00  0.00           H  
ATOM    180  HZ2 LYS    12      42.341  70.003  35.752  1.00  0.00           H  
ATOM    181  HZ3 LYS    12      42.738  71.404  34.967  1.00  0.00           H  
ATOM    182  C   LYS    12      45.964  70.180  41.538  1.00  0.00           C  
ATOM    183  O   LYS    12      45.155  69.764  42.409  1.00  0.00           O  
ATOM    184  N   GLU    13      47.137  69.622  41.233  1.00  0.00           N  
ATOM    185  H   GLU    13      47.674  70.170  40.577  1.00  0.00           H  
ATOM    186  CA  GLU    13      47.629  68.318  41.766  1.00  0.00           C  
ATOM    187  HA  GLU    13      46.847  67.579  41.593  1.00  0.00           H  
ATOM    188  CB  GLU    13      48.984  67.791  40.987  1.00  0.00           C  
ATOM    189  HB2 GLU    13      49.809  68.503  40.988  1.00  0.00           H  
ATOM    190  HB3 GLU    13      49.219  66.840  41.464  1.00  0.00           H  
ATOM    191  CG  GLU    13      48.698  67.406  39.580  1.00  0.00           C  
ATOM    192  HG2 GLU    13      47.617  67.313  39.477  1.00  0.00           H  
ATOM    193  HG3 GLU    13      48.874  68.320  39.012  1.00  0.00           H  
ATOM    194  CD  GLU    13      49.480  66.114  39.127  1.00  0.00           C  
ATOM    195  OE1 GLU    13      50.608  66.226  38.727  1.00  0.00           O  
ATOM    196  OE2 GLU    13      48.925  65.016  39.267  1.00  0.00           O  
ATOM    197  C   GLU    13      47.800  68.334  43.294  1.00  0.00           C  
ATOM    198  O   GLU    13      47.728  67.275  43.882  1.00  0.00           O  
ATOM    199  N   GLU    14      47.885  69.493  43.888  1.00  0.00           N  
ATOM    200  H   GLU    14      47.856  70.342  43.343  1.00  0.00           H  
ATOM    201  CA  GLU    14      47.803  69.583  45.393  1.00  0.00           C  
ATOM    202  HA  GLU    14      48.618  68.946  45.735  1.00  0.00           H  
ATOM    203  CB  GLU    14      47.989  71.041  45.829  1.00  0.00           C  
ATOM    204  HB2 GLU    14      48.896  71.361  45.315  1.00  0.00           H  
ATOM    205  HB3 GLU    14      47.195  71.608  45.342  1.00  0.00           H  
ATOM    206  CG  GLU    14      47.882  71.323  47.323  1.00  0.00           C  
ATOM    207  HG2 GLU    14      47.992  72.402  47.428  1.00  0.00           H  
ATOM    208  HG3 GLU    14      46.901  71.036  47.704  1.00  0.00           H  
ATOM    209  CD  GLU    14      48.893  70.580  48.183  1.00  0.00           C  
ATOM    210  OE1 GLU    14      50.101  70.537  47.797  1.00  0.00           O  
ATOM    211  OE2 GLU    14      48.640  70.053  49.305  1.00  0.00           O  
ATOM    212  C   GLU    14      46.501  69.041  45.991  1.00  0.00           C  
ATOM    213  O   GLU    14      46.472  68.413  47.079  1.00  0.00           O  
ATOM    214  N   LYS    15      45.333  69.448  45.386  1.00  0.00           N  
ATOM    215  H   LYS    15      45.318  69.842  44.456  1.00  0.00           H  
ATOM    216  CA  LYS    15      43.996  69.106  45.953  1.00  0.00           C  
ATOM    217  HA  LYS    15      44.030  69.444  46.989  1.00  0.00           H  
ATOM    218  CB  LYS    15      42.773  69.796  45.263  1.00  0.00           C  
ATOM    219  HB2 LYS    15      42.626  69.325  44.292  1.00  0.00           H  
ATOM    220  HB3 LYS    15      41.932  69.625  45.935  1.00  0.00           H  
ATOM    221  CG  LYS    15      42.937  71.290  45.084  1.00  0.00           C  
ATOM    222  HG2 LYS    15      43.126  71.721  46.068  1.00  0.00           H  
ATOM    223  HG3 LYS    15      43.780  71.321  44.394  1.00  0.00           H  
ATOM    224  CD  LYS    15      41.710  71.895  44.361  1.00  0.00           C  
ATOM    225  HD2 LYS    15      42.128  72.892  44.227  1.00  0.00           H  
ATOM    226  HD3 LYS    15      41.505  71.411  43.405  1.00  0.00           H  
ATOM    227  CE  LYS    15      40.426  71.822  45.178  1.00  0.00           C  
ATOM    228  HE2 LYS    15      39.955  70.841  45.247  1.00  0.00           H  
ATOM    229  HE3 LYS    15      40.766  72.102  46.175  1.00  0.00           H  
ATOM    230  NZ  LYS    15      39.405  72.770  44.728  1.00  0.00           N  
ATOM    231  HZ1 LYS    15      38.739  72.988  45.455  1.00  0.00           H  
ATOM    232  HZ2 LYS    15      39.723  73.694  44.472  1.00  0.00           H  
ATOM    233  HZ3 LYS    15      38.953  72.420  43.896  1.00  0.00           H  
ATOM    234  C   LYS    15      43.853  67.605  45.980  1.00  0.00           C  
ATOM    235  O   LYS    15      44.237  66.870  45.086  1.00  0.00           O  
ATOM    236  N   GLY    16      43.488  67.067  47.121  1.00  0.00           N  
ATOM    237  H   GLY    16      43.108  67.651  47.852  1.00  0.00           H  
ATOM    238  CA  GLY    16      43.325  65.620  47.351  1.00  0.00           C  
ATOM    239  HA2 GLY    16      42.683  65.346  48.189  1.00  0.00           H  
ATOM    240  HA3 GLY    16      42.936  65.217  46.416  1.00  0.00           H  
ATOM    241  C   GLY    16      44.579  64.817  47.498  1.00  0.00           C  
ATOM    242  O   GLY    16      44.569  63.642  47.537  1.00  0.00           O  
ATOM    243  N   LYS    17      45.764  65.397  47.529  1.00  0.00           N  
ATOM    244  H   LYS    17      45.657  66.393  47.403  1.00  0.00           H  
ATOM    245  CA  LYS    17      47.082  64.757  47.424  1.00  0.00           C  
ATOM    246  HA  LYS    17      47.152  64.074  46.577  1.00  0.00           H  
ATOM    247  CB  LYS    17      48.250  65.700  46.968  1.00  0.00           C  
ATOM    248  HB2 LYS    17      48.953  65.024  46.482  1.00  0.00           H  
ATOM    249  HB3 LYS    17      47.892  66.345  46.165  1.00  0.00           H  
ATOM    250  CG  LYS    17      48.910  66.670  47.967  1.00  0.00           C  
ATOM    251  HG2 LYS    17      49.462  67.423  47.405  1.00  0.00           H  
ATOM    252  HG3 LYS    17      48.278  67.337  48.553  1.00  0.00           H  
ATOM    253  CD  LYS    17      49.999  66.122  48.922  1.00  0.00           C  
ATOM    254  HD2 LYS    17      49.750  65.209  49.463  1.00  0.00           H  
ATOM    255  HD3 LYS    17      50.880  65.812  48.360  1.00  0.00           H  
ATOM    256  CE  LYS    17      50.428  67.077  50.011  1.00  0.00           C  
ATOM    257  HE2 LYS    17      49.634  67.339  50.710  1.00  0.00           H  
ATOM    258  HE3 LYS    17      51.227  66.596  50.574  1.00  0.00           H  
ATOM    259  NZ  LYS    17      50.941  68.327  49.370  1.00  0.00           N  
ATOM    260  HZ1 LYS    17      51.167  69.064  50.023  1.00  0.00           H  
ATOM    261  HZ2 LYS    17      51.707  68.122  48.745  1.00  0.00           H  
ATOM    262  HZ3 LYS    17      50.138  68.754  48.931  1.00  0.00           H  
ATOM    263  C   LYS    17      47.471  63.919  48.674  1.00  0.00           C  
ATOM    264  O   LYS    17      48.449  63.201  48.636  1.00  0.00           O  
ATOM    265  N   ASN    18      46.702  63.909  49.766  1.00  0.00           N  
ATOM    266  H   ASN    18      45.858  64.462  49.750  1.00  0.00           H  
ATOM    267  CA  ASN    18      46.870  62.984  50.908  1.00  0.00           C  
ATOM    268  HA  ASN    18      47.890  63.056  51.287  1.00  0.00           H  
ATOM    269  CB  ASN    18      46.062  63.393  52.172  1.00  0.00           C  
ATOM    270  HB2 ASN    18      46.257  62.713  53.000  1.00  0.00           H  
ATOM    271  HB3 ASN    18      46.458  64.364  52.469  1.00  0.00           H  
ATOM    272  CG  ASN    18      44.608  63.469  51.703  1.00  0.00           C  
ATOM    273  OD1 ASN    18      44.128  64.485  51.221  1.00  0.00           O  
ATOM    274  ND2 ASN    18      43.800  62.390  51.946  1.00  0.00           N  
ATOM    275 HD21 ASN    18      42.826  62.466  51.689  1.00  0.00           H  
ATOM    276 HD22 ASN    18      44.058  61.631  52.561  1.00  0.00           H  
ATOM    277  C   ASN    18      46.593  61.485  50.474  1.00  0.00           C  
ATOM    278  O   ASN    18      46.993  60.440  51.057  1.00  0.00           O  
ATOM    279  N   ILE    19      45.957  61.266  49.310  1.00  0.00           N  
ATOM    280  H   ILE    19      45.805  62.107  48.771  1.00  0.00           H  
ATOM    281  CA  ILE    19      45.766  59.982  48.654  1.00  0.00           C  
ATOM    282  HA  ILE    19      46.226  59.155  49.195  1.00  0.00           H  
ATOM    283  CB  ILE    19      44.311  59.669  48.623  1.00  0.00           C  
ATOM    284  HB  ILE    19      43.791  60.548  48.242  1.00  0.00           H  
ATOM    285  CG2 ILE    19      43.809  58.603  47.634  1.00  0.00           C  
ATOM    286 HG21 ILE    19      43.790  58.947  46.600  1.00  0.00           H  
ATOM    287 HG22 ILE    19      44.441  57.722  47.743  1.00  0.00           H  
ATOM    288 HG23 ILE    19      42.808  58.260  47.895  1.00  0.00           H  
ATOM    289  CG1 ILE    19      43.717  59.298  50.018  1.00  0.00           C  
ATOM    290 HG12 ILE    19      43.519  58.229  50.097  1.00  0.00           H  
ATOM    291 HG13 ILE    19      44.428  59.680  50.750  1.00  0.00           H  
ATOM    292  CD1 ILE    19      42.415  60.033  50.225  1.00  0.00           C  
ATOM    293 HD11 ILE    19      41.576  59.692  49.619  1.00  0.00           H  
ATOM    294 HD12 ILE    19      42.084  59.953  51.261  1.00  0.00           H  
ATOM    295 HD13 ILE    19      42.469  61.081  49.930  1.00  0.00           H  
ATOM    296  C   ILE    19      46.488  59.998  47.295  1.00  0.00           C  
ATOM    297  O   ILE    19      46.580  61.033  46.651  1.00  0.00           O  
ATOM    298  N   GLN    20      46.927  58.807  46.852  1.00  0.00           N  
ATOM    299  H   GLN    20      46.722  57.985  47.403  1.00  0.00           H  
ATOM    300  CA  GLN    20      47.586  58.589  45.526  1.00  0.00           C  
ATOM    301  HA  GLN    20      47.597  59.516  44.954  1.00  0.00           H  
ATOM    302  CB  GLN    20      48.973  58.174  45.731  1.00  0.00           C  
ATOM    303  HB2 GLN    20      49.390  58.734  46.568  1.00  0.00           H  
ATOM    304  HB3 GLN    20      49.019  57.127  46.030  1.00  0.00           H  
ATOM    305  CG  GLN    20      49.868  58.396  44.518  1.00  0.00           C  
ATOM    306  HG2 GLN    20      49.421  58.027  43.595  1.00  0.00           H  
ATOM    307  HG3 GLN    20      50.035  59.462  44.363  1.00  0.00           H  
ATOM    308  CD  GLN    20      51.227  57.756  44.702  1.00  0.00           C  
ATOM    309  OE1 GLN    20      51.447  56.952  45.576  1.00  0.00           O  
ATOM    310  NE2 GLN    20      52.243  58.212  44.004  1.00  0.00           N  
ATOM    311 HE21 GLN    20      51.991  58.860  43.271  1.00  0.00           H  
ATOM    312 HE22 GLN    20      53.186  57.957  44.261  1.00  0.00           H  
ATOM    313  C   GLN    20      46.883  57.445  44.799  1.00  0.00           C  
ATOM    314  O   GLN    20      46.597  56.423  45.443  1.00  0.00           O  
ATOM    315  N   VAL    21      46.699  57.422  43.496  1.00  0.00           N  
ATOM    316  H   VAL    21      46.757  58.267  42.945  1.00  0.00           H  
ATOM    317  CA  VAL    21      46.224  56.216  42.666  1.00  0.00           C  
ATOM    318  HA  VAL    21      46.208  55.280  43.224  1.00  0.00           H  
ATOM    319  CB  VAL    21      44.750  56.533  42.137  1.00  0.00           C  
ATOM    320  HB  VAL    21      44.058  56.707  42.961  1.00  0.00           H  
ATOM    321  CG1 VAL    21      44.672  57.838  41.296  1.00  0.00           C  
ATOM    322 HG11 VAL    21      45.260  57.924  40.383  1.00  0.00           H  
ATOM    323 HG12 VAL    21      43.690  58.101  40.902  1.00  0.00           H  
ATOM    324 HG13 VAL    21      44.855  58.692  41.949  1.00  0.00           H  
ATOM    325  CG2 VAL    21      44.097  55.318  41.521  1.00  0.00           C  
ATOM    326 HG21 VAL    21      43.831  54.611  42.307  1.00  0.00           H  
ATOM    327 HG22 VAL    21      43.311  55.617  40.827  1.00  0.00           H  
ATOM    328 HG23 VAL    21      44.821  54.765  40.921  1.00  0.00           H  
ATOM    329  C   VAL    21      47.219  55.959  41.531  1.00  0.00           C  
ATOM    330  O   VAL    21      47.529  56.907  40.845  1.00  0.00           O  
ATOM    331  N   VAL    22      47.706  54.707  41.402  1.00  0.00           N  
ATOM    332  H   VAL    22      47.505  53.971  42.064  1.00  0.00           H  
ATOM    333  CA  VAL    22      48.673  54.437  40.309  1.00  0.00           C  
ATOM    334  HA  VAL    22      48.672  55.197  39.527  1.00  0.00           H  
ATOM    335  CB  VAL    22      50.135  54.423  40.783  1.00  0.00           C  
ATOM    336  HB  VAL    22      50.719  54.179  39.895  1.00  0.00           H  
ATOM    337  CG1 VAL    22      50.644  55.795  41.310  1.00  0.00           C  
ATOM    338 HG11 VAL    22      51.720  55.801  41.487  1.00  0.00           H  
ATOM    339 HG12 VAL    22      50.424  56.540  40.545  1.00  0.00           H  
ATOM    340 HG13 VAL    22      50.118  55.995  42.244  1.00  0.00           H  
ATOM    341  CG2 VAL    22      50.335  53.342  41.850  1.00  0.00           C  
ATOM    342 HG21 VAL    22      51.376  53.366  42.175  1.00  0.00           H  
ATOM    343 HG22 VAL    22      49.818  53.502  42.796  1.00  0.00           H  
ATOM    344 HG23 VAL    22      49.982  52.394  41.443  1.00  0.00           H  
ATOM    345  C   VAL    22      48.412  53.110  39.548  1.00  0.00           C  
ATOM    346  O   VAL    22      47.943  52.181  40.194  1.00  0.00           O  
ATOM    347  N   VAL    23      48.769  53.101  38.230  1.00  0.00           N  
ATOM    348  H   VAL    23      49.404  53.818  37.910  1.00  0.00           H  
ATOM    349  CA  VAL    23      48.497  51.971  37.319  1.00  0.00           C  
ATOM    350  HA  VAL    23      47.927  51.224  37.871  1.00  0.00           H  
ATOM    351  CB  VAL    23      47.678  52.323  36.058  1.00  0.00           C  
ATOM    352  HB  VAL    23      48.273  53.056  35.514  1.00  0.00           H  
ATOM    353  CG1 VAL    23      47.356  51.099  35.168  1.00  0.00           C  
ATOM    354 HG11 VAL    23      48.328  50.673  34.916  1.00  0.00           H  
ATOM    355 HG12 VAL    23      46.725  50.444  35.768  1.00  0.00           H  
ATOM    356 HG13 VAL    23      46.877  51.251  34.201  1.00  0.00           H  
ATOM    357  CG2 VAL    23      46.310  52.935  36.428  1.00  0.00           C  
ATOM    358 HG21 VAL    23      46.620  53.838  36.953  1.00  0.00           H  
ATOM    359 HG22 VAL    23      45.734  52.990  35.504  1.00  0.00           H  
ATOM    360 HG23 VAL    23      45.741  52.215  37.017  1.00  0.00           H  
ATOM    361  C   VAL    23      49.786  51.232  37.013  1.00  0.00           C  
ATOM    362  O   VAL    23      50.748  51.862  36.535  1.00  0.00           O  
ATOM    363  N   ARG    24      49.797  49.919  37.166  1.00  0.00           N  
ATOM    364  H   ARG    24      49.067  49.501  37.725  1.00  0.00           H  
ATOM    365  CA  ARG    24      50.935  49.012  36.753  1.00  0.00           C  
ATOM    366  HA  ARG    24      51.667  49.676  36.293  1.00  0.00           H  
ATOM    367  CB  ARG    24      51.703  48.483  37.956  1.00  0.00           C  
ATOM    368  HB2 ARG    24      51.749  49.216  38.762  1.00  0.00           H  
ATOM    369  HB3 ARG    24      51.262  47.582  38.381  1.00  0.00           H  
ATOM    370  CG  ARG    24      53.139  48.114  37.649  1.00  0.00           C  
ATOM    371  HG2 ARG    24      53.178  47.711  36.637  1.00  0.00           H  
ATOM    372  HG3 ARG    24      53.692  49.051  37.588  1.00  0.00           H  
ATOM    373  CD  ARG    24      53.820  47.185  38.668  1.00  0.00           C  
ATOM    374  HD2 ARG    24      53.855  47.723  39.615  1.00  0.00           H  
ATOM    375  HD3 ARG    24      53.201  46.290  38.742  1.00  0.00           H  
ATOM    376  NE  ARG    24      55.203  46.801  38.223  1.00  0.00           N  
ATOM    377  HE  ARG    24      55.493  46.811  37.256  1.00  0.00           H  
ATOM    378  CZ  ARG    24      56.066  46.131  38.945  1.00  0.00           C  
ATOM    379  NH1 ARG    24      55.762  45.609  40.045  1.00  0.00           N  
ATOM    380 HH11 ARG    24      54.776  45.656  40.258  1.00  0.00           H  
ATOM    381 HH12 ARG    24      56.427  45.350  40.761  1.00  0.00           H  
ATOM    382  NH2 ARG    24      57.237  45.975  38.548  1.00  0.00           N  
ATOM    383 HH21 ARG    24      57.572  46.369  37.680  1.00  0.00           H  
ATOM    384 HH22 ARG    24      57.852  45.595  39.253  1.00  0.00           H  
ATOM    385  C   ARG    24      50.481  47.855  35.826  1.00  0.00           C  
ATOM    386  O   ARG    24      49.650  47.009  36.103  1.00  0.00           O  
ATOM    387  N   CYS    25      51.079  47.867  34.634  1.00  0.00           N  
ATOM    388  H   CYS    25      51.454  48.729  34.264  1.00  0.00           H  
ATOM    389  CA  CYS    25      50.848  46.765  33.702  1.00  0.00           C  
ATOM    390  HA  CYS    25      49.836  46.386  33.845  1.00  0.00           H  
ATOM    391  CB  CYS    25      50.938  47.364  32.299  1.00  0.00           C  
ATOM    392  HB2 CYS    25      50.285  48.236  32.264  1.00  0.00           H  
ATOM    393  HB3 CYS    25      51.909  47.741  31.978  1.00  0.00           H  
ATOM    394  SG  CYS    25      50.350  46.252  31.024  1.00  0.00           S  
ATOM    395  HG  CYS    25      51.211  45.248  30.835  1.00  0.00           H  
ATOM    396  C   CYS    25      51.847  45.635  33.898  1.00  0.00           C  
ATOM    397  O   CYS    25      53.045  45.899  33.990  1.00  0.00           O  
ATOM    398  N   ARG    26      51.359  44.401  33.888  1.00  0.00           N  
ATOM    399  H   ARG    26      50.381  44.208  33.727  1.00  0.00           H  
ATOM    400  CA  ARG    26      52.357  43.206  33.773  1.00  0.00           C  
ATOM    401  HA  ARG    26      53.286  43.375  34.318  1.00  0.00           H  
ATOM    402  CB  ARG    26      51.666  41.943  34.483  1.00  0.00           C  
ATOM    403  HB2 ARG    26      52.387  41.148  34.294  1.00  0.00           H  
ATOM    404  HB3 ARG    26      51.501  42.114  35.547  1.00  0.00           H  
ATOM    405  CG  ARG    26      50.346  41.581  33.830  1.00  0.00           C  
ATOM    406  HG2 ARG    26      49.568  42.238  34.220  1.00  0.00           H  
ATOM    407  HG3 ARG    26      50.278  41.869  32.781  1.00  0.00           H  
ATOM    408  CD  ARG    26      50.066  40.093  33.975  1.00  0.00           C  
ATOM    409  HD2 ARG    26      50.850  39.533  33.466  1.00  0.00           H  
ATOM    410  HD3 ARG    26      50.230  39.739  34.993  1.00  0.00           H  
ATOM    411  NE  ARG    26      48.775  39.594  33.442  1.00  0.00           N  
ATOM    412  HE  ARG    26      48.000  39.447  34.073  1.00  0.00           H  
ATOM    413  CZ  ARG    26      48.625  38.813  32.316  1.00  0.00           C  
ATOM    414  NH1 ARG    26      49.559  38.811  31.391  1.00  0.00           N  
ATOM    415 HH11 ARG    26      50.308  39.486  31.457  1.00  0.00           H  
ATOM    416 HH12 ARG    26      49.377  38.310  30.534  1.00  0.00           H  
ATOM    417  NH2 ARG    26      47.566  38.140  32.081  1.00  0.00           N  
ATOM    418 HH21 ARG    26      46.816  38.262  32.747  1.00  0.00           H  
ATOM    419 HH22 ARG    26      47.485  37.524  31.285  1.00  0.00           H  
ATOM    420  C   ARG    26      52.770  42.981  32.314  1.00  0.00           C  
ATOM    421  O   ARG    26      52.128  43.463  31.346  1.00  0.00           O  
ATOM    422  N   PRO    27      53.794  42.164  31.998  1.00  0.00           N  
ATOM    423  CD  PRO    27      54.905  41.804  32.939  1.00  0.00           C  
ATOM    424  HD2 PRO    27      54.593  40.989  33.592  1.00  0.00           H  
ATOM    425  HD3 PRO    27      55.287  42.637  33.529  1.00  0.00           H  
ATOM    426  CG  PRO    27      56.003  41.340  32.093  1.00  0.00           C  
ATOM    427  HG2 PRO    27      56.480  40.377  32.275  1.00  0.00           H  
ATOM    428  HG3 PRO    27      56.775  42.110  32.078  1.00  0.00           H  
ATOM    429  CB  PRO    27      55.409  41.190  30.689  1.00  0.00           C  
ATOM    430  HB2 PRO    27      55.527  40.135  30.442  1.00  0.00           H  
ATOM    431  HB3 PRO    27      55.919  41.817  29.957  1.00  0.00           H  
ATOM    432  CA  PRO    27      53.938  41.603  30.666  1.00  0.00           C  
ATOM    433  HA  PRO    27      53.840  42.427  29.959  1.00  0.00           H  
ATOM    434  C   PRO    27      52.982  40.429  30.291  1.00  0.00           C  
ATOM    435  O   PRO    27      52.233  39.983  31.177  1.00  0.00           O  
ATOM    436  N   PHE    28      52.915  40.105  29.007  1.00  0.00           N  
ATOM    437  H   PHE    28      53.463  40.678  28.381  1.00  0.00           H  
ATOM    438  CA  PHE    28      52.297  38.876  28.479  1.00  0.00           C  
ATOM    439  HA  PHE    28      51.297  38.857  28.912  1.00  0.00           H  
ATOM    440  CB  PHE    28      52.255  38.852  26.946  1.00  0.00           C  
ATOM    441  HB2 PHE    28      53.217  38.884  26.435  1.00  0.00           H  
ATOM    442  HB3 PHE    28      51.775  37.974  26.513  1.00  0.00           H  
ATOM    443  CG  PHE    28      51.523  40.070  26.404  1.00  0.00           C  
ATOM    444  CD1 PHE    28      52.284  41.232  26.046  1.00  0.00           C  
ATOM    445  HD1 PHE    28      53.341  41.231  26.269  1.00  0.00           H  
ATOM    446  CE1 PHE    28      51.598  42.313  25.515  1.00  0.00           C  
ATOM    447  HE1 PHE    28      52.216  43.118  25.144  1.00  0.00           H  
ATOM    448  CZ  PHE    28      50.257  42.224  25.237  1.00  0.00           C  
ATOM    449  HZ  PHE    28      49.778  43.037  24.711  1.00  0.00           H  
ATOM    450  CE2 PHE    28      49.528  41.081  25.560  1.00  0.00           C  
ATOM    451  HE2 PHE    28      48.501  41.035  25.230  1.00  0.00           H  
ATOM    452  CD2 PHE    28      50.138  39.980  26.201  1.00  0.00           C  
ATOM    453  HD2 PHE    28      49.616  39.083  26.501  1.00  0.00           H  
ATOM    454  C   PHE    28      52.888  37.531  28.979  1.00  0.00           C  
ATOM    455  O   PHE    28      54.121  37.400  28.929  1.00  0.00           O  
ATOM    456  N   ASN    29      52.032  36.639  29.543  1.00  0.00           N  
ATOM    457  H   ASN    29      51.042  36.828  29.612  1.00  0.00           H  
ATOM    458  CA  ASN    29      52.491  35.314  30.101  1.00  0.00           C  
ATOM    459  HA  ASN    29      53.435  35.455  30.626  1.00  0.00           H  
ATOM    460  CB  ASN    29      51.501  34.825  31.111  1.00  0.00           C  
ATOM    461  HB2 ASN    29      52.031  34.062  31.681  1.00  0.00           H  
ATOM    462  HB3 ASN    29      51.334  35.602  31.857  1.00  0.00           H  
ATOM    463  CG  ASN    29      50.231  34.234  30.562  1.00  0.00           C  
ATOM    464  OD1 ASN    29      50.094  33.756  29.446  1.00  0.00           O  
ATOM    465  ND2 ASN    29      49.282  34.239  31.476  1.00  0.00           N  
ATOM    466 HD21 ASN    29      48.334  34.107  31.156  1.00  0.00           H  
ATOM    467 HD22 ASN    29      49.383  34.705  32.367  1.00  0.00           H  
ATOM    468  C   ASN    29      52.700  34.322  28.937  1.00  0.00           C  
ATOM    469  O   ASN    29      52.524  34.668  27.761  1.00  0.00           O  
ATOM    470  N   LEU    30      53.193  33.096  29.225  1.00  0.00           N  
ATOM    471  H   LEU    30      53.155  32.866  30.208  1.00  0.00           H  
ATOM    472  CA  LEU    30      53.463  32.084  28.161  1.00  0.00           C  
ATOM    473  HA  LEU    30      54.209  32.476  27.470  1.00  0.00           H  
ATOM    474  CB  LEU    30      54.024  30.842  28.894  1.00  0.00           C  
ATOM    475  HB2 LEU    30      54.906  31.175  29.441  1.00  0.00           H  
ATOM    476  HB3 LEU    30      53.308  30.552  29.663  1.00  0.00           H  
ATOM    477  CG  LEU    30      54.279  29.716  27.937  1.00  0.00           C  
ATOM    478  HG  LEU    30      53.336  29.454  27.458  1.00  0.00           H  
ATOM    479  CD1 LEU    30      55.361  30.060  26.870  1.00  0.00           C  
ATOM    480 HD11 LEU    30      55.074  30.905  26.244  1.00  0.00           H  
ATOM    481 HD12 LEU    30      56.320  30.321  27.316  1.00  0.00           H  
ATOM    482 HD13 LEU    30      55.394  29.247  26.145  1.00  0.00           H  
ATOM    483  CD2 LEU    30      54.886  28.547  28.763  1.00  0.00           C  
ATOM    484 HD21 LEU    30      55.595  28.932  29.495  1.00  0.00           H  
ATOM    485 HD22 LEU    30      54.057  28.088  29.301  1.00  0.00           H  
ATOM    486 HD23 LEU    30      55.368  27.919  28.013  1.00  0.00           H  
ATOM    487  C   LEU    30      52.276  31.691  27.319  1.00  0.00           C  
ATOM    488  O   LEU    30      52.358  31.526  26.110  1.00  0.00           O  
ATOM    489  N   ALA    31      51.134  31.454  28.004  1.00  0.00           N  
ATOM    490  H   ALA    31      51.000  31.629  28.989  1.00  0.00           H  
ATOM    491  CA  ALA    31      49.885  31.137  27.324  1.00  0.00           C  
ATOM    492  HA  ALA    31      50.017  30.182  26.815  1.00  0.00           H  
ATOM    493  CB  ALA    31      48.857  30.895  28.451  1.00  0.00           C  
ATOM    494  HB1 ALA    31      49.021  30.091  29.168  1.00  0.00           H  
ATOM    495  HB2 ALA    31      48.862  31.824  29.022  1.00  0.00           H  
ATOM    496  HB3 ALA    31      47.879  30.723  28.001  1.00  0.00           H  
ATOM    497  C   ALA    31      49.522  32.229  26.222  1.00  0.00           C  
ATOM    498  O   ALA    31      48.956  31.944  25.187  1.00  0.00           O  
ATOM    499  N   GLU    32      49.800  33.489  26.574  1.00  0.00           N  
ATOM    500  H   GLU    32      50.224  33.628  27.479  1.00  0.00           H  
ATOM    501  CA  GLU    32      49.501  34.716  25.838  1.00  0.00           C  
ATOM    502  HA  GLU    32      48.577  34.515  25.295  1.00  0.00           H  
ATOM    503  CB  GLU    32      49.582  35.924  26.753  1.00  0.00           C  
ATOM    504  HB2 GLU    32      50.411  35.841  27.456  1.00  0.00           H  
ATOM    505  HB3 GLU    32      49.670  36.802  26.112  1.00  0.00           H  
ATOM    506  CG  GLU    32      48.227  35.973  27.447  1.00  0.00           C  
ATOM    507  HG2 GLU    32      47.588  36.550  26.777  1.00  0.00           H  
ATOM    508  HG3 GLU    32      47.941  34.932  27.596  1.00  0.00           H  
ATOM    509  CD  GLU    32      48.366  36.604  28.841  1.00  0.00           C  
ATOM    510  OE1 GLU    32      49.328  37.400  29.114  1.00  0.00           O  
ATOM    511  OE2 GLU    32      47.494  36.465  29.711  1.00  0.00           O  
ATOM    512  C   GLU    32      50.501  34.940  24.663  1.00  0.00           C  
ATOM    513  O   GLU    32      50.108  35.265  23.487  1.00  0.00           O  
ATOM    514  N   ARG    33      51.796  34.716  24.948  1.00  0.00           N  
ATOM    515  H   ARG    33      52.150  34.330  25.811  1.00  0.00           H  
ATOM    516  CA  ARG    33      52.787  34.636  23.875  1.00  0.00           C  
ATOM    517  HA  ARG    33      52.727  35.551  23.287  1.00  0.00           H  
ATOM    518  CB  ARG    33      54.221  34.462  24.323  1.00  0.00           C  
ATOM    519  HB2 ARG    33      54.227  33.525  24.879  1.00  0.00           H  
ATOM    520  HB3 ARG    33      54.884  34.274  23.479  1.00  0.00           H  
ATOM    521  CG  ARG    33      54.800  35.585  25.221  1.00  0.00           C  
ATOM    522  HG2 ARG    33      54.137  35.897  26.028  1.00  0.00           H  
ATOM    523  HG3 ARG    33      55.729  35.186  25.627  1.00  0.00           H  
ATOM    524  CD  ARG    33      55.256  36.860  24.524  1.00  0.00           C  
ATOM    525  HD2 ARG    33      56.168  36.737  23.939  1.00  0.00           H  
ATOM    526  HD3 ARG    33      54.459  37.160  23.844  1.00  0.00           H  
ATOM    527  NE  ARG    33      55.632  37.886  25.565  1.00  0.00           N  
ATOM    528  HE  ARG    33      55.966  37.567  26.463  1.00  0.00           H  
ATOM    529  CZ  ARG    33      55.762  39.172  25.306  1.00  0.00           C  
ATOM    530  NH1 ARG    33      55.514  39.775  24.162  1.00  0.00           N  
ATOM    531 HH11 ARG    33      55.053  39.264  23.423  1.00  0.00           H  
ATOM    532 HH12 ARG    33      55.749  40.752  24.062  1.00  0.00           H  
ATOM    533  NH2 ARG    33      56.329  39.986  26.147  1.00  0.00           N  
ATOM    534 HH21 ARG    33      56.696  39.569  26.991  1.00  0.00           H  
ATOM    535 HH22 ARG    33      56.618  40.908  25.852  1.00  0.00           H  
ATOM    536  C   ARG    33      52.400  33.530  22.822  1.00  0.00           C  
ATOM    537  O   ARG    33      52.505  33.829  21.640  1.00  0.00           O  
ATOM    538  N   LYS    34      52.028  32.317  23.292  1.00  0.00           N  
ATOM    539  H   LYS    34      52.214  32.184  24.275  1.00  0.00           H  
ATOM    540  CA  LYS    34      51.705  31.171  22.453  1.00  0.00           C  
ATOM    541  HA  LYS    34      52.473  31.258  21.685  1.00  0.00           H  
ATOM    542  CB  LYS    34      51.734  29.820  23.195  1.00  0.00           C  
ATOM    543  HB2 LYS    34      51.193  29.937  24.134  1.00  0.00           H  
ATOM    544  HB3 LYS    34      51.182  29.078  22.617  1.00  0.00           H  
ATOM    545  CG  LYS    34      53.140  29.225  23.462  1.00  0.00           C  
ATOM    546  HG2 LYS    34      53.647  29.204  22.498  1.00  0.00           H  
ATOM    547  HG3 LYS    34      53.735  29.966  23.996  1.00  0.00           H  
ATOM    548  CD  LYS    34      53.129  27.977  24.256  1.00  0.00           C  
ATOM    549  HD2 LYS    34      54.188  27.746  24.367  1.00  0.00           H  
ATOM    550  HD3 LYS    34      52.775  28.129  25.275  1.00  0.00           H  
ATOM    551  CE  LYS    34      52.483  26.790  23.532  1.00  0.00           C  
ATOM    552  HE2 LYS    34      51.497  27.013  23.125  1.00  0.00           H  
ATOM    553  HE3 LYS    34      53.000  26.601  22.591  1.00  0.00           H  
ATOM    554  NZ  LYS    34      52.362  25.583  24.356  1.00  0.00           N  
ATOM    555  HZ1 LYS    34      51.846  25.726  25.212  1.00  0.00           H  
ATOM    556  HZ2 LYS    34      52.069  24.812  23.774  1.00  0.00           H  
ATOM    557  HZ3 LYS    34      53.285  25.369  24.706  1.00  0.00           H  
ATOM    558  C   LYS    34      50.403  31.359  21.723  1.00  0.00           C  
ATOM    559  O   LYS    34      50.335  30.835  20.620  1.00  0.00           O  
ATOM    560  N   ALA    35      49.496  32.233  22.169  1.00  0.00           N  
ATOM    561  H   ALA    35      49.690  32.570  23.101  1.00  0.00           H  
ATOM    562  CA  ALA    35      48.298  32.666  21.452  1.00  0.00           C  
ATOM    563  HA  ALA    35      48.141  32.008  20.598  1.00  0.00           H  
ATOM    564  CB  ALA    35      47.156  32.684  22.481  1.00  0.00           C  
ATOM    565  HB1 ALA    35      47.492  33.306  23.310  1.00  0.00           H  
ATOM    566  HB2 ALA    35      46.182  32.989  22.097  1.00  0.00           H  
ATOM    567  HB3 ALA    35      46.995  31.687  22.891  1.00  0.00           H  
ATOM    568  C   ALA    35      48.430  34.005  20.792  1.00  0.00           C  
ATOM    569  O   ALA    35      47.454  34.519  20.273  1.00  0.00           O  
ATOM    570  N   SER    36      49.667  34.601  20.702  1.00  0.00           N  
ATOM    571  H   SER    36      50.463  34.075  21.034  1.00  0.00           H  
ATOM    572  CA  SER    36      50.086  35.853  19.969  1.00  0.00           C  
ATOM    573  HA  SER    36      51.017  36.229  20.394  1.00  0.00           H  
ATOM    574  CB  SER    36      50.406  35.473  18.603  1.00  0.00           C  
ATOM    575  HB2 SER    36      49.451  35.142  18.197  1.00  0.00           H  
ATOM    576  HB3 SER    36      50.823  36.356  18.119  1.00  0.00           H  
ATOM    577  OG  SER    36      51.348  34.428  18.427  1.00  0.00           O  
ATOM    578  HG  SER    36      50.883  33.612  18.623  1.00  0.00           H  
ATOM    579  C   SER    36      49.192  37.035  20.187  1.00  0.00           C  
ATOM    580  O   SER    36      48.735  37.626  19.187  1.00  0.00           O  
ATOM    581  N   ALA    37      48.903  37.388  21.445  1.00  0.00           N  
ATOM    582  H   ALA    37      49.482  37.021  22.187  1.00  0.00           H  
ATOM    583  CA  ALA    37      48.054  38.529  21.832  1.00  0.00           C  
ATOM    584  HA  ALA    37      47.162  38.474  21.208  1.00  0.00           H  
ATOM    585  CB  ALA    37      47.653  38.354  23.278  1.00  0.00           C  
ATOM    586  HB1 ALA    37      47.281  37.340  23.429  1.00  0.00           H  
ATOM    587  HB2 ALA    37      48.592  38.398  23.829  1.00  0.00           H  
ATOM    588  HB3 ALA    37      46.996  39.161  23.601  1.00  0.00           H  
ATOM    589  C   ALA    37      48.758  39.848  21.539  1.00  0.00           C  
ATOM    590  O   ALA    37      49.958  40.024  21.864  1.00  0.00           O  
ATOM    591  N   HIE    38      48.092  40.811  20.904  1.00  0.00           N  
ATOM    592  H   HIE    38      47.236  40.477  20.484  1.00  0.00           H  
ATOM    593  CA  HIE    38      48.472  42.138  20.657  1.00  0.00           C  
ATOM    594  HA  HIE    38      49.560  42.133  20.596  1.00  0.00           H  
ATOM    595  CB  HIE    38      47.821  42.728  19.400  1.00  0.00           C  
ATOM    596  HB2 HIE    38      46.744  42.564  19.390  1.00  0.00           H  
ATOM    597  HB3 HIE    38      47.862  43.817  19.432  1.00  0.00           H  
ATOM    598  CG  HIE    38      48.484  42.149  18.214  1.00  0.00           C  
ATOM    599  ND1 HIE    38      48.028  41.124  17.440  1.00  0.00           N  
ATOM    600  CE1 HIE    38      48.903  40.990  16.439  1.00  0.00           C  
ATOM    601  HE1 HIE    38      48.855  40.316  15.597  1.00  0.00           H  
ATOM    602  NE2 HIE    38      49.724  42.081  16.448  1.00  0.00           N  
ATOM    603  HE2 HIE    38      50.519  42.181  15.832  1.00  0.00           H  
ATOM    604  CD2 HIE    38      49.520  42.748  17.620  1.00  0.00           C  
ATOM    605  HD2 HIE    38      50.034  43.658  17.892  1.00  0.00           H  
ATOM    606  C   HIE    38      48.247  43.017  21.875  1.00  0.00           C  
ATOM    607  O   HIE    38      47.311  42.756  22.621  1.00  0.00           O  
ATOM    608  N   SER    39      49.138  43.994  22.033  1.00  0.00           N  
ATOM    609  H   SER    39      49.861  44.229  21.368  1.00  0.00           H  
ATOM    610  CA  SER    39      48.881  45.021  23.068  1.00  0.00           C  
ATOM    611  HA  SER    39      48.625  44.510  23.996  1.00  0.00           H  
ATOM    612  CB  SER    39      50.048  45.843  23.598  1.00  0.00           C  
ATOM    613  HB2 SER    39      50.846  45.174  23.919  1.00  0.00           H  
ATOM    614  HB3 SER    39      50.490  46.566  22.912  1.00  0.00           H  
ATOM    615  OG  SER    39      49.493  46.577  24.641  1.00  0.00           O  
ATOM    616  HG  SER    39      50.223  46.904  25.171  1.00  0.00           H  
ATOM    617  C   SER    39      47.725  45.980  22.706  1.00  0.00           C  
ATOM    618  O   SER    39      47.880  46.733  21.716  1.00  0.00           O  
ATOM    619  N   ILE    40      46.644  45.986  23.524  1.00  0.00           N  
ATOM    620  H   ILE    40      46.588  45.245  24.209  1.00  0.00           H  
ATOM    621  CA  ILE    40      45.497  46.869  23.334  1.00  0.00           C  
ATOM    622  HA  ILE    40      45.583  47.216  22.305  1.00  0.00           H  
ATOM    623  CB  ILE    40      44.179  45.987  23.352  1.00  0.00           C  
ATOM    624  HB  ILE    40      43.443  46.782  23.466  1.00  0.00           H  
ATOM    625  CG2 ILE    40      43.995  45.186  22.024  1.00  0.00           C  
ATOM    626 HG21 ILE    40      44.734  44.393  21.909  1.00  0.00           H  
ATOM    627 HG22 ILE    40      43.070  44.610  22.052  1.00  0.00           H  
ATOM    628 HG23 ILE    40      43.946  45.853  21.164  1.00  0.00           H  
ATOM    629  CG1 ILE    40      44.026  45.037  24.519  1.00  0.00           C  
ATOM    630 HG12 ILE    40      43.094  44.483  24.404  1.00  0.00           H  
ATOM    631 HG13 ILE    40      44.817  44.288  24.558  1.00  0.00           H  
ATOM    632  CD1 ILE    40      44.021  45.821  25.898  1.00  0.00           C  
ATOM    633 HD11 ILE    40      43.358  46.686  25.885  1.00  0.00           H  
ATOM    634 HD12 ILE    40      43.674  45.170  26.701  1.00  0.00           H  
ATOM    635 HD13 ILE    40      45.017  46.150  26.193  1.00  0.00           H  
ATOM    636  C   ILE    40      45.439  48.082  24.257  1.00  0.00           C  
ATOM    637  O   ILE    40      44.533  48.948  24.232  1.00  0.00           O  
ATOM    638  N   VAL    41      46.456  48.176  25.068  1.00  0.00           N  
ATOM    639  H   VAL    41      47.277  47.594  24.977  1.00  0.00           H  
ATOM    640  CA  VAL    41      46.652  49.182  26.160  1.00  0.00           C  
ATOM    641  HA  VAL    41      45.746  49.788  26.202  1.00  0.00           H  
ATOM    642  CB  VAL    41      46.677  48.609  27.604  1.00  0.00           C  
ATOM    643  HB  VAL    41      45.679  48.254  27.860  1.00  0.00           H  
ATOM    644  CG1 VAL    41      47.862  47.612  27.783  1.00  0.00           C  
ATOM    645 HG11 VAL    41      47.825  47.220  28.799  1.00  0.00           H  
ATOM    646 HG12 VAL    41      47.635  46.757  27.146  1.00  0.00           H  
ATOM    647 HG13 VAL    41      48.826  48.053  27.530  1.00  0.00           H  
ATOM    648  CG2 VAL    41      46.874  49.624  28.703  1.00  0.00           C  
ATOM    649 HG21 VAL    41      46.047  50.325  28.598  1.00  0.00           H  
ATOM    650 HG22 VAL    41      46.896  49.185  29.700  1.00  0.00           H  
ATOM    651 HG23 VAL    41      47.807  50.157  28.520  1.00  0.00           H  
ATOM    652  C   VAL    41      47.839  50.108  25.844  1.00  0.00           C  
ATOM    653  O   VAL    41      48.804  49.664  25.268  1.00  0.00           O  
ATOM    654  N   GLU    42      47.797  51.426  26.215  1.00  0.00           N  
ATOM    655  H   GLU    42      46.994  51.698  26.765  1.00  0.00           H  
ATOM    656  CA  GLU    42      48.833  52.413  26.029  1.00  0.00           C  
ATOM    657  HA  GLU    42      49.801  51.947  25.849  1.00  0.00           H  
ATOM    658  CB  GLU    42      48.424  53.511  24.921  1.00  0.00           C  
ATOM    659  HB2 GLU    42      47.465  53.962  25.176  1.00  0.00           H  
ATOM    660  HB3 GLU    42      49.205  54.273  24.931  1.00  0.00           H  
ATOM    661  CG  GLU    42      48.317  53.117  23.483  1.00  0.00           C  
ATOM    662  HG2 GLU    42      47.453  52.462  23.373  1.00  0.00           H  
ATOM    663  HG3 GLU    42      48.001  54.018  22.957  1.00  0.00           H  
ATOM    664  CD  GLU    42      49.529  52.583  22.770  1.00  0.00           C  
ATOM    665  OE1 GLU    42      50.613  53.145  22.827  1.00  0.00           O  
ATOM    666  OE2 GLU    42      49.419  51.566  22.002  1.00  0.00           O  
ATOM    667  C   GLU    42      48.960  53.161  27.348  1.00  0.00           C  
ATOM    668  O   GLU    42      47.935  53.320  28.041  1.00  0.00           O  
ATOM    669  N   CYS    43      50.148  53.670  27.640  1.00  0.00           N  
ATOM    670  H   CYS    43      50.957  53.489  27.063  1.00  0.00           H  
ATOM    671  CA  CYS    43      50.304  54.541  28.804  1.00  0.00           C  
ATOM    672  HA  CYS    43      49.385  55.095  28.999  1.00  0.00           H  
ATOM    673  CB  CYS    43      50.608  53.773  30.106  1.00  0.00           C  
ATOM    674  HB2 CYS    43      50.215  54.318  30.965  1.00  0.00           H  
ATOM    675  HB3 CYS    43      50.077  52.823  30.054  1.00  0.00           H  
ATOM    676  SG  CYS    43      52.398  53.378  30.230  1.00  0.00           S  
ATOM    677  HG  CYS    43      52.377  52.465  31.206  1.00  0.00           H  
ATOM    678  C   CYS    43      51.355  55.576  28.512  1.00  0.00           C  
ATOM    679  O   CYS    43      52.322  55.305  27.782  1.00  0.00           O  
ATOM    680  N   ASP    44      51.120  56.796  28.945  1.00  0.00           N  
ATOM    681  H   ASP    44      50.329  57.007  29.536  1.00  0.00           H  
ATOM    682  CA  ASP    44      51.827  57.928  28.568  1.00  0.00           C  
ATOM    683  HA  ASP    44      52.750  57.584  28.101  1.00  0.00           H  
ATOM    684  CB  ASP    44      51.103  58.800  27.583  1.00  0.00           C  
ATOM    685  HB2 ASP    44      51.021  58.162  26.704  1.00  0.00           H  
ATOM    686  HB3 ASP    44      50.087  59.096  27.846  1.00  0.00           H  
ATOM    687  CG  ASP    44      51.700  60.203  27.116  1.00  0.00           C  
ATOM    688  OD1 ASP    44      52.613  60.779  27.787  1.00  0.00           O  
ATOM    689  OD2 ASP    44      51.176  60.707  26.127  1.00  0.00           O  
ATOM    690  C   ASP    44      52.073  58.667  29.854  1.00  0.00           C  
ATOM    691  O   ASP    44      51.178  59.360  30.328  1.00  0.00           O  
ATOM    692  N   PRO    45      53.283  58.453  30.510  1.00  0.00           N  
ATOM    693  CD  PRO    45      54.193  57.302  30.321  1.00  0.00           C  
ATOM    694  HD2 PRO    45      55.062  57.593  29.730  1.00  0.00           H  
ATOM    695  HD3 PRO    45      53.570  56.440  30.083  1.00  0.00           H  
ATOM    696  CG  PRO    45      54.843  57.003  31.692  1.00  0.00           C  
ATOM    697  HG2 PRO    45      55.825  56.544  31.574  1.00  0.00           H  
ATOM    698  HG3 PRO    45      54.210  56.419  32.359  1.00  0.00           H  
ATOM    699  CB  PRO    45      54.966  58.404  32.256  1.00  0.00           C  
ATOM    700  HB2 PRO    45      55.897  58.755  31.810  1.00  0.00           H  
ATOM    701  HB3 PRO    45      55.109  58.581  33.322  1.00  0.00           H  
ATOM    702  CA  PRO    45      53.734  59.049  31.743  1.00  0.00           C  
ATOM    703  HA  PRO    45      53.006  58.854  32.531  1.00  0.00           H  
ATOM    704  C   PRO    45      53.933  60.536  31.750  1.00  0.00           C  
ATOM    705  O   PRO    45      53.563  61.029  32.791  1.00  0.00           O  
ATOM    706  N   VAL    46      54.299  61.177  30.643  1.00  0.00           N  
ATOM    707  H   VAL    46      54.535  60.599  29.849  1.00  0.00           H  
ATOM    708  CA  VAL    46      54.223  62.677  30.574  1.00  0.00           C  
ATOM    709  HA  VAL    46      54.841  63.037  31.396  1.00  0.00           H  
ATOM    710  CB  VAL    46      54.792  63.214  29.200  1.00  0.00           C  
ATOM    711  HB  VAL    46      54.218  62.864  28.341  1.00  0.00           H  
ATOM    712  CG1 VAL    46      54.744  64.772  29.084  1.00  0.00           C  
ATOM    713 HG11 VAL    46      55.074  65.118  28.105  1.00  0.00           H  
ATOM    714 HG12 VAL    46      53.731  65.162  28.990  1.00  0.00           H  
ATOM    715 HG13 VAL    46      55.192  65.243  29.959  1.00  0.00           H  
ATOM    716  CG2 VAL    46      56.298  62.870  29.084  1.00  0.00           C  
ATOM    717 HG21 VAL    46      56.643  62.033  29.691  1.00  0.00           H  
ATOM    718 HG22 VAL    46      56.652  62.660  28.075  1.00  0.00           H  
ATOM    719 HG23 VAL    46      56.911  63.684  29.470  1.00  0.00           H  
ATOM    720  C   VAL    46      52.821  63.195  30.859  1.00  0.00           C  
ATOM    721  O   VAL    46      52.658  64.116  31.622  1.00  0.00           O  
ATOM    722  N   ARG    47      51.744  62.582  30.282  1.00  0.00           N  
ATOM    723  H   ARG    47      51.863  61.751  29.721  1.00  0.00           H  
ATOM    724  CA  ARG    47      50.374  62.950  30.583  1.00  0.00           C  
ATOM    725  HA  ARG    47      50.388  63.988  30.917  1.00  0.00           H  
ATOM    726  CB  ARG    47      49.569  62.878  29.267  1.00  0.00           C  
ATOM    727  HB2 ARG    47      49.704  61.894  28.818  1.00  0.00           H  
ATOM    728  HB3 ARG    47      48.507  62.908  29.509  1.00  0.00           H  
ATOM    729  CG  ARG    47      49.792  64.015  28.175  1.00  0.00           C  
ATOM    730  HG2 ARG    47      49.358  64.854  28.718  1.00  0.00           H  
ATOM    731  HG3 ARG    47      50.851  64.224  28.023  1.00  0.00           H  
ATOM    732  CD  ARG    47      49.107  63.597  26.886  1.00  0.00           C  
ATOM    733  HD2 ARG    47      49.282  64.264  26.042  1.00  0.00           H  
ATOM    734  HD3 ARG    47      49.683  62.746  26.524  1.00  0.00           H  
ATOM    735  NE  ARG    47      47.701  63.400  27.053  1.00  0.00           N  
ATOM    736  HE  ARG    47      47.408  62.493  27.389  1.00  0.00           H  
ATOM    737  CZ  ARG    47      46.815  64.370  27.098  1.00  0.00           C  
ATOM    738  NH1 ARG    47      47.079  65.615  26.818  1.00  0.00           N  
ATOM    739 HH11 ARG    47      48.054  65.856  26.704  1.00  0.00           H  
ATOM    740 HH12 ARG    47      46.360  66.324  26.817  1.00  0.00           H  
ATOM    741  NH2 ARG    47      45.587  63.978  27.511  1.00  0.00           N  
ATOM    742 HH21 ARG    47      45.440  63.021  27.799  1.00  0.00           H  
ATOM    743 HH22 ARG    47      44.828  64.638  27.600  1.00  0.00           H  
ATOM    744  C   ARG    47      49.659  62.200  31.637  1.00  0.00           C  
ATOM    745  O   ARG    47      48.431  62.386  31.792  1.00  0.00           O  
ATOM    746  N   LYS    48      50.331  61.313  32.319  1.00  0.00           N  
ATOM    747  H   LYS    48      51.312  61.163  32.133  1.00  0.00           H  
ATOM    748  CA  LYS    48      49.960  60.619  33.527  1.00  0.00           C  
ATOM    749  HA  LYS    48      50.734  59.948  33.898  1.00  0.00           H  
ATOM    750  CB  LYS    48      49.764  61.543  34.695  1.00  0.00           C  
ATOM    751  HB2 LYS    48      49.156  62.400  34.408  1.00  0.00           H  
ATOM    752  HB3 LYS    48      49.258  61.077  35.541  1.00  0.00           H  
ATOM    753  CG  LYS    48      50.996  62.307  35.263  1.00  0.00           C  
ATOM    754  HG2 LYS    48      51.863  61.651  35.342  1.00  0.00           H  
ATOM    755  HG3 LYS    48      51.303  62.988  34.469  1.00  0.00           H  
ATOM    756  CD  LYS    48      50.704  62.971  36.625  1.00  0.00           C  
ATOM    757  HD2 LYS    48      50.118  63.877  36.467  1.00  0.00           H  
ATOM    758  HD3 LYS    48      50.123  62.352  37.309  1.00  0.00           H  
ATOM    759  CE  LYS    48      52.093  63.270  37.302  1.00  0.00           C  
ATOM    760  HE2 LYS    48      52.734  62.392  37.376  1.00  0.00           H  
ATOM    761  HE3 LYS    48      52.648  64.031  36.753  1.00  0.00           H  
ATOM    762  NZ  LYS    48      51.767  63.672  38.721  1.00  0.00           N  
ATOM    763  HZ1 LYS    48      52.586  63.964  39.235  1.00  0.00           H  
ATOM    764  HZ2 LYS    48      51.133  64.458  38.736  1.00  0.00           H  
ATOM    765  HZ3 LYS    48      51.359  62.874  39.188  1.00  0.00           H  
ATOM    766  C   LYS    48      48.694  59.740  33.332  1.00  0.00           C  
ATOM    767  O   LYS    48      47.840  59.630  34.218  1.00  0.00           O  
ATOM    768  N   GLU    49      48.583  59.143  32.126  1.00  0.00           N  
ATOM    769  H   GLU    49      49.318  59.427  31.495  1.00  0.00           H  
ATOM    770  CA  GLU    49      47.386  58.540  31.760  1.00  0.00           C  
ATOM    771  HA  GLU    49      46.720  58.409  32.613  1.00  0.00           H  
ATOM    772  CB  GLU    49      46.595  59.429  30.703  1.00  0.00           C  
ATOM    773  HB2 GLU    49      45.603  59.061  30.444  1.00  0.00           H  
ATOM    774  HB3 GLU    49      46.673  60.454  31.064  1.00  0.00           H  
ATOM    775  CG  GLU    49      47.297  59.370  29.287  1.00  0.00           C  
ATOM    776  HG2 GLU    49      48.367  59.475  29.466  1.00  0.00           H  
ATOM    777  HG3 GLU    49      47.222  58.344  28.927  1.00  0.00           H  
ATOM    778  CD  GLU    49      46.655  60.250  28.144  1.00  0.00           C  
ATOM    779  OE1 GLU    49      46.172  61.366  28.411  1.00  0.00           O  
ATOM    780  OE2 GLU    49      46.554  59.757  26.957  1.00  0.00           O  
ATOM    781  C   GLU    49      47.515  57.095  31.181  1.00  0.00           C  
ATOM    782  O   GLU    49      48.628  56.680  30.714  1.00  0.00           O  
ATOM    783  N   VAL    50      46.460  56.288  31.314  1.00  0.00           N  
ATOM    784  H   VAL    50      45.682  56.623  31.863  1.00  0.00           H  
ATOM    785  CA  VAL    50      46.390  54.903  30.672  1.00  0.00           C  
ATOM    786  HA  VAL    50      47.270  54.845  30.032  1.00  0.00           H  
ATOM    787  CB  VAL    50      46.473  53.843  31.793  1.00  0.00           C  
ATOM    788  HB  VAL    50      45.834  54.070  32.647  1.00  0.00           H  
ATOM    789  CG1 VAL    50      46.124  52.528  31.083  1.00  0.00           C  
ATOM    790 HG11 VAL    50      46.834  52.200  30.325  1.00  0.00           H  
ATOM    791 HG12 VAL    50      46.123  51.751  31.848  1.00  0.00           H  
ATOM    792 HG13 VAL    50      45.141  52.559  30.612  1.00  0.00           H  
ATOM    793  CG2 VAL    50      47.828  53.573  32.386  1.00  0.00           C  
ATOM    794 HG21 VAL    50      48.445  53.124  31.608  1.00  0.00           H  
ATOM    795 HG22 VAL    50      48.149  54.548  32.753  1.00  0.00           H  
ATOM    796 HG23 VAL    50      47.829  52.826  33.179  1.00  0.00           H  
ATOM    797  C   VAL    50      45.107  54.820  29.811  1.00  0.00           C  
ATOM    798  O   VAL    50      43.979  55.175  30.238  1.00  0.00           O  
ATOM    799  N   SER    51      45.291  54.321  28.579  1.00  0.00           N  
ATOM    800  H   SER    51      46.200  53.905  28.437  1.00  0.00           H  
ATOM    801  CA  SER    51      44.196  54.112  27.581  1.00  0.00           C  
ATOM    802  HA  SER    51      43.303  54.482  28.084  1.00  0.00           H  
ATOM    803  CB  SER    51      44.420  55.137  26.401  1.00  0.00           C  
ATOM    804  HB2 SER    51      44.389  56.193  26.668  1.00  0.00           H  
ATOM    805  HB3 SER    51      45.422  54.968  26.008  1.00  0.00           H  
ATOM    806  OG  SER    51      43.447  55.046  25.314  1.00  0.00           O  
ATOM    807  HG  SER    51      42.590  55.191  25.722  1.00  0.00           H  
ATOM    808  C   SER    51      44.040  52.628  27.069  1.00  0.00           C  
ATOM    809  O   SER    51      45.029  51.865  26.985  1.00  0.00           O  
ATOM    810  N   VAL    52      42.794  52.212  26.723  1.00  0.00           N  
ATOM    811  H   VAL    52      42.037  52.874  26.819  1.00  0.00           H  
ATOM    812  CA  VAL    52      42.470  50.845  26.342  1.00  0.00           C  
ATOM    813  HA  VAL    52      43.424  50.370  26.109  1.00  0.00           H  
ATOM    814  CB  VAL    52      41.893  50.019  27.552  1.00  0.00           C  
ATOM    815  HB  VAL    52      41.753  48.987  27.229  1.00  0.00           H  
ATOM    816  CG1 VAL    52      43.046  49.839  28.584  1.00  0.00           C  
ATOM    817 HG11 VAL    52      42.686  49.283  29.450  1.00  0.00           H  
ATOM    818 HG12 VAL    52      43.843  49.313  28.061  1.00  0.00           H  
ATOM    819 HG13 VAL    52      43.389  50.838  28.856  1.00  0.00           H  
ATOM    820  CG2 VAL    52      40.537  50.471  28.313  1.00  0.00           C  
ATOM    821 HG21 VAL    52      40.642  51.457  28.765  1.00  0.00           H  
ATOM    822 HG22 VAL    52      39.731  50.499  27.581  1.00  0.00           H  
ATOM    823 HG23 VAL    52      40.263  49.768  29.101  1.00  0.00           H  
ATOM    824  C   VAL    52      41.529  50.756  25.154  1.00  0.00           C  
ATOM    825  O   VAL    52      40.529  51.488  25.063  1.00  0.00           O  
ATOM    826  N   ARG    53      41.801  49.857  24.185  1.00  0.00           N  
ATOM    827  H   ARG    53      42.677  49.405  24.406  1.00  0.00           H  
ATOM    828  CA  ARG    53      41.201  49.705  22.872  1.00  0.00           C  
ATOM    829  HA  ARG    53      40.702  50.637  22.608  1.00  0.00           H  
ATOM    830  CB  ARG    53      42.429  49.459  21.877  1.00  0.00           C  
ATOM    831  HB2 ARG    53      43.166  50.235  22.083  1.00  0.00           H  
ATOM    832  HB3 ARG    53      42.900  48.480  21.969  1.00  0.00           H  
ATOM    833  CG  ARG    53      42.017  49.627  20.393  1.00  0.00           C  
ATOM    834  HG2 ARG    53      41.219  48.927  20.145  1.00  0.00           H  
ATOM    835  HG3 ARG    53      41.794  50.682  20.233  1.00  0.00           H  
ATOM    836  CD  ARG    53      43.320  49.215  19.566  1.00  0.00           C  
ATOM    837  HD2 ARG    53      44.162  49.819  19.903  1.00  0.00           H  
ATOM    838  HD3 ARG    53      43.511  48.165  19.785  1.00  0.00           H  
ATOM    839  NE  ARG    53      43.230  49.547  18.173  1.00  0.00           N  
ATOM    840  HE  ARG    53      42.367  49.986  17.886  1.00  0.00           H  
ATOM    841  CZ  ARG    53      44.106  49.406  17.279  1.00  0.00           C  
ATOM    842  NH1 ARG    53      45.132  48.665  17.417  1.00  0.00           N  
ATOM    843 HH11 ARG    53      45.295  48.070  18.216  1.00  0.00           H  
ATOM    844 HH12 ARG    53      45.789  48.668  16.649  1.00  0.00           H  
ATOM    845  NH2 ARG    53      44.004  49.984  16.174  1.00  0.00           N  
ATOM    846 HH21 ARG    53      43.416  50.800  16.082  1.00  0.00           H  
ATOM    847 HH22 ARG    53      44.629  49.877  15.388  1.00  0.00           H  
ATOM    848  C   ARG    53      40.056  48.599  22.764  1.00  0.00           C  
ATOM    849  O   ARG    53      40.255  47.436  23.120  1.00  0.00           O  
ATOM    850  N   THR    54      38.966  48.956  22.075  1.00  0.00           N  
ATOM    851  H   THR    54      38.983  49.853  21.612  1.00  0.00           H  
ATOM    852  CA  THR    54      37.700  48.163  21.822  1.00  0.00           C  
ATOM    853  HA  THR    54      37.690  47.213  22.355  1.00  0.00           H  
ATOM    854  CB  THR    54      36.524  48.980  22.377  1.00  0.00           C  
ATOM    855  HB  THR    54      35.581  48.539  22.053  1.00  0.00           H  
ATOM    856  CG2 THR    54      36.443  49.131  23.839  1.00  0.00           C  
ATOM    857 HG21 THR    54      35.742  49.902  24.160  1.00  0.00           H  
ATOM    858 HG22 THR    54      36.145  48.190  24.300  1.00  0.00           H  
ATOM    859 HG23 THR    54      37.396  49.291  24.344  1.00  0.00           H  
ATOM    860  OG1 THR    54      36.509  50.253  21.783  1.00  0.00           O  
ATOM    861  HG1 THR    54      35.971  50.212  20.988  1.00  0.00           H  
ATOM    862  C   THR    54      37.489  47.912  20.320  1.00  0.00           C  
ATOM    863  O   THR    54      36.538  47.294  19.964  1.00  0.00           O  
ATOM    864  N   GLY    55      38.386  48.316  19.427  1.00  0.00           N  
ATOM    865  H   GLY    55      39.067  48.975  19.777  1.00  0.00           H  
ATOM    866  CA  GLY    55      38.163  48.190  17.973  1.00  0.00           C  
ATOM    867  HA2 GLY    55      38.022  47.139  17.720  1.00  0.00           H  
ATOM    868  HA3 GLY    55      37.261  48.745  17.716  1.00  0.00           H  
ATOM    869  C   GLY    55      39.390  48.620  17.089  1.00  0.00           C  
ATOM    870  O   GLY    55      40.364  49.248  17.537  1.00  0.00           O  
ATOM    871  N   GLY    56      39.407  48.375  15.770  1.00  0.00           N  
ATOM    872  H   GLY    56      38.570  48.017  15.333  1.00  0.00           H  
ATOM    873  CA  GLY    56      40.543  48.662  14.831  1.00  0.00           C  
ATOM    874  HA2 GLY    56      41.591  48.635  15.128  1.00  0.00           H  
ATOM    875  HA3 GLY    56      40.388  47.857  14.113  1.00  0.00           H  
ATOM    876  C   GLY    56      40.547  50.018  14.032  1.00  0.00           C  
ATOM    877  O   GLY    56      41.421  50.396  13.251  1.00  0.00           O  
ATOM    878  N   LEU    57      39.570  50.876  14.278  1.00  0.00           N  
ATOM    879  H   LEU    57      38.883  50.452  14.885  1.00  0.00           H  
ATOM    880  CA  LEU    57      39.182  52.106  13.574  1.00  0.00           C  
ATOM    881  HA  LEU    57      39.258  51.713  12.560  1.00  0.00           H  
ATOM    882  CB  LEU    57      37.762  52.607  13.958  1.00  0.00           C  
ATOM    883  HB2 LEU    57      37.828  52.690  15.043  1.00  0.00           H  
ATOM    884  HB3 LEU    57      37.488  53.527  13.442  1.00  0.00           H  
ATOM    885  CG  LEU    57      36.616  51.523  13.691  1.00  0.00           C  
ATOM    886  HG  LEU    57      36.915  50.585  14.159  1.00  0.00           H  
ATOM    887  CD1 LEU    57      35.281  52.041  14.248  1.00  0.00           C  
ATOM    888 HD11 LEU    57      34.643  51.157  14.276  1.00  0.00           H  
ATOM    889 HD12 LEU    57      35.486  52.479  15.225  1.00  0.00           H  
ATOM    890 HD13 LEU    57      34.708  52.617  13.522  1.00  0.00           H  
ATOM    891  CD2 LEU    57      36.326  51.211  12.231  1.00  0.00           C  
ATOM    892 HD21 LEU    57      36.018  52.079  11.649  1.00  0.00           H  
ATOM    893 HD22 LEU    57      37.223  50.824  11.747  1.00  0.00           H  
ATOM    894 HD23 LEU    57      35.555  50.442  12.293  1.00  0.00           H  
ATOM    895  C   LEU    57      40.330  53.139  13.604  1.00  0.00           C  
ATOM    896  O   LEU    57      41.181  53.129  14.473  1.00  0.00           O  
ATOM    897  N   ALA    58      40.360  54.007  12.649  1.00  0.00           N  
ATOM    898  H   ALA    58      39.670  54.055  11.913  1.00  0.00           H  
ATOM    899  CA  ALA    58      41.010  55.335  12.697  1.00  0.00           C  
ATOM    900  HA  ALA    58      42.046  55.411  13.028  1.00  0.00           H  
ATOM    901  CB  ALA    58      41.071  55.876  11.251  1.00  0.00           C  
ATOM    902  HB1 ALA    58      40.057  56.089  10.911  1.00  0.00           H  
ATOM    903  HB2 ALA    58      41.671  56.786  11.275  1.00  0.00           H  
ATOM    904  HB3 ALA    58      41.440  55.044  10.653  1.00  0.00           H  
ATOM    905  C   ALA    58      40.249  56.315  13.596  1.00  0.00           C  
ATOM    906  O   ALA    58      40.867  57.184  14.320  1.00  0.00           O  
ATOM    907  N   ASP    59      38.913  56.118  13.696  1.00  0.00           N  
ATOM    908  H   ASP    59      38.552  55.342  13.160  1.00  0.00           H  
ATOM    909  CA  ASP    59      38.019  56.802  14.647  1.00  0.00           C  
ATOM    910  HA  ASP    59      38.155  57.853  14.392  1.00  0.00           H  
ATOM    911  CB  ASP    59      36.577  56.352  14.366  1.00  0.00           C  
ATOM    912  HB2 ASP    59      36.253  56.458  13.331  1.00  0.00           H  
ATOM    913  HB3 ASP    59      36.532  55.281  14.566  1.00  0.00           H  
ATOM    914  CG  ASP    59      35.556  57.109  15.211  1.00  0.00           C  
ATOM    915  OD1 ASP    59      35.765  58.272  15.518  1.00  0.00           O  
ATOM    916  OD2 ASP    59      34.476  56.508  15.472  1.00  0.00           O  
ATOM    917  C   ASP    59      38.494  56.614  16.072  1.00  0.00           C  
ATOM    918  O   ASP    59      38.753  55.472  16.510  1.00  0.00           O  
ATOM    919  N   LYS    60      38.464  57.741  16.788  1.00  0.00           N  
ATOM    920  H   LYS    60      38.154  58.637  16.441  1.00  0.00           H  
ATOM    921  CA  LYS    60      38.901  57.821  18.130  1.00  0.00           C  
ATOM    922  HA  LYS    60      39.784  57.194  18.254  1.00  0.00           H  
ATOM    923  CB  LYS    60      39.228  59.330  18.516  1.00  0.00           C  
ATOM    924  HB2 LYS    60      38.574  60.088  18.084  1.00  0.00           H  
ATOM    925  HB3 LYS    60      39.119  59.391  19.599  1.00  0.00           H  
ATOM    926  CG  LYS    60      40.613  59.834  18.156  1.00  0.00           C  
ATOM    927  HG2 LYS    60      41.243  59.023  18.521  1.00  0.00           H  
ATOM    928  HG3 LYS    60      40.549  59.908  17.070  1.00  0.00           H  
ATOM    929  CD  LYS    60      41.147  61.153  18.818  1.00  0.00           C  
ATOM    930  HD2 LYS    60      41.137  60.884  19.874  1.00  0.00           H  
ATOM    931  HD3 LYS    60      42.158  61.283  18.433  1.00  0.00           H  
ATOM    932  CE  LYS    60      40.251  62.304  18.372  1.00  0.00           C  
ATOM    933  HE2 LYS    60      40.100  62.371  17.295  1.00  0.00           H  
ATOM    934  HE3 LYS    60      39.306  62.012  18.829  1.00  0.00           H  
ATOM    935  NZ  LYS    60      40.723  63.590  18.931  1.00  0.00           N  
ATOM    936  HZ1 LYS    60      39.985  64.229  19.189  1.00  0.00           H  
ATOM    937  HZ2 LYS    60      41.250  63.483  19.785  1.00  0.00           H  
ATOM    938  HZ3 LYS    60      41.305  64.097  18.279  1.00  0.00           H  
ATOM    939  C   LYS    60      38.007  57.116  19.145  1.00  0.00           C  
ATOM    940  O   LYS    60      38.294  56.958  20.306  1.00  0.00           O  
ATOM    941  N   SER    61      36.822  56.639  18.743  1.00  0.00           N  
ATOM    942  H   SER    61      36.465  57.028  17.882  1.00  0.00           H  
ATOM    943  CA  SER    61      35.851  55.807  19.528  1.00  0.00           C  
ATOM    944  HA  SER    61      35.708  56.263  20.508  1.00  0.00           H  
ATOM    945  CB  SER    61      34.486  55.673  18.720  1.00  0.00           C  
ATOM    946  HB2 SER    61      33.669  55.279  19.324  1.00  0.00           H  
ATOM    947  HB3 SER    61      34.142  56.667  18.434  1.00  0.00           H  
ATOM    948  OG  SER    61      34.592  54.932  17.565  1.00  0.00           O  
ATOM    949  HG  SER    61      34.718  55.516  16.813  1.00  0.00           H  
ATOM    950  C   SER    61      36.457  54.419  19.773  1.00  0.00           C  
ATOM    951  O   SER    61      35.918  53.708  20.606  1.00  0.00           O  
ATOM    952  N   SER    62      37.560  54.009  19.050  1.00  0.00           N  
ATOM    953  H   SER    62      37.804  54.652  18.311  1.00  0.00           H  
ATOM    954  CA  SER    62      38.359  52.755  19.288  1.00  0.00           C  
ATOM    955  HA  SER    62      37.652  51.926  19.312  1.00  0.00           H  
ATOM    956  CB  SER    62      39.407  52.499  18.169  1.00  0.00           C  
ATOM    957  HB2 SER    62      39.964  51.636  18.534  1.00  0.00           H  
ATOM    958  HB3 SER    62      39.014  52.139  17.218  1.00  0.00           H  
ATOM    959  OG  SER    62      40.243  53.637  17.958  1.00  0.00           O  
ATOM    960  HG  SER    62      39.779  54.355  17.523  1.00  0.00           H  
ATOM    961  C   SER    62      39.030  52.724  20.647  1.00  0.00           C  
ATOM    962  O   SER    62      39.454  51.641  21.037  1.00  0.00           O  
ATOM    963  N   ARG    63      39.229  53.861  21.356  1.00  0.00           N  
ATOM    964  H   ARG    63      38.789  54.687  20.975  1.00  0.00           H  
ATOM    965  CA  ARG    63      39.876  53.935  22.677  1.00  0.00           C  
ATOM    966  HA  ARG    63      40.116  52.929  23.023  1.00  0.00           H  
ATOM    967  CB  ARG    63      41.321  54.576  22.660  1.00  0.00           C  
ATOM    968  HB2 ARG    63      41.272  55.603  22.298  1.00  0.00           H  
ATOM    969  HB3 ARG    63      41.729  54.474  23.666  1.00  0.00           H  
ATOM    970  CG  ARG    63      42.234  53.792  21.724  1.00  0.00           C  
ATOM    971  HG2 ARG    63      42.112  52.737  21.969  1.00  0.00           H  
ATOM    972  HG3 ARG    63      42.060  53.850  20.650  1.00  0.00           H  
ATOM    973  CD  ARG    63      43.689  54.182  22.014  1.00  0.00           C  
ATOM    974  HD2 ARG    63      43.938  55.214  21.766  1.00  0.00           H  
ATOM    975  HD3 ARG    63      43.980  54.093  23.060  1.00  0.00           H  
ATOM    976  NE  ARG    63      44.617  53.191  21.334  1.00  0.00           N  
ATOM    977  HE  ARG    63      45.131  52.608  21.979  1.00  0.00           H  
ATOM    978  CZ  ARG    63      44.835  53.015  20.121  1.00  0.00           C  
ATOM    979  NH1 ARG    63      44.369  53.820  19.178  1.00  0.00           N  
ATOM    980 HH11 ARG    63      43.658  54.497  19.414  1.00  0.00           H  
ATOM    981 HH12 ARG    63      44.525  53.714  18.186  1.00  0.00           H  
ATOM    982  NH2 ARG    63      45.581  52.064  19.735  1.00  0.00           N  
ATOM    983 HH21 ARG    63      46.078  51.531  20.434  1.00  0.00           H  
ATOM    984 HH22 ARG    63      45.925  51.901  18.800  1.00  0.00           H  
ATOM    985  C   ARG    63      39.031  54.560  23.812  1.00  0.00           C  
ATOM    986  O   ARG    63      38.132  55.408  23.559  1.00  0.00           O  
ATOM    987  N   LYS    64      39.300  54.146  25.032  1.00  0.00           N  
ATOM    988  H   LYS    64      39.991  53.415  25.122  1.00  0.00           H  
ATOM    989  CA  LYS    64      38.949  54.805  26.322  1.00  0.00           C  
ATOM    990  HA  LYS    64      38.259  55.605  26.052  1.00  0.00           H  
ATOM    991  CB  LYS    64      38.008  53.823  27.092  1.00  0.00           C  
ATOM    992  HB2 LYS    64      37.190  53.624  26.399  1.00  0.00           H  
ATOM    993  HB3 LYS    64      38.474  52.838  27.083  1.00  0.00           H  
ATOM    994  CG  LYS    64      37.520  54.193  28.494  1.00  0.00           C  
ATOM    995  HG2 LYS    64      37.024  53.301  28.879  1.00  0.00           H  
ATOM    996  HG3 LYS    64      38.468  54.334  29.014  1.00  0.00           H  
ATOM    997  CD  LYS    64      36.660  55.457  28.658  1.00  0.00           C  
ATOM    998  HD2 LYS    64      37.060  56.279  28.062  1.00  0.00           H  
ATOM    999  HD3 LYS    64      35.648  55.278  28.295  1.00  0.00           H  
ATOM   1000  CE  LYS    64      36.626  55.792  30.101  1.00  0.00           C  
ATOM   1001  HE2 LYS    64      36.372  54.899  30.671  1.00  0.00           H  
ATOM   1002  HE3 LYS    64      37.621  56.036  30.475  1.00  0.00           H  
ATOM   1003  NZ  LYS    64      35.809  57.017  30.323  1.00  0.00           N  
ATOM   1004  HZ1 LYS    64      34.837  56.921  30.065  1.00  0.00           H  
ATOM   1005  HZ2 LYS    64      35.791  57.420  31.249  1.00  0.00           H  
ATOM   1006  HZ3 LYS    64      36.169  57.799  29.796  1.00  0.00           H  
ATOM   1007  C   LYS    64      40.233  55.260  27.120  1.00  0.00           C  
ATOM   1008  O   LYS    64      41.303  54.777  26.837  1.00  0.00           O  
ATOM   1009  N   THR    65      40.096  56.235  28.037  1.00  0.00           N  
ATOM   1010  H   THR    65      39.191  56.633  28.241  1.00  0.00           H  
ATOM   1011  CA  THR    65      41.261  56.862  28.643  1.00  0.00           C  
ATOM   1012  HA  THR    65      42.124  56.197  28.613  1.00  0.00           H  
ATOM   1013  CB  THR    65      41.657  58.120  27.780  1.00  0.00           C  
ATOM   1014  HB  THR    65      40.762  58.734  27.678  1.00  0.00           H  
ATOM   1015  CG2 THR    65      42.912  58.895  28.238  1.00  0.00           C  
ATOM   1016 HG21 THR    65      42.960  59.788  27.613  1.00  0.00           H  
ATOM   1017 HG22 THR    65      42.769  59.272  29.251  1.00  0.00           H  
ATOM   1018 HG23 THR    65      43.788  58.264  28.086  1.00  0.00           H  
ATOM   1019  OG1 THR    65      41.865  57.702  26.460  1.00  0.00           O  
ATOM   1020  HG1 THR    65      41.027  57.870  26.024  1.00  0.00           H  
ATOM   1021  C   THR    65      40.968  57.426  30.053  1.00  0.00           C  
ATOM   1022  O   THR    65      39.840  57.764  30.422  1.00  0.00           O  
ATOM   1023  N   TYR    66      41.972  57.464  30.845  1.00  0.00           N  
ATOM   1024  H   TYR    66      42.781  57.033  30.420  1.00  0.00           H  
ATOM   1025  CA  TYR    66      41.940  57.718  32.280  1.00  0.00           C  
ATOM   1026  HA  TYR    66      41.140  58.419  32.517  1.00  0.00           H  
ATOM   1027  CB  TYR    66      41.795  56.331  33.035  1.00  0.00           C  
ATOM   1028  HB2 TYR    66      42.483  55.615  32.584  1.00  0.00           H  
ATOM   1029  HB3 TYR    66      42.005  56.557  34.080  1.00  0.00           H  
ATOM   1030  CG  TYR    66      40.444  55.794  32.981  1.00  0.00           C  
ATOM   1031  CD1 TYR    66      40.136  54.747  32.061  1.00  0.00           C  
ATOM   1032  HD1 TYR    66      40.878  54.383  31.366  1.00  0.00           H  
ATOM   1033  CE1 TYR    66      38.872  54.106  32.098  1.00  0.00           C  
ATOM   1034  HE1 TYR    66      38.633  53.269  31.460  1.00  0.00           H  
ATOM   1035  CZ  TYR    66      37.927  54.526  33.014  1.00  0.00           C  
ATOM   1036  OH  TYR    66      36.685  54.036  33.007  1.00  0.00           O  
ATOM   1037  HH  TYR    66      36.157  54.430  33.705  1.00  0.00           H  
ATOM   1038  CE2 TYR    66      38.137  55.623  33.862  1.00  0.00           C  
ATOM   1039  HE2 TYR    66      37.387  55.862  34.602  1.00  0.00           H  
ATOM   1040  CD2 TYR    66      39.438  56.254  33.886  1.00  0.00           C  
ATOM   1041  HD2 TYR    66      39.637  57.043  34.596  1.00  0.00           H  
ATOM   1042  C   TYR    66      43.335  58.284  32.668  1.00  0.00           C  
ATOM   1043  O   TYR    66      44.390  57.694  32.400  1.00  0.00           O  
ATOM   1044  N   THR    67      43.393  59.155  33.673  1.00  0.00           N  
ATOM   1045  H   THR    67      42.493  59.377  34.075  1.00  0.00           H  
ATOM   1046  CA  THR    67      44.547  59.959  34.146  1.00  0.00           C  
ATOM   1047  HA  THR    67      45.459  59.714  33.602  1.00  0.00           H  
ATOM   1048  CB  THR    67      44.354  61.413  33.841  1.00  0.00           C  
ATOM   1049  HB  THR    67      43.488  61.817  34.366  1.00  0.00           H  
ATOM   1050  CG2 THR    67      45.614  62.245  34.089  1.00  0.00           C  
ATOM   1051 HG21 THR    67      45.694  62.528  35.139  1.00  0.00           H  
ATOM   1052 HG22 THR    67      46.469  61.716  33.668  1.00  0.00           H  
ATOM   1053 HG23 THR    67      45.551  63.144  33.476  1.00  0.00           H  
ATOM   1054  OG1 THR    67      44.028  61.609  32.505  1.00  0.00           O  
ATOM   1055  HG1 THR    67      43.082  61.464  32.430  1.00  0.00           H  
ATOM   1056  C   THR    67      44.630  59.716  35.674  1.00  0.00           C  
ATOM   1057  O   THR    67      43.600  59.709  36.325  1.00  0.00           O  
ATOM   1058  N   PHE    68      45.791  59.428  36.151  1.00  0.00           N  
ATOM   1059  H   PHE    68      46.582  59.424  35.524  1.00  0.00           H  
ATOM   1060  CA  PHE    68      46.100  59.001  37.511  1.00  0.00           C  
ATOM   1061  HA  PHE    68      45.166  58.999  38.074  1.00  0.00           H  
ATOM   1062  CB  PHE    68      46.697  57.572  37.399  1.00  0.00           C  
ATOM   1063  HB2 PHE    68      47.582  57.626  36.766  1.00  0.00           H  
ATOM   1064  HB3 PHE    68      46.925  57.211  38.402  1.00  0.00           H  
ATOM   1065  CG  PHE    68      45.705  56.558  36.807  1.00  0.00           C  
ATOM   1066  CD1 PHE    68      44.896  55.780  37.650  1.00  0.00           C  
ATOM   1067  HD1 PHE    68      44.969  55.911  38.720  1.00  0.00           H  
ATOM   1068  CE1 PHE    68      43.857  55.030  37.130  1.00  0.00           C  
ATOM   1069  HE1 PHE    68      43.072  54.663  37.774  1.00  0.00           H  
ATOM   1070  CZ  PHE    68      43.606  55.001  35.729  1.00  0.00           C  
ATOM   1071  HZ  PHE    68      42.717  54.562  35.300  1.00  0.00           H  
ATOM   1072  CE2 PHE    68      44.495  55.651  34.888  1.00  0.00           C  
ATOM   1073  HE2 PHE    68      44.225  55.553  33.847  1.00  0.00           H  
ATOM   1074  CD2 PHE    68      45.607  56.358  35.401  1.00  0.00           C  
ATOM   1075  HD2 PHE    68      46.326  56.808  34.733  1.00  0.00           H  
ATOM   1076  C   PHE    68      47.204  59.974  38.178  1.00  0.00           C  
ATOM   1077  O   PHE    68      47.569  60.954  37.562  1.00  0.00           O  
ATOM   1078  N   ASP    69      47.860  59.604  39.363  1.00  0.00           N  
ATOM   1079  H   ASP    69      47.709  58.663  39.698  1.00  0.00           H  
ATOM   1080  CA  ASP    69      48.975  60.338  39.972  1.00  0.00           C  
ATOM   1081  HA  ASP    69      48.749  61.389  39.791  1.00  0.00           H  
ATOM   1082  CB  ASP    69      49.026  60.202  41.482  1.00  0.00           C  
ATOM   1083  HB2 ASP    69      49.135  59.136  41.682  1.00  0.00           H  
ATOM   1084  HB3 ASP    69      49.915  60.639  41.936  1.00  0.00           H  
ATOM   1085  CG  ASP    69      47.799  60.784  42.185  1.00  0.00           C  
ATOM   1086  OD1 ASP    69      47.702  62.024  42.164  1.00  0.00           O  
ATOM   1087  OD2 ASP    69      46.944  60.120  42.792  1.00  0.00           O  
ATOM   1088  C   ASP    69      50.367  59.952  39.273  1.00  0.00           C  
ATOM   1089  O   ASP    69      51.259  60.753  39.278  1.00  0.00           O  
ATOM   1090  N   MET    70      50.544  58.752  38.746  1.00  0.00           N  
ATOM   1091  H   MET    70      49.689  58.216  38.788  1.00  0.00           H  
ATOM   1092  CA  MET    70      51.594  58.236  37.949  1.00  0.00           C  
ATOM   1093  HA  MET    70      51.790  59.007  37.204  1.00  0.00           H  
ATOM   1094  CB  MET    70      52.851  57.912  38.825  1.00  0.00           C  
ATOM   1095  HB2 MET    70      53.141  58.864  39.271  1.00  0.00           H  
ATOM   1096  HB3 MET    70      52.509  57.254  39.624  1.00  0.00           H  
ATOM   1097  CG  MET    70      54.033  57.341  38.067  1.00  0.00           C  
ATOM   1098  HG2 MET    70      55.028  57.251  38.503  1.00  0.00           H  
ATOM   1099  HG3 MET    70      53.766  56.311  37.830  1.00  0.00           H  
ATOM   1100  SD  MET    70      54.354  58.289  36.561  1.00  0.00           S  
ATOM   1101  CE  MET    70      54.863  59.912  37.282  1.00  0.00           C  
ATOM   1102  HE1 MET    70      53.937  60.479  37.371  1.00  0.00           H  
ATOM   1103  HE2 MET    70      55.450  59.755  38.187  1.00  0.00           H  
ATOM   1104  HE3 MET    70      55.698  60.318  36.711  1.00  0.00           H  
ATOM   1105  C   MET    70      51.062  56.890  37.232  1.00  0.00           C  
ATOM   1106  O   MET    70      50.225  56.134  37.763  1.00  0.00           O  
ATOM   1107  N   VAL    71      51.638  56.492  36.081  1.00  0.00           N  
ATOM   1108  H   VAL    71      52.306  57.105  35.636  1.00  0.00           H  
ATOM   1109  CA  VAL    71      51.310  55.333  35.319  1.00  0.00           C  
ATOM   1110  HA  VAL    71      50.837  54.623  35.997  1.00  0.00           H  
ATOM   1111  CB  VAL    71      50.322  55.713  34.185  1.00  0.00           C  
ATOM   1112  HB  VAL    71      49.994  54.818  33.655  1.00  0.00           H  
ATOM   1113  CG1 VAL    71      49.032  56.441  34.680  1.00  0.00           C  
ATOM   1114 HG11 VAL    71      48.493  55.854  35.424  1.00  0.00           H  
ATOM   1115 HG12 VAL    71      49.293  57.468  34.934  1.00  0.00           H  
ATOM   1116 HG13 VAL    71      48.397  56.534  33.799  1.00  0.00           H  
ATOM   1117  CG2 VAL    71      51.089  56.543  33.154  1.00  0.00           C  
ATOM   1118 HG21 VAL    71      51.897  55.972  32.697  1.00  0.00           H  
ATOM   1119 HG22 VAL    71      50.353  56.887  32.428  1.00  0.00           H  
ATOM   1120 HG23 VAL    71      51.597  57.415  33.566  1.00  0.00           H  
ATOM   1121  C   VAL    71      52.630  54.581  34.812  1.00  0.00           C  
ATOM   1122  O   VAL    71      53.647  55.283  34.485  1.00  0.00           O  
ATOM   1123  N   PHE    72      52.626  53.279  34.678  1.00  0.00           N  
ATOM   1124  H   PHE    72      51.810  52.706  34.840  1.00  0.00           H  
ATOM   1125  CA  PHE    72      53.836  52.446  34.389  1.00  0.00           C  
ATOM   1126  HA  PHE    72      54.578  52.983  33.797  1.00  0.00           H  
ATOM   1127  CB  PHE    72      54.352  51.890  35.796  1.00  0.00           C  
ATOM   1128  HB2 PHE    72      53.464  51.508  36.300  1.00  0.00           H  
ATOM   1129  HB3 PHE    72      55.057  51.060  35.758  1.00  0.00           H  
ATOM   1130  CG  PHE    72      54.958  52.800  36.807  1.00  0.00           C  
ATOM   1131  CD1 PHE    72      56.189  53.421  36.637  1.00  0.00           C  
ATOM   1132  HD1 PHE    72      56.811  53.133  35.803  1.00  0.00           H  
ATOM   1133  CE1 PHE    72      56.684  54.333  37.588  1.00  0.00           C  
ATOM   1134  HE1 PHE    72      57.596  54.842  37.313  1.00  0.00           H  
ATOM   1135  CZ  PHE    72      55.982  54.559  38.784  1.00  0.00           C  
ATOM   1136  HZ  PHE    72      56.318  55.295  39.499  1.00  0.00           H  
ATOM   1137  CE2 PHE    72      54.854  53.811  39.082  1.00  0.00           C  
ATOM   1138  HE2 PHE    72      54.487  53.903  40.094  1.00  0.00           H  
ATOM   1139  CD2 PHE    72      54.336  52.912  38.056  1.00  0.00           C  
ATOM   1140  HD2 PHE    72      53.423  52.382  38.283  1.00  0.00           H  
ATOM   1141  C   PHE    72      53.411  51.231  33.520  1.00  0.00           C  
ATOM   1142  O   PHE    72      52.490  50.548  33.841  1.00  0.00           O  
ATOM   1143  N   GLY    73      54.341  50.964  32.610  1.00  0.00           N  
ATOM   1144  H   GLY    73      55.157  51.558  32.651  1.00  0.00           H  
ATOM   1145  CA  GLY    73      54.393  49.973  31.536  1.00  0.00           C  
ATOM   1146  HA2 GLY    73      53.360  49.816  31.225  1.00  0.00           H  
ATOM   1147  HA3 GLY    73      55.097  50.366  30.803  1.00  0.00           H  
ATOM   1148  C   GLY    73      54.905  48.583  32.069  1.00  0.00           C  
ATOM   1149  O   GLY    73      55.451  48.487  33.202  1.00  0.00           O  
ATOM   1150  N   ALA    74      54.779  47.608  31.209  1.00  0.00           N  
ATOM   1151  H   ALA    74      54.406  47.709  30.276  1.00  0.00           H  
ATOM   1152  CA  ALA    74      55.196  46.220  31.451  1.00  0.00           C  
ATOM   1153  HA  ALA    74      54.580  45.891  32.288  1.00  0.00           H  
ATOM   1154  CB  ALA    74      54.650  45.380  30.304  1.00  0.00           C  
ATOM   1155  HB1 ALA    74      54.980  44.342  30.268  1.00  0.00           H  
ATOM   1156  HB2 ALA    74      53.564  45.331  30.226  1.00  0.00           H  
ATOM   1157  HB3 ALA    74      54.990  45.924  29.423  1.00  0.00           H  
ATOM   1158  C   ALA    74      56.663  45.969  31.806  1.00  0.00           C  
ATOM   1159  O   ALA    74      56.872  45.055  32.653  1.00  0.00           O  
ATOM   1160  N   SER    75      57.556  46.787  31.261  1.00  0.00           N  
ATOM   1161  H   SER    75      57.274  47.420  30.527  1.00  0.00           H  
ATOM   1162  CA  SER    75      58.985  46.699  31.672  1.00  0.00           C  
ATOM   1163  HA  SER    75      59.266  45.653  31.793  1.00  0.00           H  
ATOM   1164  CB  SER    75      60.003  47.265  30.692  1.00  0.00           C  
ATOM   1165  HB2 SER    75      59.942  48.350  30.776  1.00  0.00           H  
ATOM   1166  HB3 SER    75      60.975  46.977  31.092  1.00  0.00           H  
ATOM   1167  OG  SER    75      59.798  46.814  29.392  1.00  0.00           O  
ATOM   1168  HG  SER    75      60.153  47.433  28.750  1.00  0.00           H  
ATOM   1169  C   SER    75      59.318  47.526  32.956  1.00  0.00           C  
ATOM   1170  O   SER    75      60.483  47.668  33.303  1.00  0.00           O  
ATOM   1171  N   THR    76      58.388  48.051  33.735  1.00  0.00           N  
ATOM   1172  H   THR    76      57.435  47.776  33.549  1.00  0.00           H  
ATOM   1173  CA  THR    76      58.734  48.874  34.910  1.00  0.00           C  
ATOM   1174  HA  THR    76      59.552  49.556  34.678  1.00  0.00           H  
ATOM   1175  CB  THR    76      57.578  49.709  35.360  1.00  0.00           C  
ATOM   1176  HB  THR    76      56.727  49.036  35.259  1.00  0.00           H  
ATOM   1177  CG2 THR    76      57.770  50.252  36.868  1.00  0.00           C  
ATOM   1178 HG21 THR    76      58.728  50.747  36.709  1.00  0.00           H  
ATOM   1179 HG22 THR    76      56.918  50.888  37.109  1.00  0.00           H  
ATOM   1180 HG23 THR    76      57.943  49.497  37.635  1.00  0.00           H  
ATOM   1181  OG1 THR    76      57.285  50.811  34.588  1.00  0.00           O  
ATOM   1182  HG1 THR    76      57.283  50.622  33.646  1.00  0.00           H  
ATOM   1183  C   THR    76      59.269  47.930  35.939  1.00  0.00           C  
ATOM   1184  O   THR    76      58.598  47.049  36.456  1.00  0.00           O  
ATOM   1185  N   LYS    77      60.526  48.194  36.336  1.00  0.00           N  
ATOM   1186  H   LYS    77      60.961  49.003  35.917  1.00  0.00           H  
ATOM   1187  CA  LYS    77      61.253  47.449  37.368  1.00  0.00           C  
ATOM   1188  HA  LYS    77      60.997  46.400  37.216  1.00  0.00           H  
ATOM   1189  CB  LYS    77      62.795  47.583  37.288  1.00  0.00           C  
ATOM   1190  HB2 LYS    77      63.288  47.344  38.230  1.00  0.00           H  
ATOM   1191  HB3 LYS    77      63.242  46.915  36.552  1.00  0.00           H  
ATOM   1192  CG  LYS    77      63.349  48.959  37.106  1.00  0.00           C  
ATOM   1193  HG2 LYS    77      62.869  49.197  36.157  1.00  0.00           H  
ATOM   1194  HG3 LYS    77      63.065  49.670  37.882  1.00  0.00           H  
ATOM   1195  CD  LYS    77      64.872  49.034  36.895  1.00  0.00           C  
ATOM   1196  HD2 LYS    77      65.324  48.675  37.819  1.00  0.00           H  
ATOM   1197  HD3 LYS    77      65.171  48.368  36.085  1.00  0.00           H  
ATOM   1198  CE  LYS    77      65.421  50.446  36.453  1.00  0.00           C  
ATOM   1199  HE2 LYS    77      66.463  50.404  36.135  1.00  0.00           H  
ATOM   1200  HE3 LYS    77      64.819  50.835  35.631  1.00  0.00           H  
ATOM   1201  NZ  LYS    77      65.418  51.408  37.518  1.00  0.00           N  
ATOM   1202  HZ1 LYS    77      65.776  51.084  38.405  1.00  0.00           H  
ATOM   1203  HZ2 LYS    77      65.904  52.270  37.318  1.00  0.00           H  
ATOM   1204  HZ3 LYS    77      64.442  51.618  37.671  1.00  0.00           H  
ATOM   1205  C   LYS    77      60.675  47.714  38.744  1.00  0.00           C  
ATOM   1206  O   LYS    77      60.068  48.777  38.979  1.00  0.00           O  
ATOM   1207  N   GLN    78      60.991  46.868  39.694  1.00  0.00           N  
ATOM   1208  H   GLN    78      61.737  46.236  39.437  1.00  0.00           H  
ATOM   1209  CA  GLN    78      60.500  46.891  41.038  1.00  0.00           C  
ATOM   1210  HA  GLN    78      59.413  46.903  40.952  1.00  0.00           H  
ATOM   1211  CB  GLN    78      60.964  45.635  41.854  1.00  0.00           C  
ATOM   1212  HB2 GLN    78      62.041  45.479  41.786  1.00  0.00           H  
ATOM   1213  HB3 GLN    78      60.721  45.782  42.906  1.00  0.00           H  
ATOM   1214  CG  GLN    78      60.390  44.250  41.444  1.00  0.00           C  
ATOM   1215  HG2 GLN    78      60.584  44.074  40.386  1.00  0.00           H  
ATOM   1216  HG3 GLN    78      60.967  43.490  41.969  1.00  0.00           H  
ATOM   1217  CD  GLN    78      58.932  44.044  41.755  1.00  0.00           C  
ATOM   1218  OE1 GLN    78      58.030  44.765  41.325  1.00  0.00           O  
ATOM   1219  NE2 GLN    78      58.584  43.031  42.453  1.00  0.00           N  
ATOM   1220 HE21 GLN    78      59.275  42.417  42.860  1.00  0.00           H  
ATOM   1221 HE22 GLN    78      57.645  42.664  42.401  1.00  0.00           H  
ATOM   1222  C   GLN    78      60.918  48.199  41.765  1.00  0.00           C  
ATOM   1223  O   GLN    78      60.049  48.790  42.404  1.00  0.00           O  
ATOM   1224  N   ILE    79      62.153  48.658  41.631  1.00  0.00           N  
ATOM   1225  H   ILE    79      62.827  48.056  41.180  1.00  0.00           H  
ATOM   1226  CA  ILE    79      62.632  49.905  42.295  1.00  0.00           C  
ATOM   1227  HA  ILE    79      62.569  49.710  43.366  1.00  0.00           H  
ATOM   1228  CB  ILE    79      64.128  50.082  42.068  1.00  0.00           C  
ATOM   1229  HB  ILE    79      64.632  49.170  42.388  1.00  0.00           H  
ATOM   1230  CG2 ILE    79      64.449  50.226  40.624  1.00  0.00           C  
ATOM   1231 HG21 ILE    79      63.873  49.490  40.063  1.00  0.00           H  
ATOM   1232 HG22 ILE    79      64.203  51.224  40.261  1.00  0.00           H  
ATOM   1233 HG23 ILE    79      65.504  50.036  40.426  1.00  0.00           H  
ATOM   1234  CG1 ILE    79      64.796  51.160  42.879  1.00  0.00           C  
ATOM   1235 HG12 ILE    79      64.336  52.138  42.736  1.00  0.00           H  
ATOM   1236 HG13 ILE    79      64.605  50.892  43.918  1.00  0.00           H  
ATOM   1237  CD1 ILE    79      66.318  51.307  42.754  1.00  0.00           C  
ATOM   1238 HD11 ILE    79      66.671  50.295  42.951  1.00  0.00           H  
ATOM   1239 HD12 ILE    79      66.499  51.676  41.745  1.00  0.00           H  
ATOM   1240 HD13 ILE    79      66.719  51.997  43.497  1.00  0.00           H  
ATOM   1241  C   ILE    79      61.763  51.164  41.951  1.00  0.00           C  
ATOM   1242  O   ILE    79      61.307  51.838  42.895  1.00  0.00           O  
ATOM   1243  N   ASP    80      61.245  51.265  40.752  1.00  0.00           N  
ATOM   1244  H   ASP    80      61.434  50.466  40.164  1.00  0.00           H  
ATOM   1245  CA  ASP    80      60.541  52.383  40.157  1.00  0.00           C  
ATOM   1246  HA  ASP    80      61.062  53.326  40.324  1.00  0.00           H  
ATOM   1247  CB  ASP    80      60.383  52.305  38.633  1.00  0.00           C  
ATOM   1248  HB2 ASP    80      59.652  51.535  38.388  1.00  0.00           H  
ATOM   1249  HB3 ASP    80      60.010  53.226  38.184  1.00  0.00           H  
ATOM   1250  CG  ASP    80      61.592  51.967  37.766  1.00  0.00           C  
ATOM   1251  OD1 ASP    80      61.387  51.478  36.641  1.00  0.00           O  
ATOM   1252  OD2 ASP    80      62.745  52.186  38.270  1.00  0.00           O  
ATOM   1253  C   ASP    80      59.169  52.555  40.779  1.00  0.00           C  
ATOM   1254  O   ASP    80      58.829  53.645  41.237  1.00  0.00           O  
ATOM   1255  N   VAL    81      58.315  51.545  40.724  1.00  0.00           N  
ATOM   1256  H   VAL    81      58.573  50.615  40.426  1.00  0.00           H  
ATOM   1257  CA  VAL    81      57.022  51.611  41.349  1.00  0.00           C  
ATOM   1258  HA  VAL    81      56.542  52.478  40.896  1.00  0.00           H  
ATOM   1259  CB  VAL    81      56.182  50.399  40.823  1.00  0.00           C  
ATOM   1260  HB  VAL    81      56.226  50.496  39.739  1.00  0.00           H  
ATOM   1261  CG1 VAL    81      56.557  48.984  41.248  1.00  0.00           C  
ATOM   1262 HG11 VAL    81      55.838  48.342  40.739  1.00  0.00           H  
ATOM   1263 HG12 VAL    81      57.589  48.703  41.037  1.00  0.00           H  
ATOM   1264 HG13 VAL    81      56.244  48.875  42.286  1.00  0.00           H  
ATOM   1265  CG2 VAL    81      54.767  50.504  41.240  1.00  0.00           C  
ATOM   1266 HG21 VAL    81      54.425  51.526  41.083  1.00  0.00           H  
ATOM   1267 HG22 VAL    81      54.257  49.708  40.697  1.00  0.00           H  
ATOM   1268 HG23 VAL    81      54.644  50.241  42.290  1.00  0.00           H  
ATOM   1269  C   VAL    81      56.993  51.782  42.865  1.00  0.00           C  
ATOM   1270  O   VAL    81      56.109  52.392  43.441  1.00  0.00           O  
ATOM   1271  N   TYR    82      58.050  51.268  43.492  1.00  0.00           N  
ATOM   1272  H   TYR    82      58.715  50.760  42.928  1.00  0.00           H  
ATOM   1273  CA  TYR    82      58.333  51.361  44.909  1.00  0.00           C  
ATOM   1274  HA  TYR    82      57.506  50.958  45.494  1.00  0.00           H  
ATOM   1275  CB  TYR    82      59.503  50.403  45.220  1.00  0.00           C  
ATOM   1276  HB2 TYR    82      59.027  49.428  45.328  1.00  0.00           H  
ATOM   1277  HB3 TYR    82      60.102  50.232  44.326  1.00  0.00           H  
ATOM   1278  CG  TYR    82      60.320  50.694  46.448  1.00  0.00           C  
ATOM   1279  CD1 TYR    82      61.592  51.318  46.369  1.00  0.00           C  
ATOM   1280  HD1 TYR    82      62.146  51.368  45.443  1.00  0.00           H  
ATOM   1281  CE1 TYR    82      62.168  51.962  47.551  1.00  0.00           C  
ATOM   1282  HE1 TYR    82      63.071  52.549  47.468  1.00  0.00           H  
ATOM   1283  CZ  TYR    82      61.445  51.849  48.756  1.00  0.00           C  
ATOM   1284  OH  TYR    82      61.869  52.636  49.821  1.00  0.00           O  
ATOM   1285  HH  TYR    82      62.406  53.380  49.537  1.00  0.00           H  
ATOM   1286  CE2 TYR    82      60.174  51.216  48.856  1.00  0.00           C  
ATOM   1287  HE2 TYR    82      59.608  51.195  49.776  1.00  0.00           H  
ATOM   1288  CD2 TYR    82      59.674  50.606  47.682  1.00  0.00           C  
ATOM   1289  HD2 TYR    82      58.755  50.050  47.792  1.00  0.00           H  
ATOM   1290  C   TYR    82      58.498  52.807  45.423  1.00  0.00           C  
ATOM   1291  O   TYR    82      57.719  53.283  46.263  1.00  0.00           O  
ATOM   1292  N   ARG    83      59.498  53.476  44.904  1.00  0.00           N  
ATOM   1293  H   ARG    83      60.099  52.864  44.370  1.00  0.00           H  
ATOM   1294  CA  ARG    83      59.969  54.843  45.333  1.00  0.00           C  
ATOM   1295  HA  ARG    83      60.074  54.945  46.413  1.00  0.00           H  
ATOM   1296  CB  ARG    83      61.327  55.197  44.763  1.00  0.00           C  
ATOM   1297  HB2 ARG    83      61.634  56.208  45.030  1.00  0.00           H  
ATOM   1298  HB3 ARG    83      62.067  54.483  45.124  1.00  0.00           H  
ATOM   1299  CG  ARG    83      61.324  55.043  43.192  1.00  0.00           C  
ATOM   1300  HG2 ARG    83      60.574  54.306  42.904  1.00  0.00           H  
ATOM   1301  HG3 ARG    83      60.976  55.940  42.679  1.00  0.00           H  
ATOM   1302  CD  ARG    83      62.700  54.818  42.553  1.00  0.00           C  
ATOM   1303  HD2 ARG    83      62.815  53.742  42.685  1.00  0.00           H  
ATOM   1304  HD3 ARG    83      62.549  55.106  41.512  1.00  0.00           H  
ATOM   1305  NE  ARG    83      63.773  55.581  43.155  1.00  0.00           N  
ATOM   1306  HE  ARG    83      63.536  56.404  43.690  1.00  0.00           H  
ATOM   1307  CZ  ARG    83      65.051  55.418  42.885  1.00  0.00           C  
ATOM   1308  NH1 ARG    83      65.597  54.565  42.059  1.00  0.00           N  
ATOM   1309 HH11 ARG    83      65.152  54.041  41.319  1.00  0.00           H  
ATOM   1310 HH12 ARG    83      66.560  54.541  41.755  1.00  0.00           H  
ATOM   1311  NH2 ARG    83      65.858  56.130  43.494  1.00  0.00           N  
ATOM   1312 HH21 ARG    83      65.495  56.788  44.169  1.00  0.00           H  
ATOM   1313 HH22 ARG    83      66.809  55.799  43.574  1.00  0.00           H  
ATOM   1314  C   ARG    83      58.945  55.896  44.913  1.00  0.00           C  
ATOM   1315  O   ARG    83      58.954  56.975  45.431  1.00  0.00           O  
ATOM   1316  N   SER    84      58.161  55.548  43.882  1.00  0.00           N  
ATOM   1317  H   SER    84      58.240  54.686  43.360  1.00  0.00           H  
ATOM   1318  CA  SER    84      57.042  56.446  43.527  1.00  0.00           C  
ATOM   1319  HA  SER    84      57.402  57.453  43.318  1.00  0.00           H  
ATOM   1320  CB  SER    84      56.348  55.860  42.295  1.00  0.00           C  
ATOM   1321  HB2 SER    84      57.086  55.785  41.496  1.00  0.00           H  
ATOM   1322  HB3 SER    84      55.851  54.904  42.462  1.00  0.00           H  
ATOM   1323  OG  SER    84      55.380  56.752  41.816  1.00  0.00           O  
ATOM   1324  HG  SER    84      55.773  57.571  41.505  1.00  0.00           H  
ATOM   1325  C   SER    84      55.950  56.575  44.582  1.00  0.00           C  
ATOM   1326  O   SER    84      55.515  57.641  44.957  1.00  0.00           O  
ATOM   1327  N   VAL    85      55.576  55.426  45.279  1.00  0.00           N  
ATOM   1328  H   VAL    85      55.836  54.505  44.956  1.00  0.00           H  
ATOM   1329  CA  VAL    85      54.500  55.508  46.267  1.00  0.00           C  
ATOM   1330  HA  VAL    85      53.873  56.380  46.084  1.00  0.00           H  
ATOM   1331  CB  VAL    85      53.615  54.272  46.209  1.00  0.00           C  
ATOM   1332  HB  VAL    85      52.765  54.415  46.876  1.00  0.00           H  
ATOM   1333  CG1 VAL    85      53.068  54.044  44.780  1.00  0.00           C  
ATOM   1334 HG11 VAL    85      52.521  54.945  44.503  1.00  0.00           H  
ATOM   1335 HG12 VAL    85      53.935  53.843  44.151  1.00  0.00           H  
ATOM   1336 HG13 VAL    85      52.371  53.210  44.702  1.00  0.00           H  
ATOM   1337  CG2 VAL    85      54.143  52.924  46.691  1.00  0.00           C  
ATOM   1338 HG21 VAL    85      55.013  52.593  46.124  1.00  0.00           H  
ATOM   1339 HG22 VAL    85      54.351  53.002  47.759  1.00  0.00           H  
ATOM   1340 HG23 VAL    85      53.398  52.186  46.398  1.00  0.00           H  
ATOM   1341  C   VAL    85      55.053  55.479  47.709  1.00  0.00           C  
ATOM   1342  O   VAL    85      54.403  56.009  48.536  1.00  0.00           O  
ATOM   1343  N   VAL    86      56.136  54.784  48.104  1.00  0.00           N  
ATOM   1344  H   VAL    86      56.620  54.296  47.364  1.00  0.00           H  
ATOM   1345  CA  VAL    86      56.405  54.577  49.498  1.00  0.00           C  
ATOM   1346  HA  VAL    86      55.515  54.131  49.943  1.00  0.00           H  
ATOM   1347  CB  VAL    86      57.365  53.387  49.698  1.00  0.00           C  
ATOM   1348  HB  VAL    86      58.300  53.577  49.171  1.00  0.00           H  
ATOM   1349  CG1 VAL    86      57.729  53.316  51.186  1.00  0.00           C  
ATOM   1350 HG11 VAL    86      56.783  53.223  51.721  1.00  0.00           H  
ATOM   1351 HG12 VAL    86      58.335  52.449  51.450  1.00  0.00           H  
ATOM   1352 HG13 VAL    86      58.219  54.235  51.505  1.00  0.00           H  
ATOM   1353  CG2 VAL    86      56.826  52.021  49.306  1.00  0.00           C  
ATOM   1354 HG21 VAL    86      57.573  51.250  49.498  1.00  0.00           H  
ATOM   1355 HG22 VAL    86      55.943  51.879  49.930  1.00  0.00           H  
ATOM   1356 HG23 VAL    86      56.559  51.956  48.252  1.00  0.00           H  
ATOM   1357  C   VAL    86      56.896  55.973  50.031  1.00  0.00           C  
ATOM   1358  O   VAL    86      56.455  56.385  51.081  1.00  0.00           O  
ATOM   1359  N   CYS    87      57.743  56.701  49.304  1.00  0.00           N  
ATOM   1360  H   CYS    87      58.053  56.320  48.421  1.00  0.00           H  
ATOM   1361  CA  CYS    87      58.608  57.734  49.965  1.00  0.00           C  
ATOM   1362  HA  CYS    87      59.317  57.258  50.643  1.00  0.00           H  
ATOM   1363  CB  CYS    87      59.489  58.304  48.890  1.00  0.00           C  
ATOM   1364  HB2 CYS    87      58.897  58.754  48.093  1.00  0.00           H  
ATOM   1365  HB3 CYS    87      60.152  59.066  49.299  1.00  0.00           H  
ATOM   1366  SG  CYS    87      60.497  56.900  48.398  1.00  0.00           S  
ATOM   1367  HG  CYS    87      61.448  57.562  47.733  1.00  0.00           H  
ATOM   1368  C   CYS    87      57.809  58.873  50.720  1.00  0.00           C  
ATOM   1369  O   CYS    87      58.342  59.192  51.809  1.00  0.00           O  
ATOM   1370  N   PRO    88      56.607  59.403  50.254  1.00  0.00           N  
ATOM   1371  CD  PRO    88      56.019  59.248  48.898  1.00  0.00           C  
ATOM   1372  HD2 PRO    88      55.702  58.222  48.712  1.00  0.00           H  
ATOM   1373  HD3 PRO    88      56.760  59.638  48.200  1.00  0.00           H  
ATOM   1374  CG  PRO    88      54.821  60.236  48.953  1.00  0.00           C  
ATOM   1375  HG2 PRO    88      53.845  59.821  49.205  1.00  0.00           H  
ATOM   1376  HG3 PRO    88      54.683  60.701  47.977  1.00  0.00           H  
ATOM   1377  CB  PRO    88      55.071  61.229  50.102  1.00  0.00           C  
ATOM   1378  HB2 PRO    88      54.195  61.625  50.615  1.00  0.00           H  
ATOM   1379  HB3 PRO    88      55.756  61.956  49.667  1.00  0.00           H  
ATOM   1380  CA  PRO    88      55.897  60.371  51.078  1.00  0.00           C  
ATOM   1381  HA  PRO    88      56.640  61.018  51.544  1.00  0.00           H  
ATOM   1382  C   PRO    88      55.036  59.747  52.184  1.00  0.00           C  
ATOM   1383  O   PRO    88      54.827  60.346  53.214  1.00  0.00           O  
ATOM   1384  N   ILE    89      54.612  58.472  52.026  1.00  0.00           N  
ATOM   1385  H   ILE    89      54.819  58.021  51.147  1.00  0.00           H  
ATOM   1386  CA  ILE    89      54.014  57.755  53.104  1.00  0.00           C  
ATOM   1387  HA  ILE    89      53.156  58.317  53.473  1.00  0.00           H  
ATOM   1388  CB  ILE    89      53.490  56.415  52.525  1.00  0.00           C  
ATOM   1389  HB  ILE    89      54.161  55.798  51.927  1.00  0.00           H  
ATOM   1390  CG2 ILE    89      53.201  55.399  53.647  1.00  0.00           C  
ATOM   1391 HG21 ILE    89      54.126  54.884  53.903  1.00  0.00           H  
ATOM   1392 HG22 ILE    89      52.871  55.931  54.539  1.00  0.00           H  
ATOM   1393 HG23 ILE    89      52.405  54.696  53.403  1.00  0.00           H  
ATOM   1394  CG1 ILE    89      52.166  56.695  51.753  1.00  0.00           C  
ATOM   1395 HG12 ILE    89      51.317  57.075  52.320  1.00  0.00           H  
ATOM   1396 HG13 ILE    89      52.359  57.515  51.062  1.00  0.00           H  
ATOM   1397  CD1 ILE    89      51.493  55.654  50.822  1.00  0.00           C  
ATOM   1398 HD11 ILE    89      50.484  55.892  50.486  1.00  0.00           H  
ATOM   1399 HD12 ILE    89      52.072  55.622  49.900  1.00  0.00           H  
ATOM   1400 HD13 ILE    89      51.538  54.617  51.153  1.00  0.00           H  
ATOM   1401  C   ILE    89      54.985  57.444  54.252  1.00  0.00           C  
ATOM   1402  O   ILE    89      54.693  57.652  55.442  1.00  0.00           O  
ATOM   1403  N   LEU    90      56.193  57.015  53.880  1.00  0.00           N  
ATOM   1404  H   LEU    90      56.503  56.960  52.920  1.00  0.00           H  
ATOM   1405  CA  LEU    90      57.252  56.808  54.893  1.00  0.00           C  
ATOM   1406  HA  LEU    90      56.906  56.092  55.639  1.00  0.00           H  
ATOM   1407  CB  LEU    90      58.410  56.060  54.247  1.00  0.00           C  
ATOM   1408  HB2 LEU    90      57.975  55.333  53.561  1.00  0.00           H  
ATOM   1409  HB3 LEU    90      59.088  56.636  53.618  1.00  0.00           H  
ATOM   1410  CG  LEU    90      59.259  55.362  55.313  1.00  0.00           C  
ATOM   1411  HG  LEU    90      58.683  54.948  56.141  1.00  0.00           H  
ATOM   1412  CD1 LEU    90      59.937  54.155  54.661  1.00  0.00           C  
ATOM   1413 HD11 LEU    90      60.939  53.920  55.020  1.00  0.00           H  
ATOM   1414 HD12 LEU    90      59.298  53.276  54.575  1.00  0.00           H  
ATOM   1415 HD13 LEU    90      60.084  54.378  53.604  1.00  0.00           H  
ATOM   1416  CD2 LEU    90      60.486  56.262  55.868  1.00  0.00           C  
ATOM   1417 HD21 LEU    90      61.080  56.575  55.009  1.00  0.00           H  
ATOM   1418 HD22 LEU    90      60.096  57.013  56.555  1.00  0.00           H  
ATOM   1419 HD23 LEU    90      61.188  55.660  56.446  1.00  0.00           H  
ATOM   1420  C   LEU    90      57.729  58.086  55.600  1.00  0.00           C  
ATOM   1421  O   LEU    90      57.821  58.111  56.878  1.00  0.00           O  
ATOM   1422  N   ASP    91      57.898  59.168  54.871  1.00  0.00           N  
ATOM   1423  H   ASP    91      57.600  59.087  53.909  1.00  0.00           H  
ATOM   1424  CA  ASP    91      58.243  60.542  55.380  1.00  0.00           C  
ATOM   1425  HA  ASP    91      59.125  60.406  56.006  1.00  0.00           H  
ATOM   1426  CB  ASP    91      58.662  61.441  54.222  1.00  0.00           C  
ATOM   1427  HB2 ASP    91      58.087  61.242  53.318  1.00  0.00           H  
ATOM   1428  HB3 ASP    91      58.526  62.496  54.459  1.00  0.00           H  
ATOM   1429  CG  ASP    91      60.124  61.243  53.851  1.00  0.00           C  
ATOM   1430  OD1 ASP    91      60.507  61.252  52.677  1.00  0.00           O  
ATOM   1431  OD2 ASP    91      60.919  61.009  54.778  1.00  0.00           O  
ATOM   1432  C   ASP    91      57.208  61.197  56.294  1.00  0.00           C  
ATOM   1433  O   ASP    91      57.508  62.098  57.071  1.00  0.00           O  
ATOM   1434  N   GLU    92      55.980  60.646  56.256  1.00  0.00           N  
ATOM   1435  H   GLU    92      55.760  60.051  55.470  1.00  0.00           H  
ATOM   1436  CA  GLU    92      54.920  60.932  57.211  1.00  0.00           C  
ATOM   1437  HA  GLU    92      55.044  61.962  57.545  1.00  0.00           H  
ATOM   1438  CB  GLU    92      53.637  60.726  56.472  1.00  0.00           C  
ATOM   1439  HB2 GLU    92      53.596  61.447  55.656  1.00  0.00           H  
ATOM   1440  HB3 GLU    92      53.503  59.701  56.127  1.00  0.00           H  
ATOM   1441  CG  GLU    92      52.403  61.138  57.324  1.00  0.00           C  
ATOM   1442  HG2 GLU    92      51.473  60.667  57.007  1.00  0.00           H  
ATOM   1443  HG3 GLU    92      52.480  60.755  58.341  1.00  0.00           H  
ATOM   1444  CD  GLU    92      52.248  62.653  57.339  1.00  0.00           C  
ATOM   1445  OE1 GLU    92      53.236  63.400  57.338  1.00  0.00           O  
ATOM   1446  OE2 GLU    92      51.095  63.137  57.421  1.00  0.00           O  
ATOM   1447  C   GLU    92      54.942  59.914  58.438  1.00  0.00           C  
ATOM   1448  O   GLU    92      54.935  60.329  59.618  1.00  0.00           O  
ATOM   1449  N   VAL    93      55.037  58.594  58.120  1.00  0.00           N  
ATOM   1450  H   VAL    93      54.989  58.334  57.145  1.00  0.00           H  
ATOM   1451  CA  VAL    93      55.154  57.547  59.147  1.00  0.00           C  
ATOM   1452  HA  VAL    93      54.276  57.683  59.778  1.00  0.00           H  
ATOM   1453  CB  VAL    93      55.199  56.123  58.456  1.00  0.00           C  
ATOM   1454  HB  VAL    93      55.820  56.229  57.566  1.00  0.00           H  
ATOM   1455  CG1 VAL    93      55.700  55.007  59.405  1.00  0.00           C  
ATOM   1456 HG11 VAL    93      56.692  55.279  59.765  1.00  0.00           H  
ATOM   1457 HG12 VAL    93      54.950  54.754  60.154  1.00  0.00           H  
ATOM   1458 HG13 VAL    93      55.937  54.150  58.775  1.00  0.00           H  
ATOM   1459  CG2 VAL    93      53.823  55.662  57.753  1.00  0.00           C  
ATOM   1460 HG21 VAL    93      53.448  56.396  57.040  1.00  0.00           H  
ATOM   1461 HG22 VAL    93      53.945  54.742  57.182  1.00  0.00           H  
ATOM   1462 HG23 VAL    93      53.056  55.624  58.527  1.00  0.00           H  
ATOM   1463  C   VAL    93      56.268  57.716  60.172  1.00  0.00           C  
ATOM   1464  O   VAL    93      55.991  57.546  61.405  1.00  0.00           O  
ATOM   1465  N   ILE    94      57.447  58.274  59.872  1.00  0.00           N  
ATOM   1466  H   ILE    94      57.530  58.469  58.885  1.00  0.00           H  
ATOM   1467  CA  ILE    94      58.538  58.669  60.739  1.00  0.00           C  
ATOM   1468  HA  ILE    94      58.660  57.715  61.251  1.00  0.00           H  
ATOM   1469  CB  ILE    94      59.834  58.848  59.920  1.00  0.00           C  
ATOM   1470  HB  ILE    94      59.844  57.982  59.258  1.00  0.00           H  
ATOM   1471  CG2 ILE    94      59.748  60.123  59.052  1.00  0.00           C  
ATOM   1472 HG21 ILE    94      60.423  60.179  58.197  1.00  0.00           H  
ATOM   1473 HG22 ILE    94      58.715  60.143  58.705  1.00  0.00           H  
ATOM   1474 HG23 ILE    94      59.945  61.042  59.604  1.00  0.00           H  
ATOM   1475  CG1 ILE    94      61.209  59.037  60.614  1.00  0.00           C  
ATOM   1476 HG12 ILE    94      61.297  59.991  61.134  1.00  0.00           H  
ATOM   1477 HG13 ILE    94      61.364  58.384  61.473  1.00  0.00           H  
ATOM   1478  CD1 ILE    94      62.352  58.755  59.591  1.00  0.00           C  
ATOM   1479 HD11 ILE    94      62.447  59.573  58.877  1.00  0.00           H  
ATOM   1480 HD12 ILE    94      63.305  58.664  60.112  1.00  0.00           H  
ATOM   1481 HD13 ILE    94      62.116  57.796  59.130  1.00  0.00           H  
ATOM   1482  C   ILE    94      58.302  59.787  61.775  1.00  0.00           C  
ATOM   1483  O   ILE    94      59.176  59.988  62.625  1.00  0.00           O  
ATOM   1484  N   MET    95      57.101  60.505  61.645  1.00  0.00           N  
ATOM   1485  H   MET    95      56.503  60.338  60.848  1.00  0.00           H  
ATOM   1486  CA  MET    95      56.608  61.319  62.751  1.00  0.00           C  
ATOM   1487  HA  MET    95      57.489  61.521  63.361  1.00  0.00           H  
ATOM   1488  CB  MET    95      56.088  62.678  62.324  1.00  0.00           C  
ATOM   1489  HB2 MET    95      55.222  62.620  61.665  1.00  0.00           H  
ATOM   1490  HB3 MET    95      55.845  63.214  63.241  1.00  0.00           H  
ATOM   1491  CG  MET    95      57.137  63.545  61.604  1.00  0.00           C  
ATOM   1492  HG2 MET    95      58.063  63.375  62.154  1.00  0.00           H  
ATOM   1493  HG3 MET    95      57.102  62.985  60.670  1.00  0.00           H  
ATOM   1494  SD  MET    95      56.592  65.335  61.391  1.00  0.00           S  
ATOM   1495  CE  MET    95      57.036  65.921  63.007  1.00  0.00           C  
ATOM   1496  HE1 MET    95      58.022  65.562  63.301  1.00  0.00           H  
ATOM   1497  HE2 MET    95      56.968  67.008  63.027  1.00  0.00           H  
ATOM   1498  HE3 MET    95      56.304  65.422  63.643  1.00  0.00           H  
ATOM   1499  C   MET    95      55.654  60.574  63.649  1.00  0.00           C  
ATOM   1500  O   MET    95      54.780  61.171  64.264  1.00  0.00           O  
ATOM   1501  N   GLY    96      55.622  59.244  63.712  1.00  0.00           N  
ATOM   1502  H   GLY    96      56.218  58.705  63.099  1.00  0.00           H  
ATOM   1503  CA  GLY    96      54.593  58.384  64.338  1.00  0.00           C  
ATOM   1504  HA2 GLY    96      54.891  57.351  64.159  1.00  0.00           H  
ATOM   1505  HA3 GLY    96      54.530  58.531  65.416  1.00  0.00           H  
ATOM   1506  C   GLY    96      53.151  58.404  63.772  1.00  0.00           C  
ATOM   1507  O   GLY    96      52.258  58.481  64.587  1.00  0.00           O  
ATOM   1508  N   TYR    97      52.960  58.333  62.448  1.00  0.00           N  
ATOM   1509  H   TYR    97      53.747  58.461  61.828  1.00  0.00           H  
ATOM   1510  CA  TYR    97      51.645  58.171  61.851  1.00  0.00           C  
ATOM   1511  HA  TYR    97      50.840  58.404  62.548  1.00  0.00           H  
ATOM   1512  CB  TYR    97      51.495  59.244  60.712  1.00  0.00           C  
ATOM   1513  HB2 TYR    97      52.421  59.357  60.149  1.00  0.00           H  
ATOM   1514  HB3 TYR    97      50.744  58.937  59.985  1.00  0.00           H  
ATOM   1515  CG  TYR    97      51.184  60.585  61.373  1.00  0.00           C  
ATOM   1516  CD1 TYR    97      49.854  60.823  61.949  1.00  0.00           C  
ATOM   1517  HD1 TYR    97      49.035  60.154  61.732  1.00  0.00           H  
ATOM   1518  CE1 TYR    97      49.766  61.951  62.766  1.00  0.00           C  
ATOM   1519  HE1 TYR    97      48.862  62.135  63.328  1.00  0.00           H  
ATOM   1520  CZ  TYR    97      50.833  62.877  63.011  1.00  0.00           C  
ATOM   1521  OH  TYR    97      50.805  63.880  63.899  1.00  0.00           O  
ATOM   1522  HH  TYR    97      51.584  64.436  63.826  1.00  0.00           H  
ATOM   1523  CE2 TYR    97      52.012  62.653  62.280  1.00  0.00           C  
ATOM   1524  HE2 TYR    97      52.700  63.486  62.283  1.00  0.00           H  
ATOM   1525  CD2 TYR    97      52.218  61.525  61.543  1.00  0.00           C  
ATOM   1526  HD2 TYR    97      53.247  61.426  61.231  1.00  0.00           H  
ATOM   1527  C   TYR    97      51.438  56.773  61.285  1.00  0.00           C  
ATOM   1528  O   TYR    97      52.374  55.952  61.108  1.00  0.00           O  
ATOM   1529  N   ASN    98      50.134  56.488  61.061  1.00  0.00           N  
ATOM   1530  H   ASN    98      49.402  57.176  61.168  1.00  0.00           H  
ATOM   1531  CA  ASN    98      49.604  55.213  60.499  1.00  0.00           C  
ATOM   1532  HA  ASN    98      50.495  54.587  60.459  1.00  0.00           H  
ATOM   1533  CB  ASN    98      48.582  54.693  61.460  1.00  0.00           C  
ATOM   1534  HB2 ASN    98      48.988  54.742  62.470  1.00  0.00           H  
ATOM   1535  HB3 ASN    98      47.720  55.359  61.415  1.00  0.00           H  
ATOM   1536  CG  ASN    98      48.080  53.298  61.287  1.00  0.00           C  
ATOM   1537  OD1 ASN    98      48.627  52.611  60.428  1.00  0.00           O  
ATOM   1538  ND2 ASN    98      47.153  52.922  62.121  1.00  0.00           N  
ATOM   1539 HD21 ASN    98      46.916  51.955  61.950  1.00  0.00           H  
ATOM   1540 HD22 ASN    98      46.597  53.565  62.666  1.00  0.00           H  
ATOM   1541  C   ASN    98      49.073  55.434  59.079  1.00  0.00           C  
ATOM   1542  O   ASN    98      48.139  56.276  58.973  1.00  0.00           O  
ATOM   1543  N   CYS    99      49.658  54.763  58.081  1.00  0.00           N  
ATOM   1544  H   CYS    99      50.478  54.257  58.385  1.00  0.00           H  
ATOM   1545  CA  CYS    99      49.382  54.825  56.625  1.00  0.00           C  
ATOM   1546  HA  CYS    99      48.472  55.340  56.318  1.00  0.00           H  
ATOM   1547  CB  CYS    99      50.559  55.597  56.019  1.00  0.00           C  
ATOM   1548  HB2 CYS    99      51.426  54.990  56.279  1.00  0.00           H  
ATOM   1549  HB3 CYS    99      50.461  55.771  54.947  1.00  0.00           H  
ATOM   1550  SG  CYS    99      50.776  57.300  56.713  1.00  0.00           S  
ATOM   1551  HG  CYS    99      50.995  56.939  57.980  1.00  0.00           H  
ATOM   1552  C   CYS    99      49.420  53.475  55.920  1.00  0.00           C  
ATOM   1553  O   CYS    99      49.967  52.493  56.402  1.00  0.00           O  
ATOM   1554  N   THR   100      48.886  53.503  54.652  1.00  0.00           N  
ATOM   1555  H   THR   100      48.622  54.374  54.213  1.00  0.00           H  
ATOM   1556  CA  THR   100      48.567  52.197  54.010  1.00  0.00           C  
ATOM   1557  HA  THR   100      49.320  51.461  54.293  1.00  0.00           H  
ATOM   1558  CB  THR   100      47.178  51.645  54.408  1.00  0.00           C  
ATOM   1559  HB  THR   100      46.432  52.412  54.196  1.00  0.00           H  
ATOM   1560  CG2 THR   100      46.778  50.370  53.689  1.00  0.00           C  
ATOM   1561 HG21 THR   100      45.796  50.239  54.145  1.00  0.00           H  
ATOM   1562 HG22 THR   100      46.727  50.467  52.605  1.00  0.00           H  
ATOM   1563 HG23 THR   100      47.455  49.534  53.868  1.00  0.00           H  
ATOM   1564  OG1 THR   100      47.241  51.402  55.781  1.00  0.00           O  
ATOM   1565  HG1 THR   100      46.482  51.825  56.189  1.00  0.00           H  
ATOM   1566  C   THR   100      48.708  52.247  52.504  1.00  0.00           C  
ATOM   1567  O   THR   100      48.178  53.166  51.920  1.00  0.00           O  
ATOM   1568  N   ILE   101      49.351  51.225  51.956  1.00  0.00           N  
ATOM   1569  H   ILE   101      49.641  50.489  52.584  1.00  0.00           H  
ATOM   1570  CA  ILE   101      49.625  51.054  50.528  1.00  0.00           C  
ATOM   1571  HA  ILE   101      49.085  51.843  50.006  1.00  0.00           H  
ATOM   1572  CB  ILE   101      51.158  50.922  50.311  1.00  0.00           C  
ATOM   1573  HB  ILE   101      51.558  49.962  50.635  1.00  0.00           H  
ATOM   1574  CG2 ILE   101      51.207  50.991  48.719  1.00  0.00           C  
ATOM   1575 HG21 ILE   101      50.659  50.149  48.297  1.00  0.00           H  
ATOM   1576 HG22 ILE   101      50.773  51.919  48.345  1.00  0.00           H  
ATOM   1577 HG23 ILE   101      52.172  50.917  48.219  1.00  0.00           H  
ATOM   1578  CG1 ILE   101      52.028  52.072  50.807  1.00  0.00           C  
ATOM   1579 HG12 ILE   101      52.147  52.865  50.069  1.00  0.00           H  
ATOM   1580 HG13 ILE   101      51.497  52.669  51.549  1.00  0.00           H  
ATOM   1581  CD1 ILE   101      53.401  51.605  51.371  1.00  0.00           C  
ATOM   1582 HD11 ILE   101      53.947  51.081  50.586  1.00  0.00           H  
ATOM   1583 HD12 ILE   101      53.936  52.479  51.743  1.00  0.00           H  
ATOM   1584 HD13 ILE   101      53.192  50.955  52.220  1.00  0.00           H  
ATOM   1585  C   ILE   101      48.893  49.766  50.175  1.00  0.00           C  
ATOM   1586  O   ILE   101      49.203  48.793  50.849  1.00  0.00           O  
ATOM   1587  N   PHE   102      47.861  49.821  49.308  1.00  0.00           N  
ATOM   1588  H   PHE   102      47.796  50.686  48.790  1.00  0.00           H  
ATOM   1589  CA  PHE   102      47.112  48.695  48.738  1.00  0.00           C  
ATOM   1590  HA  PHE   102      47.156  47.813  49.376  1.00  0.00           H  
ATOM   1591  CB  PHE   102      45.718  49.109  48.548  1.00  0.00           C  
ATOM   1592  HB2 PHE   102      45.780  49.956  47.865  1.00  0.00           H  
ATOM   1593  HB3 PHE   102      45.180  48.250  48.147  1.00  0.00           H  
ATOM   1594  CG  PHE   102      44.946  49.557  49.740  1.00  0.00           C  
ATOM   1595  CD1 PHE   102      44.371  48.586  50.566  1.00  0.00           C  
ATOM   1596  HD1 PHE   102      44.602  47.562  50.314  1.00  0.00           H  
ATOM   1597  CE1 PHE   102      43.816  48.909  51.818  1.00  0.00           C  
ATOM   1598  HE1 PHE   102      43.339  48.126  52.389  1.00  0.00           H  
ATOM   1599  CZ  PHE   102      43.750  50.277  52.153  1.00  0.00           C  
ATOM   1600  HZ  PHE   102      43.356  50.668  53.079  1.00  0.00           H  
ATOM   1601  CE2 PHE   102      44.264  51.272  51.280  1.00  0.00           C  
ATOM   1602  HE2 PHE   102      44.122  52.328  51.453  1.00  0.00           H  
ATOM   1603  CD2 PHE   102      44.793  50.898  50.036  1.00  0.00           C  
ATOM   1604  HD2 PHE   102      45.088  51.657  49.328  1.00  0.00           H  
ATOM   1605  C   PHE   102      47.738  48.224  47.436  1.00  0.00           C  
ATOM   1606  O   PHE   102      48.179  49.041  46.604  1.00  0.00           O  
ATOM   1607  N   ALA   103      47.604  46.932  47.139  1.00  0.00           N  
ATOM   1608  H   ALA   103      47.507  46.271  47.896  1.00  0.00           H  
ATOM   1609  CA  ALA   103      47.604  46.441  45.725  1.00  0.00           C  
ATOM   1610  HA  ALA   103      47.579  47.278  45.028  1.00  0.00           H  
ATOM   1611  CB  ALA   103      48.846  45.542  45.460  1.00  0.00           C  
ATOM   1612  HB1 ALA   103      49.815  46.038  45.399  1.00  0.00           H  
ATOM   1613  HB2 ALA   103      48.797  44.735  46.191  1.00  0.00           H  
ATOM   1614  HB3 ALA   103      48.617  45.070  44.504  1.00  0.00           H  
ATOM   1615  C   ALA   103      46.318  45.723  45.486  1.00  0.00           C  
ATOM   1616  O   ALA   103      45.803  44.951  46.277  1.00  0.00           O  
ATOM   1617  N   TYR   104      45.780  45.941  44.268  1.00  0.00           N  
ATOM   1618  H   TYR   104      46.375  46.446  43.627  1.00  0.00           H  
ATOM   1619  CA  TYR   104      44.413  45.658  43.799  1.00  0.00           C  
ATOM   1620  HA  TYR   104      43.918  44.898  44.404  1.00  0.00           H  
ATOM   1621  CB  TYR   104      43.678  46.999  43.883  1.00  0.00           C  
ATOM   1622  HB2 TYR   104      43.566  47.411  44.886  1.00  0.00           H  
ATOM   1623  HB3 TYR   104      44.099  47.836  43.326  1.00  0.00           H  
ATOM   1624  CG  TYR   104      42.251  46.881  43.275  1.00  0.00           C  
ATOM   1625  CD1 TYR   104      42.026  47.163  41.881  1.00  0.00           C  
ATOM   1626  HD1 TYR   104      42.943  47.244  41.315  1.00  0.00           H  
ATOM   1627  CE1 TYR   104      40.796  47.166  41.281  1.00  0.00           C  
ATOM   1628  HE1 TYR   104      40.728  47.322  40.214  1.00  0.00           H  
ATOM   1629  CZ  TYR   104      39.654  46.902  42.121  1.00  0.00           C  
ATOM   1630  OH  TYR   104      38.400  46.662  41.562  1.00  0.00           O  
ATOM   1631  HH  TYR   104      38.449  46.111  40.778  1.00  0.00           H  
ATOM   1632  CE2 TYR   104      39.842  46.885  43.533  1.00  0.00           C  
ATOM   1633  HE2 TYR   104      38.972  46.801  44.168  1.00  0.00           H  
ATOM   1634  CD2 TYR   104      41.153  46.873  44.139  1.00  0.00           C  
ATOM   1635  HD2 TYR   104      41.218  46.845  45.216  1.00  0.00           H  
ATOM   1636  C   TYR   104      44.412  45.128  42.344  1.00  0.00           C  
ATOM   1637  O   TYR   104      45.289  45.577  41.654  1.00  0.00           O  
ATOM   1638  N   GLY   105      43.551  44.232  41.903  1.00  0.00           N  
ATOM   1639  H   GLY   105      42.943  43.794  42.579  1.00  0.00           H  
ATOM   1640  CA  GLY   105      43.332  43.867  40.503  1.00  0.00           C  
ATOM   1641  HA2 GLY   105      42.420  44.438  40.328  1.00  0.00           H  
ATOM   1642  HA3 GLY   105      44.031  44.292  39.782  1.00  0.00           H  
ATOM   1643  C   GLY   105      42.948  42.378  40.320  1.00  0.00           C  
ATOM   1644  O   GLY   105      42.799  41.659  41.283  1.00  0.00           O  
ATOM   1645  N   GLN   106      42.781  41.977  39.077  1.00  0.00           N  
ATOM   1646  H   GLN   106      42.897  42.616  38.303  1.00  0.00           H  
ATOM   1647  CA  GLN   106      42.191  40.652  38.774  1.00  0.00           C  
ATOM   1648  HA  GLN   106      41.394  40.301  39.429  1.00  0.00           H  
ATOM   1649  CB  GLN   106      41.831  40.599  37.307  1.00  0.00           C  
ATOM   1650  HB2 GLN   106      40.791  40.893  37.167  1.00  0.00           H  
ATOM   1651  HB3 GLN   106      42.487  41.323  36.824  1.00  0.00           H  
ATOM   1652  CG  GLN   106      41.991  39.264  36.537  1.00  0.00           C  
ATOM   1653  HG2 GLN   106      42.987  38.841  36.667  1.00  0.00           H  
ATOM   1654  HG3 GLN   106      41.317  38.560  37.025  1.00  0.00           H  
ATOM   1655  CD  GLN   106      41.688  39.325  35.049  1.00  0.00           C  
ATOM   1656  OE1 GLN   106      41.899  40.304  34.373  1.00  0.00           O  
ATOM   1657  NE2 GLN   106      41.051  38.302  34.528  1.00  0.00           N  
ATOM   1658 HE21 GLN   106      40.708  37.472  34.992  1.00  0.00           H  
ATOM   1659 HE22 GLN   106      40.786  38.350  33.555  1.00  0.00           H  
ATOM   1660  C   GLN   106      43.240  39.602  39.147  1.00  0.00           C  
ATOM   1661  O   GLN   106      44.451  39.786  39.126  1.00  0.00           O  
ATOM   1662  N   THR   107      42.820  38.435  39.572  1.00  0.00           N  
ATOM   1663  H   THR   107      41.827  38.329  39.724  1.00  0.00           H  
ATOM   1664  CA  THR   107      43.570  37.186  39.832  1.00  0.00           C  
ATOM   1665  HA  THR   107      44.116  37.440  40.740  1.00  0.00           H  
ATOM   1666  CB  THR   107      42.689  35.989  40.129  1.00  0.00           C  
ATOM   1667  HB  THR   107      42.060  35.953  39.239  1.00  0.00           H  
ATOM   1668  CG2 THR   107      43.410  34.715  40.338  1.00  0.00           C  
ATOM   1669 HG21 THR   107      42.659  34.011  40.696  1.00  0.00           H  
ATOM   1670 HG22 THR   107      43.829  34.262  39.439  1.00  0.00           H  
ATOM   1671 HG23 THR   107      44.266  34.856  40.996  1.00  0.00           H  
ATOM   1672  OG1 THR   107      41.881  36.195  41.298  1.00  0.00           O  
ATOM   1673  HG1 THR   107      40.985  36.488  41.120  1.00  0.00           H  
ATOM   1674  C   THR   107      44.589  36.925  38.692  1.00  0.00           C  
ATOM   1675  O   THR   107      44.173  36.649  37.546  1.00  0.00           O  
ATOM   1676  N   GLY   108      45.821  36.898  39.109  1.00  0.00           N  
ATOM   1677  H   GLY   108      46.079  37.104  40.063  1.00  0.00           H  
ATOM   1678  CA  GLY   108      46.970  36.609  38.198  1.00  0.00           C  
ATOM   1679  HA2 GLY   108      47.735  36.241  38.882  1.00  0.00           H  
ATOM   1680  HA3 GLY   108      46.830  35.688  37.633  1.00  0.00           H  
ATOM   1681  C   GLY   108      47.460  37.817  37.377  1.00  0.00           C  
ATOM   1682  O   GLY   108      47.884  37.670  36.226  1.00  0.00           O  
ATOM   1683  N   THR   109      47.364  39.025  37.951  1.00  0.00           N  
ATOM   1684  H   THR   109      47.067  39.107  38.912  1.00  0.00           H  
ATOM   1685  CA  THR   109      47.713  40.257  37.194  1.00  0.00           C  
ATOM   1686  HA  THR   109      47.966  40.002  36.165  1.00  0.00           H  
ATOM   1687  CB  THR   109      46.540  41.222  37.129  1.00  0.00           C  
ATOM   1688  HB  THR   109      46.218  41.641  38.083  1.00  0.00           H  
ATOM   1689  CG2 THR   109      46.691  42.375  36.136  1.00  0.00           C  
ATOM   1690 HG21 THR   109      47.057  42.012  35.176  1.00  0.00           H  
ATOM   1691 HG22 THR   109      45.674  42.747  36.006  1.00  0.00           H  
ATOM   1692 HG23 THR   109      47.340  43.181  36.478  1.00  0.00           H  
ATOM   1693  OG1 THR   109      45.406  40.451  36.713  1.00  0.00           O  
ATOM   1694  HG1 THR   109      45.022  40.072  37.507  1.00  0.00           H  
ATOM   1695  C   THR   109      48.874  40.977  37.729  1.00  0.00           C  
ATOM   1696  O   THR   109      49.506  41.747  37.036  1.00  0.00           O  
ATOM   1697  N   GLY   110      49.300  40.733  38.967  1.00  0.00           N  
ATOM   1698  H   GLY   110      48.768  40.008  39.426  1.00  0.00           H  
ATOM   1699  CA  GLY   110      50.565  41.244  39.520  1.00  0.00           C  
ATOM   1700  HA2 GLY   110      51.289  40.431  39.463  1.00  0.00           H  
ATOM   1701  HA3 GLY   110      50.919  42.082  38.919  1.00  0.00           H  
ATOM   1702  C   GLY   110      50.547  41.761  40.971  1.00  0.00           C  
ATOM   1703  O   GLY   110      51.460  42.499  41.389  1.00  0.00           O  
ATOM   1704  N   LYS   111      49.382  41.651  41.698  1.00  0.00           N  
ATOM   1705  H   LYS   111      48.635  41.046  41.388  1.00  0.00           H  
ATOM   1706  CA  LYS   111      49.266  42.308  43.036  1.00  0.00           C  
ATOM   1707  HA  LYS   111      49.449  43.372  42.890  1.00  0.00           H  
ATOM   1708  CB  LYS   111      47.946  42.094  43.798  1.00  0.00           C  
ATOM   1709  HB2 LYS   111      47.787  41.019  43.873  1.00  0.00           H  
ATOM   1710  HB3 LYS   111      48.085  42.562  44.773  1.00  0.00           H  
ATOM   1711  CG  LYS   111      46.689  42.572  43.165  1.00  0.00           C  
ATOM   1712  HG2 LYS   111      46.773  43.655  43.080  1.00  0.00           H  
ATOM   1713  HG3 LYS   111      46.705  42.284  42.114  1.00  0.00           H  
ATOM   1714  CD  LYS   111      45.398  42.181  43.874  1.00  0.00           C  
ATOM   1715  HD2 LYS   111      45.538  42.340  44.943  1.00  0.00           H  
ATOM   1716  HD3 LYS   111      44.482  42.701  43.591  1.00  0.00           H  
ATOM   1717  CE  LYS   111      45.031  40.689  43.728  1.00  0.00           C  
ATOM   1718  HE2 LYS   111      45.743  40.115  44.321  1.00  0.00           H  
ATOM   1719  HE3 LYS   111      44.060  40.540  44.201  1.00  0.00           H  
ATOM   1720  NZ  LYS   111      44.998  40.123  42.317  1.00  0.00           N  
ATOM   1721  HZ1 LYS   111      45.883  40.268  41.853  1.00  0.00           H  
ATOM   1722  HZ2 LYS   111      44.868  39.122  42.358  1.00  0.00           H  
ATOM   1723  HZ3 LYS   111      44.327  40.578  41.716  1.00  0.00           H  
ATOM   1724  C   LYS   111      50.366  41.919  44.002  1.00  0.00           C  
ATOM   1725  O   LYS   111      50.882  42.761  44.712  1.00  0.00           O  
ATOM   1726  N   THR   112      50.809  40.586  43.948  1.00  0.00           N  
ATOM   1727  H   THR   112      50.446  40.028  43.188  1.00  0.00           H  
ATOM   1728  CA  THR   112      51.759  39.950  44.868  1.00  0.00           C  
ATOM   1729  HA  THR   112      51.783  40.337  45.887  1.00  0.00           H  
ATOM   1730  CB  THR   112      51.276  38.472  45.129  1.00  0.00           C  
ATOM   1731  HB  THR   112      51.445  38.088  44.122  1.00  0.00           H  
ATOM   1732  CG2 THR   112      52.148  37.769  46.163  1.00  0.00           C  
ATOM   1733 HG21 THR   112      52.299  38.407  47.034  1.00  0.00           H  
ATOM   1734 HG22 THR   112      51.696  36.795  46.351  1.00  0.00           H  
ATOM   1735 HG23 THR   112      53.175  37.625  45.829  1.00  0.00           H  
ATOM   1736  OG1 THR   112      49.868  38.397  45.486  1.00  0.00           O  
ATOM   1737  HG1 THR   112      49.697  38.872  46.302  1.00  0.00           H  
ATOM   1738  C   THR   112      53.132  39.967  44.303  1.00  0.00           C  
ATOM   1739  O   THR   112      54.136  40.224  45.024  1.00  0.00           O  
ATOM   1740  N   PHE   113      53.290  39.882  42.972  1.00  0.00           N  
ATOM   1741  H   PHE   113      52.485  39.578  42.442  1.00  0.00           H  
ATOM   1742  CA  PHE   113      54.533  40.291  42.240  1.00  0.00           C  
ATOM   1743  HA  PHE   113      55.354  39.652  42.563  1.00  0.00           H  
ATOM   1744  CB  PHE   113      54.262  40.192  40.756  1.00  0.00           C  
ATOM   1745  HB2 PHE   113      53.897  39.181  40.574  1.00  0.00           H  
ATOM   1746  HB3 PHE   113      53.497  40.881  40.399  1.00  0.00           H  
ATOM   1747  CG  PHE   113      55.558  40.305  39.953  1.00  0.00           C  
ATOM   1748  CD1 PHE   113      56.219  39.142  39.435  1.00  0.00           C  
ATOM   1749  HD1 PHE   113      55.774  38.166  39.560  1.00  0.00           H  
ATOM   1750  CE1 PHE   113      57.469  39.258  38.868  1.00  0.00           C  
ATOM   1751  HE1 PHE   113      58.007  38.419  38.453  1.00  0.00           H  
ATOM   1752  CZ  PHE   113      58.190  40.516  38.875  1.00  0.00           C  
ATOM   1753  HZ  PHE   113      59.200  40.574  38.498  1.00  0.00           H  
ATOM   1754  CE2 PHE   113      57.536  41.706  39.350  1.00  0.00           C  
ATOM   1755  HE2 PHE   113      58.023  42.666  39.261  1.00  0.00           H  
ATOM   1756  CD2 PHE   113      56.193  41.573  39.859  1.00  0.00           C  
ATOM   1757  HD2 PHE   113      55.758  42.425  40.362  1.00  0.00           H  
ATOM   1758  C   PHE   113      55.015  41.660  42.752  1.00  0.00           C  
ATOM   1759  O   PHE   113      56.237  41.756  42.973  1.00  0.00           O  
ATOM   1760  N   THR   114      54.128  42.674  42.748  1.00  0.00           N  
ATOM   1761  H   THR   114      53.162  42.450  42.557  1.00  0.00           H  
ATOM   1762  CA  THR   114      54.514  43.957  43.236  1.00  0.00           C  
ATOM   1763  HA  THR   114      55.340  44.313  42.620  1.00  0.00           H  
ATOM   1764  CB  THR   114      53.461  45.074  42.969  1.00  0.00           C  
ATOM   1765  HB  THR   114      52.518  44.674  43.342  1.00  0.00           H  
ATOM   1766  CG2 THR   114      53.571  46.406  43.657  1.00  0.00           C  
ATOM   1767 HG21 THR   114      54.548  46.878  43.550  1.00  0.00           H  
ATOM   1768 HG22 THR   114      52.848  47.160  43.347  1.00  0.00           H  
ATOM   1769 HG23 THR   114      53.354  46.273  44.716  1.00  0.00           H  
ATOM   1770  OG1 THR   114      53.268  45.251  41.572  1.00  0.00           O  
ATOM   1771  HG1 THR   114      52.761  44.510  41.232  1.00  0.00           H  
ATOM   1772  C   THR   114      54.924  43.905  44.695  1.00  0.00           C  
ATOM   1773  O   THR   114      55.958  44.483  45.054  1.00  0.00           O  
ATOM   1774  N   MET   115      54.050  43.372  45.589  1.00  0.00           N  
ATOM   1775  H   MET   115      53.195  42.945  45.262  1.00  0.00           H  
ATOM   1776  CA  MET   115      54.237  43.709  46.972  1.00  0.00           C  
ATOM   1777  HA  MET   115      54.601  44.736  47.008  1.00  0.00           H  
ATOM   1778  CB  MET   115      52.918  43.577  47.754  1.00  0.00           C  
ATOM   1779  HB2 MET   115      52.376  42.649  47.570  1.00  0.00           H  
ATOM   1780  HB3 MET   115      53.073  43.673  48.828  1.00  0.00           H  
ATOM   1781  CG  MET   115      51.973  44.741  47.522  1.00  0.00           C  
ATOM   1782  HG2 MET   115      51.643  44.879  46.492  1.00  0.00           H  
ATOM   1783  HG3 MET   115      51.140  44.629  48.215  1.00  0.00           H  
ATOM   1784  SD  MET   115      52.690  46.330  47.989  1.00  0.00           S  
ATOM   1785  CE  MET   115      51.201  47.202  48.687  1.00  0.00           C  
ATOM   1786  HE1 MET   115      51.410  48.195  49.084  1.00  0.00           H  
ATOM   1787  HE2 MET   115      50.534  47.333  47.835  1.00  0.00           H  
ATOM   1788  HE3 MET   115      50.756  46.628  49.500  1.00  0.00           H  
ATOM   1789  C   MET   115      55.252  42.882  47.703  1.00  0.00           C  
ATOM   1790  O   MET   115      56.028  43.401  48.484  1.00  0.00           O  
ATOM   1791  N   GLU   116      55.140  41.571  47.354  1.00  0.00           N  
ATOM   1792  H   GLU   116      54.601  41.274  46.553  1.00  0.00           H  
ATOM   1793  CA  GLU   116      55.883  40.501  47.950  1.00  0.00           C  
ATOM   1794  HA  GLU   116      56.287  40.780  48.924  1.00  0.00           H  
ATOM   1795  CB  GLU   116      54.914  39.273  48.228  1.00  0.00           C  
ATOM   1796  HB2 GLU   116      54.204  39.723  48.921  1.00  0.00           H  
ATOM   1797  HB3 GLU   116      54.587  39.033  47.216  1.00  0.00           H  
ATOM   1798  CG  GLU   116      55.599  38.077  48.894  1.00  0.00           C  
ATOM   1799  HG2 GLU   116      56.582  37.998  48.429  1.00  0.00           H  
ATOM   1800  HG3 GLU   116      55.736  38.227  49.965  1.00  0.00           H  
ATOM   1801  CD  GLU   116      54.881  36.776  48.751  1.00  0.00           C  
ATOM   1802  OE1 GLU   116      53.842  36.607  49.460  1.00  0.00           O  
ATOM   1803  OE2 GLU   116      55.224  36.003  47.873  1.00  0.00           O  
ATOM   1804  C   GLU   116      57.117  40.149  47.042  1.00  0.00           C  
ATOM   1805  O   GLU   116      58.234  40.164  47.456  1.00  0.00           O  
ATOM   1806  N   GLY   117      56.901  39.968  45.767  1.00  0.00           N  
ATOM   1807  H   GLY   117      55.920  39.892  45.539  1.00  0.00           H  
ATOM   1808  CA  GLY   117      57.981  39.767  44.806  1.00  0.00           C  
ATOM   1809  HA2 GLY   117      57.580  39.623  43.803  1.00  0.00           H  
ATOM   1810  HA3 GLY   117      58.510  40.705  44.635  1.00  0.00           H  
ATOM   1811  C   GLY   117      58.927  38.606  45.067  1.00  0.00           C  
ATOM   1812  O   GLY   117      58.523  37.738  45.831  1.00  0.00           O  
ATOM   1813  N   GLU   118      60.049  38.429  44.363  1.00  0.00           N  
ATOM   1814  H   GLU   118      60.277  39.040  43.592  1.00  0.00           H  
ATOM   1815  CA  GLU   118      61.001  37.317  44.663  1.00  0.00           C  
ATOM   1816  HA  GLU   118      60.384  36.445  44.447  1.00  0.00           H  
ATOM   1817  CB  GLU   118      62.118  37.342  43.602  1.00  0.00           C  
ATOM   1818  HB2 GLU   118      61.671  37.314  42.609  1.00  0.00           H  
ATOM   1819  HB3 GLU   118      62.670  38.281  43.638  1.00  0.00           H  
ATOM   1820  CG  GLU   118      63.049  36.161  43.540  1.00  0.00           C  
ATOM   1821  HG2 GLU   118      63.616  36.335  42.626  1.00  0.00           H  
ATOM   1822  HG3 GLU   118      63.618  36.250  44.466  1.00  0.00           H  
ATOM   1823  CD  GLU   118      62.461  34.798  43.592  1.00  0.00           C  
ATOM   1824  OE1 GLU   118      61.816  34.269  42.623  1.00  0.00           O  
ATOM   1825  OE2 GLU   118      62.428  34.147  44.666  1.00  0.00           O  
ATOM   1826  C   GLU   118      61.516  37.260  46.082  1.00  0.00           C  
ATOM   1827  O   GLU   118      62.325  38.091  46.417  1.00  0.00           O  
ATOM   1828  N   ARG   119      61.046  36.218  46.792  1.00  0.00           N  
ATOM   1829  H   ARG   119      60.310  35.675  46.363  1.00  0.00           H  
ATOM   1830  CA  ARG   119      61.425  35.897  48.207  1.00  0.00           C  
ATOM   1831  HA  ARG   119      61.577  36.840  48.732  1.00  0.00           H  
ATOM   1832  CB  ARG   119      60.287  35.135  48.896  1.00  0.00           C  
ATOM   1833  HB2 ARG   119      60.249  34.243  48.271  1.00  0.00           H  
ATOM   1834  HB3 ARG   119      60.529  34.834  49.915  1.00  0.00           H  
ATOM   1835  CG  ARG   119      58.973  35.835  48.807  1.00  0.00           C  
ATOM   1836  HG2 ARG   119      59.028  36.852  49.194  1.00  0.00           H  
ATOM   1837  HG3 ARG   119      58.578  35.932  47.796  1.00  0.00           H  
ATOM   1838  CD  ARG   119      57.904  35.134  49.647  1.00  0.00           C  
ATOM   1839  HD2 ARG   119      58.175  35.266  50.695  1.00  0.00           H  
ATOM   1840  HD3 ARG   119      56.951  35.654  49.548  1.00  0.00           H  
ATOM   1841  NE  ARG   119      57.787  33.694  49.436  1.00  0.00           N  
ATOM   1842  HE  ARG   119      58.567  33.131  49.741  1.00  0.00           H  
ATOM   1843  CZ  ARG   119      56.870  32.943  48.840  1.00  0.00           C  
ATOM   1844  NH1 ARG   119      55.804  33.393  48.294  1.00  0.00           N  
ATOM   1845 HH11 ARG   119      55.642  34.390  48.289  1.00  0.00           H  
ATOM   1846 HH12 ARG   119      55.103  32.793  47.883  1.00  0.00           H  
ATOM   1847  NH2 ARG   119      57.041  31.621  48.735  1.00  0.00           N  
ATOM   1848 HH21 ARG   119      57.835  31.190  49.186  1.00  0.00           H  
ATOM   1849 HH22 ARG   119      56.342  31.052  48.278  1.00  0.00           H  
ATOM   1850  C   ARG   119      62.740  35.137  48.367  1.00  0.00           C  
ATOM   1851  O   ARG   119      63.024  34.669  49.466  1.00  0.00           O  
ATOM   1852  N   SER   120      63.469  34.902  47.377  1.00  0.00           N  
ATOM   1853  H   SER   120      63.089  35.079  46.458  1.00  0.00           H  
ATOM   1854  CA  SER   120      64.868  34.427  47.509  1.00  0.00           C  
ATOM   1855  HA  SER   120      64.904  33.572  48.184  1.00  0.00           H  
ATOM   1856  CB  SER   120      65.406  34.097  46.120  1.00  0.00           C  
ATOM   1857  HB2 SER   120      64.974  33.210  45.657  1.00  0.00           H  
ATOM   1858  HB3 SER   120      65.190  34.957  45.485  1.00  0.00           H  
ATOM   1859  OG  SER   120      66.788  33.908  46.186  1.00  0.00           O  
ATOM   1860  HG  SER   120      67.171  34.778  46.052  1.00  0.00           H  
ATOM   1861  C   SER   120      65.652  35.381  48.373  1.00  0.00           C  
ATOM   1862  O   SER   120      65.440  36.590  48.313  1.00  0.00           O  
ATOM   1863  N   PRO   121      66.505  34.905  49.279  1.00  0.00           N  
ATOM   1864  CD  PRO   121      66.993  33.513  49.466  1.00  0.00           C  
ATOM   1865  HD2 PRO   121      67.615  33.251  48.611  1.00  0.00           H  
ATOM   1866  HD3 PRO   121      66.277  32.712  49.650  1.00  0.00           H  
ATOM   1867  CG  PRO   121      68.010  33.559  50.514  1.00  0.00           C  
ATOM   1868  HG2 PRO   121      69.025  33.757  50.169  1.00  0.00           H  
ATOM   1869  HG3 PRO   121      67.944  32.686  51.164  1.00  0.00           H  
ATOM   1870  CB  PRO   121      67.556  34.731  51.310  1.00  0.00           C  
ATOM   1871  HB2 PRO   121      68.410  35.050  51.908  1.00  0.00           H  
ATOM   1872  HB3 PRO   121      66.758  34.510  52.019  1.00  0.00           H  
ATOM   1873  CA  PRO   121      67.177  35.747  50.317  1.00  0.00           C  
ATOM   1874  HA  PRO   121      66.497  36.328  50.940  1.00  0.00           H  
ATOM   1875  C   PRO   121      68.321  36.646  49.791  1.00  0.00           C  
ATOM   1876  O   PRO   121      68.742  36.517  48.672  1.00  0.00           O  
ATOM   1877  N   ASN   122      68.723  37.586  50.660  1.00  0.00           N  
ATOM   1878  H   ASN   122      68.433  37.573  51.628  1.00  0.00           H  
ATOM   1879  CA  ASN   122      69.823  38.462  50.261  1.00  0.00           C  
ATOM   1880  HA  ASN   122      69.617  38.795  49.244  1.00  0.00           H  
ATOM   1881  CB  ASN   122      69.782  39.770  51.107  1.00  0.00           C  
ATOM   1882  HB2 ASN   122      68.911  40.404  50.941  1.00  0.00           H  
ATOM   1883  HB3 ASN   122      69.858  39.516  52.165  1.00  0.00           H  
ATOM   1884  CG  ASN   122      71.042  40.648  50.915  1.00  0.00           C  
ATOM   1885  OD1 ASN   122      71.666  40.831  49.860  1.00  0.00           O  
ATOM   1886  ND2 ASN   122      71.509  41.327  51.991  1.00  0.00           N  
ATOM   1887 HD21 ASN   122      72.227  42.036  51.942  1.00  0.00           H  
ATOM   1888 HD22 ASN   122      70.996  41.202  52.852  1.00  0.00           H  
ATOM   1889  C   ASN   122      71.233  37.840  50.404  1.00  0.00           C  
ATOM   1890  O   ASN   122      72.125  37.939  49.562  1.00  0.00           O  
ATOM   1891  N   GLU   123      71.412  37.082  51.503  1.00  0.00           N  
ATOM   1892  H   GLU   123      70.632  36.963  52.133  1.00  0.00           H  
ATOM   1893  CA  GLU   123      72.644  36.350  51.917  1.00  0.00           C  
ATOM   1894  HA  GLU   123      72.490  36.084  52.963  1.00  0.00           H  
ATOM   1895  CB  GLU   123      72.694  34.997  51.168  1.00  0.00           C  
ATOM   1896  HB2 GLU   123      72.466  35.245  50.131  1.00  0.00           H  
ATOM   1897  HB3 GLU   123      73.708  34.632  51.328  1.00  0.00           H  
ATOM   1898  CG  GLU   123      71.702  33.973  51.678  1.00  0.00           C  
ATOM   1899  HG2 GLU   123      70.754  34.447  51.930  1.00  0.00           H  
ATOM   1900  HG3 GLU   123      71.500  33.354  50.803  1.00  0.00           H  
ATOM   1901  CD  GLU   123      72.213  33.029  52.818  1.00  0.00           C  
ATOM   1902  OE1 GLU   123      72.939  33.584  53.695  1.00  0.00           O  
ATOM   1903  OE2 GLU   123      71.882  31.821  52.913  1.00  0.00           O  
ATOM   1904  C   GLU   123      73.830  37.304  51.845  1.00  0.00           C  
ATOM   1905  O   GLU   123      74.888  36.994  51.330  1.00  0.00           O  
ATOM   1906  N   GLU   124      73.750  38.532  52.410  1.00  0.00           N  
ATOM   1907  H   GLU   124      73.084  38.760  53.135  1.00  0.00           H  
ATOM   1908  CA  GLU   124      74.868  39.472  52.507  1.00  0.00           C  
ATOM   1909  HA  GLU   124      74.437  40.372  52.946  1.00  0.00           H  
ATOM   1910  CB  GLU   124      75.825  38.950  53.599  1.00  0.00           C  
ATOM   1911  HB2 GLU   124      76.267  37.993  53.325  1.00  0.00           H  
ATOM   1912  HB3 GLU   124      76.591  39.710  53.754  1.00  0.00           H  
ATOM   1913  CG  GLU   124      75.225  38.673  55.011  1.00  0.00           C  
ATOM   1914  HG2 GLU   124      74.323  38.063  55.024  1.00  0.00           H  
ATOM   1915  HG3 GLU   124      75.964  38.003  55.451  1.00  0.00           H  
ATOM   1916  CD  GLU   124      74.944  39.957  55.852  1.00  0.00           C  
ATOM   1917  OE1 GLU   124      75.401  40.019  57.011  1.00  0.00           O  
ATOM   1918  OE2 GLU   124      74.168  40.850  55.435  1.00  0.00           O  
ATOM   1919  C   GLU   124      75.492  39.822  51.133  1.00  0.00           C  
ATOM   1920  O   GLU   124      76.715  40.185  51.111  1.00  0.00           O  
ATOM   1921  N   TYR   125      74.775  39.714  50.003  1.00  0.00           N  
ATOM   1922  H   TYR   125      73.869  39.270  50.038  1.00  0.00           H  
ATOM   1923  CA  TYR   125      75.381  40.091  48.695  1.00  0.00           C  
ATOM   1924  HA  TYR   125      76.385  39.692  48.547  1.00  0.00           H  
ATOM   1925  CB  TYR   125      74.550  39.474  47.558  1.00  0.00           C  
ATOM   1926  HB2 TYR   125      74.371  38.412  47.725  1.00  0.00           H  
ATOM   1927  HB3 TYR   125      73.572  39.954  47.506  1.00  0.00           H  
ATOM   1928  CG  TYR   125      75.175  39.512  46.184  1.00  0.00           C  
ATOM   1929  CD1 TYR   125      74.585  40.281  45.136  1.00  0.00           C  
ATOM   1930  HD1 TYR   125      73.599  40.715  45.215  1.00  0.00           H  
ATOM   1931  CE1 TYR   125      75.251  40.354  43.938  1.00  0.00           C  
ATOM   1932  HE1 TYR   125      74.755  40.901  43.150  1.00  0.00           H  
ATOM   1933  CZ  TYR   125      76.568  39.920  43.831  1.00  0.00           C  
ATOM   1934  OH  TYR   125      77.269  40.203  42.675  1.00  0.00           O  
ATOM   1935  HH  TYR   125      76.799  40.654  41.970  1.00  0.00           H  
ATOM   1936  CE2 TYR   125      77.195  39.160  44.776  1.00  0.00           C  
ATOM   1937  HE2 TYR   125      78.130  38.648  44.601  1.00  0.00           H  
ATOM   1938  CD2 TYR   125      76.500  38.974  46.015  1.00  0.00           C  
ATOM   1939  HD2 TYR   125      76.944  38.503  46.880  1.00  0.00           H  
ATOM   1940  C   TYR   125      75.507  41.613  48.562  1.00  0.00           C  
ATOM   1941  O   TYR   125      76.479  42.125  47.972  1.00  0.00           O  
ATOM   1942  N   THR   126      74.534  42.405  48.999  1.00  0.00           N  
ATOM   1943  H   THR   126      73.711  41.929  49.340  1.00  0.00           H  
ATOM   1944  CA  THR   126      74.685  43.875  49.152  1.00  0.00           C  
ATOM   1945  HA  THR   126      75.564  44.157  49.733  1.00  0.00           H  
ATOM   1946  CB  THR   126      74.927  44.577  47.795  1.00  0.00           C  
ATOM   1947  HB  THR   126      75.899  44.188  47.493  1.00  0.00           H  
ATOM   1948  CG2 THR   126      73.862  44.174  46.750  1.00  0.00           C  
ATOM   1949 HG21 THR   126      72.872  44.414  47.139  1.00  0.00           H  
ATOM   1950 HG22 THR   126      74.074  44.643  45.789  1.00  0.00           H  
ATOM   1951 HG23 THR   126      73.810  43.091  46.645  1.00  0.00           H  
ATOM   1952  OG1 THR   126      74.936  45.945  48.070  1.00  0.00           O  
ATOM   1953  HG1 THR   126      74.987  46.430  47.243  1.00  0.00           H  
ATOM   1954  C   THR   126      73.430  44.332  49.836  1.00  0.00           C  
ATOM   1955  O   THR   126      72.373  43.665  49.819  1.00  0.00           O  
ATOM   1956  N   TRP   127      73.509  45.467  50.437  1.00  0.00           N  
ATOM   1957  H   TRP   127      74.415  45.911  50.396  1.00  0.00           H  
ATOM   1958  CA  TRP   127      72.542  45.973  51.450  1.00  0.00           C  
ATOM   1959  HA  TRP   127      72.362  45.089  52.062  1.00  0.00           H  
ATOM   1960  CB  TRP   127      73.247  47.044  52.292  1.00  0.00           C  
ATOM   1961  HB2 TRP   127      73.989  46.553  52.920  1.00  0.00           H  
ATOM   1962  HB3 TRP   127      73.762  47.716  51.604  1.00  0.00           H  
ATOM   1963  CG  TRP   127      72.410  47.913  53.173  1.00  0.00           C  
ATOM   1964  CD1 TRP   127      71.901  49.098  52.730  1.00  0.00           C  
ATOM   1965  HD1 TRP   127      72.115  49.505  51.753  1.00  0.00           H  
ATOM   1966  NE1 TRP   127      71.001  49.626  53.634  1.00  0.00           N  
ATOM   1967  HE1 TRP   127      70.353  50.381  53.459  1.00  0.00           H  
ATOM   1968  CE2 TRP   127      70.901  48.751  54.694  1.00  0.00           C  
ATOM   1969  CZ2 TRP   127      70.187  48.790  55.911  1.00  0.00           C  
ATOM   1970  HZ2 TRP   127      69.425  49.551  56.004  1.00  0.00           H  
ATOM   1971  CH2 TRP   127      70.240  47.801  56.887  1.00  0.00           C  
ATOM   1972  HH2 TRP   127      69.614  47.731  57.765  1.00  0.00           H  
ATOM   1973  CZ3 TRP   127      71.205  46.730  56.670  1.00  0.00           C  
ATOM   1974  HZ3 TRP   127      71.279  46.000  57.462  1.00  0.00           H  
ATOM   1975  CE3 TRP   127      71.850  46.683  55.428  1.00  0.00           C  
ATOM   1976  HE3 TRP   127      72.495  45.846  55.204  1.00  0.00           H  
ATOM   1977  CD2 TRP   127      71.783  47.654  54.457  1.00  0.00           C  
ATOM   1978  C   TRP   127      71.279  46.480  50.793  1.00  0.00           C  
ATOM   1979  O   TRP   127      70.142  46.428  51.261  1.00  0.00           O  
ATOM   1980  N   GLU   128      71.425  46.938  49.527  1.00  0.00           N  
ATOM   1981  H   GLU   128      72.342  47.067  49.123  1.00  0.00           H  
ATOM   1982  CA  GLU   128      70.265  47.111  48.549  1.00  0.00           C  
ATOM   1983  HA  GLU   128      69.453  47.656  49.030  1.00  0.00           H  
ATOM   1984  CB  GLU   128      70.848  47.861  47.371  1.00  0.00           C  
ATOM   1985  HB2 GLU   128      71.509  47.121  46.920  1.00  0.00           H  
ATOM   1986  HB3 GLU   128      70.020  47.997  46.675  1.00  0.00           H  
ATOM   1987  CG  GLU   128      71.465  49.217  47.729  1.00  0.00           C  
ATOM   1988  HG2 GLU   128      72.460  49.151  48.169  1.00  0.00           H  
ATOM   1989  HG3 GLU   128      71.537  49.671  46.740  1.00  0.00           H  
ATOM   1990  CD  GLU   128      70.667  50.161  48.723  1.00  0.00           C  
ATOM   1991  OE1 GLU   128      71.186  50.683  49.714  1.00  0.00           O  
ATOM   1992  OE2 GLU   128      69.393  50.155  48.575  1.00  0.00           O  
ATOM   1993  C   GLU   128      69.752  45.761  48.087  1.00  0.00           C  
ATOM   1994  O   GLU   128      70.444  44.810  47.765  1.00  0.00           O  
ATOM   1995  N   GLU   129      68.401  45.723  47.943  1.00  0.00           N  
ATOM   1996  H   GLU   129      67.870  46.531  48.236  1.00  0.00           H  
ATOM   1997  CA  GLU   129      67.676  44.520  47.501  1.00  0.00           C  
ATOM   1998  HA  GLU   129      67.855  43.652  48.135  1.00  0.00           H  
ATOM   1999  CB  GLU   129      66.147  44.751  47.598  1.00  0.00           C  
ATOM   2000  HB2 GLU   129      65.841  45.317  46.718  1.00  0.00           H  
ATOM   2001  HB3 GLU   129      65.675  43.785  47.423  1.00  0.00           H  
ATOM   2002  CG  GLU   129      65.558  45.448  48.908  1.00  0.00           C  
ATOM   2003  HG2 GLU   129      65.462  46.519  48.731  1.00  0.00           H  
ATOM   2004  HG3 GLU   129      64.558  45.022  48.998  1.00  0.00           H  
ATOM   2005  CD  GLU   129      66.361  45.124  50.203  1.00  0.00           C  
ATOM   2006  OE1 GLU   129      66.901  46.003  50.887  1.00  0.00           O  
ATOM   2007  OE2 GLU   129      66.460  43.881  50.415  1.00  0.00           O  
ATOM   2008  C   GLU   129      67.988  44.039  46.015  1.00  0.00           C  
ATOM   2009  O   GLU   129      68.374  44.780  45.110  1.00  0.00           O  
ATOM   2010  N   ASP   130      67.835  42.700  45.808  1.00  0.00           N  
ATOM   2011  H   ASP   130      67.489  42.116  46.557  1.00  0.00           H  
ATOM   2012  CA  ASP   130      67.933  42.049  44.505  1.00  0.00           C  
ATOM   2013  HA  ASP   130      68.910  42.296  44.089  1.00  0.00           H  
ATOM   2014  CB  ASP   130      67.846  40.529  44.517  1.00  0.00           C  
ATOM   2015  HB2 ASP   130      66.854  40.287  44.896  1.00  0.00           H  
ATOM   2016  HB3 ASP   130      67.835  40.222  43.471  1.00  0.00           H  
ATOM   2017  CG  ASP   130      69.057  39.856  45.142  1.00  0.00           C  
ATOM   2018  OD1 ASP   130      69.237  38.681  44.771  1.00  0.00           O  
ATOM   2019  OD2 ASP   130      69.828  40.385  45.951  1.00  0.00           O  
ATOM   2020  C   ASP   130      66.909  42.698  43.557  1.00  0.00           C  
ATOM   2021  O   ASP   130      65.813  43.052  43.999  1.00  0.00           O  
ATOM   2022  N   PRO   131      67.198  42.870  42.269  1.00  0.00           N  
ATOM   2023  CD  PRO   131      68.486  42.600  41.651  1.00  0.00           C  
ATOM   2024  HD2 PRO   131      68.787  41.552  41.665  1.00  0.00           H  
ATOM   2025  HD3 PRO   131      69.298  42.999  42.259  1.00  0.00           H  
ATOM   2026  CG  PRO   131      68.381  43.142  40.246  1.00  0.00           C  
ATOM   2027  HG2 PRO   131      69.080  42.574  39.631  1.00  0.00           H  
ATOM   2028  HG3 PRO   131      68.661  44.195  40.222  1.00  0.00           H  
ATOM   2029  CB  PRO   131      66.896  43.093  39.841  1.00  0.00           C  
ATOM   2030  HB2 PRO   131      66.521  42.119  39.526  1.00  0.00           H  
ATOM   2031  HB3 PRO   131      66.677  43.838  39.076  1.00  0.00           H  
ATOM   2032  CA  PRO   131      66.380  43.443  41.240  1.00  0.00           C  
ATOM   2033  HA  PRO   131      66.342  44.527  41.354  1.00  0.00           H  
ATOM   2034  C   PRO   131      64.797  43.110  41.256  1.00  0.00           C  
ATOM   2035  O   PRO   131      63.938  44.060  40.949  1.00  0.00           O  
ATOM   2036  N   LEU   132      64.389  41.896  41.642  1.00  0.00           N  
ATOM   2037  H   LEU   132      65.078  41.162  41.722  1.00  0.00           H  
ATOM   2038  CA  LEU   132      63.050  41.419  41.557  1.00  0.00           C  
ATOM   2039  HA  LEU   132      62.530  42.096  40.880  1.00  0.00           H  
ATOM   2040  CB  LEU   132      63.084  40.013  40.928  1.00  0.00           C  
ATOM   2041  HB2 LEU   132      63.415  39.268  41.650  1.00  0.00           H  
ATOM   2042  HB3 LEU   132      62.054  39.793  40.645  1.00  0.00           H  
ATOM   2043  CG  LEU   132      63.876  39.851  39.576  1.00  0.00           C  
ATOM   2044  HG  LEU   132      64.887  40.259  39.605  1.00  0.00           H  
ATOM   2045  CD1 LEU   132      63.951  38.340  39.424  1.00  0.00           C  
ATOM   2046 HD11 LEU   132      64.560  38.024  40.272  1.00  0.00           H  
ATOM   2047 HD12 LEU   132      62.975  37.872  39.299  1.00  0.00           H  
ATOM   2048 HD13 LEU   132      64.621  38.179  38.579  1.00  0.00           H  
ATOM   2049  CD2 LEU   132      63.291  40.444  38.361  1.00  0.00           C  
ATOM   2050 HD21 LEU   132      63.139  41.503  38.568  1.00  0.00           H  
ATOM   2051 HD22 LEU   132      64.057  40.415  37.586  1.00  0.00           H  
ATOM   2052 HD23 LEU   132      62.328  40.029  38.067  1.00  0.00           H  
ATOM   2053  C   LEU   132      62.228  41.401  42.896  1.00  0.00           C  
ATOM   2054  O   LEU   132      61.072  40.896  42.943  1.00  0.00           O  
ATOM   2055  N   ALA   133      62.862  41.862  43.972  1.00  0.00           N  
ATOM   2056  H   ALA   133      63.813  42.201  43.979  1.00  0.00           H  
ATOM   2057  CA  ALA   133      62.209  41.896  45.294  1.00  0.00           C  
ATOM   2058  HA  ALA   133      61.861  40.885  45.505  1.00  0.00           H  
ATOM   2059  CB  ALA   133      63.249  42.363  46.292  1.00  0.00           C  
ATOM   2060  HB1 ALA   133      63.827  41.556  46.742  1.00  0.00           H  
ATOM   2061  HB2 ALA   133      63.861  43.159  45.868  1.00  0.00           H  
ATOM   2062  HB3 ALA   133      62.758  42.721  47.197  1.00  0.00           H  
ATOM   2063  C   ALA   133      61.030  42.978  45.268  1.00  0.00           C  
ATOM   2064  O   ALA   133      61.076  43.989  44.571  1.00  0.00           O  
ATOM   2065  N   GLY   134      60.028  42.620  46.043  1.00  0.00           N  
ATOM   2066  H   GLY   134      59.992  41.681  46.413  1.00  0.00           H  
ATOM   2067  CA  GLY   134      58.840  43.432  46.191  1.00  0.00           C  
ATOM   2068  HA2 GLY   134      58.585  43.768  45.186  1.00  0.00           H  
ATOM   2069  HA3 GLY   134      58.036  42.913  46.713  1.00  0.00           H  
ATOM   2070  C   GLY   134      58.957  44.824  46.916  1.00  0.00           C  
ATOM   2071  O   GLY   134      59.962  45.147  47.483  1.00  0.00           O  
ATOM   2072  N   ILE   135      57.850  45.541  46.973  1.00  0.00           N  
ATOM   2073  H   ILE   135      57.049  45.223  46.446  1.00  0.00           H  
ATOM   2074  CA  ILE   135      57.717  46.757  47.887  1.00  0.00           C  
ATOM   2075  HA  ILE   135      58.502  47.469  47.631  1.00  0.00           H  
ATOM   2076  CB  ILE   135      56.399  47.502  47.611  1.00  0.00           C  
ATOM   2077  HB  ILE   135      55.623  46.741  47.524  1.00  0.00           H  
ATOM   2078  CG2 ILE   135      55.838  48.432  48.616  1.00  0.00           C  
ATOM   2079 HG21 ILE   135      54.798  48.629  48.356  1.00  0.00           H  
ATOM   2080 HG22 ILE   135      55.796  47.988  49.610  1.00  0.00           H  
ATOM   2081 HG23 ILE   135      56.535  49.263  48.722  1.00  0.00           H  
ATOM   2082  CG1 ILE   135      56.568  48.264  46.299  1.00  0.00           C  
ATOM   2083 HG12 ILE   135      57.329  49.030  46.447  1.00  0.00           H  
ATOM   2084 HG13 ILE   135      57.029  47.627  45.543  1.00  0.00           H  
ATOM   2085  CD1 ILE   135      55.357  48.933  45.687  1.00  0.00           C  
ATOM   2086 HD11 ILE   135      55.160  49.787  46.333  1.00  0.00           H  
ATOM   2087 HD12 ILE   135      55.633  49.242  44.678  1.00  0.00           H  
ATOM   2088 HD13 ILE   135      54.448  48.366  45.888  1.00  0.00           H  
ATOM   2089  C   ILE   135      58.022  46.477  49.330  1.00  0.00           C  
ATOM   2090  O   ILE   135      58.708  47.284  49.995  1.00  0.00           O  
ATOM   2091  N   ILE   136      57.522  45.403  49.934  1.00  0.00           N  
ATOM   2092  H   ILE   136      57.004  44.802  49.308  1.00  0.00           H  
ATOM   2093  CA  ILE   136      57.642  45.054  51.378  1.00  0.00           C  
ATOM   2094  HA  ILE   136      57.142  45.950  51.745  1.00  0.00           H  
ATOM   2095  CB  ILE   136      56.921  43.661  51.788  1.00  0.00           C  
ATOM   2096  HB  ILE   136      57.238  42.916  51.059  1.00  0.00           H  
ATOM   2097  CG2 ILE   136      57.366  43.205  53.144  1.00  0.00           C  
ATOM   2098 HG21 ILE   136      57.097  43.865  53.969  1.00  0.00           H  
ATOM   2099 HG22 ILE   136      56.905  42.255  53.410  1.00  0.00           H  
ATOM   2100 HG23 ILE   136      58.452  43.125  53.082  1.00  0.00           H  
ATOM   2101  CG1 ILE   136      55.368  44.039  51.760  1.00  0.00           C  
ATOM   2102 HG12 ILE   136      55.247  44.629  52.669  1.00  0.00           H  
ATOM   2103 HG13 ILE   136      55.153  44.595  50.847  1.00  0.00           H  
ATOM   2104  CD1 ILE   136      54.405  42.857  51.830  1.00  0.00           C  
ATOM   2105 HD11 ILE   136      53.403  43.282  51.767  1.00  0.00           H  
ATOM   2106 HD12 ILE   136      54.566  42.144  51.022  1.00  0.00           H  
ATOM   2107 HD13 ILE   136      54.565  42.270  52.734  1.00  0.00           H  
ATOM   2108  C   ILE   136      59.052  45.135  51.876  1.00  0.00           C  
ATOM   2109  O   ILE   136      59.296  45.872  52.818  1.00  0.00           O  
ATOM   2110  N   PRO   137      60.027  44.375  51.317  1.00  0.00           N  
ATOM   2111  CD  PRO   137      59.888  43.256  50.291  1.00  0.00           C  
ATOM   2112  HD2 PRO   137      59.211  43.574  49.498  1.00  0.00           H  
ATOM   2113  HD3 PRO   137      59.661  42.312  50.786  1.00  0.00           H  
ATOM   2114  CG  PRO   137      61.269  43.097  49.695  1.00  0.00           C  
ATOM   2115  HG2 PRO   137      61.398  43.873  48.941  1.00  0.00           H  
ATOM   2116  HG3 PRO   137      61.444  42.093  49.308  1.00  0.00           H  
ATOM   2117  CB  PRO   137      62.124  43.332  50.921  1.00  0.00           C  
ATOM   2118  HB2 PRO   137      63.085  43.721  50.588  1.00  0.00           H  
ATOM   2119  HB3 PRO   137      62.105  42.428  51.531  1.00  0.00           H  
ATOM   2120  CA  PRO   137      61.410  44.425  51.769  1.00  0.00           C  
ATOM   2121  HA  PRO   137      61.467  44.326  52.853  1.00  0.00           H  
ATOM   2122  C   PRO   137      62.173  45.753  51.405  1.00  0.00           C  
ATOM   2123  O   PRO   137      62.845  46.285  52.310  1.00  0.00           O  
ATOM   2124  N   ARG   138      61.844  46.353  50.266  1.00  0.00           N  
ATOM   2125  H   ARG   138      61.441  45.815  49.512  1.00  0.00           H  
ATOM   2126  CA  ARG   138      62.312  47.795  49.981  1.00  0.00           C  
ATOM   2127  HA  ARG   138      63.401  47.833  49.980  1.00  0.00           H  
ATOM   2128  CB  ARG   138      61.915  48.102  48.519  1.00  0.00           C  
ATOM   2129  HB2 ARG   138      60.827  48.025  48.522  1.00  0.00           H  
ATOM   2130  HB3 ARG   138      62.261  49.073  48.165  1.00  0.00           H  
ATOM   2131  CG  ARG   138      62.430  47.046  47.510  1.00  0.00           C  
ATOM   2132  HG2 ARG   138      63.519  47.096  47.515  1.00  0.00           H  
ATOM   2133  HG3 ARG   138      62.130  46.017  47.710  1.00  0.00           H  
ATOM   2134  CD  ARG   138      62.037  47.399  46.048  1.00  0.00           C  
ATOM   2135  HD2 ARG   138      60.948  47.375  46.003  1.00  0.00           H  
ATOM   2136  HD3 ARG   138      62.446  48.388  45.843  1.00  0.00           H  
ATOM   2137  NE  ARG   138      62.493  46.371  45.110  1.00  0.00           N  
ATOM   2138  HE  ARG   138      61.840  45.660  44.814  1.00  0.00           H  
ATOM   2139  CZ  ARG   138      63.714  46.307  44.590  1.00  0.00           C  
ATOM   2140  NH1 ARG   138      64.688  47.045  44.973  1.00  0.00           N  
ATOM   2141 HH11 ARG   138      64.560  47.793  45.640  1.00  0.00           H  
ATOM   2142 HH12 ARG   138      65.657  46.844  44.768  1.00  0.00           H  
ATOM   2143  NH2 ARG   138      63.907  45.380  43.699  1.00  0.00           N  
ATOM   2144 HH21 ARG   138      63.145  44.792  43.393  1.00  0.00           H  
ATOM   2145 HH22 ARG   138      64.847  45.290  43.341  1.00  0.00           H  
ATOM   2146  C   ARG   138      61.809  48.783  51.011  1.00  0.00           C  
ATOM   2147  O   ARG   138      62.547  49.697  51.189  1.00  0.00           O  
ATOM   2148  N   THR   139      60.602  48.668  51.608  1.00  0.00           N  
ATOM   2149  H   THR   139      60.103  47.812  51.414  1.00  0.00           H  
ATOM   2150  CA  THR   139      60.067  49.498  52.674  1.00  0.00           C  
ATOM   2151  HA  THR   139      60.160  50.560  52.446  1.00  0.00           H  
ATOM   2152  CB  THR   139      58.530  49.289  52.827  1.00  0.00           C  
ATOM   2153  HB  THR   139      58.241  48.407  53.398  1.00  0.00           H  
ATOM   2154  CG2 THR   139      57.783  50.474  53.429  1.00  0.00           C  
ATOM   2155 HG21 THR   139      58.426  51.252  53.841  1.00  0.00           H  
ATOM   2156 HG22 THR   139      57.052  50.914  52.751  1.00  0.00           H  
ATOM   2157 HG23 THR   139      57.455  50.138  54.413  1.00  0.00           H  
ATOM   2158  OG1 THR   139      57.847  49.138  51.605  1.00  0.00           O  
ATOM   2159  HG1 THR   139      58.270  48.477  51.052  1.00  0.00           H  
ATOM   2160  C   THR   139      60.747  49.316  54.046  1.00  0.00           C  
ATOM   2161  O   THR   139      61.204  50.263  54.610  1.00  0.00           O  
ATOM   2162  N   LEU   140      60.906  48.085  54.561  1.00  0.00           N  
ATOM   2163  H   LEU   140      60.527  47.255  54.128  1.00  0.00           H  
ATOM   2164  CA  LEU   140      61.647  47.871  55.800  1.00  0.00           C  
ATOM   2165  HA  LEU   140      61.219  48.475  56.601  1.00  0.00           H  
ATOM   2166  CB  LEU   140      61.600  46.392  56.186  1.00  0.00           C  
ATOM   2167  HB2 LEU   140      61.725  45.728  55.331  1.00  0.00           H  
ATOM   2168  HB3 LEU   140      62.413  46.163  56.875  1.00  0.00           H  
ATOM   2169  CG  LEU   140      60.323  45.978  57.009  1.00  0.00           C  
ATOM   2170  HG  LEU   140      60.038  46.747  57.726  1.00  0.00           H  
ATOM   2171  CD1 LEU   140      59.121  45.745  56.178  1.00  0.00           C  
ATOM   2172 HD11 LEU   140      59.236  44.766  55.711  1.00  0.00           H  
ATOM   2173 HD12 LEU   140      58.164  45.820  56.694  1.00  0.00           H  
ATOM   2174 HD13 LEU   140      58.951  46.502  55.412  1.00  0.00           H  
ATOM   2175  CD2 LEU   140      60.614  44.747  57.899  1.00  0.00           C  
ATOM   2176 HD21 LEU   140      60.994  43.925  57.293  1.00  0.00           H  
ATOM   2177 HD22 LEU   140      61.365  44.946  58.665  1.00  0.00           H  
ATOM   2178 HD23 LEU   140      59.679  44.509  58.407  1.00  0.00           H  
ATOM   2179  C   LEU   140      63.132  48.238  55.657  1.00  0.00           C  
ATOM   2180  O   LEU   140      63.692  48.639  56.664  1.00  0.00           O  
ATOM   2181  N   HID   141      63.711  48.221  54.429  1.00  0.00           N  
ATOM   2182  H   HID   141      63.246  47.846  53.614  1.00  0.00           H  
ATOM   2183  CA  HID   141      65.061  48.815  54.188  1.00  0.00           C  
ATOM   2184  HA  HID   141      65.889  48.421  54.776  1.00  0.00           H  
ATOM   2185  CB  HID   141      65.378  48.635  52.717  1.00  0.00           C  
ATOM   2186  HB2 HID   141      65.287  47.607  52.365  1.00  0.00           H  
ATOM   2187  HB3 HID   141      64.628  49.163  52.128  1.00  0.00           H  
ATOM   2188  CG  HID   141      66.768  49.214  52.309  1.00  0.00           C  
ATOM   2189  ND1 HID   141      67.757  48.439  51.661  1.00  0.00           N  
ATOM   2190  HD1 HID   141      67.719  47.460  51.415  1.00  0.00           H  
ATOM   2191  CE1 HID   141      68.799  49.185  51.448  1.00  0.00           C  
ATOM   2192  HE1 HID   141      69.664  48.879  50.878  1.00  0.00           H  
ATOM   2193  NE2 HID   141      68.544  50.457  51.896  1.00  0.00           N  
ATOM   2194  CD2 HID   141      67.251  50.488  52.465  1.00  0.00           C  
ATOM   2195  HD2 HID   141      66.827  51.387  52.887  1.00  0.00           H  
ATOM   2196  C   HID   141      65.035  50.281  54.386  1.00  0.00           C  
ATOM   2197  O   HID   141      65.813  50.755  55.146  1.00  0.00           O  
ATOM   2198  N   GLN   142      64.041  50.984  53.848  1.00  0.00           N  
ATOM   2199  H   GLN   142      63.316  50.455  53.385  1.00  0.00           H  
ATOM   2200  CA  GLN   142      63.883  52.495  53.997  1.00  0.00           C  
ATOM   2201  HA  GLN   142      64.794  53.062  53.809  1.00  0.00           H  
ATOM   2202  CB  GLN   142      62.756  53.024  53.097  1.00  0.00           C  
ATOM   2203  HB2 GLN   142      62.816  52.542  52.121  1.00  0.00           H  
ATOM   2204  HB3 GLN   142      61.836  52.527  53.405  1.00  0.00           H  
ATOM   2205  CG  GLN   142      62.658  54.545  52.950  1.00  0.00           C  
ATOM   2206  HG2 GLN   142      61.729  54.745  52.416  1.00  0.00           H  
ATOM   2207  HG3 GLN   142      62.659  55.010  53.936  1.00  0.00           H  
ATOM   2208  CD  GLN   142      63.766  55.205  52.157  1.00  0.00           C  
ATOM   2209  OE1 GLN   142      64.827  54.705  51.898  1.00  0.00           O  
ATOM   2210  NE2 GLN   142      63.475  56.400  51.783  1.00  0.00           N  
ATOM   2211 HE21 GLN   142      62.564  56.815  51.918  1.00  0.00           H  
ATOM   2212 HE22 GLN   142      64.226  56.895  51.323  1.00  0.00           H  
ATOM   2213  C   GLN   142      63.473  52.838  55.468  1.00  0.00           C  
ATOM   2214  O   GLN   142      64.018  53.821  55.949  1.00  0.00           O  
ATOM   2215  N   ILE   143      62.917  51.929  56.265  1.00  0.00           N  
ATOM   2216  H   ILE   143      62.503  51.102  55.858  1.00  0.00           H  
ATOM   2217  CA  ILE   143      62.753  52.203  57.675  1.00  0.00           C  
ATOM   2218  HA  ILE   143      62.250  53.160  57.815  1.00  0.00           H  
ATOM   2219  CB  ILE   143      61.672  51.240  58.202  1.00  0.00           C  
ATOM   2220  HB  ILE   143      61.739  50.283  57.685  1.00  0.00           H  
ATOM   2221  CG2 ILE   143      61.703  50.881  59.683  1.00  0.00           C  
ATOM   2222 HG21 ILE   143      61.555  51.770  60.297  1.00  0.00           H  
ATOM   2223 HG22 ILE   143      60.900  50.177  59.902  1.00  0.00           H  
ATOM   2224 HG23 ILE   143      62.563  50.237  59.862  1.00  0.00           H  
ATOM   2225  CG1 ILE   143      60.292  51.881  57.914  1.00  0.00           C  
ATOM   2226 HG12 ILE   143      60.053  52.632  58.666  1.00  0.00           H  
ATOM   2227 HG13 ILE   143      60.327  52.527  57.036  1.00  0.00           H  
ATOM   2228  CD1 ILE   143      59.195  50.891  57.654  1.00  0.00           C  
ATOM   2229 HD11 ILE   143      58.245  51.410  57.780  1.00  0.00           H  
ATOM   2230 HD12 ILE   143      59.231  50.566  56.614  1.00  0.00           H  
ATOM   2231 HD13 ILE   143      59.410  50.004  58.250  1.00  0.00           H  
ATOM   2232  C   ILE   143      64.024  52.248  58.498  1.00  0.00           C  
ATOM   2233  O   ILE   143      64.348  53.290  59.019  1.00  0.00           O  
ATOM   2234  N   PHE   144      64.707  51.074  58.490  1.00  0.00           N  
ATOM   2235  H   PHE   144      64.300  50.335  57.934  1.00  0.00           H  
ATOM   2236  CA  PHE   144      66.070  50.883  59.025  1.00  0.00           C  
ATOM   2237  HA  PHE   144      66.025  51.003  60.108  1.00  0.00           H  
ATOM   2238  CB  PHE   144      66.595  49.441  58.818  1.00  0.00           C  
ATOM   2239  HB2 PHE   144      66.185  49.096  57.869  1.00  0.00           H  
ATOM   2240  HB3 PHE   144      67.676  49.404  58.684  1.00  0.00           H  
ATOM   2241  CG  PHE   144      66.089  48.290  59.761  1.00  0.00           C  
ATOM   2242  CD1 PHE   144      64.848  47.698  59.608  1.00  0.00           C  
ATOM   2243  HD1 PHE   144      64.133  48.115  58.915  1.00  0.00           H  
ATOM   2244  CE1 PHE   144      64.454  46.633  60.452  1.00  0.00           C  
ATOM   2245  HE1 PHE   144      63.503  46.128  60.370  1.00  0.00           H  
ATOM   2246  CZ  PHE   144      65.353  46.193  61.466  1.00  0.00           C  
ATOM   2247  HZ  PHE   144      64.972  45.519  62.219  1.00  0.00           H  
ATOM   2248  CE2 PHE   144      66.651  46.683  61.608  1.00  0.00           C  
ATOM   2249  HE2 PHE   144      67.371  46.267  62.298  1.00  0.00           H  
ATOM   2250  CD2 PHE   144      66.970  47.749  60.762  1.00  0.00           C  
ATOM   2251  HD2 PHE   144      68.000  48.060  60.858  1.00  0.00           H  
ATOM   2252  C   PHE   144      66.970  51.987  58.574  1.00  0.00           C  
ATOM   2253  O   PHE   144      67.784  52.530  59.413  1.00  0.00           O  
ATOM   2254  N   GLU   145      66.967  52.302  57.307  1.00  0.00           N  
ATOM   2255  H   GLU   145      66.521  51.687  56.642  1.00  0.00           H  
ATOM   2256  CA  GLU   145      68.004  53.186  56.715  1.00  0.00           C  
ATOM   2257  HA  GLU   145      69.041  53.072  57.033  1.00  0.00           H  
ATOM   2258  CB  GLU   145      67.926  52.887  55.197  1.00  0.00           C  
ATOM   2259  HB2 GLU   145      68.070  51.808  55.128  1.00  0.00           H  
ATOM   2260  HB3 GLU   145      66.950  53.139  54.782  1.00  0.00           H  
ATOM   2261  CG  GLU   145      69.077  53.772  54.568  1.00  0.00           C  
ATOM   2262  HG2 GLU   145      68.693  54.786  54.459  1.00  0.00           H  
ATOM   2263  HG3 GLU   145      69.936  53.947  55.217  1.00  0.00           H  
ATOM   2264  CD  GLU   145      69.484  53.377  53.137  1.00  0.00           C  
ATOM   2265  OE1 GLU   145      70.605  52.916  52.953  1.00  0.00           O  
ATOM   2266  OE2 GLU   145      68.665  53.571  52.168  1.00  0.00           O  
ATOM   2267  C   GLU   145      67.685  54.621  57.085  1.00  0.00           C  
ATOM   2268  O   GLU   145      68.662  55.186  57.740  1.00  0.00           O  
ATOM   2269  N   LYS   146      66.473  55.175  56.986  1.00  0.00           N  
ATOM   2270  H   LYS   146      65.752  54.634  56.530  1.00  0.00           H  
ATOM   2271  CA  LYS   146      66.243  56.644  57.253  1.00  0.00           C  
ATOM   2272  HA  LYS   146      66.869  57.402  56.782  1.00  0.00           H  
ATOM   2273  CB  LYS   146      64.792  56.962  56.772  1.00  0.00           C  
ATOM   2274  HB2 LYS   146      64.554  56.441  55.845  1.00  0.00           H  
ATOM   2275  HB3 LYS   146      64.085  56.649  57.541  1.00  0.00           H  
ATOM   2276  CG  LYS   146      64.663  58.409  56.671  1.00  0.00           C  
ATOM   2277  HG2 LYS   146      64.869  58.860  57.642  1.00  0.00           H  
ATOM   2278  HG3 LYS   146      65.441  58.848  56.047  1.00  0.00           H  
ATOM   2279  CD  LYS   146      63.321  58.960  56.126  1.00  0.00           C  
ATOM   2280  HD2 LYS   146      62.477  58.473  56.613  1.00  0.00           H  
ATOM   2281  HD3 LYS   146      63.177  59.977  56.491  1.00  0.00           H  
ATOM   2282  CE  LYS   146      63.175  58.934  54.596  1.00  0.00           C  
ATOM   2283  HE2 LYS   146      63.434  57.934  54.249  1.00  0.00           H  
ATOM   2284  HE3 LYS   146      62.150  59.162  54.304  1.00  0.00           H  
ATOM   2285  NZ  LYS   146      64.226  59.860  53.952  1.00  0.00           N  
ATOM   2286  HZ1 LYS   146      64.096  59.976  52.957  1.00  0.00           H  
ATOM   2287  HZ2 LYS   146      64.032  60.741  54.405  1.00  0.00           H  
ATOM   2288  HZ3 LYS   146      65.180  59.565  54.109  1.00  0.00           H  
ATOM   2289  C   LYS   146      66.344  56.858  58.773  1.00  0.00           C  
ATOM   2290  O   LYS   146      66.864  57.848  59.160  1.00  0.00           O  
ATOM   2291  N   LEU   147      65.919  55.874  59.616  1.00  0.00           N  
ATOM   2292  H   LEU   147      65.307  55.151  59.268  1.00  0.00           H  
ATOM   2293  CA  LEU   147      66.230  56.000  61.043  1.00  0.00           C  
ATOM   2294  HA  LEU   147      65.981  57.031  61.295  1.00  0.00           H  
ATOM   2295  CB  LEU   147      65.326  55.075  61.823  1.00  0.00           C  
ATOM   2296  HB2 LEU   147      65.529  54.084  61.416  1.00  0.00           H  
ATOM   2297  HB3 LEU   147      65.595  55.121  62.878  1.00  0.00           H  
ATOM   2298  CG  LEU   147      63.763  55.374  61.683  1.00  0.00           C  
ATOM   2299  HG  LEU   147      63.324  55.664  60.729  1.00  0.00           H  
ATOM   2300  CD1 LEU   147      62.962  54.120  62.156  1.00  0.00           C  
ATOM   2301 HD11 LEU   147      63.015  53.944  63.230  1.00  0.00           H  
ATOM   2302 HD12 LEU   147      61.894  54.172  61.945  1.00  0.00           H  
ATOM   2303 HD13 LEU   147      63.410  53.207  61.764  1.00  0.00           H  
ATOM   2304  CD2 LEU   147      63.505  56.549  62.668  1.00  0.00           C  
ATOM   2305 HD21 LEU   147      64.092  57.430  62.408  1.00  0.00           H  
ATOM   2306 HD22 LEU   147      62.457  56.771  62.869  1.00  0.00           H  
ATOM   2307 HD23 LEU   147      63.937  56.298  63.637  1.00  0.00           H  
ATOM   2308  C   LEU   147      67.711  55.913  61.379  1.00  0.00           C  
ATOM   2309  O   LEU   147      68.111  56.579  62.352  1.00  0.00           O  
ATOM   2310  N   THR   148      68.554  55.121  60.660  1.00  0.00           N  
ATOM   2311  H   THR   148      68.065  54.659  59.906  1.00  0.00           H  
ATOM   2312  CA  THR   148      69.991  54.963  61.044  1.00  0.00           C  
ATOM   2313  HA  THR   148      70.089  54.881  62.127  1.00  0.00           H  
ATOM   2314  CB  THR   148      70.556  53.728  60.361  1.00  0.00           C  
ATOM   2315  HB  THR   148      70.298  53.798  59.304  1.00  0.00           H  
ATOM   2316  CG2 THR   148      72.054  53.594  60.540  1.00  0.00           C  
ATOM   2317 HG21 THR   148      72.622  54.299  59.934  1.00  0.00           H  
ATOM   2318 HG22 THR   148      72.228  53.630  61.616  1.00  0.00           H  
ATOM   2319 HG23 THR   148      72.309  52.588  60.207  1.00  0.00           H  
ATOM   2320  OG1 THR   148      69.896  52.593  60.805  1.00  0.00           O  
ATOM   2321  HG1 THR   148      69.038  52.512  60.380  1.00  0.00           H  
ATOM   2322  C   THR   148      70.806  56.183  60.591  1.00  0.00           C  
ATOM   2323  O   THR   148      71.619  56.710  61.321  1.00  0.00           O  
ATOM   2324  N   ASP   149      70.473  56.687  59.385  1.00  0.00           N  
ATOM   2325  H   ASP   149      69.769  56.296  58.775  1.00  0.00           H  
ATOM   2326  CA  ASP   149      71.228  57.884  58.939  1.00  0.00           C  
ATOM   2327  HA  ASP   149      72.271  57.627  59.122  1.00  0.00           H  
ATOM   2328  CB  ASP   149      71.044  58.025  57.446  1.00  0.00           C  
ATOM   2329  HB2 ASP   149      71.440  57.142  56.945  1.00  0.00           H  
ATOM   2330  HB3 ASP   149      69.973  58.125  57.268  1.00  0.00           H  
ATOM   2331  CG  ASP   149      71.797  59.219  56.858  1.00  0.00           C  
ATOM   2332  OD1 ASP   149      73.058  59.212  56.766  1.00  0.00           O  
ATOM   2333  OD2 ASP   149      71.136  60.228  56.439  1.00  0.00           O  
ATOM   2334  C   ASP   149      70.822  59.125  59.745  1.00  0.00           C  
ATOM   2335  O   ASP   149      71.634  60.001  60.148  1.00  0.00           O  
ATOM   2336  N   ASN   150      69.491  59.258  60.081  1.00  0.00           N  
ATOM   2337  H   ASN   150      68.777  58.642  59.719  1.00  0.00           H  
ATOM   2338  CA  ASN   150      69.049  60.325  60.977  1.00  0.00           C  
ATOM   2339  HA  ASN   150      69.572  61.208  60.610  1.00  0.00           H  
ATOM   2340  CB  ASN   150      67.519  60.454  60.932  1.00  0.00           C  
ATOM   2341  HB2 ASN   150      67.109  59.444  60.919  1.00  0.00           H  
ATOM   2342  HB3 ASN   150      67.128  60.863  61.863  1.00  0.00           H  
ATOM   2343  CG  ASN   150      66.980  61.122  59.731  1.00  0.00           C  
ATOM   2344  OD1 ASN   150      67.738  61.402  58.798  1.00  0.00           O  
ATOM   2345  ND2 ASN   150      65.814  61.710  59.780  1.00  0.00           N  
ATOM   2346 HD21 ASN   150      65.535  62.186  58.934  1.00  0.00           H  
ATOM   2347 HD22 ASN   150      65.236  61.708  60.608  1.00  0.00           H  
ATOM   2348  C   ASN   150      69.599  60.130  62.497  1.00  0.00           C  
ATOM   2349  O   ASN   150      70.033  61.033  63.225  1.00  0.00           O  
ATOM   2350  N   GLY   151      69.657  58.887  62.827  1.00  0.00           N  
ATOM   2351  H   GLY   151      69.272  58.178  62.219  1.00  0.00           H  
ATOM   2352  CA  GLY   151      70.375  58.423  64.038  1.00  0.00           C  
ATOM   2353  HA2 GLY   151      70.864  57.502  63.721  1.00  0.00           H  
ATOM   2354  HA3 GLY   151      71.229  59.074  64.230  1.00  0.00           H  
ATOM   2355  C   GLY   151      69.547  58.270  65.399  1.00  0.00           C  
ATOM   2356  O   GLY   151      70.113  58.121  66.482  1.00  0.00           O  
ATOM   2357  N   THR   152      68.227  58.327  65.364  1.00  0.00           N  
ATOM   2358  H   THR   152      67.805  58.241  64.450  1.00  0.00           H  
ATOM   2359  CA  THR   152      67.376  58.172  66.526  1.00  0.00           C  
ATOM   2360  HA  THR   152      67.732  58.706  67.408  1.00  0.00           H  
ATOM   2361  CB  THR   152      66.013  58.906  66.208  1.00  0.00           C  
ATOM   2362  HB  THR   152      66.208  59.938  65.918  1.00  0.00           H  
ATOM   2363  CG2 THR   152      65.272  58.402  64.994  1.00  0.00           C  
ATOM   2364 HG21 THR   152      64.847  57.440  65.283  1.00  0.00           H  
ATOM   2365 HG22 THR   152      64.506  59.091  64.640  1.00  0.00           H  
ATOM   2366 HG23 THR   152      65.930  58.197  64.149  1.00  0.00           H  
ATOM   2367  OG1 THR   152      65.154  58.976  67.284  1.00  0.00           O  
ATOM   2368  HG1 THR   152      65.427  59.604  67.956  1.00  0.00           H  
ATOM   2369  C   THR   152      67.199  56.720  66.912  1.00  0.00           C  
ATOM   2370  O   THR   152      67.232  55.830  66.071  1.00  0.00           O  
ATOM   2371  N   GLU   153      67.171  56.362  68.265  1.00  0.00           N  
ATOM   2372  H   GLU   153      66.974  57.008  69.017  1.00  0.00           H  
ATOM   2373  CA  GLU   153      67.024  54.925  68.699  1.00  0.00           C  
ATOM   2374  HA  GLU   153      67.749  54.279  68.204  1.00  0.00           H  
ATOM   2375  CB  GLU   153      67.317  54.841  70.204  1.00  0.00           C  
ATOM   2376  HB2 GLU   153      66.970  53.842  70.471  1.00  0.00           H  
ATOM   2377  HB3 GLU   153      68.402  54.897  70.291  1.00  0.00           H  
ATOM   2378  CG  GLU   153      66.664  55.733  71.286  1.00  0.00           C  
ATOM   2379  HG2 GLU   153      65.606  55.722  71.023  1.00  0.00           H  
ATOM   2380  HG3 GLU   153      66.700  55.197  72.235  1.00  0.00           H  
ATOM   2381  CD  GLU   153      67.349  57.085  71.414  1.00  0.00           C  
ATOM   2382  OE1 GLU   153      68.031  57.304  72.434  1.00  0.00           O  
ATOM   2383  OE2 GLU   153      67.132  57.922  70.538  1.00  0.00           O  
ATOM   2384  C   GLU   153      65.570  54.435  68.358  1.00  0.00           C  
ATOM   2385  O   GLU   153      64.580  55.094  68.743  1.00  0.00           O  
ATOM   2386  N   PHE   154      65.555  53.261  67.767  1.00  0.00           N  
ATOM   2387  H   PHE   154      66.461  52.946  67.450  1.00  0.00           H  
ATOM   2388  CA  PHE   154      64.316  52.647  67.287  1.00  0.00           C  
ATOM   2389  HA  PHE   154      63.424  53.038  67.777  1.00  0.00           H  
ATOM   2390  CB  PHE   154      64.000  53.045  65.877  1.00  0.00           C  
ATOM   2391  HB2 PHE   154      62.990  52.781  65.565  1.00  0.00           H  
ATOM   2392  HB3 PHE   154      63.974  54.135  65.857  1.00  0.00           H  
ATOM   2393  CG  PHE   154      64.900  52.421  64.814  1.00  0.00           C  
ATOM   2394  CD1 PHE   154      66.222  52.903  64.572  1.00  0.00           C  
ATOM   2395  HD1 PHE   154      66.670  53.642  65.219  1.00  0.00           H  
ATOM   2396  CE1 PHE   154      67.027  52.465  63.539  1.00  0.00           C  
ATOM   2397  HE1 PHE   154      67.952  52.987  63.344  1.00  0.00           H  
ATOM   2398  CZ  PHE   154      66.539  51.476  62.679  1.00  0.00           C  
ATOM   2399  HZ  PHE   154      67.143  51.191  61.831  1.00  0.00           H  
ATOM   2400  CE2 PHE   154      65.257  50.915  62.946  1.00  0.00           C  
ATOM   2401  HE2 PHE   154      65.008  50.070  62.322  1.00  0.00           H  
ATOM   2402  CD2 PHE   154      64.514  51.369  63.992  1.00  0.00           C  
ATOM   2403  HD2 PHE   154      63.581  50.835  64.090  1.00  0.00           H  
ATOM   2404  C   PHE   154      64.271  51.154  67.380  1.00  0.00           C  
ATOM   2405  O   PHE   154      65.344  50.562  67.374  1.00  0.00           O  
ATOM   2406  N   SER   155      63.147  50.532  67.566  1.00  0.00           N  
ATOM   2407  H   SER   155      62.307  51.058  67.762  1.00  0.00           H  
ATOM   2408  CA  SER   155      62.912  49.161  67.548  1.00  0.00           C  
ATOM   2409  HA  SER   155      63.804  48.656  67.177  1.00  0.00           H  
ATOM   2410  CB  SER   155      62.620  48.805  68.985  1.00  0.00           C  
ATOM   2411  HB2 SER   155      63.555  48.598  69.507  1.00  0.00           H  
ATOM   2412  HB3 SER   155      62.156  49.657  69.482  1.00  0.00           H  
ATOM   2413  OG  SER   155      61.714  47.742  69.095  1.00  0.00           O  
ATOM   2414  HG  SER   155      61.197  48.030  69.851  1.00  0.00           H  
ATOM   2415  C   SER   155      61.800  48.844  66.497  1.00  0.00           C  
ATOM   2416  O   SER   155      61.022  49.707  66.133  1.00  0.00           O  
ATOM   2417  N   VAL   156      61.836  47.645  65.910  1.00  0.00           N  
ATOM   2418  H   VAL   156      62.543  46.946  66.088  1.00  0.00           H  
ATOM   2419  CA  VAL   156      61.024  47.230  64.745  1.00  0.00           C  
ATOM   2420  HA  VAL   156      60.401  48.092  64.507  1.00  0.00           H  
ATOM   2421  CB  VAL   156      61.866  46.986  63.417  1.00  0.00           C  
ATOM   2422  HB  VAL   156      62.458  46.089  63.595  1.00  0.00           H  
ATOM   2423  CG1 VAL   156      60.925  46.661  62.193  1.00  0.00           C  
ATOM   2424 HG11 VAL   156      60.125  47.396  62.102  1.00  0.00           H  
ATOM   2425 HG12 VAL   156      61.525  46.731  61.286  1.00  0.00           H  
ATOM   2426 HG13 VAL   156      60.521  45.649  62.187  1.00  0.00           H  
ATOM   2427  CG2 VAL   156      62.813  48.219  63.102  1.00  0.00           C  
ATOM   2428 HG21 VAL   156      63.482  47.912  62.298  1.00  0.00           H  
ATOM   2429 HG22 VAL   156      62.266  49.133  62.870  1.00  0.00           H  
ATOM   2430 HG23 VAL   156      63.411  48.484  63.974  1.00  0.00           H  
ATOM   2431  C   VAL   156      60.190  46.037  65.084  1.00  0.00           C  
ATOM   2432  O   VAL   156      60.666  45.100  65.760  1.00  0.00           O  
ATOM   2433  N   LYS   157      59.006  46.057  64.637  1.00  0.00           N  
ATOM   2434  H   LYS   157      58.873  46.903  64.101  1.00  0.00           H  
ATOM   2435  CA  LYS   157      58.060  44.953  64.856  1.00  0.00           C  
ATOM   2436  HA  LYS   157      58.670  44.052  64.926  1.00  0.00           H  
ATOM   2437  CB  LYS   157      57.250  45.220  66.201  1.00  0.00           C  
ATOM   2438  HB2 LYS   157      57.449  46.220  66.588  1.00  0.00           H  
ATOM   2439  HB3 LYS   157      56.212  45.392  65.917  1.00  0.00           H  
ATOM   2440  CG  LYS   157      57.312  44.209  67.367  1.00  0.00           C  
ATOM   2441  HG2 LYS   157      57.024  43.229  66.987  1.00  0.00           H  
ATOM   2442  HG3 LYS   157      58.339  44.108  67.719  1.00  0.00           H  
ATOM   2443  CD  LYS   157      56.378  44.620  68.594  1.00  0.00           C  
ATOM   2444  HD2 LYS   157      56.584  45.530  69.157  1.00  0.00           H  
ATOM   2445  HD3 LYS   157      55.362  44.764  68.229  1.00  0.00           H  
ATOM   2446  CE  LYS   157      56.400  43.447  69.617  1.00  0.00           C  
ATOM   2447  HE2 LYS   157      56.605  42.469  69.182  1.00  0.00           H  
ATOM   2448  HE3 LYS   157      57.281  43.559  70.248  1.00  0.00           H  
ATOM   2449  NZ  LYS   157      55.157  43.442  70.355  1.00  0.00           N  
ATOM   2450  HZ1 LYS   157      55.208  44.110  71.111  1.00  0.00           H  
ATOM   2451  HZ2 LYS   157      54.410  43.594  69.693  1.00  0.00           H  
ATOM   2452  HZ3 LYS   157      54.993  42.509  70.703  1.00  0.00           H  
ATOM   2453  C   LYS   157      57.135  44.784  63.664  1.00  0.00           C  
ATOM   2454  O   LYS   157      56.664  45.721  63.003  1.00  0.00           O  
ATOM   2455  N   VAL   158      56.700  43.539  63.379  1.00  0.00           N  
ATOM   2456  H   VAL   158      57.167  42.808  63.897  1.00  0.00           H  
ATOM   2457  CA  VAL   158      56.036  43.144  62.129  1.00  0.00           C  
ATOM   2458  HA  VAL   158      55.605  44.001  61.612  1.00  0.00           H  
ATOM   2459  CB  VAL   158      57.085  42.570  61.084  1.00  0.00           C  
ATOM   2460  HB  VAL   158      57.712  41.905  61.678  1.00  0.00           H  
ATOM   2461  CG1 VAL   158      56.499  41.750  59.965  1.00  0.00           C  
ATOM   2462 HG11 VAL   158      55.726  42.364  59.504  1.00  0.00           H  
ATOM   2463 HG12 VAL   158      57.266  41.519  59.226  1.00  0.00           H  
ATOM   2464 HG13 VAL   158      56.084  40.882  60.477  1.00  0.00           H  
ATOM   2465  CG2 VAL   158      58.099  43.575  60.436  1.00  0.00           C  
ATOM   2466 HG21 VAL   158      58.649  44.226  61.115  1.00  0.00           H  
ATOM   2467 HG22 VAL   158      58.765  42.999  59.793  1.00  0.00           H  
ATOM   2468 HG23 VAL   158      57.492  44.310  59.909  1.00  0.00           H  
ATOM   2469  C   VAL   158      54.881  42.179  62.415  1.00  0.00           C  
ATOM   2470  O   VAL   158      54.984  41.324  63.260  1.00  0.00           O  
ATOM   2471  N   SER   159      53.761  42.332  61.679  1.00  0.00           N  
ATOM   2472  H   SER   159      53.767  43.067  60.986  1.00  0.00           H  
ATOM   2473  CA  SER   159      52.609  41.404  61.660  1.00  0.00           C  
ATOM   2474  HA  SER   159      52.879  40.438  62.087  1.00  0.00           H  
ATOM   2475  CB  SER   159      51.538  41.970  62.530  1.00  0.00           C  
ATOM   2476  HB2 SER   159      51.950  42.415  63.436  1.00  0.00           H  
ATOM   2477  HB3 SER   159      51.021  42.724  61.936  1.00  0.00           H  
ATOM   2478  OG  SER   159      50.542  40.966  62.823  1.00  0.00           O  
ATOM   2479  HG  SER   159      51.046  40.292  63.285  1.00  0.00           H  
ATOM   2480  C   SER   159      52.078  41.075  60.279  1.00  0.00           C  
ATOM   2481  O   SER   159      52.145  41.936  59.398  1.00  0.00           O  
ATOM   2482  N   LEU   160      51.663  39.880  60.061  1.00  0.00           N  
ATOM   2483  H   LEU   160      51.517  39.228  60.818  1.00  0.00           H  
ATOM   2484  CA  LEU   160      51.029  39.391  58.813  1.00  0.00           C  
ATOM   2485  HA  LEU   160      50.575  40.254  58.325  1.00  0.00           H  
ATOM   2486  CB  LEU   160      52.172  38.993  57.859  1.00  0.00           C  
ATOM   2487  HB2 LEU   160      52.852  39.837  57.747  1.00  0.00           H  
ATOM   2488  HB3 LEU   160      52.702  38.294  58.507  1.00  0.00           H  
ATOM   2489  CG  LEU   160      51.805  38.342  56.542  1.00  0.00           C  
ATOM   2490  HG  LEU   160      51.170  37.488  56.780  1.00  0.00           H  
ATOM   2491  CD1 LEU   160      51.144  39.237  55.437  1.00  0.00           C  
ATOM   2492 HD11 LEU   160      50.927  38.557  54.613  1.00  0.00           H  
ATOM   2493 HD12 LEU   160      50.222  39.660  55.838  1.00  0.00           H  
ATOM   2494 HD13 LEU   160      51.894  39.881  54.977  1.00  0.00           H  
ATOM   2495  CD2 LEU   160      53.014  37.804  55.807  1.00  0.00           C  
ATOM   2496 HD21 LEU   160      53.500  37.006  56.369  1.00  0.00           H  
ATOM   2497 HD22 LEU   160      52.756  37.285  54.884  1.00  0.00           H  
ATOM   2498 HD23 LEU   160      53.789  38.543  55.605  1.00  0.00           H  
ATOM   2499  C   LEU   160      49.949  38.331  59.026  1.00  0.00           C  
ATOM   2500  O   LEU   160      50.238  37.192  59.399  1.00  0.00           O  
ATOM   2501  N   LEU   161      48.698  38.629  58.645  1.00  0.00           N  
ATOM   2502  H   LEU   161      48.709  39.500  58.134  1.00  0.00           H  
ATOM   2503  CA  LEU   161      47.541  37.740  58.636  1.00  0.00           C  
ATOM   2504  HA  LEU   161      47.874  36.716  58.806  1.00  0.00           H  
ATOM   2505  CB  LEU   161      46.644  38.191  59.830  1.00  0.00           C  
ATOM   2506  HB2 LEU   161      45.749  37.570  59.851  1.00  0.00           H  
ATOM   2507  HB3 LEU   161      47.223  37.990  60.732  1.00  0.00           H  
ATOM   2508  CG  LEU   161      46.162  39.740  59.713  1.00  0.00           C  
ATOM   2509  HG  LEU   161      46.791  40.384  59.099  1.00  0.00           H  
ATOM   2510  CD1 LEU   161      44.688  39.846  59.187  1.00  0.00           C  
ATOM   2511 HD11 LEU   161      44.022  39.091  59.606  1.00  0.00           H  
ATOM   2512 HD12 LEU   161      44.261  40.831  59.375  1.00  0.00           H  
ATOM   2513 HD13 LEU   161      44.656  39.638  58.117  1.00  0.00           H  
ATOM   2514  CD2 LEU   161      46.341  40.412  61.044  1.00  0.00           C  
ATOM   2515 HD21 LEU   161      45.755  41.323  61.165  1.00  0.00           H  
ATOM   2516 HD22 LEU   161      45.972  39.734  61.813  1.00  0.00           H  
ATOM   2517 HD23 LEU   161      47.413  40.396  61.240  1.00  0.00           H  
ATOM   2518  C   LEU   161      46.787  37.732  57.314  1.00  0.00           C  
ATOM   2519  O   LEU   161      46.987  38.629  56.491  1.00  0.00           O  
ATOM   2520  N   GLU   162      45.775  36.862  57.223  1.00  0.00           N  
ATOM   2521  H   GLU   162      45.777  36.138  57.927  1.00  0.00           H  
ATOM   2522  CA  GLU   162      44.761  36.714  56.133  1.00  0.00           C  
ATOM   2523  HA  GLU   162      44.988  37.499  55.412  1.00  0.00           H  
ATOM   2524  CB  GLU   162      44.995  35.324  55.527  1.00  0.00           C  
ATOM   2525  HB2 GLU   162      45.928  35.309  54.962  1.00  0.00           H  
ATOM   2526  HB3 GLU   162      45.003  34.595  56.337  1.00  0.00           H  
ATOM   2527  CG  GLU   162      43.884  34.928  54.542  1.00  0.00           C  
ATOM   2528  HG2 GLU   162      42.868  34.993  54.931  1.00  0.00           H  
ATOM   2529  HG3 GLU   162      43.911  35.623  53.702  1.00  0.00           H  
ATOM   2530  CD  GLU   162      44.023  33.545  54.055  1.00  0.00           C  
ATOM   2531  OE1 GLU   162      45.129  33.154  53.532  1.00  0.00           O  
ATOM   2532  OE2 GLU   162      42.998  32.837  54.125  1.00  0.00           O  
ATOM   2533  C   GLU   162      43.320  36.920  56.573  1.00  0.00           C  
ATOM   2534  O   GLU   162      42.970  36.561  57.645  1.00  0.00           O  
ATOM   2535  N   ILE   163      42.509  37.528  55.689  1.00  0.00           N  
ATOM   2536  H   ILE   163      43.001  37.878  54.879  1.00  0.00           H  
ATOM   2537  CA  ILE   163      41.047  37.724  55.860  1.00  0.00           C  
ATOM   2538  HA  ILE   163      40.783  37.530  56.900  1.00  0.00           H  
ATOM   2539  CB  ILE   163      40.655  39.193  55.667  1.00  0.00           C  
ATOM   2540  HB  ILE   163      40.414  39.399  54.624  1.00  0.00           H  
ATOM   2541  CG2 ILE   163      39.279  39.323  56.419  1.00  0.00           C  
ATOM   2542 HG21 ILE   163      38.691  38.419  56.264  1.00  0.00           H  
ATOM   2543 HG22 ILE   163      39.375  39.470  57.495  1.00  0.00           H  
ATOM   2544 HG23 ILE   163      38.731  40.184  56.035  1.00  0.00           H  
ATOM   2545  CG1 ILE   163      41.698  40.210  56.150  1.00  0.00           C  
ATOM   2546 HG12 ILE   163      42.186  39.795  57.032  1.00  0.00           H  
ATOM   2547 HG13 ILE   163      42.431  40.247  55.345  1.00  0.00           H  
ATOM   2548  CD1 ILE   163      41.133  41.613  56.347  1.00  0.00           C  
ATOM   2549 HD11 ILE   163      41.953  42.267  56.644  1.00  0.00           H  
ATOM   2550 HD12 ILE   163      40.778  41.982  55.384  1.00  0.00           H  
ATOM   2551 HD13 ILE   163      40.382  41.705  57.131  1.00  0.00           H  
ATOM   2552  C   ILE   163      40.325  36.739  54.895  1.00  0.00           C  
ATOM   2553  O   ILE   163      40.537  36.774  53.656  1.00  0.00           O  
ATOM   2554  N   TYR   164      39.361  35.928  55.355  1.00  0.00           N  
ATOM   2555  H   TYR   164      38.992  36.010  56.291  1.00  0.00           H  
ATOM   2556  CA  TYR   164      38.635  34.939  54.486  1.00  0.00           C  
ATOM   2557  HA  TYR   164      38.524  35.331  53.476  1.00  0.00           H  
ATOM   2558  CB  TYR   164      39.492  33.712  54.192  1.00  0.00           C  
ATOM   2559  HB2 TYR   164      40.443  34.016  53.755  1.00  0.00           H  
ATOM   2560  HB3 TYR   164      39.726  33.187  55.118  1.00  0.00           H  
ATOM   2561  CG  TYR   164      38.920  32.776  53.160  1.00  0.00           C  
ATOM   2562  CD1 TYR   164      38.837  31.420  53.479  1.00  0.00           C  
ATOM   2563  HD1 TYR   164      39.330  31.067  54.372  1.00  0.00           H  
ATOM   2564  CE1 TYR   164      38.432  30.547  52.457  1.00  0.00           C  
ATOM   2565  HE1 TYR   164      38.478  29.475  52.575  1.00  0.00           H  
ATOM   2566  CZ  TYR   164      38.078  31.037  51.176  1.00  0.00           C  
ATOM   2567  OH  TYR   164      37.711  30.131  50.314  1.00  0.00           O  
ATOM   2568  HH  TYR   164      37.101  30.538  49.695  1.00  0.00           H  
ATOM   2569  CE2 TYR   164      38.158  32.414  50.922  1.00  0.00           C  
ATOM   2570  HE2 TYR   164      37.805  32.769  49.965  1.00  0.00           H  
ATOM   2571  CD2 TYR   164      38.580  33.302  51.899  1.00  0.00           C  
ATOM   2572  HD2 TYR   164      38.751  34.332  51.625  1.00  0.00           H  
ATOM   2573  C   TYR   164      37.226  34.606  54.948  1.00  0.00           C  
ATOM   2574  O   TYR   164      37.120  34.179  56.112  1.00  0.00           O  
ATOM   2575  N   ASN   165      36.156  34.891  54.179  1.00  0.00           N  
ATOM   2576  H   ASN   165      36.315  35.289  53.264  1.00  0.00           H  
ATOM   2577  CA  ASN   165      34.734  34.824  54.659  1.00  0.00           C  
ATOM   2578  HA  ASN   165      34.278  35.516  53.952  1.00  0.00           H  
ATOM   2579  CB  ASN   165      34.096  33.431  54.531  1.00  0.00           C  
ATOM   2580  HB2 ASN   165      34.543  32.767  55.271  1.00  0.00           H  
ATOM   2581  HB3 ASN   165      33.017  33.457  54.677  1.00  0.00           H  
ATOM   2582  CG  ASN   165      34.308  32.847  53.155  1.00  0.00           C  
ATOM   2583  OD1 ASN   165      34.015  33.518  52.221  1.00  0.00           O  
ATOM   2584  ND2 ASN   165      34.874  31.633  53.016  1.00  0.00           N  
ATOM   2585 HD21 ASN   165      34.594  31.256  52.122  1.00  0.00           H  
ATOM   2586 HD22 ASN   165      35.009  31.010  53.799  1.00  0.00           H  
ATOM   2587  C   ASN   165      34.449  35.606  55.976  1.00  0.00           C  
ATOM   2588  O   ASN   165      33.582  35.236  56.767  1.00  0.00           O  
ATOM   2589  N   GLU   166      35.116  36.739  56.149  1.00  0.00           N  
ATOM   2590  H   GLU   166      35.574  37.124  55.335  1.00  0.00           H  
ATOM   2591  CA  GLU   166      35.061  37.575  57.288  1.00  0.00           C  
ATOM   2592  HA  GLU   166      35.737  38.404  57.080  1.00  0.00           H  
ATOM   2593  CB  GLU   166      33.693  38.227  57.658  1.00  0.00           C  
ATOM   2594  HB2 GLU   166      32.991  37.508  58.081  1.00  0.00           H  
ATOM   2595  HB3 GLU   166      33.785  38.895  58.514  1.00  0.00           H  
ATOM   2596  CG  GLU   166      32.960  38.953  56.588  1.00  0.00           C  
ATOM   2597  HG2 GLU   166      32.684  38.210  55.840  1.00  0.00           H  
ATOM   2598  HG3 GLU   166      32.057  39.289  57.098  1.00  0.00           H  
ATOM   2599  CD  GLU   166      33.590  40.227  56.032  1.00  0.00           C  
ATOM   2600  OE1 GLU   166      34.557  40.097  55.245  1.00  0.00           O  
ATOM   2601  OE2 GLU   166      33.064  41.334  56.324  1.00  0.00           O  
ATOM   2602  C   GLU   166      35.650  36.959  58.546  1.00  0.00           C  
ATOM   2603  O   GLU   166      35.594  37.664  59.575  1.00  0.00           O  
ATOM   2604  N   GLU   167      36.261  35.767  58.406  1.00  0.00           N  
ATOM   2605  H   GLU   167      36.301  35.323  57.500  1.00  0.00           H  
ATOM   2606  CA  GLU   167      37.207  35.340  59.477  1.00  0.00           C  
ATOM   2607  HA  GLU   167      36.838  35.733  60.424  1.00  0.00           H  
ATOM   2608  CB  GLU   167      37.286  33.809  59.650  1.00  0.00           C  
ATOM   2609  HB2 GLU   167      37.541  33.436  58.658  1.00  0.00           H  
ATOM   2610  HB3 GLU   167      37.993  33.421  60.384  1.00  0.00           H  
ATOM   2611  CG  GLU   167      35.930  33.196  60.072  1.00  0.00           C  
ATOM   2612  HG2 GLU   167      35.164  33.698  59.481  1.00  0.00           H  
ATOM   2613  HG3 GLU   167      36.031  32.156  59.765  1.00  0.00           H  
ATOM   2614  CD  GLU   167      35.515  33.186  61.539  1.00  0.00           C  
ATOM   2615  OE1 GLU   167      34.414  32.656  61.812  1.00  0.00           O  
ATOM   2616  OE2 GLU   167      36.150  33.817  62.407  1.00  0.00           O  
ATOM   2617  C   GLU   167      38.646  35.946  59.328  1.00  0.00           C  
ATOM   2618  O   GLU   167      39.112  36.234  58.186  1.00  0.00           O  
ATOM   2619  N   LEU   168      39.391  36.047  60.423  1.00  0.00           N  
ATOM   2620  H   LEU   168      38.951  35.671  61.251  1.00  0.00           H  
ATOM   2621  CA  LEU   168      40.872  36.298  60.401  1.00  0.00           C  
ATOM   2622  HA  LEU   168      41.104  36.635  59.391  1.00  0.00           H  
ATOM   2623  CB  LEU   168      41.160  37.430  61.393  1.00  0.00           C  
ATOM   2624  HB2 LEU   168      40.776  37.262  62.399  1.00  0.00           H  
ATOM   2625  HB3 LEU   168      42.225  37.455  61.621  1.00  0.00           H  
ATOM   2626  CG  LEU   168      40.608  38.856  60.960  1.00  0.00           C  
ATOM   2627  HG  LEU   168      39.622  38.745  60.508  1.00  0.00           H  
ATOM   2628  CD1 LEU   168      40.718  39.799  62.209  1.00  0.00           C  
ATOM   2629 HD11 LEU   168      40.597  40.828  61.871  1.00  0.00           H  
ATOM   2630 HD12 LEU   168      39.934  39.499  62.904  1.00  0.00           H  
ATOM   2631 HD13 LEU   168      41.678  39.799  62.726  1.00  0.00           H  
ATOM   2632  CD2 LEU   168      41.434  39.583  59.960  1.00  0.00           C  
ATOM   2633 HD21 LEU   168      40.842  40.356  59.469  1.00  0.00           H  
ATOM   2634 HD22 LEU   168      42.348  40.024  60.357  1.00  0.00           H  
ATOM   2635 HD23 LEU   168      41.730  38.852  59.207  1.00  0.00           H  
ATOM   2636  C   LEU   168      41.807  35.093  60.635  1.00  0.00           C  
ATOM   2637  O   LEU   168      41.432  34.190  61.409  1.00  0.00           O  
ATOM   2638  N   PHE   169      43.015  35.121  60.066  1.00  0.00           N  
ATOM   2639  H   PHE   169      43.263  35.688  59.268  1.00  0.00           H  
ATOM   2640  CA  PHE   169      43.935  33.901  60.150  1.00  0.00           C  
ATOM   2641  HA  PHE   169      43.780  33.359  61.083  1.00  0.00           H  
ATOM   2642  CB  PHE   169      43.685  32.945  59.073  1.00  0.00           C  
ATOM   2643  HB2 PHE   169      43.927  33.457  58.142  1.00  0.00           H  
ATOM   2644  HB3 PHE   169      44.445  32.176  59.211  1.00  0.00           H  
ATOM   2645  CG  PHE   169      42.278  32.411  58.786  1.00  0.00           C  
ATOM   2646  CD1 PHE   169      41.455  33.258  57.991  1.00  0.00           C  
ATOM   2647  HD1 PHE   169      41.870  34.214  57.710  1.00  0.00           H  
ATOM   2648  CE1 PHE   169      40.116  32.895  57.843  1.00  0.00           C  
ATOM   2649  HE1 PHE   169      39.439  33.609  57.397  1.00  0.00           H  
ATOM   2650  CZ  PHE   169      39.679  31.648  58.296  1.00  0.00           C  
ATOM   2651  HZ  PHE   169      38.689  31.299  58.042  1.00  0.00           H  
ATOM   2652  CE2 PHE   169      40.589  30.840  58.868  1.00  0.00           C  
ATOM   2653  HE2 PHE   169      40.236  29.891  59.244  1.00  0.00           H  
ATOM   2654  CD2 PHE   169      41.910  31.198  59.231  1.00  0.00           C  
ATOM   2655  HD2 PHE   169      42.561  30.531  59.776  1.00  0.00           H  
ATOM   2656  C   PHE   169      45.425  34.340  60.139  1.00  0.00           C  
ATOM   2657  O   PHE   169      45.849  35.049  59.230  1.00  0.00           O  
ATOM   2658  N   ASP   170      46.154  33.912  61.176  1.00  0.00           N  
ATOM   2659  H   ASP   170      45.754  33.239  61.814  1.00  0.00           H  
ATOM   2660  CA  ASP   170      47.513  34.265  61.410  1.00  0.00           C  
ATOM   2661  HA  ASP   170      47.783  35.316  61.306  1.00  0.00           H  
ATOM   2662  CB  ASP   170      47.962  33.955  62.874  1.00  0.00           C  
ATOM   2663  HB2 ASP   170      47.407  34.667  63.484  1.00  0.00           H  
ATOM   2664  HB3 ASP   170      47.746  32.947  63.227  1.00  0.00           H  
ATOM   2665  CG  ASP   170      49.475  34.243  63.100  1.00  0.00           C  
ATOM   2666  OD1 ASP   170      50.126  34.892  62.221  1.00  0.00           O  
ATOM   2667  OD2 ASP   170      50.094  33.708  64.056  1.00  0.00           O  
ATOM   2668  C   ASP   170      48.394  33.393  60.473  1.00  0.00           C  
ATOM   2669  O   ASP   170      48.457  32.161  60.520  1.00  0.00           O  
ATOM   2670  N   LEU   171      49.123  34.133  59.641  1.00  0.00           N  
ATOM   2671  H   LEU   171      49.124  35.143  59.675  1.00  0.00           H  
ATOM   2672  CA  LEU   171      49.936  33.514  58.681  1.00  0.00           C  
ATOM   2673  HA  LEU   171      49.474  32.579  58.363  1.00  0.00           H  
ATOM   2674  CB  LEU   171      50.176  34.323  57.372  1.00  0.00           C  
ATOM   2675  HB2 LEU   171      50.708  35.224  57.678  1.00  0.00           H  
ATOM   2676  HB3 LEU   171      50.802  33.750  56.688  1.00  0.00           H  
ATOM   2677  CG  LEU   171      48.938  34.652  56.557  1.00  0.00           C  
ATOM   2678  HG  LEU   171      48.338  35.415  57.053  1.00  0.00           H  
ATOM   2679  CD1 LEU   171      49.447  35.227  55.279  1.00  0.00           C  
ATOM   2680 HD11 LEU   171      50.069  34.560  54.682  1.00  0.00           H  
ATOM   2681 HD12 LEU   171      48.594  35.520  54.667  1.00  0.00           H  
ATOM   2682 HD13 LEU   171      49.922  36.147  55.621  1.00  0.00           H  
ATOM   2683  CD2 LEU   171      48.091  33.402  56.290  1.00  0.00           C  
ATOM   2684 HD21 LEU   171      47.613  33.100  57.221  1.00  0.00           H  
ATOM   2685 HD22 LEU   171      47.356  33.639  55.521  1.00  0.00           H  
ATOM   2686 HD23 LEU   171      48.788  32.641  55.940  1.00  0.00           H  
ATOM   2687  C   LEU   171      51.198  33.072  59.283  1.00  0.00           C  
ATOM   2688  O   LEU   171      51.800  32.243  58.625  1.00  0.00           O  
ATOM   2689  N   LEU   172      51.619  33.465  60.468  1.00  0.00           N  
ATOM   2690  H   LEU   172      51.021  34.057  61.026  1.00  0.00           H  
ATOM   2691  CA  LEU   172      52.972  33.209  61.034  1.00  0.00           C  
ATOM   2692  HA  LEU   172      53.547  32.722  60.246  1.00  0.00           H  
ATOM   2693  CB  LEU   172      53.734  34.475  61.333  1.00  0.00           C  
ATOM   2694  HB2 LEU   172      53.018  35.163  61.782  1.00  0.00           H  
ATOM   2695  HB3 LEU   172      54.447  34.191  62.106  1.00  0.00           H  
ATOM   2696  CG  LEU   172      54.500  35.242  60.323  1.00  0.00           C  
ATOM   2697  HG  LEU   172      54.816  36.191  60.756  1.00  0.00           H  
ATOM   2698  CD1 LEU   172      55.747  34.582  59.867  1.00  0.00           C  
ATOM   2699 HD11 LEU   172      56.383  34.278  60.698  1.00  0.00           H  
ATOM   2700 HD12 LEU   172      55.442  33.757  59.224  1.00  0.00           H  
ATOM   2701 HD13 LEU   172      56.418  35.188  59.259  1.00  0.00           H  
ATOM   2702  CD2 LEU   172      53.731  35.814  59.155  1.00  0.00           C  
ATOM   2703 HD21 LEU   172      54.376  36.475  58.576  1.00  0.00           H  
ATOM   2704 HD22 LEU   172      53.489  34.988  58.485  1.00  0.00           H  
ATOM   2705 HD23 LEU   172      52.741  36.159  59.453  1.00  0.00           H  
ATOM   2706  C   LEU   172      52.897  32.185  62.208  1.00  0.00           C  
ATOM   2707  O   LEU   172      53.704  32.186  63.115  1.00  0.00           O  
ATOM   2708  N   ASN   173      51.879  31.275  62.214  1.00  0.00           N  
ATOM   2709  H   ASN   173      51.236  31.220  61.437  1.00  0.00           H  
ATOM   2710  CA  ASN   173      51.594  30.397  63.336  1.00  0.00           C  
ATOM   2711  HA  ASN   173      51.088  31.045  64.052  1.00  0.00           H  
ATOM   2712  CB  ASN   173      50.564  29.391  62.845  1.00  0.00           C  
ATOM   2713  HB2 ASN   173      49.738  29.831  62.286  1.00  0.00           H  
ATOM   2714  HB3 ASN   173      50.988  28.717  62.101  1.00  0.00           H  
ATOM   2715  CG  ASN   173      49.994  28.579  63.980  1.00  0.00           C  
ATOM   2716  OD1 ASN   173      50.256  28.904  65.149  1.00  0.00           O  
ATOM   2717  ND2 ASN   173      49.248  27.574  63.678  1.00  0.00           N  
ATOM   2718 HD21 ASN   173      48.877  27.007  64.427  1.00  0.00           H  
ATOM   2719 HD22 ASN   173      49.179  27.214  62.737  1.00  0.00           H  
ATOM   2720  C   ASN   173      52.751  29.631  63.950  1.00  0.00           C  
ATOM   2721  O   ASN   173      53.242  28.720  63.371  1.00  0.00           O  
ATOM   2722  N   PRO   174      53.230  29.969  65.204  1.00  0.00           N  
ATOM   2723  CD  PRO   174      52.779  31.099  66.024  1.00  0.00           C  
ATOM   2724  HD2 PRO   174      51.692  31.078  66.101  1.00  0.00           H  
ATOM   2725  HD3 PRO   174      53.032  32.020  65.499  1.00  0.00           H  
ATOM   2726  CG  PRO   174      53.463  30.976  67.417  1.00  0.00           C  
ATOM   2727  HG2 PRO   174      52.864  30.423  68.141  1.00  0.00           H  
ATOM   2728  HG3 PRO   174      53.630  31.918  67.939  1.00  0.00           H  
ATOM   2729  CB  PRO   174      54.596  30.131  67.101  1.00  0.00           C  
ATOM   2730  HB2 PRO   174      55.000  29.544  67.925  1.00  0.00           H  
ATOM   2731  HB3 PRO   174      55.400  30.822  66.847  1.00  0.00           H  
ATOM   2732  CA  PRO   174      54.386  29.285  65.856  1.00  0.00           C  
ATOM   2733  HA  PRO   174      55.243  29.170  65.192  1.00  0.00           H  
ATOM   2734  C   PRO   174      54.031  27.836  66.299  1.00  0.00           C  
ATOM   2735  O   PRO   174      54.939  27.076  66.639  1.00  0.00           O  
ATOM   2736  N   SER   175      52.752  27.538  66.411  1.00  0.00           N  
ATOM   2737  H   SER   175      52.107  28.249  66.100  1.00  0.00           H  
ATOM   2738  CA  SER   175      52.211  26.264  66.928  1.00  0.00           C  
ATOM   2739  HA  SER   175      52.867  25.797  67.662  1.00  0.00           H  
ATOM   2740  CB  SER   175      50.883  26.577  67.597  1.00  0.00           C  
ATOM   2741  HB2 SER   175      51.070  27.122  68.522  1.00  0.00           H  
ATOM   2742  HB3 SER   175      50.245  27.269  67.049  1.00  0.00           H  
ATOM   2743  OG  SER   175      50.201  25.524  68.090  1.00  0.00           O  
ATOM   2744  HG  SER   175      49.705  25.017  67.444  1.00  0.00           H  
ATOM   2745  C   SER   175      52.058  25.198  65.868  1.00  0.00           C  
ATOM   2746  O   SER   175      51.953  24.058  66.129  1.00  0.00           O  
ATOM   2747  N   SER   176      51.916  25.550  64.579  1.00  0.00           N  
ATOM   2748  H   SER   176      51.965  26.536  64.363  1.00  0.00           H  
ATOM   2749  CA  SER   176      51.615  24.541  63.491  1.00  0.00           C  
ATOM   2750  HA  SER   176      52.046  23.577  63.764  1.00  0.00           H  
ATOM   2751  CB  SER   176      50.056  24.400  63.310  1.00  0.00           C  
ATOM   2752  HB2 SER   176      49.531  25.284  62.948  1.00  0.00           H  
ATOM   2753  HB3 SER   176      49.817  23.711  62.500  1.00  0.00           H  
ATOM   2754  OG  SER   176      49.423  23.990  64.538  1.00  0.00           O  
ATOM   2755  HG  SER   176      48.543  23.766  64.224  1.00  0.00           H  
ATOM   2756  C   SER   176      52.119  25.027  62.109  1.00  0.00           C  
ATOM   2757  O   SER   176      52.150  26.229  61.829  1.00  0.00           O  
ATOM   2758  N   ASP   177      52.530  24.108  61.268  1.00  0.00           N  
ATOM   2759  H   ASP   177      52.196  23.162  61.385  1.00  0.00           H  
ATOM   2760  CA  ASP   177      52.975  24.423  59.951  1.00  0.00           C  
ATOM   2761  HA  ASP   177      53.747  25.190  59.882  1.00  0.00           H  
ATOM   2762  CB  ASP   177      53.851  23.212  59.424  1.00  0.00           C  
ATOM   2763  HB2 ASP   177      53.236  22.322  59.298  1.00  0.00           H  
ATOM   2764  HB3 ASP   177      54.154  23.315  58.382  1.00  0.00           H  
ATOM   2765  CG  ASP   177      55.016  22.866  60.342  1.00  0.00           C  
ATOM   2766  OD1 ASP   177      55.432  21.664  60.362  1.00  0.00           O  
ATOM   2767  OD2 ASP   177      55.462  23.689  61.121  1.00  0.00           O  
ATOM   2768  C   ASP   177      51.834  24.825  59.008  1.00  0.00           C  
ATOM   2769  O   ASP   177      51.873  24.535  57.825  1.00  0.00           O  
ATOM   2770  N   VAL   178      50.774  25.385  59.462  1.00  0.00           N  
ATOM   2771  H   VAL   178      50.770  25.667  60.432  1.00  0.00           H  
ATOM   2772  CA  VAL   178      49.682  25.894  58.735  1.00  0.00           C  
ATOM   2773  HA  VAL   178      49.910  26.297  57.748  1.00  0.00           H  
ATOM   2774  CB  VAL   178      48.613  24.779  58.678  1.00  0.00           C  
ATOM   2775  HB  VAL   178      49.125  23.977  58.148  1.00  0.00           H  
ATOM   2776  CG1 VAL   178      48.272  24.106  60.074  1.00  0.00           C  
ATOM   2777 HG11 VAL   178      47.518  23.322  60.004  1.00  0.00           H  
ATOM   2778 HG12 VAL   178      49.166  23.581  60.411  1.00  0.00           H  
ATOM   2779 HG13 VAL   178      47.913  24.838  60.797  1.00  0.00           H  
ATOM   2780  CG2 VAL   178      47.280  25.132  58.100  1.00  0.00           C  
ATOM   2781 HG21 VAL   178      46.582  24.300  58.011  1.00  0.00           H  
ATOM   2782 HG22 VAL   178      46.869  25.877  58.781  1.00  0.00           H  
ATOM   2783 HG23 VAL   178      47.240  25.686  57.162  1.00  0.00           H  
ATOM   2784  C   VAL   178      49.194  27.114  59.548  1.00  0.00           C  
ATOM   2785  O   VAL   178      49.349  27.162  60.788  1.00  0.00           O  
ATOM   2786  N   SER   179      48.562  28.113  58.862  1.00  0.00           N  
ATOM   2787  H   SER   179      48.319  28.014  57.887  1.00  0.00           H  
ATOM   2788  CA  SER   179      47.819  29.127  59.597  1.00  0.00           C  
ATOM   2789  HA  SER   179      48.533  29.693  60.196  1.00  0.00           H  
ATOM   2790  CB  SER   179      47.138  30.052  58.594  1.00  0.00           C  
ATOM   2791  HB2 SER   179      46.653  30.931  59.018  1.00  0.00           H  
ATOM   2792  HB3 SER   179      47.852  30.486  57.894  1.00  0.00           H  
ATOM   2793  OG  SER   179      46.185  29.256  57.985  1.00  0.00           O  
ATOM   2794  HG  SER   179      46.010  29.676  57.139  1.00  0.00           H  
ATOM   2795  C   SER   179      46.782  28.659  60.638  1.00  0.00           C  
ATOM   2796  O   SER   179      46.346  27.443  60.653  1.00  0.00           O  
ATOM   2797  N   GLU   180      46.346  29.611  61.480  1.00  0.00           N  
ATOM   2798  H   GLU   180      46.833  30.496  61.469  1.00  0.00           H  
ATOM   2799  CA  GLU   180      45.264  29.403  62.460  1.00  0.00           C  
ATOM   2800  HA  GLU   180      44.596  28.634  62.072  1.00  0.00           H  
ATOM   2801  CB  GLU   180      45.840  28.967  63.891  1.00  0.00           C  
ATOM   2802  HB2 GLU   180      46.356  28.013  63.781  1.00  0.00           H  
ATOM   2803  HB3 GLU   180      46.503  29.778  64.193  1.00  0.00           H  
ATOM   2804  CG  GLU   180      44.710  28.828  64.916  1.00  0.00           C  
ATOM   2805  HG2 GLU   180      45.179  28.570  65.865  1.00  0.00           H  
ATOM   2806  HG3 GLU   180      44.235  29.787  65.128  1.00  0.00           H  
ATOM   2807  CD  GLU   180      43.645  27.781  64.648  1.00  0.00           C  
ATOM   2808  OE1 GLU   180      43.986  26.689  64.170  1.00  0.00           O  
ATOM   2809  OE2 GLU   180      42.404  28.014  64.756  1.00  0.00           O  
ATOM   2810  C   GLU   180      44.356  30.586  62.575  1.00  0.00           C  
ATOM   2811  O   GLU   180      44.771  31.731  62.521  1.00  0.00           O  
ATOM   2812  N   ARG   181      43.066  30.321  62.722  1.00  0.00           N  
ATOM   2813  H   ARG   181      42.804  29.354  62.850  1.00  0.00           H  
ATOM   2814  CA  ARG   181      41.934  31.298  62.839  1.00  0.00           C  
ATOM   2815  HA  ARG   181      42.046  31.975  61.992  1.00  0.00           H  
ATOM   2816  CB  ARG   181      40.599  30.577  62.773  1.00  0.00           C  
ATOM   2817  HB2 ARG   181      40.637  29.956  61.878  1.00  0.00           H  
ATOM   2818  HB3 ARG   181      40.476  29.870  63.594  1.00  0.00           H  
ATOM   2819  CG  ARG   181      39.397  31.469  62.594  1.00  0.00           C  
ATOM   2820  HG2 ARG   181      39.373  32.215  63.388  1.00  0.00           H  
ATOM   2821  HG3 ARG   181      39.558  31.993  61.652  1.00  0.00           H  
ATOM   2822  CD  ARG   181      38.029  30.775  62.435  1.00  0.00           C  
ATOM   2823  HD2 ARG   181      37.167  31.397  62.675  1.00  0.00           H  
ATOM   2824  HD3 ARG   181      38.097  30.561  61.369  1.00  0.00           H  
ATOM   2825  NE  ARG   181      37.988  29.495  63.103  1.00  0.00           N  
ATOM   2826  HE  ARG   181      38.697  28.814  62.871  1.00  0.00           H  
ATOM   2827  CZ  ARG   181      37.353  29.260  64.299  1.00  0.00           C  
ATOM   2828  NH1 ARG   181      36.879  30.267  64.984  1.00  0.00           N  
ATOM   2829 HH11 ARG   181      37.034  31.195  64.618  1.00  0.00           H  
ATOM   2830 HH12 ARG   181      36.352  30.040  65.816  1.00  0.00           H  
ATOM   2831  NH2 ARG   181      37.162  28.037  64.740  1.00  0.00           N  
ATOM   2832 HH21 ARG   181      37.479  27.191  64.290  1.00  0.00           H  
ATOM   2833 HH22 ARG   181      36.674  27.950  65.620  1.00  0.00           H  
ATOM   2834  C   ARG   181      42.058  32.127  64.097  1.00  0.00           C  
ATOM   2835  O   ARG   181      42.336  31.649  65.168  1.00  0.00           O  
ATOM   2836  N   LEU   182      41.662  33.421  64.062  1.00  0.00           N  
ATOM   2837  H   LEU   182      41.581  33.875  63.164  1.00  0.00           H  
ATOM   2838  CA  LEU   182      41.632  34.400  65.167  1.00  0.00           C  
ATOM   2839  HA  LEU   182      42.041  34.006  66.098  1.00  0.00           H  
ATOM   2840  CB  LEU   182      42.481  35.597  64.684  1.00  0.00           C  
ATOM   2841  HB2 LEU   182      41.899  36.046  63.880  1.00  0.00           H  
ATOM   2842  HB3 LEU   182      42.545  36.454  65.354  1.00  0.00           H  
ATOM   2843  CG  LEU   182      43.842  35.235  64.169  1.00  0.00           C  
ATOM   2844  HG  LEU   182      43.862  34.554  63.318  1.00  0.00           H  
ATOM   2845  CD1 LEU   182      44.527  36.451  63.531  1.00  0.00           C  
ATOM   2846 HD11 LEU   182      43.884  36.854  62.748  1.00  0.00           H  
ATOM   2847 HD12 LEU   182      44.789  37.241  64.235  1.00  0.00           H  
ATOM   2848 HD13 LEU   182      45.392  36.053  63.001  1.00  0.00           H  
ATOM   2849  CD2 LEU   182      44.720  34.686  65.248  1.00  0.00           C  
ATOM   2850 HD21 LEU   182      44.249  33.762  65.582  1.00  0.00           H  
ATOM   2851 HD22 LEU   182      45.699  34.354  64.901  1.00  0.00           H  
ATOM   2852 HD23 LEU   182      44.814  35.515  65.951  1.00  0.00           H  
ATOM   2853  C   LEU   182      40.262  34.990  65.524  1.00  0.00           C  
ATOM   2854  O   LEU   182      39.225  34.641  64.956  1.00  0.00           O  
ATOM   2855  N   GLN   183      40.275  35.831  66.537  1.00  0.00           N  
ATOM   2856  H   GLN   183      41.122  36.053  67.040  1.00  0.00           H  
ATOM   2857  CA  GLN   183      39.052  36.578  67.029  1.00  0.00           C  
ATOM   2858  HA  GLN   183      38.213  36.359  66.369  1.00  0.00           H  
ATOM   2859  CB  GLN   183      38.624  36.171  68.475  1.00  0.00           C  
ATOM   2860  HB2 GLN   183      39.343  36.396  69.263  1.00  0.00           H  
ATOM   2861  HB3 GLN   183      37.757  36.787  68.717  1.00  0.00           H  
ATOM   2862  CG  GLN   183      38.216  34.687  68.646  1.00  0.00           C  
ATOM   2863  HG2 GLN   183      37.472  34.344  67.927  1.00  0.00           H  
ATOM   2864  HG3 GLN   183      39.073  34.014  68.652  1.00  0.00           H  
ATOM   2865  CD  GLN   183      37.552  34.551  69.993  1.00  0.00           C  
ATOM   2866  OE1 GLN   183      38.156  33.998  70.894  1.00  0.00           O  
ATOM   2867  NE2 GLN   183      36.383  35.076  70.215  1.00  0.00           N  
ATOM   2868 HE21 GLN   183      35.866  35.439  69.426  1.00  0.00           H  
ATOM   2869 HE22 GLN   183      35.856  34.899  71.058  1.00  0.00           H  
ATOM   2870  C   GLN   183      39.339  38.095  67.036  1.00  0.00           C  
ATOM   2871  O   GLN   183      40.441  38.528  67.301  1.00  0.00           O  
ATOM   2872  N   MET   184      38.368  38.960  66.702  1.00  0.00           N  
ATOM   2873  H   MET   184      37.511  38.465  66.503  1.00  0.00           H  
ATOM   2874  CA  MET   184      38.664  40.423  66.783  1.00  0.00           C  
ATOM   2875  HA  MET   184      39.531  40.591  67.423  1.00  0.00           H  
ATOM   2876  CB  MET   184      39.055  41.052  65.475  1.00  0.00           C  
ATOM   2877  HB2 MET   184      39.946  40.582  65.060  1.00  0.00           H  
ATOM   2878  HB3 MET   184      38.187  40.866  64.843  1.00  0.00           H  
ATOM   2879  CG  MET   184      39.252  42.587  65.560  1.00  0.00           C  
ATOM   2880  HG2 MET   184      38.432  43.098  66.064  1.00  0.00           H  
ATOM   2881  HG3 MET   184      40.168  42.744  66.128  1.00  0.00           H  
ATOM   2882  SD  MET   184      39.541  43.468  64.095  1.00  0.00           S  
ATOM   2883  CE  MET   184      37.861  43.648  63.576  1.00  0.00           C  
ATOM   2884  HE1 MET   184      37.807  44.090  62.581  1.00  0.00           H  
ATOM   2885  HE2 MET   184      37.260  42.739  63.575  1.00  0.00           H  
ATOM   2886  HE3 MET   184      37.270  44.297  64.223  1.00  0.00           H  
ATOM   2887  C   MET   184      37.482  41.203  67.368  1.00  0.00           C  
ATOM   2888  O   MET   184      36.406  41.038  66.784  1.00  0.00           O  
ATOM   2889  N   PHE   185      37.782  42.169  68.264  1.00  0.00           N  
ATOM   2890  H   PHE   185      38.703  42.177  68.678  1.00  0.00           H  
ATOM   2891  CA  PHE   185      36.736  42.883  68.935  1.00  0.00           C  
ATOM   2892  HA  PHE   185      35.769  42.843  68.434  1.00  0.00           H  
ATOM   2893  CB  PHE   185      36.608  42.207  70.356  1.00  0.00           C  
ATOM   2894  HB2 PHE   185      37.512  42.429  70.923  1.00  0.00           H  
ATOM   2895  HB3 PHE   185      35.875  42.724  70.975  1.00  0.00           H  
ATOM   2896  CG  PHE   185      36.161  40.760  70.449  1.00  0.00           C  
ATOM   2897  CD1 PHE   185      34.793  40.435  70.206  1.00  0.00           C  
ATOM   2898  HD1 PHE   185      34.184  41.288  69.945  1.00  0.00           H  
ATOM   2899  CE1 PHE   185      34.363  39.100  70.404  1.00  0.00           C  
ATOM   2900  HE1 PHE   185      33.299  38.916  70.446  1.00  0.00           H  
ATOM   2901  CZ  PHE   185      35.338  38.115  70.701  1.00  0.00           C  
ATOM   2902  HZ  PHE   185      34.973  37.148  71.016  1.00  0.00           H  
ATOM   2903  CE2 PHE   185      36.648  38.381  70.931  1.00  0.00           C  
ATOM   2904  HE2 PHE   185      37.349  37.613  71.224  1.00  0.00           H  
ATOM   2905  CD2 PHE   185      37.050  39.703  70.735  1.00  0.00           C  
ATOM   2906  HD2 PHE   185      38.070  39.843  71.060  1.00  0.00           H  
ATOM   2907  C   PHE   185      37.134  44.367  69.027  1.00  0.00           C  
ATOM   2908  O   PHE   185      38.269  44.734  68.764  1.00  0.00           O  
ATOM   2909  N   ASP   186      36.155  45.238  69.101  1.00  0.00           N  
ATOM   2910  H   ASP   186      35.235  44.840  69.223  1.00  0.00           H  
ATOM   2911  CA  ASP   186      36.419  46.692  69.392  1.00  0.00           C  
ATOM   2912  HA  ASP   186      36.975  47.133  68.565  1.00  0.00           H  
ATOM   2913  CB  ASP   186      35.115  47.472  69.350  1.00  0.00           C  
ATOM   2914  HB2 ASP   186      34.588  47.209  70.268  1.00  0.00           H  
ATOM   2915  HB3 ASP   186      35.296  48.536  69.502  1.00  0.00           H  
ATOM   2916  CG  ASP   186      34.233  47.197  68.175  1.00  0.00           C  
ATOM   2917  OD1 ASP   186      34.640  47.399  67.066  1.00  0.00           O  
ATOM   2918  OD2 ASP   186      33.125  46.690  68.307  1.00  0.00           O  
ATOM   2919  C   ASP   186      37.060  46.894  70.758  1.00  0.00           C  
ATOM   2920  O   ASP   186      36.873  46.045  71.701  1.00  0.00           O  
ATOM   2921  N   ASP   187      37.696  48.059  70.911  1.00  0.00           N  
ATOM   2922  H   ASP   187      37.722  48.739  70.165  1.00  0.00           H  
ATOM   2923  CA  ASP   187      38.301  48.418  72.236  1.00  0.00           C  
ATOM   2924  HA  ASP   187      38.771  47.510  72.614  1.00  0.00           H  
ATOM   2925  CB  ASP   187      39.351  49.477  71.837  1.00  0.00           C  
ATOM   2926  HB2 ASP   187      39.984  49.019  71.077  1.00  0.00           H  
ATOM   2927  HB3 ASP   187      38.724  50.200  71.315  1.00  0.00           H  
ATOM   2928  CG  ASP   187      40.223  49.967  73.026  1.00  0.00           C  
ATOM   2929  OD1 ASP   187      41.087  50.854  72.861  1.00  0.00           O  
ATOM   2930  OD2 ASP   187      40.025  49.467  74.102  1.00  0.00           O  
ATOM   2931  C   ASP   187      37.331  48.936  73.250  1.00  0.00           C  
ATOM   2932  O   ASP   187      36.504  49.735  72.878  1.00  0.00           O  
ATOM   2933  N   PRO   188      37.382  48.478  74.526  1.00  0.00           N  
ATOM   2934  CD  PRO   188      38.092  47.374  75.112  1.00  0.00           C  
ATOM   2935  HD2 PRO   188      39.085  47.234  74.685  1.00  0.00           H  
ATOM   2936  HD3 PRO   188      37.546  46.438  74.995  1.00  0.00           H  
ATOM   2937  CG  PRO   188      38.154  47.574  76.584  1.00  0.00           C  
ATOM   2938  HG2 PRO   188      38.864  48.336  76.907  1.00  0.00           H  
ATOM   2939  HG3 PRO   188      38.497  46.702  77.141  1.00  0.00           H  
ATOM   2940  CB  PRO   188      36.759  48.069  76.806  1.00  0.00           C  
ATOM   2941  HB2 PRO   188      36.663  48.530  77.789  1.00  0.00           H  
ATOM   2942  HB3 PRO   188      36.075  47.220  76.812  1.00  0.00           H  
ATOM   2943  CA  PRO   188      36.574  49.085  75.672  1.00  0.00           C  
ATOM   2944  HA  PRO   188      35.567  49.016  75.263  1.00  0.00           H  
ATOM   2945  C   PRO   188      36.967  50.452  76.110  1.00  0.00           C  
ATOM   2946  O   PRO   188      36.197  51.102  76.840  1.00  0.00           O  
ATOM   2947  N   ARG   189      38.208  50.875  75.796  1.00  0.00           N  
ATOM   2948  H   ARG   189      38.864  50.263  75.332  1.00  0.00           H  
ATOM   2949  CA  ARG   189      38.737  52.155  76.177  1.00  0.00           C  
ATOM   2950  HA  ARG   189      38.091  52.517  76.976  1.00  0.00           H  
ATOM   2951  CB  ARG   189      40.219  52.103  76.656  1.00  0.00           C  
ATOM   2952  HB2 ARG   189      40.836  51.592  75.917  1.00  0.00           H  
ATOM   2953  HB3 ARG   189      40.592  53.095  76.915  1.00  0.00           H  
ATOM   2954  CG  ARG   189      40.166  51.237  77.921  1.00  0.00           C  
ATOM   2955  HG2 ARG   189      39.404  51.726  78.529  1.00  0.00           H  
ATOM   2956  HG3 ARG   189      39.848  50.223  77.679  1.00  0.00           H  
ATOM   2957  CD  ARG   189      41.488  51.307  78.738  1.00  0.00           C  
ATOM   2958  HD2 ARG   189      41.736  52.353  78.917  1.00  0.00           H  
ATOM   2959  HD3 ARG   189      41.418  50.728  79.659  1.00  0.00           H  
ATOM   2960  NE  ARG   189      42.617  50.753  77.826  1.00  0.00           N  
ATOM   2961  HE  ARG   189      42.270  50.018  77.227  1.00  0.00           H  
ATOM   2962  CZ  ARG   189      43.894  50.892  77.849  1.00  0.00           C  
ATOM   2963  NH1 ARG   189      44.526  51.540  78.772  1.00  0.00           N  
ATOM   2964 HH11 ARG   189      44.184  51.815  79.681  1.00  0.00           H  
ATOM   2965 HH12 ARG   189      45.489  51.803  78.621  1.00  0.00           H  
ATOM   2966  NH2 ARG   189      44.652  50.290  76.980  1.00  0.00           N  
ATOM   2967 HH21 ARG   189      44.229  49.786  76.214  1.00  0.00           H  
ATOM   2968 HH22 ARG   189      45.651  50.437  77.006  1.00  0.00           H  
ATOM   2969  C   ARG   189      38.604  53.209  75.018  1.00  0.00           C  
ATOM   2970  O   ARG   189      37.817  54.143  75.027  1.00  0.00           O  
ATOM   2971  N   ASN   190      39.392  53.042  73.964  1.00  0.00           N  
ATOM   2972  H   ASN   190      39.980  52.225  74.036  1.00  0.00           H  
ATOM   2973  CA  ASN   190      39.650  54.025  72.919  1.00  0.00           C  
ATOM   2974  HA  ASN   190      39.515  55.001  73.386  1.00  0.00           H  
ATOM   2975  CB  ASN   190      41.099  54.026  72.449  1.00  0.00           C  
ATOM   2976  HB2 ASN   190      41.161  53.081  71.910  1.00  0.00           H  
ATOM   2977  HB3 ASN   190      41.266  54.884  71.796  1.00  0.00           H  
ATOM   2978  CG  ASN   190      42.129  54.100  73.587  1.00  0.00           C  
ATOM   2979  OD1 ASN   190      42.591  55.135  74.040  1.00  0.00           O  
ATOM   2980  ND2 ASN   190      42.431  52.954  74.044  1.00  0.00           N  
ATOM   2981 HD21 ASN   190      43.031  52.995  74.855  1.00  0.00           H  
ATOM   2982 HD22 ASN   190      42.099  52.090  73.641  1.00  0.00           H  
ATOM   2983  C   ASN   190      38.650  53.970  71.766  1.00  0.00           C  
ATOM   2984  O   ASN   190      38.142  52.941  71.304  1.00  0.00           O  
ATOM   2985  N   LYS   191      38.329  55.147  71.217  1.00  0.00           N  
ATOM   2986  H   LYS   191      38.880  55.971  71.410  1.00  0.00           H  
ATOM   2987  CA  LYS   191      37.454  55.189  69.954  1.00  0.00           C  
ATOM   2988  HA  LYS   191      36.603  54.533  70.135  1.00  0.00           H  
ATOM   2989  CB  LYS   191      36.835  56.646  69.784  1.00  0.00           C  
ATOM   2990  HB2 LYS   191      36.004  56.614  69.079  1.00  0.00           H  
ATOM   2991  HB3 LYS   191      36.269  57.009  70.642  1.00  0.00           H  
ATOM   2992  CG  LYS   191      37.820  57.767  69.455  1.00  0.00           C  
ATOM   2993  HG2 LYS   191      38.604  57.770  70.212  1.00  0.00           H  
ATOM   2994  HG3 LYS   191      38.336  57.636  68.503  1.00  0.00           H  
ATOM   2995  CD  LYS   191      37.239  59.190  69.535  1.00  0.00           C  
ATOM   2996  HD2 LYS   191      36.501  59.057  70.325  1.00  0.00           H  
ATOM   2997  HD3 LYS   191      37.985  59.944  69.785  1.00  0.00           H  
ATOM   2998  CE  LYS   191      36.391  59.698  68.360  1.00  0.00           C  
ATOM   2999  HE2 LYS   191      36.999  59.750  67.457  1.00  0.00           H  
ATOM   3000  HE3 LYS   191      35.657  58.923  68.140  1.00  0.00           H  
ATOM   3001  NZ  LYS   191      35.790  61.000  68.723  1.00  0.00           N  
ATOM   3002  HZ1 LYS   191      36.546  61.594  69.032  1.00  0.00           H  
ATOM   3003  HZ2 LYS   191      35.359  61.323  67.869  1.00  0.00           H  
ATOM   3004  HZ3 LYS   191      35.106  60.859  69.453  1.00  0.00           H  
ATOM   3005  C   LYS   191      38.292  54.617  68.787  1.00  0.00           C  
ATOM   3006  O   LYS   191      39.512  54.766  68.766  1.00  0.00           O  
ATOM   3007  N   ARG   192      37.610  54.055  67.789  1.00  0.00           N  
ATOM   3008  H   ARG   192      36.624  53.955  67.983  1.00  0.00           H  
ATOM   3009  CA  ARG   192      38.114  53.570  66.492  1.00  0.00           C  
ATOM   3010  HA  ARG   192      37.268  53.034  66.062  1.00  0.00           H  
ATOM   3011  CB  ARG   192      38.396  54.660  65.447  1.00  0.00           C  
ATOM   3012  HB2 ARG   192      38.641  54.117  64.535  1.00  0.00           H  
ATOM   3013  HB3 ARG   192      37.489  55.238  65.266  1.00  0.00           H  
ATOM   3014  CG  ARG   192      39.573  55.783  65.741  1.00  0.00           C  
ATOM   3015  HG2 ARG   192      39.469  56.519  64.944  1.00  0.00           H  
ATOM   3016  HG3 ARG   192      39.434  56.195  66.740  1.00  0.00           H  
ATOM   3017  CD  ARG   192      40.944  55.186  65.562  1.00  0.00           C  
ATOM   3018  HD2 ARG   192      41.118  54.338  66.225  1.00  0.00           H  
ATOM   3019  HD3 ARG   192      41.078  54.832  64.540  1.00  0.00           H  
ATOM   3020  NE  ARG   192      42.011  56.139  65.869  1.00  0.00           N  
ATOM   3021  HE  ARG   192      42.671  56.337  65.130  1.00  0.00           H  
ATOM   3022  CZ  ARG   192      42.354  56.671  67.087  1.00  0.00           C  
ATOM   3023  NH1 ARG   192      41.861  56.315  68.230  1.00  0.00           N  
ATOM   3024 HH11 ARG   192      41.026  55.748  68.279  1.00  0.00           H  
ATOM   3025 HH12 ARG   192      42.063  56.797  69.095  1.00  0.00           H  
ATOM   3026  NH2 ARG   192      43.322  57.507  67.113  1.00  0.00           N  
ATOM   3027 HH21 ARG   192      43.683  57.925  66.267  1.00  0.00           H  
ATOM   3028 HH22 ARG   192      43.596  57.796  68.041  1.00  0.00           H  
ATOM   3029  C   ARG   192      39.200  52.526  66.667  1.00  0.00           C  
ATOM   3030  O   ARG   192      39.903  52.311  65.700  1.00  0.00           O  
ATOM   3031  N   GLY   193      39.425  51.924  67.887  1.00  0.00           N  
ATOM   3032  H   GLY   193      38.850  52.292  68.631  1.00  0.00           H  
ATOM   3033  CA  GLY   193      40.406  50.856  68.077  1.00  0.00           C  
ATOM   3034  HA2 GLY   193      41.175  50.867  67.305  1.00  0.00           H  
ATOM   3035  HA3 GLY   193      41.021  51.073  68.951  1.00  0.00           H  
ATOM   3036  C   GLY   193      39.787  49.450  68.104  1.00  0.00           C  
ATOM   3037  O   GLY   193      38.684  49.198  68.534  1.00  0.00           O  
ATOM   3038  N   VAL   194      40.582  48.489  67.557  1.00  0.00           N  
ATOM   3039  H   VAL   194      41.494  48.746  67.209  1.00  0.00           H  
ATOM   3040  CA  VAL   194      40.135  47.098  67.523  1.00  0.00           C  
ATOM   3041  HA  VAL   194      39.302  46.938  68.208  1.00  0.00           H  
ATOM   3042  CB  VAL   194      39.673  46.794  66.071  1.00  0.00           C  
ATOM   3043  HB  VAL   194      39.301  45.771  66.006  1.00  0.00           H  
ATOM   3044  CG1 VAL   194      38.508  47.691  65.700  1.00  0.00           C  
ATOM   3045 HG11 VAL   194      38.810  48.729  65.563  1.00  0.00           H  
ATOM   3046 HG12 VAL   194      38.154  47.358  64.724  1.00  0.00           H  
ATOM   3047 HG13 VAL   194      37.668  47.456  66.352  1.00  0.00           H  
ATOM   3048  CG2 VAL   194      40.748  46.890  65.017  1.00  0.00           C  
ATOM   3049 HG21 VAL   194      41.559  46.224  65.311  1.00  0.00           H  
ATOM   3050 HG22 VAL   194      40.373  46.628  64.028  1.00  0.00           H  
ATOM   3051 HG23 VAL   194      41.168  47.894  64.965  1.00  0.00           H  
ATOM   3052  C   VAL   194      41.295  46.152  68.078  1.00  0.00           C  
ATOM   3053  O   VAL   194      42.461  46.511  67.970  1.00  0.00           O  
ATOM   3054  N   ILE   195      40.989  44.999  68.630  1.00  0.00           N  
ATOM   3055  H   ILE   195      40.019  44.719  68.632  1.00  0.00           H  
ATOM   3056  CA  ILE   195      41.861  44.171  69.434  1.00  0.00           C  
ATOM   3057  HA  ILE   195      42.855  44.543  69.184  1.00  0.00           H  
ATOM   3058  CB  ILE   195      41.610  44.172  70.944  1.00  0.00           C  
ATOM   3059  HB  ILE   195      40.617  43.793  71.185  1.00  0.00           H  
ATOM   3060  CG2 ILE   195      42.612  43.317  71.702  1.00  0.00           C  
ATOM   3061 HG21 ILE   195      42.464  42.253  71.521  1.00  0.00           H  
ATOM   3062 HG22 ILE   195      43.610  43.653  71.421  1.00  0.00           H  
ATOM   3063 HG23 ILE   195      42.642  43.521  72.772  1.00  0.00           H  
ATOM   3064  CG1 ILE   195      41.605  45.660  71.459  1.00  0.00           C  
ATOM   3065 HG12 ILE   195      40.988  46.265  70.794  1.00  0.00           H  
ATOM   3066 HG13 ILE   195      41.168  45.829  72.444  1.00  0.00           H  
ATOM   3067  CD1 ILE   195      42.946  46.368  71.577  1.00  0.00           C  
ATOM   3068 HD11 ILE   195      43.597  46.212  70.717  1.00  0.00           H  
ATOM   3069 HD12 ILE   195      42.759  47.429  71.742  1.00  0.00           H  
ATOM   3070 HD13 ILE   195      43.553  45.917  72.362  1.00  0.00           H  
ATOM   3071  C   ILE   195      41.790  42.751  68.902  1.00  0.00           C  
ATOM   3072  O   ILE   195      40.815  42.016  69.128  1.00  0.00           O  
ATOM   3073  N   ILE   196      42.750  42.369  68.056  1.00  0.00           N  
ATOM   3074  H   ILE   196      43.397  43.108  67.821  1.00  0.00           H  
ATOM   3075  CA  ILE   196      42.852  41.069  67.401  1.00  0.00           C  
ATOM   3076  HA  ILE   196      41.803  40.819  67.243  1.00  0.00           H  
ATOM   3077  CB  ILE   196      43.608  41.185  66.054  1.00  0.00           C  
ATOM   3078  HB  ILE   196      44.570  41.641  66.288  1.00  0.00           H  
ATOM   3079  CG2 ILE   196      43.899  39.850  65.344  1.00  0.00           C  
ATOM   3080 HG21 ILE   196      44.427  39.880  64.391  1.00  0.00           H  
ATOM   3081 HG22 ILE   196      44.353  39.074  65.959  1.00  0.00           H  
ATOM   3082 HG23 ILE   196      42.946  39.346  65.184  1.00  0.00           H  
ATOM   3083  CG1 ILE   196      42.886  42.236  65.111  1.00  0.00           C  
ATOM   3084 HG12 ILE   196      42.039  41.687  64.700  1.00  0.00           H  
ATOM   3085 HG13 ILE   196      42.507  43.128  65.610  1.00  0.00           H  
ATOM   3086  CD1 ILE   196      43.831  42.607  63.927  1.00  0.00           C  
ATOM   3087 HD11 ILE   196      44.729  43.114  64.280  1.00  0.00           H  
ATOM   3088 HD12 ILE   196      44.112  41.726  63.351  1.00  0.00           H  
ATOM   3089 HD13 ILE   196      43.238  43.274  63.301  1.00  0.00           H  
ATOM   3090  C   ILE   196      43.453  39.995  68.250  1.00  0.00           C  
ATOM   3091  O   ILE   196      44.625  40.055  68.488  1.00  0.00           O  
ATOM   3092  N   LYS   197      42.688  39.071  68.851  1.00  0.00           N  
ATOM   3093  H   LYS   197      41.746  39.065  68.486  1.00  0.00           H  
ATOM   3094  CA  LYS   197      43.180  38.036  69.824  1.00  0.00           C  
ATOM   3095  HA  LYS   197      43.987  38.516  70.377  1.00  0.00           H  
ATOM   3096  CB  LYS   197      42.117  37.704  70.926  1.00  0.00           C  
ATOM   3097  HB2 LYS   197      41.310  37.180  70.414  1.00  0.00           H  
ATOM   3098  HB3 LYS   197      42.523  37.000  71.653  1.00  0.00           H  
ATOM   3099  CG  LYS   197      41.585  38.982  71.652  1.00  0.00           C  
ATOM   3100  HG2 LYS   197      42.464  39.483  72.059  1.00  0.00           H  
ATOM   3101  HG3 LYS   197      40.983  39.563  70.954  1.00  0.00           H  
ATOM   3102  CD  LYS   197      40.712  38.495  72.813  1.00  0.00           C  
ATOM   3103  HD2 LYS   197      40.193  39.381  73.177  1.00  0.00           H  
ATOM   3104  HD3 LYS   197      39.942  37.880  72.347  1.00  0.00           H  
ATOM   3105  CE  LYS   197      41.395  37.610  73.877  1.00  0.00           C  
ATOM   3106  HE2 LYS   197      41.729  36.662  73.454  1.00  0.00           H  
ATOM   3107  HE3 LYS   197      42.349  38.031  74.191  1.00  0.00           H  
ATOM   3108  NZ  LYS   197      40.439  37.519  74.999  1.00  0.00           N  
ATOM   3109  HZ1 LYS   197      40.748  36.965  75.785  1.00  0.00           H  
ATOM   3110  HZ2 LYS   197      40.233  38.447  75.339  1.00  0.00           H  
ATOM   3111  HZ3 LYS   197      39.602  37.076  74.647  1.00  0.00           H  
ATOM   3112  C   LYS   197      43.714  36.750  69.184  1.00  0.00           C  
ATOM   3113  O   LYS   197      43.156  36.271  68.186  1.00  0.00           O  
ATOM   3114  N   GLY   198      44.710  36.127  69.853  1.00  0.00           N  
ATOM   3115  H   GLY   198      45.122  36.667  70.601  1.00  0.00           H  
ATOM   3116  CA  GLY   198      45.547  35.041  69.403  1.00  0.00           C  
ATOM   3117  HA2 GLY   198      45.866  34.481  70.282  1.00  0.00           H  
ATOM   3118  HA3 GLY   198      44.835  34.407  68.874  1.00  0.00           H  
ATOM   3119  C   GLY   198      46.635  35.482  68.364  1.00  0.00           C  
ATOM   3120  O   GLY   198      46.922  34.609  67.557  1.00  0.00           O  
ATOM   3121  N   LEU   199      46.992  36.800  68.318  1.00  0.00           N  
ATOM   3122  H   LEU   199      46.727  37.353  69.120  1.00  0.00           H  
ATOM   3123  CA  LEU   199      48.071  37.263  67.452  1.00  0.00           C  
ATOM   3124  HA  LEU   199      48.587  36.390  67.053  1.00  0.00           H  
ATOM   3125  CB  LEU   199      47.424  37.928  66.237  1.00  0.00           C  
ATOM   3126  HB2 LEU   199      46.742  37.215  65.775  1.00  0.00           H  
ATOM   3127  HB3 LEU   199      46.855  38.807  66.543  1.00  0.00           H  
ATOM   3128  CG  LEU   199      48.359  38.238  65.089  1.00  0.00           C  
ATOM   3129  HG  LEU   199      49.010  38.998  65.521  1.00  0.00           H  
ATOM   3130  CD1 LEU   199      49.177  37.098  64.655  1.00  0.00           C  
ATOM   3131 HD11 LEU   199      49.329  37.236  63.584  1.00  0.00           H  
ATOM   3132 HD12 LEU   199      50.161  37.215  65.109  1.00  0.00           H  
ATOM   3133 HD13 LEU   199      48.768  36.118  64.899  1.00  0.00           H  
ATOM   3134  CD2 LEU   199      47.517  38.977  64.057  1.00  0.00           C  
ATOM   3135 HD21 LEU   199      46.875  38.382  63.408  1.00  0.00           H  
ATOM   3136 HD22 LEU   199      46.898  39.732  64.541  1.00  0.00           H  
ATOM   3137 HD23 LEU   199      48.239  39.503  63.433  1.00  0.00           H  
ATOM   3138  C   LEU   199      49.049  38.183  68.219  1.00  0.00           C  
ATOM   3139  O   LEU   199      48.563  39.124  68.887  1.00  0.00           O  
ATOM   3140  N   GLU   200      50.315  38.039  67.907  1.00  0.00           N  
ATOM   3141  H   GLU   200      50.544  37.234  67.342  1.00  0.00           H  
ATOM   3142  CA  GLU   200      51.462  38.812  68.485  1.00  0.00           C  
ATOM   3143  HA  GLU   200      51.022  39.670  68.993  1.00  0.00           H  
ATOM   3144  CB  GLU   200      52.283  37.986  69.404  1.00  0.00           C  
ATOM   3145  HB2 GLU   200      51.617  37.365  70.002  1.00  0.00           H  
ATOM   3146  HB3 GLU   200      52.777  37.278  68.738  1.00  0.00           H  
ATOM   3147  CG  GLU   200      53.349  38.697  70.213  1.00  0.00           C  
ATOM   3148  HG2 GLU   200      53.419  38.129  71.141  1.00  0.00           H  
ATOM   3149  HG3 GLU   200      54.339  38.707  69.758  1.00  0.00           H  
ATOM   3150  CD  GLU   200      53.138  40.178  70.614  1.00  0.00           C  
ATOM   3151  OE1 GLU   200      52.066  40.650  71.037  1.00  0.00           O  
ATOM   3152  OE2 GLU   200      54.159  40.879  70.679  1.00  0.00           O  
ATOM   3153  C   GLU   200      52.315  39.287  67.312  1.00  0.00           C  
ATOM   3154  O   GLU   200      52.509  38.613  66.375  1.00  0.00           O  
ATOM   3155  N   GLU   201      52.937  40.472  67.317  1.00  0.00           N  
ATOM   3156  H   GLU   201      52.812  41.102  68.097  1.00  0.00           H  
ATOM   3157  CA  GLU   201      53.891  40.972  66.340  1.00  0.00           C  
ATOM   3158  HA  GLU   201      53.539  40.723  65.339  1.00  0.00           H  
ATOM   3159  CB  GLU   201      54.082  42.429  66.527  1.00  0.00           C  
ATOM   3160  HB2 GLU   201      54.617  42.441  67.476  1.00  0.00           H  
ATOM   3161  HB3 GLU   201      54.625  42.867  65.690  1.00  0.00           H  
ATOM   3162  CG  GLU   201      52.838  43.383  66.535  1.00  0.00           C  
ATOM   3163  HG2 GLU   201      53.050  44.358  66.096  1.00  0.00           H  
ATOM   3164  HG3 GLU   201      52.186  42.907  65.802  1.00  0.00           H  
ATOM   3165  CD  GLU   201      52.050  43.563  67.799  1.00  0.00           C  
ATOM   3166  OE1 GLU   201      50.786  43.570  67.668  1.00  0.00           O  
ATOM   3167  OE2 GLU   201      52.733  43.807  68.843  1.00  0.00           O  
ATOM   3168  C   GLU   201      55.250  40.264  66.557  1.00  0.00           C  
ATOM   3169  O   GLU   201      55.660  39.892  67.641  1.00  0.00           O  
ATOM   3170  N   ILE   202      55.923  39.959  65.449  1.00  0.00           N  
ATOM   3171  H   ILE   202      55.695  40.383  64.561  1.00  0.00           H  
ATOM   3172  CA  ILE   202      57.322  39.550  65.475  1.00  0.00           C  
ATOM   3173  HA  ILE   202      57.526  38.943  66.357  1.00  0.00           H  
ATOM   3174  CB  ILE   202      57.599  38.718  64.198  1.00  0.00           C  
ATOM   3175  HB  ILE   202      57.318  39.263  63.297  1.00  0.00           H  
ATOM   3176  CG2 ILE   202      59.071  38.408  64.080  1.00  0.00           C  
ATOM   3177 HG21 ILE   202      59.551  38.278  65.050  1.00  0.00           H  
ATOM   3178 HG22 ILE   202      59.197  37.490  63.507  1.00  0.00           H  
ATOM   3179 HG23 ILE   202      59.680  39.097  63.495  1.00  0.00           H  
ATOM   3180  CG1 ILE   202      56.797  37.382  64.152  1.00  0.00           C  
ATOM   3181 HG12 ILE   202      57.239  36.708  63.418  1.00  0.00           H  
ATOM   3182 HG13 ILE   202      56.843  36.836  65.095  1.00  0.00           H  
ATOM   3183  CD1 ILE   202      55.392  37.466  63.596  1.00  0.00           C  
ATOM   3184 HD11 ILE   202      55.353  38.070  62.689  1.00  0.00           H  
ATOM   3185 HD12 ILE   202      54.933  36.496  63.405  1.00  0.00           H  
ATOM   3186 HD13 ILE   202      54.726  37.951  64.309  1.00  0.00           H  
ATOM   3187  C   ILE   202      58.274  40.788  65.660  1.00  0.00           C  
ATOM   3188  O   ILE   202      58.335  41.705  64.846  1.00  0.00           O  
ATOM   3189  N   THR   203      59.210  40.648  66.594  1.00  0.00           N  
ATOM   3190  H   THR   203      59.074  39.910  67.270  1.00  0.00           H  
ATOM   3191  CA  THR   203      60.423  41.490  66.678  1.00  0.00           C  
ATOM   3192  HA  THR   203      60.147  42.465  66.278  1.00  0.00           H  
ATOM   3193  CB  THR   203      60.969  41.643  68.160  1.00  0.00           C  
ATOM   3194  HB  THR   203      60.102  42.044  68.685  1.00  0.00           H  
ATOM   3195  CG2 THR   203      61.293  40.373  68.888  1.00  0.00           C  
ATOM   3196 HG21 THR   203      60.335  39.911  69.126  1.00  0.00           H  
ATOM   3197 HG22 THR   203      61.955  39.702  68.340  1.00  0.00           H  
ATOM   3198 HG23 THR   203      61.712  40.561  69.876  1.00  0.00           H  
ATOM   3199  OG1 THR   203      62.040  42.513  68.275  1.00  0.00           O  
ATOM   3200  HG1 THR   203      61.761  43.430  68.339  1.00  0.00           H  
ATOM   3201  C   THR   203      61.591  41.022  65.768  1.00  0.00           C  
ATOM   3202  O   THR   203      61.930  39.815  65.724  1.00  0.00           O  
ATOM   3203  N   VAL   204      62.155  42.028  65.067  1.00  0.00           N  
ATOM   3204  H   VAL   204      61.865  42.994  65.106  1.00  0.00           H  
ATOM   3205  CA  VAL   204      63.170  41.670  64.065  1.00  0.00           C  
ATOM   3206  HA  VAL   204      63.399  40.605  64.059  1.00  0.00           H  
ATOM   3207  CB  VAL   204      62.737  42.054  62.666  1.00  0.00           C  
ATOM   3208  HB  VAL   204      63.561  41.975  61.957  1.00  0.00           H  
ATOM   3209  CG1 VAL   204      61.683  41.009  62.097  1.00  0.00           C  
ATOM   3210 HG11 VAL   204      61.478  41.342  61.080  1.00  0.00           H  
ATOM   3211 HG12 VAL   204      62.086  39.997  62.152  1.00  0.00           H  
ATOM   3212 HG13 VAL   204      60.687  41.153  62.516  1.00  0.00           H  
ATOM   3213  CG2 VAL   204      62.133  43.458  62.536  1.00  0.00           C  
ATOM   3214 HG21 VAL   204      61.300  43.509  63.238  1.00  0.00           H  
ATOM   3215 HG22 VAL   204      62.900  44.219  62.674  1.00  0.00           H  
ATOM   3216 HG23 VAL   204      61.773  43.659  61.527  1.00  0.00           H  
ATOM   3217  C   VAL   204      64.501  42.406  64.451  1.00  0.00           C  
ATOM   3218  O   VAL   204      64.510  43.622  64.741  1.00  0.00           O  
ATOM   3219  N   HIE   205      65.677  41.817  64.208  1.00  0.00           N  
ATOM   3220  H   HIE   205      65.679  40.856  63.898  1.00  0.00           H  
ATOM   3221  CA  HIE   205      66.978  42.509  64.499  1.00  0.00           C  
ATOM   3222  HA  HIE   205      66.888  43.345  65.192  1.00  0.00           H  
ATOM   3223  CB  HIE   205      67.981  41.460  65.173  1.00  0.00           C  
ATOM   3224  HB2 HIE   205      68.928  41.879  65.513  1.00  0.00           H  
ATOM   3225  HB3 HIE   205      67.448  41.018  66.014  1.00  0.00           H  
ATOM   3226  CG  HIE   205      68.463  40.488  64.123  1.00  0.00           C  
ATOM   3227  ND1 HIE   205      67.670  39.595  63.418  1.00  0.00           N  
ATOM   3228  CE1 HIE   205      68.485  38.927  62.592  1.00  0.00           C  
ATOM   3229  HE1 HIE   205      68.064  38.201  61.913  1.00  0.00           H  
ATOM   3230  NE2 HIE   205      69.729  39.372  62.603  1.00  0.00           N  
ATOM   3231  HE2 HIE   205      70.470  39.164  61.948  1.00  0.00           H  
ATOM   3232  CD2 HIE   205      69.764  40.339  63.619  1.00  0.00           C  
ATOM   3233  HD2 HIE   205      70.628  40.952  63.830  1.00  0.00           H  
ATOM   3234  C   HIE   205      67.591  43.159  63.202  1.00  0.00           C  
ATOM   3235  O   HIE   205      68.542  43.997  63.352  1.00  0.00           O  
ATOM   3236  N   ASN   206      67.174  42.705  62.042  1.00  0.00           N  
ATOM   3237  H   ASN   206      66.488  41.966  62.099  1.00  0.00           H  
ATOM   3238  CA  ASN   206      67.710  43.103  60.726  1.00  0.00           C  
ATOM   3239  HA  ASN   206      68.271  44.034  60.807  1.00  0.00           H  
ATOM   3240  CB  ASN   206      68.718  42.036  60.257  1.00  0.00           C  
ATOM   3241  HB2 ASN   206      69.435  41.775  61.036  1.00  0.00           H  
ATOM   3242  HB3 ASN   206      68.208  41.075  60.182  1.00  0.00           H  
ATOM   3243  CG  ASN   206      69.386  42.429  59.065  1.00  0.00           C  
ATOM   3244  OD1 ASN   206      68.893  42.605  57.938  1.00  0.00           O  
ATOM   3245  ND2 ASN   206      70.641  42.785  59.115  1.00  0.00           N  
ATOM   3246 HD21 ASN   206      71.100  42.983  58.237  1.00  0.00           H  
ATOM   3247 HD22 ASN   206      71.207  42.495  59.900  1.00  0.00           H  
ATOM   3248  C   ASN   206      66.528  43.271  59.681  1.00  0.00           C  
ATOM   3249  O   ASN   206      65.642  42.429  59.570  1.00  0.00           O  
ATOM   3250  N   LYS   207      66.569  44.266  58.735  1.00  0.00           N  
ATOM   3251  H   LYS   207      67.322  44.930  58.850  1.00  0.00           H  
ATOM   3252  CA  LYS   207      65.683  44.363  57.531  1.00  0.00           C  
ATOM   3253  HA  LYS   207      64.690  44.652  57.876  1.00  0.00           H  
ATOM   3254  CB  LYS   207      66.183  45.493  56.653  1.00  0.00           C  
ATOM   3255  HB2 LYS   207      65.377  45.660  55.940  1.00  0.00           H  
ATOM   3256  HB3 LYS   207      66.231  46.367  57.303  1.00  0.00           H  
ATOM   3257  CG  LYS   207      67.549  45.357  55.982  1.00  0.00           C  
ATOM   3258  HG2 LYS   207      68.364  45.646  56.646  1.00  0.00           H  
ATOM   3259  HG3 LYS   207      67.745  44.375  55.552  1.00  0.00           H  
ATOM   3260  CD  LYS   207      67.576  46.379  54.779  1.00  0.00           C  
ATOM   3261  HD2 LYS   207      66.682  46.396  54.156  1.00  0.00           H  
ATOM   3262  HD3 LYS   207      67.705  47.356  55.243  1.00  0.00           H  
ATOM   3263  CE  LYS   207      68.777  46.077  53.868  1.00  0.00           C  
ATOM   3264  HE2 LYS   207      68.934  46.950  53.234  1.00  0.00           H  
ATOM   3265  HE3 LYS   207      69.733  45.832  54.330  1.00  0.00           H  
ATOM   3266  NZ  LYS   207      68.454  44.983  52.895  1.00  0.00           N  
ATOM   3267  HZ1 LYS   207      67.626  45.049  52.320  1.00  0.00           H  
ATOM   3268  HZ2 LYS   207      69.161  45.089  52.181  1.00  0.00           H  
ATOM   3269  HZ3 LYS   207      68.461  44.164  53.485  1.00  0.00           H  
ATOM   3270  C   LYS   207      65.459  42.974  56.770  1.00  0.00           C  
ATOM   3271  O   LYS   207      64.315  42.530  56.503  1.00  0.00           O  
ATOM   3272  N   ASP   208      66.549  42.324  56.435  1.00  0.00           N  
ATOM   3273  H   ASP   208      67.447  42.733  56.652  1.00  0.00           H  
ATOM   3274  CA  ASP   208      66.594  41.146  55.582  1.00  0.00           C  
ATOM   3275  HA  ASP   208      66.174  41.282  54.585  1.00  0.00           H  
ATOM   3276  CB  ASP   208      68.060  40.690  55.394  1.00  0.00           C  
ATOM   3277  HB2 ASP   208      68.547  40.546  56.359  1.00  0.00           H  
ATOM   3278  HB3 ASP   208      67.974  39.713  54.919  1.00  0.00           H  
ATOM   3279  CG  ASP   208      68.919  41.573  54.533  1.00  0.00           C  
ATOM   3280  OD1 ASP   208      68.364  42.325  53.700  1.00  0.00           O  
ATOM   3281  OD2 ASP   208      70.135  41.463  54.738  1.00  0.00           O  
ATOM   3282  C   ASP   208      65.773  39.980  56.196  1.00  0.00           C  
ATOM   3283  O   ASP   208      65.341  39.156  55.378  1.00  0.00           O  
ATOM   3284  N   GLU   209      65.454  39.930  57.501  1.00  0.00           N  
ATOM   3285  H   GLU   209      65.744  40.647  58.149  1.00  0.00           H  
ATOM   3286  CA  GLU   209      64.520  38.931  58.109  1.00  0.00           C  
ATOM   3287  HA  GLU   209      65.089  38.006  58.196  1.00  0.00           H  
ATOM   3288  CB  GLU   209      64.151  39.349  59.593  1.00  0.00           C  
ATOM   3289  HB2 GLU   209      63.725  40.353  59.598  1.00  0.00           H  
ATOM   3290  HB3 GLU   209      63.322  38.684  59.837  1.00  0.00           H  
ATOM   3291  CG  GLU   209      65.273  39.119  60.617  1.00  0.00           C  
ATOM   3292  HG2 GLU   209      66.046  39.877  60.489  1.00  0.00           H  
ATOM   3293  HG3 GLU   209      64.793  39.435  61.543  1.00  0.00           H  
ATOM   3294  CD  GLU   209      65.759  37.711  60.741  1.00  0.00           C  
ATOM   3295  OE1 GLU   209      65.115  36.865  61.472  1.00  0.00           O  
ATOM   3296  OE2 GLU   209      66.781  37.402  60.141  1.00  0.00           O  
ATOM   3297  C   GLU   209      63.191  38.841  57.335  1.00  0.00           C  
ATOM   3298  O   GLU   209      62.532  37.755  57.247  1.00  0.00           O  
ATOM   3299  N   VAL   210      62.797  39.923  56.625  1.00  0.00           N  
ATOM   3300  H   VAL   210      63.335  40.745  56.860  1.00  0.00           H  
ATOM   3301  CA  VAL   210      61.641  39.987  55.757  1.00  0.00           C  
ATOM   3302  HA  VAL   210      60.821  39.920  56.472  1.00  0.00           H  
ATOM   3303  CB  VAL   210      61.652  41.304  55.052  1.00  0.00           C  
ATOM   3304  HB  VAL   210      61.532  42.033  55.854  1.00  0.00           H  
ATOM   3305  CG1 VAL   210      62.933  41.434  54.143  1.00  0.00           C  
ATOM   3306 HG11 VAL   210      63.886  41.219  54.627  1.00  0.00           H  
ATOM   3307 HG12 VAL   210      62.846  40.778  53.277  1.00  0.00           H  
ATOM   3308 HG13 VAL   210      62.961  42.445  53.735  1.00  0.00           H  
ATOM   3309  CG2 VAL   210      60.460  41.482  54.112  1.00  0.00           C  
ATOM   3310 HG21 VAL   210      60.153  42.524  54.016  1.00  0.00           H  
ATOM   3311 HG22 VAL   210      60.563  40.999  53.140  1.00  0.00           H  
ATOM   3312 HG23 VAL   210      59.588  41.024  54.579  1.00  0.00           H  
ATOM   3313  C   VAL   210      61.437  38.855  54.771  1.00  0.00           C  
ATOM   3314  O   VAL   210      60.340  38.287  54.770  1.00  0.00           O  
ATOM   3315  N   TYR   211      62.554  38.338  54.183  1.00  0.00           N  
ATOM   3316  H   TYR   211      63.397  38.878  54.313  1.00  0.00           H  
ATOM   3317  CA  TYR   211      62.468  37.205  53.284  1.00  0.00           C  
ATOM   3318  HA  TYR   211      61.683  37.332  52.539  1.00  0.00           H  
ATOM   3319  CB  TYR   211      63.773  37.086  52.495  1.00  0.00           C  
ATOM   3320  HB2 TYR   211      64.586  36.907  53.199  1.00  0.00           H  
ATOM   3321  HB3 TYR   211      63.889  36.227  51.835  1.00  0.00           H  
ATOM   3322  CG  TYR   211      64.172  38.390  51.804  1.00  0.00           C  
ATOM   3323  CD1 TYR   211      65.270  39.223  52.169  1.00  0.00           C  
ATOM   3324  HD1 TYR   211      65.971  38.937  52.939  1.00  0.00           H  
ATOM   3325  CE1 TYR   211      65.539  40.414  51.454  1.00  0.00           C  
ATOM   3326  HE1 TYR   211      66.337  41.075  51.756  1.00  0.00           H  
ATOM   3327  CZ  TYR   211      64.681  40.810  50.406  1.00  0.00           C  
ATOM   3328  OH  TYR   211      64.996  41.841  49.575  1.00  0.00           O  
ATOM   3329  HH  TYR   211      65.553  42.513  49.975  1.00  0.00           H  
ATOM   3330  CE2 TYR   211      63.545  40.046  50.130  1.00  0.00           C  
ATOM   3331  HE2 TYR   211      62.862  40.342  49.348  1.00  0.00           H  
ATOM   3332  CD2 TYR   211      63.259  38.838  50.835  1.00  0.00           C  
ATOM   3333  HD2 TYR   211      62.428  38.161  50.703  1.00  0.00           H  
ATOM   3334  C   TYR   211      62.269  35.927  54.045  1.00  0.00           C  
ATOM   3335  O   TYR   211      61.839  34.992  53.390  1.00  0.00           O  
ATOM   3336  N   GLN   212      62.460  35.798  55.352  1.00  0.00           N  
ATOM   3337  H   GLN   212      62.700  36.647  55.844  1.00  0.00           H  
ATOM   3338  CA  GLN   212      61.995  34.673  56.211  1.00  0.00           C  
ATOM   3339  HA  GLN   212      62.000  33.768  55.605  1.00  0.00           H  
ATOM   3340  CB  GLN   212      62.896  34.483  57.385  1.00  0.00           C  
ATOM   3341  HB2 GLN   212      62.709  35.316  58.062  1.00  0.00           H  
ATOM   3342  HB3 GLN   212      62.641  33.511  57.807  1.00  0.00           H  
ATOM   3343  CG  GLN   212      64.451  34.603  57.103  1.00  0.00           C  
ATOM   3344  HG2 GLN   212      64.705  35.631  56.845  1.00  0.00           H  
ATOM   3345  HG3 GLN   212      65.003  34.268  57.981  1.00  0.00           H  
ATOM   3346  CD  GLN   212      65.018  33.656  56.027  1.00  0.00           C  
ATOM   3347  OE1 GLN   212      64.605  32.512  55.975  1.00  0.00           O  
ATOM   3348  NE2 GLN   212      65.881  34.037  55.109  1.00  0.00           N  
ATOM   3349 HE21 GLN   212      66.332  34.929  55.258  1.00  0.00           H  
ATOM   3350 HE22 GLN   212      66.090  33.344  54.405  1.00  0.00           H  
ATOM   3351  C   GLN   212      60.524  34.640  56.581  1.00  0.00           C  
ATOM   3352  O   GLN   212      59.862  33.652  56.398  1.00  0.00           O  
ATOM   3353  N   ILE   213      60.053  35.875  56.928  1.00  0.00           N  
ATOM   3354  H   ILE   213      60.752  36.543  57.219  1.00  0.00           H  
ATOM   3355  CA  ILE   213      58.633  36.153  57.285  1.00  0.00           C  
ATOM   3356  HA  ILE   213      58.318  35.382  57.988  1.00  0.00           H  
ATOM   3357  CB  ILE   213      58.552  37.555  58.023  1.00  0.00           C  
ATOM   3358  HB  ILE   213      59.394  38.153  57.674  1.00  0.00           H  
ATOM   3359  CG2 ILE   213      57.268  38.310  57.762  1.00  0.00           C  
ATOM   3360 HG21 ILE   213      56.374  37.727  57.981  1.00  0.00           H  
ATOM   3361 HG22 ILE   213      57.299  39.086  58.527  1.00  0.00           H  
ATOM   3362 HG23 ILE   213      57.081  38.711  56.766  1.00  0.00           H  
ATOM   3363  CG1 ILE   213      58.712  37.361  59.525  1.00  0.00           C  
ATOM   3364 HG12 ILE   213      57.788  36.913  59.889  1.00  0.00           H  
ATOM   3365 HG13 ILE   213      59.351  36.526  59.811  1.00  0.00           H  
ATOM   3366  CD1 ILE   213      59.022  38.587  60.390  1.00  0.00           C  
ATOM   3367 HD11 ILE   213      59.399  38.378  61.392  1.00  0.00           H  
ATOM   3368 HD12 ILE   213      59.873  39.092  59.932  1.00  0.00           H  
ATOM   3369 HD13 ILE   213      58.094  39.151  60.476  1.00  0.00           H  
ATOM   3370  C   ILE   213      57.655  35.967  56.059  1.00  0.00           C  
ATOM   3371  O   ILE   213      56.747  35.150  56.162  1.00  0.00           O  
ATOM   3372  N   LEU   214      57.902  36.651  54.944  1.00  0.00           N  
ATOM   3373  H   LEU   214      58.598  37.379  55.015  1.00  0.00           H  
ATOM   3374  CA  LEU   214      57.235  36.586  53.637  1.00  0.00           C  
ATOM   3375  HA  LEU   214      56.198  36.869  53.815  1.00  0.00           H  
ATOM   3376  CB  LEU   214      57.998  37.399  52.565  1.00  0.00           C  
ATOM   3377  HB2 LEU   214      59.080  37.272  52.531  1.00  0.00           H  
ATOM   3378  HB3 LEU   214      57.701  37.128  51.552  1.00  0.00           H  
ATOM   3379  CG  LEU   214      57.740  38.918  52.771  1.00  0.00           C  
ATOM   3380  HG  LEU   214      58.082  39.238  53.755  1.00  0.00           H  
ATOM   3381  CD1 LEU   214      58.338  39.696  51.680  1.00  0.00           C  
ATOM   3382 HD11 LEU   214      58.267  40.776  51.813  1.00  0.00           H  
ATOM   3383 HD12 LEU   214      59.375  39.450  51.450  1.00  0.00           H  
ATOM   3384 HD13 LEU   214      57.824  39.524  50.734  1.00  0.00           H  
ATOM   3385  CD2 LEU   214      56.206  39.269  52.799  1.00  0.00           C  
ATOM   3386 HD21 LEU   214      55.747  38.876  51.892  1.00  0.00           H  
ATOM   3387 HD22 LEU   214      55.825  38.899  53.751  1.00  0.00           H  
ATOM   3388 HD23 LEU   214      56.040  40.343  52.715  1.00  0.00           H  
ATOM   3389  C   LEU   214      57.045  35.102  53.247  1.00  0.00           C  
ATOM   3390  O   LEU   214      55.954  34.758  52.719  1.00  0.00           O  
ATOM   3391  N   GLU   215      58.132  34.287  53.368  1.00  0.00           N  
ATOM   3392  H   GLU   215      59.021  34.704  53.605  1.00  0.00           H  
ATOM   3393  CA  GLU   215      58.124  32.866  53.036  1.00  0.00           C  
ATOM   3394  HA  GLU   215      57.655  32.717  52.064  1.00  0.00           H  
ATOM   3395  CB  GLU   215      59.587  32.452  52.922  1.00  0.00           C  
ATOM   3396  HB2 GLU   215      60.090  33.155  52.259  1.00  0.00           H  
ATOM   3397  HB3 GLU   215      59.973  32.612  53.928  1.00  0.00           H  
ATOM   3398  CG  GLU   215      59.778  31.038  52.423  1.00  0.00           C  
ATOM   3399  HG2 GLU   215      60.825  30.738  52.460  1.00  0.00           H  
ATOM   3400  HG3 GLU   215      59.293  30.263  53.016  1.00  0.00           H  
ATOM   3401  CD  GLU   215      59.390  30.872  50.951  1.00  0.00           C  
ATOM   3402  OE1 GLU   215      59.761  31.680  50.093  1.00  0.00           O  
ATOM   3403  OE2 GLU   215      58.703  29.958  50.502  1.00  0.00           O  
ATOM   3404  C   GLU   215      57.402  31.972  54.062  1.00  0.00           C  
ATOM   3405  O   GLU   215      56.789  30.949  53.643  1.00  0.00           O  
ATOM   3406  N   LYS   216      57.644  32.197  55.348  1.00  0.00           N  
ATOM   3407  H   LYS   216      58.284  32.922  55.639  1.00  0.00           H  
ATOM   3408  CA  LYS   216      56.961  31.501  56.420  1.00  0.00           C  
ATOM   3409  HA  LYS   216      57.056  30.418  56.343  1.00  0.00           H  
ATOM   3410  CB  LYS   216      57.631  31.981  57.717  1.00  0.00           C  
ATOM   3411  HB2 LYS   216      58.690  31.854  57.490  1.00  0.00           H  
ATOM   3412  HB3 LYS   216      57.386  33.001  58.013  1.00  0.00           H  
ATOM   3413  CG  LYS   216      57.197  31.026  58.886  1.00  0.00           C  
ATOM   3414  HG2 LYS   216      56.190  31.219  59.255  1.00  0.00           H  
ATOM   3415  HG3 LYS   216      57.224  29.991  58.544  1.00  0.00           H  
ATOM   3416  CD  LYS   216      58.186  31.134  60.106  1.00  0.00           C  
ATOM   3417  HD2 LYS   216      58.029  32.115  60.555  1.00  0.00           H  
ATOM   3418  HD3 LYS   216      57.861  30.432  60.873  1.00  0.00           H  
ATOM   3419  CE  LYS   216      59.656  30.822  59.801  1.00  0.00           C  
ATOM   3420  HE2 LYS   216      60.029  31.425  58.973  1.00  0.00           H  
ATOM   3421  HE3 LYS   216      60.152  31.241  60.676  1.00  0.00           H  
ATOM   3422  NZ  LYS   216      59.955  29.410  59.605  1.00  0.00           N  
ATOM   3423  HZ1 LYS   216      59.913  28.939  60.498  1.00  0.00           H  
ATOM   3424  HZ2 LYS   216      59.231  28.994  59.036  1.00  0.00           H  
ATOM   3425  HZ3 LYS   216      60.845  29.214  59.170  1.00  0.00           H  
ATOM   3426  C   LYS   216      55.481  31.783  56.444  1.00  0.00           C  
ATOM   3427  O   LYS   216      54.680  30.882  56.654  1.00  0.00           O  
ATOM   3428  N   GLY   217      55.114  32.962  56.095  1.00  0.00           N  
ATOM   3429  H   GLY   217      55.769  33.720  55.964  1.00  0.00           H  
ATOM   3430  CA  GLY   217      53.713  33.328  55.916  1.00  0.00           C  
ATOM   3431  HA2 GLY   217      53.191  33.064  56.836  1.00  0.00           H  
ATOM   3432  HA3 GLY   217      53.499  34.389  55.791  1.00  0.00           H  
ATOM   3433  C   GLY   217      53.031  32.614  54.800  1.00  0.00           C  
ATOM   3434  O   GLY   217      51.968  31.998  54.961  1.00  0.00           O  
ATOM   3435  N   ALA   218      53.776  32.520  53.666  1.00  0.00           N  
ATOM   3436  H   ALA   218      54.603  33.070  53.481  1.00  0.00           H  
ATOM   3437  CA  ALA   218      53.330  31.808  52.459  1.00  0.00           C  
ATOM   3438  HA  ALA   218      52.342  32.255  52.355  1.00  0.00           H  
ATOM   3439  CB  ALA   218      54.225  32.164  51.250  1.00  0.00           C  
ATOM   3440  HB1 ALA   218      54.157  33.224  51.003  1.00  0.00           H  
ATOM   3441  HB2 ALA   218      55.235  32.002  51.625  1.00  0.00           H  
ATOM   3442  HB3 ALA   218      54.021  31.611  50.334  1.00  0.00           H  
ATOM   3443  C   ALA   218      53.211  30.307  52.631  1.00  0.00           C  
ATOM   3444  O   ALA   218      52.267  29.557  52.216  1.00  0.00           O  
ATOM   3445  N   ALA   219      54.224  29.684  53.330  1.00  0.00           N  
ATOM   3446  H   ALA   219      55.013  30.282  53.529  1.00  0.00           H  
ATOM   3447  CA  ALA   219      54.344  28.255  53.658  1.00  0.00           C  
ATOM   3448  HA  ALA   219      54.482  27.615  52.786  1.00  0.00           H  
ATOM   3449  CB  ALA   219      55.731  28.108  54.356  1.00  0.00           C  
ATOM   3450  HB1 ALA   219      55.774  28.753  55.234  1.00  0.00           H  
ATOM   3451  HB2 ALA   219      56.059  27.105  54.630  1.00  0.00           H  
ATOM   3452  HB3 ALA   219      56.545  28.489  53.739  1.00  0.00           H  
ATOM   3453  C   ALA   219      53.078  27.890  54.454  1.00  0.00           C  
ATOM   3454  O   ALA   219      52.232  27.054  54.009  1.00  0.00           O  
ATOM   3455  N   LYS   220      52.765  28.624  55.504  1.00  0.00           N  
ATOM   3456  H   LYS   220      53.431  29.368  55.652  1.00  0.00           H  
ATOM   3457  CA  LYS   220      51.648  28.275  56.352  1.00  0.00           C  
ATOM   3458  HA  LYS   220      51.745  27.208  56.555  1.00  0.00           H  
ATOM   3459  CB  LYS   220      51.847  29.049  57.691  1.00  0.00           C  
ATOM   3460  HB2 LYS   220      52.062  30.097  57.479  1.00  0.00           H  
ATOM   3461  HB3 LYS   220      50.959  28.980  58.319  1.00  0.00           H  
ATOM   3462  CG  LYS   220      53.089  28.513  58.509  1.00  0.00           C  
ATOM   3463  HG2 LYS   220      52.872  27.461  58.695  1.00  0.00           H  
ATOM   3464  HG3 LYS   220      53.924  28.756  57.852  1.00  0.00           H  
ATOM   3465  CD  LYS   220      53.469  29.398  59.713  1.00  0.00           C  
ATOM   3466  HD2 LYS   220      53.641  30.393  59.303  1.00  0.00           H  
ATOM   3467  HD3 LYS   220      52.506  29.456  60.220  1.00  0.00           H  
ATOM   3468  CE  LYS   220      54.610  28.895  60.601  1.00  0.00           C  
ATOM   3469  HE2 LYS   220      55.514  28.879  59.992  1.00  0.00           H  
ATOM   3470  HE3 LYS   220      54.709  29.484  61.513  1.00  0.00           H  
ATOM   3471  NZ  LYS   220      54.583  27.478  60.916  1.00  0.00           N  
ATOM   3472  HZ1 LYS   220      55.201  27.263  61.685  1.00  0.00           H  
ATOM   3473  HZ2 LYS   220      53.670  27.245  61.281  1.00  0.00           H  
ATOM   3474  HZ3 LYS   220      54.669  26.894  60.097  1.00  0.00           H  
ATOM   3475  C   LYS   220      50.344  28.560  55.700  1.00  0.00           C  
ATOM   3476  O   LYS   220      49.349  27.934  55.989  1.00  0.00           O  
ATOM   3477  N   ARG   221      50.228  29.538  54.811  1.00  0.00           N  
ATOM   3478  H   ARG   221      51.110  29.963  54.564  1.00  0.00           H  
ATOM   3479  CA  ARG   221      49.120  29.796  53.817  1.00  0.00           C  
ATOM   3480  HA  ARG   221      48.267  29.913  54.485  1.00  0.00           H  
ATOM   3481  CB  ARG   221      49.465  31.120  53.172  1.00  0.00           C  
ATOM   3482  HB2 ARG   221      49.782  31.775  53.983  1.00  0.00           H  
ATOM   3483  HB3 ARG   221      50.265  31.085  52.433  1.00  0.00           H  
ATOM   3484  CG  ARG   221      48.218  31.611  52.377  1.00  0.00           C  
ATOM   3485  HG2 ARG   221      48.107  30.980  51.495  1.00  0.00           H  
ATOM   3486  HG3 ARG   221      47.374  31.482  53.054  1.00  0.00           H  
ATOM   3487  CD  ARG   221      48.489  33.068  52.087  1.00  0.00           C  
ATOM   3488  HD2 ARG   221      49.012  33.473  52.954  1.00  0.00           H  
ATOM   3489  HD3 ARG   221      49.182  33.161  51.251  1.00  0.00           H  
ATOM   3490  NE  ARG   221      47.250  33.877  51.896  1.00  0.00           N  
ATOM   3491  HE  ARG   221      46.407  33.674  52.415  1.00  0.00           H  
ATOM   3492  CZ  ARG   221      47.030  34.941  51.142  1.00  0.00           C  
ATOM   3493  NH1 ARG   221      47.988  35.483  50.528  1.00  0.00           N  
ATOM   3494 HH11 ARG   221      48.928  35.251  50.818  1.00  0.00           H  
ATOM   3495 HH12 ARG   221      47.798  36.204  49.847  1.00  0.00           H  
ATOM   3496  NH2 ARG   221      45.833  35.395  51.060  1.00  0.00           N  
ATOM   3497 HH21 ARG   221      45.104  35.098  51.692  1.00  0.00           H  
ATOM   3498 HH22 ARG   221      45.757  36.153  50.397  1.00  0.00           H  
ATOM   3499  C   ARG   221      48.950  28.677  52.774  1.00  0.00           C  
ATOM   3500  O   ARG   221      47.846  28.371  52.472  1.00  0.00           O  
ATOM   3501  N   THR   222      50.012  28.117  52.213  1.00  0.00           N  
ATOM   3502  H   THR   222      50.963  28.416  52.378  1.00  0.00           H  
ATOM   3503  CA  THR   222      49.810  27.083  51.165  1.00  0.00           C  
ATOM   3504  HA  THR   222      48.990  27.412  50.527  1.00  0.00           H  
ATOM   3505  CB  THR   222      51.126  27.021  50.291  1.00  0.00           C  
ATOM   3506  HB  THR   222      51.976  26.669  50.875  1.00  0.00           H  
ATOM   3507  CG2 THR   222      51.117  26.239  48.994  1.00  0.00           C  
ATOM   3508 HG21 THR   222      51.428  25.238  49.294  1.00  0.00           H  
ATOM   3509 HG22 THR   222      50.112  26.253  48.571  1.00  0.00           H  
ATOM   3510 HG23 THR   222      51.821  26.565  48.228  1.00  0.00           H  
ATOM   3511  OG1 THR   222      51.340  28.356  49.917  1.00  0.00           O  
ATOM   3512  HG1 THR   222      51.667  28.879  50.653  1.00  0.00           H  
ATOM   3513  C   THR   222      49.472  25.720  51.678  1.00  0.00           C  
ATOM   3514  O   THR   222      48.751  25.022  51.009  1.00  0.00           O  
ATOM   3515  N   THR   223      49.954  25.264  52.819  1.00  0.00           N  
ATOM   3516  H   THR   223      50.623  25.861  53.283  1.00  0.00           H  
ATOM   3517  CA  THR   223      49.411  24.139  53.594  1.00  0.00           C  
ATOM   3518  HA  THR   223      49.520  23.272  52.942  1.00  0.00           H  
ATOM   3519  CB  THR   223      50.293  23.837  54.840  1.00  0.00           C  
ATOM   3520  HB  THR   223      49.985  22.965  55.418  1.00  0.00           H  
ATOM   3521  CG2 THR   223      51.800  23.564  54.448  1.00  0.00           C  
ATOM   3522 HG21 THR   223      52.296  23.093  55.297  1.00  0.00           H  
ATOM   3523 HG22 THR   223      51.701  22.747  53.734  1.00  0.00           H  
ATOM   3524 HG23 THR   223      52.335  24.452  54.112  1.00  0.00           H  
ATOM   3525  OG1 THR   223      50.318  24.942  55.712  1.00  0.00           O  
ATOM   3526  HG1 THR   223      50.977  24.792  56.394  1.00  0.00           H  
ATOM   3527  C   THR   223      47.937  24.173  53.907  1.00  0.00           C  
ATOM   3528  O   THR   223      47.186  23.312  53.492  1.00  0.00           O  
ATOM   3529  N   ALA   224      47.441  25.401  54.386  1.00  0.00           N  
ATOM   3530  H   ALA   224      47.981  26.221  54.622  1.00  0.00           H  
ATOM   3531  CA  ALA   224      45.966  25.641  54.520  1.00  0.00           C  
ATOM   3532  HA  ALA   224      45.465  24.972  55.219  1.00  0.00           H  
ATOM   3533  CB  ALA   224      45.675  27.040  55.139  1.00  0.00           C  
ATOM   3534  HB1 ALA   224      44.591  27.118  55.230  1.00  0.00           H  
ATOM   3535  HB2 ALA   224      46.042  27.157  56.159  1.00  0.00           H  
ATOM   3536  HB3 ALA   224      46.037  27.884  54.553  1.00  0.00           H  
ATOM   3537  C   ALA   224      45.125  25.524  53.208  1.00  0.00           C  
ATOM   3538  O   ALA   224      43.987  25.003  53.197  1.00  0.00           O  
ATOM   3539  N   ALA   225      45.697  25.882  52.043  1.00  0.00           N  
ATOM   3540  H   ALA   225      46.642  26.235  52.094  1.00  0.00           H  
ATOM   3541  CA  ALA   225      45.221  25.674  50.692  1.00  0.00           C  
ATOM   3542  HA  ALA   225      44.225  26.112  50.629  1.00  0.00           H  
ATOM   3543  CB  ALA   225      46.051  26.465  49.641  1.00  0.00           C  
ATOM   3544  HB1 ALA   225      45.628  26.527  48.638  1.00  0.00           H  
ATOM   3545  HB2 ALA   225      45.950  27.497  49.978  1.00  0.00           H  
ATOM   3546  HB3 ALA   225      47.080  26.108  49.685  1.00  0.00           H  
ATOM   3547  C   ALA   225      44.955  24.233  50.337  1.00  0.00           C  
ATOM   3548  O   ALA   225      43.978  23.862  49.705  1.00  0.00           O  
ATOM   3549  N   THR   226      45.664  23.189  50.915  1.00  0.00           N  
ATOM   3550  H   THR   226      46.467  23.457  51.465  1.00  0.00           H  
ATOM   3551  CA  THR   226      45.481  21.716  50.767  1.00  0.00           C  
ATOM   3552  HA  THR   226      44.892  21.497  49.877  1.00  0.00           H  
ATOM   3553  CB  THR   226      46.770  20.949  50.655  1.00  0.00           C  
ATOM   3554  HB  THR   226      47.305  21.091  51.594  1.00  0.00           H  
ATOM   3555  CG2 THR   226      46.592  19.431  50.705  1.00  0.00           C  
ATOM   3556 HG21 THR   226      45.847  19.131  49.968  1.00  0.00           H  
ATOM   3557 HG22 THR   226      47.550  18.930  50.569  1.00  0.00           H  
ATOM   3558 HG23 THR   226      46.242  19.027  51.655  1.00  0.00           H  
ATOM   3559  OG1 THR   226      47.531  21.407  49.615  1.00  0.00           O  
ATOM   3560  HG1 THR   226      47.134  21.059  48.813  1.00  0.00           H  
ATOM   3561  C   THR   226      44.682  21.249  51.963  1.00  0.00           C  
ATOM   3562  O   THR   226      43.941  20.329  51.854  1.00  0.00           O  
ATOM   3563  N   LEU   227      44.869  21.755  53.145  1.00  0.00           N  
ATOM   3564  H   LEU   227      45.536  22.490  53.331  1.00  0.00           H  
ATOM   3565  CA  LEU   227      44.213  21.236  54.407  1.00  0.00           C  
ATOM   3566  HA  LEU   227      43.969  20.181  54.285  1.00  0.00           H  
ATOM   3567  CB  LEU   227      45.250  21.394  55.464  1.00  0.00           C  
ATOM   3568  HB2 LEU   227      45.468  22.459  55.380  1.00  0.00           H  
ATOM   3569  HB3 LEU   227      44.836  21.130  56.437  1.00  0.00           H  
ATOM   3570  CG  LEU   227      46.548  20.604  55.239  1.00  0.00           C  
ATOM   3571  HG  LEU   227      46.903  20.877  54.245  1.00  0.00           H  
ATOM   3572  CD1 LEU   227      47.531  21.084  56.342  1.00  0.00           C  
ATOM   3573 HD11 LEU   227      47.006  21.195  57.292  1.00  0.00           H  
ATOM   3574 HD12 LEU   227      48.337  20.367  56.189  1.00  0.00           H  
ATOM   3575 HD13 LEU   227      47.974  22.032  56.040  1.00  0.00           H  
ATOM   3576  CD2 LEU   227      46.207  19.168  55.402  1.00  0.00           C  
ATOM   3577 HD21 LEU   227      45.717  18.846  54.483  1.00  0.00           H  
ATOM   3578 HD22 LEU   227      47.123  18.577  55.388  1.00  0.00           H  
ATOM   3579 HD23 LEU   227      45.534  18.963  56.234  1.00  0.00           H  
ATOM   3580  C   LEU   227      42.866  21.800  54.814  1.00  0.00           C  
ATOM   3581  O   LEU   227      42.132  21.048  55.502  1.00  0.00           O  
ATOM   3582  N   MET   228      42.584  23.031  54.567  1.00  0.00           N  
ATOM   3583  H   MET   228      43.188  23.540  53.938  1.00  0.00           H  
ATOM   3584  CA  MET   228      41.471  23.829  55.104  1.00  0.00           C  
ATOM   3585  HA  MET   228      40.875  23.074  55.617  1.00  0.00           H  
ATOM   3586  CB  MET   228      42.084  24.839  56.112  1.00  0.00           C  
ATOM   3587  HB2 MET   228      43.047  25.217  55.767  1.00  0.00           H  
ATOM   3588  HB3 MET   228      41.420  25.700  56.194  1.00  0.00           H  
ATOM   3589  CG  MET   228      42.296  24.271  57.520  1.00  0.00           C  
ATOM   3590  HG2 MET   228      43.199  23.661  57.502  1.00  0.00           H  
ATOM   3591  HG3 MET   228      42.422  25.151  58.151  1.00  0.00           H  
ATOM   3592  SD  MET   228      41.132  23.146  58.403  1.00  0.00           S  
ATOM   3593  CE  MET   228      39.897  24.364  58.878  1.00  0.00           C  
ATOM   3594  HE1 MET   228      39.523  24.997  58.073  1.00  0.00           H  
ATOM   3595  HE2 MET   228      39.056  23.872  59.366  1.00  0.00           H  
ATOM   3596  HE3 MET   228      40.356  24.983  59.649  1.00  0.00           H  
ATOM   3597  C   MET   228      40.522  24.482  54.096  1.00  0.00           C  
ATOM   3598  O   MET   228      39.679  25.316  54.495  1.00  0.00           O  
ATOM   3599  N   ASN   229      40.539  24.173  52.817  1.00  0.00           N  
ATOM   3600  H   ASN   229      41.129  23.420  52.491  1.00  0.00           H  
ATOM   3601  CA  ASN   229      39.764  24.903  51.763  1.00  0.00           C  
ATOM   3602  HA  ASN   229      40.063  24.344  50.876  1.00  0.00           H  
ATOM   3603  CB  ASN   229      38.223  24.711  51.865  1.00  0.00           C  
ATOM   3604  HB2 ASN   229      37.782  25.475  52.505  1.00  0.00           H  
ATOM   3605  HB3 ASN   229      37.710  24.733  50.903  1.00  0.00           H  
ATOM   3606  CG  ASN   229      37.653  23.419  52.533  1.00  0.00           C  
ATOM   3607  OD1 ASN   229      37.596  22.342  51.903  1.00  0.00           O  
ATOM   3608  ND2 ASN   229      37.388  23.471  53.824  1.00  0.00           N  
ATOM   3609 HD21 ASN   229      36.898  22.696  54.247  1.00  0.00           H  
ATOM   3610 HD22 ASN   229      37.340  24.355  54.311  1.00  0.00           H  
ATOM   3611  C   ASN   229      40.136  26.373  51.387  1.00  0.00           C  
ATOM   3612  O   ASN   229      39.283  27.018  50.793  1.00  0.00           O  
ATOM   3613  N   ALA   230      41.353  26.825  51.678  1.00  0.00           N  
ATOM   3614  H   ALA   230      42.054  26.163  51.978  1.00  0.00           H  
ATOM   3615  CA  ALA   230      41.794  28.219  51.513  1.00  0.00           C  
ATOM   3616  HA  ALA   230      40.928  28.869  51.640  1.00  0.00           H  
ATOM   3617  CB  ALA   230      42.947  28.474  52.468  1.00  0.00           C  
ATOM   3618  HB1 ALA   230      42.614  28.517  53.505  1.00  0.00           H  
ATOM   3619  HB2 ALA   230      43.739  27.737  52.332  1.00  0.00           H  
ATOM   3620  HB3 ALA   230      43.486  29.414  52.352  1.00  0.00           H  
ATOM   3621  C   ALA   230      42.203  28.548  50.056  1.00  0.00           C  
ATOM   3622  O   ALA   230      42.612  27.638  49.275  1.00  0.00           O  
ATOM   3623  N   TYR   231      42.115  29.803  49.588  1.00  0.00           N  
ATOM   3624  H   TYR   231      41.657  30.421  50.243  1.00  0.00           H  
ATOM   3625  CA  TYR   231      42.423  30.339  48.292  1.00  0.00           C  
ATOM   3626  HA  TYR   231      43.256  29.733  47.934  1.00  0.00           H  
ATOM   3627  CB  TYR   231      41.213  30.322  47.394  1.00  0.00           C  
ATOM   3628  HB2 TYR   231      40.364  30.785  47.897  1.00  0.00           H  
ATOM   3629  HB3 TYR   231      41.480  30.908  46.515  1.00  0.00           H  
ATOM   3630  CG  TYR   231      40.640  28.994  46.950  1.00  0.00           C  
ATOM   3631  CD1 TYR   231      39.784  28.227  47.724  1.00  0.00           C  
ATOM   3632  HD1 TYR   231      39.480  28.555  48.707  1.00  0.00           H  
ATOM   3633  CE1 TYR   231      39.314  26.987  47.197  1.00  0.00           C  
ATOM   3634  HE1 TYR   231      38.716  26.312  47.791  1.00  0.00           H  
ATOM   3635  CZ  TYR   231      39.701  26.507  45.957  1.00  0.00           C  
ATOM   3636  OH  TYR   231      39.279  25.273  45.549  1.00  0.00           O  
ATOM   3637  HH  TYR   231      38.620  24.956  46.170  1.00  0.00           H  
ATOM   3638  CE2 TYR   231      40.624  27.242  45.172  1.00  0.00           C  
ATOM   3639  HE2 TYR   231      40.833  26.881  44.176  1.00  0.00           H  
ATOM   3640  CD2 TYR   231      41.028  28.523  45.685  1.00  0.00           C  
ATOM   3641  HD2 TYR   231      41.679  29.129  45.071  1.00  0.00           H  
ATOM   3642  C   TYR   231      42.992  31.807  48.343  1.00  0.00           C  
ATOM   3643  O   TYR   231      42.222  32.685  48.664  1.00  0.00           O  
ATOM   3644  N   SER   232      44.222  32.070  47.961  1.00  0.00           N  
ATOM   3645  H   SER   232      44.682  31.288  47.518  1.00  0.00           H  
ATOM   3646  CA  SER   232      44.941  33.333  48.006  1.00  0.00           C  
ATOM   3647  HA  SER   232      45.045  33.634  49.048  1.00  0.00           H  
ATOM   3648  CB  SER   232      46.300  33.034  47.403  1.00  0.00           C  
ATOM   3649  HB2 SER   232      46.692  32.141  47.890  1.00  0.00           H  
ATOM   3650  HB3 SER   232      46.188  32.905  46.326  1.00  0.00           H  
ATOM   3651  OG  SER   232      47.121  34.132  47.676  1.00  0.00           O  
ATOM   3652  HG  SER   232      48.027  33.816  47.656  1.00  0.00           H  
ATOM   3653  C   SER   232      44.181  34.325  47.094  1.00  0.00           C  
ATOM   3654  O   SER   232      43.960  35.496  47.390  1.00  0.00           O  
ATOM   3655  N   SER   233      43.643  33.823  45.971  1.00  0.00           N  
ATOM   3656  H   SER   233      43.825  32.867  45.701  1.00  0.00           H  
ATOM   3657  CA  SER   233      42.821  34.575  45.028  1.00  0.00           C  
ATOM   3658  HA  SER   233      43.426  35.454  44.804  1.00  0.00           H  
ATOM   3659  CB  SER   233      42.540  33.791  43.718  1.00  0.00           C  
ATOM   3660  HB2 SER   233      41.813  34.342  43.122  1.00  0.00           H  
ATOM   3661  HB3 SER   233      43.469  33.660  43.164  1.00  0.00           H  
ATOM   3662  OG  SER   233      41.945  32.477  44.021  1.00  0.00           O  
ATOM   3663  HG  SER   233      42.587  31.957  44.510  1.00  0.00           H  
ATOM   3664  C   SER   233      41.430  35.102  45.622  1.00  0.00           C  
ATOM   3665  O   SER   233      40.955  36.071  45.065  1.00  0.00           O  
ATOM   3666  N   ARG   234      40.918  34.477  46.671  1.00  0.00           N  
ATOM   3667  H   ARG   234      41.484  33.798  47.160  1.00  0.00           H  
ATOM   3668  CA  ARG   234      39.591  34.828  47.257  1.00  0.00           C  
ATOM   3669  HA  ARG   234      39.138  35.642  46.690  1.00  0.00           H  
ATOM   3670  CB  ARG   234      38.678  33.556  47.262  1.00  0.00           C  
ATOM   3671  HB2 ARG   234      39.055  32.885  48.035  1.00  0.00           H  
ATOM   3672  HB3 ARG   234      37.684  33.876  47.572  1.00  0.00           H  
ATOM   3673  CG  ARG   234      38.563  32.866  45.899  1.00  0.00           C  
ATOM   3674  HG2 ARG   234      38.160  33.571  45.172  1.00  0.00           H  
ATOM   3675  HG3 ARG   234      39.558  32.569  45.568  1.00  0.00           H  
ATOM   3676  CD  ARG   234      37.738  31.605  45.932  1.00  0.00           C  
ATOM   3677  HD2 ARG   234      38.043  30.963  46.759  1.00  0.00           H  
ATOM   3678  HD3 ARG   234      36.669  31.813  45.915  1.00  0.00           H  
ATOM   3679  NE  ARG   234      37.964  30.745  44.739  1.00  0.00           N  
ATOM   3680  HE  ARG   234      38.648  31.107  44.090  1.00  0.00           H  
ATOM   3681  CZ  ARG   234      37.528  29.485  44.498  1.00  0.00           C  
ATOM   3682  NH1 ARG   234      36.730  28.955  45.351  1.00  0.00           N  
ATOM   3683 HH11 ARG   234      36.459  29.557  46.115  1.00  0.00           H  
ATOM   3684 HH12 ARG   234      36.408  28.000  45.416  1.00  0.00           H  
ATOM   3685  NH2 ARG   234      37.938  28.744  43.559  1.00  0.00           N  
ATOM   3686 HH21 ARG   234      38.785  29.130  43.167  1.00  0.00           H  
ATOM   3687 HH22 ARG   234      37.679  27.768  43.519  1.00  0.00           H  
ATOM   3688  C   ARG   234      39.799  35.364  48.706  1.00  0.00           C  
ATOM   3689  O   ARG   234      38.852  35.685  49.443  1.00  0.00           O  
ATOM   3690  N   SER   235      41.027  35.540  49.137  1.00  0.00           N  
ATOM   3691  H   SER   235      41.753  35.375  48.456  1.00  0.00           H  
ATOM   3692  CA  SER   235      41.431  36.105  50.468  1.00  0.00           C  
ATOM   3693  HA  SER   235      40.587  36.466  51.056  1.00  0.00           H  
ATOM   3694  CB  SER   235      42.108  35.069  51.404  1.00  0.00           C  
ATOM   3695  HB2 SER   235      42.407  35.681  52.255  1.00  0.00           H  
ATOM   3696  HB3 SER   235      41.375  34.339  51.746  1.00  0.00           H  
ATOM   3697  OG  SER   235      43.225  34.421  50.915  1.00  0.00           O  
ATOM   3698  HG  SER   235      42.795  33.646  50.545  1.00  0.00           H  
ATOM   3699  C   SER   235      42.307  37.384  50.325  1.00  0.00           C  
ATOM   3700  O   SER   235      42.951  37.588  49.295  1.00  0.00           O  
ATOM   3701  N   HIE   236      42.289  38.218  51.354  1.00  0.00           N  
ATOM   3702  H   HIE   236      41.721  37.887  52.121  1.00  0.00           H  
ATOM   3703  CA  HIE   236      43.179  39.358  51.600  1.00  0.00           C  
ATOM   3704  HA  HIE   236      43.556  39.759  50.659  1.00  0.00           H  
ATOM   3705  CB  HIE   236      42.409  40.610  52.135  1.00  0.00           C  
ATOM   3706  HB2 HIE   236      42.238  40.592  53.211  1.00  0.00           H  
ATOM   3707  HB3 HIE   236      43.074  41.470  52.050  1.00  0.00           H  
ATOM   3708  CG  HIE   236      41.115  41.000  51.542  1.00  0.00           C  
ATOM   3709  ND1 HIE   236      40.988  41.816  50.382  1.00  0.00           N  
ATOM   3710  CE1 HIE   236      39.657  41.969  50.224  1.00  0.00           C  
ATOM   3711  HE1 HIE   236      39.209  42.739  49.614  1.00  0.00           H  
ATOM   3712  NE2 HIE   236      38.996  41.239  51.120  1.00  0.00           N  
ATOM   3713  HE2 HIE   236      37.986  41.237  51.117  1.00  0.00           H  
ATOM   3714  CD2 HIE   236      39.911  40.583  51.909  1.00  0.00           C  
ATOM   3715  HD2 HIE   236      39.640  39.983  52.765  1.00  0.00           H  
ATOM   3716  C   HIE   236      44.277  39.002  52.514  1.00  0.00           C  
ATOM   3717  O   HIE   236      44.112  38.184  53.436  1.00  0.00           O  
ATOM   3718  N   SER   237      45.306  39.790  52.350  1.00  0.00           N  
ATOM   3719  H   SER   237      45.218  40.617  51.777  1.00  0.00           H  
ATOM   3720  CA  SER   237      46.586  39.653  52.995  1.00  0.00           C  
ATOM   3721  HA  SER   237      46.392  39.036  53.873  1.00  0.00           H  
ATOM   3722  CB  SER   237      47.538  38.719  52.229  1.00  0.00           C  
ATOM   3723  HB2 SER   237      46.970  37.917  51.757  1.00  0.00           H  
ATOM   3724  HB3 SER   237      48.065  39.266  51.447  1.00  0.00           H  
ATOM   3725  OG  SER   237      48.494  38.353  53.182  1.00  0.00           O  
ATOM   3726  HG  SER   237      49.344  38.520  52.768  1.00  0.00           H  
ATOM   3727  C   SER   237      47.164  40.947  53.521  1.00  0.00           C  
ATOM   3728  O   SER   237      47.301  41.816  52.642  1.00  0.00           O  
ATOM   3729  N   VAL   238      47.328  41.133  54.843  1.00  0.00           N  
ATOM   3730  H   VAL   238      47.062  40.343  55.414  1.00  0.00           H  
ATOM   3731  CA  VAL   238      47.591  42.365  55.546  1.00  0.00           C  
ATOM   3732  HA  VAL   238      47.539  43.171  54.814  1.00  0.00           H  
ATOM   3733  CB  VAL   238      46.437  42.788  56.468  1.00  0.00           C  
ATOM   3734  HB  VAL   238      46.467  42.045  57.265  1.00  0.00           H  
ATOM   3735  CG1 VAL   238      46.665  44.171  57.094  1.00  0.00           C  
ATOM   3736 HG11 VAL   238      46.033  44.205  57.982  1.00  0.00           H  
ATOM   3737 HG12 VAL   238      47.677  44.197  57.496  1.00  0.00           H  
ATOM   3738 HG13 VAL   238      46.532  45.014  56.416  1.00  0.00           H  
ATOM   3739  CG2 VAL   238      45.060  42.833  55.720  1.00  0.00           C  
ATOM   3740 HG21 VAL   238      44.219  42.918  56.408  1.00  0.00           H  
ATOM   3741 HG22 VAL   238      45.031  43.765  55.156  1.00  0.00           H  
ATOM   3742 HG23 VAL   238      44.805  41.998  55.067  1.00  0.00           H  
ATOM   3743  C   VAL   238      48.947  42.168  56.243  1.00  0.00           C  
ATOM   3744  O   VAL   238      49.000  41.643  57.342  1.00  0.00           O  
ATOM   3745  N   PHE   239      50.100  42.667  55.607  1.00  0.00           N  
ATOM   3746  H   PHE   239      50.011  43.102  54.701  1.00  0.00           H  
ATOM   3747  CA  PHE   239      51.381  42.877  56.334  1.00  0.00           C  
ATOM   3748  HA  PHE   239      51.451  42.025  57.011  1.00  0.00           H  
ATOM   3749  CB  PHE   239      52.440  42.820  55.274  1.00  0.00           C  
ATOM   3750  HB2 PHE   239      52.484  41.847  54.785  1.00  0.00           H  
ATOM   3751  HB3 PHE   239      52.288  43.515  54.449  1.00  0.00           H  
ATOM   3752  CG  PHE   239      53.811  43.022  55.783  1.00  0.00           C  
ATOM   3753  CD1 PHE   239      54.230  44.337  56.038  1.00  0.00           C  
ATOM   3754  HD1 PHE   239      53.615  45.171  55.733  1.00  0.00           H  
ATOM   3755  CE1 PHE   239      55.558  44.561  56.475  1.00  0.00           C  
ATOM   3756  HE1 PHE   239      55.908  45.575  56.603  1.00  0.00           H  
ATOM   3757  CZ  PHE   239      56.427  43.495  56.682  1.00  0.00           C  
ATOM   3758  HZ  PHE   239      57.387  43.706  57.130  1.00  0.00           H  
ATOM   3759  CE2 PHE   239      56.008  42.157  56.504  1.00  0.00           C  
ATOM   3760  HE2 PHE   239      56.719  41.360  56.665  1.00  0.00           H  
ATOM   3761  CD2 PHE   239      54.732  41.903  55.955  1.00  0.00           C  
ATOM   3762  HD2 PHE   239      54.423  40.913  55.655  1.00  0.00           H  
ATOM   3763  C   PHE   239      51.350  44.246  57.041  1.00  0.00           C  
ATOM   3764  O   PHE   239      50.588  45.155  56.658  1.00  0.00           O  
ATOM   3765  N   SER   240      52.041  44.414  58.143  1.00  0.00           N  
ATOM   3766  H   SER   240      52.540  43.602  58.478  1.00  0.00           H  
ATOM   3767  CA  SER   240      52.266  45.710  58.805  1.00  0.00           C  
ATOM   3768  HA  SER   240      52.151  46.470  58.032  1.00  0.00           H  
ATOM   3769  CB  SER   240      51.115  46.016  59.840  1.00  0.00           C  
ATOM   3770  HB2 SER   240      50.082  45.759  59.606  1.00  0.00           H  
ATOM   3771  HB3 SER   240      51.398  45.503  60.758  1.00  0.00           H  
ATOM   3772  OG  SER   240      51.166  47.409  60.080  1.00  0.00           O  
ATOM   3773  HG  SER   240      50.321  47.772  59.804  1.00  0.00           H  
ATOM   3774  C   SER   240      53.616  45.790  59.567  1.00  0.00           C  
ATOM   3775  O   SER   240      54.087  44.779  60.049  1.00  0.00           O  
ATOM   3776  N   VAL   241      54.122  47.045  59.580  1.00  0.00           N  
ATOM   3777  H   VAL   241      53.584  47.827  59.234  1.00  0.00           H  
ATOM   3778  CA  VAL   241      55.444  47.368  60.196  1.00  0.00           C  
ATOM   3779  HA  VAL   241      55.757  46.451  60.693  1.00  0.00           H  
ATOM   3780  CB  VAL   241      56.495  47.599  59.136  1.00  0.00           C  
ATOM   3781  HB  VAL   241      56.580  46.716  58.501  1.00  0.00           H  
ATOM   3782  CG1 VAL   241      56.349  48.843  58.152  1.00  0.00           C  
ATOM   3783 HG11 VAL   241      55.395  48.735  57.637  1.00  0.00           H  
ATOM   3784 HG12 VAL   241      56.496  49.721  58.781  1.00  0.00           H  
ATOM   3785 HG13 VAL   241      57.203  48.784  57.476  1.00  0.00           H  
ATOM   3786  CG2 VAL   241      57.862  47.790  59.756  1.00  0.00           C  
ATOM   3787 HG21 VAL   241      57.904  48.710  60.339  1.00  0.00           H  
ATOM   3788 HG22 VAL   241      58.021  46.888  60.347  1.00  0.00           H  
ATOM   3789 HG23 VAL   241      58.598  47.816  58.953  1.00  0.00           H  
ATOM   3790  C   VAL   241      55.218  48.468  61.200  1.00  0.00           C  
ATOM   3791  O   VAL   241      54.950  49.597  60.926  1.00  0.00           O  
ATOM   3792  N   THR   242      55.349  48.008  62.446  1.00  0.00           N  
ATOM   3793  H   THR   242      55.596  47.038  62.587  1.00  0.00           H  
ATOM   3794  CA  THR   242      55.352  48.794  63.647  1.00  0.00           C  
ATOM   3795  HA  THR   242      54.776  49.695  63.438  1.00  0.00           H  
ATOM   3796  CB  THR   242      54.727  48.150  64.851  1.00  0.00           C  
ATOM   3797  HB  THR   242      55.334  47.282  65.108  1.00  0.00           H  
ATOM   3798  CG2 THR   242      54.480  49.011  66.121  1.00  0.00           C  
ATOM   3799 HG21 THR   242      53.938  48.449  66.882  1.00  0.00           H  
ATOM   3800 HG22 THR   242      55.421  49.400  66.511  1.00  0.00           H  
ATOM   3801 HG23 THR   242      53.824  49.832  65.833  1.00  0.00           H  
ATOM   3802  OG1 THR   242      53.401  47.778  64.520  1.00  0.00           O  
ATOM   3803  HG1 THR   242      53.479  47.087  63.858  1.00  0.00           H  
ATOM   3804  C   THR   242      56.736  49.299  64.001  1.00  0.00           C  
ATOM   3805  O   THR   242      57.640  48.456  64.252  1.00  0.00           O  
ATOM   3806  N   ILE   243      56.984  50.641  64.128  1.00  0.00           N  
ATOM   3807  H   ILE   243      56.199  51.275  64.067  1.00  0.00           H  
ATOM   3808  CA  ILE   243      58.198  51.203  64.728  1.00  0.00           C  
ATOM   3809  HA  ILE   243      58.802  50.321  64.939  1.00  0.00           H  
ATOM   3810  CB  ILE   243      58.935  52.071  63.627  1.00  0.00           C  
ATOM   3811  HB  ILE   243      59.745  52.627  64.099  1.00  0.00           H  
ATOM   3812  CG2 ILE   243      59.591  51.091  62.646  1.00  0.00           C  
ATOM   3813 HG21 ILE   243      60.141  50.379  63.261  1.00  0.00           H  
ATOM   3814 HG22 ILE   243      58.706  50.723  62.127  1.00  0.00           H  
ATOM   3815 HG23 ILE   243      60.267  51.590  61.951  1.00  0.00           H  
ATOM   3816  CG1 ILE   243      57.964  53.068  62.878  1.00  0.00           C  
ATOM   3817 HG12 ILE   243      57.155  52.534  62.380  1.00  0.00           H  
ATOM   3818 HG13 ILE   243      57.492  53.691  63.637  1.00  0.00           H  
ATOM   3819  CD1 ILE   243      58.695  53.981  61.881  1.00  0.00           C  
ATOM   3820 HD11 ILE   243      59.278  54.733  62.413  1.00  0.00           H  
ATOM   3821 HD12 ILE   243      59.233  53.358  61.166  1.00  0.00           H  
ATOM   3822 HD13 ILE   243      57.878  54.582  61.484  1.00  0.00           H  
ATOM   3823  C   ILE   243      57.954  51.813  66.105  1.00  0.00           C  
ATOM   3824  O   ILE   243      57.107  52.652  66.263  1.00  0.00           O  
ATOM   3825  N   HIE   244      58.701  51.307  67.114  1.00  0.00           N  
ATOM   3826  H   HIE   244      59.349  50.605  66.787  1.00  0.00           H  
ATOM   3827  CA  HIE   244      58.927  51.926  68.372  1.00  0.00           C  
ATOM   3828  HA  HIE   244      57.982  52.409  68.621  1.00  0.00           H  
ATOM   3829  CB  HIE   244      59.252  50.717  69.297  1.00  0.00           C  
ATOM   3830  HB2 HIE   244      60.067  50.202  68.789  1.00  0.00           H  
ATOM   3831  HB3 HIE   244      59.611  51.109  70.248  1.00  0.00           H  
ATOM   3832  CG  HIE   244      58.072  49.824  69.487  1.00  0.00           C  
ATOM   3833  ND1 HIE   244      57.181  50.042  70.520  1.00  0.00           N  
ATOM   3834  CE1 HIE   244      56.245  49.049  70.496  1.00  0.00           C  
ATOM   3835  HE1 HIE   244      55.497  48.842  71.247  1.00  0.00           H  
ATOM   3836  NE2 HIE   244      56.524  48.311  69.365  1.00  0.00           N  
ATOM   3837  HE2 HIE   244      56.022  47.467  69.126  1.00  0.00           H  
ATOM   3838  CD2 HIE   244      57.655  48.754  68.754  1.00  0.00           C  
ATOM   3839  HD2 HIE   244      58.235  48.447  67.896  1.00  0.00           H  
ATOM   3840  C   HIE   244      60.062  52.909  68.309  1.00  0.00           C  
ATOM   3841  O   HIE   244      61.113  52.647  67.797  1.00  0.00           O  
ATOM   3842  N   MET   245      59.783  54.099  68.845  1.00  0.00           N  
ATOM   3843  H   MET   245      58.853  54.233  69.214  1.00  0.00           H  
ATOM   3844  CA  MET   245      60.589  55.296  68.649  1.00  0.00           C  
ATOM   3845  HA  MET   245      61.631  54.997  68.764  1.00  0.00           H  
ATOM   3846  CB  MET   245      60.291  55.851  67.210  1.00  0.00           C  
ATOM   3847  HB2 MET   245      61.005  56.631  66.946  1.00  0.00           H  
ATOM   3848  HB3 MET   245      60.471  55.014  66.536  1.00  0.00           H  
ATOM   3849  CG  MET   245      58.963  56.549  66.954  1.00  0.00           C  
ATOM   3850  HG2 MET   245      58.261  55.888  67.462  1.00  0.00           H  
ATOM   3851  HG3 MET   245      58.757  57.521  67.401  1.00  0.00           H  
ATOM   3852  SD  MET   245      58.339  56.565  65.242  1.00  0.00           S  
ATOM   3853  CE  MET   245      59.722  57.489  64.509  1.00  0.00           C  
ATOM   3854  HE1 MET   245      59.477  57.633  63.457  1.00  0.00           H  
ATOM   3855  HE2 MET   245      59.776  58.464  64.994  1.00  0.00           H  
ATOM   3856  HE3 MET   245      60.595  56.847  64.400  1.00  0.00           H  
ATOM   3857  C   MET   245      60.380  56.354  69.765  1.00  0.00           C  
ATOM   3858  O   MET   245      59.714  56.093  70.797  1.00  0.00           O  
ATOM   3859  N   LYS   246      61.128  57.433  69.601  1.00  0.00           N  
ATOM   3860  H   LYS   246      61.754  57.356  68.812  1.00  0.00           H  
ATOM   3861  CA  LYS   246      61.122  58.683  70.378  1.00  0.00           C  
ATOM   3862  HA  LYS   246      60.689  58.447  71.350  1.00  0.00           H  
ATOM   3863  CB  LYS   246      62.495  59.249  70.601  1.00  0.00           C  
ATOM   3864  HB2 LYS   246      62.897  59.561  69.637  1.00  0.00           H  
ATOM   3865  HB3 LYS   246      62.317  60.122  71.229  1.00  0.00           H  
ATOM   3866  CG  LYS   246      63.622  58.413  71.239  1.00  0.00           C  
ATOM   3867  HG2 LYS   246      63.786  57.507  70.656  1.00  0.00           H  
ATOM   3868  HG3 LYS   246      64.595  58.892  71.131  1.00  0.00           H  
ATOM   3869  CD  LYS   246      63.307  58.128  72.733  1.00  0.00           C  
ATOM   3870  HD2 LYS   246      63.188  59.115  73.180  1.00  0.00           H  
ATOM   3871  HD3 LYS   246      62.322  57.662  72.729  1.00  0.00           H  
ATOM   3872  CE  LYS   246      64.351  57.270  73.494  1.00  0.00           C  
ATOM   3873  HE2 LYS   246      64.831  56.562  72.819  1.00  0.00           H  
ATOM   3874  HE3 LYS   246      65.143  57.948  73.810  1.00  0.00           H  
ATOM   3875  NZ  LYS   246      63.895  56.634  74.762  1.00  0.00           N  
ATOM   3876  HZ1 LYS   246      63.172  55.942  74.623  1.00  0.00           H  
ATOM   3877  HZ2 LYS   246      64.625  56.115  75.228  1.00  0.00           H  
ATOM   3878  HZ3 LYS   246      63.579  57.246  75.501  1.00  0.00           H  
ATOM   3879  C   LYS   246      60.169  59.710  69.770  1.00  0.00           C  
ATOM   3880  O   LYS   246      59.723  59.559  68.615  1.00  0.00           O  
ATOM   3881  N   GLU   247      59.738  60.743  70.522  1.00  0.00           N  
ATOM   3882  H   GLU   247      59.998  60.836  71.493  1.00  0.00           H  
ATOM   3883  CA  GLU   247      59.190  61.879  69.880  1.00  0.00           C  
ATOM   3884  HA  GLU   247      58.361  61.695  69.198  1.00  0.00           H  
ATOM   3885  CB  GLU   247      58.655  62.842  70.974  1.00  0.00           C  
ATOM   3886  HB2 GLU   247      57.770  62.372  71.403  1.00  0.00           H  
ATOM   3887  HB3 GLU   247      59.387  62.882  71.780  1.00  0.00           H  
ATOM   3888  CG  GLU   247      58.207  64.232  70.487  1.00  0.00           C  
ATOM   3889  HG2 GLU   247      57.661  64.719  71.295  1.00  0.00           H  
ATOM   3890  HG3 GLU   247      59.057  64.783  70.084  1.00  0.00           H  
ATOM   3891  CD  GLU   247      57.208  64.194  69.290  1.00  0.00           C  
ATOM   3892  OE1 GLU   247      56.202  63.421  69.325  1.00  0.00           O  
ATOM   3893  OE2 GLU   247      57.387  64.948  68.290  1.00  0.00           O  
ATOM   3894  C   GLU   247      60.289  62.614  69.087  1.00  0.00           C  
ATOM   3895  O   GLU   247      61.336  62.957  69.592  1.00  0.00           O  
ATOM   3896  N   THR   248      60.002  62.882  67.826  1.00  0.00           N  
ATOM   3897  H   THR   248      59.169  62.493  67.408  1.00  0.00           H  
ATOM   3898  CA  THR   248      60.901  63.528  66.910  1.00  0.00           C  
ATOM   3899  HA  THR   248      61.798  62.914  66.990  1.00  0.00           H  
ATOM   3900  CB  THR   248      60.425  63.666  65.407  1.00  0.00           C  
ATOM   3901  HB  THR   248      59.611  64.379  65.280  1.00  0.00           H  
ATOM   3902  CG2 THR   248      61.416  63.925  64.313  1.00  0.00           C  
ATOM   3903 HG21 THR   248      61.751  64.957  64.417  1.00  0.00           H  
ATOM   3904 HG22 THR   248      62.286  63.276  64.420  1.00  0.00           H  
ATOM   3905 HG23 THR   248      60.954  63.836  63.330  1.00  0.00           H  
ATOM   3906  OG1 THR   248      59.782  62.444  64.959  1.00  0.00           O  
ATOM   3907  HG1 THR   248      58.916  62.403  65.371  1.00  0.00           H  
ATOM   3908  C   THR   248      61.291  64.986  67.357  1.00  0.00           C  
ATOM   3909  O   THR   248      62.373  65.501  67.099  1.00  0.00           O  
ATOM   3910  N   THR   249      60.363  65.679  68.035  1.00  0.00           N  
ATOM   3911  H   THR   249      59.547  65.106  68.198  1.00  0.00           H  
ATOM   3912  CA  THR   249      60.429  67.108  68.371  1.00  0.00           C  
ATOM   3913  HA  THR   249      60.635  67.697  67.477  1.00  0.00           H  
ATOM   3914  CB  THR   249      58.974  67.556  68.712  1.00  0.00           C  
ATOM   3915  HB  THR   249      58.661  67.206  69.696  1.00  0.00           H  
ATOM   3916  CG2 THR   249      59.017  69.115  68.806  1.00  0.00           C  
ATOM   3917 HG21 THR   249      59.251  69.508  67.817  1.00  0.00           H  
ATOM   3918 HG22 THR   249      58.070  69.494  69.191  1.00  0.00           H  
ATOM   3919 HG23 THR   249      59.829  69.442  69.455  1.00  0.00           H  
ATOM   3920  OG1 THR   249      58.015  67.448  67.715  1.00  0.00           O  
ATOM   3921  HG1 THR   249      57.650  66.561  67.709  1.00  0.00           H  
ATOM   3922  C   THR   249      61.390  67.447  69.531  1.00  0.00           C  
ATOM   3923  O   THR   249      61.167  67.022  70.676  1.00  0.00           O  
ATOM   3924  N   ILE   250      62.519  68.112  69.244  1.00  0.00           N  
ATOM   3925  H   ILE   250      62.714  68.347  68.282  1.00  0.00           H  
ATOM   3926  CA  ILE   250      63.513  68.669  70.240  1.00  0.00           C  
ATOM   3927  HA  ILE   250      63.914  67.807  70.773  1.00  0.00           H  
ATOM   3928  CB  ILE   250      64.700  69.425  69.507  1.00  0.00           C  
ATOM   3929  HB  ILE   250      64.218  70.189  68.897  1.00  0.00           H  
ATOM   3930  CG2 ILE   250      65.618  70.058  70.535  1.00  0.00           C  
ATOM   3931 HG21 ILE   250      66.358  70.726  70.096  1.00  0.00           H  
ATOM   3932 HG22 ILE   250      65.001  70.719  71.143  1.00  0.00           H  
ATOM   3933 HG23 ILE   250      66.122  69.270  71.095  1.00  0.00           H  
ATOM   3934  CG1 ILE   250      65.455  68.498  68.566  1.00  0.00           C  
ATOM   3935 HG12 ILE   250      65.578  67.564  69.114  1.00  0.00           H  
ATOM   3936 HG13 ILE   250      64.801  68.240  67.733  1.00  0.00           H  
ATOM   3937  CD1 ILE   250      66.804  68.914  68.028  1.00  0.00           C  
ATOM   3938 HD11 ILE   250      66.790  69.908  67.581  1.00  0.00           H  
ATOM   3939 HD12 ILE   250      67.493  68.728  68.851  1.00  0.00           H  
ATOM   3940 HD13 ILE   250      67.002  68.192  67.236  1.00  0.00           H  
ATOM   3941  C   ILE   250      62.755  69.501  71.261  1.00  0.00           C  
ATOM   3942  O   ILE   250      61.895  70.230  70.903  1.00  0.00           O  
ATOM   3943  N   ASP   251      62.953  69.317  72.596  1.00  0.00           N  
ATOM   3944  H   ASP   251      63.474  68.502  72.886  1.00  0.00           H  
ATOM   3945  CA  ASP   251      62.147  69.928  73.659  1.00  0.00           C  
ATOM   3946  HA  ASP   251      62.607  69.541  74.568  1.00  0.00           H  
ATOM   3947  CB  ASP   251      62.298  71.539  73.770  1.00  0.00           C  
ATOM   3948  HB2 ASP   251      61.662  72.056  73.052  1.00  0.00           H  
ATOM   3949  HB3 ASP   251      61.927  71.802  74.761  1.00  0.00           H  
ATOM   3950  CG  ASP   251      63.709  71.965  73.746  1.00  0.00           C  
ATOM   3951  OD1 ASP   251      63.991  73.031  73.160  1.00  0.00           O  
ATOM   3952  OD2 ASP   251      64.625  71.441  74.439  1.00  0.00           O  
ATOM   3953  C   ASP   251      60.681  69.484  73.746  1.00  0.00           C  
ATOM   3954  O   ASP   251      59.815  70.018  74.501  1.00  0.00           O  
ATOM   3955  N   GLY   252      60.298  68.352  73.103  1.00  0.00           N  
ATOM   3956  H   GLY   252      61.006  68.020  72.464  1.00  0.00           H  
ATOM   3957  CA  GLY   252      59.000  67.710  73.043  1.00  0.00           C  
ATOM   3958  HA2 GLY   252      58.274  68.518  73.136  1.00  0.00           H  
ATOM   3959  HA3 GLY   252      58.714  67.196  72.125  1.00  0.00           H  
ATOM   3960  C   GLY   252      58.850  66.548  74.035  1.00  0.00           C  
ATOM   3961  O   GLY   252      59.627  66.486  75.006  1.00  0.00           O  
ATOM   3962  N   GLU   253      57.929  65.658  73.816  1.00  0.00           N  
ATOM   3963  H   GLU   253      57.343  65.706  72.994  1.00  0.00           H  
ATOM   3964  CA  GLU   253      57.535  64.631  74.800  1.00  0.00           C  
ATOM   3965  HA  GLU   253      57.371  65.143  75.748  1.00  0.00           H  
ATOM   3966  CB  GLU   253      56.244  63.901  74.350  1.00  0.00           C  
ATOM   3967  HB2 GLU   253      55.509  64.690  74.190  1.00  0.00           H  
ATOM   3968  HB3 GLU   253      56.378  63.463  73.360  1.00  0.00           H  
ATOM   3969  CG  GLU   253      55.701  62.877  75.368  1.00  0.00           C  
ATOM   3970  HG2 GLU   253      54.760  62.443  75.029  1.00  0.00           H  
ATOM   3971  HG3 GLU   253      56.425  62.063  75.417  1.00  0.00           H  
ATOM   3972  CD  GLU   253      55.508  63.461  76.716  1.00  0.00           C  
ATOM   3973  OE1 GLU   253      56.268  63.196  77.618  1.00  0.00           O  
ATOM   3974  OE2 GLU   253      54.669  64.367  76.927  1.00  0.00           O  
ATOM   3975  C   GLU   253      58.599  63.599  75.150  1.00  0.00           C  
ATOM   3976  O   GLU   253      59.276  63.073  74.241  1.00  0.00           O  
ATOM   3977  N   GLU   254      58.939  63.310  76.466  1.00  0.00           N  
ATOM   3978  H   GLU   254      58.306  63.606  77.195  1.00  0.00           H  
ATOM   3979  CA  GLU   254      60.030  62.343  76.774  1.00  0.00           C  
ATOM   3980  HA  GLU   254      60.887  62.664  76.182  1.00  0.00           H  
ATOM   3981  CB  GLU   254      60.338  62.408  78.278  1.00  0.00           C  
ATOM   3982  HB2 GLU   254      60.412  63.474  78.492  1.00  0.00           H  
ATOM   3983  HB3 GLU   254      59.422  62.120  78.794  1.00  0.00           H  
ATOM   3984  CG  GLU   254      61.675  61.766  78.715  1.00  0.00           C  
ATOM   3985  HG2 GLU   254      61.459  60.705  78.841  1.00  0.00           H  
ATOM   3986  HG3 GLU   254      62.378  61.807  77.884  1.00  0.00           H  
ATOM   3987  CD  GLU   254      62.280  62.189  80.004  1.00  0.00           C  
ATOM   3988  OE1 GLU   254      63.398  61.762  80.234  1.00  0.00           O  
ATOM   3989  OE2 GLU   254      61.589  62.822  80.847  1.00  0.00           O  
ATOM   3990  C   GLU   254      59.648  60.868  76.469  1.00  0.00           C  
ATOM   3991  O   GLU   254      60.510  60.102  76.123  1.00  0.00           O  
ATOM   3992  N   LEU   255      58.342  60.503  76.577  1.00  0.00           N  
ATOM   3993  H   LEU   255      57.696  61.250  76.790  1.00  0.00           H  
ATOM   3994  CA  LEU   255      57.898  59.089  76.569  1.00  0.00           C  
ATOM   3995  HA  LEU   255      58.643  58.509  77.113  1.00  0.00           H  
ATOM   3996  CB  LEU   255      56.480  58.996  77.159  1.00  0.00           C  
ATOM   3997  HB2 LEU   255      55.841  59.645  76.560  1.00  0.00           H  
ATOM   3998  HB3 LEU   255      56.103  57.986  77.002  1.00  0.00           H  
ATOM   3999  CG  LEU   255      56.465  59.462  78.606  1.00  0.00           C  
ATOM   4000  HG  LEU   255      56.715  60.517  78.724  1.00  0.00           H  
ATOM   4001  CD1 LEU   255      54.993  59.171  79.028  1.00  0.00           C  
ATOM   4002 HD11 LEU   255      54.703  58.125  78.927  1.00  0.00           H  
ATOM   4003 HD12 LEU   255      54.866  59.453  80.073  1.00  0.00           H  
ATOM   4004 HD13 LEU   255      54.336  59.701  78.338  1.00  0.00           H  
ATOM   4005  CD2 LEU   255      57.490  58.833  79.668  1.00  0.00           C  
ATOM   4006 HD21 LEU   255      57.284  57.766  79.743  1.00  0.00           H  
ATOM   4007 HD22 LEU   255      58.543  59.021  79.460  1.00  0.00           H  
ATOM   4008 HD23 LEU   255      57.281  59.343  80.609  1.00  0.00           H  
ATOM   4009  C   LEU   255      57.926  58.508  75.144  1.00  0.00           C  
ATOM   4010  O   LEU   255      57.661  59.194  74.139  1.00  0.00           O  
ATOM   4011  N   VAL   256      58.162  57.182  75.088  1.00  0.00           N  
ATOM   4012  H   VAL   256      58.439  56.805  75.983  1.00  0.00           H  
ATOM   4013  CA  VAL   256      58.219  56.379  73.881  1.00  0.00           C  
ATOM   4014  HA  VAL   256      59.006  56.816  73.266  1.00  0.00           H  
ATOM   4015  CB  VAL   256      58.527  54.889  74.244  1.00  0.00           C  
ATOM   4016  HB  VAL   256      57.925  54.625  75.113  1.00  0.00           H  
ATOM   4017  CG1 VAL   256      58.249  53.739  73.136  1.00  0.00           C  
ATOM   4018 HG11 VAL   256      57.198  53.709  72.847  1.00  0.00           H  
ATOM   4019 HG12 VAL   256      58.802  53.918  72.214  1.00  0.00           H  
ATOM   4020 HG13 VAL   256      58.592  52.767  73.489  1.00  0.00           H  
ATOM   4021  CG2 VAL   256      59.971  54.898  74.570  1.00  0.00           C  
ATOM   4022 HG21 VAL   256      60.189  53.858  74.815  1.00  0.00           H  
ATOM   4023 HG22 VAL   256      60.499  55.382  73.749  1.00  0.00           H  
ATOM   4024 HG23 VAL   256      60.194  55.496  75.454  1.00  0.00           H  
ATOM   4025  C   VAL   256      56.934  56.511  73.084  1.00  0.00           C  
ATOM   4026  O   VAL   256      55.871  56.234  73.600  1.00  0.00           O  
ATOM   4027  N   LYS   257      57.034  56.742  71.753  1.00  0.00           N  
ATOM   4028  H   LYS   257      58.002  56.706  71.466  1.00  0.00           H  
ATOM   4029  CA  LYS   257      56.037  56.951  70.681  1.00  0.00           C  
ATOM   4030  HA  LYS   257      55.041  57.050  71.113  1.00  0.00           H  
ATOM   4031  CB  LYS   257      56.593  58.211  69.918  1.00  0.00           C  
ATOM   4032  HB2 LYS   257      56.773  59.026  70.619  1.00  0.00           H  
ATOM   4033  HB3 LYS   257      57.537  58.007  69.413  1.00  0.00           H  
ATOM   4034  CG  LYS   257      55.480  58.729  68.906  1.00  0.00           C  
ATOM   4035  HG2 LYS   257      55.244  57.942  68.190  1.00  0.00           H  
ATOM   4036  HG3 LYS   257      54.541  59.027  69.372  1.00  0.00           H  
ATOM   4037  CD  LYS   257      56.087  59.942  68.128  1.00  0.00           C  
ATOM   4038  HD2 LYS   257      56.405  60.612  68.927  1.00  0.00           H  
ATOM   4039  HD3 LYS   257      56.908  59.477  67.582  1.00  0.00           H  
ATOM   4040  CE  LYS   257      55.264  60.801  67.308  1.00  0.00           C  
ATOM   4041  HE2 LYS   257      56.001  61.311  66.688  1.00  0.00           H  
ATOM   4042  HE3 LYS   257      54.695  60.284  66.536  1.00  0.00           H  
ATOM   4043  NZ  LYS   257      54.317  61.607  68.123  1.00  0.00           N  
ATOM   4044  HZ1 LYS   257      54.691  62.385  68.646  1.00  0.00           H  
ATOM   4045  HZ2 LYS   257      53.678  62.034  67.468  1.00  0.00           H  
ATOM   4046  HZ3 LYS   257      53.849  60.963  68.745  1.00  0.00           H  
ATOM   4047  C   LYS   257      56.114  55.744  69.703  1.00  0.00           C  
ATOM   4048  O   LYS   257      57.129  55.124  69.519  1.00  0.00           O  
ATOM   4049  N   ILE   258      55.082  55.473  68.979  1.00  0.00           N  
ATOM   4050  H   ILE   258      54.315  56.126  69.054  1.00  0.00           H  
ATOM   4051  CA  ILE   258      54.915  54.400  67.952  1.00  0.00           C  
ATOM   4052  HA  ILE   258      55.856  53.858  67.856  1.00  0.00           H  
ATOM   4053  CB  ILE   258      53.797  53.410  68.289  1.00  0.00           C  
ATOM   4054  HB  ILE   258      52.893  54.002  68.433  1.00  0.00           H  
ATOM   4055  CG2 ILE   258      53.379  52.443  67.154  1.00  0.00           C  
ATOM   4056 HG21 ILE   258      53.017  52.941  66.255  1.00  0.00           H  
ATOM   4057 HG22 ILE   258      54.269  51.884  66.866  1.00  0.00           H  
ATOM   4058 HG23 ILE   258      52.686  51.690  67.531  1.00  0.00           H  
ATOM   4059  CG1 ILE   258      54.112  52.516  69.556  1.00  0.00           C  
ATOM   4060 HG12 ILE   258      54.680  51.622  69.298  1.00  0.00           H  
ATOM   4061 HG13 ILE   258      54.764  53.139  70.167  1.00  0.00           H  
ATOM   4062  CD1 ILE   258      52.945  52.166  70.419  1.00  0.00           C  
ATOM   4063 HD11 ILE   258      52.271  53.022  70.453  1.00  0.00           H  
ATOM   4064 HD12 ILE   258      52.335  51.405  69.933  1.00  0.00           H  
ATOM   4065 HD13 ILE   258      53.289  51.852  71.405  1.00  0.00           H  
ATOM   4066  C   ILE   258      54.649  55.067  66.567  1.00  0.00           C  
ATOM   4067  O   ILE   258      53.982  56.101  66.561  1.00  0.00           O  
ATOM   4068  N   GLY   259      55.104  54.459  65.446  1.00  0.00           N  
ATOM   4069  H   GLY   259      55.655  53.617  65.519  1.00  0.00           H  
ATOM   4070  CA  GLY   259      54.384  54.588  64.166  1.00  0.00           C  
ATOM   4071  HA2 GLY   259      53.564  55.224  64.501  1.00  0.00           H  
ATOM   4072  HA3 GLY   259      54.963  55.210  63.484  1.00  0.00           H  
ATOM   4073  C   GLY   259      53.958  53.217  63.482  1.00  0.00           C  
ATOM   4074  O   GLY   259      54.295  52.151  64.032  1.00  0.00           O  
ATOM   4075  N   LYS   260      53.242  53.243  62.368  1.00  0.00           N  
ATOM   4076  H   LYS   260      53.013  54.108  61.900  1.00  0.00           H  
ATOM   4077  CA  LYS   260      52.766  52.047  61.661  1.00  0.00           C  
ATOM   4078  HA  LYS   260      53.508  51.248  61.657  1.00  0.00           H  
ATOM   4079  CB  LYS   260      51.512  51.622  62.354  1.00  0.00           C  
ATOM   4080  HB2 LYS   260      51.672  51.766  63.422  1.00  0.00           H  
ATOM   4081  HB3 LYS   260      50.734  52.287  61.979  1.00  0.00           H  
ATOM   4082  CG  LYS   260      51.261  50.206  62.080  1.00  0.00           C  
ATOM   4083  HG2 LYS   260      50.912  49.986  61.071  1.00  0.00           H  
ATOM   4084  HG3 LYS   260      52.058  49.582  62.485  1.00  0.00           H  
ATOM   4085  CD  LYS   260      50.086  49.832  62.979  1.00  0.00           C  
ATOM   4086  HD2 LYS   260      50.276  50.275  63.956  1.00  0.00           H  
ATOM   4087  HD3 LYS   260      49.160  50.267  62.602  1.00  0.00           H  
ATOM   4088  CE  LYS   260      49.989  48.328  63.170  1.00  0.00           C  
ATOM   4089  HE2 LYS   260      49.881  47.797  62.224  1.00  0.00           H  
ATOM   4090  HE3 LYS   260      50.993  48.058  63.497  1.00  0.00           H  
ATOM   4091  NZ  LYS   260      49.012  47.929  64.194  1.00  0.00           N  
ATOM   4092  HZ1 LYS   260      48.895  46.927  64.234  1.00  0.00           H  
ATOM   4093  HZ2 LYS   260      49.223  48.311  65.105  1.00  0.00           H  
ATOM   4094  HZ3 LYS   260      48.051  48.229  64.105  1.00  0.00           H  
ATOM   4095  C   LYS   260      52.601  52.164  60.137  1.00  0.00           C  
ATOM   4096  O   LYS   260      52.168  53.219  59.615  1.00  0.00           O  
ATOM   4097  N   LEU   261      53.051  51.190  59.328  1.00  0.00           N  
ATOM   4098  H   LEU   261      53.504  50.419  59.798  1.00  0.00           H  
ATOM   4099  CA  LEU   261      52.860  51.146  57.889  1.00  0.00           C  
ATOM   4100  HA  LEU   261      52.077  51.859  57.629  1.00  0.00           H  
ATOM   4101  CB  LEU   261      54.105  51.571  57.206  1.00  0.00           C  
ATOM   4102  HB2 LEU   261      54.293  52.639  57.317  1.00  0.00           H  
ATOM   4103  HB3 LEU   261      54.924  51.000  57.643  1.00  0.00           H  
ATOM   4104  CG  LEU   261      54.015  51.392  55.718  1.00  0.00           C  
ATOM   4105  HG  LEU   261      54.116  50.335  55.473  1.00  0.00           H  
ATOM   4106  CD1 LEU   261      52.879  52.033  55.015  1.00  0.00           C  
ATOM   4107 HD11 LEU   261      52.624  52.996  55.457  1.00  0.00           H  
ATOM   4108 HD12 LEU   261      53.132  52.268  53.981  1.00  0.00           H  
ATOM   4109 HD13 LEU   261      52.018  51.364  55.005  1.00  0.00           H  
ATOM   4110  CD2 LEU   261      55.304  51.969  55.163  1.00  0.00           C  
ATOM   4111 HD21 LEU   261      56.140  51.415  55.589  1.00  0.00           H  
ATOM   4112 HD22 LEU   261      55.434  51.792  54.095  1.00  0.00           H  
ATOM   4113 HD23 LEU   261      55.383  53.004  55.496  1.00  0.00           H  
ATOM   4114  C   LEU   261      52.232  49.818  57.511  1.00  0.00           C  
ATOM   4115  O   LEU   261      52.867  48.759  57.629  1.00  0.00           O  
ATOM   4116  N   ASN   262      51.062  49.815  56.931  1.00  0.00           N  
ATOM   4117  H   ASN   262      50.522  50.669  56.921  1.00  0.00           H  
ATOM   4118  CA  ASN   262      50.320  48.584  56.561  1.00  0.00           C  
ATOM   4119  HA  ASN   262      50.836  47.773  57.075  1.00  0.00           H  
ATOM   4120  CB  ASN   262      48.841  48.534  57.042  1.00  0.00           C  
ATOM   4121  HB2 ASN   262      48.231  49.068  56.313  1.00  0.00           H  
ATOM   4122  HB3 ASN   262      48.437  47.523  57.096  1.00  0.00           H  
ATOM   4123  CG  ASN   262      48.687  49.182  58.378  1.00  0.00           C  
ATOM   4124  OD1 ASN   262      48.799  48.495  59.413  1.00  0.00           O  
ATOM   4125  ND2 ASN   262      48.547  50.453  58.370  1.00  0.00           N  
ATOM   4126 HD21 ASN   262      48.500  50.882  59.283  1.00  0.00           H  
ATOM   4127 HD22 ASN   262      48.504  50.966  57.501  1.00  0.00           H  
ATOM   4128  C   ASN   262      50.384  48.402  55.014  1.00  0.00           C  
ATOM   4129  O   ASN   262      50.311  49.401  54.257  1.00  0.00           O  
ATOM   4130  N   LEU   263      50.672  47.201  54.540  1.00  0.00           N  
ATOM   4131  H   LEU   263      50.706  46.445  55.209  1.00  0.00           H  
ATOM   4132  CA  LEU   263      50.909  46.838  53.152  1.00  0.00           C  
ATOM   4133  HA  LEU   263      50.627  47.751  52.628  1.00  0.00           H  
ATOM   4134  CB  LEU   263      52.372  46.599  52.846  1.00  0.00           C  
ATOM   4135  HB2 LEU   263      52.597  45.681  53.388  1.00  0.00           H  
ATOM   4136  HB3 LEU   263      52.354  46.328  51.791  1.00  0.00           H  
ATOM   4137  CG  LEU   263      53.413  47.739  53.179  1.00  0.00           C  
ATOM   4138  HG  LEU   263      52.870  48.680  53.088  1.00  0.00           H  
ATOM   4139  CD1 LEU   263      54.054  47.549  54.516  1.00  0.00           C  
ATOM   4140 HD11 LEU   263      54.775  48.366  54.534  1.00  0.00           H  
ATOM   4141 HD12 LEU   263      53.359  47.727  55.336  1.00  0.00           H  
ATOM   4142 HD13 LEU   263      54.654  46.638  54.498  1.00  0.00           H  
ATOM   4143  CD2 LEU   263      54.443  47.828  52.005  1.00  0.00           C  
ATOM   4144 HD21 LEU   263      53.931  48.235  51.133  1.00  0.00           H  
ATOM   4145 HD22 LEU   263      55.266  48.479  52.298  1.00  0.00           H  
ATOM   4146 HD23 LEU   263      54.783  46.802  51.864  1.00  0.00           H  
ATOM   4147  C   LEU   263      49.996  45.612  52.789  1.00  0.00           C  
ATOM   4148  O   LEU   263      50.197  44.521  53.301  1.00  0.00           O  
ATOM   4149  N   VAL   264      48.942  45.935  52.024  1.00  0.00           N  
ATOM   4150  H   VAL   264      48.961  46.880  51.666  1.00  0.00           H  
ATOM   4151  CA  VAL   264      47.737  45.159  51.859  1.00  0.00           C  
ATOM   4152  HA  VAL   264      47.761  44.381  52.622  1.00  0.00           H  
ATOM   4153  CB  VAL   264      46.512  45.898  52.191  1.00  0.00           C  
ATOM   4154  HB  VAL   264      46.450  46.733  51.493  1.00  0.00           H  
ATOM   4155  CG1 VAL   264      45.236  45.075  51.867  1.00  0.00           C  
ATOM   4156 HG11 VAL   264      44.389  45.631  52.270  1.00  0.00           H  
ATOM   4157 HG12 VAL   264      45.159  44.929  50.790  1.00  0.00           H  
ATOM   4158 HG13 VAL   264      45.312  44.066  52.271  1.00  0.00           H  
ATOM   4159  CG2 VAL   264      46.529  46.356  53.704  1.00  0.00           C  
ATOM   4160 HG21 VAL   264      46.641  45.441  54.286  1.00  0.00           H  
ATOM   4161 HG22 VAL   264      47.347  47.066  53.823  1.00  0.00           H  
ATOM   4162 HG23 VAL   264      45.664  46.944  54.010  1.00  0.00           H  
ATOM   4163  C   VAL   264      47.598  44.618  50.398  1.00  0.00           C  
ATOM   4164  O   VAL   264      47.821  45.349  49.438  1.00  0.00           O  
ATOM   4165  N   ASP   265      47.312  43.339  50.297  1.00  0.00           N  
ATOM   4166  H   ASP   265      47.111  42.791  51.122  1.00  0.00           H  
ATOM   4167  CA  ASP   265      47.325  42.568  49.003  1.00  0.00           C  
ATOM   4168  HA  ASP   265      47.371  43.178  48.101  1.00  0.00           H  
ATOM   4169  CB  ASP   265      48.457  41.593  48.991  1.00  0.00           C  
ATOM   4170  HB2 ASP   265      49.395  42.148  49.002  1.00  0.00           H  
ATOM   4171  HB3 ASP   265      48.341  40.950  49.863  1.00  0.00           H  
ATOM   4172  CG  ASP   265      48.513  40.639  47.765  1.00  0.00           C  
ATOM   4173  OD1 ASP   265      47.648  40.511  46.930  1.00  0.00           O  
ATOM   4174  OD2 ASP   265      49.474  39.883  47.631  1.00  0.00           O  
ATOM   4175  C   ASP   265      45.972  41.840  49.034  1.00  0.00           C  
ATOM   4176  O   ASP   265      45.722  40.906  49.768  1.00  0.00           O  
ATOM   4177  N   LEU   266      45.164  42.378  48.170  1.00  0.00           N  
ATOM   4178  H   LEU   266      45.456  43.167  47.611  1.00  0.00           H  
ATOM   4179  CA  LEU   266      43.724  42.174  48.190  1.00  0.00           C  
ATOM   4180  HA  LEU   266      43.320  42.197  49.202  1.00  0.00           H  
ATOM   4181  CB  LEU   266      43.139  43.382  47.432  1.00  0.00           C  
ATOM   4182  HB2 LEU   266      43.630  43.508  46.466  1.00  0.00           H  
ATOM   4183  HB3 LEU   266      42.097  43.143  47.219  1.00  0.00           H  
ATOM   4184  CG  LEU   266      43.245  44.719  48.224  1.00  0.00           C  
ATOM   4185  HG  LEU   266      44.296  44.944  48.409  1.00  0.00           H  
ATOM   4186  CD1 LEU   266      42.740  45.751  47.308  1.00  0.00           C  
ATOM   4187 HD11 LEU   266      42.989  46.739  47.696  1.00  0.00           H  
ATOM   4188 HD12 LEU   266      43.189  45.638  46.321  1.00  0.00           H  
ATOM   4189 HD13 LEU   266      41.688  45.477  47.237  1.00  0.00           H  
ATOM   4190  CD2 LEU   266      42.471  44.692  49.515  1.00  0.00           C  
ATOM   4191 HD21 LEU   266      42.592  45.646  50.028  1.00  0.00           H  
ATOM   4192 HD22 LEU   266      41.418  44.522  49.291  1.00  0.00           H  
ATOM   4193 HD23 LEU   266      42.744  43.926  50.241  1.00  0.00           H  
ATOM   4194  C   LEU   266      43.304  40.869  47.532  1.00  0.00           C  
ATOM   4195  O   LEU   266      44.017  40.210  46.743  1.00  0.00           O  
ATOM   4196  N   ALA   267      42.089  40.595  47.735  1.00  0.00           N  
ATOM   4197  H   ALA   267      41.619  40.908  48.573  1.00  0.00           H  
ATOM   4198  CA  ALA   267      41.315  39.537  47.076  1.00  0.00           C  
ATOM   4199  HA  ALA   267      41.944  38.651  46.996  1.00  0.00           H  
ATOM   4200  CB  ALA   267      40.076  39.178  47.869  1.00  0.00           C  
ATOM   4201  HB1 ALA   267      39.621  38.333  47.351  1.00  0.00           H  
ATOM   4202  HB2 ALA   267      40.365  38.859  48.870  1.00  0.00           H  
ATOM   4203  HB3 ALA   267      39.442  40.050  48.026  1.00  0.00           H  
ATOM   4204  C   ALA   267      40.983  39.985  45.660  1.00  0.00           C  
ATOM   4205  O   ALA   267      40.633  41.153  45.374  1.00  0.00           O  
ATOM   4206  N   GLY   268      40.990  39.032  44.694  1.00  0.00           N  
ATOM   4207  H   GLY   268      41.021  38.074  45.015  1.00  0.00           H  
ATOM   4208  CA  GLY   268      40.845  39.220  43.221  1.00  0.00           C  
ATOM   4209  HA2 GLY   268      41.854  39.548  42.971  1.00  0.00           H  
ATOM   4210  HA3 GLY   268      40.763  38.171  42.935  1.00  0.00           H  
ATOM   4211  C   GLY   268      39.655  40.123  42.824  1.00  0.00           C  
ATOM   4212  O   GLY   268      38.504  39.843  43.176  1.00  0.00           O  
ATOM   4213  N   SER   269      39.916  41.198  42.084  1.00  0.00           N  
ATOM   4214  H   SER   269      40.880  41.354  41.825  1.00  0.00           H  
ATOM   4215  CA  SER   269      38.822  42.124  41.653  1.00  0.00           C  
ATOM   4216  HA  SER   269      38.176  42.226  42.525  1.00  0.00           H  
ATOM   4217  CB  SER   269      39.562  43.449  41.414  1.00  0.00           C  
ATOM   4218  HB2 SER   269      38.927  44.315  41.598  1.00  0.00           H  
ATOM   4219  HB3 SER   269      40.376  43.469  42.139  1.00  0.00           H  
ATOM   4220  OG  SER   269      40.170  43.505  40.108  1.00  0.00           O  
ATOM   4221  HG  SER   269      39.811  44.296  39.699  1.00  0.00           H  
ATOM   4222  C   SER   269      38.024  41.606  40.492  1.00  0.00           C  
ATOM   4223  O   SER   269      37.039  42.315  40.157  1.00  0.00           O  
ATOM   4224  N   GLU   270      38.221  40.468  39.896  1.00  0.00           N  
ATOM   4225  H   GLU   270      39.108  39.991  39.968  1.00  0.00           H  
ATOM   4226  CA  GLU   270      37.231  39.899  38.950  1.00  0.00           C  
ATOM   4227  HA  GLU   270      36.994  40.727  38.282  1.00  0.00           H  
ATOM   4228  CB  GLU   270      37.821  38.802  38.043  1.00  0.00           C  
ATOM   4229  HB2 GLU   270      37.045  38.621  37.299  1.00  0.00           H  
ATOM   4230  HB3 GLU   270      38.683  39.268  37.566  1.00  0.00           H  
ATOM   4231  CG  GLU   270      38.254  37.414  38.687  1.00  0.00           C  
ATOM   4232  HG2 GLU   270      37.415  36.769  38.948  1.00  0.00           H  
ATOM   4233  HG3 GLU   270      38.702  36.905  37.833  1.00  0.00           H  
ATOM   4234  CD  GLU   270      39.224  37.428  39.876  1.00  0.00           C  
ATOM   4235  OE1 GLU   270      39.991  38.409  40.012  1.00  0.00           O  
ATOM   4236  OE2 GLU   270      39.227  36.378  40.615  1.00  0.00           O  
ATOM   4237  C   GLU   270      36.011  39.352  39.740  1.00  0.00           C  
ATOM   4238  O   GLU   270      35.062  38.900  39.117  1.00  0.00           O  
ATOM   4239  N   ASN   271      35.869  39.521  41.046  1.00  0.00           N  
ATOM   4240  H   ASN   271      36.680  39.914  41.503  1.00  0.00           H  
ATOM   4241  CA  ASN   271      34.676  39.390  41.917  1.00  0.00           C  
ATOM   4242  HA  ASN   271      34.048  38.569  41.571  1.00  0.00           H  
ATOM   4243  CB  ASN   271      35.084  39.246  43.391  1.00  0.00           C  
ATOM   4244  HB2 ASN   271      35.852  39.990  43.602  1.00  0.00           H  
ATOM   4245  HB3 ASN   271      34.219  39.487  44.009  1.00  0.00           H  
ATOM   4246  CG  ASN   271      35.654  37.823  43.661  1.00  0.00           C  
ATOM   4247  OD1 ASN   271      34.895  36.911  43.822  1.00  0.00           O  
ATOM   4248  ND2 ASN   271      36.928  37.695  43.786  1.00  0.00           N  
ATOM   4249 HD21 ASN   271      37.288  36.754  43.860  1.00  0.00           H  
ATOM   4250 HD22 ASN   271      37.535  38.486  43.622  1.00  0.00           H  
ATOM   4251  C   ASN   271      33.622  40.510  41.699  1.00  0.00           C  
ATOM   4252  O   ASN   271      32.469  40.405  42.157  1.00  0.00           O  
ATOM   4253  N   ILE   272      33.998  41.519  40.905  1.00  0.00           N  
ATOM   4254  H   ILE   272      34.934  41.436  40.535  1.00  0.00           H  
ATOM   4255  CA  ILE   272      33.079  42.629  40.527  1.00  0.00           C  
ATOM   4256  HA  ILE   272      32.274  42.770  41.249  1.00  0.00           H  
ATOM   4257  CB  ILE   272      33.871  44.012  40.620  1.00  0.00           C  
ATOM   4258  HB  ILE   272      34.671  44.038  39.880  1.00  0.00           H  
ATOM   4259  CG2 ILE   272      32.881  45.104  40.169  1.00  0.00           C  
ATOM   4260 HG21 ILE   272      32.511  44.954  39.155  1.00  0.00           H  
ATOM   4261 HG22 ILE   272      31.985  45.120  40.789  1.00  0.00           H  
ATOM   4262 HG23 ILE   272      33.329  46.096  40.103  1.00  0.00           H  
ATOM   4263  CG1 ILE   272      34.467  44.318  42.021  1.00  0.00           C  
ATOM   4264 HG12 ILE   272      33.694  44.151  42.771  1.00  0.00           H  
ATOM   4265 HG13 ILE   272      35.235  43.579  42.250  1.00  0.00           H  
ATOM   4266  CD1 ILE   272      35.054  45.766  42.217  1.00  0.00           C  
ATOM   4267 HD11 ILE   272      35.641  46.020  41.335  1.00  0.00           H  
ATOM   4268 HD12 ILE   272      34.219  46.465  42.269  1.00  0.00           H  
ATOM   4269 HD13 ILE   272      35.559  45.820  43.182  1.00  0.00           H  
ATOM   4270  C   ILE   272      32.513  42.316  39.137  1.00  0.00           C  
ATOM   4271  O   ILE   272      33.218  41.886  38.253  1.00  0.00           O  
ATOM   4272  N   GLY   273      31.266  42.761  38.822  1.00  0.00           N  
ATOM   4273  H   GLY   273      30.748  43.170  39.587  1.00  0.00           H  
ATOM   4274  CA  GLY   273      30.575  42.751  37.456  1.00  0.00           C  
ATOM   4275  HA2 GLY   273      29.853  43.566  37.507  1.00  0.00           H  
ATOM   4276  HA3 GLY   273      31.388  42.996  36.772  1.00  0.00           H  
ATOM   4277  C   GLY   273      29.968  41.445  37.093  1.00  0.00           C  
ATOM   4278  O   GLY   273      29.761  40.493  37.892  1.00  0.00           O  
ATOM   4279  N   ARG   274      29.945  41.169  35.737  1.00  0.00           N  
ATOM   4280  H   ARG   274      30.196  41.946  35.143  1.00  0.00           H  
ATOM   4281  CA  ARG   274      29.514  39.873  35.090  1.00  0.00           C  
ATOM   4282  HA  ARG   274      28.493  39.737  35.446  1.00  0.00           H  
ATOM   4283  CB  ARG   274      29.463  39.997  33.615  1.00  0.00           C  
ATOM   4284  HB2 ARG   274      30.481  40.213  33.293  1.00  0.00           H  
ATOM   4285  HB3 ARG   274      29.253  39.019  33.182  1.00  0.00           H  
ATOM   4286  CG  ARG   274      28.409  41.002  32.953  1.00  0.00           C  
ATOM   4287  HG2 ARG   274      27.418  40.780  33.350  1.00  0.00           H  
ATOM   4288  HG3 ARG   274      28.651  42.039  33.186  1.00  0.00           H  
ATOM   4289  CD  ARG   274      28.325  40.707  31.358  1.00  0.00           C  
ATOM   4290  HD2 ARG   274      28.348  39.618  31.323  1.00  0.00           H  
ATOM   4291  HD3 ARG   274      27.336  41.059  31.062  1.00  0.00           H  
ATOM   4292  NE  ARG   274      29.339  41.284  30.493  1.00  0.00           N  
ATOM   4293  HE  ARG   274      30.207  41.605  30.898  1.00  0.00           H  
ATOM   4294  CZ  ARG   274      29.268  41.328  29.161  1.00  0.00           C  
ATOM   4295  NH1 ARG   274      28.288  40.930  28.428  1.00  0.00           N  
ATOM   4296 HH11 ARG   274      27.678  40.375  29.011  1.00  0.00           H  
ATOM   4297 HH12 ARG   274      28.194  40.974  27.424  1.00  0.00           H  
ATOM   4298  NH2 ARG   274      30.262  41.933  28.626  1.00  0.00           N  
ATOM   4299 HH21 ARG   274      31.053  42.266  29.160  1.00  0.00           H  
ATOM   4300 HH22 ARG   274      30.320  41.865  27.620  1.00  0.00           H  
ATOM   4301  C   ARG   274      30.426  38.669  35.546  1.00  0.00           C  
ATOM   4302  O   ARG   274      29.969  37.558  35.615  1.00  0.00           O  
ATOM   4303  N   SER   275      31.726  38.851  35.826  1.00  0.00           N  
ATOM   4304  H   SER   275      32.045  39.783  35.603  1.00  0.00           H  
ATOM   4305  CA  SER   275      32.568  37.889  36.457  1.00  0.00           C  
ATOM   4306  HA  SER   275      32.457  36.905  36.002  1.00  0.00           H  
ATOM   4307  CB  SER   275      34.041  38.272  36.238  1.00  0.00           C  
ATOM   4308  HB2 SER   275      34.771  37.618  36.715  1.00  0.00           H  
ATOM   4309  HB3 SER   275      34.256  38.290  35.170  1.00  0.00           H  
ATOM   4310  OG  SER   275      34.220  39.637  36.708  1.00  0.00           O  
ATOM   4311  HG  SER   275      34.551  39.495  37.598  1.00  0.00           H  
ATOM   4312  C   SER   275      32.320  37.562  37.927  1.00  0.00           C  
ATOM   4313  O   SER   275      33.082  36.734  38.478  1.00  0.00           O  
ATOM   4314  N   GLY   276      31.428  38.248  38.650  1.00  0.00           N  
ATOM   4315  H   GLY   276      30.995  39.022  38.167  1.00  0.00           H  
ATOM   4316  CA  GLY   276      31.197  38.227  40.114  1.00  0.00           C  
ATOM   4317  HA2 GLY   276      32.148  38.228  40.648  1.00  0.00           H  
ATOM   4318  HA3 GLY   276      30.714  39.192  40.265  1.00  0.00           H  
ATOM   4319  C   GLY   276      30.269  37.050  40.549  1.00  0.00           C  
ATOM   4320  O   GLY   276      30.539  35.887  40.228  1.00  0.00           O  
ATOM   4321  N   ALA   277      29.224  37.477  41.302  1.00  0.00           N  
ATOM   4322  H   ALA   277      29.123  38.458  41.521  1.00  0.00           H  
ATOM   4323  CA  ALA   277      28.304  36.590  41.995  1.00  0.00           C  
ATOM   4324  HA  ALA   277      28.877  35.775  42.438  1.00  0.00           H  
ATOM   4325  CB  ALA   277      27.590  37.378  43.148  1.00  0.00           C  
ATOM   4326  HB1 ALA   277      28.407  37.776  43.750  1.00  0.00           H  
ATOM   4327  HB2 ALA   277      27.014  38.189  42.702  1.00  0.00           H  
ATOM   4328  HB3 ALA   277      26.966  36.712  43.743  1.00  0.00           H  
ATOM   4329  C   ALA   277      27.289  35.778  41.120  1.00  0.00           C  
ATOM   4330  O   ALA   277      26.574  34.859  41.576  1.00  0.00           O  
ATOM   4331  N   VAL   278      27.292  36.001  39.817  1.00  0.00           N  
ATOM   4332  H   VAL   278      27.947  36.705  39.511  1.00  0.00           H  
ATOM   4333  CA  VAL   278      26.562  35.219  38.772  1.00  0.00           C  
ATOM   4334  HA  VAL   278      25.680  34.747  39.206  1.00  0.00           H  
ATOM   4335  CB  VAL   278      26.061  36.201  37.719  1.00  0.00           C  
ATOM   4336  HB  VAL   278      25.441  35.559  37.093  1.00  0.00           H  
ATOM   4337  CG1 VAL   278      25.172  37.284  38.350  1.00  0.00           C  
ATOM   4338 HG11 VAL   278      24.491  37.612  37.565  1.00  0.00           H  
ATOM   4339 HG12 VAL   278      24.500  36.836  39.082  1.00  0.00           H  
ATOM   4340 HG13 VAL   278      25.791  38.061  38.800  1.00  0.00           H  
ATOM   4341  CG2 VAL   278      27.231  36.803  36.833  1.00  0.00           C  
ATOM   4342 HG21 VAL   278      26.723  37.351  36.039  1.00  0.00           H  
ATOM   4343 HG22 VAL   278      27.782  37.523  37.437  1.00  0.00           H  
ATOM   4344 HG23 VAL   278      27.805  35.960  36.447  1.00  0.00           H  
ATOM   4345  C   VAL   278      27.429  34.141  38.089  1.00  0.00           C  
ATOM   4346  O   VAL   278      26.910  33.354  37.290  1.00  0.00           O  
ATOM   4347  N   ASP   279      28.709  34.165  38.343  1.00  0.00           N  
ATOM   4348  H   ASP   279      29.020  34.859  39.008  1.00  0.00           H  
ATOM   4349  CA  ASP   279      29.707  33.268  37.769  1.00  0.00           C  
ATOM   4350  HA  ASP   279      29.272  32.643  36.989  1.00  0.00           H  
ATOM   4351  CB  ASP   279      30.807  34.214  37.161  1.00  0.00           C  
ATOM   4352  HB2 ASP   279      30.204  34.969  36.657  1.00  0.00           H  
ATOM   4353  HB3 ASP   279      31.461  34.663  37.908  1.00  0.00           H  
ATOM   4354  CG  ASP   279      31.837  33.546  36.269  1.00  0.00           C  
ATOM   4355  OD1 ASP   279      32.939  34.079  36.184  1.00  0.00           O  
ATOM   4356  OD2 ASP   279      31.584  32.437  35.735  1.00  0.00           O  
ATOM   4357  C   ASP   279      30.347  32.362  38.836  1.00  0.00           C  
ATOM   4358  O   ASP   279      30.619  31.205  38.507  1.00  0.00           O  
ATOM   4359  N   LYS   280      30.696  32.979  39.972  1.00  0.00           N  
ATOM   4360  H   LYS   280      30.618  33.979  40.093  1.00  0.00           H  
ATOM   4361  CA  LYS   280      31.395  32.369  41.143  1.00  0.00           C  
ATOM   4362  HA  LYS   280      31.998  31.529  40.800  1.00  0.00           H  
ATOM   4363  CB  LYS   280      32.340  33.459  41.715  1.00  0.00           C  
ATOM   4364  HB2 LYS   280      31.723  34.341  41.887  1.00  0.00           H  
ATOM   4365  HB3 LYS   280      32.775  33.155  42.667  1.00  0.00           H  
ATOM   4366  CG  LYS   280      33.503  33.674  40.748  1.00  0.00           C  
ATOM   4367  HG2 LYS   280      34.028  32.729  40.886  1.00  0.00           H  
ATOM   4368  HG3 LYS   280      33.250  33.776  39.693  1.00  0.00           H  
ATOM   4369  CD  LYS   280      34.462  34.729  41.212  1.00  0.00           C  
ATOM   4370  HD2 LYS   280      34.020  35.725  41.252  1.00  0.00           H  
ATOM   4371  HD3 LYS   280      34.894  34.457  42.175  1.00  0.00           H  
ATOM   4372  CE  LYS   280      35.666  35.026  40.257  1.00  0.00           C  
ATOM   4373  HE2 LYS   280      36.140  35.960  40.557  1.00  0.00           H  
ATOM   4374  HE3 LYS   280      36.305  34.168  40.464  1.00  0.00           H  
ATOM   4375  NZ  LYS   280      35.218  35.079  38.853  1.00  0.00           N  
ATOM   4376  HZ1 LYS   280      35.893  35.527  38.249  1.00  0.00           H  
ATOM   4377  HZ2 LYS   280      35.037  34.163  38.467  1.00  0.00           H  
ATOM   4378  HZ3 LYS   280      34.376  35.590  38.628  1.00  0.00           H  
ATOM   4379  C   LYS   280      30.478  31.945  42.249  1.00  0.00           C  
ATOM   4380  O   LYS   280      29.353  32.466  42.224  1.00  0.00           O  
ATOM   4381  N   ARG   281      30.994  31.147  43.219  1.00  0.00           N  
ATOM   4382  H   ARG   281      31.986  30.961  43.192  1.00  0.00           H  
ATOM   4383  CA  ARG   281      30.252  30.808  44.526  1.00  0.00           C  
ATOM   4384  HA  ARG   281      29.464  30.080  44.333  1.00  0.00           H  
ATOM   4385  CB  ARG   281      31.125  30.001  45.527  1.00  0.00           C  
ATOM   4386  HB2 ARG   281      32.063  30.432  45.877  1.00  0.00           H  
ATOM   4387  HB3 ARG   281      30.539  29.790  46.421  1.00  0.00           H  
ATOM   4388  CG  ARG   281      31.498  28.627  44.911  1.00  0.00           C  
ATOM   4389  HG2 ARG   281      30.656  28.095  44.468  1.00  0.00           H  
ATOM   4390  HG3 ARG   281      32.332  28.839  44.241  1.00  0.00           H  
ATOM   4391  CD  ARG   281      32.046  27.814  46.078  1.00  0.00           C  
ATOM   4392  HD2 ARG   281      31.333  27.673  46.890  1.00  0.00           H  
ATOM   4393  HD3 ARG   281      32.343  26.906  45.552  1.00  0.00           H  
ATOM   4394  NE  ARG   281      33.274  28.338  46.662  1.00  0.00           N  
ATOM   4395  HE  ARG   281      33.568  29.271  46.409  1.00  0.00           H  
ATOM   4396  CZ  ARG   281      34.117  27.722  47.434  1.00  0.00           C  
ATOM   4397  NH1 ARG   281      34.077  26.459  47.818  1.00  0.00           N  
ATOM   4398 HH11 ARG   281      33.348  25.883  47.424  1.00  0.00           H  
ATOM   4399 HH12 ARG   281      34.748  26.126  48.496  1.00  0.00           H  
ATOM   4400  NH2 ARG   281      35.145  28.374  47.864  1.00  0.00           N  
ATOM   4401 HH21 ARG   281      35.084  29.376  47.750  1.00  0.00           H  
ATOM   4402 HH22 ARG   281      35.840  27.942  48.456  1.00  0.00           H  
ATOM   4403  C   ARG   281      29.664  32.163  45.228  1.00  0.00           C  
ATOM   4404  O   ARG   281      30.408  33.115  45.519  1.00  0.00           O  
ATOM   4405  N   ALA   282      28.334  32.198  45.392  1.00  0.00           N  
ATOM   4406  H   ALA   282      27.881  31.411  44.951  1.00  0.00           H  
ATOM   4407  CA  ALA   282      27.421  33.347  45.494  1.00  0.00           C  
ATOM   4408  HA  ALA   282      27.575  34.019  44.650  1.00  0.00           H  
ATOM   4409  CB  ALA   282      26.030  32.838  45.508  1.00  0.00           C  
ATOM   4410  HB1 ALA   282      25.706  32.397  46.452  1.00  0.00           H  
ATOM   4411  HB2 ALA   282      25.297  33.593  45.224  1.00  0.00           H  
ATOM   4412  HB3 ALA   282      25.976  32.062  44.744  1.00  0.00           H  
ATOM   4413  C   ALA   282      27.698  34.194  46.722  1.00  0.00           C  
ATOM   4414  O   ALA   282      27.679  35.395  46.555  1.00  0.00           O  
ATOM   4415  N   ARG   283      27.970  33.571  47.940  1.00  0.00           N  
ATOM   4416  H   ARG   283      28.131  32.576  48.001  1.00  0.00           H  
ATOM   4417  CA  ARG   283      28.311  34.320  49.164  1.00  0.00           C  
ATOM   4418  HA  ARG   283      27.697  35.214  49.276  1.00  0.00           H  
ATOM   4419  CB  ARG   283      28.210  33.420  50.396  1.00  0.00           C  
ATOM   4420  HB2 ARG   283      28.650  32.428  50.294  1.00  0.00           H  
ATOM   4421  HB3 ARG   283      28.495  33.967  51.295  1.00  0.00           H  
ATOM   4422  CG  ARG   283      26.679  33.154  50.644  1.00  0.00           C  
ATOM   4423  HG2 ARG   283      26.247  34.005  51.170  1.00  0.00           H  
ATOM   4424  HG3 ARG   283      26.035  33.173  49.764  1.00  0.00           H  
ATOM   4425  CD  ARG   283      26.414  31.879  51.522  1.00  0.00           C  
ATOM   4426  HD2 ARG   283      25.327  31.863  51.603  1.00  0.00           H  
ATOM   4427  HD3 ARG   283      26.872  31.039  51.000  1.00  0.00           H  
ATOM   4428  NE  ARG   283      26.981  32.120  52.826  1.00  0.00           N  
ATOM   4429  HE  ARG   283      27.450  33.005  52.957  1.00  0.00           H  
ATOM   4430  CZ  ARG   283      26.728  31.405  53.934  1.00  0.00           C  
ATOM   4431  NH1 ARG   283      25.820  30.410  53.981  1.00  0.00           N  
ATOM   4432 HH11 ARG   283      25.103  30.194  53.304  1.00  0.00           H  
ATOM   4433 HH12 ARG   283      25.933  29.695  54.685  1.00  0.00           H  
ATOM   4434  NH2 ARG   283      27.452  31.540  54.973  1.00  0.00           N  
ATOM   4435 HH21 ARG   283      28.404  31.873  54.919  1.00  0.00           H  
ATOM   4436 HH22 ARG   283      27.132  31.016  55.775  1.00  0.00           H  
ATOM   4437  C   ARG   283      29.770  34.810  49.152  1.00  0.00           C  
ATOM   4438  O   ARG   283      30.084  35.973  49.522  1.00  0.00           O  
ATOM   4439  N   GLU   284      30.620  33.978  48.558  1.00  0.00           N  
ATOM   4440  H   GLU   284      30.236  33.081  48.297  1.00  0.00           H  
ATOM   4441  CA  GLU   284      32.066  34.162  48.530  1.00  0.00           C  
ATOM   4442  HA  GLU   284      32.331  34.375  49.566  1.00  0.00           H  
ATOM   4443  CB  GLU   284      32.816  32.882  48.011  1.00  0.00           C  
ATOM   4444  HB2 GLU   284      32.401  32.056  48.588  1.00  0.00           H  
ATOM   4445  HB3 GLU   284      32.549  32.814  46.957  1.00  0.00           H  
ATOM   4446  CG  GLU   284      34.352  32.994  48.185  1.00  0.00           C  
ATOM   4447  HG2 GLU   284      34.755  33.771  47.535  1.00  0.00           H  
ATOM   4448  HG3 GLU   284      34.634  33.297  49.193  1.00  0.00           H  
ATOM   4449  CD  GLU   284      35.062  31.635  47.885  1.00  0.00           C  
ATOM   4450  OE1 GLU   284      34.670  30.782  46.981  1.00  0.00           O  
ATOM   4451  OE2 GLU   284      35.874  31.303  48.741  1.00  0.00           O  
ATOM   4452  C   GLU   284      32.462  35.448  47.794  1.00  0.00           C  
ATOM   4453  O   GLU   284      33.125  36.285  48.385  1.00  0.00           O  
ATOM   4454  N   ALA   285      32.035  35.477  46.540  1.00  0.00           N  
ATOM   4455  H   ALA   285      31.603  34.610  46.254  1.00  0.00           H  
ATOM   4456  CA  ALA   285      32.226  36.611  45.632  1.00  0.00           C  
ATOM   4457  HA  ALA   285      33.245  36.977  45.505  1.00  0.00           H  
ATOM   4458  CB  ALA   285      31.642  36.168  44.319  1.00  0.00           C  
ATOM   4459  HB1 ALA   285      32.112  35.212  44.088  1.00  0.00           H  
ATOM   4460  HB2 ALA   285      30.595  35.877  44.407  1.00  0.00           H  
ATOM   4461  HB3 ALA   285      31.709  36.961  43.575  1.00  0.00           H  
ATOM   4462  C   ALA   285      31.549  37.861  46.121  1.00  0.00           C  
ATOM   4463  O   ALA   285      32.205  38.872  46.072  1.00  0.00           O  
ATOM   4464  N   GLY   286      30.319  37.748  46.689  1.00  0.00           N  
ATOM   4465  H   GLY   286      29.941  36.813  46.751  1.00  0.00           H  
ATOM   4466  CA  GLY   286      29.498  38.903  47.099  1.00  0.00           C  
ATOM   4467  HA2 GLY   286      29.263  39.498  46.216  1.00  0.00           H  
ATOM   4468  HA3 GLY   286      28.551  38.463  47.411  1.00  0.00           H  
ATOM   4469  C   GLY   286      30.155  39.748  48.174  1.00  0.00           C  
ATOM   4470  O   GLY   286      30.168  40.980  48.011  1.00  0.00           O  
ATOM   4471  N   ASN   287      30.879  39.104  49.157  1.00  0.00           N  
ATOM   4472  H   ASN   287      30.714  38.111  49.248  1.00  0.00           H  
ATOM   4473  CA  ASN   287      31.610  39.787  50.206  1.00  0.00           C  
ATOM   4474  HA  ASN   287      30.939  40.422  50.785  1.00  0.00           H  
ATOM   4475  CB  ASN   287      32.199  38.598  51.074  1.00  0.00           C  
ATOM   4476  HB2 ASN   287      31.405  38.007  51.529  1.00  0.00           H  
ATOM   4477  HB3 ASN   287      32.876  37.916  50.560  1.00  0.00           H  
ATOM   4478  CG  ASN   287      33.040  39.158  52.253  1.00  0.00           C  
ATOM   4479  OD1 ASN   287      33.486  40.312  52.304  1.00  0.00           O  
ATOM   4480  ND2 ASN   287      33.408  38.343  53.126  1.00  0.00           N  
ATOM   4481 HD21 ASN   287      34.053  38.734  53.798  1.00  0.00           H  
ATOM   4482 HD22 ASN   287      32.911  37.500  53.377  1.00  0.00           H  
ATOM   4483  C   ASN   287      32.738  40.631  49.568  1.00  0.00           C  
ATOM   4484  O   ASN   287      33.025  41.759  49.958  1.00  0.00           O  
ATOM   4485  N   ILE   288      33.405  40.104  48.596  1.00  0.00           N  
ATOM   4486  H   ILE   288      33.159  39.175  48.285  1.00  0.00           H  
ATOM   4487  CA  ILE   288      34.664  40.627  48.009  1.00  0.00           C  
ATOM   4488  HA  ILE   288      35.344  40.900  48.816  1.00  0.00           H  
ATOM   4489  CB  ILE   288      35.465  39.534  47.216  1.00  0.00           C  
ATOM   4490  HB  ILE   288      34.741  39.185  46.479  1.00  0.00           H  
ATOM   4491  CG2 ILE   288      36.661  40.145  46.493  1.00  0.00           C  
ATOM   4492 HG21 ILE   288      37.422  40.402  47.229  1.00  0.00           H  
ATOM   4493 HG22 ILE   288      37.224  39.433  45.889  1.00  0.00           H  
ATOM   4494 HG23 ILE   288      36.367  40.984  45.862  1.00  0.00           H  
ATOM   4495  CG1 ILE   288      35.967  38.408  48.133  1.00  0.00           C  
ATOM   4496 HG12 ILE   288      36.903  38.612  48.653  1.00  0.00           H  
ATOM   4497 HG13 ILE   288      35.267  38.118  48.917  1.00  0.00           H  
ATOM   4498  CD1 ILE   288      36.401  37.158  47.332  1.00  0.00           C  
ATOM   4499 HD11 ILE   288      37.243  37.408  46.686  1.00  0.00           H  
ATOM   4500 HD12 ILE   288      36.832  36.393  47.979  1.00  0.00           H  
ATOM   4501 HD13 ILE   288      35.699  36.614  46.700  1.00  0.00           H  
ATOM   4502  C   ILE   288      34.335  41.815  47.110  1.00  0.00           C  
ATOM   4503  O   ILE   288      34.975  42.850  47.256  1.00  0.00           O  
ATOM   4504  N   ASN   289      33.286  41.664  46.248  1.00  0.00           N  
ATOM   4505  H   ASN   289      32.903  40.732  46.182  1.00  0.00           H  
ATOM   4506  CA  ASN   289      32.509  42.739  45.713  1.00  0.00           C  
ATOM   4507  HA  ASN   289      33.175  43.246  45.015  1.00  0.00           H  
ATOM   4508  CB  ASN   289      31.322  42.108  45.069  1.00  0.00           C  
ATOM   4509  HB2 ASN   289      31.774  41.549  44.250  1.00  0.00           H  
ATOM   4510  HB3 ASN   289      30.863  41.430  45.788  1.00  0.00           H  
ATOM   4511  CG  ASN   289      30.362  43.059  44.488  1.00  0.00           C  
ATOM   4512  OD1 ASN   289      30.450  43.325  43.307  1.00  0.00           O  
ATOM   4513  ND2 ASN   289      29.501  43.708  45.324  1.00  0.00           N  
ATOM   4514 HD21 ASN   289      28.876  44.378  44.900  1.00  0.00           H  
ATOM   4515 HD22 ASN   289      29.465  43.565  46.324  1.00  0.00           H  
ATOM   4516  C   ASN   289      32.298  43.885  46.773  1.00  0.00           C  
ATOM   4517  O   ASN   289      32.934  44.991  46.716  1.00  0.00           O  
ATOM   4518  N   GLN   290      31.524  43.588  47.797  1.00  0.00           N  
ATOM   4519  H   GLN   290      31.111  42.669  47.875  1.00  0.00           H  
ATOM   4520  CA  GLN   290      31.194  44.585  48.823  1.00  0.00           C  
ATOM   4521  HA  GLN   290      30.772  45.421  48.265  1.00  0.00           H  
ATOM   4522  CB  GLN   290      30.101  44.032  49.694  1.00  0.00           C  
ATOM   4523  HB2 GLN   290      29.265  43.786  49.038  1.00  0.00           H  
ATOM   4524  HB3 GLN   290      30.411  43.110  50.186  1.00  0.00           H  
ATOM   4525  CG  GLN   290      29.601  44.867  50.885  1.00  0.00           C  
ATOM   4526  HG2 GLN   290      28.816  44.336  51.423  1.00  0.00           H  
ATOM   4527  HG3 GLN   290      30.356  45.055  51.649  1.00  0.00           H  
ATOM   4528  CD  GLN   290      29.053  46.259  50.455  1.00  0.00           C  
ATOM   4529  OE1 GLN   290      28.947  46.561  49.285  1.00  0.00           O  
ATOM   4530  NE2 GLN   290      28.534  47.035  51.385  1.00  0.00           N  
ATOM   4531 HE21 GLN   290      28.482  46.666  52.323  1.00  0.00           H  
ATOM   4532 HE22 GLN   290      27.899  47.712  50.986  1.00  0.00           H  
ATOM   4533  C   GLN   290      32.327  45.152  49.673  1.00  0.00           C  
ATOM   4534  O   GLN   290      32.201  46.346  49.998  1.00  0.00           O  
ATOM   4535  N   SER   291      33.436  44.366  49.965  1.00  0.00           N  
ATOM   4536  H   SER   291      33.292  43.388  49.759  1.00  0.00           H  
ATOM   4537  CA  SER   291      34.628  44.791  50.685  1.00  0.00           C  
ATOM   4538  HA  SER   291      34.293  45.287  51.596  1.00  0.00           H  
ATOM   4539  CB  SER   291      35.454  43.509  51.000  1.00  0.00           C  
ATOM   4540  HB2 SER   291      34.827  42.807  51.550  1.00  0.00           H  
ATOM   4541  HB3 SER   291      35.763  43.092  50.042  1.00  0.00           H  
ATOM   4542  OG  SER   291      36.581  43.779  51.872  1.00  0.00           O  
ATOM   4543  HG  SER   291      36.322  44.214  52.688  1.00  0.00           H  
ATOM   4544  C   SER   291      35.615  45.720  49.889  1.00  0.00           C  
ATOM   4545  O   SER   291      35.998  46.793  50.424  1.00  0.00           O  
ATOM   4546  N   LEU   292      35.785  45.399  48.602  1.00  0.00           N  
ATOM   4547  H   LEU   292      35.171  44.662  48.286  1.00  0.00           H  
ATOM   4548  CA  LEU   292      36.387  46.175  47.561  1.00  0.00           C  
ATOM   4549  HA  LEU   292      37.361  46.517  47.911  1.00  0.00           H  
ATOM   4550  CB  LEU   292      36.661  45.422  46.292  1.00  0.00           C  
ATOM   4551  HB2 LEU   292      35.739  44.888  46.062  1.00  0.00           H  
ATOM   4552  HB3 LEU   292      36.961  46.094  45.488  1.00  0.00           H  
ATOM   4553  CG  LEU   292      37.722  44.249  46.435  1.00  0.00           C  
ATOM   4554  HG  LEU   292      37.418  43.621  47.272  1.00  0.00           H  
ATOM   4555  CD1 LEU   292      37.739  43.435  45.147  1.00  0.00           C  
ATOM   4556 HD11 LEU   292      36.755  43.165  44.763  1.00  0.00           H  
ATOM   4557 HD12 LEU   292      38.236  43.995  44.356  1.00  0.00           H  
ATOM   4558 HD13 LEU   292      38.231  42.467  45.245  1.00  0.00           H  
ATOM   4559  CD2 LEU   292      39.210  44.757  46.632  1.00  0.00           C  
ATOM   4560 HD21 LEU   292      39.290  45.455  45.799  1.00  0.00           H  
ATOM   4561 HD22 LEU   292      39.336  45.281  47.580  1.00  0.00           H  
ATOM   4562 HD23 LEU   292      39.935  43.943  46.631  1.00  0.00           H  
ATOM   4563  C   LEU   292      35.652  47.547  47.288  1.00  0.00           C  
ATOM   4564  O   LEU   292      36.333  48.587  47.438  1.00  0.00           O  
ATOM   4565  N   LEU   293      34.301  47.537  47.045  1.00  0.00           N  
ATOM   4566  H   LEU   293      33.816  46.676  46.836  1.00  0.00           H  
ATOM   4567  CA  LEU   293      33.510  48.757  46.996  1.00  0.00           C  
ATOM   4568  HA  LEU   293      33.979  49.517  46.372  1.00  0.00           H  
ATOM   4569  CB  LEU   293      32.114  48.481  46.359  1.00  0.00           C  
ATOM   4570  HB2 LEU   293      31.510  47.919  47.072  1.00  0.00           H  
ATOM   4571  HB3 LEU   293      31.628  49.456  46.372  1.00  0.00           H  
ATOM   4572  CG  LEU   293      32.212  47.803  44.994  1.00  0.00           C  
ATOM   4573  HG  LEU   293      32.982  47.034  44.943  1.00  0.00           H  
ATOM   4574  CD1 LEU   293      30.875  47.049  44.548  1.00  0.00           C  
ATOM   4575 HD11 LEU   293      30.322  46.602  45.373  1.00  0.00           H  
ATOM   4576 HD12 LEU   293      30.148  47.723  44.094  1.00  0.00           H  
ATOM   4577 HD13 LEU   293      31.095  46.284  43.803  1.00  0.00           H  
ATOM   4578  CD2 LEU   293      32.549  48.802  43.840  1.00  0.00           C  
ATOM   4579 HD21 LEU   293      33.529  49.279  43.887  1.00  0.00           H  
ATOM   4580 HD22 LEU   293      32.417  48.254  42.908  1.00  0.00           H  
ATOM   4581 HD23 LEU   293      31.873  49.656  43.803  1.00  0.00           H  
ATOM   4582  C   LEU   293      33.386  49.568  48.342  1.00  0.00           C  
ATOM   4583  O   LEU   293      33.421  50.779  48.289  1.00  0.00           O  
ATOM   4584  N   THR   294      33.241  48.940  49.502  1.00  0.00           N  
ATOM   4585  H   THR   294      33.015  47.958  49.435  1.00  0.00           H  
ATOM   4586  CA  THR   294      33.314  49.636  50.828  1.00  0.00           C  
ATOM   4587  HA  THR   294      32.538  50.396  50.915  1.00  0.00           H  
ATOM   4588  CB  THR   294      33.049  48.690  52.026  1.00  0.00           C  
ATOM   4589  HB  THR   294      33.814  47.923  52.152  1.00  0.00           H  
ATOM   4590  CG2 THR   294      32.892  49.480  53.377  1.00  0.00           C  
ATOM   4591 HG21 THR   294      31.869  49.850  53.451  1.00  0.00           H  
ATOM   4592 HG22 THR   294      32.879  48.903  54.302  1.00  0.00           H  
ATOM   4593 HG23 THR   294      33.674  50.238  53.379  1.00  0.00           H  
ATOM   4594  OG1 THR   294      31.786  47.976  52.002  1.00  0.00           O  
ATOM   4595  HG1 THR   294      31.638  47.394  51.253  1.00  0.00           H  
ATOM   4596  C   THR   294      34.696  50.408  50.892  1.00  0.00           C  
ATOM   4597  O   THR   294      34.663  51.576  51.200  1.00  0.00           O  
ATOM   4598  N   LEU   295      35.852  49.748  50.650  1.00  0.00           N  
ATOM   4599  H   LEU   295      35.900  48.739  50.653  1.00  0.00           H  
ATOM   4600  CA  LEU   295      37.199  50.332  50.519  1.00  0.00           C  
ATOM   4601  HA  LEU   295      37.430  50.661  51.532  1.00  0.00           H  
ATOM   4602  CB  LEU   295      38.165  49.169  50.204  1.00  0.00           C  
ATOM   4603  HB2 LEU   295      38.031  48.356  50.918  1.00  0.00           H  
ATOM   4604  HB3 LEU   295      37.942  48.729  49.232  1.00  0.00           H  
ATOM   4605  CG  LEU   295      39.629  49.543  50.032  1.00  0.00           C  
ATOM   4606  HG  LEU   295      39.675  50.375  49.329  1.00  0.00           H  
ATOM   4607  CD1 LEU   295      40.321  49.660  51.407  1.00  0.00           C  
ATOM   4608 HD11 LEU   295      40.754  48.748  51.818  1.00  0.00           H  
ATOM   4609 HD12 LEU   295      41.028  50.490  51.430  1.00  0.00           H  
ATOM   4610 HD13 LEU   295      39.619  49.848  52.220  1.00  0.00           H  
ATOM   4611  CD2 LEU   295      40.360  48.495  49.301  1.00  0.00           C  
ATOM   4612 HD21 LEU   295      39.997  47.513  49.603  1.00  0.00           H  
ATOM   4613 HD22 LEU   295      40.095  48.521  48.244  1.00  0.00           H  
ATOM   4614 HD23 LEU   295      41.436  48.644  49.397  1.00  0.00           H  
ATOM   4615  C   LEU   295      37.210  51.638  49.630  1.00  0.00           C  
ATOM   4616  O   LEU   295      37.781  52.624  50.015  1.00  0.00           O  
ATOM   4617  N   GLY   296      36.580  51.541  48.453  1.00  0.00           N  
ATOM   4618  H   GLY   296      36.162  50.662  48.186  1.00  0.00           H  
ATOM   4619  CA  GLY   296      36.543  52.689  47.551  1.00  0.00           C  
ATOM   4620  HA2 GLY   296      37.522  53.074  47.266  1.00  0.00           H  
ATOM   4621  HA3 GLY   296      36.030  52.303  46.670  1.00  0.00           H  
ATOM   4622  C   GLY   296      35.620  53.868  48.026  1.00  0.00           C  
ATOM   4623  O   GLY   296      36.099  55.035  48.114  1.00  0.00           O  
ATOM   4624  N   ARG   297      34.417  53.472  48.404  1.00  0.00           N  
ATOM   4625  H   ARG   297      34.144  52.521  48.204  1.00  0.00           H  
ATOM   4626  CA  ARG   297      33.478  54.427  49.037  1.00  0.00           C  
ATOM   4627  HA  ARG   297      33.245  55.171  48.276  1.00  0.00           H  
ATOM   4628  CB  ARG   297      32.194  53.670  49.522  1.00  0.00           C  
ATOM   4629  HB2 ARG   297      32.342  52.931  50.309  1.00  0.00           H  
ATOM   4630  HB3 ARG   297      31.519  54.451  49.871  1.00  0.00           H  
ATOM   4631  CG  ARG   297      31.285  53.014  48.478  1.00  0.00           C  
ATOM   4632  HG2 ARG   297      30.632  53.799  48.098  1.00  0.00           H  
ATOM   4633  HG3 ARG   297      31.928  52.576  47.715  1.00  0.00           H  
ATOM   4634  CD  ARG   297      30.405  51.817  48.904  1.00  0.00           C  
ATOM   4635  HD2 ARG   297      30.982  51.053  49.425  1.00  0.00           H  
ATOM   4636  HD3 ARG   297      29.672  52.329  49.527  1.00  0.00           H  
ATOM   4637  NE  ARG   297      29.572  51.284  47.823  1.00  0.00           N  
ATOM   4638  HE  ARG   297      29.127  51.987  47.251  1.00  0.00           H  
ATOM   4639  CZ  ARG   297      29.267  49.969  47.694  1.00  0.00           C  
ATOM   4640  NH1 ARG   297      29.617  49.056  48.536  1.00  0.00           N  
ATOM   4641 HH11 ARG   297      29.894  49.300  49.476  1.00  0.00           H  
ATOM   4642 HH12 ARG   297      29.103  48.187  48.496  1.00  0.00           H  
ATOM   4643  NH2 ARG   297      28.461  49.616  46.721  1.00  0.00           N  
ATOM   4644 HH21 ARG   297      28.206  50.306  46.029  1.00  0.00           H  
ATOM   4645 HH22 ARG   297      28.132  48.661  46.720  1.00  0.00           H  
ATOM   4646  C   ARG   297      34.193  55.131  50.186  1.00  0.00           C  
ATOM   4647  O   ARG   297      34.080  56.329  50.166  1.00  0.00           O  
ATOM   4648  N   VAL   298      34.956  54.447  51.040  1.00  0.00           N  
ATOM   4649  H   VAL   298      35.061  53.467  50.820  1.00  0.00           H  
ATOM   4650  CA  VAL   298      35.659  55.093  52.152  1.00  0.00           C  
ATOM   4651  HA  VAL   298      34.891  55.728  52.593  1.00  0.00           H  
ATOM   4652  CB  VAL   298      36.160  54.047  53.114  1.00  0.00           C  
ATOM   4653  HB  VAL   298      36.721  53.247  52.632  1.00  0.00           H  
ATOM   4654  CG1 VAL   298      37.140  54.686  54.175  1.00  0.00           C  
ATOM   4655 HG11 VAL   298      36.610  55.360  54.848  1.00  0.00           H  
ATOM   4656 HG12 VAL   298      37.655  53.938  54.779  1.00  0.00           H  
ATOM   4657 HG13 VAL   298      37.966  55.213  53.698  1.00  0.00           H  
ATOM   4658  CG2 VAL   298      35.026  53.359  54.001  1.00  0.00           C  
ATOM   4659 HG21 VAL   298      35.313  52.368  54.353  1.00  0.00           H  
ATOM   4660 HG22 VAL   298      34.808  53.962  54.883  1.00  0.00           H  
ATOM   4661 HG23 VAL   298      34.177  53.228  53.331  1.00  0.00           H  
ATOM   4662  C   VAL   298      36.781  56.027  51.700  1.00  0.00           C  
ATOM   4663  O   VAL   298      36.956  57.160  52.160  1.00  0.00           O  
ATOM   4664  N   ILE   299      37.793  55.509  50.916  1.00  0.00           N  
ATOM   4665  H   ILE   299      37.682  54.587  50.519  1.00  0.00           H  
ATOM   4666  CA  ILE   299      38.930  56.292  50.460  1.00  0.00           C  
ATOM   4667  HA  ILE   299      39.425  56.627  51.372  1.00  0.00           H  
ATOM   4668  CB  ILE   299      39.870  55.403  49.596  1.00  0.00           C  
ATOM   4669  HB  ILE   299      39.283  54.903  48.825  1.00  0.00           H  
ATOM   4670  CG2 ILE   299      41.005  56.259  49.078  1.00  0.00           C  
ATOM   4671 HG21 ILE   299      41.651  56.596  49.888  1.00  0.00           H  
ATOM   4672 HG22 ILE   299      41.686  55.690  48.445  1.00  0.00           H  
ATOM   4673 HG23 ILE   299      40.729  57.146  48.508  1.00  0.00           H  
ATOM   4674  CG1 ILE   299      40.594  54.368  50.461  1.00  0.00           C  
ATOM   4675 HG12 ILE   299      40.976  54.818  51.377  1.00  0.00           H  
ATOM   4676 HG13 ILE   299      39.909  53.639  50.892  1.00  0.00           H  
ATOM   4677  CD1 ILE   299      41.548  53.299  49.814  1.00  0.00           C  
ATOM   4678 HD11 ILE   299      42.513  53.753  49.588  1.00  0.00           H  
ATOM   4679 HD12 ILE   299      41.551  52.479  50.531  1.00  0.00           H  
ATOM   4680 HD13 ILE   299      41.127  52.854  48.912  1.00  0.00           H  
ATOM   4681  C   ILE   299      38.487  57.612  49.742  1.00  0.00           C  
ATOM   4682  O   ILE   299      39.201  58.610  49.845  1.00  0.00           O  
ATOM   4683  N   THR   300      37.325  57.711  49.035  1.00  0.00           N  
ATOM   4684  H   THR   300      36.788  56.858  48.964  1.00  0.00           H  
ATOM   4685  CA  THR   300      37.043  58.811  48.106  1.00  0.00           C  
ATOM   4686  HA  THR   300      38.002  59.223  47.790  1.00  0.00           H  
ATOM   4687  CB  THR   300      36.246  58.331  46.798  1.00  0.00           C  
ATOM   4688  HB  THR   300      36.599  57.324  46.578  1.00  0.00           H  
ATOM   4689  CG2 THR   300      34.711  58.118  47.013  1.00  0.00           C  
ATOM   4690 HG21 THR   300      34.188  57.864  46.091  1.00  0.00           H  
ATOM   4691 HG22 THR   300      34.580  57.391  47.814  1.00  0.00           H  
ATOM   4692 HG23 THR   300      34.203  59.022  47.349  1.00  0.00           H  
ATOM   4693  OG1 THR   300      36.386  59.201  45.651  1.00  0.00           O  
ATOM   4694  HG1 THR   300      36.418  58.517  44.978  1.00  0.00           H  
ATOM   4695  C   THR   300      36.362  59.895  48.878  1.00  0.00           C  
ATOM   4696  O   THR   300      36.369  61.005  48.501  1.00  0.00           O  
ATOM   4697  N   ALA   301      35.970  59.597  50.150  1.00  0.00           N  
ATOM   4698  H   ALA   301      35.875  58.595  50.235  1.00  0.00           H  
ATOM   4699  CA  ALA   301      35.592  60.414  51.196  1.00  0.00           C  
ATOM   4700  HA  ALA   301      34.901  61.132  50.755  1.00  0.00           H  
ATOM   4701  CB  ALA   301      34.586  59.573  52.059  1.00  0.00           C  
ATOM   4702  HB1 ALA   301      33.845  59.122  51.399  1.00  0.00           H  
ATOM   4703  HB2 ALA   301      35.240  58.815  52.491  1.00  0.00           H  
ATOM   4704  HB3 ALA   301      34.113  60.146  52.856  1.00  0.00           H  
ATOM   4705  C   ALA   301      36.850  61.053  51.945  1.00  0.00           C  
ATOM   4706  O   ALA   301      36.875  62.294  52.149  1.00  0.00           O  
ATOM   4707  N   LEU   302      37.872  60.230  52.163  1.00  0.00           N  
ATOM   4708  H   LEU   302      37.760  59.240  52.000  1.00  0.00           H  
ATOM   4709  CA  LEU   302      39.160  60.651  52.753  1.00  0.00           C  
ATOM   4710  HA  LEU   302      38.934  61.260  53.628  1.00  0.00           H  
ATOM   4711  CB  LEU   302      39.964  59.356  53.149  1.00  0.00           C  
ATOM   4712  HB2 LEU   302      39.200  58.687  53.545  1.00  0.00           H  
ATOM   4713  HB3 LEU   302      40.276  58.880  52.220  1.00  0.00           H  
ATOM   4714  CG  LEU   302      41.274  59.514  54.027  1.00  0.00           C  
ATOM   4715  HG  LEU   302      41.706  60.421  53.603  1.00  0.00           H  
ATOM   4716  CD1 LEU   302      40.934  59.846  55.471  1.00  0.00           C  
ATOM   4717 HD11 LEU   302      41.790  59.545  56.076  1.00  0.00           H  
ATOM   4718 HD12 LEU   302      40.861  60.920  55.642  1.00  0.00           H  
ATOM   4719 HD13 LEU   302      40.023  59.378  55.844  1.00  0.00           H  
ATOM   4720  CD2 LEU   302      42.099  58.240  53.838  1.00  0.00           C  
ATOM   4721 HD21 LEU   302      41.752  57.324  54.316  1.00  0.00           H  
ATOM   4722 HD22 LEU   302      42.294  58.097  52.775  1.00  0.00           H  
ATOM   4723 HD23 LEU   302      43.092  58.370  54.268  1.00  0.00           H  
ATOM   4724  C   LEU   302      40.045  61.660  51.897  1.00  0.00           C  
ATOM   4725  O   LEU   302      41.013  62.271  52.239  1.00  0.00           O  
ATOM   4726  N   VAL   303      39.561  61.928  50.632  1.00  0.00           N  
ATOM   4727  H   VAL   303      38.788  61.332  50.369  1.00  0.00           H  
ATOM   4728  CA  VAL   303      39.949  63.046  49.771  1.00  0.00           C  
ATOM   4729  HA  VAL   303      41.034  63.065  49.667  1.00  0.00           H  
ATOM   4730  CB  VAL   303      39.468  62.739  48.283  1.00  0.00           C  
ATOM   4731  HB  VAL   303      38.386  62.746  48.149  1.00  0.00           H  
ATOM   4732  CG1 VAL   303      39.971  63.740  47.267  1.00  0.00           C  
ATOM   4733 HG11 VAL   303      39.465  64.653  47.581  1.00  0.00           H  
ATOM   4734 HG12 VAL   303      41.042  63.836  47.446  1.00  0.00           H  
ATOM   4735 HG13 VAL   303      39.835  63.435  46.229  1.00  0.00           H  
ATOM   4736  CG2 VAL   303      40.014  61.374  47.805  1.00  0.00           C  
ATOM   4737 HG21 VAL   303      41.093  61.499  47.901  1.00  0.00           H  
ATOM   4738 HG22 VAL   303      39.647  60.536  48.397  1.00  0.00           H  
ATOM   4739 HG23 VAL   303      39.898  61.244  46.729  1.00  0.00           H  
ATOM   4740  C   VAL   303      39.561  64.440  50.297  1.00  0.00           C  
ATOM   4741  O   VAL   303      40.409  65.341  50.315  1.00  0.00           O  
ATOM   4742  N   GLU   304      38.350  64.533  50.853  1.00  0.00           N  
ATOM   4743  H   GLU   304      37.680  63.826  50.584  1.00  0.00           H  
ATOM   4744  CA  GLU   304      37.846  65.819  51.410  1.00  0.00           C  
ATOM   4745  HA  GLU   304      38.695  66.504  51.422  1.00  0.00           H  
ATOM   4746  CB  GLU   304      36.746  66.542  50.578  1.00  0.00           C  
ATOM   4747  HB2 GLU   304      35.809  65.988  50.647  1.00  0.00           H  
ATOM   4748  HB3 GLU   304      36.528  67.529  50.985  1.00  0.00           H  
ATOM   4749  CG  GLU   304      37.282  66.608  49.125  1.00  0.00           C  
ATOM   4750  HG2 GLU   304      38.244  67.119  49.094  1.00  0.00           H  
ATOM   4751  HG3 GLU   304      37.453  65.566  48.853  1.00  0.00           H  
ATOM   4752  CD  GLU   304      36.435  67.354  48.131  1.00  0.00           C  
ATOM   4753  OE1 GLU   304      35.285  67.731  48.442  1.00  0.00           O  
ATOM   4754  OE2 GLU   304      36.806  67.395  46.960  1.00  0.00           O  
ATOM   4755  C   GLU   304      37.373  65.742  52.805  1.00  0.00           C  
ATOM   4756  O   GLU   304      36.691  66.655  53.340  1.00  0.00           O  
ATOM   4757  N   ARG   305      37.764  64.712  53.588  1.00  0.00           N  
ATOM   4758  H   ARG   305      38.196  63.899  53.172  1.00  0.00           H  
ATOM   4759  CA  ARG   305      37.251  64.370  54.920  1.00  0.00           C  
ATOM   4760  HA  ARG   305      37.561  63.329  55.014  1.00  0.00           H  
ATOM   4761  CB  ARG   305      37.894  65.175  56.066  1.00  0.00           C  
ATOM   4762  HB2 ARG   305      37.678  66.242  56.014  1.00  0.00           H  
ATOM   4763  HB3 ARG   305      37.542  64.761  57.011  1.00  0.00           H  
ATOM   4764  CG  ARG   305      39.412  65.190  56.083  1.00  0.00           C  
ATOM   4765  HG2 ARG   305      39.718  64.162  55.889  1.00  0.00           H  
ATOM   4766  HG3 ARG   305      39.811  65.831  55.297  1.00  0.00           H  
ATOM   4767  CD  ARG   305      40.042  65.717  57.387  1.00  0.00           C  
ATOM   4768  HD2 ARG   305      39.792  66.769  57.518  1.00  0.00           H  
ATOM   4769  HD3 ARG   305      39.608  65.116  58.186  1.00  0.00           H  
ATOM   4770  NE  ARG   305      41.483  65.511  57.417  1.00  0.00           N  
ATOM   4771  HE  ARG   305      41.974  66.355  57.160  1.00  0.00           H  
ATOM   4772  CZ  ARG   305      42.196  64.415  57.448  1.00  0.00           C  
ATOM   4773  NH1 ARG   305      41.669  63.250  57.494  1.00  0.00           N  
ATOM   4774 HH11 ARG   305      40.681  63.040  57.490  1.00  0.00           H  
ATOM   4775 HH12 ARG   305      42.302  62.465  57.555  1.00  0.00           H  
ATOM   4776  NH2 ARG   305      43.511  64.497  57.311  1.00  0.00           N  
ATOM   4777 HH21 ARG   305      43.981  65.390  57.343  1.00  0.00           H  
ATOM   4778 HH22 ARG   305      44.061  63.652  57.375  1.00  0.00           H  
ATOM   4779  C   ARG   305      35.695  64.233  55.045  1.00  0.00           C  
ATOM   4780  O   ARG   305      35.005  64.822  55.875  1.00  0.00           O  
ATOM   4781  N   THR   306      35.137  63.519  54.100  1.00  0.00           N  
ATOM   4782  H   THR   306      35.734  63.197  53.351  1.00  0.00           H  
ATOM   4783  CA  THR   306      33.673  63.333  53.953  1.00  0.00           C  
ATOM   4784  HA  THR   306      33.267  64.317  54.189  1.00  0.00           H  
ATOM   4785  CB  THR   306      33.213  63.064  52.436  1.00  0.00           C  
ATOM   4786  HB  THR   306      33.283  61.987  52.285  1.00  0.00           H  
ATOM   4787  CG2 THR   306      31.794  63.572  52.211  1.00  0.00           C  
ATOM   4788 HG21 THR   306      31.065  62.949  52.729  1.00  0.00           H  
ATOM   4789 HG22 THR   306      31.667  64.622  52.476  1.00  0.00           H  
ATOM   4790 HG23 THR   306      31.461  63.528  51.174  1.00  0.00           H  
ATOM   4791  OG1 THR   306      33.946  63.780  51.449  1.00  0.00           O  
ATOM   4792  HG1 THR   306      33.875  64.698  51.721  1.00  0.00           H  
ATOM   4793  C   THR   306      33.077  62.244  54.913  1.00  0.00           C  
ATOM   4794  O   THR   306      33.695  61.230  55.004  1.00  0.00           O  
ATOM   4795  N   PRO   307      31.922  62.368  55.563  1.00  0.00           N  
ATOM   4796  CD  PRO   307      31.112  63.623  55.694  1.00  0.00           C  
ATOM   4797  HD2 PRO   307      30.355  63.748  54.919  1.00  0.00           H  
ATOM   4798  HD3 PRO   307      31.772  64.474  55.859  1.00  0.00           H  
ATOM   4799  CG  PRO   307      30.397  63.346  57.022  1.00  0.00           C  
ATOM   4800  HG2 PRO   307      29.514  63.958  57.209  1.00  0.00           H  
ATOM   4801  HG3 PRO   307      31.088  63.513  57.848  1.00  0.00           H  
ATOM   4802  CB  PRO   307      30.048  61.842  56.996  1.00  0.00           C  
ATOM   4803  HB2 PRO   307      29.156  61.701  56.387  1.00  0.00           H  
ATOM   4804  HB3 PRO   307      29.854  61.463  57.999  1.00  0.00           H  
ATOM   4805  CA  PRO   307      31.278  61.255  56.246  1.00  0.00           C  
ATOM   4806  HA  PRO   307      31.992  60.985  57.024  1.00  0.00           H  
ATOM   4807  C   PRO   307      30.940  60.042  55.353  1.00  0.00           C  
ATOM   4808  O   PRO   307      30.520  60.214  54.187  1.00  0.00           O  
ATOM   4809  N   HID   308      31.158  58.792  55.740  1.00  0.00           N  
ATOM   4810  H   HID   308      31.562  58.681  56.659  1.00  0.00           H  
ATOM   4811  CA  HID   308      31.285  57.578  54.915  1.00  0.00           C  
ATOM   4812  HA  HID   308      30.901  57.862  53.935  1.00  0.00           H  
ATOM   4813  CB  HID   308      32.844  57.429  54.767  1.00  0.00           C  
ATOM   4814  HB2 HID   308      33.011  56.550  54.143  1.00  0.00           H  
ATOM   4815  HB3 HID   308      33.321  58.219  54.187  1.00  0.00           H  
ATOM   4816  CG  HID   308      33.677  57.232  56.008  1.00  0.00           C  
ATOM   4817  ND1 HID   308      33.647  56.138  56.801  1.00  0.00           N  
ATOM   4818  HD1 HID   308      33.218  55.260  56.544  1.00  0.00           H  
ATOM   4819  CE1 HID   308      34.361  56.348  57.886  1.00  0.00           C  
ATOM   4820  HE1 HID   308      34.515  55.607  58.657  1.00  0.00           H  
ATOM   4821  NE2 HID   308      34.937  57.568  57.897  1.00  0.00           N  
ATOM   4822  CD2 HID   308      34.569  58.103  56.626  1.00  0.00           C  
ATOM   4823  HD2 HID   308      34.744  59.115  56.292  1.00  0.00           H  
ATOM   4824  C   HID   308      30.571  56.426  55.562  1.00  0.00           C  
ATOM   4825  O   HID   308      29.999  56.529  56.611  1.00  0.00           O  
ATOM   4826  N   VAL   309      30.590  55.314  54.882  1.00  0.00           N  
ATOM   4827  H   VAL   309      30.908  55.331  53.924  1.00  0.00           H  
ATOM   4828  CA  VAL   309      29.944  54.115  55.328  1.00  0.00           C  
ATOM   4829  HA  VAL   309      29.036  54.507  55.785  1.00  0.00           H  
ATOM   4830  CB  VAL   309      29.685  53.206  54.122  1.00  0.00           C  
ATOM   4831  HB  VAL   309      29.235  52.271  54.458  1.00  0.00           H  
ATOM   4832  CG1 VAL   309      28.587  53.782  53.181  1.00  0.00           C  
ATOM   4833 HG11 VAL   309      27.681  53.785  53.788  1.00  0.00           H  
ATOM   4834 HG12 VAL   309      28.837  54.713  52.672  1.00  0.00           H  
ATOM   4835 HG13 VAL   309      28.520  53.104  52.330  1.00  0.00           H  
ATOM   4836  CG2 VAL   309      30.980  52.757  53.341  1.00  0.00           C  
ATOM   4837 HG21 VAL   309      30.806  52.097  52.490  1.00  0.00           H  
ATOM   4838 HG22 VAL   309      31.542  53.621  52.987  1.00  0.00           H  
ATOM   4839 HG23 VAL   309      31.676  52.265  54.020  1.00  0.00           H  
ATOM   4840  C   VAL   309      30.816  53.477  56.421  1.00  0.00           C  
ATOM   4841  O   VAL   309      32.032  53.680  56.465  1.00  0.00           O  
ATOM   4842  N   PRO   310      30.168  52.757  57.353  1.00  0.00           N  
ATOM   4843  CD  PRO   310      28.859  52.098  57.233  1.00  0.00           C  
ATOM   4844  HD2 PRO   310      28.911  51.543  56.296  1.00  0.00           H  
ATOM   4845  HD3 PRO   310      28.085  52.862  57.164  1.00  0.00           H  
ATOM   4846  CG  PRO   310      28.580  51.259  58.478  1.00  0.00           C  
ATOM   4847  HG2 PRO   310      28.657  50.202  58.221  1.00  0.00           H  
ATOM   4848  HG3 PRO   310      27.538  51.285  58.794  1.00  0.00           H  
ATOM   4849  CB  PRO   310      29.690  51.758  59.457  1.00  0.00           C  
ATOM   4850  HB2 PRO   310      29.980  50.876  60.029  1.00  0.00           H  
ATOM   4851  HB3 PRO   310      29.173  52.523  60.036  1.00  0.00           H  
ATOM   4852  CA  PRO   310      30.746  52.414  58.574  1.00  0.00           C  
ATOM   4853  HA  PRO   310      31.141  53.301  59.070  1.00  0.00           H  
ATOM   4854  C   PRO   310      31.978  51.440  58.285  1.00  0.00           C  
ATOM   4855  O   PRO   310      31.951  50.593  57.385  1.00  0.00           O  
ATOM   4856  N   TYR   311      33.073  51.609  58.984  1.00  0.00           N  
ATOM   4857  H   TYR   311      33.027  52.290  59.728  1.00  0.00           H  
ATOM   4858  CA  TYR   311      34.188  50.647  58.959  1.00  0.00           C  
ATOM   4859  HA  TYR   311      34.572  50.713  57.941  1.00  0.00           H  
ATOM   4860  CB  TYR   311      35.165  51.163  60.003  1.00  0.00           C  
ATOM   4861  HB2 TYR   311      34.646  51.040  60.953  1.00  0.00           H  
ATOM   4862  HB3 TYR   311      35.990  50.468  60.162  1.00  0.00           H  
ATOM   4863  CG  TYR   311      35.714  52.586  59.856  1.00  0.00           C  
ATOM   4864  CD1 TYR   311      35.669  53.560  60.929  1.00  0.00           C  
ATOM   4865  HD1 TYR   311      35.138  53.261  61.820  1.00  0.00           H  
ATOM   4866  CE1 TYR   311      36.299  54.807  60.836  1.00  0.00           C  
ATOM   4867  HE1 TYR   311      36.302  55.411  61.731  1.00  0.00           H  
ATOM   4868  CZ  TYR   311      37.160  55.059  59.772  1.00  0.00           C  
ATOM   4869  OH  TYR   311      37.806  56.285  59.713  1.00  0.00           O  
ATOM   4870  HH  TYR   311      38.493  56.299  59.042  1.00  0.00           H  
ATOM   4871  CE2 TYR   311      37.193  54.167  58.633  1.00  0.00           C  
ATOM   4872  HE2 TYR   311      37.773  54.430  57.760  1.00  0.00           H  
ATOM   4873  CD2 TYR   311      36.577  52.926  58.742  1.00  0.00           C  
ATOM   4874  HD2 TYR   311      36.783  52.201  57.968  1.00  0.00           H  
ATOM   4875  C   TYR   311      33.828  49.133  59.244  1.00  0.00           C  
ATOM   4876  O   TYR   311      34.396  48.282  58.524  1.00  0.00           O  
ATOM   4877  N   ARG   312      32.765  48.899  60.031  1.00  0.00           N  
ATOM   4878  H   ARG   312      32.401  49.662  60.584  1.00  0.00           H  
ATOM   4879  CA  ARG   312      31.949  47.624  60.248  1.00  0.00           C  
ATOM   4880  HA  ARG   312      32.625  46.896  60.698  1.00  0.00           H  
ATOM   4881  CB  ARG   312      30.886  47.913  61.265  1.00  0.00           C  
ATOM   4882  HB2 ARG   312      30.886  48.980  61.489  1.00  0.00           H  
ATOM   4883  HB3 ARG   312      29.870  47.708  60.928  1.00  0.00           H  
ATOM   4884  CG  ARG   312      31.020  47.158  62.535  1.00  0.00           C  
ATOM   4885  HG2 ARG   312      31.004  46.085  62.345  1.00  0.00           H  
ATOM   4886  HG3 ARG   312      32.017  47.450  62.867  1.00  0.00           H  
ATOM   4887  CD  ARG   312      29.989  47.587  63.519  1.00  0.00           C  
ATOM   4888  HD2 ARG   312      30.127  48.620  63.838  1.00  0.00           H  
ATOM   4889  HD3 ARG   312      29.000  47.493  63.070  1.00  0.00           H  
ATOM   4890  NE  ARG   312      30.055  46.714  64.717  1.00  0.00           N  
ATOM   4891  HE  ARG   312      29.270  46.084  64.799  1.00  0.00           H  
ATOM   4892  CZ  ARG   312      30.945  46.793  65.779  1.00  0.00           C  
ATOM   4893  NH1 ARG   312      32.012  47.611  65.711  1.00  0.00           N  
ATOM   4894 HH11 ARG   312      32.165  48.254  64.947  1.00  0.00           H  
ATOM   4895 HH12 ARG   312      32.700  47.477  66.438  1.00  0.00           H  
ATOM   4896  NH2 ARG   312      30.816  46.070  66.762  1.00  0.00           N  
ATOM   4897 HH21 ARG   312      29.970  45.521  66.822  1.00  0.00           H  
ATOM   4898 HH22 ARG   312      31.428  46.319  67.526  1.00  0.00           H  
ATOM   4899  C   ARG   312      31.335  47.002  59.010  1.00  0.00           C  
ATOM   4900  O   ARG   312      30.956  45.841  59.139  1.00  0.00           O  
ATOM   4901  N   GLU   313      31.140  47.718  57.940  1.00  0.00           N  
ATOM   4902  H   GLU   313      31.406  48.692  57.912  1.00  0.00           H  
ATOM   4903  CA  GLU   313      30.515  47.264  56.723  1.00  0.00           C  
ATOM   4904  HA  GLU   313      29.632  46.719  57.055  1.00  0.00           H  
ATOM   4905  CB  GLU   313      30.100  48.440  55.799  1.00  0.00           C  
ATOM   4906  HB2 GLU   313      29.388  49.110  56.283  1.00  0.00           H  
ATOM   4907  HB3 GLU   313      31.037  48.913  55.505  1.00  0.00           H  
ATOM   4908  CG  GLU   313      29.487  47.981  54.443  1.00  0.00           C  
ATOM   4909  HG2 GLU   313      29.381  48.892  53.854  1.00  0.00           H  
ATOM   4910  HG3 GLU   313      30.212  47.269  54.049  1.00  0.00           H  
ATOM   4911  CD  GLU   313      28.178  47.130  54.743  1.00  0.00           C  
ATOM   4912  OE1 GLU   313      27.881  46.272  53.846  1.00  0.00           O  
ATOM   4913  OE2 GLU   313      27.460  47.336  55.720  1.00  0.00           O  
ATOM   4914  C   GLU   313      31.375  46.169  55.979  1.00  0.00           C  
ATOM   4915  O   GLU   313      30.891  45.283  55.276  1.00  0.00           O  
ATOM   4916  N   SER   314      32.652  46.112  56.280  1.00  0.00           N  
ATOM   4917  H   SER   314      33.057  46.921  56.729  1.00  0.00           H  
ATOM   4918  CA  SER   314      33.510  45.033  55.841  1.00  0.00           C  
ATOM   4919  HA  SER   314      32.937  44.121  55.671  1.00  0.00           H  
ATOM   4920  CB  SER   314      34.081  45.457  54.441  1.00  0.00           C  
ATOM   4921  HB2 SER   314      33.308  45.510  53.676  1.00  0.00           H  
ATOM   4922  HB3 SER   314      34.701  46.353  54.491  1.00  0.00           H  
ATOM   4923  OG  SER   314      35.078  44.433  54.211  1.00  0.00           O  
ATOM   4924  HG  SER   314      34.535  43.706  53.897  1.00  0.00           H  
ATOM   4925  C   SER   314      34.599  44.799  56.934  1.00  0.00           C  
ATOM   4926  O   SER   314      35.206  45.796  57.381  1.00  0.00           O  
ATOM   4927  N   LYS   315      35.016  43.509  57.150  1.00  0.00           N  
ATOM   4928  H   LYS   315      34.419  42.775  56.795  1.00  0.00           H  
ATOM   4929  CA  LYS   315      36.128  43.021  58.011  1.00  0.00           C  
ATOM   4930  HA  LYS   315      35.893  43.357  59.021  1.00  0.00           H  
ATOM   4931  CB  LYS   315      36.264  41.502  58.037  1.00  0.00           C  
ATOM   4932  HB2 LYS   315      35.304  41.113  58.378  1.00  0.00           H  
ATOM   4933  HB3 LYS   315      36.394  41.104  57.031  1.00  0.00           H  
ATOM   4934  CG  LYS   315      37.343  40.880  58.911  1.00  0.00           C  
ATOM   4935  HG2 LYS   315      37.143  39.809  58.905  1.00  0.00           H  
ATOM   4936  HG3 LYS   315      38.347  41.192  58.624  1.00  0.00           H  
ATOM   4937  CD  LYS   315      37.368  41.276  60.425  1.00  0.00           C
[truncated: 72,830 more chars]
