# Supplementary material for: Molecular Dynamics Simulations Provide Further Insights into the Allosteric Regulation of the Kinesin‑5 Motor Domain by Loop 5
Source: J Chem Inf Model. 2026 Mar 12;66(7):4101–15. doi: 10.1021/acs.jcim.5c02999 (PMC13080997; doi:10.1021/acs.jcim.5c02999)
Supplement: Supplementary file 2 [file ci5c02999_si_002.zip › Electronic_Supporting_Information/Modeller_Input_Scripts/ATP/MyLoop_2.py]

from modeller import *
from modeller.automodel import *


class MyLoop(DOPEHRLoopModel):
    def select_atoms(self):
        # Select only the missing residues
        return Selection(self.residue_range('1:A', '16:A'))
    def select_loop_atoms(self):
        return Selection(self.residue_range('1:A', '16:A'))
