# Supplementary material for: Molecular Dynamics Simulations Provide Further Insights into the Allosteric Regulation of the Kinesin‑5 Motor Domain by Loop 5
Source: J Chem Inf Model. 2026 Mar 12;66(7):4101–15. doi: 10.1021/acs.jcim.5c02999 (PMC13080997; doi:10.1021/acs.jcim.5c02999)
Supplement: Supplementary file 2 [file ci5c02999_si_002.zip › Electronic_Supporting_Information/Starting_Coordinates_and_Topologies/ADPfil/ADPfil.ion.rst]

default_name
 98647
  75.5176121  72.3787874  53.9817733  76.0884216  73.2144751  54.2230648
  74.7667435  72.2558541  54.6902934  76.1257969  71.5354626  53.9717456
  74.9077058  72.5654813  52.6404599  74.2013187  73.3936764  52.7008603
  75.9816575  72.9770975  51.6080177  76.8550458  72.3376127  51.7354578
  75.5948107  72.7914692  50.6058527  76.4238919  74.4436275  51.7040733
  75.5360447  75.0701637  51.7942551  77.0003313  74.5745825  52.6198469
  77.4171160  75.0401240  50.3008261  79.0546299  75.0955617  51.0869533
  79.7930183  75.4429583  50.3643080  79.0281681  75.7787045  51.9359083
  79.3265161  74.0983482  51.4320868  74.0591278  71.3905306  52.2147144
  72.8380040  71.4900749  52.2342478  74.6244299  70.2073858  51.8810876
  75.6300056  70.0377334  51.8477762  73.7965866  69.0552105  51.5346665
  72.9753936  69.3919920  50.9015928  74.6090192  67.9795274  50.7529721
  73.9598998  67.1375615  50.5127487  74.9963382  68.4144368  49.8310963
  75.4401903  67.6334418  51.3672875  73.2927592  68.4229151  52.8441574
  72.1135219  68.3818721  53.2058862  74.2449070  67.9611536  53.6648553
  75.2280800  68.0073478  53.3982172  74.0841033  67.3729566  54.9462734
  73.2532906  66.6763228  55.0534635  75.3722171  66.6019902  55.2774888
  76.2184203  67.2866719  55.3390122  75.2841624  66.1162180  56.2490122
  75.5946266  65.6300629  54.2558664  76.4142955  65.1309125  54.4519320
  73.9568691  68.5886377  55.8064065  74.9499275  69.1824941  56.2396266
  72.7112234  69.0708573  55.9572345  71.8370308  68.6683326  55.6182061
  72.6504123  70.2946779  56.6850546  73.5040503  70.9218525  56.4293437
  71.4006240  71.1449393  56.4250955  70.5405840  70.5339998  56.6991486
  71.4355129  71.9787259  57.1262515  71.0995153  71.7406140  55.0403334
  71.7998019  72.5311393  54.7720956  71.1478357  70.9910559  54.2510877
  69.6906711  72.2687215  55.2426934  69.2579912  72.3573889  56.3873489
  68.9529271  72.6101157  54.1563120  69.3507499  72.5215952  53.2216349
  68.0002908  72.9559367  54.2745531  72.5151695  69.8104239  58.0622146
  72.1701747  68.6410483  58.2408911  72.6812712  70.6392602  59.0828196
  73.5191654  71.8374815  58.9968372  72.9363734  72.7005159  58.6737843
  74.3200197  71.7037002  58.2702060  74.0842676  72.0515878  60.4071787
  74.1624965  73.1099263  60.6549441  75.0821262  71.6252502  60.5116324
  73.0448153  71.3210533  61.3145290  72.2543893  71.9994197  61.6345210
  73.5142024  70.9297694  62.2171782  72.4906205  70.1965660  60.4477427
  73.0064020  69.2573242  60.6462324  71.0221860  69.8973807  60.7460953
  70.7060191  69.4467143  61.8439770  70.1129322  70.2043403  59.7991220
  70.3634539  70.6927979  58.9396088  68.7062655  69.8902611  59.8779389
  68.1798422  70.4208458  60.6709607  68.1610650  70.1145733  58.4816433
  68.6185255  70.9912164  58.0223867  68.3836114  69.2643282  57.8370401
  66.6969944  70.2981779  58.6281480  66.2705095  70.3392399  59.7636736
  65.9197544  70.3214005  57.5141638  64.9050942  70.3763216  57.6010958
  66.3514892  70.2834399  56.5907862  68.7284039  68.4169555  59.9180671
  69.4052044  67.8739420  59.0520166  68.1001295  67.7400362  60.8758967
  67.5236339  68.1422861  61.6147247  68.2365148  66.3195115  60.8832861
  69.3143169  66.1601201  60.8485465  67.7206879  65.6658599  62.1592968
  66.6965357  65.9865171  62.3492685  67.6977053  64.5828560  62.0355696
  68.5453361  66.0058983  63.2715864  68.1961374  65.5775982  64.0808115
  67.6451669  65.6475890  59.6652710  68.1323964  64.6002455  59.2284082
  66.6129348  66.2309527  59.0403010  66.1218557  67.0710060  59.3461944
  66.1445056  65.6212881  57.8200591  66.0829086  64.5601519  58.0627971
  64.7674526  66.1045796  57.3952918  64.5989227  65.8533682  56.3478437
  64.0030938  65.5854922  57.9740698  64.6345373  67.4918436  57.5750779
  63.6844896  67.7281136  57.6042972  67.0920923  65.8101113  56.6720956
  67.2287330  64.9267780  55.8243117  67.8447740  66.9407301  56.6503373
  67.7765924  67.7182478  57.3068246  68.8452014  67.0702118  55.6001104
  68.2836751  66.8218355  54.6999197  69.4262859  68.4619113  55.4026784
  70.1593374  68.4385235  54.5959407  68.6265830  69.1573834  55.1467786
  69.9095100  68.7881322  56.3233625  70.0198043  66.1214967  55.8330321
  70.6245231  65.6022658  54.8926404  70.3307826  65.8114467  57.0999254
  69.8349020  66.1698108  57.9159301  71.4179554  64.9249165  57.4009794
  72.2429183  65.1196001  56.7147290  71.8890946  65.1840691  58.8502539
  72.1359844  66.2420375  58.9383747  71.0458892  64.9975405  59.5155589
  73.0848417  64.3766637  59.3668488  72.7815453  63.3330706  59.4491822
  73.8748539  64.4200915  58.6172965  73.6779359  64.8137216  60.7180127
  74.3625434  65.6471731  60.5590155  72.8779789  65.1767080  61.3625146
  74.4245171  63.6703296  61.4269642  73.7178489  62.8797352  61.6800602
  75.1552283  63.2377029  60.7432798  75.1171801  64.1287217  62.6650047
  75.6056903  63.3238233  63.1077036  75.8109343  64.8641414  62.4224905
  74.4181587  64.5172113  63.3304496  71.0190017  63.4883571  57.2051813
  71.8766830  62.6150886  57.1006397  69.6845289  63.1794583  56.9909620
  68.9508934  63.8854322  57.0596402  69.1604496  61.8635438  56.6527197
  69.7811403  61.1525855  57.1982464  67.7082941  61.5963915  57.0886327
  67.1015705  62.4746741  56.8691788  67.3027824  60.7735441  56.4991147
  67.5818730  61.2513864  58.6044214  68.3045939  60.4720366  58.8443430
  67.8570785  62.1312898  59.1854601  66.1829610  60.7809599  59.0583827
  66.2242697  60.4031163  60.0795702  65.4839439  61.6167133  59.0556756
  65.7061560  59.6941816  58.1149555  66.3086298  59.6933921  57.2064938
  65.8258974  58.7150203  58.5779536  64.2878606  59.9328271  57.7860234
  64.0312101  59.3866624  56.9393944  63.6911564  59.6351626  58.5840497
  64.1402453  60.9458480  57.6018273  69.2192524  61.7025661  55.1567109
  69.6520006  60.6318482  54.7346609  68.7685565  62.7482156  54.3748188
  68.3440947  63.5474647  54.8451390  68.7593177  62.9876983  52.9395374
  68.8186247  64.0708112  52.8341085  69.9813620  62.5288927  52.1274888
  70.2689229  61.5280175  52.4478051  69.7064472  62.4599343  51.0746448
  71.1905570  63.4762849  52.2753557  70.8665345  64.4949088  52.0647004
  71.5286796  63.4562041  53.3111471  72.3945935  63.1285328  51.3462950
  72.0250548  62.5589873  50.4930629  72.8127133  64.0552788  50.9533182
  73.5174363  62.3300125  52.0236134  73.9765900  62.9299611  52.8100113
  73.1042506  61.4412720  52.5008531  74.5498427  61.9333103  51.0199673
  75.3030326  61.3939918  51.4920928  74.1103884  61.3437344  50.2848563
  74.9556090  62.7860902  50.5841254  67.4924014  62.4267559  52.3760387
  67.0179053  62.8502796  51.3248180  66.8431140  61.5160172  53.1133690
  67.1819114  61.1903896  54.0185823  65.6212998  60.9108291  52.7147950
  65.7183129  60.4609608  51.7267302  65.2844229  59.8308471  53.7697939
  65.1881617  60.3202833  54.7384728  64.3084992  59.4103381  53.5258304
  66.2934878  58.6607179  53.9171704  66.4339429  58.1690678  52.9549721
  67.2663905  59.0464940  54.2223344  65.7797820  57.6338731  54.9648231
  64.6232784  57.1676395  54.8441971  66.5201796  57.3444817  55.9428594
  64.5009372  61.9542621  52.6103471  63.7143413  61.9669983  51.6522523
  64.4298986  62.8754026  53.6038705  65.1136801  62.9412669  54.3579379
  63.3712126  63.8549646  53.6865763  62.4453164  63.4785942  53.2523235
  63.1503117  64.2006924  55.1629479  64.1146118  64.3592364  55.6466660
  62.5988522  65.1375273  55.2377991  62.3740994  63.0822421  55.9109997
  61.3252886  63.1169923  55.6159619  62.7608751  62.1106945  55.6017849
  62.4705666  63.1986336  57.4315910  63.5152145  62.8301736  58.0298736
  61.4506697  63.6511780  58.0141027  63.8372483  65.0837447  52.9589169
  63.0721865  65.6738695  52.2024275  65.1182384  65.5008991  53.1828983
  65.7628553  64.9600796  53.7591711  65.7356148  66.7254507  52.6592784
  66.7493712  66.6643174  53.0547359  65.7743626  66.8993798  51.1212546
  64.8132871  67.2998029  50.8003166  66.5275824  67.6506831  50.8829287
  66.0700405  65.6479553  50.2914708  67.1261307  65.3991877  50.3958660
  65.5035696  64.8121131  50.7025712  65.7373368  65.7832768  48.7920889
  64.6842278  66.0411795  48.6828292  66.3122601  66.6088993  48.3723215
  66.0290814  64.5061917  47.9865345  67.0555831  64.1861465  48.1634281
  65.3802526  63.6993843  48.3272705  65.8182823  64.7398685  46.5319466
  66.0207330  63.8654707  46.0068750  64.8318848  65.0236873  46.3654600
  66.4547120  65.4946336  46.2055238  64.8815999  67.8974144  53.0507063
  64.6218211  68.7918495  52.2391684  64.4199293  67.9332160  54.3225378
  64.5833922  67.1872841  54.9991090  63.6501500  69.0331202  54.8432398
  64.1048076  69.3889111  55.7682336  63.6764214  69.8616542  54.1354628
  62.2171948  68.6417734  55.1057946  61.3498544  69.4625057  54.7953415
  61.9563484  67.4379800  55.7203788  62.6785754  66.8113162  56.0744615
  60.5770626  66.9509578  55.9175593  60.6247080  65.9449598  56.3353142
  59.8138447  67.8614162  56.9367673  60.4208209  67.9398962  57.8393164
  59.7460590  68.8626738  56.5096909  58.4064585  67.4257706  57.3492983
  57.9426060  68.1947352  57.9667927  57.7785108  67.3037718  56.4668817
  58.4886964  66.0566609  58.1539552  58.2997818  65.2484802  57.4471956
  59.5146356  65.9411709  58.5033158  57.6273164  65.8582781  59.2755366
  58.2886876  65.5556812  60.0874241  57.2536297  66.8518853  59.5215449
  56.4593842  64.9750159  59.3897437  55.6959799  65.4716408  59.8923524
  56.1323552  64.7076719  58.4393510  56.6980532  64.1726973  59.9549171
  59.8419873  66.8600562  54.6035856  58.7373604  67.3907323  54.4327014
  60.4347263  66.2354878  53.6224940  61.4036312  65.9234424  53.5529821
  59.5380932  65.9859678  52.5197221  58.7145643  66.6985516  52.5555903
  60.2345592  66.2018724  51.1955343  61.2258111  65.7496314  51.2250924
  59.6794014  65.7002913  50.4030507  60.3555476  67.6626326  50.8787198
  59.3728543  68.3227139  50.5346667  61.5489620  68.2024273  51.0782910
  61.6836026  69.2054518  50.9471578  62.3331693  67.6149070  51.3625508
  58.9565999  64.5941977  52.6427645  59.5019364  63.7138474  53.3264256
  57.8362265  64.3899793  51.9578898  57.2863164  65.1057837  51.4837537
  57.3373231  63.0349278  51.8666505  57.2214344  62.6106486  52.8638230
  55.9487883  62.9737115  51.2230785  56.0061871  63.4714583  50.2548443
  55.5420123  61.5415155  51.0327367  54.5532177  61.5020393  50.5746485
  56.2627533  61.0421754  50.3849954  55.5140138  61.0393360  51.9995635
  54.9093275  63.7059629  52.0499819  54.9950463  63.3980474  53.0915606
  55.1104890  64.7764428  52.0159864  53.4815007  63.4426120  51.5590164
  52.7750088  63.9887953  52.1842259  53.3853679  63.7753116  50.5259402
  53.2668743  62.3756831  51.6181532  58.3480337  62.2515286  51.0485974
  58.8178064  62.7150294  49.9970031  58.7331527  61.0931009  51.5632990
  58.4053134  60.7440966  52.4638091  59.6624380  60.2048431  50.8943619
  60.4136763  60.7587218  50.3305309  60.4128040  59.3523715  51.9299431
  61.0008695  60.0168371  52.5629158  59.6791576  58.8661576  52.5728311
  61.3428601  58.2806361  51.3597248  60.8314014  57.7768066  50.5400505
  62.2188006  58.7704984  50.9358803  61.8201424  57.2057537  52.3854705
  61.3837434  57.1750009  53.5301255  62.6939304  56.3030200  51.9357399
  63.0365145  56.3583820  50.9763337  63.0188372  55.5571350  52.5514023
  58.8283398  59.3286141  49.9596208  57.7042465  58.9419754  50.2994231
  59.3258625  59.1024396  48.7424313  60.2253615  59.4611039  48.4217281
  58.6080231  58.3068473  47.7491441  57.7851645  57.7899088  48.2430684
  57.9574651  59.1700274  46.6538161  58.7445892  59.7139707  46.1319672
  57.2233368  58.2847398  45.6823330  56.7635491  58.8983333  44.9074347
  57.9244178  57.5864636  45.2241488  56.4503634  57.7271251  46.2110268
  56.9880559  60.1970580  47.2610993  56.5432824  60.7929256  46.4641700
  56.2017003  59.6768387  47.8074141  57.5317408  60.8511571  47.9432035
  59.5832803  57.3025285  47.1498594  60.6485901  57.6842241  46.6599069
  59.2456925  56.0206467  47.2365061  58.4015597  55.6926724  47.7055121
  60.0549885  54.9551509  46.6648483  60.9177424  55.3793298  46.1510994
  60.6346217  54.0142769  47.7574674  61.3420706  53.3516926  47.2587920
  61.3276634  54.8085560  48.8330002  61.7256341  54.1298305  49.5874907
  62.1445383  55.3817349  48.3929203  60.6157124  55.4903394  49.2979543
  59.5276682  53.1876378  48.4257037  59.9654346  52.5397277  49.1847453
  58.8056988  53.8568375  48.8929563  59.0247764  52.5783579  47.6751513
  59.1689126  54.1887053  45.6869222  57.9302315  54.2528641  45.7616336
  59.8029099  53.4594772  44.7590575  60.8173834  53.4105409  44.6692710
  59.0700608  52.6580385  43.7797178  58.0156036  52.7040575  44.0516740
  59.1805512  53.2098447  42.3321092  60.2294194  53.4353020  42.1385386
  58.6945423  52.1651050  41.3176747  58.7793756  52.5698356  40.3095743
  59.3053839  51.2656429  41.3999700  57.6528059  51.9161547  41.5224799
  58.3638973  54.4817606  42.1788603  58.4551913  54.8515136  41.1579602
  57.3167653  54.2704008  42.3962687  58.7334554  55.2368193  42.8731306
  59.5732495  51.2324038  43.8238655  60.7868022  50.9927503  43.8543928
  58.6410058  50.2852873  43.7656586  57.6389796  50.4757472  43.7386670
  58.9824394  48.8709375  43.7347464  60.0659291  48.7828981  43.6516483
  58.5630953  48.1496520  45.0209916  59.1485514  48.5334497  45.8567197
  57.5178891  48.3735441  45.2350721  58.7462035  46.6406521  44.9295119
  58.1858023  46.2605709  44.0754143  59.7971179  46.4152758  44.7469784
  58.2965019  45.9345561  46.1718174  58.4885165  46.5616819  47.0424779
  57.2200177  45.7663238  46.1319449  58.9882114  44.6618086  46.3188843
  59.6500514  44.3902450  45.5920321  58.8106478  43.8292513  47.3441128
  57.9425645  44.1399870  48.3088142  57.4172730  45.0124922  48.2603937
  57.8049884  43.5042843  49.0946512  59.4882768  42.6879173  47.3913737
  60.1417283  42.4519357  46.6443832  59.3549868  42.0479527  48.1743011
  58.2999944  48.2279280  42.5398687  57.0768474  48.3430359  42.3686596
  59.0963720  47.5587905  41.7133538  60.1066453  47.4934794  41.8410419
  58.6084835  46.8513564  40.5430365  57.5987193  47.1988490  40.3231022
  59.4957804  47.1455744  39.3299186  59.6158085  48.2221739  39.2124671
  60.4909048  46.7299398  39.4906216  58.7657638  46.4359856  37.8163968
  58.4605029  45.1899077  38.0250396  58.5616149  45.3494084  40.8155924
  59.5295512  44.7788078  41.3433094  57.3993505  44.6977751  40.4579775
  56.5637330  45.1446763  40.0812446  57.3256020  43.2482222  40.6200381
  57.9561103  42.9604869  41.4623002  55.8888303  42.8131322  40.9214511
  55.9037793  41.7799666  41.2689715  55.5061549  43.4203735  41.7417727
  54.9421552  42.9162172  39.7680879  54.6018649  43.9473051  39.6757120
  55.4722930  42.6722362  38.8470406  53.7276274  41.9971594  39.9069835
  54.0282879  40.9698861  39.7030675  53.3696621  42.0267427  40.9354891
  52.6286751  42.3734582  38.9965830  51.8564410  42.9141703  39.3862123
  52.5712264  42.0575006  37.7003260  53.5430289  41.3591338  37.1303569
  54.3456685  41.0575311  37.6828561  53.4878078  41.1234102  36.1394971
  51.5327363  42.4476333  36.9656125  50.7803651  42.9884216  37.3926378
  51.4889188  42.2057599  35.9751261  57.8398012  42.5486350  39.3557810
  57.9263096  43.1591500  38.2738500  58.2198824  41.2710561  39.4598543
  58.3125722  40.4381536  40.6726701  57.3651283  39.9506195  40.9028864
  58.5888575  41.0266977  41.5480124  59.3739244  39.4472972  40.3117766
  59.2393315  38.5119550  40.8545554  60.3651492  39.8232918  40.5658073
  59.2373992  39.2350172  38.8155724  58.6311094  38.3552996  38.6005966
  60.2112388  39.0706925  38.3555030  58.5763451  40.5044083  38.2607973
  59.2347211  41.0469609  37.5826058  57.3319247  40.1740254  37.4652571
  56.2103905  40.3938290  37.9237866  57.5456341  39.6415168  36.2549593
  58.4663879  39.5583880  35.8235626  56.4443805  39.1248801  35.4379060
  55.7841726  39.9603720  35.2044030  56.9815736  38.5134898  34.1580738
  57.8674713  37.9229031  34.3928194  56.2378621  37.8263963  33.7547863
  57.3264682  39.5025590  33.1284433  56.3742376  40.3865872  32.6500667
  55.3702674  40.3533496  33.0475237  56.6887655  41.3129443  31.6703066
  55.9370426  41.9949313  31.3017212  57.9589677  41.3536167  31.1757348
  58.2170765  42.0744953  30.4148570  58.9156300  40.4762584  31.6446842
  59.9193827  40.5149625  31.2474921  58.5992732  39.5536512  32.6135084
  59.3528769  38.8669833  32.9707558  55.6648529  38.0551011  36.1943315
  56.2582312  37.1779943  36.8354078  54.3266097  38.1192798  36.0962326
  53.8392381  38.8662047  35.6012769  53.4339405  37.1297375  36.6856667
  53.9582208  36.6586669  37.5169379  52.1771789  37.7956627  37.2342857
  51.6330011  37.0785441  37.8487004  52.4666738  38.6192508  37.8868954
  51.2666507  38.3138077  36.1675457  51.2646195  37.8340486  35.0392142
  50.4017580  39.2444173  36.5476214  49.7002093  39.5872951  35.8907765
  50.4378972  39.6171613  37.4962993  53.0821380  36.0287582  35.6811681
  53.6458436  35.9468708  34.5834944  52.1177685  35.1714446  36.0424518
  51.5368823  35.2649215  36.8754814  51.8391387  34.0019992  35.2161221
  52.8022630  33.5885354  34.9168410  51.0547318  32.9638491  36.0104527
  51.4993402  32.8269537  36.9961530  50.0299646  33.3021776  36.1674494
  51.0659491  31.6424275  35.2325876  51.1076462  31.8948006  34.1734237
  52.3354104  30.8321074  35.5602865  52.3251907  29.8977614  34.9991099
  53.2173129  31.4104284  35.2864803  52.3625365  30.6135395  36.6276703
  49.7442346  30.8227973  35.3494343  49.8341452  29.9029766  34.7708231
  49.5596223  30.5771109  36.3948320  48.9140566  31.4145131  34.9634734
  51.0653219  34.3621863  33.9500977  51.4057780  33.8914224  32.8532540
  50.0280259  35.1929076  34.0829822  49.6718885  35.5270398  34.9777693
  49.3111792  35.6949390  32.9151392  48.8579584  34.8358280  32.4194657
  48.2372050  36.6830312  33.3642485  47.7008915  37.0587893  32.4929807
  47.5370609  36.1804664  34.0323210  48.7051908  37.5153466  33.8889565
  50.2378878  36.3676220  31.8896701  50.0481087  36.1961468  30.6779795
  51.2045675  37.1913315  32.3560067  51.4157422  37.3129284  33.3461180
  52.0439945  37.9920042  31.4602548  51.3813419  38.4687403  30.7381944
  52.7962083  39.0617652  32.2448916  53.2859606  38.5974473  33.1009866
  53.5819002  39.4787900  31.6153875  51.9271730  40.1590750  32.7225064
  51.7753896  40.8775209  31.9167798  50.9472579  39.7581239  32.9815325
  52.5105316  40.8638456  33.9167272  53.4878154  40.3442933  34.5123241
  51.9723501  41.9240892  34.2795732  53.0384626  37.1275332  30.6974966
  53.2317179  37.3214605  29.4890673  53.6807427  36.1778516  31.3814975
  53.6080726  36.0314005  32.3887076  54.5631843  35.2579093  30.6786228
  55.3426559  35.8511696  30.2011166  55.2354260  34.2755484  31.6501778
  54.4968336  33.9702197  32.3916713  55.5154664  33.3823970  31.0926234
  56.4747702  34.7860258  32.3906343  57.2860711  34.9197634  31.6748893
  56.2570238  35.7676077  32.8128245  56.9563160  33.8404355  33.5302280
  56.0931228  33.3083492  33.9298726  57.6225917  33.0905887  33.1035250
  57.6550478  34.5137201  34.6459845  57.1976809  34.4946831  35.5580367
  58.8409422  35.1505848  34.5689208  59.5119320  35.2472940  33.4147812
  59.1278886  34.8332075  32.5654332  60.4078037  35.7349512  33.3850774
  59.3553454  35.7242093  35.6608486  58.8516322  35.6784463  36.5465239
  60.2520189  36.2067755  35.6085077  53.8003243  34.4929691  29.6047094
  54.3132095  34.3120701  28.4926489  52.5667088  34.0572964  29.9000195
  52.0966503  34.2012655  30.7938253  51.7927204  33.3139385  28.9001085
  52.3744950  32.4242173  28.6593106  50.4339114  32.9005861  29.4549920
  50.5948820  32.2975210  30.3485814  49.9015795  33.7986147  29.7688270
  49.5272178  32.1089745  28.4887101  49.3526741  32.7059308  27.5930099
  50.0472723  31.2043278  28.1730131  48.1717267  31.7212261  29.1068663
  48.3409237  31.1217484  30.0011329  47.6474836  32.6229720  29.4223604
  47.2875858  30.9355275  28.1276842  47.1097676  31.5299815  27.2318566
  47.8022937  30.0283593  27.8105538  46.0149167  30.5896478  28.7539354
  45.4288323  30.0590010  28.0790984  46.1898913  30.0044938  29.5951789
  45.5185638  31.4590565  29.0348400  51.5873604  34.1171565  27.6184142
  51.6439605  33.5604666  26.5176332  51.3356316  35.4149291  27.7353542
  51.2845570  35.9054705  28.6277249  51.1088166  36.2562205  26.5790278
  50.5889005  35.6462816  25.8394179  50.2521301  37.4539414  26.9727849
  50.0841848  38.0843045  26.0990494  49.2938304  37.1049795  27.3583136
  50.7644751  38.0302523  27.7432791  52.3976223  36.7329324  25.9275466
  52.3308998  37.5741356  25.0064890  53.5546596  36.2153190  26.3627100
  53.6229352  35.4836896  27.0698889  54.8414510  36.6749435  25.8394863
  55.6299126  36.2081652  26.4291610  55.0406845  36.2410278  24.3758193
  54.3750569  36.8175378  23.7328177  56.0606239  36.4695135  24.0657758
  54.7907277  34.8565520  24.1939938  54.9260917  34.6210977  23.2521877
  54.9649307  38.2013670  25.9817721  55.2619176  38.9200641  25.0260053
  54.6500775  38.7009513  27.1730979  54.3361253  38.1398839  27.9651026
  54.7343312  40.1285876  27.4380353  54.1421097  40.6590337  26.6922541
  54.1704562  40.4420899  28.8258391  54.2392873  41.5134412  29.0125197
  53.1269452  40.1315309  28.8735672  54.7432663  39.9041927  29.5810902
  56.1781744  40.6002427  27.3354337  57.1045059  39.8678086  27.6842207
  56.3631180  41.8241771  26.8318004  55.6051969  42.3581579  26.4055456
  57.6331642  42.5383905  26.8245196  58.4280972  41.7929422  26.8582446
  57.7582833  43.3912472  25.5713295  56.8526309  43.9885448  25.4612462
  58.5858994  44.0879377  25.7019855  57.9784703  42.6126824  24.3099593
  58.2019967  41.2546088  24.2968481  58.3371235  40.8468889  23.0478392
  58.5378306  39.8342681  22.7312438  58.1851980  41.8899160  22.2521155
  58.2353673  41.8693826  21.2332910  57.9491053  43.0024898  23.0138988
  57.7722068  44.0038963  22.6489222  57.7259518  43.4693418  28.0219736
  56.7377852  44.0960702  28.4260025  58.9394240  43.6205860  28.5476555
  59.7721404  43.1153706  28.2453066  59.1471644  44.5622015  29.6345332
  58.3032508  44.5185099  30.3225992  60.4069788  44.2090627  30.4218200
  60.2411140  43.2893485  30.9825942  61.2273604  44.0163747  29.7301558
  60.7746073  45.2540983  31.3178022  61.5832181  44.9958452  31.8073558
  59.2653282  45.9548629  29.0483127  59.8398937  46.1355578  27.9693647
  58.7208219  46.9476585  29.7522053  58.1743485  46.8304089  30.6057059
  58.8960340  48.3266184  29.3030824  59.6109188  48.3102192  28.4806562
  57.5994432  48.9544820  28.7431605  57.8549568  49.9736471  28.4536916
  57.1223371  48.2190115  27.5638039  56.2090925  48.6825574  27.1913128
  57.8856101  48.2436942  26.7865092  56.9176010  47.1841300  27.8380200
  56.4863339  49.0319343  29.7869003  56.1733456  48.0261904  30.0655281
  56.8625120  49.5114890  30.6906454  55.2806111  49.8193106  29.2450800
  54.5017476  49.8610069  30.0063198  55.5918969  50.8320912  28.9897242
  54.8926006  49.3241723  28.3549784  59.4253997  49.1657619  30.4546571
  59.5458044  50.3909093  30.3298301  59.8448538  48.5090004  31.5361507
  59.8583949  47.4914550  31.6054266  60.3281390  49.1895974  32.7317777
  60.2459108  50.2693809  32.6090089  59.4784854  48.8250310  33.9666000
  59.3654422  47.7408288  33.9597559  60.1417580  49.2555661  35.2042102
  59.5230578  48.9873169  36.0604423  61.1108693  48.7636025  35.2878599
  60.2839024  50.3358308  35.1840800  58.1390037  49.4632636  33.9125652
  57.5671037  49.1850322  34.7980565  58.2532911  50.5470503  33.8799217
  57.6118456  49.1271815  33.0196222  61.7781201  48.7879745  32.9278363
  62.1131213  47.6014670  32.8180222  62.6388711  49.7835904  33.1722758
  62.3887335  50.7654464  33.0562626  64.0201594  49.5933001  33.6281301
  64.1904582  48.5316494  33.8076773  65.0586480  49.9970274  32.5632514
  64.6618106  50.8188587  31.9671889  65.9558538  50.3674748  33.0584286
  65.4384127  48.8235740  31.6279976  64.5713971  48.1800365  31.4817392
  65.7138923  49.2147552  30.6483827  66.6112023  47.9882867  32.1990403
  67.3716748  48.5392177  33.0402214  66.7592476  46.7855965  31.8279073
  64.2065135  50.3775086  34.9181794  63.9926871  51.6002777  34.9454539
  64.5654155  49.6545874  35.9826334  64.8056680  48.6662238  35.9076860
  64.6618880  50.1530925  37.3528811  64.2508131  51.1620668  37.3869272
  63.8455488  49.2737739  38.3050404  64.0985202  48.2318997  38.1065622
  64.1638828  49.4901994  39.3251087  62.0205552  49.4444030  38.2265467
  61.5283463  49.4001980  39.4293248  66.1246328  50.2060446  37.7900031
  66.7763251  49.1593381  37.9168438  66.6272746  51.4195038  38.0542703
  66.0645258  52.2701306  38.0717306  68.0456427  51.6394974  38.3449517
  68.5952604  50.7217959  38.1379773  68.5795183  52.7657384  37.4560269
  68.2108524  52.6237408  36.4404526  68.1834814  53.7175860  37.8093228
  70.0959868  52.8383976  37.4285907  70.7670888  52.2759682  38.3291651
  70.6071146  53.4769372  36.4757294  68.2438464  51.9938107  39.8147107
  68.0874702  53.1650655  40.2010558  68.6010460  51.0319049  40.6640891
  68.9290018  49.6385253  40.3403141  69.9617284  49.5309409  40.0072639
  68.2956148  49.2466657  39.5447685  68.6850880  48.9341510  41.6519406
  69.3101374  48.0456264  41.7429255  67.6490653  48.6048106  41.7347712
  69.0201207  49.9440346  42.7180781  70.0703294  49.8780401  43.0021686
  68.4336918  49.7686756  43.6205161  68.6993847  51.3158065  42.1118665
  67.7833153  51.7695897  42.4897998  69.7781766  52.3208346  42.4619687
  69.5924984  53.1427324  43.3670238  70.9191704  52.2350932  41.7745711
  71.0867890  51.5388366  41.0479345  72.0430867  53.1374187  42.0009843
  72.3088778  53.0986310  43.0576373  73.2598675  52.6905339  41.1764381
  72.9688255  52.5843370  40.1313535  74.3404332  53.7315320  41.2613252
  75.2014382  53.4107907  40.6747757  73.9660530  54.6766455  40.8690155
  74.6383605  53.8629122  42.3020060  73.7528375  51.3398011  41.6522434
  74.6153545  51.0370332  41.0584362  74.0400073  51.4065190  42.7009894
  72.9580583  50.6020109  41.5397684  71.6601677  54.5732094  41.6647818
  71.7768659  55.4767051  42.5046348  71.1838416  54.8135051  40.4369197
  71.0647605  54.1285389  39.6910517  70.7964983  56.1860104  40.1308730
  71.5029687  56.7983211  40.6915950  70.9207966  56.5079781  38.6432938
  69.9655689  56.2785688  38.1722563  71.0738292  57.5826704  38.5470098
  72.0087292  55.8118489  37.8469140  72.9913261  56.0912770  38.2255500
  71.9213043  54.7303151  37.9532890  71.8743394  56.2126903  36.3727663
  72.8141198  56.0487902  35.8457507  71.1207027  55.6008099  35.8776884
  71.5004698  57.6212176  36.3235286  70.6661864  57.8931785  36.8438933
  72.1395289  58.5903970  35.6666536  73.2324984  58.3237534  34.9394309
  73.5868020  57.3690761  34.8821069  73.7104683  59.0751642  34.4425813
  71.6566441  59.8326073  35.7361732  70.8171734  60.0236964  36.2828028
  72.1268358  60.5912441  35.2423706  69.3899354  56.5362700  40.5963964
  68.9744624  57.6867906  40.4125197  68.6738682  55.5998608  41.2310258
  68.9880143  54.6357401  41.3393979  67.3620180  55.8646213  41.8361967
  66.9771673  54.9188858  42.2180126  67.4997372  56.8351296  43.0092500
  67.7426267  57.8292403  42.6337468  66.5453918  56.9157035  43.5299723
  68.5672631  56.3847884  43.9759631  68.2482122  55.4674587  44.4711831
  69.4807234  56.1496850  43.4282026  68.8571404  57.4460700  45.0126856
  69.0827987  58.3916222  44.5189870  67.9732510  57.6106658  45.6278869
  70.0274002  57.0346917  45.8939199  69.7383193  56.1856962  46.5136319
  70.8578048  56.7059688  45.2695166  70.4688398  58.1592406  46.7612046
  71.2674532  57.8498247  47.3508354  70.7661502  58.9593782  46.1674384
  69.6821539  58.4553929  47.3726146  66.3498306  56.3669488  40.8123077
  65.5840939  57.3044273  41.0678766  66.3490847  55.7097174  39.6516198
  66.9106525  54.8728861  39.4957063  65.5652284  56.0938643  38.4869322
  64.9361151  56.9341385  38.7805982  66.4790029  56.4973478  37.3435209
  67.3534660  55.8459141  37.3484495  65.9576450  56.3251866  36.4022115
  66.9399682  57.9190726  37.3829492  66.0833928  58.5856756  37.2797358
  67.3937188  58.1307701  38.3513167  67.9377787  58.1996407  36.2818199
  68.2354087  57.2482553  35.5134423  68.4498337  59.3437493  36.2144021
  64.6886174  54.9444058  38.0141729  65.1001629  53.7763981  38.0460371
  63.4999283  55.2936283  37.5398219  63.0918938  56.2170613  37.6843914
  62.6537680  54.3975182  36.7638706  63.1125101  53.4091410  36.7327559
  61.2636087  54.1904340  37.3777171  60.8799118  55.1453891  37.7374215
  60.3611371  53.6201278  36.3440552  59.3692279  53.4685445  36.7700570
  60.2924854  54.3080164  35.5010544  60.7580888  52.6641318  36.0016200
  61.3542496  53.2388134  38.4867985  60.3656864  53.0927363  38.9227243
  61.7334822  52.2857642  38.1180698  62.0316725  53.6292013  39.2469508
  62.5174883  55.0260179  35.3958085  62.2801902  56.2346634  35.2913120
  62.7568193  54.2307699  34.3623510  63.0180705  53.2497737  34.4584205
  62.6694408  54.6839233  32.9835940  62.2857533  55.7022863  32.9143213
  64.0916116  54.6756916  32.3772505  64.7966337  55.0989581  33.0931279
  64.4039562  53.6481464  32.1923188  64.1423494  55.4121996  31.1687524
  64.5678781  56.2797526  31.3315132  61.6887050  53.7796279  32.2245078
  61.8418430  52.5547962  32.2277073  60.6925663  54.3641872  31.5667532
  60.6027634  55.3757088  31.4723205  59.6183654  53.6126680  30.9077803
  59.7528513  52.5556997  31.1387231  58.2423974  54.0526880  31.4298727
  58.0368941  55.0675376  31.0886459  57.1735457  53.1650029  30.8823324
  56.2030193  53.4878580  31.2597753  57.1762490  53.2213290  29.7937398
  57.3598036  52.1373296  31.1930278  58.2377860  54.0653443  32.9469777
  57.2574571  54.3792433  33.3048834  58.4574586  53.0647074  33.3198782
  58.9954756  54.7611133  33.3072844  59.6884401  53.8055091  29.3940456
  59.7318754  54.9391764  28.9079983  59.6599233  52.7023653  28.6469214
  59.6134232  51.7617932  29.0377485  59.6928322  52.7350509  27.1837920
  60.3093724  53.5729676  26.8578430  60.2990440  51.4407769  26.6628426
  61.3311931  51.3774130  27.0061778  59.7628629  50.6019732  27.1070905
  60.2797716  51.2856306  25.1673514  59.2503861  51.2034556  24.8171760
  60.7061538  52.1726705  24.6982945  61.0685258  50.0501912  24.7487042
  61.1782802  50.0509476  23.6641197  62.0717291  50.1109824  25.1713656
  60.4525454  48.7877973  25.1634663  60.7878643  48.3601597  26.0266930
  59.4821282  48.1539552  24.4942939  58.9741241  48.6599161  23.3602642
  59.3269552  49.5432841  22.9934167  58.2346961  48.1609074  22.8654849
  59.0081977  47.0053415  24.9729613  59.3851176  46.6198600  25.8384735
  58.2683255  46.5107513  24.4734619  58.2881349  52.9419642  26.6185864
  57.4773132  52.0129803  26.5841475  58.0231880  54.1313671  26.0880989
  58.7377605  54.8309431  25.8888840  56.6796645  54.5456272  25.7413151
  56.0196724  53.7983112  26.1815858  56.4354209  55.9415067  26.2974692
  55.4195422  56.2582068  26.0624210  56.5874606  55.9478357  27.8057748
  56.4093426  56.9544605  28.1853922  55.8661151  55.2607875  28.2467958
  57.5967166  55.6330584  28.0712112  57.3816967  56.8397213  25.7001246
  57.2372659  57.7451884  26.0469200  56.3629073  54.5507671  24.2461096
  55.2041264  54.7728896  23.8823756  57.3336809  54.3417732  23.3688913
  58.3027883  54.0983268  23.5714072  56.9631718  54.4772585  21.9823265
  56.1818760  55.2347758  21.9183632  57.8274071  54.8652333  21.4430224
  56.4735976  53.2422672  21.2481716  56.1600622  53.3227032  20.0591557
  56.3305751  52.1093309  21.9167260  56.6026199  51.9691011  22.8899080
  55.7478429  50.9497660  21.2634255  55.6544037  50.1456651  21.9931911
  54.7396405  51.2012216  20.9352257  56.5361382  50.4427138  20.0752187
  57.7467117  50.2190882  20.1500544  55.8130611  50.1284601  19.0012363
  54.7935799  50.1648833  18.9789365  56.4170243  49.7000763  17.7482998
  57.3108037  49.1354959  18.0153341  55.4405850  48.8269065  16.9582018
  54.6285179  49.4852493  16.6504895  55.9686889  48.5268090  16.0534579
  54.7838177  47.5749433  17.4941896  54.4857694  47.6852596  18.5366998
  53.5943740  47.3199544  16.6149039  53.0769610  46.4227623  16.9544257
  52.9159969  48.1711676  16.6649793  53.9260439  47.1801284  15.5860965
  55.7552845  46.4218543  17.4100039  55.2823477  45.5192323  17.7961881
  56.0441940  46.2642008  16.3704388  56.6414970  46.6486897  18.0020715
  56.8341460  50.8715293  16.8686173  57.5552064  50.6611771  15.8822731
  56.3764110  52.0847690  17.1980488  55.8691180  52.2640629  18.0646562
  56.5428052  53.2732332  16.3767383  56.5602594  52.9318635  15.3417967
  55.3710827  54.2300881  16.6238191  55.4936875  55.1212554  16.0088264
  54.4355730  53.7351839  16.3627665  55.3496290  54.5146740  17.6758955
  57.8672872  54.0113071  16.6050958  58.5213754  54.3934185  15.6328461
  58.3067295  54.2131074  17.8528238  57.8725345  53.8079115  18.6817170
  59.4761844  55.0540329  18.1303963  60.0728644  55.1761000  17.2262589
  59.0501897  56.4570807  18.5705368  58.3201943  56.8497895  17.8623824
  58.5525347  56.3943895  19.5387332  60.2327981  57.4316701  18.6713668
  60.7501893  57.8485617  17.5939064  60.6402143  57.8010399  19.8058834
  60.3033276  54.3663111  19.2078915  60.0394443  54.5494532  20.4064567
  61.3364757  53.6279994  18.7953870  61.6780119  53.5575861  17.8371950
  62.0521747  52.8443266  19.7946097  61.2901551  52.3481943  20.3961384
  62.9324737  51.7909308  19.1070504  63.7382517  52.2966195  18.5745425
  63.3970884  51.1660415  19.8698614  62.1654170  50.8869820  18.1161127
  61.3821538  50.3516773  18.6516169  61.6729119  51.5099513  17.3700183
  63.0800742  49.8697963  17.4041334  63.7208556  50.3934195  16.6944124
  63.7351177  49.3961275  18.1359249  62.2685220  48.7828915  16.6603015
  61.9859011  48.0070740  17.3720582  61.3449442  49.2270808  16.2899423
  62.9935597  48.1429156  15.5093344  62.3809358  47.4285443  15.0669064
  63.2401447  48.8690850  14.8072462  63.8616505  47.6874165  15.8561080
  62.8608983  53.6808164  20.7962308  63.4082546  53.1204988  21.7667804
  62.9044348  54.9971870  20.6434829  62.3153526  55.5174613  19.9931778
  63.8215950  55.8142313  21.4143739  64.5076483  55.1203214  21.8995842
  64.5711187  56.7796868  20.4720174  65.4040934  57.2344991  21.0081450
  64.9964324  56.2170730  19.6415790  63.7163466  57.8104788  19.9593590
  62.7829727  57.5155903  20.0082146  63.1609852  56.6130446  22.5228006
  63.8608775  57.1179138  23.4002908  61.8517843  56.7807818  22.4934855
  61.2255352  56.3678570  21.8025454  61.2097270  57.6046583  23.4963015
  61.8325782  58.4809713  23.6743296  59.8512908  58.1004084  22.9920407
  59.2120853  58.3263244  23.8452138  59.9907199  59.0309693  22.4424245
  59.2061461  57.1668122  22.1656858  59.5493402  57.2474773  21.2508821
  61.0995543  56.8693142  24.8358420  60.9350493  55.6425512  24.8936051
  61.2717799  57.6438313  25.9103166  61.4524631  58.6448271  25.8286705
  61.2297553  57.1978900  27.2944424  60.6881081  56.2516215  27.2979415
  62.6157445  56.9715793  27.8972744  63.1266522  57.9347823  27.9116725
  62.4746079  56.6701511  28.9357649  63.5458162  55.9793361  27.2646063
  63.4190953  56.0100665  26.1826638  64.5759006  56.2695704  27.4743187
  63.3148793  54.5386130  27.7609419  63.5958815  54.4586800  28.8109097
  62.2563083  54.2891413  27.6946063  64.0955908  53.5981749  26.9671007
  64.7615727  53.0040862  27.4597199  64.0035574  53.4579216  25.6519259
  63.0954682  54.1528521  24.9745880  62.4710773  54.7918063  25.4666323
  63.0226134  54.0467598  23.9630942  64.8011868  52.6038342  25.0191013
  65.4831564  52.0570450  25.5453827  64.7318241  52.4947777  24.0074702
  60.5605160  58.2678405  28.1346244  60.5138977  59.4353201  27.7526832
  60.0882963  57.8567683  29.3103124  59.8902987  56.8786525  29.5209341
  59.8056300  58.7625013  30.4177976  60.0411146  59.7869628  30.1309341
  58.3343003  58.7715531  30.8195837  58.0441301  57.7500928  31.0637684
  58.2364397  59.3577903  31.7334810  57.3388132  59.3149113  29.8007528
  57.7806686  59.2773643  28.8054141  56.4539777  58.6782337  29.7814448
  56.9347470  60.7193366  30.1134285  56.6671700  60.7951668  31.1678218
  57.7808958  61.3863689  29.9501799  55.7680334  61.1668377  29.2635560
  56.0221082  61.0924496  28.2060630  54.9084445  60.5171390  29.4317955
  55.4227386  62.5870426  29.6159800  54.6204605  62.9032046  29.0351277
  55.1647742  62.6423425  30.6224974  56.2438493  63.1994202  29.4350690
  60.6431960  58.2517446  31.5741642  60.5082227  57.0824342  31.9655469
  61.4928073  59.1295854  32.1259161  61.5435023  60.1097434  31.8465357
  62.4325972  58.7718252  33.1836858  62.3471468  57.7140026  33.4328294
  63.8813088  59.0063768  32.7230880  63.9152209  59.9665174  32.2087595
  64.8314026  59.0479932  33.9056538  65.8480928  59.2146980  33.5503715
  64.5434741  59.8578528  34.5749592  64.7858176  58.1003999  34.4421479
  64.2914313  57.9584723  31.8304707  65.2142684  58.1171300  31.5415273
  62.0976751  59.6242112  34.3978407  61.9653390  60.8467710  34.2736118
  61.9695757  58.9891998  35.5698612  62.1134367  57.9854570  35.6840729
  61.6090622  59.6805927  36.8047831  61.6200418  60.7467720  36.5787320
  60.2264169  59.3066949  37.3073200  60.2560164  58.2697404  37.6431356
  60.0056721  59.9186485  38.1822793  59.1007257  59.4504490  36.3455196
  58.8130105  58.4551689  35.4246122  59.4257165  57.5660327  35.3897072
  57.7551822  58.5865763  34.5543988  57.5556069  57.8175988  33.8226301
  56.9410808  59.7179749  34.6227517  55.8599175  59.8904623  33.7652233
  55.7136637  60.8470181  33.6110910  57.1960300  60.6896816  35.5615387
  56.5610348  61.5612066  35.6282405  58.2641738  60.5451997  36.4155766
  58.4522625  61.3058847  37.1580360  62.5988334  59.3183449  37.8905120
  63.0329677  58.1637433  37.9889422  62.8931834  60.2843364  38.7530828
  62.4597674  61.2072793  38.7434430  63.8812922  60.0954614  39.8044445
  64.3645470  59.1260917  39.6805566  64.9647327  61.1825355  39.7033860
  64.4803959  62.1366245  39.4961330  65.7113097  61.2935446  40.9704834
  66.4728581  62.0684867  40.8778621  65.0247563  61.5542882  41.7757586
  66.1893782  60.3403289  41.1960925  65.8784188  60.8534899  38.6405616
  66.5681083  61.5472418  38.5750962  63.2044430  60.1033049  41.1669596
  62.3607859  60.9575796  41.4409550  63.5886379  59.1514025  42.0208314
  64.3675974  58.5186280  41.8378135  62.9319527  58.9194041  43.3058724
  62.2748195  59.7718226  43.4768950  62.0930917  57.6226537  43.2876382
  62.6997756  56.8156693  42.8774616  61.8465593  57.3471173  44.3130388
  60.8272188  57.7269360  42.4967765  59.6988701  58.2993377  43.0574150
  59.7287451  58.6502198  44.0783759  58.5409816  58.4254451  42.3276682
  57.6545133  58.8480433  42.7770107  58.5255700  57.9945878  40.9832451
  57.6241734  58.0950630  40.3966764  59.6651078  57.4412818  40.4114637
  59.6579934  57.1231357  39.3791757  60.7909358  57.3039805  41.1646800
  61.6716727  56.8599898  40.7255118  63.9493089  58.8217297  44.4358282
  65.1658004  58.7599958  44.2324282  63.4095004  58.7446997  45.6464673
  62.4054068  58.7836490  45.8225355  64.2209064  58.5945210  46.8451677
  65.0538659  59.2953918  46.7957655  63.3488984  58.9034772  48.0397091
  62.3707693  58.4417788  47.9078151  63.7888019  58.4679265  48.9369568
  63.1895138  60.3683700  48.2228335  64.2079532  61.0476303  47.9751607
  62.0587600  60.8536347  48.4769260  64.8785573  57.2305718  46.9587941
  65.9760262  57.1368442  47.5067470  64.2213362  56.1707803  46.4957269
  63.2556298  56.2090888  46.1690823  64.8205939  54.8454618  46.4097038
  65.8807290  54.9187766  46.1675668  64.7328830  54.1053818  47.7672731
  63.6897717  54.0872222  48.0818952  65.0383835  53.0699941  47.6139903
  65.5733665  54.6939972  48.9120397  66.6061155  54.3794361  48.7581087
  65.5523138  55.7796713  48.8123329  65.1202413  54.2865903  50.6469709
  64.8927738  52.5615471  50.4145589  64.6075102  52.1013775  51.3601755
  64.1072363  52.3945645  49.6779501  65.8228969  52.1161101  50.0609121
  64.0748816  54.0832534  45.3123704  62.9108234  54.3694489  45.0188561
  64.7318935  53.0821637  44.7210552  65.6803901  52.7957399  44.9630318
  64.1144552  52.3041700  43.6508987  63.0326708  52.4243536  43.7024874
  64.5315663  52.8111646  42.2511306  65.6155430  52.9213511  42.2416823
  64.1298073  51.8349367  41.1793457  64.4357703  52.2179252  40.2050827
  64.6140627  50.8758762  41.3607670  63.0480855  51.7035529  41.1939503
  63.8604212  54.1368310  41.9726457  64.1546879  54.4937979  40.9859296
  62.7782034  54.0107966  42.0048041  64.1632236  54.8631110  42.7265522
  64.4695584  50.8384557  43.8456097  65.6445747  50.5051266  44.0297790
  63.4483422  49.9684526  43.8217748  62.4776105  50.2577874  43.7015608
  63.6086530  48.5253433  43.9638174  64.6615078  48.3013454  44.1357700
  62.7872678  48.0392387  45.1402585  61.7288747  48.1680987  44.9149383
  62.9560421  46.9712883  45.2786718  63.1069832  48.7491969  46.3997355
  64.2089712  48.4037538  47.1364101  64.8559215  47.6092900  46.7953917
  64.4888804  49.0503818  48.2846318  65.3498206  48.7642886  48.8707388
  63.6879840  50.0603496  48.7028878  63.9158837  50.5756057  49.6239214
  62.5996886  50.4329998  47.9747155  61.9724603  51.2458579  48.3109704
  62.3110790  49.7821376  46.8350011  61.4465983  50.0725028  46.2559803
  63.1605055  47.8133475  42.6937561  61.9774017  47.8544240  42.3352882
  64.0844450  47.1124187  42.0542847  65.0626526  47.0611604  42.3375470
  63.7613822  46.3495164  40.8767023  63.0973342  46.9317719  40.2372354
  64.6698301  46.1605665  40.3048226  63.1025897  45.0351317  41.2230971
  62.8771897  44.6979418  42.3981115  62.8044745  44.2782683  40.1490286
  63.1016760  44.5107007  39.2016003  62.0222757  43.0451186  40.2352087
  61.0812967  43.2939916  40.7253574  61.7752915  42.5095997  38.8294337
  61.1921293  41.5904906  38.8876857  61.2263631  43.2507047  38.2492320
  62.7297229  42.3039436  38.3456359  62.6848175  41.9685703  41.0926030
  62.0078123  41.0384733  41.5648523  63.9832896  42.0640285  41.3065912
  64.5583898  42.8445689  40.9905763  64.7062804  41.0381354  42.0252125
  64.1389037  40.1134189  41.9214386  66.1002981  40.8943963  41.4287775
  66.5035576  39.9041956  41.6426940  66.0602358  40.9952715  40.3445984
  66.9306935  41.8911992  41.9824711  67.8327487  41.8100425  41.6082800
  64.8250277  41.3257639  43.5109978  65.4965572  40.5638330  44.2139767
  64.1977361  42.3918637  44.0082577  63.5604596  42.9851256  43.4769951
  64.3912609  42.7918932  45.3990095  65.4617984  42.7526901  45.5999137
  63.8750278  44.2111502  45.6268052  62.7906624  44.2104721  45.5127473
  64.2000681  44.6795337  47.0513710  63.8250651  45.6928272  47.1958080
  63.7266142  44.0111667  47.7710778  65.2794667  44.6673116  47.2010647
  64.4249928  45.1096088  44.6460200  63.9902381  44.9553246  43.7806665
  63.6760229  41.8456259  46.3548307  62.4743607  41.6248112  46.2402285
  64.4058891  41.3712838  47.3507644  65.3974555  41.5820700  47.4657911
  63.8704580  40.5028111  48.3815557  63.1463198  39.8219663  47.9333367
  65.0031802  39.6724392  49.0145697  65.8053835  40.3483580  49.3114296
  64.6250772  39.2060923  49.9245817  65.5846111  38.5966070  48.1292646
  66.4318862  38.9898831  47.5685537  65.9584208  37.7727629  48.7366264
  64.4875043  38.0878052  47.1539066  63.5787303  37.8846035  47.7205820
  64.2501026  38.8813673  46.4454070  64.8803047  36.8185173  46.3685989
  65.8134456  36.9926649  45.8326010  65.0596691  35.9977476  47.0623874
  63.8039646  36.4341063  45.3990443  64.0905958  35.5781553  44.8833192
  62.9217828  36.2469750  45.9163983  63.6512830  37.2102082  44.7240655
  63.1706648  41.3390030  49.4490006  63.5117990  42.5105237  49.6646316
  62.1660855  40.7220711  50.1017956  61.9005256  39.7516212  49.9363448
  61.3528775  41.3981379  51.1226034  60.8193967  42.1890295  50.5960269
  60.3802606  40.4116044  51.7768243  60.9545233  39.5653402  52.1545125
  59.9278850  40.8996716  52.6398119  59.2794875  39.8815129  50.9056070
  59.6814732  39.6450822  49.9197906  58.9017028  38.9496755  51.3273092
  58.1399645  40.8638111  50.7597174  58.3302509  41.9685539  50.2776898
  56.9418488  40.4583755  51.1812593  56.8292185  39.5253058  51.5781289
  56.1371285  41.0807994  51.1074441  62.1854016  42.0246667  52.2296708
  61.9041183  43.1443768  52.6786684  63.1814143  41.2944078  52.7304999
  63.4622915  40.3719128  52.3979326  63.9561888  41.8281363  53.8478666
  63.2765699  42.1082083  54.6525745  64.8953253  40.7520604  54.4394300
  64.2984018  39.8741427  54.6858359  65.9406092  40.2973957  53.4269230
  66.5811067  39.5408284  53.8804360  65.4427710  39.8751384  52.5545757
  66.5466789  41.1503428  53.1219610  65.5432950  41.2712983  55.7252859
  66.1651603  42.1334249  55.4854794  64.7615681  41.6192385  56.4008084
  66.3763423  40.2515572  56.4299883  66.8032374  40.6904100  57.3319610
  65.7547983  39.3977942  56.7013218  67.1797983  39.9206173  55.7725720
  64.6902570  43.0951928  53.4225439  64.9201889  43.9951034  54.2481742
  65.0161907  43.2105119  52.1219019  64.8277087  42.4929557  51.4215466
  65.6813202  44.4028026  51.6010883  66.5609909  44.5874200  52.2171735
  66.1224527  44.1829406  50.1317753  65.2348261  44.0180484  49.5211325
  66.5948893  45.0950824  49.7676846  67.1198250  42.9726730  49.9162066
  68.0327705  42.7156407  50.7532178  67.0060576  42.3231146  48.8252415
  64.7495893  45.6293986  51.6770411  65.1917342  46.7204490  52.0620693
  63.4513288  45.4723869  51.3480003  63.0528639  44.6186628  50.9560271
  62.4911057  46.5734672  51.5445144  62.8771139  47.4189247  50.9755034
  61.0786955  46.2557762  50.9946636  60.5773508  45.6585505  51.7560479
  60.3089265  47.5259309  50.7463742  59.3192642  47.2817169  50.3600544
  60.2077493  48.0783072  51.6805801  60.8414923  48.1381697  50.0179271
  61.1227209  45.4386852  49.7116874  60.1069212  45.2436270  49.3691802
  61.6638584  45.9932883  48.9452185  61.6291530  44.4925833  49.9006100
  62.3914872  46.9316965  53.0097358  62.3216497  48.1177408  53.3695798
  62.3473064  45.9152841  53.8803929  62.3971253  44.9271914  53.6320992
  62.2186466  46.1996651  55.3054891  61.2923306  46.7574278  55.4431719
  62.1277127  44.9149973  56.1317594  61.3048626  44.2950894  55.7757177
  63.0401610  44.3288858  56.0203258  61.9179461  45.2795377  57.5725766
  60.6509376  45.6586114  58.0375344  59.8115865  45.6395027  57.3573384
  60.4496764  46.0594391  59.3555921  59.4640323  46.3325307  59.7018572
  61.5366196  46.1014339  60.2161111  61.3650995  46.4944354  61.5200190
  62.2261928  46.4664099  61.9864682  62.8083328  45.7387016  59.7802020
  63.6449817  45.7636472  60.4623027  62.9913348  45.3433078  58.4558139
  63.9811140  45.0831422  58.1104547  63.3846410  47.0374904  55.7876818
  63.1958024  48.1054095  56.3847897  64.6016933  46.5830250  55.5049368
  64.7970443  45.7615114  54.9321591  65.7745766  47.2677050  56.0236267
  65.6903066  47.3415107  57.1080271  67.0223707  46.4660929  55.6780635
  66.9218195  46.0668257  54.6688826  67.8855197  47.1319838  55.6731585
  67.2845019  45.3126074  56.6504752  67.1949082  45.6733901  57.6747851
  66.5240253  44.5430673  56.5154329  68.6578514  44.7084157  56.4450621
  68.8631167  44.6553350  55.3758799  69.4043610  45.3730387  56.8802282
  68.8164176  43.3776516  57.0231432  68.5515216  43.2390043  57.9983330
  69.2909184  42.3331005  56.3407357  69.6416330  42.4821059  55.0523466
  69.5450604  43.3913026  54.5987917  70.0046152  41.6861786  54.5271518
  69.4339210  41.1419182  56.9399285  69.1794872  41.0308382  57.9210838
  69.7966590  40.3467688  56.4135782  65.8667990  48.6906499  55.4857793
  66.0645523  49.6399634  56.2545423  65.6121243  48.8779953  54.1849521
  65.2539062  48.1599387  53.5556067  65.8447789  50.1819213  53.5684515
  66.7746127  50.5797819  53.9739352  65.9599591  50.0134853  52.0650288
  65.0629812  49.5293477  51.6775943  66.0254697  50.9919014  51.5883505
  67.0949981  49.2461919  51.7378373  66.8629057  48.2944277  51.7579095
  64.7505811  51.1879608  53.9023702  65.0394040  52.3632207  54.1488807
  63.5045123  50.7511108  54.0229675  63.2312771  49.7691342  53.9985033
  62.4150409  51.6824519  54.2034691  62.7683160  52.6844121  53.9605155
  61.2629827  51.3055991  53.2498093  60.9729828  50.2745959  53.4494530
  60.0725938  52.2059010  53.4783342  59.2692528  51.9263260  52.7968975
  59.7295278  52.1008637  54.5073832  60.3589740  53.2419658  53.2958451
  61.7192022  51.4358612  51.8157307  60.9008688  51.1680158  51.1479558
  62.0239692  52.4643948  51.6225548  62.5636989  50.7692922  51.6402488
  61.9439262  51.7362993  55.6538816  61.7237077  52.8287514  56.1832662
  61.8560805  50.5843275  56.3377713  62.2807735  49.7068593  56.0397523
  61.1164559  50.5080857  57.6058730  60.3311948  51.2633735  57.5620169
  60.4772429  49.1164969  57.7646001  61.2680006  48.3870213  57.9371827
  59.5300079  49.1160981  58.9467556  59.0811440  48.1282861  59.0532665
  60.0800117  49.3643811  59.8545108  58.7458841  49.8559264  58.7849347
  59.7324675  48.7349747  56.5131688  59.2864314  47.7491596  56.6411974
  58.9471084  49.4660407  56.3197457  60.4237857  48.7136656  55.6707799
  61.9718109  50.8562949  58.8201642  61.5316599  51.6230801  59.6795666
  63.1963309  50.3259298  58.9018824  63.6148237  49.7412201  58.1783050
  64.0486202  50.5523372  60.0676974  63.5560012  50.1109939  60.9339269
  65.4056808  49.8770151  59.8256218  65.7459220  50.1414099  58.8239809
  66.1269241  50.2957235  60.5280791  65.4437034  48.0797679  59.9800724
  64.2401657  47.6068599  59.8415232  64.2243125  52.0318734  60.4088410
  64.0171101  52.3964522  61.5791228  64.6027827  52.9262774  59.4728118
  65.0898636  52.6933612  58.0992397  64.2916030  52.3360027  57.4491705
  65.8780488  51.9411647  58.0779199  65.5950241  54.0236430  57.6609998
  65.3011168  54.2150562  56.6291042  66.6845349  54.0387400  57.6893452
  65.0601919  55.0485684  58.5290116  64.1991610  55.5341026  58.0702868
  65.8027148  55.8246379  58.7146505  64.6605137  54.3507785  59.8373069
  65.3620530  54.5325941  60.6518470  63.3361948  54.8700055  60.3490254
  63.3147583  55.6703167  61.2870608  62.2234578  54.4313338  59.7634448
  62.1907707  53.7456784  59.0083785  60.9318533  54.9399710  60.1996740
  60.9857502  56.0265844  60.2742964  59.8307844  54.6080218  59.1728722
  59.9428774  53.5608134  58.8932533  58.4501647  54.8095499  59.7655761
  57.6945701  54.5683474  59.0185358  58.3272722  54.1577723  60.6309554
  58.3351454  55.8479060  60.0744709  59.9788440  55.4868764  57.9418597
  60.0994079  56.5231209  58.2575412  60.8904744  55.2072479  57.4129713
  58.8415414  55.3969946  57.0164657  59.0155276  56.0501368  56.1611148
  58.7343131  54.3683905  56.6710893  57.9296340  55.7053791  57.5292910
  60.5990817  54.3767827  61.5636913  60.0186273  55.0607077  62.4133908
  60.9621102  53.1194797  61.7940661  61.3800735  52.5004204  61.0993992
  60.7757732  52.5310897  63.1075781  59.7166386  52.5609088  63.3626913
  61.2331589  51.0766189  63.0900607  61.1051435  50.6579842  62.0918167
  62.2955352  51.0166767  63.3271904  60.4283933  50.2703611  64.0993529
  60.8187509  50.4272500  65.1047925  58.9990062  50.7473346  63.9583323
  58.3636202  50.2055230  64.6589940  58.9489520  51.8149440  64.1736709
  58.6530771  50.5660843  62.9409497  60.5244007  48.7764927  63.8694338
  59.9302868  48.2537020  64.6191854  60.1462793  48.5366570  62.8756606
  61.5652008  48.4623415  63.9477484  61.5309463  53.3287597  64.1679390
  61.0199678  53.5484705  65.2771694  62.7321841  53.8129287  63.8229823
  63.1469130  53.7142769  62.8960860  63.5552936  54.5405383  64.7880637
  63.6755229  53.9102879  65.6693607  64.9371100  54.8306321  64.1946575
  64.8265482  55.1232269  63.1506084  65.3838726  55.6768223  64.7176137
  65.8752896  53.6278088  64.2865328  65.6532041  52.7718187  65.1660537
  66.8327454  53.5315220  63.4923430  62.8805551  55.8327179  65.2355372
  62.8953599  56.1692974  66.4222761  62.2753330  56.5618277  64.3129744
  62.2553327  56.3442419  63.3164999  61.5718226  57.7737616  64.6977838
  62.2047582  58.2794773  65.4272872  61.3634740  58.6938115  63.4979821
  60.4161889  58.4423327  63.0207920  61.2792203  59.7207588  63.8524105
  62.4713964  58.6225666  62.4577869  63.4238059  58.8713485  62.9268858
  62.5549035  57.6001560  62.0883965  62.2256450  59.5589879  61.2933547
  61.3069461  60.3913666  61.3988351  62.9453820  59.4748869  60.2789235
  60.2392274  57.4822099  65.3654877  59.6621192  58.3866393  65.9899416
  59.7193532  56.2577980  65.2489402  60.0844330  55.5090925  64.6607636
  58.5258861  55.9411208  66.0209181  57.8051423  56.7491056  65.8976546
  57.8508047  54.6553745  65.5098775  58.5856380  53.8504097  65.5257475
  56.6812656  54.2682144  66.4309917  56.2118547  53.3576478  66.0590081
  57.0541776  54.0980386  67.4405885  55.9477345  55.0742606  66.4467308
  57.3866216  54.8177514  64.0954378  56.9140720  53.8950817  63.7592406
  56.6671954  55.6349228  64.0403936  58.2400640  55.0411073  63.4562280
  58.8872466  55.8256823  67.4921494  58.1755804  56.3449616  68.3625679
  59.9935242  55.1452894  67.7981452  60.6012371  54.6705965  67.1302996
  60.3921727  55.0558879  69.1968116  59.5239091  54.7422554  69.7766374
  61.4895342  53.9965658  69.3724457  62.3308044  54.2560067  68.7298137
  61.9274697  53.9558402  70.8068361  62.7064930  53.2027812  70.9279393
  62.3172718  54.9316481  71.0959040  61.0765658  53.7026866  71.4401589
  60.9515214  52.6203419  68.9913474  60.4559294  52.1809251  69.8569059
  60.1949604  52.7379198  68.2160643  62.0099131  51.6754331  68.5027745
  61.5544530  50.7177057  68.2510042  62.4905159  52.0926992  67.6176797
  62.7549745  51.5278164  69.2844943  60.8182679  56.4168478  69.7557143
  60.5161345  56.7333282  70.9119377  61.4156102  57.2872183  68.9329432
  61.6652930  57.0881468  67.9646509  61.7608022  58.6363203  69.3945060
  62.2884302  58.4976351  70.3380928  62.6715947  59.3526240  68.3844613
  62.3899371  59.0366724  67.3796376  62.4813581  60.4244742  68.4462034
  64.1705864  59.1150666  68.5646624  64.4455492  59.4150820  69.5757486
  64.3586167  58.0437039  68.4872713  65.2751046  59.9774225  67.3913356
  64.1968814  61.1322574  66.5437997  64.7740102  61.7002261  65.8142088
  63.4052249  60.5829159  66.0330895  63.7547227  61.8162302  67.2682463
  60.5419309  59.5038633  69.6641113  60.7075555  60.6757917  70.0027797
  59.3367735  58.9839199  69.5020238  59.1680506  58.0533037  69.1187821
  58.1327279  59.7052045  69.8612823  57.4221464  58.9964931  70.2863083
  58.3807172  60.4180182  70.6479939  57.4465727  60.4545211  68.7383511
  56.5920054  61.3046723  69.0205297  57.7190961  60.1090521  67.4840516
  58.3940251  59.3915846  67.2192550  57.0499653  60.7525463  66.3693543
  56.6338955  61.6944585  66.7262513  58.0360228  61.0695633  65.2312068
  58.5938376  60.1644018  64.9911333  57.4666949  61.3387799  64.3419127
  59.0227917  62.1824567  65.5297156  60.1927290  61.9302750  66.2360719
  60.4033164  60.9250980  66.5706209  61.1030975  62.9547424  66.5223409
  62.0043312  62.7378432  67.0764225  60.8463098  64.2441670  66.0938244
  61.7534615  65.2519367  66.3747229  61.4270330  66.0980187  66.0042630
  59.6832621  64.5173617  65.3785247  59.4793347  65.5227249  65.0418284
  58.7823274  63.4902475  65.0980002  57.8851930  63.7088696  64.5381544
  55.9196752  59.8669588  65.8526512  55.7739536  58.6923226  66.2167556
  55.1241889  60.4642617  64.9758755  55.2372569  61.4421086  64.7085891
  54.0134490  59.8121387  64.3006760  53.7616930  58.8885179  64.8224445
  52.7547642  60.6906948  64.3178202  53.0333725  61.7198840  64.0933987
  52.0795560  60.3637032  63.5271879  52.0198198  60.6512689  65.6529940
  52.0652173  59.6429114  66.3630216  51.2958363  61.7313421  65.9749815
  50.7516404  61.7424923  66.8382951  51.2881305  62.5429972  65.3573524
  54.4396247  59.5087281  62.8708713  55.0375681  60.3607574  62.2043860
  54.1690210  58.2887801  62.4138708  53.6346821  57.5901463  62.9304719
  54.6307010  57.8512957  61.1035178  54.9243819  58.7424437  60.5501610
  55.8366096  56.9258145  61.2450768  55.6155192  56.1502914  61.9786488
  56.0221778  56.4236320  60.2956801  57.3077067  57.8206005  61.7461602
  56.9879459  59.0420537  62.0571620  53.5289793  57.1606073  60.3104396
  52.6396383  56.5172431  60.8596419  53.5644493  57.3638788  59.0023033
  54.2571595  57.9565335  58.5453175  52.6141859  56.7577219  58.0878793
  52.0888253  55.9421029  58.5835313  51.5576425  57.7712001  57.6460061
  52.0627990  58.6954192  57.3653514  50.7885404  57.2813164  56.4401269
  50.0469287  58.0273911  56.1540977  51.4771437  57.1182145  55.6110212
  50.2863281  56.3447215  56.6841324  50.6530124  58.0072572  58.7325821
  50.4959970  58.9697995  58.8236179  53.3845556  56.2371013  56.8969205
  54.2517734  56.9453981  56.3788039  53.0694373  55.0072935  56.4747083
  52.4826827  54.3716301  57.0153580  53.5235718  54.4389354  55.2050509
  54.0544186  55.2127575  54.6515376  54.5004050  53.2717022  55.4096526
  53.9883493  52.4788976  55.9550689  54.9257196  52.7114853  54.0615597
  55.6185834  51.8841460  54.2140311  54.0478828  52.3550974  53.5224260
  55.4161070  53.4928732  53.4810131  55.7030536  53.6767905  56.2902825
  56.3073717  54.4030892  55.7472320  55.3313681  54.1771746  57.1843248
  56.6225715  52.4768497  56.7264316  57.4417058  52.8506325  57.3416076
  56.0362831  51.7585474  57.3004818  57.0276196  51.9887409  55.8405288
  52.2991246  53.9482169  54.4314784  51.5540232  53.0980163  54.9355625
  52.0800002  54.4554392  53.2104318  52.5723589  55.2407593  52.7844350
  51.0341791  53.8239460  52.4081852  50.7486471  52.9623380  53.0117315
  49.7524627  54.6530361  52.2229346  49.1123223  54.1389364  51.5057520
  49.2164542  54.6718860  53.1719202  49.9350260  56.0467645  51.7657589
  49.9636441  56.3367761  50.4136201  49.9032708  55.5349087  49.6934717
  50.0691077  57.6506917  49.9735188  50.1174260  57.8722691  48.9173186
  50.1126683  58.6863172  50.9221174  50.2060393  59.7123744  50.5988507
  50.0345430  58.3828750  52.2955788  50.0591546  59.1736387  53.0305196
  49.9280288  57.0827086  52.6889056  49.8362091  56.8539782  53.7399611
  51.5434766  53.3443994  51.0611808  52.4517189  53.9148506  50.4692767
  50.9373113  52.2504436  50.6240384  50.2096344  51.7824162  51.1645369
  51.2113123  51.5869168  49.3621154  52.2021484  51.8664012  49.0025528
  51.1906982  50.0705525  49.5648941  51.3967434  49.5738869  48.6166163
  51.9508682  49.7903520  50.2939614  50.2096336  49.7652488  49.9292400
  50.1915421  52.0284859  48.3136316  48.9794619  52.0603719  48.5816817
  50.6958466  52.4311145  47.1384609  51.6891769  52.3935892  46.9128335
  49.8653447  52.9657004  46.0624203  48.8130913  52.7768163  46.2761387
  50.0881471  54.4733809  45.9746437  49.8912814  54.9133880  46.9520687
  51.1373735  54.6593615  45.7466282  49.2389589  55.1769707  44.9479741
  49.6407558  55.2808082  43.6105904  50.5850088  54.8574063  43.3008162
  48.8491394  55.9118293  42.6942532  49.1727452  55.9958683  41.6672937
  47.6341684  56.4421798  43.0813109  46.8007324  57.0947176  42.1735847
  46.9986918  58.0546709  42.1792200  47.2183353  56.3281700  44.3905785
  46.2647997  56.7370310  44.6907925  48.0058339  55.7017990  45.3057240
  47.6655623  55.6118815  46.3270541  50.1796934  52.2688792  44.7392638
  51.3531886  52.0781467  44.3992414  49.1544568  51.8857647  43.9925898
  48.1737483  51.9425835  44.2683516  49.4015349  51.3357377  42.6691123
  49.6532169  52.1469852  41.9860173  50.2680408  50.6751562  42.7128352
  48.2174614  50.5679950  42.1150337  47.1597394  50.4678325  42.7358241
  48.3938631  50.0583365  40.9046368  49.2375498  50.0832523  40.3320628
  47.2221136  49.3929146  40.3631908  46.3292474  49.9369317  40.6723529
  47.2463309  49.4121883  38.8374788  46.2257817  49.5376093  38.4763571
  47.8095362  50.2871370  38.5113843  47.8307590  48.2062753  38.1928249
  48.8974687  48.1647127  38.4128545  47.3797621  47.3144335  38.6275006
  47.6325260  48.1811957  36.6937706  48.5549961  47.8465161  35.9394541
  46.4192273  48.4983341  36.2497508  45.6893313  48.7680734  36.9092677
  46.2191995  48.4709554  35.2497561  47.1079249  47.9701931  40.9274660
  48.0501157  47.4304058  41.5116605  45.9152826  47.3822750  40.7740852
  45.1151572  47.8309853  40.3287590  45.6571641  46.0246125  41.2403527
  45.7758493  45.9995419  42.3234765  44.2185774  45.6008863  40.8790791
  44.1530310  45.6077972  39.7915402  43.9177368  44.2572153  41.3914883
  42.8969037  43.9847136  41.1216596  44.6116807  43.5383273  40.9564172
  44.0208031  44.2501072  42.4761596  43.2652616  46.5032827  41.4327962
  42.8234290  46.9956085  40.7100588  46.6462698  45.0595628  40.5970775
  46.8095577  45.0464686  39.3741553  47.2836347  44.2190606  41.4136141
  47.1867829  44.2269464  42.4285937  48.1857751  43.2046840  40.9052236
  48.0763084  42.3111565  41.5193129  47.8682375  42.9390627  39.8968659
  49.6490996  43.5708420  40.8590209  50.4439686  42.7912832  40.3167715
  50.0424870  44.7330553  41.3663093  49.4326222  45.3900967  41.8518848
  51.4284359  45.1492535  41.2507165  51.8737751  44.5281444  40.4735913
  51.4912192  46.6158377  40.8791548  52.5277175  46.9210386  40.7323706
  50.7214498  46.8565053  39.5724769  50.7701470  47.9130860  39.3112228
  51.1669553  46.2642807  38.7732235  49.6799629  46.5629654  39.7047996
  50.9012679  47.3769458  41.9403409  49.9315143  47.4254198  41.8083327
  52.2303399  44.9277075  42.5176108  53.4541173  45.1439151  42.5076028
  51.5953712  44.4791990  43.5960295  50.5838467  44.3663036  43.6567158
  52.3103434  44.1093225  44.7909384  52.0055415  43.1001332  45.0681131
  53.3726385  44.0670451  44.5501361  52.1399471  44.9991988  46.0007662
  53.0482600  45.0445631  46.8337918  51.0464421  45.7498504  46.0976731
  50.3406719  45.8354913  45.3663141  50.7767247  46.5292378  47.3051539
  51.5999004  47.2275989  47.4543165  49.4752615  47.3261510  47.1448173
  48.6890696  46.6473472  46.8149376  49.1770232  47.7078599  48.1208518
  49.5540222  48.4941831  46.1672925  50.3854653  49.1420853  46.4434376
  49.7644709  48.1150743  45.1674201  48.2425966  49.3241978  46.1386641
  48.0787306  49.7516129  47.1274671  48.3723951  50.1578142  45.4487838
  46.9785947  48.5299788  45.7255801  46.7328542  47.8420593  46.5337307
  46.1502705  49.2333003  45.6428514  47.0505859  47.7330435  44.4346880
  46.1234070  47.3046689  44.2383068  47.3134923  48.3644996  43.6506668
  47.7648923  46.9829129  44.5290301  50.6902430  45.6196596  48.5223743
  51.4286702  45.7799356  49.4946304  49.8173469  44.6239774  48.4656619
  49.2519788  44.3911365  47.6494408  49.6120168  43.7692982  49.6263919
  49.5331613  44.4029338  50.5102028  48.3178943  42.9875387  49.4600010
  48.4147597  42.3051424  48.6157129  48.0270815  42.2363419  50.6989491
  47.0992369  41.6775743  50.5767515  48.8437706  41.5439668  50.9048801
  47.9240518  42.9326047  51.5313746  47.2477612  43.9179273  49.2644984
  47.3820653  44.6973957  49.8431671  50.7924677  42.8432948  49.8673121
  51.1145534  42.5316769  51.0208909  51.4473825  42.3842831  48.8088694
  51.1630826  42.5267535  47.8397855  52.6716501  41.6121069  48.9917872
  52.4537563  40.7114808  49.5651560  53.2107032  41.2096105  47.6194081
  52.4388709  40.6479284  47.0927383  53.3979496  42.1138707  47.0402490
  54.4591039  40.3937593  47.6475224  54.4006177  39.0288506  47.8270017
  53.4449285  38.5478122  47.9767891  55.5584177  38.2699829  47.8165624
  55.5085261  37.2062885  47.9971197  56.7804776  38.8751158  47.5746164
  57.6839917  38.2838056  47.5593658  56.8413931  40.2245160  47.3547566
  57.7920524  40.6998747  47.1632626  55.6835499  40.9759741  47.3783905
  55.7358854  42.0368124  47.1832775  53.7029348  42.4030880  49.7902518
  54.4124885  41.8381969  50.6221938  53.7851222  43.7179035  49.5616508
  53.1848453  44.2129446  48.9019137  54.7508880  44.5734360  50.2426021
  55.7120782  44.0632885  50.3061619  54.9406846  45.8687327  49.4216395
  53.9534320  46.3084061  49.2771899  55.8241399  46.8795499  50.1336658
  55.9268575  47.7717133  49.5157568  55.3721673  47.1485875  51.0888211
  56.8081818  46.4441716  50.3076492  55.5710682  45.5435705  48.1780982
  54.8863071  45.3359931  47.5088330  54.3270747  44.8504541  51.6904858
  55.1384964  44.7475462  52.6120464  53.0657174  45.1897782  51.9119892
  52.3486077  45.2347072  51.1885011  52.6006876  45.5343004  53.2504636
  53.3775905  46.1412778  53.7148227  51.3032845  46.3221939  53.1550282
  50.5475645  45.7322759  52.6353676  50.9180994  46.5251923  54.1537294
  51.5402790  47.6295608  52.4144377  51.8732352  47.3956318  51.4033495
  50.5872243  48.1512119  52.3240175  52.7418281  48.7616551  53.1651442
  51.7137488  49.4711167  54.4528904  52.2933556  50.1970333  55.0225763
  50.8544309  49.9664368  54.0012581  51.3678612  48.6809074  55.1189940
  52.4006833  44.3153973  54.1362708  52.5892139  44.4035418  55.3526987
  52.0104904  43.1795877  53.5699263  51.8673356  43.0523220  52.5676842
  51.7523856  41.9943566  54.3850969  51.9806102  42.2674236  55.4156079
  50.2718726  41.5721947  54.2855803  50.0693967  41.1973042  53.2823268
  50.0831803  40.7504358  54.9768484  49.3271812  42.7143919  54.5939075
  49.5417879  43.0895159  55.5947552  49.5217302  43.5311200  53.8980146
  47.8861359  42.3481854  54.5159384  47.5581608  41.1542902  54.3387159
  47.0649043  43.2810202  54.6329803  52.6463172  40.8309554  54.0083092
  53.2426054  40.2208561  54.8874015  52.7803517  40.5269625  52.7281147
  52.3433343  41.0345212  51.9592279  53.5971026  39.4001134  52.3377225
  54.0527521  39.5922403  51.3668915  54.4099222  39.2679968  53.0515190
  52.7655183  38.1481708  52.2728267  51.5378324  38.1867071  52.2699778
  53.4472123  37.0105375  52.1979615  54.4662399  36.9571633  52.1959620
  52.7766675  35.7172709  52.1101607  51.7403171  35.7804280  52.4434881
  52.7114207  35.2473365  50.6478332  53.6761043  35.4254587  50.1727554
  52.5389414  34.1717180  50.6264398  51.6108411  35.9506238  49.8324532
  50.6464751  35.5196122  50.1017061  51.5807458  37.0016760  50.1189711
  51.7858328  35.8581848  48.2896726  52.7480224  35.1811855  47.8295899
  50.9379843  36.4370460  47.5353023  53.5180838  34.7470499  53.0276741
  54.5785208  35.0787257  53.5661103  52.9489140  33.5657561  53.2681935
  52.0275825  33.2888494  52.9293719  53.6411518  32.5552903  54.0660123
  54.4457455  33.0576369  54.6020625  52.7421055  31.9082655  55.1245489
  51.8013975  31.6231285  54.6527318  53.2172390  30.9896325  55.4683969
  52.4261435  32.7911696  56.3587079  52.5919665  33.8339202  56.0902230
  51.3673578  32.6879183  56.5968466  53.2351306  32.4789243  57.6080396
  54.2965706  32.5925014  57.3892743  52.9905978  33.2012488  58.3866537
  52.9841308  31.1296817  58.1027047  52.0288505  30.7757958  58.0524220
  53.9160526  30.3284412  58.6151512  55.1808351  30.7165665  58.7113687
  55.4555352  31.6451243  58.3897256  55.8791136  30.0867378  59.1073257
  53.5740201  29.1197161  59.0194177  52.6057003  28.8093028  58.9371179
  54.2776895  28.4952713  59.4143990  54.1912096  31.4861797  53.1408005
  53.4828272  31.0088234  52.2472802  55.4439716  31.1090292  53.3569274
  56.0660197  31.5121617  54.0577400  56.0140843  30.0409850  52.5545514
  55.9326170  30.2752295  51.4927611  57.4921754  29.8710684  52.8695260
  57.6085683  29.4762910  53.8790251  57.9300611  29.1408795  52.1892927
  58.1826579  31.1013134  52.7566311  58.4000629  31.4374376  53.6510072
  55.2441000  28.7631064  52.8754571  54.8597674  28.5552339  54.0335177
  54.9744754  27.9064523  51.8908823  55.7485327  27.7222433  50.6539052
  56.7319061  27.2959964  50.8540834  55.9099491  28.6668237  50.1350462
  54.8905689  26.7859047  49.8490342  55.4896733  25.9536329  49.4788213
  54.4890011  27.3018808  48.9770675  53.7644820  26.2701769  50.7107494
  53.7204036  25.1812227  50.6887304  52.8006676  26.6355239  50.3563874
  54.0619705  26.7811452  52.1248064  53.1679513  27.0824241  52.6706093
  54.6751558  25.6933806  53.0032516  55.8955192  25.5791383  53.1505337
  53.7864045  24.8972263  53.6104265  52.7849767  25.0858589  53.5725581
  54.0971458  23.6893053  54.3870581  53.1290599  23.2148076  54.5464652
  55.0161335  22.7235424  53.6291664  56.0042351  23.1718346  53.5249104
  55.1398343  21.8106616  54.2112495  54.4839535  22.3820584  52.2810184
  53.2932421  22.0799365  52.1318586  55.3527510  22.4290627  51.2731715
  55.0458918  22.2103285  50.3252834  56.3245042  22.6838671  51.4488516
  54.7126558  23.9871206  55.7383925  55.3510807  23.1063251  56.3302530
  54.5168289  25.1901847  56.2626717  54.0019675  25.9427637  55.8058912
  55.0490691  25.5223971  57.5794664  54.8638140  26.5826699  57.7483305
  54.3319732  24.7275352  58.6860887  54.5134347  23.6657979  58.5179055
  54.7900835  24.9817029  59.6423203  52.8241633  24.9443226  58.8027308
  52.3714396  24.9126717  57.8117103  52.3818481  24.1332766  59.3817106
  52.5106125  26.2666528  59.4607474  53.3966374  26.8214282  60.1784626
  51.3930540  26.7625450  59.2458081  56.5546996  25.2893480  57.6418684
  57.0722474  24.7296824  58.6122316  57.2684916  25.7183943  56.5994649
  56.8710110  26.1569779  55.7688587  58.7176079  25.5791754  56.5855320
  58.9277774  24.5839425  56.9787916  59.2611364  25.7388570  55.1709888
  58.7775867  25.0147390  54.5147130  59.0055990  26.7294151  54.7954181
  60.7550742  25.5515501  55.1065526  61.2261837  26.2219773  55.8262361
  60.9964002  24.5339856  55.4124190  61.3444346  25.8033394  53.7504013
  60.5728643  26.0578450  52.7909456  62.5950899  25.7847212  53.6743978
  59.4037416  26.6274720  57.4492998  60.5580956  26.4436214  57.8501237
  58.7301378  27.7048708  57.7848052  57.7502356  27.8815458  57.5621135
  59.4006719  28.7436805  58.5295114  60.3361759  28.3269375  58.9019836
  59.7825450  29.9699156  57.6681988  58.8706786  30.3982823  57.2526901
  60.2220153  30.7260629  58.3181397  60.7366649  29.6954559  56.5427127
  60.2821627  29.3232155  55.2777405  59.2201143  29.2329715  55.1012575
  61.1770168  29.0643259  54.2315143  60.8113619  28.7772253  53.2569407
  62.5377507  29.1816935  54.4635426  63.4610004  28.9415810  53.4646357
  64.3660705  29.0752745  53.8160501  62.9960059  29.5529127  55.7149181
  64.0568918  29.6477064  55.8947101  62.0942288  29.8039122  56.7408510
  62.4660112  30.0898924  57.7133756  58.5043538  29.1785237  59.6581705
  57.2830188  29.0213762  59.5914585  59.1290663  29.6955225  60.7068385
  60.1220236  29.6085263  60.9205145  58.3361938  30.4527935  61.6352268
  57.4819782  29.8610912  61.9625435  59.1523655  30.8198162  62.8670028
  58.5733379  31.5035470  63.4877920  59.5016141  29.5523473  63.6507923
  60.0854572  29.8184762  64.5313919  58.5847608  29.0522625  63.9612938
  60.0843677  28.8823090  63.0185298  60.3788775  31.4181874  62.4473395
  60.9109786  31.6600866  63.2342818  57.8849198  31.7134580  60.9307250
  58.5415645  32.2203763  60.0237952  56.7936466  32.2743888  61.4074359
  56.2188167  31.9018849  62.1634315  56.3440852  33.5271113  60.8305036
  56.2256877  33.4329301  59.7509732  54.9919451  33.8637930  61.4510715
  54.5077515  34.6335635  60.8496641  54.3543146  32.9801856  61.4114572
  55.0775403  34.3301966  62.8444100  54.9145388  33.5768788  63.9640527
  54.7114717  32.5158621  63.9710701  55.0465720  34.3633324  65.0914053
  54.9968486  34.0343801  66.0556998  55.2545981  35.6589138  64.6986408
  55.4332566  36.8114177  65.4602581  55.4141702  36.7794170  66.5392659
  55.6343987  37.9905509  64.7845653  55.7784060  38.9017134  65.3451364
  55.6569951  38.0375249  63.3842968  55.8058782  38.9842289  62.8868249
  55.4919988  36.8923078  62.6307573  55.5260113  36.9351148  61.5524101
  55.2804205  35.6754407  63.2875756  57.3808087  34.6337013  61.0207451
  57.4368921  35.5676042  60.2166424  58.2213455  34.5411824  62.0651770
  58.1916942  33.7933264  62.7587542  59.2696066  35.5346347  62.2893114
  58.7265106  36.4777999  62.2290517  59.9606940  35.3978826  63.6557532
  60.4204839  34.4102345  63.7010673  60.7687843  36.1286935  63.6966732
  59.1112381  35.5728505  64.9007082  59.6958826  36.0848180  65.6653951
  58.2604897  36.2128281  64.6684245  58.6105927  34.2608082  65.4532632
  58.5008720  33.2784063  64.6808352  58.3217589  34.2208621  66.6747882
  60.3777103  35.4855245  61.2492690  61.1029004  36.4736238  61.1070681
  60.6030386  34.3426290  60.6060847  60.0252724  33.5081028  60.7088968
  61.7232484  34.1891806  59.6793029  62.1986678  35.1686792  59.6264921
  62.7377341  33.1661678  60.2041292  62.3586114  32.1604757  60.0233659
  63.6666736  33.2620089  59.6422575  63.0301211  33.3304436  61.6826789
  63.5162307  34.2931706  61.8413331  62.0867075  33.3563226  62.2274422
  63.9101029  32.2300252  62.2712164  64.1908159  31.2199636  61.5672974
  64.3236822  32.3965151  63.4487071  61.3000338  33.8457101  58.2540017
  62.1574048  33.4657546  57.4405481  60.0130457  33.8444096  57.9599171
  59.2674497  34.0355139  58.6286553  59.5612146  33.5566031  56.6006433
  59.9443792  32.5817765  56.2995037  58.0360478  33.5226006  56.5555537
  57.6604873  33.0416879  57.4586829  57.6532256  34.5435071  56.5553156
  57.5074205  32.7929050  55.3468335  58.1761683  32.8075115  54.2694348
  56.4243339  32.1666381  55.5010482  60.0993061  34.6165350  55.6263703
  59.7025310  35.7989792  55.7239990  60.9320087  34.2446755  54.6444325
  61.4271224  32.8902534  54.3297437  60.6277831  32.1495648  54.3677341
  62.1948439  32.5675218  55.0329058  61.9762567  33.0449286  52.9400703
  61.2114762  32.8402288  52.1909891  62.7929071  32.3450449  52.7610226
  62.4524948  34.4636745  52.8496415  62.4254203  34.8228869  51.8206909
  63.4825451  34.5557434  53.1924910  61.4944170  35.2673903  53.7446817
  61.9812547  36.0677418  54.3027351  60.4475072  35.9971756  52.9210907
  60.7484472  37.0765330  52.3856091  59.2197536  35.4990040  52.8649815
  58.9462598  34.6389476  53.3406737  58.1330381  36.1246194  52.1198643
  58.5794582  36.7169070  51.3208915  57.2373845  35.0164426  51.5534343
  56.9167853  34.3704541  52.3710167  56.3390325  35.4696606  51.1344938
  57.9085539  34.1509546  50.4705810  58.6670571  33.5207992  50.9340796
  56.9166881  33.2051113  49.8009761  57.4316279  32.6137889  49.0439134
  56.4853307  32.5401308  50.5495519  56.1228090  33.7848278  49.3300305
  58.5388367  35.0683154  49.4639163  59.0212912  34.4778625  48.6848778
  57.7717488  35.7001031  49.0163123  59.2820547  35.6942952  49.9577072
  57.3034789  37.1238972  52.9428735  56.3797958  37.7412188  52.4009154
  57.5919174  37.2907001  54.2300989  58.3441173  36.8058085  54.7183094
  56.8227494  38.2112173  55.0556876  55.7648282  37.9969543  54.9012786
  57.1842363  38.0111493  56.5218367  56.6068808  38.7021802  57.1368025
  56.9571472  36.9861164  56.8160615  58.2478013  38.2022755  56.6638021
  57.0709041  39.6638975  54.6589641  58.2018610  40.0631508  54.3815938
  56.0113546  40.4716813  54.6919655  55.0776850  40.1570641  54.9552125
  56.0790231  41.8748073  54.3579963  56.9144099  42.0466742  53.6792786
  55.1716922  42.1664064  53.8278052  56.2437491  42.7417110  55.5923254
  56.6394542  42.2762516  56.6665758  55.8952079  44.0212136  55.4404763
  55.3525112  44.3688667  54.6494292  56.2661383  45.0503280  56.4072582
  57.3387920  44.9797494  56.5891861  55.9594072  46.4511560  55.8358260
  54.9875435  46.3810739  55.3474949  55.9011418  47.4965758  56.9328313
  55.6828457  48.4711276  56.4953422  55.1175983  47.2348344  57.6439347
  56.8606777  47.5370217  57.4488159  57.0174483  46.8782735  54.8215101
  57.9610465  47.0554156  55.3385681  57.1883507  46.0651504  54.1158834
  56.6240485  48.1219458  54.0621827  57.4118298  48.3807332  53.3551185
  55.6959741  47.9389276  53.5205792  56.4798390  48.9451906  54.7620609
  55.5713770  44.8331477  57.7440740  56.2014806  44.9287682  58.8064616
  54.2758743  44.5389531  57.7227851  53.7466220  44.3161665  56.8797394
  53.5024445  44.5179845  58.9625483  53.6350279  45.4887310  59.4392966
  52.0004111  44.3511909  58.7019978  51.8534803  43.5788741  57.9464721
  51.2864930  43.9131122  59.9798061  50.2206590  43.7982081  59.7805954
  51.6965661  42.9616201  60.3178726  51.4315443  44.6661607  60.7539115
  51.4115267  45.6747485  58.1796959  51.3868225  46.4039597  58.9891969
  52.0623040  46.0799232  57.4045531  50.0189457  45.4961401  57.6223718
  49.6441194  46.4556033  57.2657817  50.0463060  44.7867257  56.7953485
  49.3609089  45.1165557  58.4032972  54.0240042  43.4544934  59.9217000
  54.4274704  43.8140466  61.0365944  54.0710290  42.1681297  59.5597108
  53.6312275  41.5150766  58.3145915  53.9260852  42.0840996  57.4333169
  52.5471543  41.4066686  58.2759271  54.3215219  40.1866459  58.3751345
  55.3080895  40.2390741  57.9146547  53.7567909  39.4291154  57.8320807
  54.4240471  39.8465274  59.7817962  55.2682438  39.1809293  59.9635956
  53.5290226  39.3277841  60.1253183  54.6052232  41.1836455  60.5183283
  54.0825030  41.2411537  61.4732264  56.0624593  41.4139840  60.9332524
  56.3964306  41.1615838  62.0939015  56.9378544  41.9228317  60.0566958
  56.7303399  42.1531970  59.0847002  58.3117356  42.1830563  60.4885841
  58.6509935  41.2774468  60.9919383  59.2379256  42.4663075  59.2996750
  58.9003406  43.3746702  58.8012829  60.2410818  42.6637607  59.6767569
  59.3129484  41.3614810  58.2872157  59.7528188  40.4821050  58.7584152
  58.3009608  41.0892900  57.9880330  60.1157597  41.7046709  57.0435704
  59.6405671  42.5227457  56.5022104  61.1138957  42.0428602  57.3208818
  60.2029355  40.5189846  56.1921919  59.3547614  40.2389294  55.6990522
  61.2819337  39.7764556  56.0025618  62.4241834  40.1088659  56.5666132
  62.4799633  40.9415585  57.1527068  63.2530607  39.5333207  56.4176397
  61.2190222  38.7026698  55.2253526  60.3397284  38.4507649  54.7750512
  62.0499850  38.1294880  55.0783952  58.3806387  43.3512033  61.4639374
  59.2754163  43.3731656  62.3195494  57.4803193  44.3411832  61.3220091
  56.7683968  44.3605027  60.5914325  57.4497251  45.4930355  62.2234654
  58.4611359  45.8889765  62.3127062  56.5313457  46.5656513  61.6373027
  55.5369599  46.1315651  61.5300316  56.4190501  47.7804650  62.5464877
  55.7570509  48.5165329  62.0906389  56.0138221  47.4762839  63.5117038
  57.4061391  48.2194676  62.6897670  57.0471672  46.9808005  60.3755261
  56.8008779  46.3253777  59.6894098  57.0058383  45.1022154  63.6387428
  57.4987769  45.6603223  64.6217694  56.0471078  44.1788589  63.7631035
  55.5795945  43.7314231  62.9747111  55.5853832  43.7302462  65.0765977
  55.4807376  44.6105407  65.7113298  54.2168957  43.0486586  64.9639416
  54.2853293  42.2129103  64.2673280  53.9381904  42.6342653  65.9329361
  53.1241849  44.0179193  64.4912834  53.4989199  44.3968399  63.5404265
  51.7904819  43.3913872  64.1694840  51.0936771  44.1646380  63.8464169
  51.9151856  42.6590198  63.3713468  51.3969682  42.8967648  65.0576555
  52.9435383  45.1372816  65.4605532  52.1632636  45.8078316  65.1006850
  52.6560606  44.7350522  66.4318024  53.8790753  45.6880221  65.5584117
  56.6040152  42.8017862  65.7412367  56.8027564  42.8684102  66.9609223
  57.2086289  41.8832785  64.9768676  56.9911332  41.7143739  63.9951840
  58.2630718  41.0314544  65.5314906  57.8027986  40.4420350  66.3240708
  58.8339969  40.1022236  64.4623822  58.1041482  39.3242774  64.2390492
  58.9880101  40.6676445  63.5435329  60.1215524  39.4622908  64.8637681
  60.1998810  38.4911748  65.8402964  61.4588330  38.1279583  66.0004543
  61.8174532  37.3743575  66.6860156  62.2041124  38.8446847  65.1779843
  63.2180629  38.7815543  65.0900020  61.3911028  39.6906483  64.4593565
  61.7074894  40.4033226  63.7117973  59.3962439  41.8516447  66.1203872
  59.8950630  41.5369429  67.2033914  59.8412590  42.8826203  65.4067831
  59.4164913  43.1865659  64.5310991  60.9927006  43.6819777  65.8176847
  61.6100949  42.9745134  66.3714531  61.7313436  44.2467604  64.6182331
  61.0150181  44.5013869  63.8375845  62.2336359  45.1710748  64.9033847
  62.7245605  43.2919992  64.0831395  62.8722092  42.4718739  64.7866594
  62.3596186  42.8541814  63.1540609  64.0104275  43.9961161  63.8441633
  64.0946573  45.2287530  63.9994457  65.0316232  43.2405246  63.4424548
  64.9083965  42.2345163  63.3311692  65.9367546  43.6682225  63.2457985
  60.6751927  44.8323987  66.7433159  61.5987012  45.3980489  67.3202309
  59.4222917  45.2481220  66.8560965  58.6320684  44.9111040  66.3063003
  59.1209382  46.2766196  67.8459439  59.7202652  47.1648876  67.6484061
  57.6397390  46.6995375  67.7435173  57.0747230  45.8317824  67.4023854
  57.0756318  47.1123354  69.0865847  56.0311870  47.4020734  68.9692354
  57.1444467  46.2762848  69.7821916  57.6449824  47.9559560  69.4763246
  57.4798276  47.8314843  66.7332744  57.9491026  48.7330867  67.1278107
  58.0090166  47.5713547  65.8162670  56.0337234  48.1260033  66.4062970
  55.9824116  48.9397873  65.6824795  55.5672504  47.2357272  65.9841769
  55.5066628  48.4153080  67.3156698  59.4873497  45.7757791  69.2374892
  60.0304917  46.5161949  70.0669676  59.2376322  44.4979428  69.4978266
  58.8259349  43.8348595  68.8415014  59.5611147  43.9631944  70.8063759
  59.2208432  44.6557758  71.5765377  58.8240999  42.6362741  70.9998848
  59.0055471  41.9939166  70.1387206  59.2289421  42.1228003  71.8719790
  57.3307730  42.8257722  71.1781753  56.8202280  43.3073931  72.3831757
  57.4934184  43.5133122  73.2017606  55.4742638  43.5235445  72.5439488
  55.0948338  43.8921483  73.4859075  54.6035427  43.2692230  71.4973776
  53.5440008  43.4343256  71.6255728  55.0892835  42.8032632  70.2847959
  54.4121526  42.6088971  69.4661680  56.4470551  42.5889129  70.1305297
  56.8259742  42.2324084  69.1838440  61.0711486  43.8456664  71.0140001
  61.5851969  44.2833116  72.0464675  61.8146535  43.3843476  70.0079834
  61.4558703  43.1209232  69.0903063  63.2600513  43.2256072  70.1824758
  63.4232841  42.5826962  71.0470274  63.8869687  42.5395416  68.9658190
  63.3704795  42.8492998  68.0571746  64.9278136  42.8469014  68.8611115
  63.8044851  41.0163453  69.1190851  64.1702108  40.7434961  70.1086683
  62.7578349  40.7159581  69.0713371  64.5818256  40.2373596  68.0824275
  65.1901257  40.8670360  67.1922081  64.6026086  38.9830874  68.1881033
  63.9337590  44.5629630  70.4767110  64.7944325  44.6563858  71.3547573
  63.5740975  45.6183044  69.7470185  62.8374401  45.6319630  69.0412237
  64.2813065  46.8745050  69.9578960  65.3543023  46.6907031  69.8982160
  63.8995750  47.8674889  68.8697994  62.8395777  47.7630212  68.6374372
  64.0468720  48.8829207  69.2367856  64.7197856  47.6607406  67.6035673
  65.7585051  47.9195387  67.8084631  64.7003069  46.6039386  67.3383650
  64.2354101  48.4726896  66.4221883  64.4589400  47.9415656  65.4972107
  63.1518511  48.5820509  66.4729233  64.8809687  49.8354168  66.3924098
  64.2622981  50.5528393  66.9308868  65.8459725  49.8024719  66.8984999
  65.0605546  50.2751062  64.9784709  65.5518317  51.1917595  64.9596159
  65.6250807  49.5693430  64.4644772  64.1301438  50.3720631  64.5237499
  63.9995210  47.4343130  71.3454885  64.9317683  47.8044888  72.0676151
  62.7365994  47.4194231  71.7745298  61.9540105  46.9829292  71.2868243
  62.4100193  48.0683003  73.0351022  63.0221204  48.9669465  73.1058145
  60.9315724  48.4378496  73.0623259  60.3579833  47.5274702  72.8916278
  60.6934288  48.7813111  74.0691461  60.4369718  49.4852860  72.0866681
  61.0934332  49.5189814  71.2168474  59.0471417  49.1365195  71.6530561
  58.6855254  49.8877350  70.9500783  59.0513979  48.1592755  71.1698489
  58.3904627  49.1082905  72.5231417  60.4295407  50.8296934  72.7632399
  60.0739234  51.5864330  72.0644449  59.7694673  50.7972660  73.6303504
  61.4401062  51.0805418  73.0864326  62.7338063  47.1875292  74.2326326
  63.1342907  47.7017977  75.2818362  62.5513220  45.8721794  74.1142505
  62.0873942  45.4187869  73.3271481  63.0286223  44.9704664  75.1527365
  62.6421181  45.2955458  76.1188110  62.5160769  43.5418745  74.9257227
  61.5272837  43.6191875  74.4735726  63.4284625  42.7581634  73.9880323
  63.0328102  41.7518471  73.8518827  63.4775506  43.2618297  73.0229434
  64.4282798  42.6999343  74.4178156  62.4505161  42.8471946  76.1724398
  62.1213898  41.9367464  76.0227403  64.5522035  45.0119878  75.1772604
  65.2067572  45.3688294  74.1870323  65.1217646  44.6711502  76.3367662
  64.6032262  44.3254812  77.1439396  66.5702809  44.7694719  76.5469430
  66.7684629  44.6385761  77.6103865  67.3159566  43.6547021  75.7997702
  66.9540216  42.6860877  76.1440305  67.0883364  43.7202445  74.7357573
  68.8230912  43.7265709  75.9961938  69.2620065  44.5241765  76.8585067
  69.5337450  42.8591561  75.4272960  67.0824345  46.1539989  76.1350952
  68.1939884  46.3108415  75.6233117  66.2340784  47.1573733  76.3408470
  65.2690446  46.9975679  76.6301443  66.5455547  48.5690334  76.1895878
  67.6052779  48.7455093  76.0040160  65.7974644  49.1194172  74.9457981
  66.1867165  48.6229659  74.0567503  64.7441306  48.8504635  75.0253461
  65.9022902  50.6353444  74.7457028  65.6036605  51.4419189  75.6288227
  66.3545832  51.0209779  73.5614242  66.4655517  52.0143564  73.3569658
  66.5916878  50.3246925  72.8547043  66.2082340  49.2781427  77.5007738
  66.6036027  50.4346349  77.7086739  65.5256777  48.5779184  78.4041850
  65.0498948  47.7051815  78.1749891  65.3763844  48.9549117  79.7886826
  65.0833032  48.0722443  80.3562774  66.3493696  49.2688880  80.1675134
  64.3867536  50.0456532  80.0649356  64.3605764  50.5691647  81.1845487
  63.5129166  50.3518782  79.1169081  63.5192686  49.9497000  78.1801097
  62.4535227  51.3112640  79.3549408  62.4985933  51.7008120  80.3718965
  62.5898220  52.5605886  78.4572084  63.5859943  52.9789684  78.5993954
  62.4453462  52.1991760  76.9704517  62.5462097  53.1007087  76.3653011
  63.2221186  51.4866174  76.6917691  61.4654922  51.7542204  76.7974031
  61.6064708  53.5376860  78.8338983  61.0234430  53.7269569  78.0693559
  61.1460217  50.5664395  79.1288354  61.0619357  49.6645240  78.2831558
  60.1315045  50.9378326  79.9030879  60.1482808  51.7483434  80.5222977
  58.8868579  50.1863519  79.9188545  59.1159286  49.1622798  79.6240392
  58.2910789  50.1424743  81.3280766  58.4433238  51.1066295  81.8135417
  57.2149430  49.9864570  81.2591409  58.9137642  49.0295270  82.1979440
  59.7012161  49.4630554  82.8150387  58.1524032  48.6453064  82.8764165
  59.5068416  47.8456699  81.3845693  58.8419797  47.3488542  80.4375952
  60.6588086  47.4255352  81.6839233  57.8916641  50.7230772  78.9050155
  57.7149918  51.9372958  78.7654984  57.2312475  49.7879128  78.2193031
  57.2346576  48.8039178  78.4863990  56.4407949  50.0564976  77.0292607
  56.0885557  51.0872118  77.0707059  57.3057408  49.8553565  75.7746608
  56.7329962  50.1457730  74.8943047  58.1700827  50.5180531  75.8253379
  57.7845248  48.4252826  75.6072105  58.8976425  47.9620840  76.3141736
  59.4319002  48.6389856  76.9634270  59.3316031  46.6428514  76.1970728
  60.2072815  46.3095819  76.7344541  58.6345396  45.7623290  75.3879981
  58.9592345  44.7361489  75.2983061  57.5124600  46.2044954  74.6886724
  56.9725815  45.5207851  74.0507348  57.0848668  47.5260000  74.8094194
  56.2033543  47.8537569  74.2790790  55.2376176  49.1239486  76.9688723
  55.3307041  47.9407027  77.3217251  54.1171476  49.6628065  76.4952836
  54.0065082  50.6628855  76.3291787  52.9339148  48.8809520  76.1651964
  53.1333337  47.8238457  76.3390543  51.7426238  49.2492333  77.0699034
  50.8792678  48.6447969  76.7916878  51.9855375  49.0013945  78.1031410
  51.3991425  50.6273972  76.9851464  51.7747747  51.1061739  77.7534733
  52.6086025  49.1065891  74.6956384  52.7026244  50.2346950  74.1960236
  52.2108301  48.0354441  74.0117308  52.0699550  47.1209059  74.4408930
  51.9363932  48.0594968  72.5800336  52.1155704  49.0684203  72.2089262
  52.8616989  47.1018607  71.8219516  52.8273275  46.1186312  72.2914060
  52.3846036  46.9519119  70.3981337  53.0453370  46.2704009  69.8628328
  51.3708736  46.5526431  70.3945523  52.3922582  47.9252551  69.9068971
  54.3144725  47.5771392  71.8973195  54.9533042  46.8824098  71.3525533
  54.3962247  48.5697872  71.4536209  54.6306480  47.6185859  72.9402304
  50.4938385  47.6637114  72.3448615  50.0578239  46.5988691  72.8096100
  49.7482728  48.5146923  71.6309397  50.0290030  49.4649845  71.3866997
  48.4315679  48.1148210  71.1379475  48.3419630  47.0393003  71.2921042
  47.2845265  48.7803761  71.9504629  46.3367233  48.4531639  71.5219162
  47.3253871  48.3917192  72.9679260  47.2618402  50.2950565  72.0300462
  48.1593937  50.6442990  72.5402975  47.2859518  50.7108475  71.0231830
  46.0091601  50.8217567  72.7748506  45.1554189  50.8277821  72.0964439
  45.7605714  50.1481446  73.5949672  46.2461042  52.2651774  73.3340421
  46.0227644  52.2397221  74.4008979  47.3107308  52.4791404  73.2358527
  45.4898790  53.4488207  72.7416403  45.2164172  54.1027865  73.5028415
  46.0997233  53.9451206  72.0607348  44.6361875  53.1072726  72.2558619
  48.2904493  48.3572557  69.6277995  48.9675906  49.2075635  69.0316969
  47.4170970  47.5596051  69.0061056  46.8494426  46.8713374  69.5003768
  47.1774245  47.5799207  67.5706048  47.6534879  48.4683523  67.1551656
  47.7815572  46.3405688  66.9035999  47.5442126  46.3480905  65.8397897
  49.2831365  46.3525457  67.0063480  49.6879350  45.4625007  66.5249168
  49.6744728  47.2419919  66.5116983  49.5763380  46.3625525  68.0563112
  47.1705058  45.0877676  67.5133125  47.6000457  44.2049741  67.0384598
  47.3808426  45.0633513  68.5827045  46.0915239  45.0954298  67.3561332
  45.6739062  47.6276598  67.2947087  44.8773515  47.0318824  68.0328983
  45.2941089  48.3050587  66.1936335  45.9316031  48.8894769  65.6536274
  43.9334276  48.2750378  65.6577836  43.4327073  47.4041049  66.0806948
  43.1300339  49.5108495  66.0529457  42.0629601  49.3014014  65.9841992
  43.3366683  49.7770942  67.0894832  43.4711351  50.5834977  65.1980927
  43.5254864  51.4118221  65.7183692  43.9883042  48.1762324  64.1326337
  45.0265966  48.4160553  63.5130541  42.8485775  47.8059193  63.5260852
  41.9595806  47.6927819  64.0133484  42.7837882  47.5283083  62.0893018
  43.4843192  48.1785156  61.5646955  43.1890506  46.0868084  61.7990100
  44.2389404  45.9645520  62.0660565  42.6153449  45.4298790  62.4532664
  42.9998150  45.6143797  60.3542771  41.9412976  45.7114567  60.1127758
  43.7868171  46.5280403  59.3639347  43.6371187  46.1732529  58.3440257
  43.4247882  47.5529798  59.4485634  44.8490021  46.4976552  59.6062934
  43.3198720  44.1217229  60.1738989  43.1694068  43.8405987  59.1319184
  44.3570212  43.9359628  60.4536717  42.6607980  43.5287401  60.8087626
  41.3700589  47.8094098  61.5863420  40.4677176  46.9936418  61.7980581
  41.1936240  48.9411245  60.9109003  41.9151247  49.6555656  60.8145641
  39.9446045  49.2702455  60.2393053  39.2453876  48.4579238  60.4372525
  39.4067881  50.5720443  60.7932769  38.4005190  50.7254246  60.4029602
  39.3174957  50.4770734  61.8758758  40.2330103  51.7988665  60.4849620
  41.2734371  51.4987204  60.3607508  39.8242648  52.4745217  59.1733329
  40.4522753  53.3493942  59.0039875  39.9494539  51.7736416  58.3486944
  38.7801595  52.7827797  59.2328165  40.0667077  52.7565522  61.6314011
  40.6514856  53.6566784  61.4414599  39.0145932  53.0223363  61.7340799
  40.4127738  52.2859655  62.5517142  40.0824892  49.3526095  58.7130164
  41.1532561  49.6292369  58.1684757  38.9629087  49.1710428  58.0181279
  38.0520035  49.0088392  58.4466925  38.9424894  49.1886918  56.5647964
  39.8946446  49.5897123  56.2173486  38.7883452  47.7588789  56.0041960
  37.7870044  47.3890843  56.2255496  38.8870950  47.7824533  54.9191260
  39.8266646  46.7979690  56.5883029  40.7195415  47.3608647  56.8608708
  39.4322150  46.3626034  57.5061855  40.2215834  45.6652427  55.6253427
  39.3677519  45.2701499  54.8136165  41.3867261  45.1775410  55.6574606
  37.8353434  50.0968548  56.0462612  36.7409361  50.1425258  56.6059636
  38.1183583  50.7956477  54.9536894  39.0123165  50.7368421  54.4664414
  37.1715087  51.7202223  54.3413686  36.3218727  51.8746153  55.0065059
  37.8065685  53.1044210  54.1127692  38.4603181  53.0161026  53.2444505
  36.7481199  54.1401819  53.8550641  37.2191531  55.1096518  53.6960357
  36.1777877  53.8642704  52.9684847  36.0789738  54.1980220  54.7130379
  38.6306572  53.5466201  55.3285812  37.9508098  53.7819161  56.1473268
  39.2480048  52.7112316  55.6568892  39.5322074  54.7565675  55.0717440
  40.0785241  55.0027379  55.9823175  40.2385501  54.5213924  54.2760414
  38.9216368  55.6083165  54.7737906  36.7040049  51.1067024  53.0240017
  37.5256127  50.7775594  52.1631763  35.3903033  50.9337163  52.8873859
  34.7340043  51.1452011  53.6392548  34.7272125  50.4336896  51.6834341
  35.3820871  50.5867694  50.8250963  34.4502367  48.9272190  51.7583736
  35.3938583  48.4045049  51.9158453  33.8263752  48.7280721  52.6302023
  33.7699305  48.3487721  50.5277593  32.3822568  48.3058905  50.4277351
  31.7838742  48.6890094  51.2413893  31.7404432  47.7782540  49.2976276
  30.6617834  47.7711678  49.2412272  32.4992545  47.2628664  48.2459133
  31.8634317  46.7296924  47.1255242  32.5019990  46.1927837  46.6117831
  33.8844905  47.2945026  48.3155139  34.4777573  46.9057400  47.5008716
  34.5156512  47.8389840  49.4592142  35.5947581  47.8614305  49.5085535
  33.4235625  51.2007680  51.5216458  32.5891180  51.2172562  52.4403604
  33.2625461  51.8306653  50.3536115  33.9540841  51.7910857  49.6053244
  32.0880735  52.6406314  50.0168550  32.2706306  53.1870257  49.0912799
  30.8875580  51.7360525  49.7627023  31.1586241  50.9771538  49.0282843
  30.6312732  51.2116663  50.6831903  29.6814621  52.4974312  49.2700957
  28.9017811  53.0507920  50.0419573  29.5746108  52.6032512  47.9610327
  28.8236167  53.1603540  47.5540754  30.2433734  52.1274523  47.3548371
  31.8355812  53.7162419  51.0938743  30.7031119  54.0617507  51.4446279
  32.9351607  54.2932402  51.5849741  33.8683468  54.0897274  51.2282709
  32.9354975  55.2706819  52.6757534  33.9780464  55.4699234  52.9236880
  32.2823916  56.5934928  52.2331574  31.2284679  56.4108506  52.0221698
  32.3242501  57.2993446  53.0621967  32.9220171  57.2366816  51.0104893
  32.8880649  56.5363615  50.1757151  32.3398347  58.1101641  50.7177095
  34.3533238  57.6515160  51.2548059  34.6078771  58.5569820  52.0841671
  35.2449513  57.0310441  50.6347931  32.2692546  54.7235235  53.9522608
  31.7337213  55.4838422  54.7686121  32.2753145  53.4031964  54.1481196
  32.5752660  52.7246488  53.4478530  31.8440640  52.8177030  55.4045524
  31.4017544  53.5902505  56.0337546  30.7475573  51.7557566  55.1990169
  31.1124960  51.0096769  54.4923410  30.5785027  51.2421772  56.1455647
  29.4097209  52.2979007  54.6904853  28.9883312  52.9518847  55.4543948
  29.5971509  52.9146839  53.8112747  28.3509500  51.2228554  54.3218963
  28.5456268  50.0036877  54.5745742  27.2825139  51.6117344  53.7847953
  33.0693179  52.2161437  56.0803412  33.9974894  51.7727451  55.4073983
  33.0699757  52.1907954  57.4158288  32.2735391  52.4770606  57.9854277
  34.2256270  51.7452134  58.1905751  35.0435762  51.5668199  57.4926060
  34.6698098  52.8098791  59.1822603  34.0116445  52.7729123  60.0502383
  35.6723961  52.5622995  59.5315655  34.6819158  54.2391543  58.6405051
  33.7853888  54.3745474  58.0357422  34.7037461  55.2074689  59.7976224
  34.7120234  56.2286987  59.4172526  33.8179004  55.0576309  60.4144238
  35.5972832  55.0370242  60.3984559  35.9060367  54.5030017  57.7494544
  35.8764666  55.5301665  57.3854048  36.8168322  54.3498725  58.3280096
  35.8940514  53.8173132  56.9025815  33.9065144  50.4517086  58.9249629
  32.8433270  50.3233793  59.5487137  34.8251601  49.5034716  58.8358183
  35.7120180  49.6242707  58.3472422  34.6558037  48.1942165  59.4292983
  33.7531376  48.1617923  60.0404345  34.5005375  47.1708882  58.3239144
  35.4042433  47.1578857  57.7148588  34.3982590  46.1785780  58.7626574
  33.3260629  47.4487938  57.4566895  32.0236121  47.1982065  57.9266481
  31.8871256  46.7712613  58.9090687  30.9091635  47.4897338  57.1485149
  29.9149494  47.3160905  57.5333215  31.0876818  48.0106400  55.8621837
  30.2292750  48.2219936  55.2425269  32.3709370  48.2574037  55.3798594
  32.5081113  48.6642974  54.3889852  33.4900196  47.9746668  56.1880301
  34.4838034  48.1699279  55.8135427  35.8204998  47.8885546  60.3629834
  36.9544405  48.3175590  60.1309779  35.5370806  47.2012129  61.4529654
  34.6195162  46.8076570  61.6596590  36.5480133  46.9491001  62.4690418
  37.4093861  47.5967335  62.3033621  36.0474117  47.2777478  63.8718486
  35.6633972  48.2981387  63.8888242  35.2153163  46.6198989  64.1213942
  37.1432433  47.1318668  64.9285325  38.2375516  46.5828655  64.6574000
  36.9122016  47.6226028  66.0390725  36.9391470  45.4938375  62.3568089
  36.1695150  44.6136360  62.7463495  38.1280687  45.2342030  61.8355862
  38.8509561  45.9236893  61.6286863  38.4542278  43.8553995  61.5228706
  37.5033580  43.4088970  61.2318791  39.4817804  43.7690562  60.3960225
  40.2654500  44.5026536  60.5859119  39.9505457  42.7853825  60.4308654
  38.9384696  43.9952020  58.9936387  38.9319674  45.0627966  58.7730997
  39.8185255  43.2595166  58.0613632  39.4623593  43.3959772  57.0402398
  40.8359841  43.6402718  58.1442941  39.8066067  42.1985582  58.3110334
  37.5195773  43.5348710  58.8528060  37.1770450  43.7172811  57.8346424
  37.4601085  42.4686527  59.0700363  36.8879970  44.0835945  59.5513080
  39.0212103  43.0957095  62.6864990  39.0541561  41.8739347  62.6184912
  39.3729386  43.7628359  63.7840173  39.3474451  44.7796308  63.8638876
  39.8339285  43.0754300  64.9884203  40.0115582  42.0332313  64.7234251
  41.1513474  43.6737380  65.4980368  41.0283621  44.7512896  65.6030658
  41.3539076  43.2772233  66.4933525  42.3548875  43.4043967  64.6114908
  42.0990220  43.6680132  63.5855551  43.5233985  44.2555506  64.9792326
  44.3605465  44.0285353  64.3188977  43.2539274  45.3067742  64.8767966
  43.8099229  44.0533975  66.0115150  42.6981662  41.9370331  64.6795035
  43.5613476  41.7357854  64.0448648  42.9332356  41.6652970  65.7086934
  41.8486667  41.3486702  64.3338888  38.7825518  43.1210400  66.0755669
  39.0781123  42.8384929  67.2378806  37.5814946  43.5223470  65.7280395
  37.2907244  43.7320846  64.7735932  36.5695450  43.6928137  66.7247577
  37.0050347  44.2570480  67.5492280  35.3985946  44.4532572  66.1557252
  35.7610931  45.2841564  65.5507232  34.8267710  43.8021865  65.4937218
  34.5215404  44.9659381  67.2228115  33.6887893  44.2304501  67.7187993
  34.7402761  46.2083189  67.6461598  34.1968444  46.5853722  68.4224831
  35.4512856  46.7831704  67.1940910  36.0912837  42.3520388  67.2506408
  35.9865295  41.3833744  66.5045873  35.7496223  42.2838266  68.5326659
  36.1665196  43.2398544  69.5807277  35.9579272  44.2710033  69.2969969
  37.2348487  43.1768129  69.7885493  35.3448528  42.8060781  70.7491893
  34.4078946  43.3615767  70.7889353  35.8700965  43.0006606  71.6840036
  35.0788202  41.2963537  70.5755697  34.0946321  41.0250192  70.9573895
  35.8096762  40.7031416  71.1260385  35.1777675  41.0331211  69.0671374
  35.8011242  40.1770739  68.8073398  33.8249066  40.6726947  68.4854500
  33.4539434  39.4975297  68.5583999  33.0797947  41.6099780  67.8935843
  33.3432567  42.5917738  67.8118108  31.7831416  41.2656541  67.3013429
  31.1522168  40.8437332  68.0835172  31.1169625  42.5228871  66.7403297
  30.9169547  43.2190718  67.5551135  31.8037945  43.0212860  66.0566870
  29.9131395  42.2347579  66.0650537  29.2468867  42.9224378  66.2759391
  31.9346485  40.2091995  66.2066318  32.8311260  40.2771632  65.3628292
  31.0226711  39.2552551  66.1776253  30.2112770  39.1958969  66.7928830
  31.1543170  38.1867573  65.2018953  32.2231345  38.0011848  65.0960373
  30.4277920  36.9354594  65.7046051  30.5891417  36.1187399  65.0011717
  30.8607292  36.6261846  66.6554613  29.0336771  37.1432544  65.8699255
  28.6150569  36.3168173  66.1894797  30.6364853  38.5498417  63.8144988
  30.7656790  37.7211954  62.9003909  29.9878084  39.7130596  63.6451728
  29.8035902  40.3623369  64.4103243  29.4787793  40.1726539  62.3572468
  29.5119842  39.3605283  61.6311900  28.0011478  40.5894056  62.4567565
  27.4226154  39.7505729  62.8441593  27.9105535  41.4008985  63.1789351
  27.3822610  41.0474642  61.1027327  28.1128691  41.2567859  60.0897104
  26.1393303  41.2124928  61.0402827  30.3665704  41.3114515  61.8736665
  30.3152191  42.4180131  62.4166818  31.1438768  41.0454123  60.8180378
  31.1441105  40.1478112  60.3339167  32.0749066  42.0226813  60.2529106
  32.6987858  42.4092600  61.0590257  32.9819756  41.3129010  59.2008219
  33.3314677  40.3892456  59.6621688  32.2092069  40.9110817  57.9451007
  32.8843885  40.4209316  57.2439376  31.4061278  40.2253822  58.2156318
  31.7844759  41.7999677  57.4788366  34.2182386  42.1498140  58.8609565
  34.8242714  41.6216652  58.1245863  33.9064997  43.1101681  58.4509605
  34.8062527  42.3141885  59.7647649  31.3699825  43.2539145  59.6756543
  32.0171167  44.2740549  59.4347790  30.0583531  43.2059938  59.4627014
  29.4427288  42.4307686  59.7112364  29.4205649  44.3483085  58.8200442
  30.1471060  44.7747876  58.1280516  28.1862652  43.8932930  58.0301859
  27.8050997  44.7259408  57.4389606  28.4720787  43.1094247  57.3286318
  27.1633835  43.4130882  58.8853586  27.2960117  42.4559016  59.0488687
  29.0642243  45.4632949  59.8070465  28.5774422  46.5184491  59.3732413
  29.3066666  45.2676468  61.1143879  29.7154797  44.4157834  61.4981660
  28.9930007  46.2931783  62.1100324  27.9682792  46.6301836  61.9545675
  29.0868990  45.7289358  63.5329110  30.1272533  45.4790836  63.7411580
  28.8001273  46.5095430  64.2367990  28.2336515  44.5056099  63.7921707
  27.9502712  44.0528588  62.8418623  28.8185535  43.7640044  64.3367402
  26.9872451  44.8440139  64.5810907  26.6603969  46.0401989  64.6602148
  26.2528118  43.9351243  65.0139793  29.9423319  47.4672964  61.9410030
  31.1563260  47.3070540  62.1036616  29.3823579  48.6505875  61.6643278
  28.3820794  48.8294534  61.7572467  30.1474196  49.8139828  61.1990085
  31.0265663  49.4196483  60.6888914  29.2947177  50.6487066  60.2380087
  28.3607573  50.9268033  60.7273114  29.8175098  51.5749387  59.9982554
  28.9873500  49.8844032  58.9436585  29.8360902  49.9898603  58.2684660
  28.8987352  48.8238070  59.1794870  27.7381241  50.3220553  58.2179621
  26.9529213  50.5357795  58.9423208  27.9364076  51.2485809  57.6791569
  27.2713276  49.2995523  57.2776182  27.6400382  49.3434323  56.3274624
  26.4056012  48.3109977  57.5478673  25.8277352  48.2073185  58.7373535
  26.0388229  48.8873426  59.4682428  25.1721723  47.4480920  58.9211509
  26.0739312  47.4323519  56.5962127  26.4795185  47.5138038  55.6635629
  25.4153702  46.6806714  56.8030333  30.6568914  50.7061910  62.3377235
  30.0439088  50.8288947  63.4057863  31.8045499  51.3169235  62.0927666
  32.3852853  51.1147509  61.2791853  32.3508366  52.3384919  62.9628935
  32.0363523  52.1434756  63.9884969  33.8759250  52.2993856  62.9310800
  34.2124037  52.5434320  61.9234568  34.2605308  53.0764175  63.5919625
  34.4874230  50.9522301  63.3435741  33.9292448  50.1621139  62.8403729
  35.9326124  50.8309797  62.9366746  36.3186575  49.8614201  63.2503439
  36.0144417  50.9205474  61.8537454  36.5118870  51.6233363  63.4109634
  34.4074296  50.8361928  64.7968787  34.8369842  49.8848477  65.1101572
  34.9613756  51.6539656  65.2581490  33.3643605  50.8836490  65.1089378
  31.8127679  53.7132465  62.5621219  30.9506375  53.8493530  61.6952649
  32.2651542  54.7441292  63.2610386  32.9318404  54.6610452  64.0283407
  31.8373824  56.1061534  62.9833058  31.6240126  56.2288469  61.9218758
  30.5204528  56.4412775  63.7027009  30.4049702  55.7855262  64.5655699
  30.5671793  57.4618344  64.0814057  29.3232000  56.2994777  62.8104052
  29.2300840  55.2604776  62.4948578  28.4228342  56.5442134  63.3740008
  29.4072963  57.2117346  61.5548164  30.0395198  56.8588052  60.5423045
  28.7500226  58.3825129  61.6226063  28.2430901  58.6345723  62.4714923
  28.7580217  59.0189017  60.8256645  32.9732448  57.0369874  63.3787089
  33.8351069  56.6732395  64.1788928  32.9829374  58.2409822  62.8104032
  32.1845191  58.6590835  62.3337214  34.1847843  59.0703741  62.8353679
  34.8639649  58.6727077  63.5890006  34.8549160  59.0228806  61.4588259
  35.2552404  58.0213844  61.3031348  34.0916902  59.1832468  60.6973175
  35.9499371  60.0070991  61.2436595  35.6556274  60.9782286  61.6412364
  36.8387184  59.6945236  61.7913404  36.3362958  60.1596521  59.5035570
  36.9867952  58.5555832  59.0623741  37.2545786  58.5499273  58.0058562
  37.8720584  58.3440548  59.6623915  36.2309146  57.7923633  59.2499662
  33.8746516  60.5088942  63.2351013  32.9993068  61.1426053  62.6437692
  34.6358296  61.0350748  64.1988055  35.4399510  60.5548553  64.6030319
  34.3888959  62.3566034  64.7695094  33.7364353  62.8718513  64.0651680
  33.6711611  62.2829788  66.1299473  34.2024285  61.5805746  66.7728255
  33.7244495  63.2588995  66.6122212  32.2307550  61.8637714  66.0326003
  31.2727189  62.7721386  65.6021289  31.5707242  63.7767246  65.3388689
  29.9329888  62.4053643  65.5058324  29.2008783  63.1208720  65.1600003
  29.5359838  61.1199476  65.8544984  28.4960317  60.8358734  65.7851629
  30.4801104  60.2046948  66.2910617  30.1783072  59.2028146  66.5595423
  31.8239797  60.5802249  66.3837245  32.5543821  59.8656161  66.7322537
  35.6824543  63.1410853  64.9283325  36.7442356  62.5695058  65.1984294
  35.5707478  64.4687636  64.8073451  34.6989344  64.9617336  64.6129431
  36.7433793  65.3222268  64.9533513  37.5070813  64.9769749  64.2566186
  36.3926464  66.7770452  64.6171017  35.4412297  67.0315356  65.0846783
  37.1465527  67.4353502  65.0490473  36.2983110  67.0447437  63.0959050
  36.6839218  66.1862472  62.2684933  35.8337525  68.1363349  62.7174212
  37.3004068  65.2295340  66.3725918  36.5636798  65.2602119  67.3581040
  38.6127081  65.0928674  66.4654444  39.2415853  65.0869343  65.6621796
  39.2799812  64.9359144  67.7497533  38.6551223  64.3009098  68.3776534
  40.6461416  64.2777848  67.5718541  40.5414453  63.3985335  66.9361876
  41.3123066  64.9677995  67.0544831  41.2822505  63.8646429  68.9040171
  40.6430542  64.0756357  69.9557130  42.4260408  63.3483482  68.9084128
  39.4659616  66.2908450  68.4133153  40.1953805  67.1328086  67.8775735
  38.8546895  66.5405841  69.5717443  37.7950986  65.7288995  70.1967701
  38.1326886  64.7102467  70.3889612  36.9161861  65.6576649  69.5556099
  37.4879161  66.4559449  71.4721234  37.9836404  65.9776076  72.3166516
  36.4173409  66.4361457  71.6772053  37.9613904  67.8443970  71.3099544
  38.2940238  68.2565672  72.2623429  37.1619346  68.4895186  70.9456722
  39.1190990  67.7829898  70.3039435  39.1710803  68.6388589  69.6307755
  40.4713697  67.8182963  71.0069679  40.7158910  68.7468014  71.7829947
  41.3366203  66.8119172  70.7713909  41.0638300  65.9880596  70.2362329
  42.7317305  66.7441237  71.2211247  42.8301416  67.4250942  72.0664651
  43.0792259  65.2897491  71.6474982  42.8264700  65.1735420  72.7018716
  42.4377877  64.6082216  71.0887430  44.5716006  64.8356687  71.4470419
  44.8953570  65.1699789  70.4613414  45.1847553  65.3611346  72.1793103
  44.8827554  63.3123468  71.5637856  44.6013160  62.8270784  70.6292523
  45.9594306  63.1852374  71.6773754  44.2113140  62.6212547  72.6691847
  43.2354616  62.8550955  72.8519429  44.7871454  61.7070201  73.4542702
  46.0679362  61.3848430  73.2912674  46.6188497  61.8372324  72.5620917
  46.4990426  60.6859603  73.8962329  44.0848538  61.1276328  74.4224421
  43.1067708  61.3815985  74.5655643  44.5239466  60.4289452  75.0223897
  43.7108526  67.1879348  70.1334663  44.8725555  67.4926762  70.4350486
  43.2448184  67.3237651  68.8954036  42.2530866  67.3296398  68.6580043
  44.1367300  67.4783903  67.7543519  45.0292569  68.0381651  68.0344124
  44.5845599  66.0954047  67.2616593  45.1060889  65.5823667  68.0695817
  43.7028544  65.5006084  67.0223714  45.4920656  66.1489333  66.0414539
  45.6058540  67.1744483  65.3534821  46.1504686  65.0230210  65.7621746
  46.7753178  64.9841118  64.9565974  46.0292800  64.2007178  66.3539995
  43.3996748  68.2368033  66.6699362  42.3507780  67.7783486  66.1977491
  43.9274380  69.4032928  66.2931879  44.8161132  69.7822380  66.6210689
  43.2018370  70.2293605  65.3358534  42.1653574  70.3037090  65.6646273
  43.8055915  71.6402746  65.2928295  43.7634403  72.0643344  66.2960630
  44.8595577  71.5566306  65.0267997  43.1325240  72.6279618  64.3163808
  43.1748341  72.2171779  63.3073400  42.0787167  72.7248817  64.5766034
  43.7826363  74.0242181  64.3194666  43.7405211  74.4400789  65.3258264
  44.8366384  73.9323750  64.0565630  43.0968926  74.9886190  63.3412680
  43.1396417  74.5821340  62.3307017  42.0431427  75.0907457  63.5997915
  43.7441832  76.2973899  63.3769166  43.2689875  76.9384180  62.7102908
  43.6812956  76.6892034  64.3377217  44.7438797  76.1981693  63.1084037
  43.1917399  69.5958009  63.9507548  42.3086959  69.9028480  63.1367742
  44.1155920  68.6667292  63.6968632  44.8361169  68.3958946  64.3661849
  44.1847298  67.9464777  62.4331086  43.3963779  68.3444704  61.7944999
  45.5395514  68.1720719  61.7517815  46.3147073  67.7027184  62.3572464
  45.5333746  67.6605286  60.7889963  45.9144587  69.6204102  61.5261368
  45.2569345  70.0560221  60.7735723  45.7640373  70.1856248  62.4456393
  47.3721457  69.7524549  61.0742443  47.9693582  68.9886525  61.5735728
  47.4309203  69.5538446  60.0038007  47.9558862  71.0690908  61.3484396
  47.8073821  71.4761400  62.2718190  48.6715086  71.7684443  60.4599571
  48.8303803  71.3143310  59.2214278  48.4058074  70.4285859  58.9440932
  49.3769643  71.8514889  58.5476465  49.1743021  72.9610058  60.7932044
  49.0129852  73.3403516  61.7266012  49.7195814  73.4921586  60.1139244
  43.9253226  66.4505381  62.6109531  44.3885025  65.6432516  61.8059594
  43.1767513  66.0662359  63.6527524  42.7714491  66.7153314  64.3268883
  42.8737655  64.6770123  63.9142546  43.3480479  64.0683999  63.1446209
  43.3256837  64.3968063  64.8659602  41.3871414  64.3288802  63.9619393
  40.5090642  65.2044758  63.9563874  41.1199723  63.0059009  63.9956502
  41.8453468  62.2991545  63.8719434  39.7915126  62.4296304  64.2076787
  39.1533917  63.2179740  64.6067539  39.1510441  61.9319225  62.9027129
  38.2158830  61.4228871  63.1374930  38.8088711  63.0959562  61.9828753
  38.3566685  62.7153275  61.0666025  38.1064939  63.7613217  62.4849480
  39.7172436  63.6457605  61.7379333  40.0688399  60.9619341  62.2348307
  39.6139515  60.6092655  61.3093917  41.0156096  61.4524619  62.0102343
  40.2478657  60.1152247  62.8973780  39.8957998  61.2671016  65.1917743
  40.9743223  60.7039441  65.3999615  38.7503507  60.9188089  65.8137530
  37.8881133  61.4547812  65.7137866  38.6037408  59.7460656  66.6968570
  39.5860312  59.2884846  66.8103923  38.1053776  60.1572763  68.1002586
  37.2251387  60.7873279  67.9731071  37.7006189  58.9238912  68.9053384
  37.3519471  59.2312204  69.8912784  36.9001091  58.3965973  68.3853804
  38.5597946  58.2627841  69.0142993  39.1627081  60.9994812  68.8558777
  39.5383195  61.7642882  68.1759098  38.6635661  61.5178277  69.6747056
  40.3638000  60.2387855  69.4322189  41.0300773  60.9389668  69.9359736
  40.0141028  59.4935028  70.1458208  40.9023611  59.7434451  68.6240142
  37.6445949  58.7243832  66.0713979  36.5947281  59.1039166  65.5310043
  37.9815958  57.4309211  66.1583012  38.8208370  57.0977986  66.6325136
  37.1628743  56.3633647  65.5718104  36.5236167  56.8091513  64.8092555
  38.0053823  55.2914004  64.8702137  38.5936601  54.8063876  65.6491500
  37.0845660  54.3662805  64.1181981  37.6720566  53.5983635  63.6146226
  36.3937940  53.8942895  64.8161269  36.5209941  54.9352582  63.3784603
  38.9080501  55.8706103  63.7946763  39.7499649  56.3710161  64.2730691
  39.3188247  55.0531647  63.2016224  38.2180140  56.8533745  62.8643668
  38.9319480  57.2195531  62.1266478  37.3934328  56.3542629  62.3546233
  37.8317616  57.6926323  63.4426933  36.3243393  55.7271917  66.6750642
  36.8213639  54.8887996  67.4309366  35.0409546  56.0825934  66.7467467
  34.5923420  56.7146125  66.0840162  34.1503739  55.5878337  67.7995671
  34.6661409  55.6517702  68.7574640  32.8866234  56.4503443  67.8303449
  33.1856104  57.4938874  67.7341758  32.2887718  56.2084416  66.9517081
  31.9881151  56.3225696  69.0687595  31.3412693  55.4501605  68.9754545
  32.5965615  56.1738646  69.9608294  31.1376434  57.6037020  69.2109974
  31.8041964  58.4661610  69.1973741  30.4886585  57.6885380  68.3390120
  30.2648665  57.6768087  70.4814362  30.7472103  58.3452448  71.1948089
  29.3077468  58.1274433  70.2185685  30.0043422  56.3703507  71.1575091
  29.3828940  56.5215303  71.9782452  29.5433699  55.7195874  70.4895998
  30.9049271  55.9584636  71.4765858  33.7821274  54.1235136  67.5638766
  33.1320368  53.7987635  66.5626046  34.1403693  53.2441155  68.5083991
  34.6551155  53.5055719  69.3493907  33.8301159  51.8206699  68.4281791
  33.3887690  51.5052205  69.3735344  33.0739092  51.6705767  67.6577997
  35.0203043  50.9277183  68.1232937  34.9000656  49.6971984  68.2081193
  36.1673538  51.5077634  67.7825092  36.3410638  52.5092353  67.8627648
  37.2896938  50.7491648  67.2578788  36.9077137  50.0248314  66.5384559
  38.2676202  51.6824517  66.5554334  37.7631683  52.1370113  65.7036629
  38.5296431  52.4904658  67.2388447  39.5654684  51.0175829  66.0602913
  40.0209362  50.5101276  66.9101632  39.3762944  49.8144782  65.0167113
  40.3527041  49.4198938  64.7351240  38.7839928  49.0235032  65.4773264
  38.8629730  50.1810460  64.1274739  40.4738150  52.1119959  65.5355593
  41.4041638  51.6721540  65.1761122  39.9792714  52.6330697  64.7160950
  40.6918151  52.8181819  66.3362610  37.9998801  49.9840353  68.3720090
  38.3894717  50.5645785  69.3885168  38.1555677  48.6752029  68.1779083
  37.8126566  48.1680250  67.3619086  38.8474297  47.8633076  69.1510486
  38.5043714  48.1618370  70.1419937  38.5401073  46.3900475  68.9535856
  37.4795577  46.2040429  69.1199344  38.7576288  46.0978145  67.9258997
  39.3713470  45.5612592  69.9179239  39.6658449  44.6315829  69.4313829
  40.2881295  46.1005082  70.1582683  38.6134781  45.2364817  71.2224557
  37.5656984  45.8826187  71.4903097  39.0790635  44.3551230  71.9897933
  40.3499733  48.0802794  69.0333242  40.9089428  48.0545938  67.9346821
  41.0025440  48.2846203  70.1771494  40.5297582  48.3863866  71.0751373
  42.4502494  48.3843912  70.2699071  42.8832198  48.2664394  69.2768310
  42.8932866  49.7455856  70.7812503  42.4558234  49.9235081  71.7637280
  43.9753456  49.7489899  70.9088819  42.5011315  50.8464297  69.8597175
  42.8668379  50.6288060  68.8561500  41.4140303  50.8998057  69.7982112
  43.0464454  52.1764370  70.3172011  43.2225818  52.3639625  71.5564284
  43.2981436  53.0312453  69.4297622  42.9292431  47.2932944  71.2012909
  42.5226982  47.2556580  72.3652938  43.7781119  46.4143734  70.6889106
  44.2019179  46.5221628  69.7675486  44.1948632  45.2045664  71.3838885
  43.5110533  45.0157943  72.2113262  44.1393188  43.9955494  70.4361792
  44.6829313  44.2646635  69.5306208  44.7964192  42.8232833  71.0294912
  44.7403350  41.9841109  70.3352454  45.8411784  43.0558340  71.2336126
  44.2950715  42.5579441  71.9598173  42.7071123  43.6680656  70.0457562
  42.0747082  43.6963071  70.9331571  42.3343555  44.4331350  69.3648457
  42.5920726  42.3258729  69.3965524  41.5510134  42.1357461  69.1354002
  43.2017532  42.3049712  68.4937968  42.9393346  41.5573352  70.0865727
  45.6019004  45.3891641  71.9465179  46.5259795  45.7595164  71.2122108
  45.7871549  45.0922324  73.2358264  45.0556329  44.7801021  73.8743163
  47.1199943  45.2069419  73.8207341  47.6126614  46.0853606  73.4028337
  47.0638494  45.4128794  75.3386644  46.4164669  44.6428713  75.7592610
  48.4431712  45.3494793  75.9037386  48.4008159  45.4961632  76.9833496
  48.8805670  44.3749397  75.6865328  49.0563859  46.1304913  75.4544981
  46.5811773  46.7248190  75.6342366  46.5463319  46.8495981  76.6057745
  47.9094201  43.9450201  73.4810440  47.4333617  42.8212520  73.6679253
  49.0831633  44.1438802  72.9082522  49.4433153  45.0728830  72.6891507
  49.9835659  43.0688053  72.5298529  49.4648461  42.1110961  72.4749358
  50.5659086  43.3053888  71.1268663  51.4110569  43.9894250  71.2046216
  51.0890388  42.0147410  70.5194628  51.4939087  42.2168232  69.5279846
  51.8740630  41.6048690  71.1551034  50.2751285  41.2947797  70.4386127
  49.5079642  43.9113513  70.2559874  49.9122488  44.0833480  69.2582229
  48.6571549  43.2328757  70.1909614  49.1836580  44.8602445  70.6838754
  51.0642111  43.0315113  73.5944886  51.8724818  43.9648367  73.7033563
  51.0633207  41.9942148  74.4220320  50.4712990  41.1669496  74.3406158
  51.9811187  42.0162377  75.5558221  52.0366074  43.0420652  75.9197809
  51.4430898  41.1100630  76.6716887  51.4262492  40.0785937  76.3199977
  52.1233202  41.1456489  77.5229550  50.0708500  41.5001849  77.1204511
  48.9478179  40.7710610  76.7897814  48.9451452  39.9056726  76.2500733
  47.8739157  41.3696520  77.2812556  46.8579474  41.0128665  77.1994363
  48.2585880  42.4778491  77.8881596  49.6263060  42.5941966  77.7882901
  50.2309939  43.4036151  78.1691709  53.4066342  41.6280655  75.1672170
  54.3510382  42.0605324  75.8369792  53.5797948  40.8712543  74.0827488
  52.8138089  40.6071627  73.4635604  54.8748399  40.3411818  73.6651123
  55.6137090  41.1420185  73.6310669  55.3741538  39.3017463  74.6607395
  56.3627227  38.9558118  74.3591439  55.4840370  39.7625216  75.6427236
  54.4405208  38.1274410  74.7596865  54.5713218  37.1231034  74.0523514
  53.4332823  38.2836183  75.6021237  52.7227054  37.5562429  75.6874429
  53.3663349  39.1309772  76.1660385  54.7117694  39.7289497  72.2842887
  53.5896220  39.4545043  71.8467560  55.8543839  39.4190748  71.6481507
  56.7788781  39.4763216  72.0755362  55.8570155  38.9634639  70.2555539
  55.3739237  39.7573584  69.6857348  57.2817105  38.7497690  69.7500644
  57.3015693  38.9272069  68.6753503  57.9310337  39.4948094  70.2088499
  57.8578906  37.3557070  70.0293915  58.0613963  37.2572781  71.0953963
  57.1137829  36.6011743  69.7755055  59.1424365  37.0823436  69.2433188
  58.8989534  36.9000048  68.1966338  59.7841708  37.9635037  69.2726293
  59.8950844  35.8814613  69.8110221  60.2680377  35.2747823  68.9862098
  60.7645981  36.2368775  70.3633763  59.0606560  35.0174359  70.7158537
  59.5025215  34.0801866  70.8049475  58.9949923  35.4599807  71.6542839
  58.1074348  34.9133530  70.3140639  55.0597610  37.6827857  70.0454902
  54.6032597  37.4274465  68.9297530  54.9282545  36.8451598  71.0696908
  55.2421780  37.0526290  72.0180212  54.3108487  35.5328964  70.9154643
  54.6803325  35.1159086  69.9785129  54.7020916  34.6491787  72.0932963
  54.2058706  35.0072264  72.9948392  54.3481056  33.6327724  71.9164513
  56.2113164  34.6276144  72.3207021  56.9389822  34.0411896  71.4787178
  56.6625384  35.2256151  73.3333461  52.7966785  35.5900605  70.7987527
  52.1584456  34.5543459  70.5754974  52.2122966  36.7401540  71.0475175
  52.7288927  37.5708559  71.3358519  50.7820586  36.9614515  70.9422334
  50.2564815  36.0257770  71.1329450  50.4382874  38.0475503  71.9694416
  51.3328681  38.6508473  72.1269190  49.6882817  38.7000586  71.5235253
  49.9242970  37.6158473  73.3365208  49.0052873  37.0414050  73.2166151
  50.6527981  36.9573179  73.8097556  49.6585092  38.8336241  74.2472454
  49.2698609  39.9206829  73.7414898  49.8523316  38.7110446  75.4790482
  50.3402312  37.4012176  69.5410784  49.1335149  37.3722288  69.2425462
  51.3117835  37.7660139  68.6848187  52.2938077  37.5290069  68.8292254
  51.0737316  38.5350212  67.4631567  50.3968413  39.3541324  67.7050686
  52.3999040  39.1080063  66.9508201  53.1922667  38.3943489  67.1795828
  52.3626991  39.3116412  65.4471148  53.3166298  39.7189369  65.1113061
  52.1833695  38.3557068  64.9547333  51.5620513  40.0061965  65.1942592
  52.6855796  40.4161709  67.6345268  53.6294628  40.8198356  67.2672402
  51.8814244  41.1212774  67.4215381  52.7528293  40.2569378  68.7108824
  50.3846932  37.7062764  66.3886698  49.4721725  38.1807373  65.6971014
  50.8234196  36.4803557  66.1845334  51.5280359  35.9855993  66.7315443
  50.2392276  35.7661400  65.0637503  50.2740794  36.4399443  64.2075715
  51.0407089  34.5204731  64.7307268  52.0985184  34.7812314  64.7598195
  50.8715837  33.7884159  65.5197996  50.7583747  33.8529617  63.4036561
  49.7542590  32.8936977  63.2728348  49.1321054  32.6593946  64.1240933
  49.5350847  32.2226613  62.0477463  48.7497282  31.4856409  61.9762057
  50.3230243  32.5033429  60.9304559  50.0892753  31.8349292  59.7223290
  49.4402252  32.3402058  59.1888354  51.3396786  33.4517660  61.0461358
  51.9622005  33.6828169  60.1943407  51.5569639  34.1164217  62.2880979
  52.3556638  34.8387241  62.3685454  48.7735156  35.4105563  65.3088412
  48.0366255  35.3162934  64.3270502  48.2929940  35.2071529  66.5750485
  48.7763601  35.3152740  67.4665534  46.8874394  34.7767525  66.5787713
  46.9622073  33.9184320  65.9114898  46.1531530  34.3040125  67.8756249
  46.3635998  35.0275666  68.6627879  45.0800383  34.3420314  67.6857187
  46.4947148  32.8769114  68.4289313  45.5861776  32.2754719  68.4444157
  47.1890169  32.3872041  67.7456625  47.1341346  32.8968173  69.8987884
  47.8139120  33.8906744  70.3706800  47.2322010  31.6202989  70.4327088
  46.6814124  30.8582053  70.0368208  47.8548356  31.4435023  71.2215143
  46.0335171  36.0129098  66.2570013  44.8806676  35.8639891  65.8464302
  46.5640343  37.2350387  66.4822710  47.4931556  37.3911114  66.8748280
  45.8201127  38.4630472  66.1698519  44.8171354  38.3423395  66.5800362
  46.4832560  39.6921811  66.8201172  47.5451011  39.5953624  66.5946133
  45.9499680  40.9962300  66.2175442  46.4376110  41.8446894  66.6970418
  46.1589583  41.0150480  65.1475204  44.8736724  41.0581030  66.3784340
  46.3680770  39.7301867  68.3499578  45.3662146  40.0461801  68.6393952
  46.5174107  38.7310536  68.7586381  47.4181555  40.7035424  68.9375119
  47.3278305  40.7232661  70.0231262  48.4183066  40.3686690  68.6625528
  47.2485495  41.7042028  68.5410668  45.7023605  38.6797751  64.6582288
  44.6132425  38.9496116  64.1258310  46.8243310  38.6058304  63.9533683
  47.7611134  38.5255402  64.3487292  46.7592034  38.6374158  62.5041541
  46.3336514  39.5930994  62.1990093  48.1657996  38.5241257  61.9125814
  48.5862435  37.5590049  62.1968733  48.0883973  38.5305434  60.8254845
  49.1439917  39.6319850  62.3419264  49.2994633  39.4728599  63.4092341
  50.4351503  39.5305640  61.5880106  51.1083035  40.3245110  61.9102557
  50.8958949  38.5623295  61.7846660  50.2419607  39.6307735  60.5201595
  48.5978201  41.0374467  62.1426900  49.3407264  41.7663843  62.4670065
  48.3724298  41.1938925  61.0883514  47.6883058  41.1606535  62.7302450
  45.8355841  37.5433405  61.9635131  45.0944260  37.7672473  60.9960689
  45.8633686  36.3465940  62.5564751  46.4525457  36.0973843  63.3511926
  44.9951127  35.2811576  62.0554410  45.1907885  35.1307455  60.9937168
  45.2998281  33.9945098  62.7907232  45.8565811  34.2247548  63.6987541
  44.3636102  33.5290173  63.1000480  46.0779429  33.0295505  61.9722656
  45.4886353  32.7307079  61.1054118  46.9769018  33.5157481  61.5938824
  46.4598070  31.8176978  62.7563204  46.2295908  31.8243602  63.9890532
  46.9738622  30.8596133  62.1454110  43.5252539  35.6659807  62.1897953
  42.6987165  35.3711852  61.3126131  43.1918817  36.3423772  63.2807989
  43.8602927  36.6342183  63.9946767  41.8186496  36.7303786  63.5535229
  41.1027843  35.9338257  63.3519214  41.7450761  37.0535897  65.0606296
  41.2569426  36.2056022  65.5413342  42.7709946  37.0802873  65.4278414
  41.0624899  38.3029303  65.5778472  41.2507753  38.3992726  66.6475278
  41.5008474  39.1773046  65.0968666  39.5746427  38.2938088  65.3330523
  39.3689473  37.9695211  64.3134892  39.0939542  37.5768983  65.9991010
  38.9943523  39.6817834  65.5611087  39.0060374  39.9102961  66.6272787
  39.6227091  40.4235700  65.0692761  37.5954781  39.7911446  65.0432284
  37.5370441  40.5775669  64.3648049  37.3308890  38.9042698  64.5694916
  36.9446670  39.9674307  65.8351464  41.3641155  37.8467981  62.6028651
  40.2215033  37.8403488  62.1372023  42.2420320  38.7966046  62.2701981
  43.1718122  38.9036115  62.6754477  41.8858502  39.7747747  61.2558699
  40.9572924  40.2661270  61.5466332  42.6557397  40.5451528  61.2189944
  41.7159322  39.1728882  59.8635536  40.8352176  39.5888392  59.0955787
  42.5544942  38.1893471  59.5122522  43.2960532  37.8169452  60.1052809
  42.4431513  37.5692904  58.1957172  42.4923786  38.3625760  57.4489712
  43.5916654  36.6031431  57.9741122  43.4978574  36.1462801  56.9887695
  44.5376897  37.1415742  58.0363689  43.5656004  35.8262185  58.7382313
  41.1096782  36.8542311  58.0211043  40.4997894  36.9120171  56.9504212
  40.6195799  36.1884830  59.0619795  41.0559113  36.1157712  59.9810018
  39.3493002  35.4939057  58.9016525  39.4113583  34.8412571  58.0302252
  39.0710824  34.6351405  60.1321513  38.1199063  34.1178297  60.0073135
  39.8692910  33.9033397  60.2531288  39.0253097  35.2706264  61.0162760
  38.2123256  36.4855036  58.6489779  37.3032498  36.2095905  57.8504142
  38.2450871  37.6392691  59.3288977  38.9524469  37.8807850  60.0222974
  37.2255590  38.6642046  59.1076070  36.2456882  38.1959275  59.2044567
  37.3284221  39.7759595  60.1684977  38.3313568  40.2000833  60.1183977
  36.6329157  40.5693170  59.8959087  37.0508672  39.3766012  61.6285611
  37.6381409  38.4941427  61.8804690  37.3779722  40.1772209  62.2915116
  35.5742689  39.0888828  61.8723164  34.9764798  39.7791650  61.2777386
  35.3463461  38.0827866  61.5182661  35.1512080  39.2073614  63.3534965
  34.2654045  38.5976769  63.5351771  35.9413036  38.8196728  63.9960783
  34.8666389  40.6317377  63.7036874  35.4810686  40.9257789  64.4901682
  35.0497378  41.2359023  62.8774769  33.8706752  40.7268393  63.9885436
  37.3369345  39.2410542  57.7026368  36.3247084  39.4066125  57.0145447
  38.5640438  39.4533499  57.2210840  39.4263338  39.2966235  57.7434228
  38.7497811  39.9453429  55.8540439  38.2492588  40.9123202  55.8016873
  40.2328171  40.0864535  55.5379094  40.7683264  40.3126205  56.4597994
  40.6079061  39.1288189  55.1773541  40.5473040  41.1362083  54.5296009
  40.1634485  40.8357992  53.5542393  40.0454376  42.0658372  54.7976945
  42.0477857  41.3699834  54.4409350  42.5728700  40.5499531  54.9314916
  42.3551886  41.3642911  53.3950612  42.4395444  42.6359147  55.0564821
  41.7220896  43.3505370  55.1751641  43.6676522  42.9151660  55.4705351
  44.6212929  41.9980367  55.3231096  44.4014910  41.0972731  54.8971975
  45.5714926  42.1961429  55.6356610  43.9424444  44.1194499  55.9862050
  43.2065242  44.8221538  56.0600877  44.8871288  44.3340484  56.3049682
  38.1386951  39.0170676  54.8250226  37.4765213  39.4729137  53.8888772
  38.3172409  37.7103354  55.0065721  38.8189627  37.2994383  55.7931189
  37.7833927  36.7515518  54.0514667  38.1766142  36.9993661  53.0655474
  38.2229483  35.3350321  54.4215649  37.8140589  35.0916331  55.4016514
  37.7211397  34.3537974  53.3822610  38.0368196  33.3459589  53.6504060
  36.6328555  34.3937703  53.3396744  38.1315686  34.6153112  52.4071227
  39.6520586  35.2590805  54.4483998  39.9923620  35.7637188  55.2165064
  36.2717681  36.8296212  53.9924308  35.6852848  36.7131398  52.9093771
  35.6144595  36.9959005  55.1554535  36.0579873  37.0806516  56.0699311
  34.1547001  37.0660154  55.1597243  33.7939583  36.2302682  54.5598501
  33.6309108  36.9423042  56.5692182  34.1105992  37.6771856  57.2153826
  32.1400827  37.1849239  56.5819647  31.7651884  37.0944434  57.6015766
  31.9312454  38.1863035  56.2064094  31.6459613  36.4483650  55.9472403
  33.9081835  35.6166361  57.0339116  33.5771655  35.5151178  57.9511418
  33.6238057  38.3433529  54.5101005  32.6325473  38.2891413  53.7613409
  34.2603593  39.4968973  54.7541968  35.0537805  39.6106034  55.3848978
  33.8074644  40.7159106  54.0773817  32.7778448  40.8932861  54.3883965
  34.6620746  41.9212295  54.4816240  34.3032796  42.8115541  53.9643172
  34.5901058  42.0736422  55.5583676  35.7019911  41.7379897  54.2094882
  33.8402160  40.5503935  52.5630500  32.9453352  41.0412620  51.8493768
  34.8230909  39.7984159  52.0628253  35.5376062  39.3294021  52.6190194
  34.9289808  39.6006676  50.6281738  34.9686184  40.5769001  50.1451066
  36.2074316  38.8361930  50.3115238  36.2860869  38.6886549  49.2340532
  37.0681757  39.4051302  50.6633192  36.1852947  37.8670272  50.8103640
  33.7059395  38.8747682  50.0732882  33.2358580  39.1994693  48.9736358
  33.1583749  37.8995652  50.8201492  33.5134693  37.5682132  51.7171992
  31.9516332  37.2422166  50.3287468  32.0840418  37.0439926  49.2655068
  31.7540134  35.8864790  51.0466234  31.0912704  35.2860792  50.4232353
  33.0896664  35.2133041  51.2259314  32.9504038  34.2579685  51.7320024
  33.5454994  35.0445314  50.2509257  33.7405464  35.8504241  51.8254890
  31.1453619  36.0354578  52.3348427  31.5966345  36.7513371  52.8288214
  30.7154671  38.1414829  50.4277750  29.6992112  37.8572340  49.7925054
  30.7933446  39.2516727  51.1493086  31.6516567  39.5839748  51.5880747
  29.6335464  40.1043296  51.3782350  28.7595158  39.4847673  51.1769041
  29.6675668  40.6216274  52.8227967  30.5993476  41.1730124  52.9495772
  28.8543944  41.3393146  52.9317450  29.5616660  39.6390402  53.9715950
  30.4558590  39.0178995  54.0282349  29.4467885  40.4111514  55.2903173
  29.3705156  39.7070178  56.1192487  30.3298839  41.0350289  55.4251334
  28.5577311  41.0418707  55.2667360  28.3827167  38.7229539  53.7423516
  28.3057915  38.0158177  54.5685337  27.4691478  39.3135894  53.6839786
  28.5224744  38.1771638  52.8096213  29.5588790  41.3163795  50.4497842
  28.4664282  41.8447673  50.2228598  30.6945805  41.8132667  49.9697267
  31.5975535  41.3520012  50.0828275  30.7661753  43.0703754  49.2319747
  29.7508684  43.3805596  48.9846295  31.4137349  44.1859008  50.0885777
  32.4253870  43.8844301  50.3607365  31.5019617  45.0905820  49.4873516
  30.6372125  44.5002986  51.3436326  29.7070761  44.9874652  51.0511961
  30.3673329  43.5568187  51.8186449  31.4436429  45.5342208  52.5764683
  32.0982320  44.3857869  53.7783234  32.6078636  44.9370943  54.5680391
  31.2818980  43.8055740  54.2092257  32.8037963  43.7126517  53.2919820
  31.5671852  42.8685209  47.9471311  32.5879574  42.1654866  47.9365985
  31.1195652  43.5087673  46.8699886  30.3990679  44.2309459  46.8792968
  31.6631235  43.1947669  45.5588398  31.7725624  42.1157950  45.4531203
  30.6961327  43.6465079  44.4532608  29.7691897  43.0792119  44.5380304
  30.4425415  44.6953686  44.6089744  31.2758444  43.4688799  43.0038749
  31.5976073  42.3447019  42.5519705  31.3602090  44.5861420  42.2670594
  31.6953283  44.5387136  41.3049287  31.0888281  45.4839146  42.6683844
  33.0562883  43.8103300  45.4158501  33.2813505  44.9645807  45.7906385
  34.0098989  42.9809601  44.9899964  33.8583885  41.9810664  44.8576478
  35.3700229  43.4151046  44.6677927  35.9348450  42.5268913  44.3857233
  35.3784477  44.3778002  43.4794628  36.4035338  44.6817993  43.2650449
  34.9572135  43.8805648  42.6053543  34.7813655  45.2576230  43.7194267
  36.0585748  44.0390409  45.8762321  36.7933328  45.0239867  45.7541189
  35.8374422  43.4224855  47.0439876  35.3652618  42.5222025  47.1295458
  36.2628317  44.0001877  48.3184419  35.7815626  44.9733225  48.4115584
  35.8238105  43.1015556  49.4807800  34.7539536  42.9078282  49.4024356
  36.3279578  42.1385272  49.4017506  36.1243755  43.7152167  50.8317836
  35.2781074  44.6681479  51.3856576  34.3873841  44.9649658  50.8520096
  35.5588840  45.2351641  52.5995238  34.8939442  45.9721323  53.0250622
  36.7120734  44.8507962  53.2792660  37.0286194  45.4065576  54.5169416
  37.8757319  45.0318325  54.8368548  37.5682131  43.9234661  52.7223695
  38.4718070  43.6401563  53.2407571  37.2720449  43.3709134  51.5258211
  37.9473407  42.6427586  51.1005670  37.7700053  44.2272474  48.3701010
  38.2322992  45.3146977  48.7553715  38.5496545  43.2128248  47.9810291
  38.2040818  42.3553602  47.5511292  39.9972377  43.2680088  48.1519723
  40.1937174  43.4978506  49.1990318  40.6110093  41.9208275  47.7928552
  41.4444785  41.7025297  48.4598395  39.8752174  41.1281846  47.9321593
  41.0568558  41.9339112  46.4542941  41.4518074  41.0651063  46.2324355
  40.6404698  44.3755950  47.3225803  41.6432501  44.9688891  47.7602911
  40.0993407  44.6725143  46.1300925  39.2739367  44.2150373  45.7420243
  40.6820382  45.7121150  45.2798313  41.7020394  45.8253391  45.6459718
  40.6784245  45.2988191  43.8054028  41.4592561  45.8438712  43.2743791
  40.9198147  44.2384641  43.7258798  39.4227195  45.5462943  43.1823697
  39.4638589  45.2705740  42.2428806  39.9767971  47.0625730  45.3904618
  40.4365515  48.0389527  44.7737239  38.8522760  47.1400220  46.1077406
  38.4207621  46.3465515  46.5820332  38.1402787  48.4012832  46.2679220
  38.6912861  49.1292843  45.6723732  36.7109096  48.2407771  45.7824863
  36.2694696  47.3834556  46.2903127  36.1438487  49.1194888  46.0889218
  36.5332305  48.0553606  44.2983526  37.0831214  48.8159369  43.7431475
  36.9184214  47.0867849  43.9793574  35.0417220  48.1598434  44.0278346
  34.5211744  47.4738342  44.6954172  34.7138620  49.1663592  44.2866990
  34.6272416  47.8759984  42.6590092  35.3409837  47.8495188  41.9304291
  33.3606896  47.6490745  42.3151408  32.4142708  47.6962396  43.2487445
  32.6616392  47.9047097  44.2161385  31.4409793  47.5244175  42.9977147
  33.0400647  47.3761647  41.0506828  33.7679224  47.3396659  40.3366066
  32.0671857  47.2039530  40.7967072  38.1187498  48.9450389  47.7022247
  37.4968540  49.9941488  47.9315980  38.7665380  48.2777919  48.6704286
  39.2546108  47.3970932  48.5100271  38.8390918  48.7439402  50.0507727
  38.0701858  49.5106926  50.1461900  38.5872529  47.6036983  51.0299211
  38.7429773  47.9492961  52.0518893  37.5507186  47.2744750  50.9588890
  39.4616563  46.5202802  50.7457312  39.0262347  45.9029782  50.1217823
  40.1953413  49.3368276  50.3832344  41.2213981  48.9282462  49.8385421
  40.2023080  50.2586037  51.3295478  39.3600794  50.7098864  51.6875993
  41.4363569  50.7156794  51.9520840  42.2661325  50.4410876  51.3010833
  41.4146842  52.2301939  52.1265406  40.7082829  52.4841114  52.9167007
  42.3983504  52.5608868  52.4598469  41.0472688  52.9791889  50.8945047
  41.8531989  53.0276324  49.7788820  41.2769193  53.7737859  48.8530252
  41.6810397  53.9948832  47.8762394  40.1219553  54.2027949  49.3270659
  39.4615060  54.7979674  48.8279493  39.9537293  53.7181617  50.6018932
  39.1070377  53.8944360  51.2482543  41.6270097  50.0480722  53.3186747
  40.6792910  49.8010736  54.0588152  42.8708847  49.7762807  53.6560843
  43.6730378  50.0670935  53.0964983  43.2388034  49.0375447  54.8542454
  42.3592863  48.7710805  55.4405138  43.9616957  47.7549354  54.4489100
  43.6273486  47.4440077  53.4594672  45.0329315  47.9460664  54.3780888
  43.7292926  46.7275534  55.3649324  42.7960041  46.4363387  55.3002737
  44.1689604  49.9250431  55.6655010  45.1774434  50.3995570  55.1349469
  43.8559886  50.1496149  56.9352203  43.0402015  49.7435012  57.3940897
  44.6630478  51.0121409  57.8058668  45.5732727  51.2813916  57.2703750
  43.9614481  52.3309405  58.1462570  42.9955529  52.1095635  58.5993903
  44.8095611  53.1317118  59.1509891  44.3048926  54.0685794  59.3881998
  44.9404755  52.5491020  60.0621056  45.7848908  53.3458949  58.7143857
  43.7207218  53.1393462  56.8945681  43.2211709  54.0727634  57.1543377
  44.6742047  53.3591587  56.4144443  43.0920906  52.5701736  56.2097043
  45.0028721  50.2413287  59.0766422  44.1691139  50.1209761  59.9809649
  46.2199595  49.7254808  59.1584547  46.9039779  49.7772256  58.4031453
  46.7017317  49.0289954  60.3445641  45.8606918  48.6636609  60.9340220
  47.5422522  47.8352783  59.9266279  47.0415006  47.3194338  59.1069869
  48.4977563  48.1930695  59.5415767  47.7963192  46.8685279  61.0178207
  48.7091000  47.1575471  62.0208826  49.2175975  48.1096462  62.0170627
  48.9795592  46.2443729  63.0278502  49.6926569  46.4903069  63.8009026
  48.3526396  45.0445386  63.0448026  48.5641623  44.3314086  63.8276390
  47.4318727  44.7359222  62.0432147  46.9197598  43.7847144  62.0596494
  47.1688585  45.6414705  61.0260776  46.4732202  45.3852624  60.2415530
  47.5178961  50.0056407  61.2044458  48.5395028  50.5344935  60.7449204
  47.0435418  50.2877341  62.4154460  46.2017625  49.8575014  62.7995245
  47.6795996  51.2424135  63.3202287  48.4449881  51.7677658  62.7489132
  46.6664186  52.2575435  63.8577809  45.8603912  51.7270929  64.3650145
  47.1500169  52.8895646  64.6026239  46.1210307  53.0706719  62.8398097
  46.7880775  53.7296584  62.5558021  48.3210411  50.5165876  64.5030421
  47.6621492  49.7282299  65.1871967  49.5931896  50.7885226  64.7531412
  50.1856561  51.3343251  64.1274127  50.2731481  50.3253973  65.9636289
  49.6001488  49.7174238  66.5679742  51.4494376  49.3878864  65.6117723
  51.0379024  48.4892004  65.1516113  52.3747655  50.0029084  64.6161412
  53.1871224  49.3102428  64.3978575  51.8283103  50.2224343  63.6989422
  52.7861723  50.9268037  65.0240676  52.1846552  49.0126312  66.8550361
  53.0135769  48.3511950  66.6023527  52.5711621  49.9122892  67.3349871
  51.5072213  48.5003824  67.5377531  50.6660471  51.5379175  66.8216465
  51.2783969  52.4913815  66.3199412  50.2642573  51.5219127  68.1056597
  49.7059873  50.7675016  68.5040821  50.5855132  52.5854832  69.0680575
  51.0739440  53.3727182  68.4935922  49.3212380  53.1321980  69.7413779
  48.9351499  52.3614286  70.4074285  49.6521748  54.3742986  70.5043182
  48.7512356  54.7596904  70.9809971  50.3968602  54.1458112  71.2671493
  50.0504734  55.1251099  69.8222496  48.3353928  53.4673678  68.7646735
  47.5352680  53.8125994  69.2129161  51.5255184  52.0914493  70.1673053
  51.3290815  50.9992073  70.7109762  52.5564430  52.8851231  70.4907977
  52.7411243  53.7773626  70.0330385  53.5265017  52.5444155  71.5424028
  53.1817070  51.5980186  71.9594477  54.9560894  52.3356931  71.0175913
  55.3046013  53.3049600  70.6601631  55.8053230  51.7868492  72.1276737
  56.8226834  51.6344496  71.7668299  55.8169474  52.4913985  72.9587622
  55.3937271  50.8356331  72.4647162  55.0275815  51.3464600  69.8742708
  55.1250093  50.3342308  70.2651952  54.1027508  51.3783885  69.2975614
  56.1916940  51.6642110  68.9880556  56.2323176  50.9454152  68.1692221
  56.0764904  52.6696333  68.5833222  57.1147595  51.6085727  69.5656173
  53.5652189  53.6385651  72.6119166  53.7964510  54.8134688  72.2974297
  53.0974147  52.6239384  74.0605304  52.8036096  51.6606223  74.1366883
  53.2109207  53.4139665  75.2876726  53.1362037  54.4821531  75.0819453
  52.0798093  53.0753665  76.2688469  52.0306466  51.9932691  76.3918560
  52.3202635  53.4962606  77.2448551  50.7351107  53.5780741  75.8399312
  50.4668143  54.9168261  75.6487085  49.2099083  55.0636092  75.2679618
  48.7221898  56.0009891  75.0441146  48.6511238  53.8676824  75.2073749
  47.6848293  53.6774210  74.9424513  49.5838645  52.9216592  75.5598517
  49.4278067  51.8535343  75.6049427  54.5592035  53.0336971  75.8882771
  54.8061230  51.8626594  76.1683814  55.4310876  54.0184156  76.0685037
  55.2424679  54.9965473  75.8495747  56.7606071  53.7629142  76.6082241
  56.7469058  52.7300213  76.9567889  57.8110264  53.9761179  75.5172610
  57.8661725  55.0399420  75.2854849  58.7866036  53.6827708  75.9055001
  57.5432516  53.2070895  74.2321346  57.7797671  52.1527554  74.3792500
  56.4831509  53.2637872  73.9845505  58.5188970  53.8612761  72.8697143
  57.3709712  55.1021028  72.1874084  57.8346241  55.5951520  71.3326883
  56.4518703  54.6106737  71.8681091  57.1393356  55.8426239  72.9521825
  57.1228517  54.6382705  77.8039144  56.7466941  55.8116235  77.8720258
  57.8616712  54.0517256  78.7405828  58.1531563  53.0749048  78.6997966
  58.3270777  54.7607978  79.9228114  58.3802814  55.8282663  79.7086121
  57.3658136  54.5722748  81.1024268  56.3628871  54.8723601  80.7980663
  57.3180479  53.5142666  81.3599266  57.7760150  55.3741394  82.3440857
  58.7900680  55.0966602  82.6327565  57.7944255  56.4348956  82.0963696
  56.8336588  55.1485512  83.5302327  57.0378480  55.8889641  84.3041058
  55.8024138  55.2982626  83.2102277  56.9885708  53.7534395  84.1081666
  56.8937849  53.0207231  83.3068399  57.9915077  53.6460094  84.5214719
  55.9870221  53.4514505  85.1688338  56.1405933  52.4873306  85.5266307
  56.0926125  54.1307323  85.9492081  55.0279346  53.5254266  84.7722035
  59.6913591  54.1977922  80.2870846  59.7851649  53.0949116  80.8167902
  60.7503963  54.9361969  79.9771886  60.7082214  55.8394707  79.5055557
  62.0908187  54.4768484  80.3081161  62.0286290  53.4236772  80.5823057
  63.0283133  54.5906639  79.0953375  64.0458369  54.3847310  79.4279865
  62.7617040  53.8113557  78.3820274  63.0240456  55.9269313  78.3680629
  61.9985433  56.1982270  78.1183238  63.4050711  56.7012025  79.0339012
  63.8658853  55.8987254  77.0893900  64.4890903  54.8506134  76.7989652
  63.9054482  56.9264349  76.3744411  62.6456493  55.2421708  81.5015353
  62.2510922  56.3798710  81.7693523  63.5549647  54.6031473  82.2266426
  63.8950591  53.6643543  82.0185811  64.1493867  55.2126982  83.4054742
  63.9716799  56.2849209  83.3263480  63.5056982  54.6623587  84.6906523
  63.7306417  53.5980939  84.7651560  64.0646191  55.3700675  85.9136510
  63.5973058  54.9675105  86.8118999  65.1418501  55.2134820  85.9640042
  63.8555517  56.4373381  85.8430093  62.0885094  54.8615532  84.6369644
  61.6777753  54.5101903  85.4538748  65.6417027  54.9511574  83.4748727
  66.1080444  53.8524626  83.1783407  66.3867927  55.9724648  83.8718260
  66.0154503  56.8923933  84.1075406  67.8281931  55.8534906  84.0038370
  68.0853663  54.7962610  84.0615551  68.5668731  56.4583493  82.7777037
  68.2452254  57.4925663  82.6549359  70.0825488  56.4340971  82.9941476
  70.5813356  56.8619508  82.1244557  70.3326694  57.0179964  83.8796798
  70.4138659  55.4047958  83.1328947  68.2452833  55.7018405  81.6015185
  68.7104624  56.0856140  80.8286794  68.2626997  56.5910076  85.2645391
  67.9495736  57.7674801  85.4408646  68.9667854  55.8865447  86.1447284
  69.2117999  54.9040370  86.0207909  69.4547930  56.4751758  87.3847510
  68.5973660  56.7743519  87.9889113  70.2830055  55.4519591  88.1798721
  71.1039561  55.0885281  87.5617912  70.8802611  56.1039019  89.4186697
  71.4642272  55.3678940  89.9715332  71.5265364  56.9286918  89.1200064
  70.0789541  56.4819697  90.0528407  69.3882873  54.2743473  88.5678152
  68.6909786  54.6012357  89.3394126  68.7929228  53.9841759  87.7020215
  70.1396441  53.0689669  89.0687195  69.4324568  52.2794103  89.3226240
  70.8168444  52.7139073  88.2919226  70.7130735  53.3404779  89.9542778
  70.3104728  57.7027721  87.0733296  71.2858440  57.6189233  86.3278670
  69.9266477  58.8373316  87.6526525  69.1292678  58.9006233  88.2852192
  70.6123523  60.1101474  87.4387483  70.2196970  60.8265761  88.1607412
  72.1274506  59.9797920  87.6660908  72.5122006  59.1624955  87.0561344
  72.6203793  60.8907010  87.3254000  72.4916896  59.7292281  89.1270838
  71.6408640  59.9545080  90.0158874  73.6418436  59.3201113  89.3901016
  70.3509957  60.6070546  86.0145686  71.2331183  61.1897413  85.3827640
  69.1351983  60.3778305  85.5182250  68.3857862  59.9060672  86.0235862
  68.7910973  60.8040437  84.1712444  69.3374653  61.7222981  83.9531598
  69.1467765  60.0477348  83.4717537  67.3145994  61.0505642  83.8962610
  66.9088634  61.1263184  82.7356902  66.5127112  61.1773424  84.9515925
  66.8424886  61.1123369  85.9147608  65.0677808  61.4238924  84.8378559
  64.7103289  61.3398190  85.8641545  64.7914123  62.8193787  84.2581425
  65.2505916  63.5721740  84.8990657  65.2648396  62.9019000  83.2798573
  63.2950307  63.1180586  84.1211411  62.8224003  62.3137895  83.5574482
  62.8412092  63.1211265  85.1122363  63.0005631  64.4389541  83.4387747
  63.5214939  64.6617231  82.3233290  62.2387473  65.2495550  84.0131158
  64.2836343  60.3936623  84.0190780  64.8187628  59.7549861  83.1081647
  63.0022562  60.2511950  84.3514065  62.5508078  60.7791350  85.0982464
  62.1185254  59.3136990  83.6663050  62.7348089  58.4995323  83.2838820
  61.0703222  58.7503099  84.6317918  60.5853647  57.8932926  84.1650043
  61.5757947  58.3834171  85.5250651  60.0002898  59.7557221  85.0475922
  60.4127030  60.4294426  85.7983385  59.7280434  60.3668331  84.1872590
  58.7516080  59.0894510  85.6045039  58.8308561  58.4608446  86.6825033
  57.6874550  59.1905404  84.9584039  61.4010482  60.0011291  82.5074572
  61.0649132  61.1869436  82.5815608  61.1643736  59.2479291  81.4384516
  61.4365325  58.2681682  81.3556315  60.4786612  59.7881216  80.2750121
  60.1187758  60.7797916  80.5496870  61.4392752  59.8914867  79.0892573
  61.7789735  58.8872901  78.8337805  60.8850365  60.2685314  78.2295668
  62.6669875  60.7776421  79.2966991  63.3130867  60.3347743  80.0537155
  63.4322456  60.8860953  77.9851539  64.3092226  61.5176076  78.1272689
  63.7472025  59.8932122  77.6646319  62.7879788  61.3255900  77.2237482
  62.2412138  62.1570352  79.7797161  63.1236975  62.7803957  79.9246988
  61.5894133  62.6178330  79.0368423  61.7046981  62.0624778  80.7242821
  59.2828465  58.9403472  79.8755041  59.3776881  57.7144007  79.7820895
  58.1533378  59.6034261  79.6510347  58.0554418  60.6133651  79.7562993
  56.9368442  58.9230097  79.2275129  57.0466459  57.8483044  79.3738383
  55.7213188  59.3817546  80.0537212  55.5704829  60.4507624  79.9044407
  54.4733790  58.6419258  79.5959749  53.6178981  58.9720914  80.1851065
  54.2908761  58.8529059  78.5424646  54.6155796  57.5700970  79.7321989
  55.9734784  59.1191644  81.5311636  55.1104894  59.4456114  82.1115887
  56.1345512  58.0527267  81.6886661  56.8563399  59.6706905  81.8527154
  56.7125518  59.2711243  77.7558987  56.6400002  60.4456919  77.3989220
  56.6125399  58.2507216  76.9073677  56.6657614  57.2709448  77.1849535
  56.4135011  58.4635581  75.4734771  56.1176871  59.5077810  75.3692971
  57.7073402  58.1678988  74.7059121  57.9613949  57.1173561  74.8458164
  57.5192833  58.3107302  73.6423075  58.9026134  59.0078523  75.1002685
  59.0219087  59.8308179  74.3950506  58.7324281  59.4510898  76.0820203
  60.1775976  58.1635899  75.1287343  61.0195670  58.7921976  75.4190891
  60.0804858  57.3894307  75.8906869  60.4753047  57.5134769  73.7868857
  59.5918290  56.9750751  73.4431443  60.6837935  58.2884965  73.0495792
  61.6354670  56.5689133  73.8542954  61.7983377  56.1518204  72.9159252
  62.4859153  57.0855086  74.1565800  61.4286379  55.8128675  74.5373872
  55.3138970  57.5896261  74.8811135  55.0366617  56.4948095  75.3700215
  54.7012222  58.0849712  73.8122478  54.9083631  59.0018082  73.4165009
  53.6630022  57.3485601  73.1013218  53.6658687  56.3138532  73.4442992
  52.2570674  57.9178930  73.3689046  52.2470367  58.9817959  73.1310474
  51.2408966  57.1985735  72.4856803  50.2459424  57.6005939  72.6740699
  51.4994778  57.3480357  71.4368892  51.2504741  56.1325745  72.7135675
  51.8922249  57.7505779  74.8461380  52.0358765  56.7076682  75.1304788
  52.5796813  58.3432328  75.4495697  50.4651520  58.1604284  75.1787017
  50.2831426  58.0130781  76.2430266  50.3206327  59.2115629  74.9277765
  49.7682070  57.5515725  74.6035807  53.9646876  57.4677920  71.6093849
  54.1072549  58.5714336  71.0882334  54.5076310  56.9556276  70.4384204
  55.1142513  56.2013804  70.7595855  54.7889021  56.7806452  69.0253136
  54.9459593  57.7512697  68.5543368  55.7095707  56.2113854  68.8975263
  53.6342193  56.0584874  68.3511883  52.9800274  55.2064348  68.9568453
  53.3726962  56.4023010  67.0887903  53.8859495  57.1146797  66.5694556
  52.2947944  55.7565161  66.3399533  52.0966292  54.7714294  66.7622786
  50.9980347  56.5731192  66.4567073  50.8190971  56.8000910  67.5075932
  51.1358992  57.5254419  65.9437104  49.7674705  55.8845082  65.8887076
  50.0309112  55.3752110  64.9613391  49.4229730  55.1205073  66.5851457
  48.6384374  56.8779858  65.6226389  48.6996035  57.7025048  66.3327735
  48.7525246  57.3061562  64.6267362  47.2701070  56.1981677  65.7378882
  47.2827600  55.2677903  65.1702237  47.0873231  55.9338764  66.7798926
  46.1517115  57.0622495  65.2439762  45.2502456  56.5539071  65.3448827
  46.1189239  57.9403651  65.8014769  46.3083603  57.2935412  64.2423942
  52.7191636  55.5721954  64.8859964  53.2221492  56.5130133  64.2647396
  52.5164774  54.3616213  64.3517214  52.0752567  53.5962206  64.8616772
  52.9033908  54.0055897  62.9865194  53.3065649  54.8825002  62.4809280
  53.9977820  52.9365885  62.9970218  54.8846818  53.3600449  63.4694870
  53.6640285  52.1127324  63.6275212  54.4057960  52.3656645  61.6367206
  53.5190440  51.9774657  61.1351713  55.0054800  53.4768764  60.7722369
  55.2953557  53.0677609  59.8037486  54.2661350  54.2639786  60.6267268
  55.8824604  53.8908946  61.2690028  55.3699761  51.1980217  61.7978512
  55.6418089  50.8128226  60.8155261  56.2674906  51.5356844  62.3167574
  54.8920305  50.4084085  62.3771543  51.6647997  53.5107311  62.2339186
  51.0154931  52.5435968  62.6589341  51.3316227  54.1848862  61.1285978
  51.8606281  54.9877884  60.7889138  50.1806181  53.8491574  60.2898150
  49.5058211  53.2260498  60.8765612  49.4425532  55.1092650  59.8558380
  50.1410931  55.7838266  59.3593013  48.6790934  54.8456144  59.1239046
  48.8023460  55.8185884  61.0044179  48.1063331  55.2043637  61.8283749
  49.0604460  57.1228579  61.1002280  48.6792651  57.6619823  61.8778314
  49.6382763  57.5814931  60.3963993  50.6374361  53.0877749  59.0531938
  51.3986862  53.6204251  58.2410140  50.1261750  51.8758901  58.8852762
  49.4607206  51.4532866  59.5323534  50.4674432  51.0280624  57.7559325
  51.2470253  51.4786387  57.1425210  51.0170481  49.7056947  58.2440627
  50.2528136  49.1841332  58.8211486  51.2590618  49.0736347  57.3900166
  52.2690068  49.9004131  59.1085037  52.0440812  50.6307185  59.8857523
  52.6583825  48.6039023  59.7846392  53.5483297  48.7638654  60.3932037
  51.8403380  48.2648486  60.4206860  52.8667733  47.8474329  59.0278854
  53.3871536  50.4245692  58.2852971  54.2686590  50.5579153  58.9114761
  53.6132396  49.7182104  57.4867126  53.1022886  51.3829226  57.8518322
  49.2047788  50.8556668  56.9165729  48.2959196  50.1204561  57.2990112
  49.1404430  51.5843615  55.8050182  49.9427537  52.1047614  55.4493140
  47.9518998  51.7356244  54.9688689  47.0902293  51.3419425  55.5072503
  47.7012857  53.2277868  54.6539185  48.5800049  53.6024902  54.1285815
  46.5120250  53.4117637  53.7196506  46.3662354  54.4734802  53.5211220
  46.7021470  52.8894511  52.7817011  45.6153016  53.0040424  54.1867495
  47.5555441  54.0572736  55.9373074  47.3807058  55.1017573  55.6779249
  46.7140870  53.6816440  56.5199216  48.4693287  53.9780003  56.5268797
  48.1396313  50.9629943  53.6716181  49.2048448  51.0104952  53.0527320
  47.1072160  50.2555420  53.2550418  46.2454658  50.1486736  53.7900995
  47.1035752  49.5540452  51.9786163  47.9835537  49.7800078  51.3753654
  47.1629321  48.0546760  52.2096934  48.1080048  47.8060651  52.6916188
  46.3686989  47.7688663  52.8990608  47.0280588  47.2428048  50.9325480
  46.6565971  47.8372777  49.9036932  47.3210068  46.0046254  50.9560701
  45.8663872  50.0283431  51.2049494  44.7470848  49.6043506  51.5116650
  46.0827008  50.9318421  50.2236268  47.0205530  51.1747082  49.9042612
  45.0368944  51.6580923  49.5116614  44.3190269  51.9938944  50.2598520
  45.6038565  52.8716039  48.7818220  46.3076948  52.5078181  48.0333318
  44.7833889  53.3468734  48.2435721  46.3102321  53.9512750  49.5923365
  46.9324339  53.4551991  50.3367508  47.1641396  54.7919587  48.7472940
  47.6505385  55.5500444  49.3617955  47.9219316  54.1737033  48.2660980
  46.5554212  55.2781105  47.9846942  45.2981313  54.8178198  50.2260723
  45.7960152  55.5932920  50.8083123  44.6822693  55.2817691  49.4552253
  44.6666842  54.2198901  50.8837893  44.3326390  50.7587109  48.5044716
  44.7541456  49.6372456  48.2219864  43.2210496  51.2599704  47.9759967
  42.7856773  52.1301929  48.2826442  42.5236199  50.5877672  46.8918492
  42.4422731  49.5274973  47.1306890  41.1276181  51.1729539  46.7422079
  40.6065891  50.6673541  45.9285564  40.5736915  51.0337036  47.6698800
  41.2013074  52.2375989  46.5200481  43.3070603  50.7159019  45.5741362
  44.2443674  51.5160353  45.4457624  42.9404944  49.8806809  44.6037047
  42.1943218  49.1904884  44.6852319  43.6165087  49.9067435  43.3109296
  44.6736565  49.6792374  43.4493222  43.2036001  49.1281813  42.6697094
  43.4752971  51.2559175  42.6238765  42.3918732  51.8389723  42.5824407
  44.5842636  51.7484543  42.0530703  45.4589992  51.2354482  41.9460358
  44.5979078  53.1133122  41.5281982  43.9990449  53.7063190  42.2193133
  46.0422273  53.6450343  41.4737290  46.0313631  54.6672706  41.0946196
  46.4452300  53.6839529  42.4853411  46.8945346  52.8659989  40.6695816
  47.7945113  53.2550356  40.6738650  43.9380525  53.2616607  40.1595036
  43.6214380  54.3947589  39.7707844  43.6222293  52.1614102  39.4715708
  43.8134145  51.2081186  39.7802460  42.9542471  52.2713496  38.1791239
  43.4982486  53.0112754  37.5922191  42.9742600  50.9235108  37.4742161
  42.6703083  51.0588477  36.4361110  43.9955193  50.5437485  37.4596902
  42.0655476  49.8880602  38.1295976  41.1681607  50.3862625  38.4971427
  41.7454890  49.1687906  37.3754029  42.7230766  49.1387809  39.2811041
  43.8801561  49.4672465  39.6593531  42.0744723  48.1993415  39.8033744
  41.5109813  52.7556123  38.3142323  40.9460724  53.2755371  37.3323106
  40.9525461  52.6827213  39.5298630  41.4604886  52.3213708  40.3372050
  39.5844775  53.0952979  39.8621806  38.9301564  52.5898043  39.1520580
  39.2341054  52.6837123  41.3146842  39.9331467  53.1673058  41.9962850
  38.2406820  53.0593661  41.5576949  39.2671133  51.1377847  41.5675797
  39.7760965  50.6522005  42.6216542  38.7260136  50.3757935  40.6149619
  38.7112751  49.3610296  40.7206455  38.3271975  50.8078536  39.7819764
  39.3735150  54.6147794  39.7182197  40.3274805  55.3894905  39.5354565
  38.1349810  54.9015196  39.3032021  37.3499375  54.2662470  39.4463643
  37.7621670  56.1029996  38.6236246  38.4544252  56.3199793  37.8099327
  36.3854394  55.8685888  37.9699897  35.6969971  55.6619323  38.7889606
  35.9596265  57.0773302  37.1913951  34.9856163  56.8928199  36.7372484
  35.8914876  57.9353187  37.8596487  36.6913550  57.2829651  36.4101899
  36.3913149  54.6638474  36.9844874  37.1733330  54.8173549  36.2406413
  36.6464576  53.7568965  37.5332709  35.0519204  54.4537892  36.2666638
  35.1290796  53.5980905  35.5963152  34.2699736  54.2690285  37.0024333
  34.8045678  55.3455503  35.6904288  37.9707351  57.3702391  39.4241540
  37.7638361  57.4635308  40.6323988  38.5362369  58.3518837  38.7176510
  38.8133778  58.2391032  37.7428077  38.8125350  59.6410646  39.2304493
  37.9784634  60.3185983  39.0484888  38.9652882  59.6063917  40.3094295
  40.0564738  60.1175997  38.5268823  41.1389660  60.1844453  39.1238039
  39.9836795  60.4301967  37.2105126  39.1532193  60.3531823  36.6227281
  41.1727663  60.9159429  36.5662787  41.8158227  61.2062368  37.3969802
  41.9631719  59.9248517  35.6705097  41.2746594  59.4991116  34.9399586
  42.7107897  60.4883390  35.1130478  42.6632087  58.7835372  36.3889635
  42.1879640  58.6097228  37.3546286  42.5565163  57.8651333  35.8121706
  44.1471616  59.0980218  36.5918037  44.6645105  59.1112888  35.6329022
  44.2665417  60.0882802  37.0325527  44.7348812  58.0700605  37.4760855
  44.7562198  57.0920996  37.1878389  45.2487654  58.4474523  38.6835143
  45.0115777  59.6988318  39.1884829  44.4447736  60.3631445  38.6607446
  45.4025464  59.9664289  40.0917837  46.0370634  57.5650453  39.3637857
  46.2312578  56.6448650  38.9688747  46.4321367  57.8256480  40.2675679
  40.7488266  61.9656920  35.5971534  40.6044150  63.1268608  35.9447543
  40.5512913  61.5473897  34.3386098  40.5713476  60.5537174  34.1092913
  40.2960083  62.3528821  33.1728489  41.2527416  62.8371457  32.9800091
  39.8049789  61.5211027  32.0215943  40.5815037  60.8275103  31.6986148
  38.9485347  60.9210291  32.3273018  39.4447506  62.3847534  30.9587076
  39.1239408  61.8537334  30.1998751  39.2033329  63.3429311  33.3736511
  38.0777996  62.9747430  33.6863702  39.5359620  64.6415391  33.2586381
  40.4658590  64.9532426  32.9769174  38.6242457  65.7222675  33.5186101
  38.1545647  65.5843123  34.4925316  39.1690239  66.6658676  33.5576560
  37.5861742  65.7833737  32.4618776  37.7717554  66.3149282  31.3655640
  36.4324658  65.2328525  32.8334678  36.2977675  64.8182366  33.7554418
  35.2718133  65.1536706  32.0154111  35.4246102  65.6651520  31.0648276
  34.8946655  63.7118687  31.7154112  34.0031688  63.6919638  31.0881039
  35.7168775  63.2219872  31.1936665  34.6934681  63.1866711  32.6488115
  34.1902566  65.7186850  32.8840007  34.1948416  66.9162453  33.1692344
  33.2570038  64.8642287  33.3704507  33.1832297  63.8705309  33.1514206
  32.2750414  65.3892630  34.2776225  31.9341774  66.3694822  33.9434098
  30.9976404  64.6070822  34.3488746  31.1682663  63.5756252  34.6568634
  30.0954480  65.2803098  35.3891686  29.1559955  64.7334671  35.4643894
  30.5945742  65.2799262  36.3583352  29.8936297  66.3072033  35.0855632
  30.3542504  64.5556970  32.9478018  29.4251529  63.9879575  32.9946484
  30.1436580  65.5695914  32.6070072  31.0388431  64.0734434  32.2499671
  32.9798271  65.4109020  35.5954984  33.1587462  64.3704430  36.2357945
  33.4357057  66.6187244  35.9792244  33.1959894  67.4547377  35.4460574
  34.2728415  66.9443059  37.1094320  34.2232049  68.0213733  37.2696038
  33.8203435  66.4088540  38.4784765  32.7451558  66.5529736  38.5889257
  34.0049303  65.3362749  38.5290802  34.5509128  67.1083534  39.6267931
  35.6642711  67.6843725  39.4773531  33.9636340  67.0244368  40.7329136
  35.6395215  66.4621696  36.7504775  36.3212433  67.1046738  35.9503120
  36.0312346  65.3070619  37.2738102  35.4710448  64.7381139  37.9091562
  37.3086049  64.7799260  36.9622773  37.7342660  65.1210188  36.0184625
  38.3806516  65.1344253  38.0095291  37.9751546  65.0116372  39.0138539
  39.2264946  64.4532351  37.9217137  38.8492008  66.5793029  37.8076372
  39.3384428  66.6443914  36.8359090  37.9675473  67.2193127  37.7645145
  39.8080161  67.1561107  38.8666590  40.3537752  66.3321959  39.3259992
  40.5435933  67.7845097  38.3641016  39.1301105  67.9891588  39.9905401
  38.5414153  67.3294808  40.6288040  39.8958741  68.4424297  40.6203175
  38.2532287  69.0521334  39.4297939  38.2936354  69.8929165  40.0401611
  38.5783827  69.3023773  38.4737396  37.2738949  68.7052016  39.3823521
  36.9515989  63.3833583  37.1082205  37.6330266  62.6517170  37.8095972
  35.8617116  63.0157306  36.4003466  35.4513272  63.6454539  35.7106841
  35.1302286  61.7658282  36.4775127  34.1799340  61.9706393  35.9853738
  35.6897341  60.6204809  35.6686009  36.6918459  60.3916567  36.0306346
  35.0777465  59.7355968  35.8425323  35.7576954  60.8838785  34.1656052
  35.4265213  61.9034955  33.9701113  36.7966820  60.8180182  33.8411515
  34.9258076  59.9316048  33.3410335  33.8956778  59.9035700  33.6964595
  34.8945670  60.2431159  32.2964231  35.5749356  58.6045814  33.4821889
  36.2730848  58.4420552  34.2083933  35.2198829  57.6044731  32.6207234
  34.3671006  57.8270835  31.5807921  33.9777840  58.7582248  31.4306140
  34.1186397  57.0628520  30.9525545  35.6466279  56.3281869  32.8421628
  36.2311990  56.1194405  33.6512509  35.3813933  55.5826742  32.1989169
  34.8677698  61.3871353  37.8972394  35.1314936  60.2680856  38.3489999
  34.3005607  62.3866586  38.6286332  34.1145953  63.3243298  38.2728543
  33.9113177  62.1736041  40.0066621  34.6210086  61.4219667  40.3510790
  34.0426664  63.4092840  40.9156313  33.7280499  63.1520211  41.9270452
  35.0805992  63.7406830  40.9315787  33.4117032  64.2109148  40.5328527
  32.4849849  61.6767260  40.1231988  32.2458267  60.7169392  40.8429707
  31.4800642  62.3057390  39.4695368  31.6109463  63.1669798  38.9390952
  30.1424420  61.8251407  39.4588594  29.7587469  61.8048890  40.4791520
  29.2969275  62.7736830  38.6049983  29.6598084  62.7727859  37.5774602
  28.2631520  62.4298115  38.5780437  29.3624821  64.2020930  39.1859686
  29.2329798  64.1394496  40.2668086  30.3615976  64.5989874  39.0075644
  28.3418945  65.2012045  38.6359531  28.2211646  65.0662569  37.5614884
  27.3653666  65.0340273  39.0906123  28.8205068  66.5815229  38.9328326
  29.4493741  66.7471880  39.7189662  28.4148164  67.6218351  38.1508193
  27.5249771  67.4070889  37.1401269  27.1635082  66.4692609  36.9701714
  27.2207793  68.1850788  36.5546874  28.9081282  68.8703362  38.3826671
  29.5771229  69.0226515  39.1374864  28.6090155  69.6534516  37.8013351
  30.0576663  60.3993638  38.9512282  29.3200524  59.5691861  39.4975026
  30.7712642  60.0754529  37.8597092  31.3712565  60.7267565  37.3544876
  30.7366621  58.7361307  37.3079506  29.6903640  58.5003202  37.1132105
  31.5471495  58.6603752  36.0108098  32.4936094  59.1841635  36.1453326
  31.7872478  57.6186340  35.7952359  30.8029842  59.2604521  34.8282099
  29.7508876  58.9746373  34.8225806  30.8372824  60.3493090  34.8366518
  31.5593078  58.6748696  33.6336933  32.1449252  57.5628872  33.7660269
  31.6192287  59.3522232  32.5738237  31.3179391  57.7376110  38.2739985
  30.8334714  56.6157798  38.3800124  32.3929365  58.1204905  39.0022113
  32.8239912  59.0432315  38.9517147  33.0173280  57.2109731  39.9299351
  33.2675566  56.3366619  39.3290528  34.2283884  57.7997893  40.6122790
  34.6527967  57.0660287  41.2972987  34.9731357  58.0698820  39.8630691
  33.9355648  58.6897046  41.1694901  32.0978978  56.9450714  41.0910179
  31.9661111  55.8224876  41.5815595  31.4714834  58.0243159  41.5744414
  31.5521440  58.9568405  41.1701125  30.6263407  57.9508166  42.7143658
  30.0404687  58.8660134  42.8035550  29.9185042  57.1292854  42.6006996
  31.4584103  57.7473481  43.9576332  32.6813800  57.8568648  44.0308742
  30.6717730  57.3633022  44.9288923  29.7074134  57.2260120  44.6256632
  30.6465913  57.0374607  46.3626302  31.0336135  57.9022841  46.9012351
  29.2096327  56.7664602  46.8602461  28.5020318  57.2888346  46.2164915
  28.9940645  55.7018640  46.7722955  28.9900635  57.2099609  48.3208164
  29.8882054  57.7663355  48.9626196  27.7964595  56.9288692  48.8528220
  27.5994837  57.1747500  49.8233210  27.0819044  56.4688114  48.2881417
  31.5394332  55.8135900  46.6515626  32.1965719  55.7318489  47.7004602
  31.5494539  54.8523968  45.7209885  30.9581259  54.8349179  44.8899586
  32.4621173  53.7206157  45.8660890  32.3710365  53.3153093  46.8733909
  32.0832557  52.5842708  44.8859023  31.0161370  52.4087288  45.0234695
  32.3182456  52.9857335  43.4267294  32.0396792  52.1598958  42.7728924
  31.7109972  53.8589162  43.1875090  33.3713894  53.2252009  43.2797684
  32.8214293  51.2784895  45.2016934  32.8235046  50.6547230  44.3078635
  33.8613048  51.5125823  45.4303865  32.2402312  50.4774272  46.3515864
  32.8295131  49.5724983  46.4987993  32.2636044  51.0774737  47.2612825
  31.2099542  50.2064420  46.1219884  33.9052104  54.1807387  45.6875108
  34.8177735  53.6303180  46.3158090  34.1378160  55.2259333  44.8872928
  33.4022111  55.7628117  44.4271177  35.4912769  55.6937720  44.6004347
  36.1515985  54.8740777  44.8817648  35.6171279  56.0361988  43.1185139
  34.7167213  56.5569229  42.7921947  36.4519187  56.7225514  42.9775973
  35.8258492  54.8170588  42.2570087  36.9611912  54.4904273  41.8776826
  34.7295453  54.1286617  41.9308047  34.8047306  53.2963284  41.3467066
  33.8164014  54.4357037  42.2664361  35.9146777  56.9102913  45.4122934
  37.0128538  57.4148945  45.1876851  35.0940437  57.3729741  46.3645584
  34.3384116  56.8314250  46.7835699  35.2320806  58.7343891  46.8851051
  35.2279921  59.3965189  46.0189080  34.0641783  59.0858225  47.7942970
  33.1335407  58.9716415  47.2381375  34.0309763  58.3762024  48.6208193
  34.1349236  60.4889997  48.3528538  33.4065686  60.5898915  49.1571260
  35.1194094  60.6497624  48.7922592  33.8684703  61.5855947  47.2824687
  33.2981296  61.3200593  46.2081519  34.2680850  62.8195458  47.5866293
  34.7326667  63.0010621  48.4769981  34.1094193  63.5833737  46.9297486
  36.5534165  58.9610958  47.6144922  37.1032502  60.0632223  47.5497700
  37.0411554  57.9819027  48.3917621  36.6158793  57.0660656  48.5348274
  38.2967809  58.2313308  49.1079250  38.1794863  59.1978345  49.5991301
  38.5640816  57.1770724  50.1962515  38.3027317  56.1907077  49.8114881
  39.6301477  57.1584238  50.4223255  37.8331002  57.4193019  51.4000156
  36.8762304  57.2892306  51.2333434  39.4802240  58.3183597  48.1592067
  40.3349475  59.1906836  48.3193090  39.5577085  57.4375057  47.1663490
  38.8823491  56.6948326  46.9846781  40.6829924  57.5055620  46.2405118
  41.6108444  57.4703993  46.8109434  40.6267327  56.3164552  45.2890504
  40.0488573  55.5264041  45.7688757  40.0739586  56.6203177  44.4005465
  41.9549937  55.7237591  44.8395393  42.4464370  56.4124919  44.1522456
  42.9426650  55.5565854  45.9938808  43.8728703  55.1301378  45.6183845
  43.1448822  56.5283035  46.4435887  42.5155895  54.8915134  46.7440866
  41.6657487  54.4094171  44.1255985  42.6023291  53.9628829  43.7923502
  41.1609671  53.7266850  44.8102308  41.0259950  54.5968041  43.2627269
  40.6678645  58.8116119  45.4597026  41.7062214  59.4569741  45.2559641
  39.4809472  59.2203921  45.0337328  38.6134864  58.7067951  45.1879595
  39.3210110  60.4586941  44.2976204  39.9819278  60.4839691  43.4315741
  37.8796098  60.5334645  43.8017839  37.6713606  59.6027653  43.2745190
  37.2365165  60.5524928  44.6817781  37.4373468  61.6706036  42.8979675
  36.5556361  61.3903119  42.3217480  37.0958693  62.8564388  43.7676944
  36.7751523  63.6877569  43.1402999  36.2910041  62.5860248  44.4515000
  37.9743536  63.1523225  44.3403813  38.5497585  62.0000306  41.8868735
  38.2250341  62.8163253  41.2415559  39.4518722  62.2964765  42.4220593
  38.7613309  61.1202996  41.2792589  39.7281092  61.6562351  45.1555339
  40.5874786  62.4484134  44.7535392  39.1183684  61.8065462  46.3436230
  38.3724771  61.2035654  46.6906537  39.5061717  62.8914742  47.2483554
  39.2441324  63.8303177  46.7605826  38.7375325  62.8154240  48.5755089
  38.9329854  61.8271139  48.9912518  39.1999904  63.8819239  49.5481242
  38.6338912  63.7981607  50.4759181  40.2614840  63.7490401  49.7570984
  39.0368515  64.8677624  49.1117732  37.3309823  63.0028492  48.3619263
  36.9272134  62.1556874  48.0793460  41.0144170  62.8875002  47.5007937
  41.6356409  63.9520988  47.5783287  41.6305099  61.7026042  47.6225976
  41.1824349  60.7964718  47.4862241  43.0527283  61.6486294  47.9755161
  43.1662429  62.1500386  48.9373582  43.5258619  60.2009360  48.1028990
  42.9197809  59.7018725  48.8590388  43.3419454  59.6896862  47.1579607
  45.0053409  60.0329020  48.4707747  45.6158237  60.5335701  47.7191125
  45.2066795  60.6498710  49.8267968  46.2509087  60.5480303  50.1209018
  44.9416540  61.7063989  49.7884396  44.5735616  60.1428655  50.5547420
  45.4651003  58.5828790  48.4540197  46.5206498  58.5326704  48.7225126
  44.8803303  58.0071514  49.1713465  45.3246166  58.1677813  47.4555989
  43.9114762  62.3759160  46.9414560  44.8905549  63.0415780  47.2970260
  43.5757729  62.2398180  45.6537353  42.8140478  61.6556047  45.3096776
  44.3180705  62.9539920  44.6285275  45.3831936  62.7486627  44.7386256
  44.0237345  62.5904283  43.6445205  44.0776304  64.4481639  44.7108861
  45.0143115  65.2508203  44.6431938  42.8101811  64.8369412  44.8241755
  42.0093016  64.2077312  44.7687893  42.4709390  66.2361157  45.0417288
  42.7497163  66.8099436  44.1575672  40.9700423  66.3680367  45.2581451
  40.6092169  65.5398906  45.8681091  40.7536861  67.2850379  45.8061860
  40.2610541  66.3799568  43.9464441  40.5985596  67.2424331  43.3714460
  40.5452073  65.4908726  43.3838356  38.7736284  66.4257110  44.0569934
  38.4386373  66.0248777  45.0132583  38.4064693  67.4500824  43.9943321
  38.2760917  65.6211228  42.9470582  38.9281262  64.9613778  42.5217189
  37.0486247  65.6714446  42.4406192  36.1423597  66.4953201  42.9583545
  36.3881961  67.0921149  43.7478901  35.2010086  66.5302662  42.5663149
  36.7320690  64.8793154  41.4185342  37.4288801  64.2425183  41.0320723
  35.7930694  64.9098506  41.0212970  43.2463724  66.8086946  46.2110784
  43.8321801  67.8909185  46.1071801  43.3097368  66.0743946  47.3242569
  42.8448101  65.1774778  47.4633414  44.0942707  66.5560104  48.4529384
  43.7110145  67.5247352  48.7742215  43.9618169  65.6031897  49.6602763
  43.8925051  64.5852958  49.2760202  45.1634954  65.7121017  50.5667072
  45.0465435  65.0309315  51.4093099  46.0632632  65.4497913  50.0104445
  45.2497691  66.7341652  50.9354742  42.7107569  65.9445605  50.4634280
  42.6269770  65.2664184  51.3123115  42.7785139  66.9704916  50.8239989
  41.8311358  65.8411675  49.8284590  45.5411091  66.7386273  48.0244074
  46.1702356  67.7535231  48.3489428  46.0622631  65.8064655  47.2165523
  45.5396817  65.0245686  46.8221413  47.4716685  65.8596502  46.8385989
  48.0561932  65.9596886  47.7534837  47.9021863  64.5630360  46.1385653
  47.1413334  64.2528128  45.4223227  49.1666637  64.7823756  45.3120081
  49.4508322  63.8485745  44.8266032  48.9783694  65.5429900  44.5536395
  49.9754900  65.1126172  45.9640883  48.0253866  63.4426411  47.1747284
  48.6839787  63.7727544  47.9778969  47.0472567  63.2608597  47.6198929
  48.5420679  62.1798442  46.6177306  48.6032502  61.4313026  47.4076238
  47.8712669  61.8263378  45.8342778  49.5346959  62.3461514  46.1980290
  47.7621246  67.0630835  45.9725945  48.6853680  67.8302669  46.2559992
  47.0110077  67.2345879  44.8854263  46.2352128  66.6355973  44.6044930
  47.2926572  68.3613738  44.0008309  48.3338677  68.2932001  43.6881968
  46.4289940  68.2906297  42.7466387  46.7278200  69.0740232  42.0504061
  46.6180718  66.9289339  42.0814928  46.0016132  66.8738106  41.1836921
  47.6653081  66.7987486  41.8115114  46.3213223  66.1413894  42.7744917
  45.0540466  68.4852161  43.0946067  44.5024017  68.4402410  42.2860090
  47.1408868  69.7010567  44.7280863  47.9423120  70.6211398  44.5118651
  46.1626189  69.8170500  45.6308141  45.5142352  69.0726641  45.8879955
  45.9651910  71.0860063  46.3304804  45.8477034  71.8598652  45.5721269
  44.7063815  71.0376924  47.1922386  44.5786526  71.9916253  47.7040132
  43.8396883  70.8465329  46.5594866  44.8008045  70.2403098  47.9301067
  47.1664640  71.4432812  47.1887273  47.4733414  72.6246279  47.3697475
  47.8544783  70.4541672  47.7387190  47.6405736  69.4588709  47.6754415
  49.0278313  70.8221847  48.5071101  48.7853467  71.6883750  49.1233899
  49.4324126  69.6864451  49.4492558  49.3712025  68.7497096  48.8955132
  50.4780619  69.8288407  49.7214378  48.6200152  69.5286144  50.7444380
  47.6068882  69.8678798  50.5291947  48.5571378  68.0852618  51.1801267
  47.9759340  68.0077386  52.0988700  48.0833953  67.4901387  50.3991949
  49.5665494  67.7140322  51.3573241  49.1817553  70.3902718  51.8619242
  48.5830300  70.2534719  52.7626321  50.2124508  70.0986672  52.0631394
  49.1532361  71.4379445  51.5625223  50.1779304  71.2257014  47.5760186
  50.9379219  72.1552791  47.8924823  50.3164296  70.5623916  46.4173003
  49.6857320  69.8342886  46.0810881  51.4449171  70.8734560  45.5341102
  52.2745993  71.0626446  46.2148967  51.8235327  69.7068965  44.6028756
  52.8335172  69.8796467  44.2305790  51.8424795  68.3966917  45.3593095
  52.1120155  67.5882255  44.6801160  52.5733910  68.4525969  46.1650836
  50.8549770  68.2037385  45.7781615  50.9141844  69.6540379  43.4101893
  51.2032513  68.8212990  42.7685108  49.8859421  69.5155945  43.7428035
  50.9921236  70.5867902  42.8516737  51.2005664  72.1137846  44.6830540
  52.1662620  72.7267602  44.2045730  49.9466061  72.5036839  44.4671097
  49.1276848  71.9417570  44.6997018  49.6406219  73.7926568  43.8678054
  50.5372108  74.1323705  43.3506170  48.5119269  73.6555051  42.8490493
  47.5540971  73.6287684  43.3692206  48.4982359  74.5316575  42.2016835
  48.6616948  72.4186901  42.0131975  49.7176717  72.2618047  41.7917620
  48.3243268  71.5560839  42.5872136  47.8901167  72.4874999  40.7218697
  46.6872585  72.8498228  40.7621580  48.4883489  72.1570243  39.6710771
  49.3067164  74.8453968  44.9120096  48.6710384  75.8582107  44.5841445
  49.7242388  74.6135896  46.1580118  50.1562163  73.7330618  46.4388396
  49.6150819  75.5718489  47.2451631  49.6244745  75.0418595  48.1974809
  50.8363371  76.5139592  47.1947961  50.8066971  77.1585642  48.0738632
  51.7386511  75.9073620  47.2750906  50.9668764  77.4160693  45.9338132
  51.3667316  76.8223860  45.1120670  49.9738438  77.7506145  45.6323903
  51.8783739  78.6620725  46.1491836  52.3751016  78.5897991  47.1163212
  52.6604527  78.6804250  45.3896166  51.0970726  79.9087287  46.0856963
  50.1917564  79.8756963  45.6160395  51.4852731  81.0771494  46.5965293
  52.6613033  81.1803633  47.2068290  53.2688365  80.3645832  47.2847209
  52.9566134  82.0752417  47.5972462  50.6888187  82.1369557  46.5108266
  49.7801370  82.0565152  46.0540981  50.9854244  83.0313249  46.9014926
  48.2771088  76.3155944  47.2384860  48.2214362  77.5043295  47.5582037
  47.1810524  75.6267960  46.8981123  47.1861467  74.6490814  46.6065404
  45.8565293  76.2486941  46.9216560  45.9339363  77.2651835  46.5373352
  44.8922630  75.4785035  46.0096560  44.1292579  76.1786445  45.6686594
  45.6114189  74.9205650  44.7879480  44.9005049  74.3809351  44.1619976
  46.0483921  75.7397743  44.2173243  46.4009293  74.2410774  45.1095562
  44.2682573  74.4123888  46.7313612  43.6550662  73.9310534  46.1378606
  45.3287868  76.3434443  48.3648398  45.8505752  75.6784302  49.2702977
  44.2834717  77.1990756  48.6226410  43.3541031  77.8650685  47.6793354
  42.7333851  77.1400051  47.1526628  43.8942379  78.4329502  46.9211536
  42.5157254  78.7770978  48.5666248  41.5244502  78.3546118  48.7321994
  42.3725516  79.7508425  48.0980071  43.2713872  78.9120492  49.8756176
  42.5981046  79.1067958  50.7098114  43.9860693  79.7352017  49.8443994
  43.9750615  77.5569915  50.0209898  44.8838836  77.5671290  50.6224819
  43.0965579  76.5635573  50.7779000  43.3743171  76.2992249  51.9536428
  42.0408784  76.0132529  50.1570265  41.8101549  76.1852137  49.1783043
  41.1146595  75.1061735  50.8367673  41.2326848  75.1883750  51.9178302
  39.6766903  75.4852574  50.5078904  39.5512213  75.4932139  49.4250621
  39.0095165  74.7181770  50.9008875  39.2652010  76.8170525  51.0562328
  39.3102165  77.1143300  52.4031205  38.8915089  78.3523890  52.5921602
  38.8150223  78.8547416  53.5445869  38.5825140  78.8713700  51.4170594
  38.2322918  79.8167770  51.2613027  38.8083464  77.9334926  50.4392763
  38.6516470  78.0614971  49.3789683  41.4329470  73.6682369  50.4279147
  40.9339166  73.1752755  49.4130138  42.2576626  72.9918378  51.2357379
  42.6950646  73.4066240  52.0578395  42.6190509  71.5857016  51.0252614
  42.7604745  71.4178868  49.9572246  43.9501536  71.2269684  51.7071742
  43.8573074  71.4005472  52.7792134  44.2691364  69.7631512  51.4668200
  45.2128694  69.5121872  51.9509059  43.4731953  69.1443030  51.8812468
  44.3509568  69.5795826  50.3955768  45.0680391  72.1025212  51.1786087
  46.0024552  71.8361212  51.6715789  45.1689288  71.9537464  50.1033965
  44.8369470  73.1487550  51.3805921  41.4868818  70.7003777  51.5398804
  41.1250480  70.7759023  52.7308188  40.8940457  69.8303426  50.6717069
  41.3689628  69.5186896  49.3048097  42.3047359  68.9597191  49.3244231
  41.5506141  70.4253766  48.7276013  40.2446912  68.6990930  48.7109705
  40.4644598  67.6330718  48.7646143  40.0956298  68.9409609  47.6590753
  39.0108261  69.0472720  49.5349785  38.2738612  68.2452291  49.5124208
  38.5174148  69.9434549  49.1599711  39.5610047  69.2554958  50.9185490
  38.9501953  69.9087476  51.5419750  39.6085409  67.9394349  51.6909627
  38.9109282  66.9785896  51.3272844  40.3789246  67.9006413  52.7846605
  40.9328327  68.6857580  53.1270209  40.4791059  66.6840124  53.5869366
  40.9618780  65.9236780  52.9729865  41.3352259  66.9148303  54.8423220
  40.8096662  67.6192287  55.4882314  41.4023743  65.9731717  55.3866868
  42.7492822  67.4376732  54.6177755  43.7544776  66.6121986  54.1161403
  43.5265897  65.5847226  53.8749080  45.0608310  67.0959824  53.9183420
  45.8255596  66.4499943  53.5130722  45.3589732  68.4146126  54.2490316
  46.6284368  68.8927373  54.0508901  47.2789216  68.1882381  54.2534845
  44.3793099  69.2456643  54.7697981  44.6173472  70.2654385  55.0348562
  43.0885828  68.7595266  54.9497281  42.3303098  69.4135116  55.3538256
  39.0980327  66.1966430  53.9936993  38.8121563  64.9933304  53.9397124
  38.1959623  67.1186719  54.3126751  38.2897494  68.1232786  54.1644104
  36.9536365  66.6718892  54.9320804  37.2179071  65.9543950  55.7086222
  36.2200259  67.8614133  55.5885657  36.9562854  68.5025571  56.0732662
  35.7456715  68.4544339  54.8072204  35.1379110  67.4575542  56.6392065
  34.2808032  67.0298876  56.1195320  35.5423555  66.6768439  57.2838507
  34.6620790  68.6301144  57.5102085  34.0085176  69.2739590  56.9221111
  34.0677800  68.2457898  58.3393836  35.7769227  69.4234012  58.0389945
  36.2617371  70.0402419  57.3877783  36.2086962  69.4043386  59.3006054
  35.6289891  68.6090423  60.1892389  34.8518985  68.0105610  59.9080568
  35.9602204  68.5956076  61.1539365  37.2306171  70.1798787  59.6700446
  37.6825597  70.7878120  58.9868894  37.5593504  70.1644702  60.6356718
  36.0432977  65.9289257  53.9517246  34.9898993  65.4398507  54.3608019
  36.3896373  65.8143932  52.6772140  37.2945432  66.0783912  52.2873007
  35.4294128  65.2730835  51.7263398  34.4459774  65.5320465  52.1206102
  35.6339803  65.8984123  50.3412445  36.6754107  65.7768738  50.0428285
  35.0279965  65.3610333  49.6115560  35.2729863  67.3653896  50.3044091
  34.2604248  67.4923341  50.6886410  35.9381521  67.9115605  50.9729896
  35.3549978  67.9727299  48.9218460  35.6181011  67.2191462  47.9503640
  35.1512521  69.2074448  48.8165622  35.4761010  63.7515429  51.6041791
  34.7467026  63.1943853  50.7773379  36.3018985  63.0610757  52.3936470
  36.9726266  63.4726572  53.0431287  36.2788441  61.6028019  52.3582461
  35.2384142  61.3020119  52.2370805  37.0641151  61.0255458  51.1666813
  36.6683522  60.0417757  50.9124569  36.9208222  61.6619826  50.2935573
  38.4600101  60.9185559  51.4557133  38.7880023  61.7734534  51.8071126
  36.8424397  61.0460470  53.6574985  37.6155020  61.6953972  54.3692920
  36.4705376  59.8010060  53.9259234  35.8740099  59.2327090  53.3248725
  36.9124170  59.1493820  55.1463404  36.7132738  59.7989981  55.9979564
  36.1324928  57.8461478  55.3103407  36.4123993  57.1685013  54.5032734
  36.4371530  57.3727390  56.2435605  34.6015776  58.0018316  55.3136978
  34.2828655  58.3698836  54.3384720  34.1479632  57.0196020  55.4483382
  34.0681379  58.9493723  56.4019269  34.4949961  58.6741671  57.3657563
  34.3919966  59.9678991  56.1893250  32.5185806  58.9038194  56.4883580
  32.1234486  58.7527482  55.4835171  32.2328306  58.0328228  57.0778398
  31.8513307  60.1206858  57.0843234  30.8203779  59.9819262  57.0927546
  32.1903984  60.2608252  58.0573008  32.0833986  60.9582930  56.5131277
  38.4298813  58.9071302  55.1403299  39.0895431  59.0161410  56.1847173
  39.0097016  58.5732760  53.9855681  38.5358296  58.4874936  53.0863275
  40.4447744  58.3017949  53.9790165  40.6355539  57.5556651  54.7500745
  40.8961972  57.7364691  52.6332181  40.3160107  56.8409579  52.4107473
  40.6748815  58.4620126  51.8504238  42.3932246  57.3884146  52.5853852
  42.9096077  58.2703621  52.9636576  42.7529248  56.2018790  53.5045429
  43.8215500  55.9975885  53.4337221  42.4988165  56.4495305  54.5350397
  42.1928499  55.3192236  53.1956068  42.8944342  57.1321312  51.1506874
  43.9572587  56.8906404  51.1746108  42.3429929  56.2985207  50.7163038
  42.7385991  58.0250533  50.5463774  41.2388384  59.5527361  54.3056072
  42.1746493  59.4970264  55.1140987  40.8692564  60.6919397  53.6907306
  40.0566003  60.7766300  53.0799764  41.6358759  61.9294841  53.8635120
  42.6922579  61.6666484  53.8129781  41.3278628  62.9319123  52.7203298
  41.7196162  63.8920254  53.0555373  41.9950411  62.5365792  51.4148434
  41.7503559  63.2680506  50.6453053  43.0754025  62.5040458  51.5541196
  41.6384097  61.5534915  51.1069416  39.9232258  63.0181645  52.4745704
  39.5012051  63.5603782  53.1737418  41.4031349  62.5671734  55.2395228
  42.3194253  63.1943195  55.7909988  40.2356601  62.3488749  55.8524252
  39.4325817  61.8814078  55.4321426  40.0509606  62.7962473  57.2277481
  40.2870177  63.8583968  57.2924132  38.5983934  62.5971618  57.6403428
  38.2882058  61.5808153  57.3962989  38.5109274  62.7064799  58.7216352
  37.6773171  63.5781437  56.9610299  38.0150969  64.5923582  57.1735758
  37.7409701  63.4403678  55.8811859  36.2453377  63.4334160  57.3937583
  35.6170080  64.0730250  56.7741107  35.9215468  62.4067326  57.2235189
  36.0405034  63.7757045  58.7995109  36.8068043  64.2244374  59.3006294
  34.9077930  63.5351040  59.4670764  33.8736201  62.9623245  58.8369112
  33.9525907  62.7113682  57.8515795  33.0067854  62.7772692  59.3429005
  34.7964488  63.8791372  60.7512619  35.5775370  64.3284982  61.2289083
  33.9302707  63.6929143  61.2554608  41.0031955  62.0604082  58.1702551
  41.6508758  62.6778061  59.0194400  41.1147642  60.7386053  58.0226118
  40.5797421  60.1939499  57.3465934  42.0391987  59.9466907  58.8423642
  41.8235009  60.1374099  59.8939167  41.8465039  58.4419344  58.5622604
  41.8813145  58.3385352  57.4779044  42.9399759  57.6037998  59.1948791
  42.7654858  56.5506362  58.9726681  43.9077800  57.9040066  58.7926890
  42.9339647  57.7524919  60.2742213  40.5205344  57.9387469  59.0877975
  40.5587989  57.8763969  60.1757945  39.7340760  58.6506127  58.8366757
  40.1824433  56.6027636  58.5236557  39.2240509  56.2716490  58.9220864
  40.1193489  56.6715391  57.4374425  40.9562976  55.8854704  58.7971534
  43.4806800  60.3551477  58.5583724  44.2820595  60.5750274  59.4735112
  43.8368414  60.4516137  57.2827873  43.1924107  60.3718712  56.4963484
  45.2198950  60.6856808  56.9179538  45.8210270  60.2799693  57.7319909
  45.5781339  59.9578912  55.6243881  44.8816406  60.2648978  54.8436615
  46.5713855  60.2740193  55.3071624  45.5569413  58.4307598  55.7317638
  44.5216144  58.0953022  55.6657989  46.3213640  57.7778007  54.5299808
  46.2929653  56.6929968  54.6277404  45.8452022  58.0705687  53.5935867
  47.3576495  58.1156822  54.5316012  46.0734318  57.9485329  57.1153825
  46.0438002  56.8598905  57.1554295  47.0988912  58.2893134  57.2597138
  45.4408544  58.3573693  57.9025163  45.5630706  62.1624898  56.8073244
  46.5152117  62.5169622  56.0953409  44.8146546  63.0374778  57.4758449
  44.1055680  62.8038396  58.1702333  45.0052614  64.4539745  57.2123129
  45.0353390  64.6209535  56.1353211  43.8273635  65.2288066  57.7942303
  42.9204939  64.9318054  57.2665991  43.6992942  64.9368693  58.8363502
  43.9548634  66.7255211  57.7261303  44.9348104  67.0247102  58.0987263
  43.8971113  67.0490452  56.6874211  42.8830780  67.4091645  58.5254041
  42.0624788  66.7575043  59.1739278  42.8688769  68.7283796  58.4741810
  43.5696680  69.2249365  57.9230893  42.1579498  69.2509869  58.9857925
  46.3482916  64.9505888  57.7501688  47.1264493  65.5713321  57.0101745
  46.6941720  64.5830126  58.9908595  46.0848355  64.0733995  59.6298067
  48.0177554  64.9008324  59.5292745  48.1265490  65.9794230  59.4181337
  48.1200513  64.5019200  60.9976550  47.1522569  64.6461351  61.4775249
  48.3554792  63.4398241  61.0662112  49.1787406  65.3013008  61.7509818
  49.4050813  66.5001050  61.4224648  49.8192583  64.7001908  62.6432249
  49.1506328  64.2280394  58.7676707  50.3129142  64.6178076  58.9307897
  48.8468958  63.2539161  57.9293023  47.8961492  62.9324971  57.7450071
  49.8720476  62.5526073  57.1920305  50.7995279  62.6268012  57.7591474
  49.4464512  61.0955244  57.0166028  48.4165318  61.0553941  56.6628281
  50.0643807  60.6231766  56.2521129  49.5599163  60.3786722  58.2261426
  48.8764587  59.6773909  58.2557965  50.1157875  63.1625392  55.8246403
  51.0851777  62.8010086  55.1608971  49.2736033  64.0858463  55.3961932
  48.4603205  64.3923734  55.9302019  49.4217232  64.7610318  54.1137136
  50.2831140  64.3823903  53.5633913  48.2258671  64.5054556  53.2224056
  47.3242190  64.8780910  53.7088195  48.3403276  65.0632321  52.2929191
  48.0574978  63.0265286  52.9086846  48.1292710  62.4561776  53.8353584
  46.7152355  62.7174887  52.3247393  46.6452937  61.6497561  52.1190937
  45.9364899  63.0023399  53.0324469  46.5845115  63.2750885  51.3976084
  49.1478592  62.6380447  51.9415991  49.0559596  61.5807599  51.6948353
  49.0556892  63.2317992  51.0323965  50.1210619  62.8215083  52.3978080
  49.6021033  66.2384961  54.4221811  48.6256946  66.9851072  54.5400913
  50.8486792  66.6431066  54.6389297  51.6779619  66.0486904  54.6381376
  51.0713751  68.0400455  54.8998153  52.1010657  68.2932733  54.6459122
  50.4274217  68.6332729  54.2505086  50.8095471  68.4128477  56.3312320
  50.4745932  69.5663017  56.6022554  50.8627218  67.4534349  57.2456610
  51.0404152  66.4716927  57.0317441  50.6678105  67.7333143  58.6488374
  50.2949889  68.7509026  58.7706074  49.9072337  67.0655503  59.0522816
  51.9494447  67.5679651  59.4255422  53.0117560  67.9766087  58.9621568
  51.8836495  66.8789033  60.5523328  51.0522229  66.3683537  60.8507200
  53.0020735  66.7830980  61.4813139  53.8632556  67.3013465  61.0597954
  52.6737710  67.4701712  62.8129715  51.6909214  67.1372227  63.1460991
  53.3926124  67.1426312  63.5638999  52.6831104  69.0174254  62.7562671
  53.5679972  69.3443820  62.2095946  51.8151327  69.3537293  62.1890111
  52.6702349  69.7020773  64.1364831  51.6394708  69.7905502  64.4804830
  53.1927154  69.0685362  64.8535479  53.2907265  71.0347946  64.1316054
  54.2782286  71.0965946  64.3808469  52.6579527  72.1697754  63.8256677
  51.3711349  72.1589321  63.4870420  50.8585378  71.2773341  63.4595766
  50.8976696  73.0325036  63.2552997  53.3153903  73.3243450  63.8505454
  54.3038080  73.3431924  64.1035598  52.8318574  74.1911876  63.6172651
  53.3608110  65.3249744  61.6846951  53.7195999  64.8834246  62.7750553
  53.3352730  64.5846512  60.5875377  53.1755974  64.9779544  59.6597542
  53.5287140  63.1495042  60.5773536  53.9335434  62.7901168  61.5237741
  52.1784138  62.4095296  60.3670186  51.7473486  62.7761233  59.4353207
  52.3827340  60.9086365  60.2540138  51.4194867  60.4206247  60.1073164
  53.0317455  60.6920533  59.4050528  52.8437086  60.5346049  61.1674605
  51.2791339  62.6827421  61.4575761  51.1270596  63.6489490  61.5223410
  54.4687084  62.8830964  59.4213284  54.2218781  63.3395232  58.3008859
  55.5410809  62.1528971  59.6853745  55.7888446  61.7944657  60.6076402
  56.4628694  61.8105110  58.6213756  56.6314938  62.6602436  57.9592409
  57.8329000  61.4400317  59.1850317  57.8246760  60.3930846  59.4883585
  58.5821446  61.5386650  58.3990464  58.2406385  62.3084947  60.3829117
  57.6152719  63.2010147  60.3942104  58.0275315  61.7585718  61.2995841
  59.7198502  62.7435931  60.4031380  60.3135032  62.0616929  59.7943382
  59.8194174  63.7352258  59.9610498  60.2316840  62.7583957  61.7753541
  59.5985521  62.4479906  62.5119175  61.4516614  63.1424724  62.1448702
  62.3301233  63.5733400  61.2454510  62.0725899  63.6125235  60.2591518
  63.2617100  63.8650086  61.5409839  61.7909639  63.0954154  63.4288065
  61.1188587  62.7670566  64.1225709  62.7234955  63.3880008  63.7212952
  55.8369069  60.6654315  57.8450292  55.4916336  59.6326060  58.4333250
  55.6918312  60.8610032  56.5248528  56.0870666  61.6687337  56.0435945
  54.9670664  59.9618079  55.6328989  54.6734485  59.0820043  56.2051316
  53.7224726  60.6819306  55.0955503  54.0629414  61.5904622  54.5994009
  52.9853055  59.8545253  54.0935811  52.1120556  60.4034525  53.7398375
  53.6408711  59.6342294  53.2511207  52.6647044  58.9216604  54.5570324
  52.8402512  61.0103562  56.1781379  52.0934464  61.5472479  55.8406354
  55.8350003  59.4668038  54.4766534  56.6690712  60.2201121  53.9499787
  55.6456502  58.1887732  54.0845395  54.9878967  57.5582772  54.5432781
  56.3616553  57.5738733  52.9636158  56.8390358  58.4058501  52.4458432
  57.4479386  56.5765180  53.3840976  57.0158281  55.8265672  54.0470609
  57.8170656  56.0491745  52.5044652  58.5201101  57.2140912  54.0334171
  59.3611334  56.9720741  53.5915058  55.3917820  56.8140733  52.0779710
  54.5191502  56.0960808  52.5803180  55.5367467  56.9783210  50.7628311
  56.2414748  57.5859587  50.3462814  54.6949332  56.2993679  49.7937869
  53.8791355  55.8050447  50.3213518  54.0571976  57.2809725  48.8057773
  54.8362335  57.7130430  48.1774246  53.0652271  56.5416814  47.9204361
  52.6121684  57.2414575  47.2185876  53.5838602  55.7576290  47.3686185
  52.2877129  56.0952945  48.5396933  53.3700510  58.4217707  49.5546471
  52.6225078  58.0040767  50.2292980  54.1064519  58.9344052  50.1734795
  52.7122434  59.4169542  48.6587772  52.2461312  60.1964314  49.2613257
  53.4577946  59.8635495  48.0014105  51.9517188  58.9185778  48.0581039
  55.5422291  55.2767522  49.0517082  56.6031706  55.6086261  48.5066312
  55.0601729  54.0376302  49.0055411  54.2516562  53.7255201  49.5426120
  55.6563725  53.0038934  48.1696916  56.6549626  53.3114814  47.8594348
  55.8360705  51.6845372  48.9223474  54.8552546  51.2855318  49.1820084
  56.5469645  50.6995397  48.0431541  56.6755128  49.7590588  48.5796660
  55.9595055  50.5259284  47.1416637  57.5245093  51.0964197  47.7680405
  56.6137637  51.9085947  50.2226387  57.6224033  52.2449768  49.9833038
  56.1376786  52.7072237  50.7917245  56.6937347  50.6565625  51.0858340
  57.2563938  50.8759219  51.9930766  55.6873194  50.3327220  51.3513177
  57.1947437  49.8633706  50.5307209  54.7404655  52.8181795  46.9763477
  53.6118403  52.3412290  47.1186931  55.2109291  53.2120563  45.8067618
  56.1245088  53.6493970  45.6823180  54.4541549  53.0526878  44.5741663
  53.3898206  53.0133087  44.8071531  54.6391229  54.2453638  43.6245466
  54.0560915  54.0825926  42.7181686  54.2996516  55.1569465  44.1153309
  55.6931019  54.3436066  43.3650113  54.9022950  51.7557423  43.9143241
  56.1120735  51.5057398  43.7664568  53.9300091  50.9007463  43.6020613
  52.9433081  51.0972429  43.7688909  54.1687089  49.5979888  42.9920783
  55.2366116  49.3794348  42.9922929  53.4490696  48.5077042  43.8207042
  53.5800288  47.5534110  43.3114664  54.0418145  48.4232527  45.2275615
  53.5224386  47.6504549  45.7957843  55.1006576  48.1751370  45.1621862
  53.9243700  49.3829950  45.7298238  52.0565454  48.8243092  43.9351931
  51.5641115  48.4069074  43.1973865  53.7098079  49.6004963  41.5363848
  52.6940739  50.2178618  41.2086314  54.4602939  48.9161998  40.6565673
  55.3004850  48.4023169  40.9205946  54.1459925  48.8391327  39.2214616
  53.0705788  48.9990950  39.1444382  54.8465202  49.9354890  38.3801912
  54.5620956  49.7832645  37.3390662  54.3915441  51.3284782  38.7738139
  54.9068581  52.0665677  38.1597126  53.3164470  51.4167679  38.6207711
  54.6246538  51.5038298  39.8240442  56.3627963  49.8115619  38.5060286
  56.6575440  50.1070589  39.5133539  56.6410956  48.7645107  38.3861233
  57.1352826  50.6360415  37.5132294  58.2034733  50.4897606  37.6719574
  56.8731432  50.3268929  36.5010732  56.8893437  51.6892444  37.6460173
  54.5283616  47.4685361  38.6609354  55.2778269  46.6943056  39.2664682
  54.0166489  47.1813880  37.4540944  53.4114424  47.8765647  37.0166981
  54.1309005  46.0337884  36.5637890  54.4866191  45.1815095  37.1428458
  52.7666558  45.7020118  35.9553322  52.0921477  45.3410278  36.7314909
  52.3181759  46.6034945  35.5380509  52.9055693  44.7254665  34.9491078
  52.2656222  44.0007228  35.1060894  55.1192230  46.3315756  35.4468331
  55.1543056  47.4583686  34.9259006  55.9477079  45.3727582  35.0338211
  56.1999228  44.0743812  35.6848886  55.3076830  43.4478152  35.6886659
  56.5064049  44.1990639  36.7235795  57.2883830  43.4753549  34.8594445
  56.8804965  42.7433958  34.1628625  58.0028164  42.9493848  35.4924108
  57.9645217  44.5890337  34.1163429  58.3750545  44.2432177  33.1675779
  58.7932050  45.0040030  34.6897279  56.8594909  45.6256004  33.9019096
  57.2071235  46.6589696  33.8933311  56.2113141  45.4666604  32.5306872
  56.8315149  45.8313965  31.5305315  54.9940187  44.9465671  32.4636662
  54.3779148  44.8472875  33.2704156  54.4234383  44.4667125  31.2251904
  55.1913567  43.8892655  30.7104814  53.2146833  43.5835151  31.5159633
  52.7913774  43.2261617  30.5772351  53.5239607  42.7322888  32.1219850
  52.4646348  44.1602295  32.0566940  54.0040878  45.6148529  30.3170166
  53.5570500  46.6704991  30.7665557  54.1249007  45.3710021  29.0117400
  54.4681630  44.4910544  28.6262688  53.7672997  46.3670107  28.0131843
  54.3318132  47.2756545  28.2235766  54.1229128  45.8366150  26.6228730
  55.2049109  45.8207793  26.4943722  53.7742517  44.8101615  26.5142973
  53.5266417  46.6615608  25.6288024  53.7571657  46.3208734  24.7396991
  52.2920497  46.7307577  28.0721746  51.9126075  47.8702922  27.7746270
  51.4389671  45.7555002  28.3841888  51.7214281  44.8090714  28.6375232
  49.9975326  45.9771879  28.3862522  49.6972965  46.2852275  27.3848897
  49.2797980  44.6759687  28.7409837  49.6092916  43.9350291  28.0123709
  49.6701227  44.3655590  29.7104647  47.7465808  44.5450216  28.8287773
  47.3868467  45.3358900  29.4874857  47.0094627  44.7451900  27.4862008
  45.9359804  44.6362672  27.6405431  47.2210965  45.7427947  27.0997490
  47.3501431  43.9990201  26.7690117  47.4523832  43.1645587  29.3357811
  46.3733325  43.0276568  29.4136108  47.8621904  42.4281266  28.6442951
  47.9068326  43.0333441  30.3180343  49.5950509  47.1059127  29.3160946
  48.5659545  47.7460436  29.0964993  50.3572605  47.3440775  30.3842346
  51.2760572  46.9255530  30.5305592  49.9286472  48.2429091  31.4538670
  48.8542031  48.3833136  31.3357759  50.2486342  47.6042668  32.7970551
  51.3203479  47.4204456  32.8726428  49.9854553  48.2888283  33.6035131
  49.5130441  46.3378699  32.9583168  50.0881337  45.2563117  32.8580531
  48.1918808  46.4500671  33.1027061  47.6091049  45.6129590  33.1338715
  47.7644785  47.3726214  33.1815404  50.5290409  49.6356647  31.3750943
  50.5361648  50.3482833  32.3908491  51.0216048  50.0288114  30.1934236
  50.9340068  49.4804634  29.3381652  51.7372536  51.2913745  30.0156197
  52.7082434  51.2079502  30.5037654  51.9173187  51.5471607  28.5201616
  52.6222536  50.8039476  28.1468763  50.9595558  51.3479258  28.0396859
  52.3951869  52.9116623  28.0328387  51.7522709  53.6878708  28.4481234
  53.7913760  53.1988171  28.5162258  54.1078338  54.1770458  28.1551608
  53.8076842  53.1914801  29.6060924  54.4715789  52.4354648  28.1380679
  52.3036967  52.9665691  26.5676832  52.6450254  53.9408579  26.2177503
  52.9291561  52.1861563  26.1342163  51.2687921  52.8134304  26.2617649
  51.0142884  52.4678472  30.6783770  51.5710845  53.1322640  31.5585181
  49.7467742  52.6834498  30.3410163  49.1748189  52.0543389  29.7769094
  49.0820880  53.9020290  30.7904672  49.7201375  54.7380866  30.5054558
  47.7191556  54.0520484  30.1123555  47.1300200  53.1531800  30.2954098
  47.1834720  54.8827383  30.5710913  47.8129988  54.2898870  28.6031255
  48.1915037  53.3869864  28.1237867  46.8126877  54.4657078  28.2076196
  48.7190451  55.4773703  28.2246282  48.6740444  56.4935308  28.9434313
  49.4627337  55.3976482  27.2150082  48.9183749  53.9416802  32.3031108
  49.1054620  54.9954462  32.9272298  48.6071166  52.8176513  32.9214719
  48.4796455  51.9058310  32.4824538  48.4266035  52.8704956  34.3556764
  47.9022538  53.7914545  34.6105666  47.5583663  51.6960447  34.8171774
  47.8868067  50.7831894  34.3209434  47.6923758  51.5428551  35.8878237
  46.0811171  51.9364172  34.5174425  45.9565230  52.0933331  33.4455849
  45.5153212  51.0422479  34.7774851  45.4875563  53.1510801  35.2798293
  46.1362843  53.6627258  36.2246195  44.3534823  53.5933589  34.9647759
  49.7602438  52.9289663  35.0825614  49.8770468  53.6444747  36.0796842
  50.7863714  52.2613141  34.5538160  50.7117812  51.6207002  33.7635021
  52.1319945  52.4126797  35.0949298  52.1228312  52.0702130  36.1298305
  53.1060383  51.5900357  34.2789706  53.1331761  51.9596180  33.2542021
  54.4749960  51.7011584  34.8694098  55.1748095  51.1083400  34.2799852
  54.7896121  52.7443986  34.8640682  54.4599582  51.3312914  35.8948918
  52.6832506  50.2309133  34.2814159  51.9745447  50.1076270  33.6159796
  52.5687846  53.8673215  35.0543141  53.0182511  54.4093227  36.0659725
  52.3651366  54.5412612  33.9050366  51.9636247  54.1309343  33.0619109
  52.7198500  55.9577544  33.7877067  53.7788450  56.0560986  34.0248120
  52.4743296  56.4506347  32.3652585  51.4776774  56.1348244  32.0576985
  52.4753140  57.5407636  32.3729413  53.4810711  55.9712536  31.3139625
  53.4463090  54.8828802  31.2687300  53.1069957  56.4748784  29.9077368
  53.8411187  56.1168483  29.1861484  52.1199496  56.0998172  29.6378737
  53.0948012  57.5648819  29.9034071  54.9020195  56.3694781  31.7189117
  55.6068374  56.0223591  30.9632622  54.9657142  57.4543627  31.8032816
  55.1476365  55.9160205  32.6789057  51.9258468  56.8034626  34.7663602
  52.4662703  57.7425904  35.3736446  50.6293086  56.4948296  34.9138505
  50.1566229  55.7447739  34.4091737  49.7801074  57.2388490  35.8391600
  49.8220206  58.2977177  35.5817453  48.3430513  56.7524633  35.7114510
  48.1262063  56.5077390  34.6716557  48.2084645  55.8381139  36.2891339
  47.4487130  57.7436864  36.1679855  46.6026052  57.6713123  35.6792344
  50.2772588  57.1021660  37.2751848  50.3243216  58.0851712  38.0214475
  50.6586356  55.8913936  37.6740804  50.6339157  55.0546772  37.0908312
  51.1533473  55.6840451  39.0223645  50.4065203  56.0380495  39.7335412
  51.3899754  54.1898734  39.2653542  51.9578303  53.7778276  38.4308842
  52.2295149  53.9739966  40.5367682  52.3868249  52.9066126  40.6918323
  53.1939915  54.4703784  40.4248802  51.7040755  54.3920316  41.3957340
  50.1292324  53.4895887  39.3250510  49.7736846  53.3772274  38.4183969
  52.4289619  56.4770239  39.2478196  52.5517990  57.1944043  40.2414661
  53.3952308  56.3545295  38.3259408  53.3110961  55.7742029  37.4916913
  54.6746744  57.0565673  38.4417553  55.1182824  56.7628787  39.3930623
  55.6041492  56.6509041  37.3006400  55.0647914  56.7238687  36.3559568
  56.4349431  57.3547481  37.2485045  56.1569561  55.2310089  37.4558691
  55.2996352  54.5818592  37.6335189  56.8502838  54.7414264  36.1990987
  57.2243887  53.7300940  36.3608092  56.1421358  54.7380362  35.3702164
  57.6830899  55.4029375  35.9613888  57.1067529  55.1381430  38.6500713
  57.4837771  54.1192171  38.7368164  57.9420936  55.8239761  38.5052269
  56.5724695  55.4060347  39.5612651  54.5062043  58.5734519  38.4731388
  55.1994728  59.2478041  39.2376660  53.5940719  59.1385475  37.6555776
  53.0080638  58.6215894  37.0003266  53.3824822  60.5937121  37.6605728
  54.3663551  61.0514727  37.5575275  52.4821063  61.0203256  36.4902476
  51.5740365  60.4187793  36.5271976  52.1852587  62.0567083  36.6527574
  53.0662378  60.9109905  35.0772560  53.5518363  59.9410034  34.9680353
  52.2521559  60.9425771  34.3531573  54.0873692  62.0277735  34.7384815
  54.1689701  63.0402506  35.4938287  54.8051725  61.8853172  33.7111307
  52.7524708  61.0724296  38.9632889  53.1898210  62.0762480  39.5363825
  51.7040648  60.3739627  39.4241848  51.2699324  59.6109496  38.9052339
  51.0750576  60.6359100  40.7200708  50.6822085  61.6525734  40.7312106
  49.9603479  59.6387392  40.9107710  49.3965596  59.5895120  39.9798481
  50.4138439  58.6584211  41.0601459  48.9952104  59.8606113  42.0101006
  49.3268384  59.5337315  43.3279384  50.3179672  59.1644612  43.5440704
  48.4141104  59.6716405  44.3683151  48.6956831  59.4147432  45.3786307
  47.1419073  60.1419189  44.0943759  46.1925565  60.3156696  45.0973877
  46.3497052  59.6647591  45.8124436  46.7834975  60.4574991  42.7763196
  45.7863922  60.8107020  42.5584209  47.7126390  60.3151851  41.7459524
  47.4304807  60.5613990  40.7328944  52.0753003  60.5363987  41.8550021
  52.0899043  61.3627857  42.7752854  52.8734165  59.4856350  41.8460503
  52.8836356  58.7565145  41.1322737  53.8250756  59.3251099  42.9242018
  53.2939920  59.3597585  43.8758607  54.5095731  57.9610541  42.8053368
  55.2256971  57.8413356  43.6180132  53.7605709  57.1714774  42.8629519
  55.0306828  57.8972822  41.8500233  54.8356878  60.4727248  42.9485302
  55.0594450  61.0824569  44.0041525  55.3748647  60.8470190  41.7789349
  55.1109072  60.4482516  40.8781796  56.4093760  61.8814802  41.7003892
  57.2228360  61.5844973  42.3627592  56.9243161  61.9888116  40.2592346
  57.0326896  60.9851964  39.8470494  56.1766024  62.5029309  39.6547459
  58.2320426  62.7098825  40.1300433  58.3309544  63.9981775  39.6394577
  59.6012427  64.3670060  39.6514178  59.9805645  65.3277266  39.3371139
  60.3311377  63.3611216  40.1137638  61.3446070  63.3667794  40.2253835
  59.4997542  62.3098829  40.4184989  59.7966544  61.3489944  40.8122306
  55.9108926  63.2434509  42.1887693  56.6646847  63.9912410  42.8125387
  54.6497109  63.5871510  41.9198771  53.9904616  63.0097871  41.3978060
  54.1187752  64.8683540  42.3797717  54.7595552  65.6433826  41.9596234
  52.6642798  65.0362635  41.9217196  52.2547594  64.0395653  41.7568965
  52.1075296  65.4769117  42.7488691  52.3739343  65.8600061  40.6865141
  52.9478955  66.7852380  40.7208734  52.6993693  65.3162625  39.7998783
  50.8638248  66.1887903  40.5700866  50.2732633  65.2739482  40.5228632
  50.5223219  66.7442301  41.4437600  50.6839442  67.0030635  39.3190122
  51.5063191  67.2156717  38.7552894  49.4933883  67.4620825  38.9103289
  48.3708568  67.2039903  39.5734861  48.3981606  66.6398227  40.4228473
  47.4820612  67.5703922  39.2325434  49.4485443  68.1734896  37.7864775
  50.3050839  68.3553150  37.2631798  48.5573573  68.5372696  37.4486019
  54.1146409  64.9550952  43.8973280  54.2561498  66.0438264  44.4646132
  53.9729590  63.8199651  44.5745073  53.9412282  62.8945367  44.1476391
  53.8492738  63.8282661  46.0195053  53.2322986  64.6843824  46.2944445
  53.1861037  62.5277336  46.4652930  53.0877661  62.5231717  47.5509610
  52.1978563  62.4485569  46.0115142  53.7973655  61.6818189  46.1525611
  55.1718208  64.0297132  46.7350906  55.1758077  64.2766447  47.9433749
  56.2841123  63.9831425  46.0160886  56.3178641  63.7388198  45.0266033
  57.5740444  64.2874396  46.6096283  57.6825958  63.6784539  47.5068451
  58.6811332  63.9780949  45.6048839  58.2487597  64.0217355  44.6057355
  59.4225424  64.7751341  45.6664059  59.4054782  62.6575801  45.7414526
  60.0773499  62.6809913  46.5992693  58.6930948  61.8520242  45.9173121
  60.2016748  62.3963044  44.4444457  60.4333264  61.3337907  44.3750468
  59.5773430  62.6428074  43.5860978  61.5024848  63.1989921  44.3656116
  61.3772731  64.1439788  44.8941977  62.2965740  62.6518597  44.8740302
  61.9190324  63.4755072  42.9310742  62.7955046  64.0356660  42.9257259
  62.0812947  62.5746185  42.4364678  61.1666451  64.0051877  42.4470969
  57.6723657  65.7563138  46.9902314  58.5332566  66.1294568  47.7926105
  56.8269082  66.6023830  46.4126750  56.0677517  66.3149168  45.7944795
  56.9197791  68.0383762  46.6217027  57.9465039  68.2493730  46.9198410
  56.5835700  68.7740399  45.3204393  55.5698200  68.5173201  45.0138715
  56.5987119  69.8492154  45.5011335  57.5522448  68.4402006  44.1865145
  58.7692072  68.6210480  44.3003985  57.0051774  67.9381511  43.0856378
  57.5953490  67.6854334  42.2922839  55.9952344  67.8053778  43.0330793
  56.0304249  68.5364174  47.7429774  55.5754483  69.6899680  47.6906503
  55.7299742  67.7097975  48.7410491  56.0354860  66.7374717  48.7851395
  54.9185252  68.1384889  49.8813864  54.5246251  69.1375172  49.6930723
  53.6800220  67.2309798  50.0642799  54.0047813  66.2566381  50.4300852
  52.7326271  67.8450477  51.0500590  51.8636905  67.1979599  51.1718356
  53.2339811  67.9640637  52.0108730  52.4104724  68.8207152  50.6854614
  52.9643766  67.0874971  48.7263751  52.5602479  68.0599225  48.4444197
  53.6995241  66.8166735  47.9689539  51.8542974  66.0850833  48.6892813
  51.4157850  66.0647467  47.6916254  52.2470473  65.0983332  48.9328397
  51.0898941  66.3609632  49.4164779  55.7989027  68.2138037  51.1342592
  56.6763079  67.3634920  51.3196813  55.6043691  69.2649507  51.9558136
  54.9527721  70.0164197  51.7305566  56.2792636  69.4663599  53.2426705
  57.1165833  68.7701106  53.2849880  56.7724956  70.8980659  53.3555648
  55.9562954  71.5686458  53.0863904  57.0192880  71.0986571  54.3982621
  57.9904085  71.2414315  52.4908068  58.5694568  70.3577826  52.2243829
  57.5412323  71.8471855  51.1501746  58.4168888  72.0856089  50.5467070
  56.9181487  71.1287357  50.6172040  56.9696055  72.7568638  51.3347609
  58.8594708  72.1668147  53.3119198  59.7436428  72.4406201  52.7365343
  58.2969492  73.0655661  53.5633844  59.1650581  71.6618916  54.2280519
  55.3277721  69.1938113  54.4164376  54.1730978  69.6421568  54.3858992
  55.7995175  68.4765534  55.4755747  56.6884430  67.9771479  55.4430698
  55.1058076  68.3318660  56.7744342  54.0802760  68.6979951  56.7270256
  55.0203989  66.8803141  57.1418580  56.0058052  66.5312601  57.4532977
  54.3571281  66.7666098  57.9999222  54.4949108  65.9646139  55.9500335
  53.5098383  66.3680884  55.3462955  55.0065720  64.7468556  55.7204045
  54.5748818  64.1336916  55.0292175  55.8293450  64.4335475  56.2365359
  55.8902020  69.1615517  57.8285415  56.6204820  70.0795806  57.4641308
  55.7814427  68.8289937  59.1170392  55.1679341  68.0768894  59.4300253
  56.5049124  69.4748959  60.2368262  57.4695526  69.7871842  59.8356502
  55.8471315  70.7382855  60.7902836  55.0756445  70.4345927  61.4974219
  56.5983741  71.2897981  61.3551325  55.2047927  71.7116179  59.7691171
  55.5022537  72.7344820  60.0003332  55.5761700  71.4904011  58.7688556
  53.6962003  71.6051680  59.7868500  53.3858837  70.5600102  59.7899921
  53.2906086  72.0611299  60.6901678  53.1856973  72.2924076  58.5867386
  53.2892055  73.3683147  58.7267529  53.8075950  72.0207738  57.7341342
  51.8139949  71.9944241  58.2752269  51.3798855  72.8131786  57.8026688
  51.7732314  71.1683315  57.6445357  51.2961272  71.7869602  59.1528126
  56.6224330  68.4551882  61.3800633  55.6871631  68.3043263  62.2039400
  57.0860319  66.6693334  60.9693449  57.9688714  66.2550990  59.8686608
  58.9549256  66.7151189  59.9397653  57.5609324  66.5240794  58.8940464
  58.0261269  64.7646632  60.0646555  58.8971346  64.3241913  59.5788507
  57.1477260  64.2673864  59.6540636  58.0945929  64.6358963  61.5628348
  59.0993198  64.8325804  61.9382016  57.8216838  63.6338026  61.8934371
  57.0944440  65.6827341  62.0532089  56.1022651  65.2766720  62.2490727
  57.5180224  66.2780523  63.3892375  58.3354834  67.1892696  63.4371399
  56.9558689  65.7637859  64.4763656  56.2504418  65.0272570  64.4678888
  57.3279264  66.2389956  65.7986632  58.3994734  66.4373600  65.8053442
  56.6137569  67.5532629  66.1429848  57.1376901  68.0208891  66.9763231
  56.7041701  68.2269026  65.2905337  55.1419537  67.4349473  66.5075776
  54.5903299  67.0339849  65.6574709  55.0284753  66.7229288  67.3252139
  54.5340870  68.7766271  66.9171315  55.2471727  69.8042757  66.8586405
  53.3420077  68.8047496  67.2943914  57.0051708  65.1736969  66.8302744
  56.0106947  64.4615030  66.7088575  57.8662270  65.0643944  67.8339722
  58.6979753  65.6469136  67.9344813  57.6910528  64.0842497  68.8943327
  57.6507994  63.0884287  68.4521594  58.8764714  64.1481729  69.8777612
  58.8378777  65.0885945  70.4282444  58.7916283  63.0138337  70.8835843
  59.6360681  63.0727017  71.5704359  57.8603762  63.0941236  71.4442393
  58.8180355  62.0588778  70.3587768  60.1837606  64.0843672  69.1007608
  61.0226772  64.1292639  69.7958157  60.2275935  63.1516622  68.5387883
  60.2388960  64.9261874  68.4105435  56.3883787  64.3613264  69.6417326
  55.9378028  65.5033009  69.7035748  55.7814571  63.3088740  70.1898795
  56.1360974  62.3549733  70.1243529  54.5326455  63.4330591  70.9467135
  54.0317199  64.3396249  70.6079791  53.6404301  62.2056985  70.7173197
  54.1947510  61.3056513  70.9842528  52.7788924  62.2593486  71.3829139
  53.1566552  62.0858858  69.2814518  53.4374043  61.1018822  68.5985323
  52.4151044  63.0876364  68.8231124  52.0554643  63.0613848  67.8688520
  52.2062938  63.8845818  69.4237332  54.8232787  63.5322413  72.4458484
  56.0137411  63.6094583  72.8192327  53.7609029  63.6996318  73.2607514
  52.7985632  63.7613993  72.9284202  53.8969469  63.8069029  74.6811605
  54.7146124  63.1465101  74.9715970  54.2581147  65.2112683  75.2007899
  54.4779300  65.1482634  76.2664295  55.1700931  65.5464498  74.7067234
  53.1619176  66.2561095  74.9814071  53.1231742  66.5551848  73.9343360
  52.1845890  65.8434551  75.2311413  53.4778932  67.4539260  75.8682793
  52.6244699  67.9101613  76.6284055  54.7295079  67.9821204  75.7811849
  55.4111336  67.5764451  75.1390002  54.9859998  68.7828294  76.3578580
  52.5641962  63.4673578  75.2594630  51.7372092  62.8299615  74.6077880
  52.3392472  63.8512714  76.5295958  53.0170869  64.3270513  77.1247360
  51.0694580  63.5935369  77.1323705  50.8168060  62.5507877  76.9406101
  51.0567223  63.7856705  78.6612598  50.0858380  63.4731832  79.0463122
  51.8031828  63.1267494  79.1044728  51.3307895  65.2208596  79.1187896
  50.5379486  65.8678520  78.7439839  51.2848573  65.2586782  80.2072077
  52.6835707  65.7755062  78.6594498  52.7699012  65.6560242  77.5793428
  52.7195422  66.8456785  78.8661266  53.8772794  65.0928243  79.3374785
  53.8037322  65.2155424  80.4179289  53.8501159  64.0216910  79.1352172
  55.1609027  65.6566169  78.8590988  55.7950375  64.8831850  78.5756253
  54.9848284  66.2770671  78.0435840  55.6046019  66.2060253  79.6225216
  50.0818037  64.5869001  76.5317155  50.4743711  65.7695572  76.3294284
  48.9222454  64.1741535  76.2711975  48.8568430  45.2988575  44.3985382
  47.9230457  44.2224037  44.8715041  47.6790350  44.1925913  46.3586702
  46.6789912  44.2032887  44.0440084  48.7124084  42.8612211  44.4736480
  49.2837125  41.6688906  45.4445860  50.3416764  42.1304774  46.4145984
  48.1232851  40.8534132  46.0122045  50.0837790  40.7467505  44.3984760
  49.5301880  40.1989827  43.1937663  49.6612989  40.8007672  42.3322872
  48.5078403  39.9407323  43.2917104  50.3142761  38.9039241  42.9748258
  49.7908148  38.3169708  42.2656325  51.6289080  39.1971650  42.4764897
  52.6089444  38.6213712  43.3365434  52.9305529  37.6883234  42.9525242
  53.6642042  39.6215474  43.5862279  53.4276762  40.9307036  43.7638750
  52.4935772  41.4685477  43.7475411  54.5834579  41.5919264  43.9899793
  55.5870540  40.6961682  43.9597618  57.0590536  40.7692654  44.1246256
  57.6695065  41.9777843  44.3679797  57.1115991  42.8125617  44.4774598
  58.6747491  42.0306012  44.4371091  57.7358534  39.5820945  44.0260946
  57.1113436  38.3991096  43.7916523  57.6658809  37.4788912  43.7167151
  55.7776992  38.2656409  43.6347965  54.9799042  39.3784276  43.6966923
  50.4700307  38.1332423  44.2880429  49.8822880  38.4455474  45.1117571
  50.2485295  36.7425800  44.0458436  50.5957742  36.2270846  44.7866369
  51.9158922  38.3450858  44.6600305  52.1363101  39.2248011  45.2068375
  52.4911537  37.2173460  45.3205198  51.8569422  36.8582179  45.9560446
  45.6896611  43.1535152  47.3489901  46.9892504  35.3025950  58.6636060
  46.5848134  36.0658588  58.0028247  46.2144749  34.5604523  58.8650134
  47.3179903  35.7463975  59.6098097  48.1031801  34.6227046  58.0102732
  48.1198568  33.2086882  58.0153164  46.8349232  32.7139564  57.7053163
  46.5641285  32.9456569  56.6692110  46.9184065  31.6319424  57.8231605
  46.0837030  33.1099534  58.3973117  49.2072136  35.3199087  57.3455098
  50.0554153  34.6733897  56.8460861  49.2973411  36.7649987  57.2739136
  48.2992259  37.7965660  57.8470444  50.4389919  37.6149835  56.6054107
  50.2408003  37.5721504  55.0537179  48.7704175  37.7598729  54.6305374
  48.4865391  37.7210146  53.1152038  47.9308195  38.9783326  52.5940865
  47.8195367  38.9659379  51.5730721  47.0094079  39.1744016  53.0077996
  48.5390727  39.7737119  52.8327407  47.7413671  36.9681017  52.8461333
  49.3898048  37.5645540  52.5211918  48.3798373  38.6927090  55.0569105
  48.1815396  36.9466032  55.0642496  50.6001090  36.6114898  54.6795731
  50.8724726  38.3691013  54.6324480  51.7888538  37.0497719  57.1166404
  51.9227076  36.8445176  58.4915188  53.1345953  36.3775738  59.0020018
  54.2057836  36.0977337  58.1441404  54.0781374  36.2965310  56.7679301
  52.8635248  36.7798551  56.2569357  52.7812385  36.9238060  55.1850994
  54.8947427  36.0775462  56.0871876  55.1375558  35.7254396  58.5590702
  53.2416843  36.2350533  60.0725445  51.1003563  37.0442826  59.1711645
  50.3283303  39.1267578  57.1975268  48.9699477  39.1512319  58.0194213
  48.0156297  40.3181978  58.1673121  48.4438986  41.6248386  58.0972159
  49.7704368  41.9024254  57.8826723  47.5199130  42.6406590  58.2520336
  47.8457039  43.6742356  58.2065499  46.1953954  42.3103633  58.4687401
  45.4725159  43.1065181  58.6080550  45.7920451  40.9836197  58.5286903
  44.4871072  40.6611633  58.7318256  46.7040540  39.9701569  58.3606816
  46.3840630  38.9357687  58.4010765  87.8988070  18.8662400  48.1590900
  98.2190710   7.6782670  50.6180800  16.9598840  16.7933490  19.1669910
  75.6106600  11.1198140  25.8671510  22.9702430   8.9925870  15.8648080
   4.4186840  38.8469630  81.0016990  30.4080410  74.8360280  51.7868980
   2.7764920  88.8150280  30.0221200   4.0163420  36.6792270  91.3821570
  49.3450930  26.3762910  25.1329380   9.6009300  62.0207150  28.8663820
  19.7624010  81.4218700  11.5538640  44.9848650 101.9263350  16.4690070
  84.3268100  15.5715210  42.1698780   9.8402510  69.9428850  88.2481030
  11.0551780  21.1283180  86.8770520  16.9776190  91.2576050  84.5412750
  25.7623200  21.0309300   6.2533330  93.0018880  19.4738530  30.3683370
  82.0853670  96.1283260 100.1250780 101.2671760  20.8066190   3.4039760
  67.3295780  76.7890590  24.7332700   7.3109900  86.3394570  21.6347260
  58.7798930  70.3318730  77.0912360  73.4918950  81.1419470 102.3189280
  15.7702180  46.6843440  47.5590990  36.6788410  19.4738530  86.6913840
  18.3481000  70.1068690  70.9152720  70.7238730  85.4881490  53.4957100
  24.9555950  70.4416510  36.6777700  74.2108310  95.7974860  91.6305650
  84.6546230  64.3796200  64.5874950  77.6983130  81.1256130  98.0351710
  16.0678810  62.5942150  88.6332260  32.7676440  77.3912810  31.9581200
  13.9255350  51.9880970  39.2045620  48.5552290  76.7890590  62.2819680
  80.7884250  52.4455400  89.7558350  94.1406670  38.7296120  23.6380730
  34.8422300  43.8198660  88.6332260  22.2349320  49.3832630  55.4464380
  11.0065310  95.5634080   5.9589210   4.3473260  26.4526160  88.1667780
  13.9987320  57.8080630  59.9230580 102.2819590  47.4405070  52.0884640
  51.6239210  19.9114910  62.6728890  47.1496280   5.6976680  66.4150800
  42.6370520  89.5134170  77.5780730  81.9388900  54.0372990  26.6456190
  64.7665830  75.1736090   6.9113480  65.8014470  91.7695730  55.3887390
  15.0603380  76.8656960  84.8479260  64.3237220  17.9548400   3.2078790
  77.2583260   9.4531420  12.9781270  13.5034370 100.3270400   8.3560720
  42.4323260  35.4359900  18.7013900  65.5524610  15.5715210  23.3955290
  80.5165620  86.0859160  70.5031230  85.7338400  79.8972950  70.4893670
  71.0606160  88.1467500  90.1561920  27.6253770 102.7334010  79.9385080
  82.7273600 102.2213130  39.3616250  83.4821470  42.5446200  98.0102420
  49.3450930  45.1506400   6.3585890  39.3023490  56.2826210  87.5754110
  67.8127080  84.5061960  32.4012330  64.7077980  61.3189690  22.9128460
  35.7342330  54.3420470  19.1669910  87.5520670  14.7755590   7.2899080
  70.3163420  39.8425830  31.9581200  14.8624690  45.5392090  98.3920210
  21.7335940  78.6951770  99.9193400  76.8651420  92.1379670  23.8208070
  66.9594910   4.7998990  70.4893670  71.0606160  50.5980520  71.3818430
  98.1118220  25.4003770  39.4093870  26.2105160  64.3776370  72.7920540
  76.7290300  66.9341600  21.2443440  83.5076100  28.6661580  14.5397660
  72.0373130   8.0942290 101.3427000  36.1144890  24.0139300  67.4394480
  55.4920500  31.6549940  19.1088190  34.8422300  25.0455170  51.0845280
  15.3932200  77.6617580  34.3859660  42.2681790  99.2301880  82.7482400
  99.5763930  38.3316990  52.2123600   9.6806210  30.5120780  55.0995250
  44.8060870  55.3187850  75.5989240  73.8641840  21.3253940  63.2833830
 102.0218940  22.6284930  51.4282330  94.4396680  14.5992150  24.1780160
  85.0986060  55.3274020  85.4135470  20.4059830  48.1598110  77.5673910
  35.7333780  28.5685970  60.2046200   7.2573890  92.8674830  94.3732730
  93.0018880  75.7969000  30.3683370  18.5952110   9.4913090  16.1321210
  47.5209260  40.9164010  92.6694890  11.0551780  21.1283180  11.7796560
  20.5426490  71.1519300  55.5324420  76.8651420  35.8149200   5.0464580
  36.8500780  98.7944600  95.5358360  67.9851650  29.1991080  53.8546250
  48.0163360  97.1139720 103.1733040   3.9691320  96.3271700  20.5426490
  92.6385330  58.8740920  63.2833830   7.1099480  66.8179520  30.7702180
  22.8033660  39.2347820  12.7733640  38.0818360   7.0858050   6.8970000
  47.1059250   8.0565730  64.5874950  88.3548540  91.9198310  41.4757590
  47.2549061  75.1872007  50.7346096  47.6202003  74.3181757  50.9007043
  48.0102880  75.7744322  50.7627001  35.7992177  55.2109423  49.3441057
  36.1645120  54.3419172  49.5102004  36.5545996  55.7981738  49.3721961
  55.3746671  62.4584176  79.5554553  55.7399614  61.5893926  79.7215501
  56.1300491  63.0456492  79.5835458  31.3263209  38.1075288  60.5824562
  31.6916152  37.2385038  60.7485510  32.0817029  38.6947603  60.6105467
  33.0989625  45.8783846  61.7957559  33.4642568  45.0093596  61.9618507
  33.8543444  46.4656161  61.8238464  33.8734640  48.1174428  69.7499901
  34.2387583  47.2484178  69.9160848  34.6288460  48.7046743  69.7780806
  61.4804474  29.0434776  60.8086538  61.8457417  28.1744526  60.9747485
  62.2358293  29.6307091  60.8367443  45.7463632  45.3270669  47.9177400
  46.1116574  44.4580419  48.0838347  46.5017451  45.9142985  47.9458305
  68.8651360  44.7082419  51.9484221  69.2304303  43.8392169  52.1145168
  69.6205180  45.2954734  51.9765126  44.1055381  52.2634047  66.8927078
  44.4708323  51.3943796  67.0588025  44.8609200  52.8506362  66.9207983
  65.6368396  45.9537496  62.2110314  66.0021339  45.0847246  62.3771261
  66.3922216  46.5409811  62.2391219  52.5977047  33.9733729  23.4568867
  52.9629990  33.1043479  23.6229814  53.3530867  34.5606044  23.4849772
  40.5939476  46.9619534  65.4290666  40.9592418  46.0929284  65.5951613
  41.3493295  47.5491849  65.4571571  53.8776988  48.4022957  32.9674314
  54.2429931  47.5332707  33.1335261  54.6330807  48.9895273  32.9955219
  50.3711576  38.6305588  48.6750378  50.7364519  37.7615338  48.8411325
  51.1265395  39.2177903  48.7031283  66.4572447  46.7925872  42.9135671
  66.8225390  45.9235622  43.0796618  67.2126266  47.3798188  42.9416576
  26.3281736  49.2374352  61.0093698  26.6934679  48.3684102  61.1754645
  27.0835556  49.8246667  61.0374603  45.1572616  40.1564581  53.6375690
  45.5225559  39.2874331  53.8036638  45.9126436  40.7436896  53.6656595
  49.8817352  42.4656818  32.9110937  50.2470295  41.5966568  33.0771884
  50.6371172  43.0529134  32.9391842  28.6469178  44.1506704  47.0855464
  29.0122121  43.2816454  47.2516411  29.4022998  44.7379019  47.1136369
  53.1872011  83.3673269  48.4505282  53.5524954  82.4983019  48.6166229
  53.9425830  83.9545585  48.4786187  46.9424606  51.7790783  67.3977735
  47.3077549  50.9100533  67.5638682  47.6978426  52.3663099  67.4258640
  51.1681298  38.5604649  22.9157766  51.5334240  37.6914399  23.0818713
  51.9235117  39.1476965  22.9438671  52.9708319  27.2260067  55.6995287
  53.3361262  26.3569817  55.8656234  53.7262139  27.8132383  55.7276192
  57.7312460  44.3911421  52.3755412  58.0965402  43.5221170  52.5416359
  58.4866279  44.9783736  52.4036317  63.2682671  38.6851925  52.3270568
  63.6335614  37.8161675  52.4931515  64.0236491  39.2724241  52.3551473
  27.5020633  47.9269847  53.2539933  27.8673576  47.0579597  53.4200880
  28.2574452  48.5142163  53.2820838  56.4758441  28.9310372  56.1338068
  56.8411384  28.0620122  56.2999015  57.2312261  29.5182688  56.1618973
  43.8730695  54.5291499  62.7649566  44.2383638  53.6601249  62.9310514
  44.6284514  55.1163815  62.7930471  35.2953443  51.4408521  48.6438679
  35.6606386  50.5718271  48.8099626  36.0507262  52.0280836  48.6719584
  36.0035535  79.6605630  51.6919404  36.3688478  78.7915379  51.8580351
  36.7589355  80.2477945  51.7200309  46.7529514  52.9132322  44.7435128
  47.1182456  52.0442071  44.9096075  47.5083333  53.5004637  44.7716033
  44.2929040  46.7908873  43.9450744  44.6581983  45.9218623  44.1111691
  45.0482860  47.3781189  43.9731649  45.8409999  47.4932399  32.1589617
  46.2062942  46.6242149  32.3250564  46.5963819  48.0804715  32.1870522
  68.4919857  61.7003279  38.9138368  68.8572800  60.8313029  39.0799315
  69.2473677  62.2875594  38.9419273  44.4014286  44.5379555  45.5770736
  44.7667229  43.6689305  45.7431683  45.1568106  45.1251870  45.6051641
  48.2083087  50.6952627  29.1543118  48.5736029  49.8262377  29.3204065
  48.9636906  51.2824942  29.1824023  50.9670152  50.7989304  39.1088089
  51.3323095  49.9299054  39.2749036  51.7223971  51.3861619  39.1368994
  47.5803813  35.3361280  29.6865044  47.9456755  34.4671029  29.8525991
  48.3357632  35.9233595  29.7145949  32.4810343  43.7605784  63.6289574
  32.8463286  42.8915534  63.7950521  33.2364162  44.3478099  63.6570479
  28.2391169  39.1877577  58.1671015  28.6044111  38.3187327  58.3331962
  28.9944988  39.7749893  58.1951920  48.5903357  60.3041873  37.6949351
  48.9556299  59.4351622  37.8610299  49.3457176  60.8914188  37.7230256
  36.1270600  35.1573642  50.5750545  36.4923543  34.2883392  50.7411492
  36.8824420  35.7445958  50.6031450  41.1338538  45.0090854  52.4853182
  41.4991481  44.1400604  52.6514130  41.8892357  45.5963170  52.5134087
  28.6557361  38.2822783  68.4536560  29.0210304  37.4132533  68.6197507
  29.4111180  38.8695099  68.4817465  51.8691811  28.6837957  61.7040992
  52.2344754  27.8147706  61.8701939  52.6245631  29.2710272  61.7321896
  43.3975799  47.0840366  50.0643517  43.7628741  46.2150116  50.2304464
  44.1529618  47.6712681  50.0924422  52.9082180  35.0973020  67.5891587
  53.2735123  34.2282770  67.7552534  53.6635999  35.6845336  67.6172492
  60.3762328  43.5283462  44.0611902  60.7415271  42.6593212  44.2272849
  61.1316147  44.1155777  44.0892807  65.4710982  46.9194342  35.8683462
  65.8363925  46.0504092  36.0344409  66.2264802  47.5066657  35.8964367
  30.9616407  53.6779872  58.8150493  31.3269350  52.8089622  58.9811440
  31.7170226  54.2652187  58.8431398  67.3032482  49.1400731  45.9701491
  67.6685425  48.2710481  46.1362438  68.0586302  49.7273046  45.9982396
  50.9696064  49.2354126  36.7547531  51.3349007  48.3663876  36.9208478
  51.7249883  49.8226441  36.7828436  54.4158741  33.1725486  67.6709154
  54.7811684  32.3035236  67.8370101  55.1712561  33.7597801  67.6990059
  54.6668699  34.3150284  45.8145387  55.0321641  33.4460034  45.9806334
  55.4222518  34.9022599  45.8426292  59.7485651  51.2829693  21.9994843
  60.1138593  50.4139443  22.1655790  60.5039470  51.8702009  22.0275748
  60.5150047  37.4291578  58.0173627  60.8802990  36.5601327  58.1834575
  61.2703867  38.0163893  58.0454532  67.5106472  52.8699951  45.7003335
  67.8759415  52.0009701  45.8664282  68.2660292  53.4572266  45.7284240
  43.4337299  57.3062348  40.3696289  43.7990241  56.4372098  40.5357236
  44.1891118  57.8934663  40.3977194  49.0730555  44.0377986  37.5555454
  49.4383498  43.1687736  37.7216401  49.8284375  44.6250301  37.5836359
  62.7272273  44.6930518  33.5219185  63.0925216  43.8240268  33.6880132
  63.4826092  45.2802834  33.5500090  43.6064717  43.8092460  74.8518168
  43.9717660  42.9402210  75.0179115  44.3618537  44.3964775  74.8799073
  37.9239078  54.8263741  47.3674981  38.2892020  53.9573491  47.5335928
  38.6792897  55.4136056  47.3955886  27.5642709  38.6800367  47.8317159
  27.9295652  37.8110117  47.9978106  28.3196528  39.2672683  47.8598064
  58.6574266  38.3295975  60.2095827  59.0227208  37.4605725  60.3756774
  59.4128085  38.9168290  60.2376732  55.8019811  44.3496672  44.6278358
  56.1672754  43.4806422  44.7939305  56.5573630  44.9368987  44.6559263
  39.7122111  41.3896040  71.7018219  40.0775054  40.5205790  71.8679166
  40.4675930  41.9768356  71.7299124  50.6866181  71.7079801  54.4035493
  51.0519123  70.8389550  54.5696440  51.4420000  72.2952116  54.4316398
  64.0266422  44.8221369  37.3733219  64.3919365  43.9531119  37.5394166
  64.7820242  45.4093685  37.4014124  56.5377121  64.6570028  34.3172746
  56.9030064  63.7879777  34.4833693  57.2930941  65.2442343  34.3453651
  63.7694531  53.0234509  73.6108000  64.1347474  52.1544258  73.7768947
  64.5248351  53.6106824  73.6388905  46.9994226  50.4599918  31.5560118
  47.3647168  49.5909668  31.7221065  47.7548045  51.0472233  31.5841023
  49.2870809  39.9564020  39.4451900  49.6523752  39.0873769  39.6112847
  50.0424629  40.5436335  39.4732805  43.9503786  54.6964174  65.5908662
  44.3156729  53.8273924  65.7569609  44.7057606  55.2836489  65.6189567
  62.2822338  61.9064150  72.6094893  62.6475281  61.0373900  72.7755840
  63.0376158  62.4936466  72.6375798  58.5057693  64.2031802  36.3107853
  58.8710636  63.3341552  36.4768800  59.2611513  64.7904117  36.3388758
  48.3404172  36.2645379  36.7855474  48.7057115  35.3955129  36.9516421
  49.0957992  36.8517695  36.8136379  60.5695810  38.8732696  47.6858198
  60.9348752  38.0042446  47.8519145  61.3249629  39.4605011  47.7139103
  66.2295183  43.9495130  39.3043862  66.5948126  43.0804880  39.4704809
  66.9849003  44.5367445  39.3324767  32.6788154  65.9811406  63.5781173
  33.0441097  65.1121156  63.7442120  33.4341973  66.5683721  63.6062078
  63.7643274  36.7454183  56.7622593  64.1296217  35.8763933  56.9283540
  64.5197093  37.3326498  56.7903498  66.9529081  44.1185323  60.4913020
  67.3182024  43.2495073  60.6573967  67.7082900  44.7057639  60.5193925
  53.8879109  34.5580217  20.6354116  54.2532052  33.6889967  20.8015063
  54.6432929  35.1452533  20.6635021  61.0165132  40.4358018  35.2437462
  61.3818075  39.5667768  35.4098409  61.7718952  41.0230333  35.2718367
  43.5955980  29.1919153  64.4919016  43.9608922  28.3228903  64.6579963
  44.3509799  29.7791469  64.5199921  61.1893139  42.8903842  34.7742163
  61.5546082  42.0213592  34.9403111  61.9446959  43.4776157  34.8023068
  50.4869006  40.8524206  29.0694964  50.8521949  39.9833956  29.2355911
  51.2422825  41.4396521  29.0975869 102.2564960  98.8676670  98.0102420
 102.1759010  97.9531280  97.7394130 101.8429380  99.3643740  97.3042130
 100.3883000 100.6455690  99.8911690  99.6125100 100.1656130 100.1810260
 101.0395930  99.9661340  99.7167850  94.4048830 100.9575500 100.7687450
  93.5733710 100.7024210 101.1683960  95.0129810 101.0286270 101.5045370
  92.8140780  95.9177390  94.5529840  91.9257480  96.2593360  94.4509720
  93.0981970  95.7177710  93.6610670  90.7773790  98.5183040 100.4369540
  91.3489900  97.7505240 100.4373180  90.7775330  98.8171800  99.5276150
  99.8291990 103.3212880  99.8981850  99.7600270 102.3802820  99.7370980
 100.5911850 103.4114290 100.4704420  92.0198660  93.9267400 102.2238470
  91.8401500  93.0293150 102.5041230  91.6178740  94.4739270 102.8985420
 100.8597160  96.1283260 100.1250780 101.2361980  95.2555140 100.0124450
 100.7616670  96.4641960  99.2341220  94.9902170  94.5008890  95.5868220
  95.0968920  95.4012620  95.8936980  94.0794530  94.4526860  95.2962870
  92.6385330  96.4227900 100.8320810  93.3195440  96.6866270 101.4508210
  92.3233380  95.5828770 101.1658820  96.8309900  97.4695260  99.9193400
  97.3388120  97.9676230 100.5598420  97.3623140  96.6930460  99.7432760
 101.5017090 102.2213130  95.6846720 100.8834360 102.6862580  95.1209440
 102.0140340 102.9140610  96.1016230  96.3648850 101.7489000 102.3630320
  96.0318230 102.3757920 103.0051390  96.5415530 102.2750880 101.5831990
  94.7961330  93.8203780 102.1927270  95.1378140  94.6645830 101.8981140
  93.8577140  93.9687520 102.3092610  90.8700290 102.9069660  93.0586350
  90.4928270 103.3956760  92.3271250  91.1273360 103.5794940  93.6892880
  98.4789220  91.3086050  98.5171860  98.7864200  90.7532940  97.8007360
  97.5489920  91.4430510  98.3344850 100.8669980  99.3734880  95.2531980
  99.9399260  99.3072260  95.4820450 101.0194800 100.3115010  95.1387220
 100.8539060  95.6451880  92.2499140  99.9142730  95.8065840  92.3351600
 101.1722320  96.3637560  91.7035130  96.4726620  99.8999620  98.0351710
  96.0683620  99.1876870  97.5397610  96.5589740  99.5552860  98.9239750
  96.9408320 103.5867180 100.1990920  96.6436610 102.9812650  99.5198700
  97.8908140 103.6244490 100.0880280  95.1855240  96.6742830 101.8150750
  95.7369830  96.7838170 101.0404000  95.6998750  97.0480430 102.5305980
  93.1731250  98.7944600  95.5358360  93.0528850  99.5206690  94.9239630
  92.8632140  98.0247510  95.0586270  90.8116620 101.9659740 101.3427000
  90.8897040 102.1008510 100.3982720  91.4258300 101.2575630 101.5355120
  95.6394910  92.1379670  98.9182030  95.1963060  92.9189210  98.5866550
  96.1979900  92.4609560  99.6252970  98.7553730  91.7590370  93.7987860
  98.1307910  91.7550240  94.5241170  98.6683850  90.8921330  93.4023830
  97.6770810  92.6827000 100.7771630  97.9743140  93.5889830 100.6963650
  98.2256370  92.1945780 100.1631200  95.4309130  97.2613240  96.6463280
  95.2050050  97.0450410  97.5509900  94.6501660  97.6941700  96.3009250
 102.6606890  97.2676610  95.2453930 102.0615780  97.9912410  95.0617550
 103.2086500  97.2053390  94.4630380 101.2671760  95.9040150  97.2757210
 101.6601330  96.2212350  96.4625900 101.6288610  95.0252030  97.3901730
  90.3035930  92.4940950  99.4987410  90.0148980  93.0643810 100.2112390
  91.0481690  92.0145400  99.8618640  90.4906160  96.4361070  90.7090130
  90.4080830  97.3791830  90.8505120  90.1389220  96.2935980  89.8302480
 101.8526900  98.4945900 101.3707990 101.1208020  99.0032710 101.7198090
 101.4551240  97.6775880 101.0696770  98.2904290  95.1700100  99.7760480
  98.2940350  94.7290050  98.9265020  99.1855410  95.4917430  99.8832300
  94.1406670  95.0526590  98.7354690  93.8006720  95.5301820  99.4921740
  93.3783990  94.5991710  98.3755790  98.3524440  96.1712180  92.7667240
  98.4737260  96.1298660  93.7153060  97.9672950  97.0336330  92.6113970
 102.3152810  93.9479580 100.7830930 102.3325550  94.3988230 101.6272780
 102.0668390  93.0485220 100.9964370  97.3645940  98.4813320  92.1650540
  96.7962840  98.0331570  91.5386450  98.0734940  98.8406100  91.6315690
  98.5912260  99.2301880 101.5225890  98.9582390  98.7560450 102.2687230
  98.4017320 100.1043450 101.8634230  91.4552750  93.9745570  97.6519360
  91.1699670  93.6101240  98.4897980  91.3931610  93.2426030  97.0382500
  94.9093420 102.4771510  94.4376950  94.1355680 101.9369130  94.2775670
  95.6388050 101.9578120  94.0994710 101.1291340  92.8674830  94.3732730
 100.3155950  92.3688000  94.2978040 100.9353290  93.7073080  93.9569080
  94.9530820 102.1451890  98.0755760  95.4709490 101.3420150  98.0212650
  94.5014840 102.0831030  98.9172590 102.7227730 102.7334010  98.7128570
 103.0751550 102.1362140  98.0529940 101.8390060 102.4078240  98.8836820
  90.9483410  99.1104520  91.6116060  91.8178260  99.3929320  91.8951980
  90.4573730  99.9240390  91.4964870  98.1118220 100.4977730  95.7324340
  98.5681000 101.3082980  95.9584530  97.7606430 100.1800870  96.5642830
  94.0130000  90.8415380  96.2046860  93.8844630  90.8333280  97.1531780
  93.1892020  91.1798470  95.8537870  92.9329920 100.9277990  93.7398120
  92.3257870 101.6676890  93.7493420  93.4079270 101.0177350  92.9136320
  97.8408770  96.3271700  95.6400450  97.1324920  96.7958040  96.0814060
  98.1253250  95.6693710  96.2745640 101.8724200  93.0522360  97.0796240
 101.7491980  93.0708490  96.1305750 102.8208760  93.1001300  97.1994640
  96.0443790  94.6356780  93.0151160  96.8934320  95.0726930  92.9491350
  95.6775060  94.9477040  93.8423220  94.9435210 100.8889140  91.4886690
  95.7098480 100.7770500  92.0512120  95.0209900 100.1927110  90.8363460
  93.6381970  98.3214210  92.1719580  93.7185560  97.3741720  92.2836980
  94.5301720  98.6521090  92.2780240  98.0676390 102.8643320  90.9622040
  97.9627030 102.2495670  91.6883420  97.9000610 102.3409210  90.1785050
 101.3079120 101.9263350  91.5664030 100.7589220 102.3732650  92.2106770
 101.9298380 101.4212600  92.0901700  96.9754240 100.8854270  93.4629330
  97.3970660 100.7194140  94.3060720  97.1005080 100.0754500  92.9684470
  99.4881880  99.9091880  90.7106430 100.0087540  99.1940900  90.3447580
 100.1350280 100.5477750  91.0106940  95.8713140  96.9587500  90.4087490
  95.6702200  96.0954860  90.7700830  95.7005190  96.8720860  89.4709090
  94.6695940  94.0588120  90.3965370  94.9721840  94.0655550  89.4884520
  95.4090530  93.7085980  90.8933030  97.8880870  93.0022740  91.3821570
  97.5402870  92.3246730  90.8024020  98.0893640  92.5412250  92.1964960
  91.2286510  99.5310390  97.7785940  90.5735350  99.2622030  97.1345640
  92.0664460  99.4214870  97.3287920  92.2662440  99.9162960 102.3189280
  92.6335480  99.8290360 103.1985300  91.6973260  99.1529510 102.2196140
  90.4424590  96.7409320  93.7211270  89.5388670  97.0039520  93.5462930
  90.9265210  97.0120490  92.9411230  92.9851800  95.7974860  91.6305650
  93.6943500  95.3758080  91.1452930  92.2691740  95.8650090  90.9989000
  92.6325960  91.8514190  90.6708300  93.3554090  92.3923130  90.9889520
  92.9050480  91.5777610  89.7949840  92.3218150  91.1020380 100.5730920
  92.9694340  90.5517760 100.1326080  92.7419990  91.3563530 101.3946730
 102.9657570  90.6690130 102.8037240 102.0917410  91.0025240 102.6010170
 102.8568320  90.1963310 103.6289110 100.7132390  91.5859970 101.7430150
  99.9304180  92.0605470 102.0226910 100.4195320  90.6814800 101.6343330
  92.0572800  91.8907450  94.2643870  92.8152160  92.0036330  93.6907900
  91.5949970  92.7276650  94.2187300  98.5986610  94.0046720  97.2546180
  97.7861120  93.6303610  96.9142060  99.1028250  93.2491800  97.5567370
  94.4297950  92.4171500  92.8045840  94.9590710  91.6301300  92.6753790
  95.0626270  93.0962690  93.0381370  96.6235790  92.1546640  95.8591230
  95.9938530  91.4533950  96.0261360  96.0840930  92.9150770  95.6424390
 102.2564960  98.8676670  79.2358930 102.1759010  97.9531280  78.9650640
 101.8429380  99.3643740  78.5298640 100.3883000 100.6455690  81.1168200
  99.6125100 100.1656130  81.4066770 101.0395930  99.9661340  80.9424360
  94.4048830 100.9575500  81.9943960  93.5733710 100.7024210  82.3940470
  95.0129810 101.0286270  82.7301880  92.8140780  95.9177390  75.7786350
  91.9257480  96.2593360  75.6766230  93.0981970  95.7177710  74.8867180
  90.7773790  98.5183040  81.6626050  91.3489900  97.7505240  81.6629690
  90.7775330  98.8171800  80.7532660  99.8291990 103.3212880  81.1238360
  99.7600270 102.3802820  80.9627490 100.5911850 103.4114290  81.6960930
  92.0198660  93.9267400  83.4494980  91.8401500  93.0293150  83.7297740
  91.6178740  94.4739270  84.1241930 100.8597160  96.1283260  81.3507290
 101.2361980  95.2555140  81.2380960 100.7616670  96.4641960  80.4597730
  94.9902170  94.5008890  76.8124730  95.0968920  95.4012620  77.1193490
  94.0794530  94.4526860  76.5219380  92.6385330  96.4227900  82.0577320
  93.3195440  96.6866270  82.6764720  92.3233380  95.5828770  82.3915330
  96.8309900  97.4695260  81.1449910  97.3388120  97.9676230  81.7854930
  97.3623140  96.6930460  80.9689270  95.1146000  92.1093820  85.4113330
  95.1164440  92.6266210  84.6059230  94.2850310  91.6324000  85.3883260
 101.5017090 102.2213130  76.9103230 100.8834360 102.6862580  76.3465950
 102.0140340 102.9140610  77.3272740  96.3648850 101.7489000  83.5886830
  96.0318230 102.3757920  84.2307900  96.5415530 102.2750880  82.8088500
  94.7961330  93.8203780  83.4183780  95.1378140  94.6645830  83.1237650
  93.8577140  93.9687520  83.5349120  90.8700290 102.9069660  74.2842860
  90.4928270 103.3956760  73.5527760  91.1273360 103.5794940  74.9149390
  98.4789220  91.3086050  79.7428370  98.7864200  90.7532940  79.0263870
  97.5489920  91.4430510  79.5601360 100.8669980  99.3734880  76.4788490
  99.9399260  99.3072260  76.7076960 101.0194800 100.3115010  76.3643730
 100.8539060  95.6451880  73.4755650  99.9142730  95.8065840  73.5608110
 101.1722320  96.3637560  72.9291640  96.4726620  99.8999620  79.2608220
  96.0683620  99.1876870  78.7654120  96.5589740  99.5552860  80.1496260
  96.9408320 103.5867180  81.4247430  96.6436610 102.9812650  80.7455210
  97.8908140 103.6244490  81.3136790  95.1855240  96.6742830  83.0407260
  95.7369830  96.7838170  82.2660510  95.6998750  97.0480430  83.7562490
  96.0326750 103.3248870  88.0755230  95.1355280 103.5488840  88.3228630
  96.0579620 103.4483810  87.1266630  94.8597970 100.1962190  86.6512600
  94.7205740 101.0684990  87.0200000  93.9779330  99.8535000  86.5060540
  93.1731250  98.7944600  76.7614870  93.0528850  99.5206690  76.1496140
  92.8632140  98.0247510  76.2842780  90.8116620 101.9659740  82.5683510
  90.8897040 102.1008510  81.6239230  91.4258300 101.2575630  82.7611630
  90.8676140 103.0073910  85.1077970  91.0307180 102.5379270  84.2897340
  91.3328590 102.4997470  85.7726810  95.6394910  92.1379670  80.1438540
  95.1963060  92.9189210  79.8123060  96.1979900  92.4609560  80.8509480
  99.9264720  95.0048190  85.7473860  99.4644090  95.2131210  86.5593800
  99.5242830  94.1907540  85.4444530 102.0218940  97.7258890  88.9769310
 102.3472350  96.8922640  88.6371540 102.8099270  98.2487410  89.1247640
  98.7553730  91.7590370  75.0244370  98.1307910  91.7550240  75.7497680
  98.6683850  90.8921330  74.6280340  97.6770810  92.6827000  82.0028140
  97.9743140  93.5889830  81.9220160  98.2256370  92.1945780  81.3887710
  95.4309130  97.2613240  77.8719790  95.2050050  97.0450410  78.7766410
  94.6501660  97.6941700  77.5265760 102.6606890  97.2676610  76.4710440
 102.0615780  97.9912410  76.2874060 103.2086500  97.2053390  75.6886890
  97.8708340  98.1598820  88.5380060  97.7751940  97.2193550  88.3880460
  98.7140320  98.3813890  88.1428130 101.2671760  95.9040150  78.5013720
 101.6601330  96.2212350  77.6882410 101.6288610  95.0252030  78.6158240
  93.0018880  94.5712490  86.6913840  92.6082270  95.4187700  86.8986620
  92.3137280  93.9338860  86.8822480  99.5763930  94.6547460  89.7610580
  98.8862250  94.4619660  90.3956670 100.3196230  94.9382100  90.2934880
  90.3035930  92.4940950  80.7243920  90.0148980  93.0643810  81.4368900
  91.0481690  92.0145400  81.0875150  90.4906160  96.4361070  71.9346640
  90.4080830  97.3791830  72.0761630  90.1389220  96.2935980  71.0558990
 101.8526900  98.4945900  82.5964500 101.1208020  99.0032710  82.9454600
 101.4551240  97.6775880  82.2953280  98.2904290  95.1700100  81.0016990
  98.2940350  94.7290050  80.1521530  99.1855410  95.4917430  81.1088810
  94.1406670  95.0526590  79.9611200  93.8006720  95.5301820  80.7178250
  93.3783990  94.5991710  79.6012300  98.3524440  96.1712180  73.9923750
  98.4737260  96.1298660  74.9409570  97.9672950  97.0336330  73.8370480
 102.3152810  93.9479580  82.0087440 102.3325550  94.3988230  82.8529290
 102.0668390  93.0485220  82.2220880  97.3645940  98.4813320  73.3907050
  96.7962840  98.0331570  72.7642960  98.0734940  98.8406100  72.8572200
  92.4415120 102.3825340  87.2673780  92.0569910 101.7419010  87.8656740
  92.7527310 103.0861460  87.8368510  98.5912260  99.2301880  82.7482400
  98.9582390  98.7560450  83.4943740  98.4017320 100.1043450  83.0890740
  91.4552750  93.9745570  78.8775870  91.1699670  93.6101240  79.7154490
  91.3931610  93.2426030  78.2639010  96.3811630  98.2710520  85.0666610
  96.0768700  99.1502500  85.2916970  97.3358090  98.3310310  85.1024050
  94.9093420 102.4771510  75.6633460  94.1355680 101.9369130  75.5032180
  95.6388050 101.9578120  75.3251220 101.1291340  92.8674830  75.5989240
 100.3155950  92.3688000  75.5234550 100.9353290  93.7073080  75.1825590
 101.0500200 101.5445930  87.3428850 100.9837510 100.6241600  87.0886440
 100.4205340 101.6421370  88.0573490  94.9530820 102.1451890  79.3012270
  95.4709490 101.3420150  79.2469160  94.5014840 102.0831030  80.1429100
  92.4375360  99.1113260  86.2137970  92.0790300  99.7767110  86.8011310
  92.1429920  98.2796810  86.5850590  95.6388480  99.5697500  89.0977520
  95.3388620  99.7154680  88.2005340  96.4099720  99.0102790  89.0050910
 102.7227730 102.7334010  79.9385080 103.0751550 102.1362140  79.2786450
 101.8390060 102.4078240  80.1093330  90.9483410  99.1104520  72.8372570
  91.8178260  99.3929320  73.1208490  90.4573730  99.9240390  72.7221380
  98.1118220 100.4977730  76.9580850  98.5681000 101.3082980  77.1841040
  97.7606430 100.1800870  77.7899340  94.0130000  90.8415380  77.4303370
  93.8844630  90.8333280  78.3788290  93.1892020  91.1798470  77.0794380
  91.0123930  92.6006500  86.8910070  90.2982450  92.8003420  87.4962680
  91.4318970  91.8246070  87.2624870  92.9329920 100.9277990  74.9654630
  92.3257870 101.6676890  74.9749930  93.4079270 101.0177350  74.1392830
 102.5062710  95.0928810  84.6411520 102.8743530  94.2724020  84.9691090
 101.6460910  95.1530700  85.0567170  97.8408770  96.3271700  76.8656960
  97.1324920  96.7958040  77.3070570  98.1253250  95.6693710  77.5002150
  99.4664700  97.7468400  84.8649490  99.9649950  98.2214220  85.5301340
  99.6087650  96.8231920  85.0719520 101.8724200  93.0522360  78.3052750
 101.7491980  93.0708490  77.3562260 102.8208760  93.1001300  78.4251150
  96.0443790  94.6356780  74.2407670  96.8934320  95.0726930  74.1747860
  95.6775060  94.9477040  75.0679730  94.9435210 100.8889140  72.7143200
  95.7098480 100.7770500  73.2768630  95.0209900 100.1927110  72.0619970
  93.6381970  98.3214210  73.3976090  93.7185560  97.3741720  73.5093490
  94.5301720  98.6521090  73.5036750  91.1652770 100.1429130  88.6332260
  91.6691790  99.5636410  89.2048490  90.4260190 100.4269360  89.1708630
  98.0676390 102.8643320  72.1878550  97.9627030 102.2495670  72.9139930
  97.9000610 102.3409210  71.4041560  98.2190710 101.5500120  88.1667780
  97.4536380 102.1185120  88.0822450  98.4006670 101.2576330  87.2736010
 101.3079120 101.9263350  72.7920540 100.7589220 102.3732650  73.4363280
 101.9298380 101.4212600  73.3158210  93.1975850  98.2858720  89.5282330
  93.2381190  97.9872590  90.4367560  94.0521350  98.6866330  89.3689850
  96.9754240 100.8854270  74.6885840  97.3970660 100.7194140  75.5317230
  97.1005080 100.0754500  74.1940980  95.1381660  96.8650820  87.4956820
  94.6078120  96.3741770  86.8680160  95.8069730  97.2935020  86.9614750
  99.4881880  99.9091880  71.9362940 100.0087540  99.1940900  71.5704090
 100.1350280 100.5477750  72.2363450  95.6253960  93.8313190  87.5754110
  95.5310830  93.2133940  86.8504980  95.0451350  94.5579480  87.3484020
  98.3915400  92.3886430  84.6081500  97.9432700  92.4110690  83.7627050
  97.7580600  91.9905450  85.2051800  98.7974950 101.2840760  85.2293940
  99.2163060 102.1273490  85.0570180  97.8783580 101.4212800  85.0000720
 101.1338850  99.0156940  86.6131780 101.2535060  98.4198080  87.3526620
 101.9932850  99.0526630  86.1933080  95.8713140  96.9587500  71.6344000
  95.6702200  96.0954860  71.9957340  95.7005190  96.8720860  70.6965600
  97.9007620  95.5578290  87.8707600  98.4907310  95.2494140  88.5585420
  97.0827860  95.0858040  88.0267500 102.7201050  95.1744100  88.1040620
 102.0316570  94.5125640  88.0390610 103.4407070  94.7282370  88.5489080
  94.6695940  94.0588120  71.6221880  94.9721840  94.0655550  70.7141030
  95.4090530  93.7085980  72.1189540  97.8880870  93.0022740  72.6078080
  97.5402870  92.3246730  72.0280530  98.0893640  92.5412250  73.4221470
  91.2286510  99.5310390  79.0042450  90.5735350  99.2622030  78.3602150
  92.0664460  99.4214870  78.5544430  92.2662440  99.9162960  83.5445790
  92.6335480  99.8290360  84.4241810  91.6973260  99.1529510  83.4452650
  91.8178440  96.8272050  87.4504210  90.9234490  96.7938810  87.7897920
  92.3575990  97.0258840  88.2155460  90.4424590  96.7409320  74.9467780
  89.5388670  97.0039520  74.7719440  90.9265210  97.0120490  74.1667740
  92.9851800  95.7974860  72.8562160  93.6943500  95.3758080  72.3709440
  92.2691740  95.8650090  72.2245510  92.6325960  91.8514190  71.8964810
  93.3554090  92.3923130  72.2146030  92.9050480  91.5777610  71.0206350
  92.3218150  91.1020380  81.7987430  92.9694340  90.5517760  81.3582590
  92.7419990  91.3563530  82.6203240  92.0750150  91.2576050  84.5412750
  91.7264970  91.7139870  85.3070930  91.7437850  90.3633180  84.6235180
  99.5874970  92.4487930  88.0632170  99.5263860  93.0409760  88.8127580
 100.5275350  92.3413890  87.9182430 102.2249530  92.1057990  87.7024460
 102.8389940  92.4237280  87.0405540 102.7699090  91.6206580  88.3220320
  92.7470790  90.7852250  87.8163520  93.2953780  90.6040300  87.0529630
  92.8126100  89.9946360  88.3519830 102.9657570  90.6690130  84.0293750
 102.0917410  91.0025240  83.8266680 102.8568320  90.1963310  84.8545620
 100.7132390  91.5859970  82.9686660  99.9304180  92.0605470  83.2483420
 100.4195320  90.6814800  82.8599840  92.0572800  91.8907450  75.4900380
  92.8152160  92.0036330  74.9164410  91.5949970  92.7276650  75.4443810
  98.5986610  94.0046720  78.4802690  97.7861120  93.6303610  78.1398570
  99.1028250  93.2491800  78.7823880  94.4297950  92.4171500  74.0302350
  94.9590710  91.6301300  73.9010300  95.0626270  93.0962690  74.2637880
  96.6235790  92.1546640  77.0847740  95.9938530  91.4533950  77.2517870
  96.0840930  92.9150770  76.8680900  96.7491350  91.4330620  89.5200230
  96.4675620  91.9364220  88.7561050  97.1311050  90.6352370  89.1542360
 102.2564960  98.8676670  60.4615440 102.1759010  97.9531280  60.1907150
 101.8429380  99.3643740  59.7555150 100.3883000 100.6455690  62.3424710
  99.6125100 100.1656130  62.6323280 101.0395930  99.9661340  62.1680870
  94.4048830 100.9575500  63.2200470  93.5733710 100.7024210  63.6196980
  95.0129810 101.0286270  63.9558390  92.8140780  95.9177390  57.0042860
  91.9257480  96.2593360  56.9022740  93.0981970  95.7177710  56.1123690
  90.7773790  98.5183040  62.8882560  91.3489900  97.7505240  62.8886200
  90.7775330  98.8171800  61.9789170  99.8291990 103.3212880  62.3494870
  99.7600270 102.3802820  62.1884000 100.5911850 103.4114290  62.9217440
  92.0198660  93.9267400  64.6751490  91.8401500  93.0293150  64.9554250
  91.6178740  94.4739270  65.3498440 100.8597160  96.1283260  62.5763800
 101.2361980  95.2555140  62.4637470 100.7616670  96.4641960  61.6854240
  94.9902170  94.5008890  58.0381240  95.0968920  95.4012620  58.3450000
  94.0794530  94.4526860  57.7475890  92.6385330  96.4227900  63.2833830
  93.3195440  96.6866270  63.9021230  92.3233380  95.5828770  63.6171840
  96.8309900  97.4695260  62.3706420  97.3388120  97.9676230  63.0111440
  97.3623140  96.6930460  62.1945780  95.1146000  92.1093820  66.6369840
  95.1164440  92.6266210  65.8315740  94.2850310  91.6324000  66.6139770
 101.5017090 102.2213130  58.1359740 100.8834360 102.6862580  57.5722460
 102.0140340 102.9140610  58.5529250  96.3648850 101.7489000  64.8143340
  96.0318230 102.3757920  65.4564410  96.5415530 102.2750880  64.0345010
  94.7961330  93.8203780  64.6440290  95.1378140  94.6645830  64.3494160
  93.8577140  93.9687520  64.7605630  90.8700290 102.9069660  55.5099370
  90.4928270 103.3956760  54.7784270  91.1273360 103.5794940  56.1405900
  98.4789220  91.3086050  60.9684880  98.7864200  90.7532940  60.2520380
  97.5489920  91.4430510  60.7857870 100.8669980  99.3734880  57.7045000
  99.9399260  99.3072260  57.9333470 101.0194800 100.3115010  57.5900240
 100.8539060  95.6451880  54.7012160  99.9142730  95.8065840  54.7864620
 101.1722320  96.3637560  54.1548150  96.4726620  99.8999620  60.4864730
  96.0683620  99.1876870  59.9910630  96.5589740  99.5552860  61.3752770
  96.9408320 103.5867180  62.6503940  96.6436610 102.9812650  61.9711720
  97.8908140 103.6244490  62.5393300  95.1855240  96.6742830  64.2663770
  95.7369830  96.7838170  63.4917020  95.6998750  97.0480430  64.9819000
  96.0326750 103.3248870  69.3011740  95.1355280 103.5488840  69.5485140
  96.0579620 103.4483810  68.3523140  94.8597970 100.1962190  67.8769110
  94.7205740 101.0684990  68.2456510  93.9779330  99.8535000  67.7317050
  93.1731250  98.7944600  57.9871380  93.0528850  99.5206690  57.3752650
  92.8632140  98.0247510  57.5099290  90.8116620 101.9659740  63.7940020
  90.8897040 102.1008510  62.8495740  91.4258300 101.2575630  63.9868140
  90.8676140 103.0073910  66.3334480  91.0307180 102.5379270  65.5153850
  91.3328590 102.4997470  66.9983320  95.6394910  92.1379670  61.3695050
  95.1963060  92.9189210  61.0379570  96.1979900  92.4609560  62.0765990
  99.9264720  95.0048190  66.9730370  99.4644090  95.2131210  67.7850310
  99.5242830  94.1907540  66.6701040 102.0218940  97.7258890  70.2025820
 102.3472350  96.8922640  69.8628050 102.8099270  98.2487410  70.3504150
  98.7553730  91.7590370  56.2500880  98.1307910  91.7550240  56.9754190
  98.6683850  90.8921330  55.8536850  97.6770810  92.6827000  63.2284650
  97.9743140  93.5889830  63.1476670  98.2256370  92.1945780  62.6144220
  95.4309130  97.2613240  59.0976300  95.2050050  97.0450410  60.0022920
  94.6501660  97.6941700  58.7522270 102.6606890  97.2676610  57.6966950
 102.0615780  97.9912410  57.5130570 103.2086500  97.2053390  56.9143400
  97.8708340  98.1598820  69.7636570  97.7751940  97.2193550  69.6136970
  98.7140320  98.3813890  69.3684640 101.2671760  95.9040150  59.7270230
 101.6601330  96.2212350  58.9138920 101.6288610  95.0252030  59.8414750
  93.0018880  94.5712490  67.9170350  92.6082270  95.4187700  68.1243130
  92.3137280  93.9338860  68.1078990  99.5763930  94.6547460  70.9867090
  98.8862250  94.4619660  71.6213180 100.3196230  94.9382100  71.5191390
  90.3035930  92.4940950  61.9500430  90.0148980  93.0643810  62.6625410
  91.0481690  92.0145400  62.3131660  90.4906160  96.4361070  53.1603150
  90.4080830  97.3791830  53.3018140  90.1389220  96.2935980  52.2815500
 101.8526900  98.4945900  63.8221010 101.1208020  99.0032710  64.1711110
 101.4551240  97.6775880  63.5209790  98.2904290  95.1700100  62.2273500
  98.2940350  94.7290050  61.3778040  99.1855410  95.4917430  62.3345320
  94.1406670  95.0526590  61.1867710  93.8006720  95.5301820  61.9434760
  93.3783990  94.5991710  60.8268810  98.3524440  96.1712180  55.2180260
  98.4737260  96.1298660  56.1666080  97.9672950  97.0336330  55.0626990
 102.3152810  93.9479580  63.2343950 102.3325550  94.3988230  64.0785800
 102.0668390  93.0485220  63.4477390  97.3645940  98.4813320  54.6163560
  96.7962840  98.0331570  53.9899470  98.0734940  98.8406100  54.0828710
  92.4415120 102.3825340  68.4930290  92.0569910 101.7419010  69.0913250
  92.7527310 103.0861460  69.0625020  98.5912260  99.2301880  63.9738910
  98.9582390  98.7560450  64.7200250  98.4017320 100.1043450  64.3147250
  91.4552750  93.9745570  60.1032380  91.1699670  93.6101240  60.9411000
  91.3931610  93.2426030  59.4895520  96.3811630  98.2710520  66.2923120
  96.0768700  99.1502500  66.5173480  97.3358090  98.3310310  66.3280560
  94.9093420 102.4771510  56.8889970  94.1355680 101.9369130  56.7288690
  95.6388050 101.9578120  56.5507730 101.1291340  92.8674830  56.8245750
 100.3155950  92.3688000  56.7491060 100.9353290  93.7073080  56.4082100
 101.0500200 101.5445930  68.5685360 100.9837510 100.6241600  68.3142950
 100.4205340 101.6421370  69.2830000  94.9530820 102.1451890  60.5268780
  95.4709490 101.3420150  60.4725670  94.5014840 102.0831030  61.3685610
  92.4375360  99.1113260  67.4394480  92.0790300  99.7767110  68.0267820
  92.1429920  98.2796810  67.8107100  95.6388480  99.5697500  70.3234030
  95.3388620  99.7154680  69.4261850  96.4099720  99.0102790  70.2307420
 102.7227730 102.7334010  61.1641590 103.0751550 102.1362140  60.5042960
 101.8390060 102.4078240  61.3349840  90.9483410  99.1104520  54.0629080
  91.8178260  99.3929320  54.3465000  90.4573730  99.9240390  53.9477890
  98.1118220 100.4977730  58.1837360  98.5681000 101.3082980  58.4097550
  97.7606430 100.1800870  59.0155850  94.0130000  90.8415380  58.6559880
  93.8844630  90.8333280  59.6044800  93.1892020  91.1798470  58.3050890
  91.0123930  92.6006500  68.1166580  90.2982450  92.8003420  68.7219190
  91.4318970  91.8246070  68.4881380  92.9329920 100.9277990  56.1911140
  92.3257870 101.6676890  56.2006440  93.4079270 101.0177350  55.3649340
 102.5062710  95.0928810  65.8668030 102.8743530  94.2724020  66.1947600
 101.6460910  95.1530700  66.2823680  97.8408770  96.3271700  58.0913470
  97.1324920  96.7958040  58.5327080  98.1253250  95.6693710  58.7258660
  99.4664700  97.7468400  66.0906000  99.9649950  98.2214220  66.7557850
  99.6087650  96.8231920  66.2976030 101.8724200  93.0522360  59.5309260
 101.7491980  93.0708490  58.5818770 102.8208760  93.1001300  59.6507660
  96.0443790  94.6356780  55.4664180  96.8934320  95.0726930  55.4004370
  95.6775060  94.9477040  56.2936240  94.9435210 100.8889140  53.9399710
  95.7098480 100.7770500  54.5025140  95.0209900 100.1927110  53.2876480
  93.6381970  98.3214210  54.6232600  93.7185560  97.3741720  54.7350000
  94.5301720  98.6521090  54.7293260  91.1652770 100.1429130  69.8588770
  91.6691790  99.5636410  70.4305000  90.4260190 100.4269360  70.3965140
  98.0676390 102.8643320  53.4135060  97.9627030 102.2495670  54.1396440
  97.9000610 102.3409210  52.6298070  98.2190710 101.5500120  69.3924290
  97.4536380 102.1185120  69.3078960  98.4006670 101.2576330  68.4992520
 101.3079120 101.9263350  54.0177050 100.7589220 102.3732650  54.6619790
 101.9298380 101.4212600  54.5414720  93.1975850  98.2858720  70.7538840
  93.2381190  97.9872590  71.6624070  94.0521350  98.6866330  70.5946360
  96.9754240 100.8854270  55.9142350  97.3970660 100.7194140  56.7573740
  97.1005080 100.0754500  55.4197490  95.1381660  96.8650820  68.7213330
  94.6078120  96.3741770  68.0936670  95.8069730  97.2935020  68.1871260
  99.4881880  99.9091880  53.1619450 100.0087540  99.1940900  52.7960600
 100.1350280 100.5477750  53.4619960  95.6253960  93.8313190  68.8010620
  95.5310830  93.2133940  68.0761490  95.0451350  94.5579480  68.5740530
  98.3915400  92.3886430  65.8338010  97.9432700  92.4110690  64.9883560
  97.7580600  91.9905450  66.4308310  98.7974950 101.2840760  66.4550450
  99.2163060 102.1273490  66.2826690  97.8783580 101.4212800  66.2257230
 101.1338850  99.0156940  67.8388290 101.2535060  98.4198080  68.5783130
 101.9932850  99.0526630  67.4189590  95.8713140  96.9587500  52.8600510
  95.6702200  96.0954860  53.2213850  95.7005190  96.8720860  51.9222110
  97.9007620  95.5578290  69.0964110  98.4907310  95.2494140  69.7841930
  97.0827860  95.0858040  69.2524010 102.7201050  95.1744100  69.3297130
 102.0316570  94.5125640  69.2647120 103.4407070  94.7282370  69.7745590
  94.6695940  94.0588120  52.8478390  94.9721840  94.0655550  51.9397540
  95.4090530  93.7085980  53.3446050  97.8880870  93.0022740  53.8334590
  97.5402870  92.3246730  53.2537040  98.0893640  92.5412250  54.6477980
  91.2286510  99.5310390  60.2298960  90.5735350  99.2622030  59.5858660
  92.0664460  99.4214870  59.7800940  92.2662440  99.9162960  64.7702300
  92.6335480  99.8290360  65.6498320  91.6973260  99.1529510  64.6709160
  91.8178440  96.8272050  68.6760720  90.9234490  96.7938810  69.0154430
  92.3575990  97.0258840  69.4411970  90.4424590  96.7409320  56.1724290
  89.5388670  97.0039520  55.9975950  90.9265210  97.0120490  55.3924250
  92.9851800  95.7974860  54.0818670  93.6943500  95.3758080  53.5965950
  92.2691740  95.8650090  53.4502020  92.6325960  91.8514190  53.1221320
  93.3554090  92.3923130  53.4402540  92.9050480  91.5777610  52.2462860
  92.3218150  91.1020380  63.0243940  92.9694340  90.5517760  62.5839100
  92.7419990  91.3563530  63.8459750  92.0750150  91.2576050  65.7669260
  91.7264970  91.7139870  66.5327440  91.7437850  90.3633180  65.8491690
  99.5874970  92.4487930  69.2888680  99.5263860  93.0409760  70.0384090
 100.5275350  92.3413890  69.1438940 102.2249530  92.1057990  68.9280970
 102.8389940  92.4237280  68.2662050 102.7699090  91.6206580  69.5476830
  92.7470790  90.7852250  69.0420030  93.2953780  90.6040300  68.2786140
  92.8126100  89.9946360  69.5776340 102.9657570  90.6690130  65.2550260
 102.0917410  91.0025240  65.0523190 102.8568320  90.1963310  66.0802130
 100.7132390  91.5859970  64.1943170  99.9304180  92.0605470  64.4739930
 100.4195320  90.6814800  64.0856350  92.0572800  91.8907450  56.7156890
  92.8152160  92.0036330  56.1420920  91.5949970  92.7276650  56.6700320
  98.5986610  94.0046720  59.7059200  97.7861120  93.6303610  59.3655080
  99.1028250  93.2491800  60.0080390  94.4297950  92.4171500  55.2558860
  94.9590710  91.6301300  55.1266810  95.0626270  93.0962690  55.4894390
  96.6235790  92.1546640  58.3104250  95.9938530  91.4533950  58.4774380
  96.0840930  92.9150770  58.0937410  96.7491350  91.4330620  70.7456740
  96.4675620  91.9364220  69.9817560  97.1311050  90.6352370  70.3798870
 102.2564960  98.8676670  41.6871950 102.1759010  97.9531280  41.4163660
 101.8429380  99.3643740  40.9811660 100.3883000 100.6455690  43.5681220
  99.6125100 100.1656130  43.8579790 101.0395930  99.9661340  43.3937380
  94.4048830 100.9575500  44.4456980  93.5733710 100.7024210  44.8453490
  95.0129810 101.0286270  45.1814900  92.8140780  95.9177390  38.2299370
  91.9257480  96.2593360  38.1279250  93.0981970  95.7177710  37.3380200
  90.7773790  98.5183040  44.1139070  91.3489900  97.7505240  44.1142710
  90.7775330  98.8171800  43.2045680  99.8291990 103.3212880  43.5751380
  99.7600270 102.3802820  43.4140510 100.5911850 103.4114290  44.1473950
  92.0198660  93.9267400  45.9008000  91.8401500  93.0293150  46.1810760
  91.6178740  94.4739270  46.5754950 100.8597160  96.1283260  43.8020310
 101.2361980  95.2555140  43.6893980 100.7616670  96.4641960  42.9110750
  94.9902170  94.5008890  39.2637750  95.0968920  95.4012620  39.5706510
  94.0794530  94.4526860  38.9732400  92.6385330  96.4227900  44.5090340
  93.3195440  96.6866270  45.1277740  92.3233380  95.5828770  44.8428350
  96.8309900  97.4695260  43.5962930  97.3388120  97.9676230  44.2367950
  97.3623140  96.6930460  43.4202290  95.1146000  92.1093820  47.8626350
  95.1164440  92.6266210  47.0572250  94.2850310  91.6324000  47.8396280
 101.5017090 102.2213130  39.3616250 100.8834360 102.6862580  38.7978970
 102.0140340 102.9140610  39.7785760  96.3648850 101.7489000  46.0399850
  96.0318230 102.3757920  46.6820920  96.5415530 102.2750880  45.2601520
  94.7961330  93.8203780  45.8696800  95.1378140  94.6645830  45.5750670
  93.8577140  93.9687520  45.9862140  90.8700290 102.9069660  36.7355880
  90.4928270 103.3956760  36.0040780  91.1273360 103.5794940  37.3662410
  98.4789220  91.3086050  42.1941390  98.7864200  90.7532940  41.4776890
  97.5489920  91.4430510  42.0114380 100.8669980  99.3734880  38.9301510
  99.9399260  99.3072260  39.1589980 101.0194800 100.3115010  38.8156750
 100.8539060  95.6451880  35.9268670  99.9142730  95.8065840  36.0121130
 101.1722320  96.3637560  35.3804660  96.4726620  99.8999620  41.7121240
  96.0683620  99.1876870  41.2167140  96.5589740  99.5552860  42.6009280
  96.9408320 103.5867180  43.8760450  96.6436610 102.9812650  43.1968230
  97.8908140 103.6244490  43.7649810  95.1855240  96.6742830  45.4920280
  95.7369830  96.7838170  44.7173530  95.6998750  97.0480430  46.2075510
  96.0326750 103.3248870  50.5268250  95.1355280 103.5488840  50.7741650
  96.0579620 103.4483810  49.5779650  94.8597970 100.1962190  49.1025620
  94.7205740 101.0684990  49.4713020  93.9779330  99.8535000  48.9573560
  93.1731250  98.7944600  39.2127890  93.0528850  99.5206690  38.6009160
  92.8632140  98.0247510  38.7355800  90.8116620 101.9659740  45.0196530
  90.8897040 102.1008510  44.0752250  91.4258300 101.2575630  45.2124650
  90.8676140 103.0073910  47.5590990  91.0307180 102.5379270  46.7410360
  91.3328590 102.4997470  48.2239830  95.6394910  92.1379670  42.5951560
  95.1963060  92.9189210  42.2636080  96.1979900  92.4609560  43.3022500
  99.9264720  95.0048190  48.1986880  99.4644090  95.2131210  49.0106820
  99.5242830  94.1907540  47.8957550 102.0218940  97.7258890  51.4282330
 102.3472350  96.8922640  51.0884560 102.8099270  98.2487410  51.5760660
  98.7553730  91.7590370  37.4757390  98.1307910  91.7550240  38.2010700
  98.6683850  90.8921330  37.0793360  97.6770810  92.6827000  44.4541160
  97.9743140  93.5889830  44.3733180  98.2256370  92.1945780  43.8400730
  95.4309130  97.2613240  40.3232810  95.2050050  97.0450410  41.2279430
  94.6501660  97.6941700  39.9778780 102.6606890  97.2676610  38.9223460
 102.0615780  97.9912410  38.7387080 103.2086500  97.2053390  38.1399910
  97.8708340  98.1598820  50.9893080  97.7751940  97.2193550  50.8393480
  98.7140320  98.3813890  50.5941150 101.2671760  95.9040150  40.9526740
 101.6601330  96.2212350  40.1395430 101.6288610  95.0252030  41.0671260
  93.0018880  94.5712490  49.1426860  92.6082270  95.4187700  49.3499640
  92.3137280  93.9338860  49.3335500  99.5763930  94.6547460  52.2123600
  98.8862250  94.4619660  52.8469690 100.3196230  94.9382100  52.7447900
  90.3035930  92.4940950  43.1756940  90.0148980  93.0643810  43.8881920
  91.0481690  92.0145400  43.5388170  90.4906160  96.4361070  34.3859660
  90.4080830  97.3791830  34.5274650  90.1389220  96.2935980  33.5072010
 101.8526900  98.4945900  45.0477520 101.1208020  99.0032710  45.3967620
 101.4551240  97.6775880  44.7466300  98.2904290  95.1700100  43.4530010
  98.2940350  94.7290050  42.6034550  99.1855410  95.4917430  43.5601830
  94.1406670  95.0526590  42.4124220  93.8006720  95.5301820  43.1691270
  93.3783990  94.5991710  42.0525320  98.3524440  96.1712180  36.4436770
  98.4737260  96.1298660  37.3922590  97.9672950  97.0336330  36.2883500
 102.3152810  93.9479580  44.4600460 102.3325550  94.3988230  45.3042310
 102.0668390  93.0485220  44.6733900  97.3645940  98.4813320  35.8420070
  96.7962840  98.0331570  35.2155980  98.0734940  98.8406100  35.3085220
  92.4415120 102.3825340  49.7186800  92.0569910 101.7419010  50.3169760
  92.7527310 103.0861460  50.2881530  98.5912260  99.2301880  45.1995420
  98.9582390  98.7560450  45.9456760  98.4017320 100.1043450  45.5403760
  91.4552750  93.9745570  41.3288890  91.1699670  93.6101240  42.1667510
  91.3931610  93.2426030  40.7152030  96.3811630  98.2710520  47.5179630
  96.0768700  99.1502500  47.7429990  97.3358090  98.3310310  47.5537070
  94.9093420 102.4771510  38.1146480  94.1355680 101.9369130  37.9545200
  95.6388050 101.9578120  37.7764240 101.1291340  92.8674830  38.0502260
 100.3155950  92.3688000  37.9747570 100.9353290  93.7073080  37.6338610
 101.0500200 101.5445930  49.7941870 100.9837510 100.6241600  49.5399460
 100.4205340 101.6421370  50.5086510  94.9530820 102.1451890  41.7525290
  95.4709490 101.3420150  41.6982180  94.5014840 102.0831030  42.5942120
  92.4375360  99.1113260  48.6650990  92.0790300  99.7767110  49.2524330
  92.1429920  98.2796810  49.0363610  95.6388480  99.5697500  51.5490540
  95.3388620  99.7154680  50.6518360  96.4099720  99.0102790  51.4563930
 102.7227730 102.7334010  42.3898100 103.0751550 102.1362140  41.7299470
 101.8390060 102.4078240  42.5606350  90.9483410  99.1104520  35.2885590
  91.8178260  99.3929320  35.5721510  90.4573730  99.9240390  35.1734400
  98.1118220 100.4977730  39.4093870  98.5681000 101.3082980  39.6354060
  97.7606430 100.1800870  40.2412360  94.0130000  90.8415380  39.8816390
  93.8844630  90.8333280  40.8301310  93.1892020  91.1798470  39.5307400
  91.0123930  92.6006500  49.3423090  90.2982450  92.8003420  49.9475700
  91.4318970  91.8246070  49.7137890  92.9329920 100.9277990  37.4167650
  92.3257870 101.6676890  37.4262950  93.4079270 101.0177350  36.5905850
 102.5062710  95.0928810  47.0924540 102.8743530  94.2724020  47.4204110
 101.6460910  95.1530700  47.5080190  97.8408770  96.3271700  39.3169980
  97.1324920  96.7958040  39.7583590  98.1253250  95.6693710  39.9515170
  99.4664700  97.7468400  47.3162510  99.9649950  98.2214220  47.9814360
  99.6087650  96.8231920  47.5232540 101.8724200  93.0522360  40.7565770
 101.7491980  93.0708490  39.8075280 102.8208760  93.1001300  40.8764170
  96.0443790  94.6356780  36.6920690  96.8934320  95.0726930  36.6260880
  95.6775060  94.9477040  37.5192750  94.9435210 100.8889140  35.1656220
  95.7098480 100.7770500  35.7281650  95.0209900 100.1927110  34.5132990
  93.6381970  98.3214210  35.8489110  93.7185560  97.3741720  35.9606510
  94.5301720  98.6521090  35.9549770  91.1652770 100.1429130  51.0845280
  91.6691790  99.5636410  51.6561510  90.4260190 100.4269360  51.6221650
  98.0676390 102.8643320  34.6391570  97.9627030 102.2495670  35.3652950
  97.9000610 102.3409210  33.8554580  98.2190710 101.5500120  50.6180800
  97.4536380 102.1185120  50.5335470  98.4006670 101.2576330  49.7249030
 101.3079120 101.9263350  35.2433560 100.7589220 102.3732650  35.8876300
 101.9298380 101.4212600  35.7671230  93.1975850  98.2858720  51.9795350
  93.2381190  97.9872590  52.8880580  94.0521350  98.6866330  51.8202870
  96.9754240 100.8854270  37.1398860  97.3970660 100.7194140  37.9830250
  97.1005080 100.0754500  36.6454000  95.1381660  96.8650820  49.9469840
  94.6078120  96.3741770  49.3193180  95.8069730  97.2935020  49.4127770
  99.4881880  99.9091880  34.3875960 100.0087540  99.1940900  34.0217110
 100.1350280 100.5477750  34.6876470  95.6253960  93.8313190  50.0267130
  95.5310830  93.2133940  49.3018000  95.0451350  94.5579480  49.7997040
  98.3915400  92.3886430  47.0594520  97.9432700  92.4110690  46.2140070
  97.7580600  91.9905450  47.6564820  98.7974950 101.2840760  47.6806960
  99.2163060 102.1273490  47.5083200  97.8783580 101.4212800  47.4513740
 101.1338850  99.0156940  49.0644800 101.2535060  98.4198080  49.8039640
 101.9932850  99.0526630  48.6446100  95.8713140  96.9587500  34.0857020
  95.6702200  96.0954860  34.4470360  95.7005190  96.8720860  33.1478620
  97.9007620  95.5578290  50.3220620  98.4907310  95.2494140  51.0098440
  97.0827860  95.0858040  50.4780520 102.7201050  95.1744100  50.5553640
 102.0316570  94.5125640  50.4903630 103.4407070  94.7282370  51.0002100
  94.6695940  94.0588120  34.0734900  94.9721840  94.0655550  33.1654050
  95.4090530  93.7085980  34.5702560  97.8880870  93.0022740  35.0591100
  97.5402870  92.3246730  34.4793550  98.0893640  92.5412250  35.8734490
  91.2286510  99.5310390  41.4555470  90.5735350  99.2622030  40.8115170
  92.0664460  99.4214870  41.0057450  92.2662440  99.9162960  45.9958810
  92.6335480  99.8290360  46.8754830  91.6973260  99.1529510  45.8965670
  91.8178440  96.8272050  49.9017230  90.9234490  96.7938810  50.2410940
  92.3575990  97.0258840  50.6668480  90.4424590  96.7409320  37.3980800
  89.5388670  97.0039520  37.2232460  90.9265210  97.0120490  36.6180760
  92.9851800  95.7974860  35.3075180  93.6943500  95.3758080  34.8222460
  92.2691740  95.8650090  34.6758530  92.6325960  91.8514190  34.3477830
  93.3554090  92.3923130  34.6659050  92.9050480  91.5777610  33.4719370
  92.3218150  91.1020380  44.2500450  92.9694340  90.5517760  43.8095610
  92.7419990  91.3563530  45.0716260  92.0750150  91.2576050  46.9925770
  91.7264970  91.7139870  47.7583950  91.7437850  90.3633180  47.0748200
  99.5874970  92.4487930  50.5145190  99.5263860  93.0409760  51.2640600
 100.5275350  92.3413890  50.3695450 102.2249530  92.1057990  50.1537480
 102.8389940  92.4237280  49.4918560 102.7699090  91.6206580  50.7733340
  92.7470790  90.7852250  50.2676540  93.2953780  90.6040300  49.5042650
  92.8126100  89.9946360  50.8032850 102.9657570  90.6690130  46.4806770
 102.0917410  91.0025240  46.2779700 102.8568320  90.1963310  47.3058640
 100.7132390  91.5859970  45.4199680  99.9304180  92.0605470  45.6996440
 100.4195320  90.6814800  45.3112860  92.0572800  91.8907450  37.9413400
  92.8152160  92.0036330  37.3677430  91.5949970  92.7276650  37.8956830
  98.5986610  94.0046720  40.9315710  97.7861120  93.6303610  40.5911590
  99.1028250  93.2491800  41.2336900  94.4297950  92.4171500  36.4815370
  94.9590710  91.6301300  36.3523320  95.0626270  93.0962690  36.7150900
  96.6235790  92.1546640  39.5360760  95.9938530  91.4533950  39.7030890
  96.0840930  92.9150770  39.3193920  96.7491350  91.4330620  51.9713250
  96.4675620  91.9364220  51.2074070  97.1311050  90.6352370  51.6055380
 102.2564960  98.8676670  22.9128460 102.1759010  97.9531280  22.6420170
 101.8429380  99.3643740  22.2068170 100.3883000 100.6455690  24.7937730
  99.6125100 100.1656130  25.0836300 101.0395930  99.9661340  24.6193890
  94.4048830 100.9575500  25.6713490  93.5733710 100.7024210  26.0710000
  95.0129810 101.0286270  26.4071410  92.8140780  95.9177390  19.4555880
  91.9257480  96.2593360  19.3535760  93.0981970  95.7177710  18.5636710
  90.7773790  98.5183040  25.3395580  91.3489900  97.7505240  25.3399220
  90.7775330  98.8171800  24.4302190  99.8291990 103.3212880  24.8007890
  99.7600270 102.3802820  24.6397020 100.5911850 103.4114290  25.3730460
  92.0198660  93.9267400  27.1264510  91.8401500  93.0293150  27.4067270
  91.6178740  94.4739270  27.8011460 100.8597160  96.1283260  25.0276820
 101.2361980  95.2555140  24.9150490 100.7616670  96.4641960  24.1367260
  94.9902170  94.5008890  20.4894260  95.0968920  95.4012620  20.7963020
  94.0794530  94.4526860  20.1988910  92.6385330  96.4227900  25.7346850
  93.3195440  96.6866270  26.3534250  92.3233380  95.5828770  26.0684860
  96.8309900  97.4695260  24.8219440  97.3388120  97.9676230  25.4624460
  97.3623140  96.6930460  24.6458800  95.1146000  92.1093820  29.0882860
  95.1164440  92.6266210  28.2828760  94.2850310  91.6324000  29.0652790
 101.5017090 102.2213130  20.5872760 100.8834360 102.6862580  20.0235480
 102.0140340 102.9140610  21.0042270  96.3648850 101.7489000  27.2656360
  96.0318230 102.3757920  27.9077430  96.5415530 102.2750880  26.4858030
  94.7961330  93.8203780  27.0953310  95.1378140  94.6645830  26.8007180
  93.8577140  93.9687520  27.2118650  90.8700290 102.9069660  17.9612390
  90.4928270 103.3956760  17.2297290  91.1273360 103.5794940  18.5918920
  98.4789220  91.3086050  23.4197900  98.7864200  90.7532940  22.7033400
  97.5489920  91.4430510  23.2370890 100.8669980  99.3734880  20.1558020
  99.9399260  99.3072260  20.3846490 101.0194800 100.3115010  20.0413260
 100.8539060  95.6451880  17.1525180  99.9142730  95.8065840  17.2377640
 101.1722320  96.3637560  16.6061170  96.4726620  99.8999620  22.9377750
  96.0683620  99.1876870  22.4423650  96.5589740  99.5552860  23.8265790
  96.9408320 103.5867180  25.1016960  96.6436610 102.9812650  24.4224740
  97.8908140 103.6244490  24.9906320  95.1855240  96.6742830  26.7176790
  95.7369830  96.7838170  25.9430040  95.6998750  97.0480430  27.4332020
  96.0326750 103.3248870  31.7524760  95.1355280 103.5488840  31.9998160
  96.0579620 103.4483810  30.8036160  94.8597970 100.1962190  30.3282130
  94.7205740 101.0684990  30.6969530  93.9779330  99.8535000  30.1830070
  93.1731250  98.7944600  20.4384400  93.0528850  99.5206690  19.8265670
  92.8632140  98.0247510  19.9612310  90.8116620 101.9659740  26.2453040
  90.8897040 102.1008510  25.3008760  91.4258300 101.2575630  26.4381160
  90.8676140 103.0073910  28.7847500  91.0307180 102.5379270  27.9666870
  91.3328590 102.4997470  29.4496340  95.6394910  92.1379670  23.8208070
  95.1963060  92.9189210  23.4892590  96.1979900  92.4609560  24.5279010
  99.9264720  95.0048190  29.4243390  99.4644090  95.2131210  30.2363330
  99.5242830  94.1907540  29.1214060 102.0218940  97.7258890  32.6538840
 102.3472350  96.8922640  32.3141070 102.8099270  98.2487410  32.8017170
  98.7553730  91.7590370  18.7013900  98.1307910  91.7550240  19.4267210
  98.6683850  90.8921330  18.3049870  97.6770810  92.6827000  25.6797670
  97.9743140  93.5889830  25.5989690  98.2256370  92.1945780  25.0657240
  95.4309130  97.2613240  21.5489320  95.2050050  97.0450410  22.4535940
  94.6501660  97.6941700  21.2035290 102.6606890  97.2676610  20.1479970
 102.0615780  97.9912410  19.9643590 103.2086500  97.2053390  19.3656420
  97.8708340  98.1598820  32.2149590  97.7751940  97.2193550  32.0649990
  98.7140320  98.3813890  31.8197660 101.2671760  95.9040150  22.1783250
 101.6601330  96.2212350  21.3651940 101.6288610  95.0252030  22.2927770
  93.0018880  94.5712490  30.3683370  92.6082270  95.4187700  30.5756150
  92.3137280  93.9338860  30.5592010  99.5763930  94.6547460  33.4380110
  98.8862250  94.4619660  34.0726200 100.3196230  94.9382100  33.9704410
  90.3035930  92.4940950  24.4013450  90.0148980  93.0643810  25.1138430
  91.0481690  92.0145400  24.7644680  90.4906160  96.4361070  15.6116170
  90.4080830  97.3791830  15.7531160  90.1389220  96.2935980  14.7328520
 101.8526900  98.4945900  26.2734030 101.1208020  99.0032710  26.6224130
 101.4551240  97.6775880  25.9722810  98.2904290  95.1700100  24.6786520
  98.2940350  94.7290050  23.8291060  99.1855410  95.4917430  24.7858340
  94.1406670  95.0526590  23.6380730  93.8006720  95.5301820  24.3947780
  93.3783990  94.5991710  23.2781830  98.3524440  96.1712180  17.6693280
  98.4737260  96.1298660  18.6179100  97.9672950  97.0336330  17.5140010
 102.3152810  93.9479580  25.6856970 102.3325550  94.3988230  26.5298820
 102.0668390  93.0485220  25.8990410  97.3645940  98.4813320  17.0676580
  96.7962840  98.0331570  16.4412490  98.0734940  98.8406100  16.5341730
  92.4415120 102.3825340  30.9443310  92.0569910 101.7419010  31.5426270
  92.7527310 103.0861460  31.5138040  98.5912260  99.2301880  26.4251930
  98.9582390  98.7560450  27.1713270  98.4017320 100.1043450  26.7660270
  91.4552750  93.9745570  22.5545400  91.1699670  93.6101240  23.3924020
  91.3931610  93.2426030  21.9408540  96.3811630  98.2710520  28.7436140
  96.0768700  99.1502500  28.9686500  97.3358090  98.3310310  28.7793580
  94.9093420 102.4771510  19.3402990  94.1355680 101.9369130  19.1801710
  95.6388050 101.9578120  19.0020750 101.1291340  92.8674830  19.2758770
 100.3155950  92.3688000  19.2004080 100.9353290  93.7073080  18.8595120
 101.0500200 101.5445930  31.0198380 100.9837510 100.6241600  30.7655970
 100.4205340 101.6421370  31.7343020  94.9530820 102.1451890  22.9781800
  95.4709490 101.3420150  22.9238690  94.5014840 102.0831030  23.8198630
  92.4375360  99.1113260  29.8907500  92.0790300  99.7767110  30.4780840
  92.1429920  98.2796810  30.2620120  95.6388480  99.5697500  32.7747050
  95.3388620  99.7154680  31.8774870  96.4099720  99.0102790  32.6820440
 102.7227730 102.7334010  23.6154610 103.0751550 102.1362140  22.9555980
 101.8390060 102.4078240  23.7862860  90.9483410  99.1104520  16.5142100
  91.8178260  99.3929320  16.7978020  90.4573730  99.9240390  16.3990910
  98.1118220 100.4977730  20.6350380  98.5681000 101.3082980  20.8610570
  97.7606430 100.1800870  21.4668870  94.0130000  90.8415380  21.1072900
  93.8844630  90.8333280  22.0557820  93.1892020  91.1798470  20.7563910
  91.0123930  92.6006500  30.5679600  90.2982450  92.8003420  31.1732210
  91.4318970  91.8246070  30.9394400  92.9329920 100.9277990  18.6424160
  92.3257870 101.6676890  18.6519460  93.4079270 101.0177350  17.8162360
 102.5062710  95.0928810  28.3181050 102.8743530  94.2724020  28.6460620
 101.6460910  95.1530700  28.7336700  97.8408770  96.3271700  20.5426490
  97.1324920  96.7958040  20.9840100  98.1253250  95.6693710  21.1771680
  99.4664700  97.7468400  28.5419020  99.9649950  98.2214220  29.2070870
  99.6087650  96.8231920  28.7489050 101.8724200  93.0522360  21.9822280
 101.7491980  93.0708490  21.0331790 102.8208760  93.1001300  22.1020680
  96.0443790  94.6356780  17.9177200  96.8934320  95.0726930  17.8517390
  95.6775060  94.9477040  18.7449260  94.9435210 100.8889140  16.3912730
  95.7098480 100.7770500  16.9538160  95.0209900 100.1927110  15.7389500
  93.6381970  98.3214210  17.0745620  93.7185560  97.3741720  17.1863020
  94.5301720  98.6521090  17.1806280  91.1652770 100.1429130  32.3101790
  91.6691790  99.5636410  32.8818020  90.4260190 100.4269360  32.8478160
  98.0676390 102.8643320  15.8648080  97.9627030 102.2495670  16.5909460
  97.9000610 102.3409210  15.0811090  98.2190710 101.5500120  31.8437310
  97.4536380 102.1185120  31.7591980  98.4006670 101.2576330  30.9505540
 101.3079120 101.9263350  16.4690070 100.7589220 102.3732650  17.1132810
 101.9298380 101.4212600  16.9927740  93.1975850  98.2858720  33.2051860
  93.2381190  97.9872590  34.1137090  94.0521350  98.6866330  33.0459380
  96.9754240 100.8854270  18.3655370  97.3970660 100.7194140  19.2086760
  97.1005080 100.0754500  17.8710510  95.1381660  96.8650820  31.1726350
  94.6078120  96.3741770  30.5449690  95.8069730  97.2935020  30.6384280
  99.4881880  99.9091880  15.6132470 100.0087540  99.1940900  15.2473620
 100.1350280 100.5477750  15.9132980  95.6253960  93.8313190  31.2523640
  95.5310830  93.2133940  30.5274510  95.0451350  94.5579480  31.0253550
  98.3915400  92.3886430  28.2851030  97.9432700  92.4110690  27.4396580
  97.7580600  91.9905450  28.8821330  98.7974950 101.2840760  28.9063470
  99.2163060 102.1273490  28.7339710  97.8783580 101.4212800  28.6770250
 101.1338850  99.0156940  30.2901310 101.2535060  98.4198080  31.0296150
 101.9932850  99.0526630  29.8702610  95.8713140  96.9587500  15.3113530
  95.6702200  96.0954860  15.6726870  95.7005190  96.8720860  14.3735130
  97.9007620  95.5578290  31.5477130  98.4907310  95.2494140  32.2354950
  97.0827860  95.0858040  31.7037030 102.7201050  95.1744100  31.7810150
 102.0316570  94.5125640  31.7160140 103.4407070  94.7282370  32.2258610
  94.6695940  94.0588120  15.2991410  94.9721840  94.0655550  14.3910560
  95.4090530  93.7085980  15.7959070  97.8880870  93.0022740  16.2847610
  97.5402870  92.3246730  15.7050060  98.0893640  92.5412250  17.0991000
  91.2286510  99.5310390  22.6811980  90.5735350  99.2622030  22.0371680
  92.0664460  99.4214870  22.2313960  92.2662440  99.9162960  27.2215320
  92.6335480  99.8290360  28.1011340  91.6973260  99.1529510  27.1222180
  91.8178440  96.8272050  31.1273740  90.9234490  96.7938810  31.4667450
  92.3575990  97.0258840  31.8924990  90.4424590  96.7409320  18.6237310
  89.5388670  97.0039520  18.4488970  90.9265210  97.0120490  17.8437270
  92.9851800  95.7974860  16.5331690  93.6943500  95.3758080  16.0478970
  92.2691740  95.8650090  15.9015040  92.6325960  91.8514190  15.5734340
  93.3554090  92.3923130  15.8915560  92.9050480  91.5777610  14.6975880
  92.3218150  91.1020380  25.4756960  92.9694340  90.5517760  25.0352120
  92.7419990  91.3563530  26.2972770  92.0750150  91.2576050  28.2182280
  91.7264970  91.7139870  28.9840460  91.7437850  90.3633180  28.3004710
  99.5874970  92.4487930  31.7401700  99.5263860  93.0409760  32.4897110
 100.5275350  92.3413890  31.5951960 102.2249530  92.1057990  31.3793990
 102.8389940  92.4237280  30.7175070 102.7699090  91.6206580  31.9989850
  92.7470790  90.7852250  31.4933050  93.2953780  90.6040300  30.7299160
  92.8126100  89.9946360  32.0289360 102.9657570  90.6690130  27.7063280
 102.0917410  91.0025240  27.5036210 102.8568320  90.1963310  28.5315150
 100.7132390  91.5859970  26.6456190  99.9304180  92.0605470  26.9252950
 100.4195320  90.6814800  26.5369370  92.0572800  91.8907450  19.1669910
  92.8152160  92.0036330  18.5933940  91.5949970  92.7276650  19.1213340
  98.5986610  94.0046720  22.1572220  97.7861120  93.6303610  21.8168100
  99.1028250  93.2491800  22.4593410  94.4297950  92.4171500  17.7071880
  94.9590710  91.6301300  17.5779830  95.0626270  93.0962690  17.9407410
  96.6235790  92.1546640  20.7617270  95.9938530  91.4533950  20.9287400
  96.0840930  92.9150770  20.5450430  96.7491350  91.4330620  33.1969760
  96.4675620  91.9364220  32.4330580  97.1311050  90.6352370  32.8311890
 102.2564960  98.8676670   4.1384970 102.1759010  97.9531280   3.8676680
 101.8429380  99.3643740   3.4324680 100.3883000 100.6455690   6.0194240
  99.6125100 100.1656130   6.3092810 101.0395930  99.9661340   5.8450400
  94.4048830 100.9575500   6.8970000  93.5733710 100.7024210   7.2966510
  95.0129810 101.0286270   7.6327920  90.7773790  98.5183040   6.5652090
  91.3489900  97.7505240   6.5655730  90.7775330  98.8171800   5.6558700
  99.8291990 103.3212880   6.0264400  99.7600270 102.3802820   5.8653530
 100.5911850 103.4114290   6.5986970  92.0198660  93.9267400   8.3521020
  91.8401500  93.0293150   8.6323780  91.6178740  94.4739270   9.0267970
 100.8597160  96.1283260   6.2533330 101.2361980  95.2555140   6.1407000
 100.7616670  96.4641960   5.3623770  92.6385330  96.4227900   6.9603360
  93.3195440  96.6866270   7.5790760  92.3233380  95.5828770   7.2941370
  96.8309900  97.4695260   6.0475950  97.3388120  97.9676230   6.6880970
  97.3623140  96.6930460   5.8715310  95.1146000  92.1093820  10.3139370
  95.1164440  92.6266210   9.5085270  94.2850310  91.6324000  10.2909300
  96.3648850 101.7489000   8.4912870  96.0318230 102.3757920   9.1333940
  96.5415530 102.2750880   7.7114540  94.7961330  93.8203780   8.3209820
  95.1378140  94.6645830   8.0263690  93.8577140  93.9687520   8.4375160
  98.4789220  91.3086050   4.6454410  98.7864200  90.7532940   3.9289910
  97.5489920  91.4430510   4.4627400  96.4726620  99.8999620   4.1634260
  96.0683620  99.1876870   3.6680160  96.5589740  99.5552860   5.0522300
  96.9408320 103.5867180   6.3273470  96.6436610 102.9812650   5.6481250
  97.8908140 103.6244490   6.2162830  95.1855240  96.6742830   7.9433300
  95.7369830  96.7838170   7.1686550  95.6998750  97.0480430   8.6588530
  96.0326750 103.3248870  12.9781270  95.1355280 103.5488840  13.2254670
  96.0579620 103.4483810  12.0292670  94.8597970 100.1962190  11.5538640
  94.7205740 101.0684990  11.9226040  93.9779330  99.8535000  11.4086580
  90.8116620 101.9659740   7.4709550  90.8897040 102.1008510   6.5265270
  91.4258300 101.2575630   7.6637670  90.8676140 103.0073910  10.0104010
  91.0307180 102.5379270   9.1923380  91.3328590 102.4997470  10.6752850
  95.6394910  92.1379670   5.0464580  95.1963060  92.9189210   4.7149100
  96.1979900  92.4609560   5.7535520  99.9264720  95.0048190  10.6499900
  99.4644090  95.2131210  11.4619840  99.5242830  94.1907540  10.3470570
 102.0218940  97.7258890  13.8795350 102.3472350  96.8922640  13.5397580
 102.8099270  98.2487410  14.0273680  97.6770810  92.6827000   6.9054180
  97.9743140  93.5889830   6.8246200  98.2256370  92.1945780   6.2913750
  95.4309130  97.2613240   2.7745830  95.2050050  97.0450410   3.6792450
  94.6501660  97.6941700   2.4291800  97.8708340  98.1598820  13.4406100
  97.7751940  97.2193550  13.2906500  98.7140320  98.3813890  13.0454170
 101.2671760  95.9040150   3.4039760 101.6601330  96.2212350   2.5908450
 101.6288610  95.0252030   3.5184280  93.0018880  94.5712490  11.5939880
  92.6082270  95.4187700  11.8012660  92.3137280  93.9338860  11.7848520
  99.5763930  94.6547460  14.6636620  98.8862250  94.4619660  15.2982710
 100.3196230  94.9382100  15.1960920  90.3035930  92.4940950   5.6269960
  90.0148980  93.0643810   6.3394940  91.0481690  92.0145400   5.9901190
 101.8526900  98.4945900   7.4990540 101.1208020  99.0032710   7.8480640
 101.4551240  97.6775880   7.1979320  98.2904290  95.1700100   5.9043030
  98.2940350  94.7290050   5.0547570  99.1855410  95.4917430   6.0114850
  94.1406670  95.0526590   4.8637240  93.8006720  95.5301820   5.6204290
  93.3783990  94.5991710   4.5038340 102.3152810  93.9479580   6.9113480
 102.3325550  94.3988230   7.7555330 102.0668390  93.0485220   7.1246920
  92.4415120 102.3825340  12.1699820  92.0569910 101.7419010  12.7682780
  92.7527310 103.0861460  12.7394550  98.5912260  99.2301880   7.6508440
  98.9582390  98.7560450   8.3969780  98.4017320 100.1043450   7.9916780
  91.4552750  93.9745570   3.7801910  91.1699670  93.6101240   4.6180530
  91.3931610  93.2426030   3.1665050  96.3811630  98.2710520   9.9692650
  96.0768700  99.1502500  10.1943010  97.3358090  98.3310310  10.0050090
 101.0500200 101.5445930  12.2454890 100.9837510 100.6241600  11.9912480
 100.4205340 101.6421370  12.9599530  94.9530820 102.1451890   4.2038310
  95.4709490 101.3420150   4.1495200  94.5014840 102.0831030   5.0455140
  92.4375360  99.1113260  11.1164010  92.0790300  99.7767110  11.7037350
  92.1429920  98.2796810  11.4876630  95.6388480  99.5697500  14.0003560
  95.3388620  99.7154680  13.1031380  96.4099720  99.0102790  13.9076950
 102.7227730 102.7334010   4.8411120 103.0751550 102.1362140   4.1812490
 101.8390060 102.4078240   5.0119370  98.1118220 100.4977730   1.8606890
  98.5681000 101.3082980   2.0867080  97.7606430 100.1800870   2.6925380
  94.0130000  90.8415380   2.3329410  93.8844630  90.8333280   3.2814330
  93.1892020  91.1798470   1.9820420  91.0123930  92.6006500  11.7936110
  90.2982450  92.8003420  12.3988720  91.4318970  91.8246070  12.1650910
 102.5062710  95.0928810   9.5437560 102.8743530  94.2724020   9.8717130
 101.6460910  95.1530700   9.9593210  97.8408770  96.3271700   1.7683000
  97.1324920  96.7958040   2.2096610  98.1253250  95.6693710   2.4028190
  99.4664700  97.7468400   9.7675530  99.9649950  98.2214220  10.4327380
  99.6087650  96.8231920   9.9745560 101.8724200  93.0522360   3.2078790
 101.7491980  93.0708490   2.2588300 102.8208760  93.1001300   3.3277190
  91.1652770 100.1429130  13.5358300  91.6691790  99.5636410  14.1074530
  90.4260190 100.4269360  14.0734670  98.2190710 101.5500120  13.0693820
  97.4536380 102.1185120  12.9848490  98.4006670 101.2576330  12.1762050
  93.1975850  98.2858720  14.4308370  93.2381190  97.9872590  15.3393600
  94.0521350  98.6866330  14.2715890  95.1381660  96.8650820  12.3982860
  94.6078120  96.3741770  11.7706200  95.8069730  97.2935020  11.8640790
  95.6253960  93.8313190  12.4780150  95.5310830  93.2133940  11.7531020
  95.0451350  94.5579480  12.2510060  98.3915400  92.3886430   9.5107540
  97.9432700  92.4110690   8.6653090  97.7580600  91.9905450  10.1077840
  98.7974950 101.2840760  10.1319980  99.2163060 102.1273490   9.9596220
  97.8783580 101.4212800   9.9026760 101.1338850  99.0156940  11.5157820
 101.2535060  98.4198080  12.2552660 101.9932850  99.0526630  11.0959120
  97.9007620  95.5578290  12.7733640  98.4907310  95.2494140  13.4611460
  97.0827860  95.0858040  12.9293540 102.7201050  95.1744100  13.0066660
 102.0316570  94.5125640  12.9416650 103.4407070  94.7282370  13.4515120
  91.2286510  99.5310390   3.9068490  90.5735350  99.2622030   3.2628190
  92.0664460  99.4214870   3.4570470  92.2662440  99.9162960   8.4471830
  92.6335480  99.8290360   9.3267850  91.6973260  99.1529510   8.3478690
  91.8178440  96.8272050  12.3530250  90.9234490  96.7938810  12.6923960
  92.3575990  97.0258840  13.1181500  92.3218150  91.1020380   6.7013470
  92.9694340  90.5517760   6.2608630  92.7419990  91.3563530   7.5229280
  92.0750150  91.2576050   9.4438790  91.7264970  91.7139870  10.2096970
  91.7437850  90.3633180   9.5261220  99.5874970  92.4487930  12.9658210
  99.5263860  93.0409760  13.7153620 100.5275350  92.3413890  12.8208470
 102.2249530  92.1057990  12.6050500 102.8389940  92.4237280  11.9431580
 102.7699090  91.6206580  13.2246360  92.7470790  90.7852250  12.7189560
  93.2953780  90.6040300  11.9555670  92.8126100  89.9946360  13.2545870
 102.9657570  90.6690130   8.9319790 102.0917410  91.0025240   8.7292720
 102.8568320  90.1963310   9.7571660 100.7132390  91.5859970   7.8712700
  99.9304180  92.0605470   8.1509460 100.4195320  90.6814800   7.7625880
  98.5986610  94.0046720   3.3828730  97.7861120  93.6303610   3.0424610
  99.1028250  93.2491800   3.6849920  96.6235790  92.1546640   1.9873780
  95.9938530  91.4533950   2.1543910  96.0840930  92.9150770   1.7706940
  96.7491350  91.4330620  14.4226270  96.4675620  91.9364220  13.6587090
  97.1311050  90.6352370  14.0568400 102.2564960  80.0933180  98.0102420
 102.1759010  79.1787790  97.7394130 101.8429380  80.5900250  97.3042130
 100.3883000  81.8712200  99.8911690  99.6125100  81.3912640 100.1810260
 101.0395930  81.1917850  99.7167850  94.4048830  82.1832010 100.7687450
  93.5733710  81.9280720 101.1683960  95.0129810  82.2542780 101.5045370
  94.3850090  86.2172100 100.9645470  94.6878130  85.3269840 100.7855690
  95.1293680  86.7742320 100.7367720  92.8140780  77.1433900  94.5529840
  91.9257480  77.4849870  94.4509720  93.0981970  76.9434220  93.6610670
  90.7773790  79.7439550 100.4369540  91.3489900  78.9761750 100.4373180
  90.7775330  80.0428310  99.5276150 100.6353740  88.5630400  98.2914810
 100.0165180  89.0187900  97.7209250 101.4905520  88.7181860  97.8904510
  99.8291990  84.5469390  99.8981850  99.7600270  83.6059330  99.7370980
 100.5911850  84.6370800 100.4704420  92.0198660  75.1523910 102.2238470
  91.8401500  74.2549660 102.5041230  91.6178740  75.6995780 102.8985420
 100.8597160  77.3539770 100.1250780 101.2361980  76.4811650 100.0124450
 100.7616670  77.6898470  99.2341220  94.9902170  75.7265400  95.5868220
  95.0968920  76.6269130  95.8936980  94.0794530  75.6783370  95.2962870
  92.6385330  77.6484410 100.8320810  93.3195440  77.9122780 101.4508210
  92.3233380  76.8085280 101.1658820  96.8309900  78.6951770  99.9193400
  97.3388120  79.1932740 100.5598420  97.3623140  77.9186970  99.7432760
 101.5017090  83.4469640  95.6846720 100.8834360  83.9119090  95.1209440
 102.0140340  84.1397120  96.1016230  96.3648850  82.9745510 102.3630320
  96.0318230  83.6014430 103.0051390  96.5415530  83.5007390 101.5831990
  94.7961330  75.0460290 102.1927270  95.1378140  75.8902340 101.8981140
  93.8577140  75.1944030 102.3092610  90.8700290  84.1326170  93.0586350
  90.4928270  84.6213270  92.3271250  91.1273360  84.8051450  93.6892880
  98.4789220  72.5342560  98.5171860  98.7864200  71.9789450  97.8007360
  97.5489920  72.6687020  98.3344850 100.8669980  80.5991390  95.2531980
  99.9399260  80.5328770  95.4820450 101.0194800  81.5371520  95.1387220
 100.8539060  76.8708390  92.2499140  99.9142730  77.0322350  92.3351600
 101.1722320  77.5894070  91.7035130  96.4726620  81.1256130  98.0351710
  96.0683620  80.4133380  97.5397610  96.5589740  80.7809370  98.9239750
  96.9408320  84.8123690 100.1990920  96.6436610  84.2069160  99.5198700
  97.8908140  84.8501000 100.0880280  95.1855240  77.8999340 101.8150750
  95.7369830  78.0094680 101.0404000  95.6998750  78.2736940 102.5305980
 101.1827350  86.3394570  96.7321220 101.6223260  87.0818900  96.3176610
 101.1214240  86.5821140  97.6560180  93.1731250  80.0201110  95.5358360
  93.0528850  80.7463200  94.9239630  92.8632140  79.2504020  95.0586270
  90.8116620  83.1916250 101.3427000  90.8897040  83.3265020 100.3982720
  91.4258300  82.4832140 101.5355120  92.0564250  84.8916440  97.7533180
  91.6492330  85.0331030  96.8986780  92.9477260  84.6076600  97.5504390
  96.3285910  89.1062220  95.8655850  96.1528390  88.1897760  95.6523650
  95.4741650  89.4649510  96.1053650 103.1173590  88.4613960  96.7230720
 103.5730540  87.6803340  97.0369340 103.4566110  89.1720780  97.2671900
  95.6394910  73.3636180  98.9182030  95.1963060  74.1445720  98.5866550
  96.1979900  73.6866070  99.6252970  98.7553730  72.9846880  93.7987860
  98.1307910  72.9806750  94.5241170  98.6683850  72.1177840  93.4023830
  97.6770810  73.9083510 100.7771630  97.9743140  74.8146340 100.6963650
  98.2256370  73.4202290 100.1631200  95.4309130  78.4869750  96.6463280
  95.2050050  78.2706920  97.5509900  94.6501660  78.9198210  96.3009250
 102.6606890  78.4933120  95.2453930 102.0615780  79.2168920  95.0617550
 103.2086500  78.4309900  94.4630380 101.2671760  77.1296660  97.2757210
 101.6601330  77.4468860  96.4625900 101.6288610  76.2508540  97.3901730
  90.3035930  73.7197460  99.4987410  90.0148980  74.2900320 100.2112390
  91.0481690  73.2401910  99.8618640  90.4906160  77.6617580  90.7090130
  90.4080830  78.6048340  90.8505120  90.1389220  77.5192490  89.8302480
 101.8526900  79.7202410 101.3707990 101.1208020  80.2289220 101.7198090
 101.4551240  78.9032390 101.0696770  98.2904290  76.3956610  99.7760480
  98.2940350  75.9546560  98.9265020  99.1855410  76.7173940  99.8832300
  94.1406670  76.2783100  98.7354690  93.8006720  76.7558330  99.4921740
  93.3783990  75.8248220  98.3755790  98.3524440  77.3968690  92.7667240
  98.4737260  77.3555170  93.7153060  97.9672950  78.2592840  92.6113970
 102.3152810  75.1736090 100.7830930 102.3325550  75.6244740 101.6272780
 102.0668390  74.2741730 100.9964370  97.3645940  79.7069830  92.1650540
  96.7962840  79.2588080  91.5386450  98.0734940  80.0662610  91.6315690
  98.5912260  80.4558390 101.5225890  98.9582390  79.9816960 102.2687230
  98.4017320  81.3299960 101.8634230  91.4552750  75.2002080  97.6519360
  91.1699670  74.8357750  98.4897980  91.3931610  74.4682540  97.0382500
  94.9093420  83.7028020  94.4376950  94.1355680  83.1625640  94.2775670
  95.6388050  83.1834630  94.0994710 101.1291340  74.0931340  94.3732730
 100.3155950  73.5944510  94.2978040 100.9353290  74.9329590  93.9569080
  94.9530820  83.3708400  98.0755760  95.4709490  82.5676660  98.0212650
  94.5014840  83.3087540  98.9172590  99.8400320  84.6374680  93.3483060
 100.1816020  85.3816910  92.8526380  99.0113030  84.9505800  93.7107890
 102.7227730  83.9590520  98.7128570 103.0751550  83.3618650  98.0529940
 101.8390060  83.6334750  98.8836820  98.8091010  84.7188210  96.1198980
  99.4962140  85.2657420  96.5006570  98.0223430  85.2628940  96.1548590
  90.9483410  80.3361030  91.6116060  91.8178260  80.6185830  91.8951980
  90.4573730  81.1496900  91.4964870  98.1118220  81.7234240  95.7324340
  98.5681000  82.5339490  95.9584530  97.7606430  81.4057380  96.5642830
 100.4150830  87.2340580 102.9616640 101.0593050  87.4399960 103.6390060
 100.7780270  86.4728980 102.5087490  94.0130000  72.0671890  96.2046860
  93.8844630  72.0589790  97.1531780  93.1892020  72.4054980  95.8537870
 101.6882910  85.2372930 101.6794090 102.3305140  84.5366090 101.7926260
 102.2132260  86.0171370 101.4990980  91.3154660  89.5488410  92.1777690
  91.6752300  90.1477750  91.5234960  91.1747000  90.0948300  92.9512720
  97.3323280  86.9319610  92.9951360  97.3233380  87.6649300  92.3795870
  96.4121640  86.6851190  93.0878320  92.9329920  82.1534500  93.7398120
  92.3257870  82.8933400  93.7493420  93.4079270  82.2433860  92.9136320
 100.3182880  86.9947850  91.6576550 100.4194860  86.7911840  90.7278530
  99.4184620  86.7406130  91.8624330  97.8408770  77.5528210  95.6400450
  97.1324920  78.0214550  96.0814060  98.1253250  76.8950220  96.2745640
 101.8724200  74.2778870  97.0796240 101.7491980  74.2965000  96.1305750
 102.8208760  74.3257810  97.1994640  98.9600990  89.5134170  96.3524220
  99.2142490  89.4755560  95.4303590  98.0113470  89.3867500  96.3452470
  96.0443790  75.8613290  93.0151160  96.8934320  76.2983440  92.9491350
  95.6775060  76.1733550  93.8423220  94.9435210  82.1145650  91.4886690
  95.7098480  82.0027010  92.0512120  95.0209900  81.4183620  90.8363460
  93.6381970  79.5470720  92.1719580  93.7185560  78.5998230  92.2836980
  94.5301720  79.8777600  92.2780240  94.4396680  89.6966110  99.2754120
  95.1759160  89.1481570  99.5462690  94.8237600  90.5622120  99.1360110
  91.3242160  85.7639680  95.1495630  90.3981940  86.0060820  95.1401040
  91.7898590  86.5913940  95.0280380  97.5498990  88.8696420  91.0979690
  98.3427600  89.1585250  90.6461480  97.0303340  88.4388590  90.4192170
  98.0676390  84.0899830  90.9622040  97.9627030  83.4752180  91.6883420
  97.9000610  83.5665720  90.1785050 101.3079120  83.1519860  91.5664030
 100.7589220  83.5989160  92.2106770 101.9298380  82.6469110  92.0901700
  96.9754240  82.1110780  93.4629330  97.3970660  81.9450650  94.3060720
  97.1005080  81.3011010  92.9684470  99.4881880  81.1348390  90.7106430
 100.0087540  80.4197410  90.3447580 100.1350280  81.7734260  91.0106940
  95.8713140  78.1844010  90.4087490  95.6702200  77.3211370  90.7700830
  95.7005190  78.0977370  89.4709090  94.6695940  75.2844630  90.3965370
  94.9721840  75.2912060  89.4884520  95.4090530  74.9342490  90.8933030
  97.8880870  74.2279250  91.3821570  97.5402870  73.5503240  90.8024020
  98.0893640  73.7668760  92.1964960 100.0529910  89.2160000  93.0008170
 100.9480700  89.5544970  93.0226930 100.0847540  88.4939410  92.3732450
  93.6926070  84.5887050  91.2295170  94.1300940  85.1316720  91.8852750
  94.1773800  83.7634000  91.2391510  90.9071870  87.3776080  98.6815430
  91.2374880  86.5097140  98.4494070  91.3362870  87.5834600  99.5120390
  95.5033790  85.7085090  96.3417400  95.2029330  85.5850060  97.2421310
  95.3971280  84.8493680  95.9333130  91.3962080  88.2446670 101.4197060
  90.9593070  88.4247470 102.2521210  91.9639760  89.0021290 101.2778780
  91.2286510  80.7566900  97.7785940  90.5735350  80.4878540  97.1345640
  92.0664460  80.6471380  97.3287920  92.2662440  81.1419470 102.3189280
  92.6335480  81.0546870 103.1985300  91.6973260  80.3786020 102.2196140
  90.4424590  77.9665830  93.7211270  89.5388670  78.2296030  93.5462930
  90.9265210  78.2377000  92.9411230  92.9851800  77.0231370  91.6305650
  93.6943500  76.6014590  91.1452930  92.2691740  77.0906600  90.9989000
  92.6325960  73.0770700  90.6708300  93.3554090  73.6179640  90.9889520
  92.9050480  72.8034120  89.7949840  92.3218150  72.3276890 100.5730920
  92.9694340  71.7774270 100.1326080  92.7419990  72.5820040 101.3946730
  97.3820550  87.2111750 103.0819150  97.1411910  87.4786310 102.1949670
  98.3223190  87.3817480 103.1370010 102.9657570  71.8946640 102.8037240
 102.0917410  72.2281750 102.6010170 102.8568320  71.4219820 103.6289110
  93.1514780  85.9672790 103.5515250  92.4248840  85.3478080 103.4841200
  93.2123930  86.3613400 102.6813330  96.7559880  88.1817790 100.3364660
  97.2724900  87.5705150  99.8112920  97.4057260  88.6846570 100.8275670
  99.4955380  89.0726280 101.1633640  99.7833190  88.8180580 100.2866650
 100.0078600  88.5203640 101.7539210 100.7132390  72.8116480 101.7430150
  99.9304180  73.2861980 102.0226910 100.4195320  71.9071310 101.6343330
  91.4344780  89.2847180  96.7612010  91.2666820  88.6517860  97.4593900
  90.5679290  89.4906580  96.4106200  92.0572800  73.1163960  94.2643870
  92.8152160  73.2292840  93.6907900  91.5949970  73.9533160  94.2187300
  98.5986610  75.2303230  97.2546180  97.7861120  74.8560120  96.9142060
  99.1028250  74.4748310  97.5567370  93.0407480  87.9780410  94.2062150
  92.5155100  88.3588440  93.5024110  92.9652060  88.6031180  94.9271860
  94.4297950  73.6428010  92.8045840  94.9590710  72.8557810  92.6753790
  95.0626270  74.3219200  93.0381370  96.6235790  73.3803150  95.8591230
  95.9938530  72.6790460  96.0261360  96.0840930  74.1407280  95.6424390
  95.6400450  89.9262790  93.0811400  96.3719270  89.6422070  92.5335290
  95.8994120  89.6876070  93.9710780  94.8015240  86.0427520  93.0857730
  94.1724120  86.5112620  93.6343560  94.9163070  85.1976740  93.5203920
 102.2564960  80.0933180  79.2358930 102.1759010  79.1787790  78.9650640
 101.8429380  80.5900250  78.5298640 100.3883000  81.8712200  81.1168200
  99.6125100  81.3912640  81.4066770 101.0395930  81.1917850  80.9424360
  94.4048830  82.1832010  81.9943960  93.5733710  81.9280720  82.3940470
  95.0129810  82.2542780  82.7301880  94.3850090  86.2172100  82.1901980
  94.6878130  85.3269840  82.0112200  95.1293680  86.7742320  81.9624230
  92.8140780  77.1433900  75.7786350  91.9257480  77.4849870  75.6766230
  93.0981970  76.9434220  74.8867180  90.7773790  79.7439550  81.6626050
  91.3489900  78.9761750  81.6629690  90.7775330  80.0428310  80.7532660
 100.6353740  88.5630400  79.5171320 100.0165180  89.0187900  78.9465760
 101.4905520  88.7181860  79.1161020  99.8291990  84.5469390  81.1238360
  99.7600270  83.6059330  80.9627490 100.5911850  84.6370800  81.6960930
  92.0198660  75.1523910  83.4494980  91.8401500  74.2549660  83.7297740
  91.6178740  75.6995780  84.1241930 100.8597160  77.3539770  81.3507290
 101.2361980  76.4811650  81.2380960 100.7616670  77.6898470  80.4597730
  94.9902170  75.7265400  76.8124730  95.0968920  76.6269130  77.1193490
  94.0794530  75.6783370  76.5219380  92.6385330  77.6484410  82.0577320
  93.3195440  77.9122780  82.6764720  92.3233380  76.8085280  82.3915330
  96.8309900  78.6951770  81.1449910  97.3388120  79.1932740  81.7854930
  97.3623140  77.9186970  80.9689270  95.1146000  73.3350330  85.4113330
  95.1164440  73.8522720  84.6059230  94.2850310  72.8580510  85.3883260
 101.5017090  83.4469640  76.9103230 100.8834360  83.9119090  76.3465950
 102.0140340  84.1397120  77.3272740  96.3648850  82.9745510  83.5886830
  96.0318230  83.6014430  84.2307900  96.5415530  83.5007390  82.8088500
  94.7961330  75.0460290  83.4183780  95.1378140  75.8902340  83.1237650
  93.8577140  75.1944030  83.5349120  95.5767950  84.9426310  85.4036010
  96.1941950  85.6177390  85.1220460  94.7161070  85.3514290  85.3123510
  90.8700290  84.1326170  74.2842860  90.4928270  84.6213270  73.5527760
  91.1273360  84.8051450  74.9149390  98.4789220  72.5342560  79.7428370
  98.7864200  71.9789450  79.0263870  97.5489920  72.6687020  79.5601360
 100.8669980  80.5991390  76.4788490  99.9399260  80.5328770  76.7076960
 101.0194800  81.5371520  76.3643730 100.8539060  76.8708390  73.4755650
  99.9142730  77.0322350  73.5608110 101.1722320  77.5894070  72.9291640
  96.4726620  81.1256130  79.2608220  96.0683620  80.4133380  78.7654120
  96.5589740  80.7809370  80.1496260  96.9408320  84.8123690  81.4247430
  96.6436610  84.2069160  80.7455210  97.8908140  84.8501000  81.3136790
  95.1855240  77.8999340  83.0407260  95.7369830  78.0094680  82.2660510
  95.6998750  78.2736940  83.7562490  96.0326750  84.5505380  88.0755230
  95.1355280  84.7745350  88.3228630  96.0579620  84.6740320  87.1266630
  94.8597970  81.4218700  86.6512600  94.7205740  82.2941500  87.0200000
  93.9779330  81.0791510  86.5060540 101.1827350  86.3394570  77.9577730
 101.6223260  87.0818900  77.5433120 101.1214240  86.5821140  78.8816690
  96.6578320  87.3640400  88.8597750  96.6293750  87.7683350  87.9926180
  96.4943290  86.4350760  88.6969350  93.1731250  80.0201110  76.7614870
  93.0528850  80.7463200  76.1496140  92.8632140  79.2504020  76.2842780
  90.8116620  83.1916250  82.5683510  90.8897040  83.3265020  81.6239230
  91.4258300  82.4832140  82.7611630  92.0564250  84.8916440  78.9789690
  91.6492330  85.0331030  78.1243290  92.9477260  84.6076600  78.7760900
 101.8743130  89.0408350  85.8856740 102.3887800  88.9516360  86.6879170
 101.0312210  89.3868050  86.1784650  96.3285910  89.1062220  77.0912360
  96.1528390  88.1897760  76.8780160  95.4741650  89.4649510  77.3310160
 103.1173590  88.4613960  77.9487230 103.5730540  87.6803340  78.2625850
 103.4566110  89.1720780  78.4928410  90.8676140  84.2330420  85.1077970
  91.0307180  83.7635780  84.2897340  91.3328590  83.7253980  85.7726810
  95.6394910  73.3636180  80.1438540  95.1963060  74.1445720  79.8123060
  96.1979900  73.6866070  80.8509480  99.9264720  76.2304700  85.7473860
  99.4644090  76.4387720  86.5593800  99.5242830  75.4164050  85.4444530
 102.0218940  78.9515400  88.9769310 102.3472350  78.1179150  88.6371540
 102.8099270  79.4743920  89.1247640  98.7553730  72.9846880  75.0244370
  98.1307910  72.9806750  75.7497680  98.6683850  72.1177840  74.6280340
  97.6770810  73.9083510  82.0028140  97.9743140  74.8146340  81.9220160
  98.2256370  73.4202290  81.3887710  95.4309130  78.4869750  77.8719790
  95.2050050  78.2706920  78.7766410  94.6501660  78.9198210  77.5265760
 102.6606890  78.4933120  76.4710440 102.0615780  79.2168920  76.2874060
 103.2086500  78.4309900  75.6886890  97.8708340  79.3855330  88.5380060
  97.7751940  78.4450060  88.3880460  98.7140320  79.6070400  88.1428130
 101.2671760  77.1296660  78.5013720 101.6601330  77.4468860  77.6882410
 101.6288610  76.2508540  78.6158240  93.0018880  75.7969000  86.6913840
  92.6082270  76.6444210  86.8986620  92.3137280  75.1595370  86.8822480
  99.5763930  75.8803970  89.7610580  98.8862250  75.6876170  90.3956670
 100.3196230  76.1638610  90.2934880  90.3035930  73.7197460  80.7243920
  90.0148980  74.2900320  81.4368900  91.0481690  73.2401910  81.0875150
  90.4906160  77.6617580  71.9346640  90.4080830  78.6048340  72.0761630
  90.1389220  77.5192490  71.0558990 101.8526900  79.7202410  82.5964500
 101.1208020  80.2289220  82.9454600 101.4551240  78.9032390  82.2953280
  98.2904290  76.3956610  81.0016990  98.2940350  75.9546560  80.1521530
  99.1855410  76.7173940  81.1088810  94.1406670  76.2783100  79.9611200
  93.8006720  76.7558330  80.7178250  93.3783990  75.8248220  79.6012300
  98.3524440  77.3968690  73.9923750  98.4737260  77.3555170  74.9409570
  97.9672950  78.2592840  73.8370480 102.3152810  75.1736090  82.0087440
 102.3325550  75.6244740  82.8529290 102.0668390  74.2741730  82.2220880
  97.3645940  79.7069830  73.3907050  96.7962840  79.2588080  72.7642960
  98.0734940  80.0662610  72.8572200  92.4415120  83.6081850  87.2673780
  92.0569910  82.9675520  87.8656740  92.7527310  84.3117970  87.8368510
  98.5912260  80.4558390  82.7482400  98.9582390  79.9816960  83.4943740
  98.4017320  81.3299960  83.0890740  91.4552750  75.2002080  78.8775870
  91.1699670  74.8357750  79.7154490  91.3931610  74.4682540  78.2639010
  96.3811630  79.4967030  85.0666610  96.0768700  80.3759010  85.2916970
  97.3358090  79.5566820  85.1024050  94.9093420  83.7028020  75.6633460
  94.1355680  83.1625640  75.5032180  95.6388050  83.1834630  75.3251220
 101.1291340  74.0931340  75.5989240 100.3155950  73.5944510  75.5234550
 100.9353290  74.9329590  75.1825590 101.0500200  82.7702440  87.3428850
 100.9837510  81.8498110  87.0886440 100.4205340  82.8677880  88.0573490
  94.9530820  83.3708400  79.3012270  95.4709490  82.5676660  79.2469160
  94.5014840  83.3087540  80.1429100  99.8400320  84.6374680  74.5739570
 100.1816020  85.3816910  74.0782890  99.0113030  84.9505800  74.9364400
  92.4375360  80.3369770  86.2137970  92.0790300  81.0023620  86.8011310
  92.1429920  79.5053320  86.5850590  95.6388480  80.7954010  89.0977520
  95.3388620  80.9411190  88.2005340  96.4099720  80.2359300  89.0050910
 100.9816930  85.5923010  87.0932650 100.9961470  84.6603970  86.8751560
 100.2742030  85.6782770  87.7322420 102.7227730  83.9590520  79.9385080
 103.0751550  83.3618650  79.2786450 101.8390060  83.6334750  80.1093330
  98.8091010  84.7188210  77.3455490  99.4962140  85.2657420  77.7263080
  98.0223430  85.2628940  77.3805100  90.9483410  80.3361030  72.8372570
  91.8178260  80.6185830  73.1208490  90.4573730  81.1496900  72.7221380
  98.1118220  81.7234240  76.9580850  98.5681000  82.5339490  77.1841040
  97.7606430  81.4057380  77.7899340 100.4150830  87.2340580  84.1873150
 101.0593050  87.4399960  84.8646570 100.7780270  86.4728980  83.7344000
  94.0130000  72.0671890  77.4303370  93.8844630  72.0589790  78.3788290
  93.1892020  72.4054980  77.0794380 101.6882910  85.2372930  82.9050600
 102.3305140  84.5366090  83.0182770 102.2132260  86.0171370  82.7247490
  91.3154660  89.5488410  73.4034200  91.6752300  90.1477750  72.7491470
  91.1747000  90.0948300  74.1769230  91.0123930  73.8263010  86.8910070
  90.2982450  74.0259930  87.4962680  91.4318970  73.0502580  87.2624870
  91.2996520  87.8143270  87.8776600  91.4087640  86.8738010  87.7371990
  90.6477080  88.0798020  87.2290330  99.2909110  86.0859160  89.2774720
  98.9705980  85.3668400  89.8220410  98.6167470  86.7614230  89.3510780
  97.3323280  86.9319610  74.2207870  97.3233380  87.6649300  73.6052380
  96.4121640  86.6851190  74.3134830  92.9329920  82.1534500  74.9654630
  92.3257870  82.8933400  74.9749930  93.4079270  82.2433860  74.1392830
 102.5062710  76.3185320  84.6411520 102.8743530  75.4980530  84.9691090
 101.6460910  76.3787210  85.0567170 100.3182880  86.9947850  72.8833060
 100.4194860  86.7911840  71.9535040  99.4184620  86.7406130  73.0880840
  97.8408770  77.5528210  76.8656960  97.1324920  78.0214550  77.3070570
  98.1253250  76.8950220  77.5002150  99.4664700  78.9724910  84.8649490
  99.9649950  79.4470730  85.5301340  99.6087650  78.0488430  85.0719520
 101.8724200  74.2778870  78.3052750 101.7491980  74.2965000  77.3562260
 102.8208760  74.3257810  78.4251150  98.9600990  89.5134170  77.5780730
  99.2142490  89.4755560  76.6560100  98.0113470  89.3867500  77.5708980
  96.0443790  75.8613290  74.2407670  96.8934320  76.2983440  74.1747860
  95.6775060  76.1733550  75.0679730  94.9435210  82.1145650  72.7143200
  95.7098480  82.0027010  73.2768630  95.0209900  81.4183620  72.0619970
  93.6381970  79.5470720  73.3976090  93.7185560  78.5998230  73.5093490
  94.5301720  79.8777600  73.5036750  94.4396680  89.6966110  80.5010630
  95.1759160  89.1481570  80.7719200  94.8237600  90.5622120  80.3616620
  91.3242160  85.7639680  76.3752140  90.3981940  86.0060820  76.3657550
  91.7898590  86.5913940  76.2536890  93.4454960  88.8812180  89.6896210
  94.2467690  89.2024230  90.1031610  92.9306780  88.5207760  90.4116120
  97.5498990  88.8696420  72.3236200  98.3427600  89.1585250  71.8717990
  97.0303340  88.4388590  71.6448680 102.2819590  84.9892050  89.6371620
 101.6757750  85.0123650  88.8967370 101.9773700  84.2575090  90.1738870
  91.1652770  81.3685640  88.6332260  91.6691790  80.7892920  89.2048490
  90.4260190  81.6525870  89.1708630  98.0676390  84.0899830  72.1878550
  97.9627030  83.4752180  72.9139930  97.9000610  83.5665720  71.4041560
  98.2190710  82.7756630  88.1667780  97.4536380  83.3441630  88.0822450
  98.4006670  82.4832840  87.2736010 101.3079120  83.1519860  72.7920540
 100.7589220  83.5989160  73.4363280 101.9298380  82.6469110  73.3158210
  93.1975850  79.5115230  89.5282330  93.2381190  79.2129100  90.4367560
  94.0521350  79.9122840  89.3689850  96.9754240  82.1110780  74.6885840
  97.3970660  81.9450650  75.5317230  97.1005080  81.3011010  74.1940980
  95.1381660  78.0907330  87.4956820  94.6078120  77.5998280  86.8680160
  95.8069730  78.5191530  86.9614750  99.4881880  81.1348390  71.9362940
 100.0087540  80.4197410  71.5704090 100.1350280  81.7734260  72.2363450
  95.6253960  75.0569700  87.5754110  95.5310830  74.4390450  86.8504980
  95.0451350  75.7835990  87.3484020  98.3915400  73.6142940  84.6081500
  97.9432700  73.6367200  83.7627050  97.7580600  73.2161960  85.2051800
  98.7974950  82.5097270  85.2293940  99.2163060  83.3530000  85.0570180
  97.8783580  82.6469310  85.0000720 101.1338850  80.2413450  86.6131780
 101.2535060  79.6454590  87.3526620 101.9932850  80.2783140  86.1933080
  95.8713140  78.1844010  71.6344000  95.6702200  77.3211370  71.9957340
  95.7005190  78.0977370  70.6965600  96.6482370  88.8150280  86.3451670
  96.1103460  89.5396340  86.0260370  96.9016330  88.3380620  85.5549010
  97.9007620  76.7834800  87.8707600  98.4907310  76.4750650  88.5585420
  97.0827860  76.3114550  88.0267500 102.7201050  76.4000610  88.1040620
 102.0316570  75.7382150  88.0390610 103.4407070  75.9538880  88.5489080
  94.6695940  75.2844630  71.6221880  94.9721840  75.2912060  70.7141030
  95.4090530  74.9342490  72.1189540  99.5044580  90.0501490  86.6038320
  99.4303280  90.9536630  86.9110690  98.6023420  89.7313390  86.5760390
  97.8880870  74.2279250  72.6078080  97.5402870  73.5503240  72.0280530
  98.0893640  73.7668760  73.4221470 100.0529910  89.2160000  74.2264680
 100.9480700  89.5544970  74.2483440 100.0847540  88.4939410  73.5988960
  93.6926070  84.5887050  72.4551680  94.1300940  85.1316720  73.1109260
  94.1773800  83.7634000  72.4648020  90.9071870  87.3776080  79.9071940
  91.2374880  86.5097140  79.6750580  91.3362870  87.5834600  80.7376900
  95.5033790  85.7085090  77.5673910  95.2029330  85.5850060  78.4677820
  95.3971280  84.8493680  77.1589640  91.3962080  88.2446670  82.6453570
  90.9593070  88.4247470  83.4777720  91.9639760  89.0021290  82.5035290
  91.2286510  80.7566900  79.0042450  90.5735350  80.4878540  78.3602150
  92.0664460  80.6471380  78.5544430  92.2662440  81.1419470  83.5445790
  92.6335480  81.0546870  84.4241810  91.6973260  80.3786020  83.4452650
  91.8178440  78.0528560  87.4504210  90.9234490  78.0195320  87.7897920
  92.3575990  78.2515350  88.2155460  90.4424590  77.9665830  74.9467780
  89.5388670  78.2296030  74.7719440  90.9265210  78.2377000  74.1667740
  92.9851800  77.0231370  72.8562160  93.6943500  76.6014590  72.3709440
  92.2691740  77.0906600  72.2245510  92.6325960  73.0770700  71.8964810
  93.3554090  73.6179640  72.2146030  92.9050480  72.8034120  71.0206350
  92.3218150  72.3276890  81.7987430  92.9694340  71.7774270  81.3582590
  92.7419990  72.5820040  82.6203240  92.0750150  72.4832560  84.5412750
  91.7264970  72.9396380  85.3070930  91.7437850  71.5889690  84.6235180
  93.6814520  85.6552160  88.7065940  93.6384150  85.2845070  89.5880400
  93.8125530  86.5929730  88.8467760  97.3820550  87.2111750  84.3075660
  97.1411910  87.4786310  83.4206180  98.3223190  87.3817480  84.3626520
  99.5874970  73.6744440  88.0632170  99.5263860  74.2666270  88.8127580
 100.5275350  73.5670400  87.9182430 102.2249530  73.3314500  87.7024460
 102.8389940  73.6493790  87.0405540 102.7699090  72.8463090  88.3220320
  92.7470790  72.0108760  87.8163520  93.2953780  71.8296810  87.0529630
  92.8126100  71.2202870  88.3519830  93.5202550  88.6014410  85.8263720
  92.9262870  88.4699110  86.5653760  93.5126390  87.7652550  85.3605820
 102.9657570  71.8946640  84.0293750 102.0917410  72.2281750  83.8266680
 102.8568320  71.4219820  84.8545620  93.1514780  85.9672790  84.7771760
  92.4248840  85.3478080  84.7097710  93.2123930  86.3613400  83.9069840
  96.7559880  88.1817790  81.5621170  97.2724900  87.5705150  81.0369430
  97.4057260  88.6846570  82.0532180  99.4955380  89.0726280  82.3890150
  99.7833190  88.8180580  81.5123160 100.0078600  88.5203640  82.9795720
 100.7132390  72.8116480  82.9686660  99.9304180  73.2861980  83.2483420
 100.4195320  71.9071310  82.8599840  91.4344780  89.2847180  77.9868520
  91.2666820  88.6517860  78.6850410  90.5679290  89.4906580  77.6362710
  92.0572800  73.1163960  75.4900380  92.8152160  73.2292840  74.9164410
  91.5949970  73.9533160  75.4443810  98.5986610  75.2303230  78.4802690
  97.7861120  74.8560120  78.1398570  99.1028250  74.4748310  78.7823880
  93.0407480  87.9780410  75.4318660  92.5155100  88.3588440  74.7280620
  92.9652060  88.6031180  76.1528370  94.4297950  73.6428010  74.0302350
  94.9590710  72.8557810  73.9010300  95.0626270  74.3219200  74.2637880
  96.6235790  73.3803150  77.0847740  95.9938530  72.6790460  77.2517870
  96.0840930  74.1407280  76.8680900  99.5627740  89.9942380  89.7558350
 100.4895050  89.7586650  89.7994310  99.5478170  90.8214380  89.2744380
  96.7491350  72.6587130  89.5200230  96.4675620  73.1620730  88.7561050
  97.1311050  71.8608880  89.1542360  95.6400450  89.9262790  74.3067910
  96.3719270  89.6422070  73.7591800  95.8994120  89.6876070  75.1967290
  94.8015240  86.0427520  74.3114240  94.1724120  86.5112620  74.8600070
  94.9163070  85.1976740  74.7460430 102.2564960  80.0933180  60.4615440
 102.1759010  79.1787790  60.1907150 101.8429380  80.5900250  59.7555150
 100.3883000  81.8712200  62.3424710  99.6125100  81.3912640  62.6323280
 101.0395930  81.1917850  62.1680870  94.4048830  82.1832010  63.2200470
  93.5733710  81.9280720  63.6196980  95.0129810  82.2542780  63.9558390
  94.3850090  86.2172100  63.4158490  94.6878130  85.3269840  63.2368710
  95.1293680  86.7742320  63.1880740  92.8140780  77.1433900  57.0042860
  91.9257480  77.4849870  56.9022740  93.0981970  76.9434220  56.1123690
  90.7773790  79.7439550  62.8882560  91.3489900  78.9761750  62.8886200
  90.7775330  80.0428310  61.9789170 100.6353740  88.5630400  60.7427830
 100.0165180  89.0187900  60.1722270 101.4905520  88.7181860  60.3417530
  99.8291990  84.5469390  62.3494870  99.7600270  83.6059330  62.1884000
 100.5911850  84.6370800  62.9217440  92.0198660  75.1523910  64.6751490
  91.8401500  74.2549660  64.9554250  91.6178740  75.6995780  65.3498440
 100.8597160  77.3539770  62.5763800 101.2361980  76.4811650  62.4637470
 100.7616670  77.6898470  61.6854240  94.9902170  75.7265400  58.0381240
  95.0968920  76.6269130  58.3450000  94.0794530  75.6783370  57.7475890
  92.6385330  77.6484410  63.2833830  93.3195440  77.9122780  63.9021230
  92.3233380  76.8085280  63.6171840  96.8309900  78.6951770  62.3706420
  97.3388120  79.1932740  63.0111440  97.3623140  77.9186970  62.1945780
  95.1146000  73.3350330  66.6369840  95.1164440  73.8522720  65.8315740
  94.2850310  72.8580510  66.6139770 101.5017090  83.4469640  58.1359740
 100.8834360  83.9119090  57.5722460 102.0140340  84.1397120  58.5529250
  96.3648850  82.9745510  64.8143340  96.0318230  83.6014430  65.4564410
  96.5415530  83.5007390  64.0345010  94.7961330  75.0460290  64.6440290
  95.1378140  75.8902340  64.3494160  93.8577140  75.1944030  64.7605630
  95.5767950  84.9426310  66.6292520  96.1941950  85.6177390  66.3476970
  94.7161070  85.3514290  66.5380020  90.8700290  84.1326170  55.5099370
  90.4928270  84.6213270  54.7784270  91.1273360  84.8051450  56.1405900
  98.4789220  72.5342560  60.9684880  98.7864200  71.9789450  60.2520380
  97.5489920  72.6687020  60.7857870 100.8669980  80.5991390  57.7045000
  99.9399260  80.5328770  57.9333470 101.0194800  81.5371520  57.5900240
 100.8539060  76.8708390  54.7012160  99.9142730  77.0322350  54.7864620
 101.1722320  77.5894070  54.1548150  96.4726620  81.1256130  60.4864730
  96.0683620  80.4133380  59.9910630  96.5589740  80.7809370  61.3752770
  96.9408320  84.8123690  62.6503940  96.6436610  84.2069160  61.9711720
  97.8908140  84.8501000  62.5393300  95.1855240  77.8999340  64.2663770
  95.7369830  78.0094680  63.4917020  95.6998750  78.2736940  64.9819000
  96.0326750  84.5505380  69.3011740  95.1355280  84.7745350  69.5485140
  96.0579620  84.6740320  68.3523140  94.8597970  81.4218700  67.8769110
  94.7205740  82.2941500  68.2456510  93.9779330  81.0791510  67.7317050
 101.1827350  86.3394570  59.1834240 101.6223260  87.0818900  58.7689630
 101.1214240  86.5821140  60.1073200  96.6578320  87.3640400  70.0854260
  96.6293750  87.7683350  69.2182690  96.4943290  86.4350760  69.9225860
  93.1731250  80.0201110  57.9871380  93.0528850  80.7463200  57.3752650
  92.8632140  79.2504020  57.5099290  90.8116620  83.1916250  63.7940020
  90.8897040  83.3265020  62.8495740  91.4258300  82.4832140  63.9868140
  92.0564250  84.8916440  60.2046200  91.6492330  85.0331030  59.3499800
  92.9477260  84.6076600  60.0017410 101.8743130  89.0408350  67.1113250
 102.3887800  88.9516360  67.9135680 101.0312210  89.3868050  67.4041160
  96.3285910  89.1062220  58.3168870  96.1528390  88.1897760  58.1036670
  95.4741650  89.4649510  58.5566670 103.1173590  88.4613960  59.1743740
 103.5730540  87.6803340  59.4882360 103.4566110  89.1720780  59.7184920
  90.8676140  84.2330420  66.3334480  91.0307180  83.7635780  65.5153850
  91.3328590  83.7253980  66.9983320  95.6394910  73.3636180  61.3695050
  95.1963060  74.1445720  61.0379570  96.1979900  73.6866070  62.0765990
  99.9264720  76.2304700  66.9730370  99.4644090  76.4387720  67.7850310
  99.5242830  75.4164050  66.6701040 102.0218940  78.9515400  70.2025820
 102.3472350  78.1179150  69.8628050 102.8099270  79.4743920  70.3504150
  98.7553730  72.9846880  56.2500880  98.1307910  72.9806750  56.9754190
  98.6683850  72.1177840  55.8536850  97.6770810  73.9083510  63.2284650
  97.9743140  74.8146340  63.1476670  98.2256370  73.4202290  62.6144220
  95.4309130  78.4869750  59.0976300  95.2050050  78.2706920  60.0022920
  94.6501660  78.9198210  58.7522270 102.6606890  78.4933120  57.6966950
 102.0615780  79.2168920  57.5130570 103.2086500  78.4309900  56.9143400
  97.8708340  79.3855330  69.7636570  97.7751940  78.4450060  69.6136970
  98.7140320  79.6070400  69.3684640 101.2671760  77.1296660  59.7270230
 101.6601330  77.4468860  58.9138920 101.6288610  76.2508540  59.8414750
  93.0018880  75.7969000  67.9170350  92.6082270  76.6444210  68.1243130
  92.3137280  75.1595370  68.1078990  99.5763930  75.8803970  70.9867090
  98.8862250  75.6876170  71.6213180 100.3196230  76.1638610  71.5191390
  90.3035930  73.7197460  61.9500430  90.0148980  74.2900320  62.6625410
  91.0481690  73.2401910  62.3131660  90.4906160  77.6617580  53.1603150
  90.4080830  78.6048340  53.3018140  90.1389220  77.5192490  52.2815500
 101.8526900  79.7202410  63.8221010 101.1208020  80.2289220  64.1711110
 101.4551240  78.9032390  63.5209790  98.2904290  76.3956610  62.2273500
  98.2940350  75.9546560  61.3778040  99.1855410  76.7173940  62.3345320
  94.1406670  76.2783100  61.1867710  93.8006720  76.7558330  61.9434760
  93.3783990  75.8248220  60.8268810  98.3524440  77.3968690  55.2180260
  98.4737260  77.3555170  56.1666080  97.9672950  78.2592840  55.0626990
 102.3152810  75.1736090  63.2343950 102.3325550  75.6244740  64.0785800
 102.0668390  74.2741730  63.4477390  97.3645940  79.7069830  54.6163560
  96.7962840  79.2588080  53.9899470  98.0734940  80.0662610  54.0828710
  92.4415120  83.6081850  68.4930290  92.0569910  82.9675520  69.0913250
  92.7527310  84.3117970  69.0625020  98.5912260  80.4558390  63.9738910
  98.9582390  79.9816960  64.7200250  98.4017320  81.3299960  64.3147250
  91.4552750  75.2002080  60.1032380  91.1699670  74.8357750  60.9411000
  91.3931610  74.4682540  59.4895520  96.3811630  79.4967030  66.2923120
  96.0768700  80.3759010  66.5173480  97.3358090  79.5566820  66.3280560
  94.9093420  83.7028020  56.8889970  94.1355680  83.1625640  56.7288690
  95.6388050  83.1834630  56.5507730 101.1291340  74.0931340  56.8245750
 100.3155950  73.5944510  56.7491060 100.9353290  74.9329590  56.4082100
 101.0500200  82.7702440  68.5685360 100.9837510  81.8498110  68.3142950
 100.4205340  82.8677880  69.2830000  94.9530820  83.3708400  60.5268780
  95.4709490  82.5676660  60.4725670  94.5014840  83.3087540  61.3685610
  99.8400320  84.6374680  55.7996080 100.1816020  85.3816910  55.3039400
  99.0113030  84.9505800  56.1620910  92.4375360  80.3369770  67.4394480
  92.0790300  81.0023620  68.0267820  92.1429920  79.5053320  67.8107100
  95.6388480  80.7954010  70.3234030  95.3388620  80.9411190  69.4261850
  96.4099720  80.2359300  70.2307420 100.9816930  85.5923010  68.3189160
 100.9961470  84.6603970  68.1008070 100.2742030  85.6782770  68.9578930
 102.7227730  83.9590520  61.1641590 103.0751550  83.3618650  60.5042960
 101.8390060  83.6334750  61.3349840  98.8091010  84.7188210  58.5712000
  99.4962140  85.2657420  58.9519590  98.0223430  85.2628940  58.6061610
  90.9483410  80.3361030  54.0629080  91.8178260  80.6185830  54.3465000
  90.4573730  81.1496900  53.9477890  98.1118220  81.7234240  58.1837360
  98.5681000  82.5339490  58.4097550  97.7606430  81.4057380  59.0155850
 100.4150830  87.2340580  65.4129660 101.0593050  87.4399960  66.0903080
 100.7780270  86.4728980  64.9600510  94.0130000  72.0671890  58.6559880
  93.8844630  72.0589790  59.6044800  93.1892020  72.4054980  58.3050890
 101.6882910  85.2372930  64.1307110 102.3305140  84.5366090  64.2439280
 102.2132260  86.0171370  63.9504000  91.3154660  89.5488410  54.6290710
  91.6752300  90.1477750  53.9747980  91.1747000  90.0948300  55.4025740
  91.0123930  73.8263010  68.1166580  90.2982450  74.0259930  68.7219190
  91.4318970  73.0502580  68.4881380  91.2996520  87.8143270  69.1033110
  91.4087640  86.8738010  68.9628500  90.6477080  88.0798020  68.4546840
  99.2909110  86.0859160  70.5031230  98.9705980  85.3668400  71.0476920
  98.6167470  86.7614230  70.5767290  97.3323280  86.9319610  55.4464380
  97.3233380  87.6649300  54.8308890  96.4121640  86.6851190  55.5391340
  92.9329920  82.1534500  56.1911140  92.3257870  82.8933400  56.2006440
  93.4079270  82.2433860  55.3649340 102.5062710  76.3185320  65.8668030
 102.8743530  75.4980530  66.1947600 101.6460910  76.3787210  66.2823680
 100.3182880  86.9947850  54.1089570 100.4194860  86.7911840  53.1791550
  99.4184620  86.7406130  54.3137350  97.8408770  77.5528210  58.0913470
  97.1324920  78.0214550  58.5327080  98.1253250  76.8950220  58.7258660
  99.4664700  78.9724910  66.0906000  99.9649950  79.4470730  66.7557850
  99.6087650  78.0488430  66.2976030 101.8724200  74.2778870  59.5309260
 101.7491980  74.2965000  58.5818770 102.8208760  74.3257810  59.6507660
  98.9600990  89.5134170  58.8037240  99.2142490  89.4755560  57.8816610
  98.0113470  89.3867500  58.7965490  96.0443790  75.8613290  55.4664180
  96.8934320  76.2983440  55.4004370  95.6775060  76.1733550  56.2936240
  94.9435210  82.1145650  53.9399710  95.7098480  82.0027010  54.5025140
  95.0209900  81.4183620  53.2876480  93.6381970  79.5470720  54.6232600
  93.7185560  78.5998230  54.7350000  94.5301720  79.8777600  54.7293260
  94.4396680  89.6966110  61.7267140  95.1759160  89.1481570  61.9975710
  94.8237600  90.5622120  61.5873130  91.3242160  85.7639680  57.6008650
  90.3981940  86.0060820  57.5914060  91.7898590  86.5913940  57.4793400
  93.4454960  88.8812180  70.9152720  94.2467690  89.2024230  71.3288120
  92.9306780  88.5207760  71.6372630  97.5498990  88.8696420  53.5492710
  98.3427600  89.1585250  53.0974500  97.0303340  88.4388590  52.8705190
 102.2819590  84.9892050  70.8628130 101.6757750  85.0123650  70.1223880
 101.9773700  84.2575090  71.3995380  91.1652770  81.3685640  69.8588770
  91.6691790  80.7892920  70.4305000  90.4260190  81.6525870  70.3965140
  98.0676390  84.0899830  53.4135060  97.9627030  83.4752180  54.1396440
  97.9000610  83.5665720  52.6298070  98.2190710  82.7756630  69.3924290
  97.4536380  83.3441630  69.3078960  98.4006670  82.4832840  68.4992520
 101.3079120  83.1519860  54.0177050 100.7589220  83.5989160  54.6619790
 101.9298380  82.6469110  54.5414720  93.1975850  79.5115230  70.7538840
  93.2381190  79.2129100  71.6624070  94.0521350  79.9122840  70.5946360
  96.9754240  82.1110780  55.9142350  97.3970660  81.9450650  56.7573740
  97.1005080  81.3011010  55.4197490  95.1381660  78.0907330  68.7213330
  94.6078120  77.5998280  68.0936670  95.8069730  78.5191530  68.1871260
  99.4881880  81.1348390  53.1619450 100.0087540  80.4197410  52.7960600
 100.1350280  81.7734260  53.4619960  95.6253960  75.0569700  68.8010620
  95.5310830  74.4390450  68.0761490  95.0451350  75.7835990  68.5740530
  98.3915400  73.6142940  65.8338010  97.9432700  73.6367200  64.9883560
  97.7580600  73.2161960  66.4308310  98.7974950  82.5097270  66.4550450
  99.2163060  83.3530000  66.2826690  97.8783580  82.6469310  66.2257230
 101.1338850  80.2413450  67.8388290 101.2535060  79.6454590  68.5783130
 101.9932850  80.2783140  67.4189590  95.8713140  78.1844010  52.8600510
  95.6702200  77.3211370  53.2213850  95.7005190  78.0977370  51.9222110
  96.6482370  88.8150280  67.5708180  96.1103460  89.5396340  67.2516880
  96.9016330  88.3380620  66.7805520  97.9007620  76.7834800  69.0964110
  98.4907310  76.4750650  69.7841930  97.0827860  76.3114550  69.2524010
 102.7201050  76.4000610  69.3297130 102.0316570  75.7382150  69.2647120
 103.4407070  75.9538880  69.7745590  94.6695940  75.2844630  52.8478390
  94.9721840  75.2912060  51.9397540  95.4090530  74.9342490  53.3446050
  99.5044580  90.0501490  67.8294830  99.4303280  90.9536630  68.1367200
  98.6023420  89.7313390  67.8016900  97.8880870  74.2279250  53.8334590
  97.5402870  73.5503240  53.2537040  98.0893640  73.7668760  54.6477980
 100.0529910  89.2160000  55.4521190 100.9480700  89.5544970  55.4739950
 100.0847540  88.4939410  54.8245470  93.6926070  84.5887050  53.6808190
  94.1300940  85.1316720  54.3365770  94.1773800  83.7634000  53.6904530
  90.9071870  87.3776080  61.1328450  91.2374880  86.5097140  60.9007090
  91.3362870  87.5834600  61.9633410  95.5033790  85.7085090  58.7930420
  95.2029330  85.5850060  59.6934330  95.3971280  84.8493680  58.3846150
  91.3962080  88.2446670  63.8710080  90.9593070  88.4247470  64.7034230
  91.9639760  89.0021290  63.7291800  91.2286510  80.7566900  60.2298960
  90.5735350  80.4878540  59.5858660  92.0664460  80.6471380  59.7800940
  92.2662440  81.1419470  64.7702300  92.6335480  81.0546870  65.6498320
  91.6973260  80.3786020  64.6709160  91.8178440  78.0528560  68.6760720
  90.9234490  78.0195320  69.0154430  92.3575990  78.2515350  69.4411970
  90.4424590  77.9665830  56.1724290  89.5388670  78.2296030  55.9975950
  90.9265210  78.2377000  55.3924250  92.9851800  77.0231370  54.0818670
  93.6943500  76.6014590  53.5965950  92.2691740  77.0906600  53.4502020
  92.6325960  73.0770700  53.1221320  93.3554090  73.6179640  53.4402540
  92.9050480  72.8034120  52.2462860  92.3218150  72.3276890  63.0243940
  92.9694340  71.7774270  62.5839100  92.7419990  72.5820040  63.8459750
  92.0750150  72.4832560  65.7669260  91.7264970  72.9396380  66.5327440
  91.7437850  71.5889690  65.8491690  93.6814520  85.6552160  69.9322450
  93.6384150  85.2845070  70.8136910  93.8125530  86.5929730  70.0724270
  97.3820550  87.2111750  65.5332170  97.1411910  87.4786310  64.6462690
  98.3223190  87.3817480  65.5883030  99.5874970  73.6744440  69.2888680
  99.5263860  74.2666270  70.0384090 100.5275350  73.5670400  69.1438940
 102.2249530  73.3314500  68.9280970 102.8389940  73.6493790  68.2662050
 102.7699090  72.8463090  69.5476830  92.7470790  72.0108760  69.0420030
  93.2953780  71.8296810  68.2786140  92.8126100  71.2202870  69.5776340
  93.5202550  88.6014410  67.0520230  92.9262870  88.4699110  67.7910270
  93.5126390  87.7652550  66.5862330 102.9657570  71.8946640  65.2550260
 102.0917410  72.2281750  65.0523190 102.8568320  71.4219820  66.0802130
  93.1514780  85.9672790  66.0028270  92.4248840  85.3478080  65.9354220
  93.2123930  86.3613400  65.1326350  96.7559880  88.1817790  62.7877680
  97.2724900  87.5705150  62.2625940  97.4057260  88.6846570  63.2788690
  99.4955380  89.0726280  63.6146660  99.7833190  88.8180580  62.7379670
 100.0078600  88.5203640  64.2052230 100.7132390  72.8116480  64.1943170
  99.9304180  73.2861980  64.4739930 100.4195320  71.9071310  64.0856350
  91.4344780  89.2847180  59.2125030  91.2666820  88.6517860  59.9106920
  90.5679290  89.4906580  58.8619220  92.0572800  73.1163960  56.7156890
  92.8152160  73.2292840  56.1420920  91.5949970  73.9533160  56.6700320
  98.5986610  75.2303230  59.7059200  97.7861120  74.8560120  59.3655080
  99.1028250  74.4748310  60.0080390  93.0407480  87.9780410  56.6575170
  92.5155100  88.3588440  55.9537130  92.9652060  88.6031180  57.3784880
  94.4297950  73.6428010  55.2558860  94.9590710  72.8557810  55.1266810
  95.0626270  74.3219200  55.4894390  96.6235790  73.3803150  58.3104250
  95.9938530  72.6790460  58.4774380  96.0840930  74.1407280  58.0937410
  99.5627740  89.9942380  70.9814860 100.4895050  89.7586650  71.0250820
  99.5478170  90.8214380  70.5000890  96.7491350  72.6587130  70.7456740
  96.4675620  73.1620730  69.9817560  97.1311050  71.8608880  70.3798870
  95.6400450  89.9262790  55.5324420  96.3719270  89.6422070  54.9848310
  95.8994120  89.6876070  56.4223800  94.8015240  86.0427520  55.5370750
  94.1724120  86.5112620  56.0856580  94.9163070  85.1976740  55.9716940
 102.2564960  80.0933180  41.6871950 102.1759010  79.1787790  41.4163660
 101.8429380  80.5900250  40.9811660 100.3883000  81.8712200  43.5681220
  99.6125100  81.3912640  43.8579790 101.0395930  81.1917850  43.3937380
  94.4048830  82.1832010  44.4456980  93.5733710  81.9280720  44.8453490
  95.0129810  82.2542780  45.1814900  94.3850090  86.2172100  44.6415000
  94.6878130  85.3269840  44.4625220  95.1293680  86.7742320  44.4137250
  92.8140780  77.1433900  38.2299370  91.9257480  77.4849870  38.1279250
  93.0981970  76.9434220  37.3380200  90.7773790  79.7439550  44.1139070
  91.3489900  78.9761750  44.1142710  90.7775330  80.0428310  43.2045680
 100.6353740  88.5630400  41.9684340 100.0165180  89.0187900  41.3978780
 101.4905520  88.7181860  41.5674040  99.8291990  84.5469390  43.5751380
  99.7600270  83.6059330  43.4140510 100.5911850  84.6370800  44.1473950
  92.0198660  75.1523910  45.9008000  91.8401500  74.2549660  46.1810760
  91.6178740  75.6995780  46.5754950 100.8597160  77.3539770  43.8020310
 101.2361980  76.4811650  43.6893980 100.7616670  77.6898470  42.9110750
  94.9902170  75.7265400  39.2637750  95.0968920  76.6269130  39.5706510
  94.0794530  75.6783370  38.9732400  92.6385330  77.6484410  44.5090340
  93.3195440  77.9122780  45.1277740  92.3233380  76.8085280  44.8428350
  96.8309900  78.6951770  43.5962930  97.3388120  79.1932740  44.2367950
  97.3623140  77.9186970  43.4202290  95.1146000  73.3350330  47.8626350
  95.1164440  73.8522720  47.0572250  94.2850310  72.8580510  47.8396280
 101.5017090  83.4469640  39.3616250 100.8834360  83.9119090  38.7978970
 102.0140340  84.1397120  39.7785760  96.3648850  82.9745510  46.0399850
  96.0318230  83.6014430  46.6820920  96.5415530  83.5007390  45.2601520
  94.7961330  75.0460290  45.8696800  95.1378140  75.8902340  45.5750670
  93.8577140  75.1944030  45.9862140  95.5767950  84.9426310  47.8549030
  96.1941950  85.6177390  47.5733480  94.7161070  85.3514290  47.7636530
  90.8700290  84.1326170  36.7355880  90.4928270  84.6213270  36.0040780
  91.1273360  84.8051450  37.3662410  98.4789220  72.5342560  42.1941390
  98.7864200  71.9789450  41.4776890  97.5489920  72.6687020  42.0114380
 100.8669980  80.5991390  38.9301510  99.9399260  80.5328770  39.1589980
 101.0194800  81.5371520  38.8156750 100.8539060  76.8708390  35.9268670
  99.9142730  77.0322350  36.0121130 101.1722320  77.5894070  35.3804660
  96.4726620  81.1256130  41.7121240  96.0683620  80.4133380  41.2167140
  96.5589740  80.7809370  42.6009280  96.9408320  84.8123690  43.8760450
  96.6436610  84.2069160  43.1968230  97.8908140  84.8501000  43.7649810
  95.1855240  77.8999340  45.4920280  95.7369830  78.0094680  44.7173530
  95.6998750  78.2736940  46.2075510  96.0326750  84.5505380  50.5268250
  95.1355280  84.7745350  50.7741650  96.0579620  84.6740320  49.5779650
  94.8597970  81.4218700  49.1025620  94.7205740  82.2941500  49.4713020
  93.9779330  81.0791510  48.9573560 101.1827350  86.3394570  40.4090750
 101.6223260  87.0818900  39.9946140 101.1214240  86.5821140  41.3329710
  96.6578320  87.3640400  51.3110770  96.6293750  87.7683350  50.4439200
  96.4943290  86.4350760  51.1482370  93.1731250  80.0201110  39.2127890
  93.0528850  80.7463200  38.6009160  92.8632140  79.2504020  38.7355800
  90.8116620  83.1916250  45.0196530  90.8897040  83.3265020  44.0752250
  91.4258300  82.4832140  45.2124650  92.0564250  84.8916440  41.4302710
  91.6492330  85.0331030  40.5756310  92.9477260  84.6076600  41.2273920
 101.8743130  89.0408350  48.3369760 102.3887800  88.9516360  49.1392190
 101.0312210  89.3868050  48.6297670  96.3285910  89.1062220  39.5425380
  96.1528390  88.1897760  39.3293180  95.4741650  89.4649510  39.7823180
 103.1173590  88.4613960  40.4000250 103.5730540  87.6803340  40.7138870
 103.4566110  89.1720780  40.9441430  90.8676140  84.2330420  47.5590990
  91.0307180  83.7635780  46.7410360  91.3328590  83.7253980  48.2239830
  95.6394910  73.3636180  42.5951560  95.1963060  74.1445720  42.2636080
  96.1979900  73.6866070  43.3022500  99.9264720  76.2304700  48.1986880
  99.4644090  76.4387720  49.0106820  99.5242830  75.4164050  47.8957550
 102.0218940  78.9515400  51.4282330 102.3472350  78.1179150  51.0884560
 102.8099270  79.4743920  51.5760660  98.7553730  72.9846880  37.4757390
  98.1307910  72.9806750  38.2010700  98.6683850  72.1177840  37.0793360
  97.6770810  73.9083510  44.4541160  97.9743140  74.8146340  44.3733180
  98.2256370  73.4202290  43.8400730  95.4309130  78.4869750  40.3232810
  95.2050050  78.2706920  41.2279430  94.6501660  78.9198210  39.9778780
 102.6606890  78.4933120  38.9223460 102.0615780  79.2168920  38.7387080
 103.2086500  78.4309900  38.1399910  97.8708340  79.3855330  50.9893080
  97.7751940  78.4450060  50.8393480  98.7140320  79.6070400  50.5941150
 101.2671760  77.1296660  40.9526740 101.6601330  77.4468860  40.1395430
 101.6288610  76.2508540  41.0671260  93.0018880  75.7969000  49.1426860
  92.6082270  76.6444210  49.3499640  92.3137280  75.1595370  49.3335500
  99.5763930  75.8803970  52.2123600  98.8862250  75.6876170  52.8469690
 100.3196230  76.1638610  52.7447900  90.3035930  73.7197460  43.1756940
  90.0148980  74.2900320  43.8881920  91.0481690  73.2401910  43.5388170
  90.4906160  77.6617580  34.3859660  90.4080830  78.6048340  34.5274650
  90.1389220  77.5192490  33.5072010 101.8526900  79.7202410  45.0477520
 101.1208020  80.2289220  45.3967620 101.4551240  78.9032390  44.7466300
  98.2904290  76.3956610  43.4530010  98.2940350  75.9546560  42.6034550
  99.1855410  76.7173940  43.5601830  94.1406670  76.2783100  42.4124220
  93.8006720  76.7558330  43.1691270  93.3783990  75.8248220  42.0525320
  98.3524440  77.3968690  36.4436770  98.4737260  77.3555170  37.3922590
  97.9672950  78.2592840  36.2883500 102.3152810  75.1736090  44.4600460
 102.3325550  75.6244740  45.3042310 102.0668390  74.2741730  44.6733900
  97.3645940  79.7069830  35.8420070  96.7962840  79.2588080  35.2155980
  98.0734940  80.0662610  35.3085220  92.4415120  83.6081850  49.7186800
  92.0569910  82.9675520  50.3169760  92.7527310  84.3117970  50.2881530
  98.5912260  80.4558390  45.1995420  98.9582390  79.9816960  45.9456760
  98.4017320  81.3299960  45.5403760  91.4552750  75.2002080  41.3288890
  91.1699670  74.8357750  42.1667510  91.3931610  74.4682540  40.7152030
  96.3811630  79.4967030  47.5179630  96.0768700  80.3759010  47.7429990
  97.3358090  79.5566820  47.5537070  94.9093420  83.7028020  38.1146480
  94.1355680  83.1625640  37.9545200  95.6388050  83.1834630  37.7764240
 101.1291340  74.0931340  38.0502260 100.3155950  73.5944510  37.9747570
 100.9353290  74.9329590  37.6338610 101.0500200  82.7702440  49.7941870
 100.9837510  81.8498110  49.5399460 100.4205340  82.8677880  50.5086510
  94.9530820  83.3708400  41.7525290  95.4709490  82.5676660  41.6982180
  94.5014840  83.3087540  42.5942120  99.8400320  84.6374680  37.0252590
 100.1816020  85.3816910  36.5295910  99.0113030  84.9505800  37.3877420
  92.4375360  80.3369770  48.6650990  92.0790300  81.0023620  49.2524330
  92.1429920  79.5053320  49.0363610  95.6388480  80.7954010  51.5490540
  95.3388620  80.9411190  50.6518360  96.4099720  80.2359300  51.4563930
 100.9816930  85.5923010  49.5445670 100.9961470  84.6603970  49.3264580
 100.2742030  85.6782770  50.1835440 102.7227730  83.9590520  42.3898100
 103.0751550  83.3618650  41.7299470 101.8390060  83.6334750  42.5606350
  98.8091010  84.7188210  39.7968510  99.4962140  85.2657420  40.1776100
  98.0223430  85.2628940  39.8318120  90.9483410  80.3361030  35.2885590
  91.8178260  80.6185830  35.5721510  90.4573730  81.1496900  35.1734400
  98.1118220  81.7234240  39.4093870  98.5681000  82.5339490  39.6354060
  97.7606430  81.4057380  40.2412360 100.4150830  87.2340580  46.6386170
 101.0593050  87.4399960  47.3159590 100.7780270  86.4728980  46.1857020
  94.0130000  72.0671890  39.8816390  93.8844630  72.0589790  40.8301310
  93.1892020  72.4054980  39.5307400 101.6882910  85.2372930  45.3563620
 102.3305140  84.5366090  45.4695790 102.2132260  86.0171370  45.1760510
  91.3154660  89.5488410  35.8547220  91.6752300  90.1477750  35.2004490
  91.1747000  90.0948300  36.6282250  91.0123930  73.8263010  49.3423090
  90.2982450  74.0259930  49.9475700  91.4318970  73.0502580  49.7137890
  91.2996520  87.8143270  50.3289620  91.4087640  86.8738010  50.1885010
  90.6477080  88.0798020  49.6803350  99.2909110  86.0859160  51.7287740
  98.9705980  85.3668400  52.2733430  98.6167470  86.7614230  51.8023800
  97.3323280  86.9319610  36.6720890  97.3233380  87.6649300  36.0565400
  96.4121640  86.6851190  36.7647850  92.9329920  82.1534500  37.4167650
  92.3257870  82.8933400  37.4262950  93.4079270  82.2433860  36.5905850
 102.5062710  76.3185320  47.0924540 102.8743530  75.4980530  47.4204110
 101.6460910  76.3787210  47.5080190 100.3182880  86.9947850  35.3346080
 100.4194860  86.7911840  34.4048060  99.4184620  86.7406130  35.5393860
  97.8408770  77.5528210  39.3169980  97.1324920  78.0214550  39.7583590
  98.1253250  76.8950220  39.9515170  99.4664700  78.9724910  47.3162510
  99.9649950  79.4470730  47.9814360  99.6087650  78.0488430  47.5232540
 101.8724200  74.2778870  40.7565770 101.7491980  74.2965000  39.8075280
 102.8208760  74.3257810  40.8764170  98.9600990  89.5134170  40.0293750
  99.2142490  89.4755560  39.1073120  98.0113470  89.3867500  40.0222000
  96.0443790  75.8613290  36.6920690  96.8934320  76.2983440  36.6260880
  95.6775060  76.1733550  37.5192750  94.9435210  82.1145650  35.1656220
  95.7098480  82.0027010  35.7281650  95.0209900  81.4183620  34.5132990
  93.6381970  79.5470720  35.8489110  93.7185560  78.5998230  35.9606510
  94.5301720  79.8777600  35.9549770  94.4396680  89.6966110  42.9523650
  95.1759160  89.1481570  43.2232220  94.8237600  90.5622120  42.8129640
  91.3242160  85.7639680  38.8265160  90.3981940  86.0060820  38.8170570
  91.7898590  86.5913940  38.7049910  93.4454960  88.8812180  52.1409230
  94.2467690  89.2024230  52.5544630  92.9306780  88.5207760  52.8629140
  97.5498990  88.8696420  34.7749220  98.3427600  89.1585250  34.3231010
  97.0303340  88.4388590  34.0961700 102.2819590  84.9892050  52.0884640
 101.6757750  85.0123650  51.3480390 101.9773700  84.2575090  52.6251890
  91.1652770  81.3685640  51.0845280  91.6691790  80.7892920  51.6561510
  90.4260190  81.6525870  51.6221650  98.0676390  84.0899830  34.6391570
  97.9627030  83.4752180  35.3652950  97.9000610  83.5665720  33.8554580
  98.2190710  82.7756630  50.6180800  97.4536380  83.3441630  50.5335470
  98.4006670  82.4832840  49.7249030 101.3079120  83.1519860  35.2433560
 100.7589220  83.5989160  35.8876300 101.9298380  82.6469110  35.7671230
  93.1975850  79.5115230  51.9795350  93.2381190  79.2129100  52.8880580
  94.0521350  79.9122840  51.8202870  96.9754240  82.1110780  37.1398860
  97.3970660  81.9450650  37.9830250  97.1005080  81.3011010  36.6454000
  95.1381660  78.0907330  49.9469840  94.6078120  77.5998280  49.3193180
  95.8069730  78.5191530  49.4127770  99.4881880  81.1348390  34.3875960
 100.0087540  80.4197410  34.0217110 100.1350280  81.7734260  34.6876470
  95.6253960  75.0569700  50.0267130  95.5310830  74.4390450  49.3018000
  95.0451350  75.7835990  49.7997040  98.3915400  73.6142940  47.0594520
  97.9432700  73.6367200  46.2140070  97.7580600  73.2161960  47.6564820
  98.7974950  82.5097270  47.6806960  99.2163060  83.3530000  47.5083200
  97.8783580  82.6469310  47.4513740 101.1338850  80.2413450  49.0644800
 101.2535060  79.6454590  49.8039640 101.9932850  80.2783140  48.6446100
  95.8713140  78.1844010  34.0857020  95.6702200  77.3211370  34.4470360
  95.7005190  78.0977370  33.1478620  96.6482370  88.8150280  48.7964690
  96.1103460  89.5396340  48.4773390  96.9016330  88.3380620  48.0062030
  97.9007620  76.7834800  50.3220620  98.4907310  76.4750650  51.0098440
  97.0827860  76.3114550  50.4780520 102.7201050  76.4000610  50.5553640
 102.0316570  75.7382150  50.4903630 103.4407070  75.9538880  51.0002100
  94.6695940  75.2844630  34.0734900  94.9721840  75.2912060  33.1654050
  95.4090530  74.9342490  34.5702560  99.5044580  90.0501490  49.0551340
  99.4303280  90.9536630  49.3623710  98.6023420  89.7313390  49.0273410
  97.8880870  74.2279250  35.0591100  97.5402870  73.5503240  34.4793550
  98.0893640  73.7668760  35.8734490 100.0529910  89.2160000  36.6777700
 100.9480700  89.5544970  36.6996460 100.0847540  88.4939410  36.0501980
  93.6926070  84.5887050  34.9064700  94.1300940  85.1316720  35.5622280
  94.1773800  83.7634000  34.9161040  90.9071870  87.3776080  42.3584960
  91.2374880  86.5097140  42.1263600  91.3362870  87.5834600  43.1889920
  95.5033790  85.7085090  40.0186930  95.2029330  85.5850060  40.9190840
  95.3971280  84.8493680  39.6102660  91.3962080  88.2446670  45.0966590
  90.9593070  88.4247470  45.9290740  91.9639760  89.0021290  44.9548310
  91.2286510  80.7566900  41.4555470  90.5735350  80.4878540  40.8115170
  92.0664460  80.6471380  41.0057450  92.2662440  81.1419470  45.9958810
  92.6335480  81.0546870  46.8754830  91.6973260  80.3786020  45.8965670
  91.8178440  78.0528560  49.9017230  90.9234490  78.0195320  50.2410940
  92.3575990  78.2515350  50.6668480  90.4424590  77.9665830  37.3980800
  89.5388670  78.2296030  37.2232460  90.9265210  78.2377000  36.6180760
  92.9851800  77.0231370  35.3075180  93.6943500  76.6014590  34.8222460
  92.2691740  77.0906600  34.6758530  92.6325960  73.0770700  34.3477830
  93.3554090  73.6179640  34.6659050  92.9050480  72.8034120  33.4719370
  92.3218150  72.3276890  44.2500450  92.9694340  71.7774270  43.8095610
  92.7419990  72.5820040  45.0716260  92.0750150  72.4832560  46.9925770
  91.7264970  72.9396380  47.7583950  91.7437850  71.5889690  47.0748200
  93.6814520  85.6552160  51.1578960  93.6384150  85.2845070  52.0393420
  93.8125530  86.5929730  51.2980780  97.3820550  87.2111750  46.7588680
  97.1411910  87.4786310  45.8719200  98.3223190  87.3817480  46.8139540
  99.5874970  73.6744440  50.5145190  99.5263860  74.2666270  51.2640600
 100.5275350  73.5670400  50.3695450 102.2249530  73.3314500  50.1537480
 102.8389940  73.6493790  49.4918560 102.7699090  72.8463090  50.7733340
  92.7470790  72.0108760  50.2676540  93.2953780  71.8296810  49.5042650
  92.8126100  71.2202870  50.8032850  93.5202550  88.6014410  48.2776740
  92.9262870  88.4699110  49.0166780  93.5126390  87.7652550  47.8118840
 102.9657570  71.8946640  46.4806770 102.0917410  72.2281750  46.2779700
 102.8568320  71.4219820  47.3058640  93.1514780  85.9672790  47.2284780
  92.4248840  85.3478080  47.1610730  93.2123930  86.3613400  46.3582860
  96.7559880  88.1817790  44.0134190  97.2724900  87.5705150  43.4882450
  97.4057260  88.6846570  44.5045200  99.4955380  89.0726280  44.8403170
  99.7833190  88.8180580  43.9636180 100.0078600  88.5203640  45.4308740
 100.7132390  72.8116480  45.4199680  99.9304180  73.2861980  45.6996440
 100.4195320  71.9071310  45.3112860  91.4344780  89.2847180  40.4381540
  91.2666820  88.6517860  41.1363430  90.5679290  89.4906580  40.0875730
  92.0572800  73.1163960  37.9413400  92.8152160  73.2292840  37.3677430
  91.5949970  73.9533160  37.8956830  98.5986610  75.2303230  40.9315710
  97.7861120  74.8560120  40.5911590  99.1028250  74.4748310  41.2336900
  93.0407480  87.9780410  37.8831680  92.5155100  88.3588440  37.1793640
  92.9652060  88.6031180  38.6041390  94.4297950  73.6428010  36.4815370
  94.9590710  72.8557810  36.3523320  95.0626270  74.3219200  36.7150900
  96.6235790  73.3803150  39.5360760  95.9938530  72.6790460  39.7030890
  96.0840930  74.1407280  39.3193920  99.5627740  89.9942380  52.2071370
 100.4895050  89.7586650  52.2507330  99.5478170  90.8214380  51.7257400
  96.7491350  72.6587130  51.9713250  96.4675620  73.1620730  51.2074070
  97.1311050  71.8608880  51.6055380  95.6400450  89.9262790  36.7580930
  96.3719270  89.6422070  36.2104820  95.8994120  89.6876070  37.6480310
  94.8015240  86.0427520  36.7627260  94.1724120  86.5112620  37.3113090
  94.9163070  85.1976740  37.1973450 102.2564960  80.0933180  22.9128460
 102.1759010  79.1787790  22.6420170 101.8429380  80.5900250  22.2068170
 100.3883000  81.8712200  24.7937730  99.6125100  81.3912640  25.0836300
 101.0395930  81.1917850  24.6193890  94.4048830  82.1832010  25.6713490
  93.5733710  81.9280720  26.0710000  95.0129810  82.2542780  26.4071410
  94.3850090  86.2172100  25.8671510  94.6878130  85.3269840  25.6881730
  95.1293680  86.7742320  25.6393760  92.8140780  77.1433900  19.4555880
  91.9257480  77.4849870  19.3535760  93.0981970  76.9434220  18.5636710
  90.7773790  79.7439550  25.3395580  91.3489900  78.9761750  25.3399220
  90.7775330  80.0428310  24.4302190 100.6353740  88.5630400  23.1940850
 100.0165180  89.0187900  22.6235290 101.4905520  88.7181860  22.7930550
  99.8291990  84.5469390  24.8007890  99.7600270  83.6059330  24.6397020
 100.5911850  84.6370800  25.3730460  92.0198660  75.1523910  27.1264510
  91.8401500  74.2549660  27.4067270  91.6178740  75.6995780  27.8011460
 100.8597160  77.3539770  25.0276820 101.2361980  76.4811650  24.9150490
 100.7616670  77.6898470  24.1367260  94.9902170  75.7265400  20.4894260
  95.0968920  76.6269130  20.7963020  94.0794530  75.6783370  20.1988910
  92.6385330  77.6484410  25.7346850  93.3195440  77.9122780  26.3534250
  92.3233380  76.8085280  26.0684860  96.8309900  78.6951770  24.8219440
  97.3388120  79.1932740  25.4624460  97.3623140  77.9186970  24.6458800
  95.1146000  73.3350330  29.0882860  95.1164440  73.8522720  28.2828760
  94.2850310  72.8580510  29.0652790 101.5017090  83.4469640  20.5872760
 100.8834360  83.9119090  20.0235480 102.0140340  84.1397120  21.0042270
  96.3648850  82.9745510  27.2656360  96.0318230  83.6014430  27.9077430
  96.5415530  83.5007390  26.4858030  94.7961330  75.0460290  27.0953310
  95.1378140  75.8902340  26.8007180  93.8577140  75.1944030  27.2118650
  95.5767950  84.9426310  29.0805540  96.1941950  85.6177390  28.7989990
  94.7161070  85.3514290  28.9893040  90.8700290  84.1326170  17.9612390
  90.4928270  84.6213270  17.2297290  91.1273360  84.8051450  18.5918920
  98.4789220  72.5342560  23.4197900  98.7864200  71.9789450  22.7033400
  97.5489920  72.6687020  23.2370890 100.8669980  80.5991390  20.1558020
  99.9399260  80.5328770  20.3846490 101.0194800  81.5371520  20.0413260
 100.8539060  76.8708390  17.1525180  99.9142730  77.0322350  17.2377640
 101.1722320  77.5894070  16.6061170  96.4726620  81.1256130  22.9377750
  96.0683620  80.4133380  22.4423650  96.5589740  80.7809370  23.8265790
  96.9408320  84.8123690  25.1016960  96.6436610  84.2069160  24.4224740
  97.8908140  84.8501000  24.9906320  95.1855240  77.8999340  26.7176790
  95.7369830  78.0094680  25.9430040  95.6998750  78.2736940  27.4332020
  96.0326750  84.5505380  31.7524760  95.1355280  84.7745350  31.9998160
  96.0579620  84.6740320  30.8036160  94.8597970  81.4218700  30.3282130
  94.7205740  82.2941500  30.6969530  93.9779330  81.0791510  30.1830070
 101.1827350  86.3394570  21.6347260 101.6223260  87.0818900  21.2202650
 101.1214240  86.5821140  22.5586220  96.6578320  87.3640400  32.5367280
  96.6293750  87.7683350  31.6695710  96.4943290  86.4350760  32.3738880
  93.1731250  80.0201110  20.4384400  93.0528850  80.7463200  19.8265670
  92.8632140  79.2504020  19.9612310  90.8116620  83.1916250  26.2453040
  90.8897040  83.3265020  25.3008760  91.4258300  82.4832140  26.4381160
  92.0564250  84.8916440  22.6559220  91.6492330  85.0331030  21.8012820
  92.9477260  84.6076600  22.4530430 101.8743130  89.0408350  29.5626270
 102.3887800  88.9516360  30.3648700 101.0312210  89.3868050  29.8554180
  96.3285910  89.1062220  20.7681890  96.1528390  88.1897760  20.5549690
  95.4741650  89.4649510  21.0079690 103.1173590  88.4613960  21.6256760
 103.5730540  87.6803340  21.9395380 103.4566110  89.1720780  22.1697940
  90.8676140  84.2330420  28.7847500  91.0307180  83.7635780  27.9666870
  91.3328590  83.7253980  29.4496340  95.6394910  73.3636180  23.8208070
  95.1963060  74.1445720  23.4892590  96.1979900  73.6866070  24.5279010
  99.9264720  76.2304700  29.4243390  99.4644090  76.4387720  30.2363330
  99.5242830  75.4164050  29.1214060 102.0218940  78.9515400  32.6538840
 102.3472350  78.1179150  32.3141070 102.8099270  79.4743920  32.8017170
  98.7553730  72.9846880  18.7013900  98.1307910  72.9806750  19.4267210
  98.6683850  72.1177840  18.3049870  97.6770810  73.9083510  25.6797670
  97.9743140  74.8146340  25.5989690  98.2256370  73.4202290  25.0657240
  95.4309130  78.4869750  21.5489320  95.2050050  78.2706920  22.4535940
  94.6501660  78.9198210  21.2035290 102.6606890  78.4933120  20.1479970
 102.0615780  79.2168920  19.9643590 103.2086500  78.4309900  19.3656420
  97.8708340  79.3855330  32.2149590  97.7751940  78.4450060  32.0649990
  98.7140320  79.6070400  31.8197660 101.2671760  77.1296660  22.1783250
 101.6601330  77.4468860  21.3651940 101.6288610  76.2508540  22.2927770
  99.5763930  75.8803970  33.4380110  98.8862250  75.6876170  34.0726200
 100.3196230  76.1638610  33.9704410  90.3035930  73.7197460  24.4013450
  90.0148980  74.2900320  25.1138430  91.0481690  73.2401910  24.7644680
  90.4906160  77.6617580  15.6116170  90.4080830  78.6048340  15.7531160
  90.1389220  77.5192490  14.7328520 101.8526900  79.7202410  26.2734030
 101.1208020  80.2289220  26.6224130 101.4551240  78.9032390  25.9722810
  98.2904290  76.3956610  24.6786520  98.2940350  75.9546560  23.8291060
  99.1855410  76.7173940  24.7858340  94.1406670  76.2783100  23.6380730
  93.8006720  76.7558330  24.3947780  93.3783990  75.8248220  23.2781830
  98.3524440  77.3968690  17.6693280  98.4737260  77.3555170  18.6179100
  97.9672950  78.2592840  17.5140010 102.3152810  75.1736090  25.6856970
 102.3325550  75.6244740  26.5298820 102.0668390  74.2741730  25.8990410
  97.3645940  79.7069830  17.0676580  96.7962840  79.2588080  16.4412490
  98.0734940  80.0662610  16.5341730  92.4415120  83.6081850  30.9443310
  92.0569910  82.9675520  31.5426270  92.7527310  84.3117970  31.5138040
  98.5912260  80.4558390  26.4251930  98.9582390  79.9816960  27.1713270
  98.4017320  81.3299960  26.7660270  91.4552750  75.2002080  22.5545400
  91.1699670  74.8357750  23.3924020  91.3931610  74.4682540  21.9408540
  96.3811630  79.4967030  28.7436140  96.0768700  80.3759010  28.9686500
  97.3358090  79.5566820  28.7793580  94.9093420  83.7028020  19.3402990
  94.1355680  83.1625640  19.1801710  95.6388050  83.1834630  19.0020750
 101.1291340  74.0931340  19.2758770 100.3155950  73.5944510  19.2004080
 100.9353290  74.9329590  18.8595120 101.0500200  82.7702440  31.0198380
 100.9837510  81.8498110  30.7655970 100.4205340  82.8677880  31.7343020
  94.9530820  83.3708400  22.9781800  95.4709490  82.5676660  22.9238690
  94.5014840  83.3087540  23.8198630  99.8400320  84.6374680  18.2509100
 100.1816020  85.3816910  17.7552420  99.0113030  84.9505800  18.6133930
  92.4375360  80.3369770  29.8907500  92.0790300  81.0023620  30.4780840
  92.1429920  79.5053320  30.2620120  95.6388480  80.7954010  32.7747050
  95.3388620  80.9411190  31.8774870  96.4099720  80.2359300  32.6820440
 100.9816930  85.5923010  30.7702180 100.9961470  84.6603970  30.5521090
 100.2742030  85.6782770  31.4091950 102.7227730  83.9590520  23.6154610
 103.0751550  83.3618650  22.9555980 101.8390060  83.6334750  23.7862860
  98.8091010  84.7188210  21.0225020  99.4962140  85.2657420  21.4032610
  98.0223430  85.2628940  21.0574630  90.9483410  80.3361030  16.5142100
  91.8178260  80.6185830  16.7978020  90.4573730  81.1496900  16.3990910
  98.1118220  81.7234240  20.6350380  98.5681000  82.5339490  20.8610570
  97.7606430  81.4057380  21.4668870 100.4150830  87.2340580  27.8642680
 101.0593050  87.4399960  28.5416100 100.7780270  86.4728980  27.4113530
  94.0130000  72.0671890  21.1072900  93.8844630  72.0589790  22.0557820
  93.1892020  72.4054980  20.7563910 101.6882910  85.2372930  26.5820130
 102.3305140  84.5366090  26.6952300 102.2132260  86.0171370  26.4017020
  91.3154660  89.5488410  17.0803730  91.6752300  90.1477750  16.4261000
  91.1747000  90.0948300  17.8538760  91.0123930  73.8263010  30.5679600
  90.2982450  74.0259930  31.1732210  91.4318970  73.0502580  30.9394400
  91.2996520  87.8143270  31.5546130  91.4087640  86.8738010  31.4141520
  90.6477080  88.0798020  30.9059860  99.2909110  86.0859160  32.9544250
  98.9705980  85.3668400  33.4989940  98.6167470  86.7614230  33.0280310
  97.3323280  86.9319610  17.8977400  97.3233380  87.6649300  17.2821910
  96.4121640  86.6851190  17.9904360  92.9329920  82.1534500  18.6424160
  92.3257870  82.8933400  18.6519460  93.4079270  82.2433860  17.8162360
 102.5062710  76.3185320  28.3181050 102.8743530  75.4980530  28.6460620
 101.6460910  76.3787210  28.7336700 100.3182880  86.9947850  16.5602590
 100.4194860  86.7911840  15.6304570  99.4184620  86.7406130  16.7650370
  97.8408770  77.5528210  20.5426490  97.1324920  78.0214550  20.9840100
  98.1253250  76.8950220  21.1771680  99.4664700  78.9724910  28.5419020
  99.9649950  79.4470730  29.2070870  99.6087650  78.0488430  28.7489050
 101.8724200  74.2778870  21.9822280 101.7491980  74.2965000  21.0331790
 102.8208760  74.3257810  22.1020680  98.9600990  89.5134170  21.2550260
  99.2142490  89.4755560  20.3329630  98.0113470  89.3867500  21.2478510
  96.0443790  75.8613290  17.9177200  96.8934320  76.2983440  17.8517390
  95.6775060  76.1733550  18.7449260  94.9435210  82.1145650  16.3912730
  95.7098480  82.0027010  16.9538160  95.0209900  81.4183620  15.7389500
  93.6381970  79.5470720  17.0745620  93.7185560  78.5998230  17.1863020
  94.5301720  79.8777600  17.1806280  94.4396680  89.6966110  24.1780160
  95.1759160  89.1481570  24.4488730  94.8237600  90.5622120  24.0386150
  91.3242160  85.7639680  20.0521670  90.3981940  86.0060820  20.0427080
  91.7898590  86.5913940  19.9306420  93.4454960  88.8812180  33.3665740
  94.2467690  89.2024230  33.7801140  92.9306780  88.5207760  34.0885650
  97.5498990  88.8696420  16.0005730  98.3427600  89.1585250  15.5487520
  97.0303340  88.4388590  15.3218210 102.2819590  84.9892050  33.3141150
 101.6757750  85.0123650  32.5736900 101.9773700  84.2575090  33.8508400
  91.1652770  81.3685640  32.3101790  91.6691790  80.7892920  32.8818020
  90.4260190  81.6525870  32.8478160  98.0676390  84.0899830  15.8648080
  97.9627030  83.4752180  16.5909460  97.9000610  83.5665720  15.0811090
  98.2190710  82.7756630  31.8437310  97.4536380  83.3441630  31.7591980
  98.4006670  82.4832840  30.9505540 101.3079120  83.1519860  16.4690070
 100.7589220  83.5989160  17.1132810 101.9298380  82.6469110  16.9927740
  93.1975850  79.5115230  33.2051860  93.2381190  79.2129100  34.1137090
  94.0521350  79.9122840  33.0459380  96.9754240  82.1110780  18.3655370
  97.3970660  81.9450650  19.2086760  97.1005080  81.3011010  17.8710510
  95.1381660  78.0907330  31.1726350  94.6078120  77.5998280  30.5449690
  95.8069730  78.5191530  30.6384280  99.4881880  81.1348390  15.6132470
 100.0087540  80.4197410  15.2473620 100.1350280  81.7734260  15.9132980
  95.6253960  75.0569700  31.2523640  95.5310830  74.4390450  30.5274510
  95.0451350  75.7835990  31.0253550  98.3915400  73.6142940  28.2851030
  97.9432700  73.6367200  27.4396580  97.7580600  73.2161960  28.8821330
  98.7974950  82.5097270  28.9063470  99.2163060  83.3530000  28.7339710
  97.8783580  82.6469310  28.6770250 101.1338850  80.2413450  30.2901310
 101.2535060  79.6454590  31.0296150 101.9932850  80.2783140  29.8702610
  95.8713140  78.1844010  15.3113530  95.6702200  77.3211370  15.6726870
  95.7005190  78.0977370  14.3735130  96.6482370  88.8150280  30.0221200
  96.1103460  89.5396340  29.7029900  96.9016330  88.3380620  29.2318540
  97.9007620  76.7834800  31.5477130  98.4907310  76.4750650  32.2354950
  97.0827860  76.3114550  31.7037030 102.7201050  76.4000610  31.7810150
 102.0316570  75.7382150  31.7160140 103.4407070  75.9538880  32.2258610
  94.6695940  75.2844630  15.2991410  94.9721840  75.2912060  14.3910560
  95.4090530  74.9342490  15.7959070  99.5044580  90.0501490  30.2807850
  99.4303280  90.9536630  30.5880220  98.6023420  89.7313390  30.2529920
  97.8880870  74.2279250  16.2847610  97.5402870  73.5503240  15.7050060
  98.0893640  73.7668760  17.0991000 100.0529910  89.2160000  17.9034210
 100.9480700  89.5544970  17.9252970 100.0847540  88.4939410  17.2758490
  93.6926070  84.5887050  16.1321210  94.1300940  85.1316720  16.7878790
  94.1773800  83.7634000  16.1417550  90.9071870  87.3776080  23.5841470
  91.2374880  86.5097140  23.3520110  91.3362870  87.5834600  24.4146430
  95.5033790  85.7085090  21.2443440  95.2029330  85.5850060  22.1447350
  95.3971280  84.8493680  20.8359170  91.3962080  88.2446670  26.3223100
  90.9593070  88.4247470  27.1547250  91.9639760  89.0021290  26.1804820
  91.2286510  80.7566900  22.6811980  90.5735350  80.4878540  22.0371680
  92.0664460  80.6471380  22.2313960  92.2662440  81.1419470  27.2215320
  92.6335480  81.0546870  28.1011340  91.6973260  80.3786020  27.1222180
  91.8178440  78.0528560  31.1273740  90.9234490  78.0195320  31.4667450
  92.3575990  78.2515350  31.8924990  90.4424590  77.9665830  18.6237310
  89.5388670  78.2296030  18.4488970  90.9265210  78.2377000  17.8437270
  92.9851800  77.0231370  16.5331690  93.6943500  76.6014590  16.0478970
  92.2691740  77.0906600  15.9015040  92.6325960  73.0770700  15.5734340
  93.3554090  73.6179640  15.8915560  92.9050480  72.8034120  14.6975880
  92.3218150  72.3276890  25.4756960  92.9694340  71.7774270  25.0352120
  92.7419990  72.5820040  26.2972770  92.0750150  72.4832560  28.2182280
  91.7264970  72.9396380  28.9840460  91.7437850  71.5889690  28.3004710
  93.6814520  85.6552160  32.3835470  93.6384150  85.2845070  33.2649930
  93.8125530  86.5929730  32.5237290  97.3820550  87.2111750  27.9845190
  97.1411910  87.4786310  27.0975710  98.3223190  87.3817480  28.0396050
  99.5874970  73.6744440  31.7401700  99.5263860  74.2666270  32.4897110
 100.5275350  73.5670400  31.5951960 102.2249530  73.3314500  31.3793990
 102.8389940  73.6493790  30.7175070 102.7699090  72.8463090  31.9989850
  92.7470790  72.0108760  31.4933050  93.2953780  71.8296810  30.7299160
  92.8126100  71.2202870  32.0289360  93.5202550  88.6014410  29.5033250
  92.9262870  88.4699110  30.2423290  93.5126390  87.7652550  29.0375350
 102.9657570  71.8946640  27.7063280 102.0917410  72.2281750  27.5036210
 102.8568320  71.4219820  28.5315150  93.1514780  85.9672790  28.4541290
  92.4248840  85.3478080  28.3867240  93.2123930  86.3613400  27.5839370
  96.7559880  88.1817790  25.2390700  97.2724900  87.5705150  24.7138960
  97.4057260  88.6846570  25.7301710  99.4955380  89.0726280  26.0659680
  99.7833190  88.8180580  25.1892690 100.0078600  88.5203640  26.6565250
 100.7132390  72.8116480  26.6456190  99.9304180  73.2861980  26.9252950
 100.4195320  71.9071310  26.5369370  91.4344780  89.2847180  21.6638050
  91.2666820  88.6517860  22.3619940  90.5679290  89.4906580  21.3132240
  92.0572800  73.1163960  19.1669910  92.8152160  73.2292840  18.5933940
  91.5949970  73.9533160  19.1213340  98.5986610  75.2303230  22.1572220
  97.7861120  74.8560120  21.8168100  99.1028250  74.4748310  22.4593410
  93.0407480  87.9780410  19.1088190  92.5155100  88.3588440  18.4050150
  92.9652060  88.6031180  19.8297900  94.4297950  73.6428010  17.7071880
  94.9590710  72.8557810  17.5779830  95.0626270  74.3219200  17.9407410
  96.6235790  73.3803150  20.7617270  95.9938530  72.6790460  20.9287400
  96.0840930  74.1407280  20.5450430  99.5627740  89.9942380  33.4327880
 100.4895050  89.7586650  33.4763840  99.5478170  90.8214380  32.9513910
  96.7491350  72.6587130  33.1969760  96.4675620  73.1620730  32.4330580
  97.1311050  71.8608880  32.8311890  95.6400450  89.9262790  17.9837440
  96.3719270  89.6422070  17.4361330  95.8994120  89.6876070  18.8736820
  94.8015240  86.0427520  17.9883770  94.1724120  86.5112620  18.5369600
  94.9163070  85.1976740  18.4229960 102.2564960  80.0933180   4.1384970
 102.1759010  79.1787790   3.8676680 101.8429380  80.5900250   3.4324680
 100.3883000  81.8712200   6.0194240  99.6125100  81.3912640   6.3092810
 101.0395930  81.1917850   5.8450400  94.4048830  82.1832010   6.8970000
  93.5733710  81.9280720   7.2966510  95.0129810  82.2542780   7.6327920
  94.3850090  86.2172100   7.0928020  94.6878130  85.3269840   6.9138240
  95.1293680  86.7742320   6.8650270  90.7773790  79.7439550   6.5652090
  91.3489900  78.9761750   6.5655730  90.7775330  80.0428310   5.6558700
 100.6353740  88.5630400   4.4197360 100.0165180  89.0187900   3.8491800
 101.4905520  88.7181860   4.0187060  99.8291990  84.5469390   6.0264400
  99.7600270  83.6059330   5.8653530 100.5911850  84.6370800   6.5986970
  92.0198660  75.1523910   8.3521020  91.8401500  74.2549660   8.6323780
  91.6178740  75.6995780   9.0267970 100.8597160  77.3539770   6.2533330
 101.2361980  76.4811650   6.1407000 100.7616670  77.6898470   5.3623770
  92.6385330  77.6484410   6.9603360  93.3195440  77.9122780   7.5790760
  92.3233380  76.8085280   7.2941370  96.8309900  78.6951770   6.0475950
  97.3388120  79.1932740   6.6880970  97.3623140  77.9186970   5.8715310
  95.1146000  73.3350330  10.3139370  95.1164440  73.8522720   9.5085270
  94.2850310  72.8580510  10.2909300  96.3648850  82.9745510   8.4912870
  96.0318230  83.6014430   9.1333940  96.5415530  83.5007390   7.7114540
  94.7961330  75.0460290   8.3209820  95.1378140  75.8902340   8.0263690
  93.8577140  75.1944030   8.4375160  95.5767950  84.9426310  10.3062050
  96.1941950  85.6177390  10.0246500  94.7161070  85.3514290  10.2149550
  98.4789220  72.5342560   4.6454410  98.7864200  71.9789450   3.9289910
  97.5489920  72.6687020   4.4627400  96.4726620  81.1256130   4.1634260
  96.0683620  80.4133380   3.6680160  96.5589740  80.7809370   5.0522300
  96.9408320  84.8123690   6.3273470  96.6436610  84.2069160   5.6481250
  97.8908140  84.8501000   6.2162830  95.1855240  77.8999340   7.9433300
  95.7369830  78.0094680   7.1686550  95.6998750  78.2736940   8.6588530
  96.0326750  84.5505380  12.9781270  95.1355280  84.7745350  13.2254670
  96.0579620  84.6740320  12.0292670  94.8597970  81.4218700  11.5538640
  94.7205740  82.2941500  11.9226040  93.9779330  81.0791510  11.4086580
 101.1827350  86.3394570   2.8603770 101.6223260  87.0818900   2.4459160
 101.1214240  86.5821140   3.7842730  96.6578320  87.3640400  13.7623790
  96.6293750  87.7683350  12.8952220  96.4943290  86.4350760  13.5995390
  90.8116620  83.1916250   7.4709550  90.8897040  83.3265020   6.5265270
  91.4258300  82.4832140   7.6637670  92.0564250  84.8916440   3.8815730
  91.6492330  85.0331030   3.0269330  92.9477260  84.6076600   3.6786940
 101.8743130  89.0408350  10.7882780 102.3887800  88.9516360  11.5905210
 101.0312210  89.3868050  11.0810690  96.3285910  89.1062220   1.9938400
  96.1528390  88.1897760   1.7806200  95.4741650  89.4649510   2.2336200
 103.1173590  88.4613960   2.8513270 103.5730540  87.6803340   3.1651890
 103.4566110  89.1720780   3.3954450  90.8676140  84.2330420  10.0104010
  91.0307180  83.7635780   9.1923380  91.3328590  83.7253980  10.6752850
  95.6394910  73.3636180   5.0464580  95.1963060  74.1445720   4.7149100
  96.1979900  73.6866070   5.7535520  99.9264720  76.2304700  10.6499900
  99.4644090  76.4387720  11.4619840  99.5242830  75.4164050  10.3470570
 102.0218940  78.9515400  13.8795350 102.3472350  78.1179150  13.5397580
 102.8099270  79.4743920  14.0273680  97.6770810  73.9083510   6.9054180
  97.9743140  74.8146340   6.8246200  98.2256370  73.4202290   6.2913750
  95.4309130  78.4869750   2.7745830  95.2050050  78.2706920   3.6792450
  94.6501660  78.9198210   2.4291800  97.8708340  79.3855330  13.4406100
  97.7751940  78.4450060  13.2906500  98.7140320  79.6070400  13.0454170
 101.2671760  77.1296660   3.4039760 101.6601330  77.4468860   2.5908450
 101.6288610  76.2508540   3.5184280  93.0018880  75.7969000  11.5939880
  92.6082270  76.6444210  11.8012660  92.3137280  75.1595370  11.7848520
  99.5763930  75.8803970  14.6636620  98.8862250  75.6876170  15.2982710
 100.3196230  76.1638610  15.1960920  90.3035930  73.7197460   5.6269960
  90.0148980  74.2900320   6.3394940  91.0481690  73.2401910   5.9901190
 101.8526900  79.7202410   7.4990540 101.1208020  80.2289220   7.8480640
 101.4551240  78.9032390   7.1979320  98.2904290  76.3956610   5.9043030
  98.2940350  75.9546560   5.0547570  99.1855410  76.7173940   6.0114850
  94.1406670  76.2783100   4.8637240  93.8006720  76.7558330   5.6204290
  93.3783990  75.8248220   4.5038340 102.3152810  75.1736090   6.9113480
 102.3325550  75.6244740   7.7555330 102.0668390  74.2741730   7.1246920
  92.4415120  83.6081850  12.1699820  92.0569910  82.9675520  12.7682780
  92.7527310  84.3117970  12.7394550  98.5912260  80.4558390   7.6508440
  98.9582390  79.9816960   8.3969780  98.4017320  81.3299960   7.9916780
  91.4552750  75.2002080   3.7801910  91.1699670  74.8357750   4.6180530
  91.3931610  74.4682540   3.1665050  96.3811630  79.4967030   9.9692650
  96.0768700  80.3759010  10.1943010  97.3358090  79.5566820  10.0050090
 101.0500200  82.7702440  12.2454890 100.9837510  81.8498110  11.9912480
 100.4205340  82.8677880  12.9599530  94.9530820  83.3708400   4.2038310
  95.4709490  82.5676660   4.1495200  94.5014840  83.3087540   5.0455140
  92.4375360  80.3369770  11.1164010  92.0790300  81.0023620  11.7037350
  92.1429920  79.5053320  11.4876630  95.6388480  80.7954010  14.0003560
  95.3388620  80.9411190  13.1031380  96.4099720  80.2359300  13.9076950
 100.9816930  85.5923010  11.9958690 100.9961470  84.6603970  11.7777600
 100.2742030  85.6782770  12.6348460 102.7227730  83.9590520   4.8411120
 103.0751550  83.3618650   4.1812490 101.8390060  83.6334750   5.0119370
  98.8091010  84.7188210   2.2481530  99.4962140  85.2657420   2.6289120
  98.0223430  85.2628940   2.2831140  98.1118220  81.7234240   1.8606890
  98.5681000  82.5339490   2.0867080  97.7606430  81.4057380   2.6925380
 100.4150830  87.2340580   9.0899190 101.0593050  87.4399960   9.7672610
 100.7780270  86.4728980   8.6370040  94.0130000  72.0671890   2.3329410
  93.8844630  72.0589790   3.2814330  93.1892020  72.4054980   1.9820420
 101.6882910  85.2372930   7.8076640 102.3305140  84.5366090   7.9208810
 102.2132260  86.0171370   7.6273530  91.0123930  73.8263010  11.7936110
  90.2982450  74.0259930  12.3988720  91.4318970  73.0502580  12.1650910
  91.2996520  87.8143270  12.7802640  91.4087640  86.8738010  12.6398030
  90.6477080  88.0798020  12.1316370  99.2909110  86.0859160  14.1800760
  98.9705980  85.3668400  14.7246450  98.6167470  86.7614230  14.2536820
 102.5062710  76.3185320   9.5437560 102.8743530  75.4980530   9.8717130
 101.6460910  76.3787210   9.9593210  97.8408770  77.5528210   1.7683000
  97.1324920  78.0214550   2.2096610  98.1253250  76.8950220   2.4028190
  99.4664700  78.9724910   9.7675530  99.9649950  79.4470730  10.4327380
  99.6087650  78.0488430   9.9745560 101.8724200  74.2778870   3.2078790
 101.7491980  74.2965000   2.2588300 102.8208760  74.3257810   3.3277190
  94.4396680  89.6966110   5.4036670  95.1759160  89.1481570   5.6745240
  94.8237600  90.5622120   5.2642660  93.4454960  88.8812180  14.5922250
  94.2467690  89.2024230  15.0057650  92.9306780  88.5207760  15.3142160
 102.2819590  84.9892050  14.5397660 101.6757750  85.0123650  13.7993410
 101.9773700  84.2575090  15.0764910  91.1652770  81.3685640  13.5358300
  91.6691790  80.7892920  14.1074530  90.4260190  81.6525870  14.0734670
  98.2190710  82.7756630  13.0693820  97.4536380  83.3441630  12.9848490
  98.4006670  82.4832840  12.1762050  93.1975850  79.5115230  14.4308370
  93.2381190  79.2129100  15.3393600  94.0521350  79.9122840  14.2715890
  95.1381660  78.0907330  12.3982860  94.6078120  77.5998280  11.7706200
  95.8069730  78.5191530  11.8640790  95.6253960  75.0569700  12.4780150
  95.5310830  74.4390450  11.7531020  95.0451350  75.7835990  12.2510060
  98.3915400  73.6142940   9.5107540  97.9432700  73.6367200   8.6653090
  97.7580600  73.2161960  10.1077840  98.7974950  82.5097270  10.1319980
  99.2163060  83.3530000   9.9596220  97.8783580  82.6469310   9.9026760
 101.1338850  80.2413450  11.5157820 101.2535060  79.6454590  12.2552660
 101.9932850  80.2783140  11.0959120  96.6482370  88.8150280  11.2477710
  96.1103460  89.5396340  10.9286410  96.9016330  88.3380620  10.4575050
  97.9007620  76.7834800  12.7733640  98.4907310  76.4750650  13.4611460
  97.0827860  76.3114550  12.9293540 102.7201050  76.4000610  13.0066660
 102.0316570  75.7382150  12.9416650 103.4407070  75.9538880  13.4515120
  99.5044580  90.0501490  11.5064360  99.4303280  90.9536630  11.8136730
  98.6023420  89.7313390  11.4786430  90.9071870  87.3776080   4.8097980
  91.2374880  86.5097140   4.5776620  91.3362870  87.5834600   5.6402940
  95.5033790  85.7085090   2.4699950  95.2029330  85.5850060   3.3703860
  95.3971280  84.8493680   2.0615680  91.3962080  88.2446670   7.5479610
  90.9593070  88.4247470   8.3803760  91.9639760  89.0021290   7.4061330
  91.2286510  80.7566900   3.9068490  90.5735350  80.4878540   3.2628190
  92.0664460  80.6471380   3.4570470  92.2662440  81.1419470   8.4471830
  92.6335480  81.0546870   9.3267850  91.6973260  80.3786020   8.3478690
  91.8178440  78.0528560  12.3530250  90.9234490  78.0195320  12.6923960
  92.3575990  78.2515350  13.1181500  92.3218150  72.3276890   6.7013470
  92.9694340  71.7774270   6.2608630  92.7419990  72.5820040   7.5229280
  92.0750150  72.4832560   9.4438790  91.7264970  72.9396380  10.2096970
  91.7437850  71.5889690   9.5261220  93.6814520  85.6552160  13.6091980
  93.6384150  85.2845070  14.4906440  93.8125530  86.5929730  13.7493800
  97.3820550  87.2111750   9.2101700  97.1411910  87.4786310   8.3232220
  98.3223190  87.3817480   9.2652560  99.5874970  73.6744440  12.9658210
  99.5263860  74.2666270  13.7153620 100.5275350  73.5670400  12.8208470
 102.2249530  73.3314500  12.6050500 102.8389940  73.6493790  11.9431580
 102.7699090  72.8463090  13.2246360  92.7470790  72.0108760  12.7189560
  93.2953780  71.8296810  11.9555670  92.8126100  71.2202870  13.2545870
  93.5202550  88.6014410  10.7289760  92.9262870  88.4699110  11.4679800
  93.5126390  87.7652550  10.2631860 102.9657570  71.8946640   8.9319790
 102.0917410  72.2281750   8.7292720 102.8568320  71.4219820   9.7571660
  93.1514780  85.9672790   9.6797800  92.4248840  85.3478080   9.6123750
  93.2123930  86.3613400   8.8095880  96.7559880  88.1817790   6.4647210
  97.2724900  87.5705150   5.9395470  97.4057260  88.6846570   6.9558220
  99.4955380  89.0726280   7.2916190  99.7833190  88.8180580   6.4149200
 100.0078600  88.5203640   7.8821760 100.7132390  72.8116480   7.8712700
  99.9304180  73.2861980   8.1509460 100.4195320  71.9071310   7.7625880
  91.4344780  89.2847180   2.8894560  91.2666820  88.6517860   3.5876450
  90.5679290  89.4906580   2.5388750  98.5986610  75.2303230   3.3828730
  97.7861120  74.8560120   3.0424610  99.1028250  74.4748310   3.6849920
  96.6235790  73.3803150   1.9873780  95.9938530  72.6790460   2.1543910
  96.0840930  74.1407280   1.7706940  99.5627740  89.9942380  14.6584390
 100.4895050  89.7586650  14.7020350  99.5478170  90.8214380  14.1770420
  96.7491350  72.6587130  14.4226270  96.4675620  73.1620730  13.6587090
  97.1311050  71.8608880  14.0568400 102.2564960  61.3189690  98.0102420
 102.1759010  60.4044300  97.7394130 101.8429380  61.8156760  97.3042130
 100.3883000  63.0968710  99.8911690  99.6125100  62.6169150 100.1810260
 101.0395930  62.4174360  99.7167850  94.4048830  63.4088520 100.7687450
  93.5733710  63.1537230 101.1683960  95.0129810  63.4799290 101.5045370
  94.3850090  67.4428610 100.9645470  94.6878130  66.5526350 100.7855690
  95.1293680  67.9998830 100.7367720  92.8140780  58.3690410  94.5529840
  91.9257480  58.7106380  94.4509720  93.0981970  58.1690730  93.6610670
  90.7773790  60.9696060 100.4369540  91.3489900  60.2018260 100.4373180
  90.7775330  61.2684820  99.5276150 100.6353740  69.7886910  98.2914810
 100.0165180  70.2444410  97.7209250 101.4905520  69.9438370  97.8904510
  99.8291990  65.7725900  99.8981850  99.7600270  64.8315840  99.7370980
 100.5911850  65.8627310 100.4704420  92.0198660  56.3780420 102.2238470
  91.8401500  55.4806170 102.5041230  91.6178740  56.9252290 102.8985420
 100.8597160  58.5796280 100.1250780 101.2361980  57.7068160 100.0124450
 100.7616670  58.9154980  99.2341220  94.9902170  56.9521910  95.5868220
  95.0968920  57.8525640  95.8936980  94.0794530  56.9039880  95.2962870
  92.6385330  58.8740920 100.8320810  93.3195440  59.1379290 101.4508210
  92.3233380  58.0341790 101.1658820  96.8309900  59.9208280  99.9193400
  97.3388120  60.4189250 100.5598420  97.3623140  59.1443480  99.7432760
 101.5017090  64.6726150  95.6846720 100.8834360  65.1375600  95.1209440
 102.0140340  65.3653630  96.1016230  96.3648850  64.2002020 102.3630320
  96.0318230  64.8270940 103.0051390  96.5415530  64.7263900 101.5831990
  94.7961330  56.2716800 102.1927270  95.1378140  57.1158850 101.8981140
  93.8577140  56.4200540 102.3092610  90.8700290  65.3582680  93.0586350
  90.4928270  65.8469780  92.3271250  91.1273360  66.0307960  93.6892880
  98.4789220  53.7599070  98.5171860  98.7864200  53.2045960  97.8007360
  97.5489920  53.8943530  98.3344850 100.8669980  61.8247900  95.2531980
  99.9399260  61.7585280  95.4820450 101.0194800  62.7628030  95.1387220
 100.8539060  58.0964900  92.2499140  99.9142730  58.2578860  92.3351600
 101.1722320  58.8150580  91.7035130  96.4726620  62.3512640  98.0351710
  96.0683620  61.6389890  97.5397610  96.5589740  62.0065880  98.9239750
  96.9408320  66.0380200 100.1990920  96.6436610  65.4325670  99.5198700
  97.8908140  66.0757510 100.0880280  95.1855240  59.1255850 101.8150750
  95.7369830  59.2351190 101.0404000  95.6998750  59.4993450 102.5305980
 101.1827350  67.5651080  96.7321220 101.6223260  68.3075410  96.3176610
 101.1214240  67.8077650  97.6560180  93.1731250  61.2457620  95.5358360
  93.0528850  61.9719710  94.9239630  92.8632140  60.4760530  95.0586270
  90.8116620  64.4172760 101.3427000  90.8897040  64.5521530 100.3982720
  91.4258300  63.7088650 101.5355120  92.0564250  66.1172950  97.7533180
  91.6492330  66.2587540  96.8986780  92.9477260  65.8333110  97.5504390
  96.3285910  70.3318730  95.8655850  96.1528390  69.4154270  95.6523650
  95.4741650  70.6906020  96.1053650 103.1173590  69.6870470  96.7230720
 103.5730540  68.9059850  97.0369340 103.4566110  70.3977290  97.2671900
  95.6394910  54.5892690  98.9182030  95.1963060  55.3702230  98.5866550
  96.1979900  54.9122580  99.6252970  98.7553730  54.2103390  93.7987860
  98.1307910  54.2063260  94.5241170  98.6683850  53.3434350  93.4023830
  97.6770810  55.1340020 100.7771630  97.9743140  56.0402850 100.6963650
  98.2256370  54.6458800 100.1631200  95.4309130  59.7126260  96.6463280
  95.2050050  59.4963430  97.5509900  94.6501660  60.1454720  96.3009250
 102.6606890  59.7189630  95.2453930 102.0615780  60.4425430  95.0617550
 103.2086500  59.6566410  94.4630380 101.2671760  58.3553170  97.2757210
 101.6601330  58.6725370  96.4625900 101.6288610  57.4765050  97.3901730
  90.3035930  54.9453970  99.4987410  90.0148980  55.5156830 100.2112390
  91.0481690  54.4658420  99.8618640  90.4906160  58.8874090  90.7090130
  90.4080830  59.8304850  90.8505120  90.1389220  58.7449000  89.8302480
 101.8526900  60.9458920 101.3707990 101.1208020  61.4545730 101.7198090
 101.4551240  60.1288900 101.0696770  98.2904290  57.6213120  99.7760480
  98.2940350  57.1803070  98.9265020  99.1855410  57.9430450  99.8832300
  94.1406670  57.5039610  98.7354690  93.8006720  57.9814840  99.4921740
  93.3783990  57.0504730  98.3755790  98.3524440  58.6225200  92.7667240
  98.4737260  58.5811680  93.7153060  97.9672950  59.4849350  92.6113970
 102.3152810  56.3992600 100.7830930 102.3325550  56.8501250 101.6272780
 102.0668390  55.4998240 100.9964370  97.3645940  60.9326340  92.1650540
  96.7962840  60.4844590  91.5386450  98.0734940  61.2919120  91.6315690
  98.5912260  61.6814900 101.5225890  98.9582390  61.2073470 102.2687230
  98.4017320  62.5556470 101.8634230  91.4552750  56.4258590  97.6519360
  91.1699670  56.0614260  98.4897980  91.3931610  55.6939050  97.0382500
  94.9093420  64.9284530  94.4376950  94.1355680  64.3882150  94.2775670
  95.6388050  64.4091140  94.0994710 101.1291340  55.3187850  94.3732730
 100.3155950  54.8201020  94.2978040 100.9353290  56.1586100  93.9569080
  94.9530820  64.5964910  98.0755760  95.4709490  63.7933170  98.0212650
  94.5014840  64.5344050  98.9172590  99.8400320  65.8631190  93.3483060
 100.1816020  66.6073420  92.8526380  99.0113030  66.1762310  93.7107890
 102.7227730  65.1847030  98.7128570 103.0751550  64.5875160  98.0529940
 101.8390060  64.8591260  98.8836820  98.8091010  65.9444720  96.1198980
  99.4962140  66.4913930  96.5006570  98.0223430  66.4885450  96.1548590
  90.9483410  61.5617540  91.6116060  91.8178260  61.8442340  91.8951980
  90.4573730  62.3753410  91.4964870  98.1118220  62.9490750  95.7324340
  98.5681000  63.7596000  95.9584530  97.7606430  62.6313890  96.5642830
 100.4150830  68.4597090 102.9616640 101.0593050  68.6656470 103.6390060
 100.7780270  67.6985490 102.5087490  94.0130000  53.2928400  96.2046860
  93.8844630  53.2846300  97.1531780  93.1892020  53.6311490  95.8537870
 101.6882910  66.4629440 101.6794090 102.3305140  65.7622600 101.7926260
 102.2132260  67.2427880 101.4990980  91.3154660  70.7744920  92.1777690
  91.6752300  71.3734260  91.5234960  91.1747000  71.3204810  92.9512720
  97.3323280  68.1576120  92.9951360  97.3233380  68.8905810  92.3795870
  96.4121640  67.9107700  93.0878320  92.9329920  63.3791010  93.7398120
  92.3257870  64.1189910  93.7493420  93.4079270  63.4690370  92.9136320
 100.3182880  68.2204360  91.6576550 100.4194860  68.0168350  90.7278530
  99.4184620  67.9662640  91.8624330  97.8408770  58.7784720  95.6400450
  97.1324920  59.2471060  96.0814060  98.1253250  58.1206730  96.2745640
 101.8724200  55.5035380  97.0796240 101.7491980  55.5221510  96.1305750
 102.8208760  55.5514320  97.1994640  98.9600990  70.7390680  96.3524220
  99.2142490  70.7012070  95.4303590  98.0113470  70.6124010  96.3452470
  96.0443790  57.0869800  93.0151160  96.8934320  57.5239950  92.9491350
  95.6775060  57.3990060  93.8423220  94.9435210  63.3402160  91.4886690
  95.7098480  63.2283520  92.0512120  95.0209900  62.6440130  90.8363460
  93.6381970  60.7727230  92.1719580  93.7185560  59.8254740  92.2836980
  94.5301720  61.1034110  92.2780240  94.4396680  70.9222620  99.2754120
  95.1759160  70.3738080  99.5462690  94.8237600  71.7878630  99.1360110
  91.3242160  66.9896190  95.1495630  90.3981940  67.2317330  95.1401040
  91.7898590  67.8170450  95.0280380  97.5498990  70.0952930  91.0979690
  98.3427600  70.3841760  90.6461480  97.0303340  69.6645100  90.4192170
  98.0676390  65.3156340  90.9622040  97.9627030  64.7008690  91.6883420
  97.9000610  64.7922230  90.1785050 101.3079120  64.3776370  91.5664030
 100.7589220  64.8245670  92.2106770 101.9298380  63.8725620  92.0901700
  96.9754240  63.3367290  93.4629330  97.3970660  63.1707160  94.3060720
  97.1005080  62.5267520  92.9684470  99.4881880  62.3604900  90.7106430
 100.0087540  61.6453920  90.3447580 100.1350280  62.9990770  91.0106940
  95.8713140  59.4100520  90.4087490  95.6702200  58.5467880  90.7700830
  95.7005190  59.3233880  89.4709090  94.6695940  56.5101140  90.3965370
  94.9721840  56.5168570  89.4884520  95.4090530  56.1599000  90.8933030
  97.8880870  55.4535760  91.3821570  97.5402870  54.7759750  90.8024020
  98.0893640  54.9925270  92.1964960 100.0529910  70.4416510  93.0008170
 100.9480700  70.7801480  93.0226930 100.0847540  69.7195920  92.3732450
  93.6926070  65.8143560  91.2295170  94.1300940  66.3573230  91.8852750
  94.1773800  64.9890510  91.2391510  90.9071870  68.6032590  98.6815430
  91.2374880  67.7353650  98.4494070  91.3362870  68.8091110  99.5120390
  95.5033790  66.9341600  96.3417400  95.2029330  66.8106570  97.2421310
  95.3971280  66.0750190  95.9333130  91.3962080  69.4703180 101.4197060
  90.9593070  69.6503980 102.2521210  91.9639760  70.2277800 101.2778780
  91.2286510  61.9823410  97.7785940  90.5735350  61.7135050  97.1345640
  92.0664460  61.8727890  97.3287920  92.2662440  62.3675980 102.3189280
  92.6335480  62.2803380 103.1985300  91.6973260  61.6042530 102.2196140
  90.4424590  59.1922340  93.7211270  89.5388670  59.4552540  93.5462930
  90.9265210  59.4633510  92.9411230  92.9851800  58.2487880  91.6305650
  93.6943500  57.8271100  91.1452930  92.2691740  58.3163110  90.9989000
  92.6325960  54.3027210  90.6708300  93.3554090  54.8436150  90.9889520
  92.9050480  54.0290630  89.7949840  92.3218150  53.5533400 100.5730920
  92.9694340  53.0030780 100.1326080  92.7419990  53.8076550 101.3946730
  97.3820550  68.4368260 103.0819150  97.1411910  68.7042820 102.1949670
  98.3223190  68.6073990 103.1370010 102.9657570  53.1203150 102.8037240
 102.0917410  53.4538260 102.6010170 102.8568320  52.6476330 103.6289110
  93.1514780  67.1929300 103.5515250  92.4248840  66.5734590 103.4841200
  93.2123930  67.5869910 102.6813330  96.7559880  69.4074300 100.3364660
  97.2724900  68.7961660  99.8112920  97.4057260  69.9103080 100.8275670
  99.4955380  70.2982790 101.1633640  99.7833190  70.0437090 100.2866650
 100.0078600  69.7460150 101.7539210 100.7132390  54.0372990 101.7430150
  99.9304180  54.5118490 102.0226910 100.4195320  53.1327820 101.6343330
  91.4344780  70.5103690  96.7612010  91.2666820  69.8774370  97.4593900
  90.5679290  70.7163090  96.4106200  92.0572800  54.3420470  94.2643870
  92.8152160  54.4549350  93.6907900  91.5949970  55.1789670  94.2187300
  98.5986610  56.4559740  97.2546180  97.7861120  56.0816630  96.9142060
  99.1028250  55.7004820  97.5567370  93.0407480  69.2036920  94.2062150
  92.5155100  69.5844950  93.5024110  92.9652060  69.8287690  94.9271860
  94.4297950  54.8684520  92.8045840  94.9590710  54.0814320  92.6753790
  95.0626270  55.5475710  93.0381370  96.6235790  54.6059660  95.8591230
  95.9938530  53.9046970  96.0261360  96.0840930  55.3663790  95.6424390
  95.6400450  71.1519300  93.0811400  96.3719270  70.8678580  92.5335290
  95.8994120  70.9132580  93.9710780  94.8015240  67.2684030  93.0857730
  94.1724120  67.7369130  93.6343560  94.9163070  66.4233250  93.5203920
 102.2564960  61.3189690  79.2358930 102.1759010  60.4044300  78.9650640
 101.8429380  61.8156760  78.5298640 100.3883000  63.0968710  81.1168200
  99.6125100  62.6169150  81.4066770 101.0395930  62.4174360  80.9424360
  94.4048830  63.4088520  81.9943960  93.5733710  63.1537230  82.3940470
  95.0129810  63.4799290  82.7301880  94.3850090  67.4428610  82.1901980
  94.6878130  66.5526350  82.0112200  95.1293680  67.9998830  81.9624230
  92.8140780  58.3690410  75.7786350  91.9257480  58.7106380  75.6766230
  93.0981970  58.1690730  74.8867180  90.7773790  60.9696060  81.6626050
  91.3489900  60.2018260  81.6629690  90.7775330  61.2684820  80.7532660
 100.6353740  69.7886910  79.5171320 100.0165180  70.2444410  78.9465760
 101.4905520  69.9438370  79.1161020  99.8291990  65.7725900  81.1238360
  99.7600270  64.8315840  80.9627490 100.5911850  65.8627310  81.6960930
  92.0198660  56.3780420  83.4494980  91.8401500  55.4806170  83.7297740
  91.6178740  56.9252290  84.1241930 100.8597160  58.5796280  81.3507290
 101.2361980  57.7068160  81.2380960 100.7616670  58.9154980  80.4597730
  94.9902170  56.9521910  76.8124730  95.0968920  57.8525640  77.1193490
  94.0794530  56.9039880  76.5219380  92.6385330  58.8740920  82.0577320
  93.3195440  59.1379290  82.6764720  92.3233380  58.0341790  82.3915330
  96.8309900  59.9208280  81.1449910  97.3388120  60.4189250  81.7854930
  97.3623140  59.1443480  80.9689270  95.1146000  54.5606840  85.4113330
  95.1164440  55.0779230  84.6059230  94.2850310  54.0837020  85.3883260
 101.5017090  64.6726150  76.9103230 100.8834360  65.1375600  76.3465950
 102.0140340  65.3653630  77.3272740  96.3648850  64.2002020  83.5886830
  96.0318230  64.8270940  84.2307900  96.5415530  64.7263900  82.8088500
  94.7961330  56.2716800  83.4183780  95.1378140  57.1158850  83.1237650
  93.8577140  56.4200540  83.5349120  95.5767950  66.1682820  85.4036010
  96.1941950  66.8433900  85.1220460  94.7161070  66.5770800  85.3123510
  90.8700290  65.3582680  74.2842860  90.4928270  65.8469780  73.5527760
  91.1273360  66.0307960  74.9149390  98.4789220  53.7599070  79.7428370
  98.7864200  53.2045960  79.0263870  97.5489920  53.8943530  79.5601360
 100.8669980  61.8247900  76.4788490  99.9399260  61.7585280  76.7076960
 101.0194800  62.7628030  76.3643730 100.8539060  58.0964900  73.4755650
  99.9142730  58.2578860  73.5608110 101.1722320  58.8150580  72.9291640
  96.4726620  62.3512640  79.2608220  96.0683620  61.6389890  78.7654120
  96.5589740  62.0065880  80.1496260  96.9408320  66.0380200  81.4247430
  96.6436610  65.4325670  80.7455210  97.8908140  66.0757510  81.3136790
  95.1855240  59.1255850  83.0407260  95.7369830  59.2351190  82.2660510
  95.6998750  59.4993450  83.7562490  96.0326750  65.7761890  88.0755230
  95.1355280  66.0001860  88.3228630  96.0579620  65.8996830  87.1266630
  94.8597970  62.6475210  86.6512600  94.7205740  63.5198010  87.0200000
  93.9779330  62.3048020  86.5060540 101.1827350  67.5651080  77.9577730
 101.6223260  68.3075410  77.5433120 101.1214240  67.8077650  78.8816690
  96.6578320  68.5896910  88.8597750  96.6293750  68.9939860  87.9926180
  96.4943290  67.6607270  88.6969350  93.1731250  61.2457620  76.7614870
  93.0528850  61.9719710  76.1496140  92.8632140  60.4760530  76.2842780
  90.8116620  64.4172760  82.5683510  90.8897040  64.5521530  81.6239230
  91.4258300  63.7088650  82.7611630  92.0564250  66.1172950  78.9789690
  91.6492330  66.2587540  78.1243290  92.9477260  65.8333110  78.7760900
 101.8743130  70.2664860  85.8856740 102.3887800  70.1772870  86.6879170
 101.0312210  70.6124560  86.1784650  96.3285910  70.3318730  77.0912360
  96.1528390  69.4154270  76.8780160  95.4741650  70.6906020  77.3310160
 103.1173590  69.6870470  77.9487230 103.5730540  68.9059850  78.2625850
 103.4566110  70.3977290  78.4928410  90.8676140  65.4586930  85.1077970
  91.0307180  64.9892290  84.2897340  91.3328590  64.9510490  85.7726810
  95.6394910  54.5892690  80.1438540  95.1963060  55.3702230  79.8123060
  96.1979900  54.9122580  80.8509480  99.9264720  57.4561210  85.7473860
  99.4644090  57.6644230  86.5593800  99.5242830  56.6420560  85.4444530
 102.0218940  60.1771910  88.9769310 102.3472350  59.3435660  88.6371540
 102.8099270  60.7000430  89.1247640  98.7553730  54.2103390  75.0244370
  98.1307910  54.2063260  75.7497680  98.6683850  53.3434350  74.6280340
  97.6770810  55.1340020  82.0028140  97.9743140  56.0402850  81.9220160
  98.2256370  54.6458800  81.3887710  95.4309130  59.7126260  77.8719790
  95.2050050  59.4963430  78.7766410  94.6501660  60.1454720  77.5265760
 102.6606890  59.7189630  76.4710440 102.0615780  60.4425430  76.2874060
 103.2086500  59.6566410  75.6886890  97.8708340  60.6111840  88.5380060
  97.7751940  59.6706570  88.3880460  98.7140320  60.8326910  88.1428130
 101.2671760  58.3553170  78.5013720 101.6601330  58.6725370  77.6882410
 101.6288610  57.4765050  78.6158240  93.0018880  57.0225510  86.6913840
  92.6082270  57.8700720  86.8986620  92.3137280  56.3851880  86.8822480
  99.5763930  57.1060480  89.7610580  98.8862250  56.9132680  90.3956670
 100.3196230  57.3895120  90.2934880  90.3035930  54.9453970  80.7243920
  90.0148980  55.5156830  81.4368900  91.0481690  54.4658420  81.0875150
  90.4906160  58.8874090  71.9346640  90.4080830  59.8304850  72.0761630
  90.1389220  58.7449000  71.0558990 101.8526900  60.9458920  82.5964500
 101.1208020  61.4545730  82.9454600 101.4551240  60.1288900  82.2953280
  98.2904290  57.6213120  81.0016990  98.2940350  57.1803070  80.1521530
  99.1855410  57.9430450  81.1088810  94.1406670  57.5039610  79.9611200
  93.8006720  57.9814840  80.7178250  93.3783990  57.0504730  79.6012300
  98.3524440  58.6225200  73.9923750  98.4737260  58.5811680  74.9409570
  97.9672950  59.4849350  73.8370480 102.3152810  56.3992600  82.0087440
 102.3325550  56.8501250  82.8529290 102.0668390  55.4998240  82.2220880
  97.3645940  60.9326340  73.3907050  96.7962840  60.4844590  72.7642960
  98.0734940  61.2919120  72.8572200  92.4415120  64.8338360  87.2673780
  92.0569910  64.1932030  87.8656740  92.7527310  65.5374480  87.8368510
  98.5912260  61.6814900  82.7482400  98.9582390  61.2073470  83.4943740
  98.4017320  62.5556470  83.0890740  91.4552750  56.4258590  78.8775870
  91.1699670  56.0614260  79.7154490  91.3931610  55.6939050  78.2639010
  96.3811630  60.7223540  85.0666610  96.0768700  61.6015520  85.2916970
  97.3358090  60.7823330  85.1024050  94.9093420  64.9284530  75.6633460
  94.1355680  64.3882150  75.5032180  95.6388050  64.4091140  75.3251220
 101.1291340  55.3187850  75.5989240 100.3155950  54.8201020  75.5234550
 100.9353290  56.1586100  75.1825590 101.0500200  63.9958950  87.3428850
 100.9837510  63.0754620  87.0886440 100.4205340  64.0934390  88.0573490
  94.9530820  64.5964910  79.3012270  95.4709490  63.7933170  79.2469160
  94.5014840  64.5344050  80.1429100  99.8400320  65.8631190  74.5739570
 100.1816020  66.6073420  74.0782890  99.0113030  66.1762310  74.9364400
  92.4375360  61.5626280  86.2137970  92.0790300  62.2280130  86.8011310
  92.1429920  60.7309830  86.5850590  95.6388480  62.0210520  89.0977520
  95.3388620  62.1667700  88.2005340  96.4099720  61.4615810  89.0050910
 100.9816930  66.8179520  87.0932650 100.9961470  65.8860480  86.8751560
 100.2742030  66.9039280  87.7322420 102.7227730  65.1847030  79.9385080
 103.0751550  64.5875160  79.2786450 101.8390060  64.8591260  80.1093330
  98.8091010  65.9444720  77.3455490  99.4962140  66.4913930  77.7263080
  98.0223430  66.4885450  77.3805100  90.9483410  61.5617540  72.8372570
  91.8178260  61.8442340  73.1208490  90.4573730  62.3753410  72.7221380
  98.1118220  62.9490750  76.9580850  98.5681000  63.7596000  77.1841040
  97.7606430  62.6313890  77.7899340 100.4150830  68.4597090  84.1873150
 101.0593050  68.6656470  84.8646570 100.7780270  67.6985490  83.7344000
  94.0130000  53.2928400  77.4303370  93.8844630  53.2846300  78.3788290
  93.1892020  53.6311490  77.0794380 101.6882910  66.4629440  82.9050600
 102.3305140  65.7622600  83.0182770 102.2132260  67.2427880  82.7247490
  91.3154660  70.7744920  73.4034200  91.6752300  71.3734260  72.7491470
  91.1747000  71.3204810  74.1769230  91.0123930  55.0519520  86.8910070
  90.2982450  55.2516440  87.4962680  91.4318970  54.2759090  87.2624870
  91.2996520  69.0399780  87.8776600  91.4087640  68.0994520  87.7371990
  90.6477080  69.3054530  87.2290330  99.2909110  67.3115670  89.2774720
  98.9705980  66.5924910  89.8220410  98.6167470  67.9870740  89.3510780
  97.3323280  68.1576120  74.2207870  97.3233380  68.8905810  73.6052380
  96.4121640  67.9107700  74.3134830  92.9329920  63.3791010  74.9654630
  92.3257870  64.1189910  74.9749930  93.4079270  63.4690370  74.1392830
 102.5062710  57.5441830  84.6411520 102.8743530  56.7237040  84.9691090
 101.6460910  57.6043720  85.0567170 100.3182880  68.2204360  72.8833060
 100.4194860  68.0168350  71.9535040  99.4184620  67.9662640  73.0880840
  97.8408770  58.7784720  76.8656960  97.1324920  59.2471060  77.3070570
  98.1253250  58.1206730  77.5002150  99.4664700  60.1981420  84.8649490
  99.9649950  60.6727240  85.5301340  99.6087650  59.2744940  85.0719520
 101.8724200  55.5035380  78.3052750 101.7491980  55.5221510  77.3562260
 102.8208760  55.5514320  78.4251150  98.9600990  70.7390680  77.5780730
  99.2142490  70.7012070  76.6560100  98.0113470  70.6124010  77.5708980
  96.0443790  57.0869800  74.2407670  96.8934320  57.5239950  74.1747860
  95.6775060  57.3990060  75.0679730  94.9435210  63.3402160  72.7143200
  95.7098480  63.2283520  73.2768630  95.0209900  62.6440130  72.0619970
  93.6381970  60.7727230  73.3976090  93.7185560  59.8254740  73.5093490
  94.5301720  61.1034110  73.5036750  94.4396680  70.9222620  80.5010630
  95.1759160  70.3738080  80.7719200  94.8237600  71.7878630  80.3616620
  91.3242160  66.9896190  76.3752140  90.3981940  67.2317330  76.3657550
  91.7898590  67.8170450  76.2536890  93.4454960  70.1068690  89.6896210
  94.2467690  70.4280740  90.1031610  92.9306780  69.7464270  90.4116120
  97.5498990  70.0952930  72.3236200  98.3427600  70.3841760  71.8717990
  97.0303340  69.6645100  71.6448680 102.2819590  66.2148560  89.6371620
 101.6757750  66.2380160  88.8967370 101.9773700  65.4831600  90.1738870
  91.1652770  62.5942150  88.6332260  91.6691790  62.0149430  89.2048490
  90.4260190  62.8782380  89.1708630  98.0676390  65.3156340  72.1878550
  97.9627030  64.7008690  72.9139930  97.9000610  64.7922230  71.4041560
  98.2190710  64.0013140  88.1667780  97.4536380  64.5698140  88.0822450
  98.4006670  63.7089350  87.2736010 101.3079120  64.3776370  72.7920540
 100.7589220  64.8245670  73.4363280 101.9298380  63.8725620  73.3158210
  93.1975850  60.7371740  89.5282330  93.2381190  60.4385610  90.4367560
  94.0521350  61.1379350  89.3689850  96.9754240  63.3367290  74.6885840
  97.3970660  63.1707160  75.5317230  97.1005080  62.5267520  74.1940980
  95.1381660  59.3163840  87.4956820  94.6078120  58.8254790  86.8680160
  95.8069730  59.7448040  86.9614750  99.4881880  62.3604900  71.9362940
 100.0087540  61.6453920  71.5704090 100.1350280  62.9990770  72.2363450
  95.6253960  56.2826210  87.5754110  95.5310830  55.6646960  86.8504980
  95.0451350  57.0092500  87.3484020  98.3915400  54.8399450  84.6081500
  97.9432700  54.8623710  83.7627050  97.7580600  54.4418470  85.2051800
  98.7974950  63.7353780  85.2293940  99.2163060  64.5786510  85.0570180
  97.8783580  63.8725820  85.0000720 101.1338850  61.4669960  86.6131780
 101.2535060  60.8711100  87.3526620 101.9932850  61.5039650  86.1933080
  95.8713140  59.4100520  71.6344000  95.6702200  58.5467880  71.9957340
  95.7005190  59.3233880  70.6965600  96.6482370  70.0406790  86.3451670
  96.1103460  70.7652850  86.0260370  96.9016330  69.5637130  85.5549010
  97.9007620  58.0091310  87.8707600  98.4907310  57.7007160  88.5585420
  97.0827860  57.5371060  88.0267500 102.7201050  57.6257120  88.1040620
 102.0316570  56.9638660  88.0390610 103.4407070  57.1795390  88.5489080
  94.6695940  56.5101140  71.6221880  94.9721840  56.5168570  70.7141030
  95.4090530  56.1599000  72.1189540  99.5044580  71.2758000  86.6038320
  99.4303280  72.1793140  86.9110690  98.6023420  70.9569900  86.5760390
  97.8880870  55.4535760  72.6078080  97.5402870  54.7759750  72.0280530
  98.0893640  54.9925270  73.4221470 100.0529910  70.4416510  74.2264680
[truncated: 3,200,723 more chars]
