# Supplementary material for: Molecular Dynamics Simulations Provide Further Insights into the Allosteric Regulation of the Kinesin‑5 Motor Domain by Loop 5
Source: J Chem Inf Model. 2026 Mar 12;66(7):4101–15. doi: 10.1021/acs.jcim.5c02999 (PMC13080997; doi:10.1021/acs.jcim.5c02999)
Supplement: Supplementary file 2 [file ci5c02999_si_002.zip › Electronic_Supporting_Information/Loop_Clustering/Output/Reconstituted_structures_from_clust/ADP_c2.pdb]

CRYST1   96.769   96.769   96.527  90.00  90.00  90.00               1
ATOM      1  N   MET     1      65.322  68.184  65.531  1.00  0.00           N  
ATOM      2  H1  MET     1      64.941  67.637  64.772  1.00  0.00           H  
ATOM      3  H2  MET     1      66.164  68.554  65.114  1.00  0.00           H  
ATOM      4  H3  MET     1      65.506  67.619  66.348  1.00  0.00           H  
ATOM      5  CA  MET     1      64.393  69.264  66.018  1.00  0.00           C  
ATOM      6  HA  MET     1      63.542  68.769  66.487  1.00  0.00           H  
ATOM      7  CB  MET     1      65.203  70.275  66.881  1.00  0.00           C  
ATOM      8  HB2 MET     1      65.835  69.656  67.518  1.00  0.00           H  
ATOM      9  HB3 MET     1      65.739  70.990  66.256  1.00  0.00           H  
ATOM     10  CG  MET     1      64.262  71.043  67.827  1.00  0.00           C  
ATOM     11  HG2 MET     1      64.869  71.658  68.492  1.00  0.00           H  
ATOM     12  HG3 MET     1      63.809  71.754  67.136  1.00  0.00           H  
ATOM     13  SD  MET     1      62.949  70.162  68.695  1.00  0.00           S  
ATOM     14  CE  MET     1      63.757  69.557  70.207  1.00  0.00           C  
ATOM     15  HE1 MET     1      64.559  68.891  69.890  1.00  0.00           H  
ATOM     16  HE2 MET     1      64.156  70.408  70.759  1.00  0.00           H  
ATOM     17  HE3 MET     1      63.149  68.902  70.831  1.00  0.00           H  
ATOM     18  C   MET     1      63.861  69.999  64.827  1.00  0.00           C  
ATOM     19  O   MET     1      64.599  70.302  63.869  1.00  0.00           O  
ATOM     20  N   ALA     2      62.531  70.303  64.888  1.00  0.00           N  
ATOM     21  H   ALA     2      61.934  70.069  65.669  1.00  0.00           H  
ATOM     22  CA  ALA     2      61.884  70.831  63.681  1.00  0.00           C  
ATOM     23  HA  ALA     2      62.615  71.289  63.015  1.00  0.00           H  
ATOM     24  CB  ALA     2      61.295  69.724  62.809  1.00  0.00           C  
ATOM     25  HB1 ALA     2      61.242  70.043  61.768  1.00  0.00           H  
ATOM     26  HB2 ALA     2      61.976  68.875  62.737  1.00  0.00           H  
ATOM     27  HB3 ALA     2      60.282  69.521  63.156  1.00  0.00           H  
ATOM     28  C   ALA     2      60.728  71.897  63.955  1.00  0.00           C  
ATOM     29  O   ALA     2      60.172  71.958  65.021  1.00  0.00           O  
ATOM     30  N   SER     3      60.294  72.601  62.903  1.00  0.00           N  
ATOM     31  H   SER     3      60.936  72.598  62.123  1.00  0.00           H  
ATOM     32  CA  SER     3      58.989  73.244  62.735  1.00  0.00           C  
ATOM     33  HA  SER     3      58.207  72.513  62.941  1.00  0.00           H  
ATOM     34  CB  SER     3      58.832  74.417  63.742  1.00  0.00           C  
ATOM     35  HB2 SER     3      58.889  74.064  64.771  1.00  0.00           H  
ATOM     36  HB3 SER     3      59.583  75.175  63.520  1.00  0.00           H  
ATOM     37  OG  SER     3      57.541  74.928  63.581  1.00  0.00           O  
ATOM     38  HG  SER     3      57.115  74.802  64.432  1.00  0.00           H  
ATOM     39  C   SER     3      58.736  73.741  61.309  1.00  0.00           C  
ATOM     40  O   SER     3      59.676  74.094  60.573  1.00  0.00           O  
ATOM     41  N   GLN     4      57.472  73.786  60.907  1.00  0.00           N  
ATOM     42  H   GLN     4      56.784  73.352  61.506  1.00  0.00           H  
ATOM     43  CA  GLN     4      56.969  74.399  59.689  1.00  0.00           C  
ATOM     44  HA  GLN     4      57.636  75.242  59.509  1.00  0.00           H  
ATOM     45  CB  GLN     4      57.208  73.336  58.520  1.00  0.00           C  
ATOM     46  HB2 GLN     4      58.079  72.702  58.681  1.00  0.00           H  
ATOM     47  HB3 GLN     4      56.328  72.693  58.544  1.00  0.00           H  
ATOM     48  CG  GLN     4      57.348  73.885  57.104  1.00  0.00           C  
ATOM     49  HG2 GLN     4      57.413  73.001  56.470  1.00  0.00           H  
ATOM     50  HG3 GLN     4      56.467  74.473  56.846  1.00  0.00           H  
ATOM     51  CD  GLN     4      58.733  74.478  56.798  1.00  0.00           C  
ATOM     52  OE1 GLN     4      58.928  75.662  56.567  1.00  0.00           O  
ATOM     53  NE2 GLN     4      59.743  73.757  56.846  1.00  0.00           N  
ATOM     54 HE21 GLN     4      59.593  72.791  57.101  1.00  0.00           H  
ATOM     55 HE22 GLN     4      60.651  74.138  56.624  1.00  0.00           H  
ATOM     56  C   GLN     4      55.516  74.859  59.747  1.00  0.00           C  
ATOM     57  O   GLN     4      54.651  74.161  60.310  1.00  0.00           O  
ATOM     58  N   PRO     5      55.220  76.008  59.090  1.00  0.00           N  
ATOM     59  CD  PRO     5      56.132  77.034  58.588  1.00  0.00           C  
ATOM     60  HD2 PRO     5      56.303  76.764  57.546  1.00  0.00           H  
ATOM     61  HD3 PRO     5      57.036  77.150  59.186  1.00  0.00           H  
ATOM     62  CG  PRO     5      55.244  78.278  58.509  1.00  0.00           C  
ATOM     63  HG2 PRO     5      55.562  79.015  57.772  1.00  0.00           H  
ATOM     64  HG3 PRO     5      55.288  78.770  59.481  1.00  0.00           H  
ATOM     65  CB  PRO     5      53.824  77.818  58.251  1.00  0.00           C  
ATOM     66  HB2 PRO     5      53.595  77.493  57.237  1.00  0.00           H  
ATOM     67  HB3 PRO     5      53.141  78.623  58.523  1.00  0.00           H  
ATOM     68  CA  PRO     5      53.826  76.534  59.103  1.00  0.00           C  
ATOM     69  HA  PRO     5      53.718  76.960  60.101  1.00  0.00           H  
ATOM     70  C   PRO     5      52.611  75.705  58.720  1.00  0.00           C  
ATOM     71  O   PRO     5      52.633  74.959  57.770  1.00  0.00           O  
ATOM     72  N   ASN     6      51.488  75.965  59.438  1.00  0.00           N  
ATOM     73  H   ASN     6      51.540  76.610  60.213  1.00  0.00           H  
ATOM     74  CA  ASN     6      50.209  75.324  59.305  1.00  0.00           C  
ATOM     75  HA  ASN     6      50.325  74.249  59.444  1.00  0.00           H  
ATOM     76  CB  ASN     6      49.416  75.707  60.500  1.00  0.00           C  
ATOM     77  HB2 ASN     6      49.730  76.588  61.060  1.00  0.00           H  
ATOM     78  HB3 ASN     6      48.357  75.782  60.250  1.00  0.00           H  
ATOM     79  CG  ASN     6      49.347  74.627  61.578  1.00  0.00           C  
ATOM     80  OD1 ASN     6      50.319  73.882  61.802  1.00  0.00           O  
ATOM     81  ND2 ASN     6      48.278  74.536  62.248  1.00  0.00           N  
ATOM     82 HD21 ASN     6      48.245  73.718  62.841  1.00  0.00           H  
ATOM     83 HD22 ASN     6      47.523  75.185  62.080  1.00  0.00           H  
ATOM     84  C   ASN     6      49.484  75.520  57.955  1.00  0.00           C  
ATOM     85  O   ASN     6      48.799  74.659  57.420  1.00  0.00           O  
ATOM     86  N   SER     7      49.684  76.674  57.354  1.00  0.00           N  
ATOM     87  H   SER     7      50.135  77.342  57.963  1.00  0.00           H  
ATOM     88  CA  SER     7      49.245  77.090  56.004  1.00  0.00           C  
ATOM     89  HA  SER     7      48.177  77.036  55.795  1.00  0.00           H  
ATOM     90  CB  SER     7      49.675  78.518  55.788  1.00  0.00           C  
ATOM     91  HB2 SER     7      49.376  78.852  54.794  1.00  0.00           H  
ATOM     92  HB3 SER     7      49.265  79.171  56.558  1.00  0.00           H  
ATOM     93  OG  SER     7      51.143  78.582  55.899  1.00  0.00           O  
ATOM     94  HG  SER     7      51.430  79.476  56.103  1.00  0.00           H  
ATOM     95  C   SER     7      49.857  76.284  54.871  1.00  0.00           C  
ATOM     96  O   SER     7      49.231  76.113  53.855  1.00  0.00           O  
ATOM     97  N   SER     8      51.128  75.890  55.012  1.00  0.00           N  
ATOM     98  H   SER     8      51.538  76.134  55.903  1.00  0.00           H  
ATOM     99  CA  SER     8      51.819  74.876  54.142  1.00  0.00           C  
ATOM    100  HA  SER     8      51.464  75.000  53.119  1.00  0.00           H  
ATOM    101  CB  SER     8      53.350  75.147  54.104  1.00  0.00           C  
ATOM    102  HB2 SER     8      53.395  76.214  53.883  1.00  0.00           H  
ATOM    103  HB3 SER     8      53.815  74.963  55.073  1.00  0.00           H  
ATOM    104  OG  SER     8      53.922  74.442  53.021  1.00  0.00           O  
ATOM    105  HG  SER     8      54.773  74.879  52.949  1.00  0.00           H  
ATOM    106  C   SER     8      51.422  73.395  54.502  1.00  0.00           C  
ATOM    107  O   SER     8      51.149  72.591  53.583  1.00  0.00           O  
ATOM    108  N   ALA     9      51.130  73.167  55.816  1.00  0.00           N  
ATOM    109  H   ALA     9      51.388  73.859  56.505  1.00  0.00           H  
ATOM    110  CA  ALA     9      50.546  71.908  56.291  1.00  0.00           C  
ATOM    111  HA  ALA     9      51.196  71.051  56.110  1.00  0.00           H  
ATOM    112  CB  ALA     9      50.392  71.849  57.816  1.00  0.00           C  
ATOM    113  HB1 ALA     9      51.156  72.314  58.439  1.00  0.00           H  
ATOM    114  HB2 ALA     9      49.364  72.047  58.117  1.00  0.00           H  
ATOM    115  HB3 ALA     9      50.445  70.819  58.171  1.00  0.00           H  
ATOM    116  C   ALA     9      49.130  71.756  55.587  1.00  0.00           C  
ATOM    117  O   ALA     9      48.739  70.643  55.201  1.00  0.00           O  
ATOM    118  N   LYS    10      48.429  72.877  55.408  1.00  0.00           N  
ATOM    119  H   LYS    10      48.680  73.779  55.787  1.00  0.00           H  
ATOM    120  CA  LYS    10      47.088  72.758  54.779  1.00  0.00           C  
ATOM    121  HA  LYS    10      46.635  71.888  55.254  1.00  0.00           H  
ATOM    122  CB  LYS    10      46.169  73.947  55.123  1.00  0.00           C  
ATOM    123  HB2 LYS    10      46.409  74.156  56.166  1.00  0.00           H  
ATOM    124  HB3 LYS    10      46.449  74.823  54.538  1.00  0.00           H  
ATOM    125  CG  LYS    10      44.691  73.745  55.060  1.00  0.00           C  
ATOM    126  HG2 LYS    10      44.245  74.730  55.201  1.00  0.00           H  
ATOM    127  HG3 LYS    10      44.599  73.390  54.034  1.00  0.00           H  
ATOM    128  CD  LYS    10      43.986  72.716  56.046  1.00  0.00           C  
ATOM    129  HD2 LYS    10      42.927  72.798  55.803  1.00  0.00           H  
ATOM    130  HD3 LYS    10      44.367  71.727  55.791  1.00  0.00           H  
ATOM    131  CE  LYS    10      44.132  73.006  57.570  1.00  0.00           C  
ATOM    132  HE2 LYS    10      45.120  72.826  57.994  1.00  0.00           H  
ATOM    133  HE3 LYS    10      43.783  74.006  57.831  1.00  0.00           H  
ATOM    134  NZ  LYS    10      43.284  72.001  58.319  1.00  0.00           N  
ATOM    135  HZ1 LYS    10      43.460  72.026  59.314  1.00  0.00           H  
ATOM    136  HZ2 LYS    10      42.293  72.085  58.144  1.00  0.00           H  
ATOM    137  HZ3 LYS    10      43.526  71.070  58.010  1.00  0.00           H  
ATOM    138  C   LYS    10      47.090  72.417  53.279  1.00  0.00           C  
ATOM    139  O   LYS    10      46.189  71.691  52.820  1.00  0.00           O  
ATOM    140  N   LYS    11      48.065  72.768  52.514  1.00  0.00           N  
ATOM    141  H   LYS    11      48.615  73.474  52.983  1.00  0.00           H  
ATOM    142  CA  LYS    11      48.331  72.328  51.124  1.00  0.00           C  
ATOM    143  HA  LYS    11      47.395  72.448  50.577  1.00  0.00           H  
ATOM    144  CB  LYS    11      49.541  73.220  50.596  1.00  0.00           C  
ATOM    145  HB2 LYS    11      50.278  73.217  51.399  1.00  0.00           H  
ATOM    146  HB3 LYS    11      49.891  72.805  49.651  1.00  0.00           H  
ATOM    147  CG  LYS    11      48.945  74.626  50.319  1.00  0.00           C  
ATOM    148  HG2 LYS    11      48.341  74.568  49.413  1.00  0.00           H  
ATOM    149  HG3 LYS    11      48.345  75.027  51.135  1.00  0.00           H  
ATOM    150  CD  LYS    11      50.167  75.520  50.031  1.00  0.00           C  
ATOM    151  HD2 LYS    11      50.542  75.813  51.012  1.00  0.00           H  
ATOM    152  HD3 LYS    11      50.924  74.974  49.467  1.00  0.00           H  
ATOM    153  CE  LYS    11      49.606  76.711  49.342  1.00  0.00           C  
ATOM    154  HE2 LYS    11      48.842  76.467  48.603  1.00  0.00           H  
ATOM    155  HE3 LYS    11      49.182  77.371  50.099  1.00  0.00           H  
ATOM    156  NZ  LYS    11      50.658  77.379  48.590  1.00  0.00           N  
ATOM    157  HZ1 LYS    11      51.385  76.773  48.238  1.00  0.00           H  
ATOM    158  HZ2 LYS    11      50.273  78.038  47.928  1.00  0.00           H  
ATOM    159  HZ3 LYS    11      51.064  78.055  49.222  1.00  0.00           H  
ATOM    160  C   LYS    11      48.685  70.869  50.986  1.00  0.00           C  
ATOM    161  O   LYS    11      48.079  70.173  50.214  1.00  0.00           O  
ATOM    162  N   LYS    12      49.489  70.340  51.952  1.00  0.00           N  
ATOM    163  H   LYS    12      50.011  71.026  52.479  1.00  0.00           H  
ATOM    164  CA  LYS    12      49.780  68.920  52.199  1.00  0.00           C  
ATOM    165  HA  LYS    12      50.053  68.376  51.295  1.00  0.00           H  
ATOM    166  CB  LYS    12      50.891  68.721  53.194  1.00  0.00           C  
ATOM    167  HB2 LYS    12      50.616  69.217  54.125  1.00  0.00           H  
ATOM    168  HB3 LYS    12      51.031  67.668  53.439  1.00  0.00           H  
ATOM    169  CG  LYS    12      52.211  69.232  52.707  1.00  0.00           C  
ATOM    170  HG2 LYS    12      52.475  68.521  51.924  1.00  0.00           H  
ATOM    171  HG3 LYS    12      52.042  70.283  52.476  1.00  0.00           H  
ATOM    172  CD  LYS    12      53.312  69.227  53.803  1.00  0.00           C  
ATOM    173  HD2 LYS    12      53.190  70.037  54.521  1.00  0.00           H  
ATOM    174  HD3 LYS    12      53.287  68.229  54.242  1.00  0.00           H  
ATOM    175  CE  LYS    12      54.597  69.303  53.126  1.00  0.00           C  
ATOM    176  HE2 LYS    12      54.794  68.494  52.422  1.00  0.00           H  
ATOM    177  HE3 LYS    12      54.617  70.301  52.689  1.00  0.00           H  
ATOM    178  NZ  LYS    12      55.681  69.408  54.100  1.00  0.00           N  
ATOM    179  HZ1 LYS    12      56.579  69.412  53.638  1.00  0.00           H  
ATOM    180  HZ2 LYS    12      55.645  70.264  54.635  1.00  0.00           H  
ATOM    181  HZ3 LYS    12      55.602  68.587  54.684  1.00  0.00           H  
ATOM    182  C   LYS    12      48.602  68.100  52.800  1.00  0.00           C  
ATOM    183  O   LYS    12      48.423  66.901  52.498  1.00  0.00           O  
ATOM    184  N   GLU    13      47.718  68.762  53.529  1.00  0.00           N  
ATOM    185  H   GLU    13      47.988  69.671  53.876  1.00  0.00           H  
ATOM    186  CA  GLU    13      46.449  68.077  53.942  1.00  0.00           C  
ATOM    187  HA  GLU    13      46.676  67.119  54.409  1.00  0.00           H  
ATOM    188  CB  GLU    13      45.744  68.922  54.978  1.00  0.00           C  
ATOM    189  HB2 GLU    13      46.493  69.264  55.692  1.00  0.00           H  
ATOM    190  HB3 GLU    13      45.402  69.820  54.463  1.00  0.00           H  
ATOM    191  CG  GLU    13      44.595  68.205  55.686  1.00  0.00           C  
ATOM    192  HG2 GLU    13      44.171  67.504  54.967  1.00  0.00           H  
ATOM    193  HG3 GLU    13      45.102  67.777  56.551  1.00  0.00           H  
ATOM    194  CD  GLU    13      43.432  69.155  56.214  1.00  0.00           C  
ATOM    195  OE1 GLU    13      43.171  69.182  57.406  1.00  0.00           O  
ATOM    196  OE2 GLU    13      42.779  69.780  55.380  1.00  0.00           O  
ATOM    197  C   GLU    13      45.638  67.825  52.639  1.00  0.00           C  
ATOM    198  O   GLU    13      44.992  66.744  52.468  1.00  0.00           O  
ATOM    199  N   GLU    14      45.674  68.834  51.708  1.00  0.00           N  
ATOM    200  H   GLU    14      46.140  69.706  51.916  1.00  0.00           H  
ATOM    201  CA  GLU    14      44.866  68.856  50.489  1.00  0.00           C  
ATOM    202  HA  GLU    14      43.857  68.542  50.756  1.00  0.00           H  
ATOM    203  CB  GLU    14      44.734  70.205  49.716  1.00  0.00           C  
ATOM    204  HB2 GLU    14      44.145  70.867  50.351  1.00  0.00           H  
ATOM    205  HB3 GLU    14      45.705  70.637  49.470  1.00  0.00           H  
ATOM    206  CG  GLU    14      43.903  70.119  48.418  1.00  0.00           C  
ATOM    207  HG2 GLU    14      43.868  71.117  47.983  1.00  0.00           H  
ATOM    208  HG3 GLU    14      44.283  69.390  47.702  1.00  0.00           H  
ATOM    209  CD  GLU    14      42.431  69.749  48.599  1.00  0.00           C  
ATOM    210  OE1 GLU    14      41.902  69.496  49.680  1.00  0.00           O  
ATOM    211  OE2 GLU    14      41.782  69.533  47.556  1.00  0.00           O  
ATOM    212  C   GLU    14      45.345  67.704  49.611  1.00  0.00           C  
ATOM    213  O   GLU    14      44.492  66.913  49.206  1.00  0.00           O  
ATOM    214  N   LYS    15      46.688  67.492  49.499  1.00  0.00           N  
ATOM    215  H   LYS    15      47.234  68.250  49.884  1.00  0.00           H  
ATOM    216  CA  LYS    15      47.295  66.304  48.923  1.00  0.00           C  
ATOM    217  HA  LYS    15      46.954  66.214  47.892  1.00  0.00           H  
ATOM    218  CB  LYS    15      48.855  66.487  48.970  1.00  0.00           C  
ATOM    219  HB2 LYS    15      49.083  67.365  48.366  1.00  0.00           H  
ATOM    220  HB3 LYS    15      49.272  66.634  49.966  1.00  0.00           H  
ATOM    221  CG  LYS    15      49.646  65.367  48.286  1.00  0.00           C  
ATOM    222  HG2 LYS    15      50.707  65.487  48.504  1.00  0.00           H  
ATOM    223  HG3 LYS    15      49.399  64.384  48.687  1.00  0.00           H  
ATOM    224  CD  LYS    15      49.388  65.262  46.807  1.00  0.00           C  
ATOM    225  HD2 LYS    15      48.387  64.832  46.750  1.00  0.00           H  
ATOM    226  HD3 LYS    15      49.543  66.297  46.502  1.00  0.00           H  
ATOM    227  CE  LYS    15      50.211  64.339  45.911  1.00  0.00           C  
ATOM    228  HE2 LYS    15      51.224  64.737  45.845  1.00  0.00           H  
ATOM    229  HE3 LYS    15      50.253  63.371  46.410  1.00  0.00           H  
ATOM    230  NZ  LYS    15      49.618  64.346  44.576  1.00  0.00           N  
ATOM    231  HZ1 LYS    15      48.700  63.930  44.517  1.00  0.00           H  
ATOM    232  HZ2 LYS    15      49.612  65.327  44.336  1.00  0.00           H  
ATOM    233  HZ3 LYS    15      50.046  63.723  43.906  1.00  0.00           H  
ATOM    234  C   LYS    15      46.913  65.042  49.636  1.00  0.00           C  
ATOM    235  O   LYS    15      46.560  64.066  49.001  1.00  0.00           O  
ATOM    236  N   GLY    16      46.818  65.018  50.949  1.00  0.00           N  
ATOM    237  H   GLY    16      47.026  65.912  51.370  1.00  0.00           H  
ATOM    238  CA  GLY    16      46.344  63.843  51.748  1.00  0.00           C  
ATOM    239  HA2 GLY    16      46.887  62.935  51.486  1.00  0.00           H  
ATOM    240  HA3 GLY    16      46.474  64.016  52.816  1.00  0.00           H  
ATOM    241  C   GLY    16      44.866  63.494  51.570  1.00  0.00           C  
ATOM    242  O   GLY    16      44.576  62.314  51.595  1.00  0.00           O  
ATOM    243  N   LYS    17      44.048  64.401  51.143  1.00  0.00           N  
ATOM    244  H   LYS    17      44.377  65.356  51.122  1.00  0.00           H  
ATOM    245  CA  LYS    17      42.598  64.222  50.870  1.00  0.00           C  
ATOM    246  HA  LYS    17      42.202  63.387  51.447  1.00  0.00           H  
ATOM    247  CB  LYS    17      41.976  65.544  51.184  1.00  0.00           C  
ATOM    248  HB2 LYS    17      42.486  66.396  50.734  1.00  0.00           H  
ATOM    249  HB3 LYS    17      40.937  65.506  50.857  1.00  0.00           H  
ATOM    250  CG  LYS    17      41.761  65.690  52.728  1.00  0.00           C  
ATOM    251  HG2 LYS    17      41.230  64.843  53.162  1.00  0.00           H  
ATOM    252  HG3 LYS    17      42.749  65.638  53.185  1.00  0.00           H  
ATOM    253  CD  LYS    17      41.265  66.986  53.355  1.00  0.00           C  
ATOM    254  HD2 LYS    17      40.178  66.898  53.342  1.00  0.00           H  
ATOM    255  HD3 LYS    17      41.655  66.985  54.373  1.00  0.00           H  
ATOM    256  CE  LYS    17      41.627  68.231  52.597  1.00  0.00           C  
ATOM    257  HE2 LYS    17      42.713  68.201  52.510  1.00  0.00           H  
ATOM    258  HE3 LYS    17      41.219  68.260  51.587  1.00  0.00           H  
ATOM    259  NZ  LYS    17      41.279  69.441  53.194  1.00  0.00           N  
ATOM    260  HZ1 LYS    17      41.942  69.599  53.939  1.00  0.00           H  
ATOM    261  HZ2 LYS    17      41.278  70.171  52.496  1.00  0.00           H  
ATOM    262  HZ3 LYS    17      40.305  69.378  53.456  1.00  0.00           H  
ATOM    263  C   LYS    17      42.398  63.881  49.407  1.00  0.00           C  
ATOM    264  O   LYS    17      41.321  63.344  49.074  1.00  0.00           O  
ATOM    265  N   ASN    18      43.378  64.012  48.588  1.00  0.00           N  
ATOM    266  H   ASN    18      44.246  64.405  48.923  1.00  0.00           H  
ATOM    267  CA  ASN    18      43.250  63.551  47.212  1.00  0.00           C  
ATOM    268  HA  ASN    18      42.236  63.698  46.841  1.00  0.00           H  
ATOM    269  CB  ASN    18      44.278  64.318  46.416  1.00  0.00           C  
ATOM    270  HB2 ASN    18      44.182  65.356  46.736  1.00  0.00           H  
ATOM    271  HB3 ASN    18      45.307  63.995  46.570  1.00  0.00           H  
ATOM    272  CG  ASN    18      44.161  64.212  44.863  1.00  0.00           C  
ATOM    273  OD1 ASN    18      44.280  63.173  44.302  1.00  0.00           O  
ATOM    274  ND2 ASN    18      43.989  65.353  44.220  1.00  0.00           N  
ATOM    275 HD21 ASN    18      44.110  65.284  43.219  1.00  0.00           H  
ATOM    276 HD22 ASN    18      43.981  66.233  44.716  1.00  0.00           H  
ATOM    277  C   ASN    18      43.496  61.977  47.058  1.00  0.00           C  
ATOM    278  O   ASN    18      44.414  61.474  47.642  1.00  0.00           O  
ATOM    279  N   ILE    19      42.693  61.267  46.269  1.00  0.00           N  
ATOM    280  H   ILE    19      42.016  61.901  45.869  1.00  0.00           H  
ATOM    281  CA  ILE    19      42.894  59.938  45.849  1.00  0.00           C  
ATOM    282  HA  ILE    19      43.411  59.358  46.613  1.00  0.00           H  
ATOM    283  CB  ILE    19      41.548  59.338  45.526  1.00  0.00           C  
ATOM    284  HB  ILE    19      41.094  60.123  44.922  1.00  0.00           H  
ATOM    285  CG2 ILE    19      41.420  57.979  44.754  1.00  0.00           C  
ATOM    286 HG21 ILE    19      42.032  57.266  45.306  1.00  0.00           H  
ATOM    287 HG22 ILE    19      40.384  57.663  44.631  1.00  0.00           H  
ATOM    288 HG23 ILE    19      41.835  58.117  43.755  1.00  0.00           H  
ATOM    289  CG1 ILE    19      40.635  59.226  46.722  1.00  0.00           C  
ATOM    290 HG12 ILE    19      40.298  60.167  47.155  1.00  0.00           H  
ATOM    291 HG13 ILE    19      39.665  58.787  46.490  1.00  0.00           H  
ATOM    292  CD1 ILE    19      41.097  58.254  47.880  1.00  0.00           C  
ATOM    293 HD11 ILE    19      40.240  58.130  48.542  1.00  0.00           H  
ATOM    294 HD12 ILE    19      41.525  57.364  47.418  1.00  0.00           H  
ATOM    295 HD13 ILE    19      41.898  58.633  48.515  1.00  0.00           H  
ATOM    296  C   ILE    19      43.860  59.902  44.678  1.00  0.00           C  
ATOM    297  O   ILE    19      43.546  60.402  43.602  1.00  0.00           O  
ATOM    298  N   GLN    20      45.075  59.359  44.871  1.00  0.00           N  
ATOM    299  H   GLN    20      45.259  59.073  45.822  1.00  0.00           H  
ATOM    300  CA  GLN    20      46.044  59.038  43.839  1.00  0.00           C  
ATOM    301  HA  GLN    20      45.949  59.711  42.986  1.00  0.00           H  
ATOM    302  CB  GLN    20      47.471  59.223  44.374  1.00  0.00           C  
ATOM    303  HB2 GLN    20      47.548  60.280  44.632  1.00  0.00           H  
ATOM    304  HB3 GLN    20      47.643  58.618  45.264  1.00  0.00           H  
ATOM    305  CG  GLN    20      48.651  59.009  43.436  1.00  0.00           C  
ATOM    306  HG2 GLN    20      48.616  57.989  43.052  1.00  0.00           H  
ATOM    307  HG3 GLN    20      48.582  59.738  42.629  1.00  0.00           H  
ATOM    308  CD  GLN    20      50.014  59.128  44.145  1.00  0.00           C  
ATOM    309  OE1 GLN    20      50.564  58.086  44.498  1.00  0.00           O  
ATOM    310  NE2 GLN    20      50.578  60.271  44.328  1.00  0.00           N  
ATOM    311 HE21 GLN    20      50.275  61.165  43.968  1.00  0.00           H  
ATOM    312 HE22 GLN    20      51.449  60.195  44.834  1.00  0.00           H  
ATOM    313  C   GLN    20      45.773  57.646  43.191  1.00  0.00           C  
ATOM    314  O   GLN    20      45.494  56.698  43.890  1.00  0.00           O  
ATOM    315  N   VAL    21      45.841  57.642  41.855  1.00  0.00           N  
ATOM    316  H   VAL    21      46.291  58.501  41.573  1.00  0.00           H  
ATOM    317  CA  VAL    21      45.829  56.434  40.994  1.00  0.00           C  
ATOM    318  HA  VAL    21      45.924  55.581  41.665  1.00  0.00           H  
ATOM    319  CB  VAL    21      44.411  56.315  40.369  1.00  0.00           C  
ATOM    320  HB  VAL    21      44.255  57.144  39.679  1.00  0.00           H  
ATOM    321  CG1 VAL    21      44.179  54.944  39.697  1.00  0.00           C  
ATOM    322 HG11 VAL    21      44.338  54.053  40.305  1.00  0.00           H  
ATOM    323 HG12 VAL    21      43.155  54.986  39.324  1.00  0.00           H  
ATOM    324 HG13 VAL    21      44.718  54.893  38.751  1.00  0.00           H  
ATOM    325  CG2 VAL    21      43.297  56.350  41.413  1.00  0.00           C  
ATOM    326 HG21 VAL    21      42.361  56.351  40.854  1.00  0.00           H  
ATOM    327 HG22 VAL    21      43.395  55.571  42.169  1.00  0.00           H  
ATOM    328 HG23 VAL    21      43.300  57.296  41.954  1.00  0.00           H  
ATOM    329  C   VAL    21      46.957  56.303  39.960  1.00  0.00           C  
ATOM    330  O   VAL    21      47.193  57.219  39.169  1.00  0.00           O  
ATOM    331  N   VAL    22      47.675  55.128  40.013  1.00  0.00           N  
ATOM    332  H   VAL    22      47.276  54.473  40.671  1.00  0.00           H  
ATOM    333  CA  VAL    22      48.812  54.752  39.109  1.00  0.00           C  
ATOM    334  HA  VAL    22      48.802  55.435  38.260  1.00  0.00           H  
ATOM    335  CB  VAL    22      50.213  54.852  39.828  1.00  0.00           C  
ATOM    336  HB  VAL    22      51.019  54.549  39.159  1.00  0.00           H  
ATOM    337  CG1 VAL    22      50.516  56.243  40.439  1.00  0.00           C  
ATOM    338 HG11 VAL    22      49.923  56.313  41.351  1.00  0.00           H  
ATOM    339 HG12 VAL    22      51.516  56.321  40.865  1.00  0.00           H  
ATOM    340 HG13 VAL    22      50.348  57.062  39.741  1.00  0.00           H  
ATOM    341  CG2 VAL    22      50.347  53.928  41.037  1.00  0.00           C  
ATOM    342 HG21 VAL    22      50.311  52.915  40.635  1.00  0.00           H  
ATOM    343 HG22 VAL    22      51.319  54.036  41.517  1.00  0.00           H  
ATOM    344 HG23 VAL    22      49.665  54.123  41.865  1.00  0.00           H  
ATOM    345  C   VAL    22      48.655  53.329  38.502  1.00  0.00           C  
ATOM    346  O   VAL    22      48.052  52.426  39.156  1.00  0.00           O  
ATOM    347  N   VAL    23      49.074  53.069  37.251  1.00  0.00           N  
ATOM    348  H   VAL    23      49.446  53.857  36.739  1.00  0.00           H  
ATOM    349  CA  VAL    23      48.869  51.839  36.517  1.00  0.00           C  
ATOM    350  HA  VAL    23      48.197  51.212  37.103  1.00  0.00           H  
ATOM    351  CB  VAL    23      48.212  52.097  35.167  1.00  0.00           C  
ATOM    352  HB  VAL    23      48.761  52.916  34.703  1.00  0.00           H  
ATOM    353  CG1 VAL    23      48.242  50.938  34.153  1.00  0.00           C  
ATOM    354 HG11 VAL    23      47.683  51.171  33.247  1.00  0.00           H  
ATOM    355 HG12 VAL    23      49.236  50.742  33.752  1.00  0.00           H  
ATOM    356 HG13 VAL    23      47.794  50.093  34.676  1.00  0.00           H  
ATOM    357  CG2 VAL    23      46.788  52.486  35.375  1.00  0.00           C  
ATOM    358 HG21 VAL    23      46.233  52.605  34.444  1.00  0.00           H  
ATOM    359 HG22 VAL    23      46.286  51.671  35.896  1.00  0.00           H  
ATOM    360 HG23 VAL    23      46.668  53.395  35.965  1.00  0.00           H  
ATOM    361  C   VAL    23      50.182  51.036  36.473  1.00  0.00           C  
ATOM    362  O   VAL    23      51.179  51.686  36.170  1.00  0.00           O  
ATOM    363  N   ARG    24      50.253  49.702  36.596  1.00  0.00           N  
ATOM    364  H   ARG    24      49.428  49.260  36.977  1.00  0.00           H  
ATOM    365  CA  ARG    24      51.472  48.901  36.468  1.00  0.00           C  
ATOM    366  HA  ARG    24      52.253  49.446  35.937  1.00  0.00           H  
ATOM    367  CB  ARG    24      52.031  48.545  37.877  1.00  0.00           C  
ATOM    368  HB2 ARG    24      52.150  49.497  38.393  1.00  0.00           H  
ATOM    369  HB3 ARG    24      51.376  47.876  38.436  1.00  0.00           H  
ATOM    370  CG  ARG    24      53.334  47.886  37.483  1.00  0.00           C  
ATOM    371  HG2 ARG    24      53.064  46.909  37.081  1.00  0.00           H  
ATOM    372  HG3 ARG    24      53.880  48.444  36.722  1.00  0.00           H  
ATOM    373  CD  ARG    24      54.140  47.621  38.697  1.00  0.00           C  
ATOM    374  HD2 ARG    24      54.159  48.588  39.200  1.00  0.00           H  
ATOM    375  HD3 ARG    24      53.628  46.869  39.297  1.00  0.00           H  
ATOM    376  NE  ARG    24      55.571  47.165  38.343  1.00  0.00           N  
ATOM    377  HE  ARG    24      55.920  47.494  37.454  1.00  0.00           H  
ATOM    378  CZ  ARG    24      56.394  46.474  39.163  1.00  0.00           C  
ATOM    379  NH1 ARG    24      55.998  45.976  40.324  1.00  0.00           N  
ATOM    380 HH11 ARG    24      55.032  46.028  40.614  1.00  0.00           H  
ATOM    381 HH12 ARG    24      56.706  45.562  40.912  1.00  0.00           H  
ATOM    382  NH2 ARG    24      57.597  46.395  38.737  1.00  0.00           N  
ATOM    383 HH21 ARG    24      57.925  46.765  37.856  1.00  0.00           H  
ATOM    384 HH22 ARG    24      58.277  45.808  39.199  1.00  0.00           H  
ATOM    385  C   ARG    24      51.118  47.704  35.636  1.00  0.00           C  
ATOM    386  O   ARG    24      50.314  46.861  36.041  1.00  0.00           O  
ATOM    387  N   CYS    25      51.612  47.672  34.376  1.00  0.00           N  
ATOM    388  H   CYS    25      52.236  48.374  34.004  1.00  0.00           H  
ATOM    389  CA  CYS    25      51.469  46.506  33.547  1.00  0.00           C  
ATOM    390  HA  CYS    25      50.509  46.037  33.764  1.00  0.00           H  
ATOM    391  CB  CYS    25      51.686  46.675  32.063  1.00  0.00           C  
ATOM    392  HB2 CYS    25      51.185  47.595  31.763  1.00  0.00           H  
ATOM    393  HB3 CYS    25      52.746  46.616  31.812  1.00  0.00           H  
ATOM    394  SG  CYS    25      50.780  45.354  31.265  1.00  0.00           S  
ATOM    395  HG  CYS    25      51.400  44.302  31.807  1.00  0.00           H  
ATOM    396  C   CYS    25      52.485  45.474  34.003  1.00  0.00           C  
ATOM    397  O   CYS    25      53.653  45.823  34.333  1.00  0.00           O  
ATOM    398  N   ARG    26      52.135  44.175  34.108  1.00  0.00           N  
ATOM    399  H   ARG    26      51.168  43.958  33.914  1.00  0.00           H  
ATOM    400  CA  ARG    26      53.124  43.041  34.093  1.00  0.00           C  
ATOM    401  HA  ARG    26      53.972  43.341  34.708  1.00  0.00           H  
ATOM    402  CB  ARG    26      52.544  41.814  34.814  1.00  0.00           C  
ATOM    403  HB2 ARG    26      53.298  41.040  34.956  1.00  0.00           H  
ATOM    404  HB3 ARG    26      52.292  42.052  35.848  1.00  0.00           H  
ATOM    405  CG  ARG    26      51.314  41.247  34.170  1.00  0.00           C  
ATOM    406  HG2 ARG    26      50.475  41.677  34.718  1.00  0.00           H  
ATOM    407  HG3 ARG    26      51.298  41.440  33.097  1.00  0.00           H  
ATOM    408  CD  ARG    26      51.314  39.747  34.220  1.00  0.00           C  
ATOM    409  HD2 ARG    26      52.226  39.282  33.845  1.00  0.00           H  
ATOM    410  HD3 ARG    26      51.337  39.563  35.294  1.00  0.00           H  
ATOM    411  NE  ARG    26      50.133  39.067  33.584  1.00  0.00           N  
ATOM    412  HE  ARG    26      49.270  39.087  34.108  1.00  0.00           H  
ATOM    413  CZ  ARG    26      50.073  38.322  32.530  1.00  0.00           C  
ATOM    414  NH1 ARG    26      51.072  38.115  31.735  1.00  0.00           N  
ATOM    415 HH11 ARG    26      51.833  38.773  31.830  1.00  0.00           H  
ATOM    416 HH12 ARG    26      50.966  37.357  31.075  1.00  0.00           H  
ATOM    417  NH2 ARG    26      49.042  37.557  32.224  1.00  0.00           N  
ATOM    418 HH21 ARG    26      48.272  37.539  32.878  1.00  0.00           H  
ATOM    419 HH22 ARG    26      49.116  36.865  31.492  1.00  0.00           H  
ATOM    420  C   ARG    26      53.651  42.793  32.687  1.00  0.00           C  
ATOM    421  O   ARG    26      53.106  43.359  31.719  1.00  0.00           O  
ATOM    422  N   PRO    27      54.727  41.936  32.485  1.00  0.00           N  
ATOM    423  CD  PRO    27      55.706  41.488  33.453  1.00  0.00           C  
ATOM    424  HD2 PRO    27      55.204  40.898  34.220  1.00  0.00           H  
ATOM    425  HD3 PRO    27      56.239  42.357  33.839  1.00  0.00           H  
ATOM    426  CG  PRO    27      56.596  40.536  32.720  1.00  0.00           C  
ATOM    427  HG2 PRO    27      56.225  39.527  32.901  1.00  0.00           H  
ATOM    428  HG3 PRO    27      57.614  40.691  33.078  1.00  0.00           H  
ATOM    429  CB  PRO    27      56.520  41.021  31.268  1.00  0.00           C  
ATOM    430  HB2 PRO    27      56.838  40.196  30.631  1.00  0.00           H  
ATOM    431  HB3 PRO    27      57.128  41.886  31.003  1.00  0.00           H  
ATOM    432  CA  PRO    27      55.073  41.423  31.176  1.00  0.00           C  
ATOM    433  HA  PRO    27      54.876  42.277  30.528  1.00  0.00           H  
ATOM    434  C   PRO    27      54.154  40.309  30.751  1.00  0.00           C  
ATOM    435  O   PRO    27      53.272  39.829  31.488  1.00  0.00           O  
ATOM    436  N   PHE    28      54.436  39.741  29.590  1.00  0.00           N  
ATOM    437  H   PHE    28      55.235  40.089  29.078  1.00  0.00           H  
ATOM    438  CA  PHE    28      53.940  38.402  29.241  1.00  0.00           C  
ATOM    439  HA  PHE    28      52.851  38.363  29.253  1.00  0.00           H  
ATOM    440  CB  PHE    28      54.333  37.974  27.871  1.00  0.00           C  
ATOM    441  HB2 PHE    28      55.402  37.766  27.914  1.00  0.00           H  
ATOM    442  HB3 PHE    28      53.805  37.052  27.623  1.00  0.00           H  
ATOM    443  CG  PHE    28      54.110  38.978  26.714  1.00  0.00           C  
ATOM    444  CD1 PHE    28      55.176  39.633  26.031  1.00  0.00           C  
ATOM    445  HD1 PHE    28      56.227  39.527  26.257  1.00  0.00           H  
ATOM    446  CE1 PHE    28      54.903  40.557  25.028  1.00  0.00           C  
ATOM    447  HE1 PHE    28      55.738  40.947  24.466  1.00  0.00           H  
ATOM    448  CZ  PHE    28      53.584  40.938  24.734  1.00  0.00           C  
ATOM    449  HZ  PHE    28      53.425  41.668  23.954  1.00  0.00           H  
ATOM    450  CE2 PHE    28      52.552  40.318  25.463  1.00  0.00           C  
ATOM    451  HE2 PHE    28      51.537  40.612  25.238  1.00  0.00           H  
ATOM    452  CD2 PHE    28      52.748  39.368  26.427  1.00  0.00           C  
ATOM    453  HD2 PHE    28      51.916  38.993  27.004  1.00  0.00           H  
ATOM    454  C   PHE    28      54.346  37.308  30.328  1.00  0.00           C  
ATOM    455  O   PHE    28      55.409  37.313  30.882  1.00  0.00           O  
ATOM    456  N   ASN    29      53.397  36.382  30.521  1.00  0.00           N  
ATOM    457  H   ASN    29      52.571  36.400  29.941  1.00  0.00           H  
ATOM    458  CA  ASN    29      53.732  35.144  31.233  1.00  0.00           C  
ATOM    459  HA  ASN    29      54.671  35.312  31.761  1.00  0.00           H  
ATOM    460  CB  ASN    29      52.729  34.744  32.339  1.00  0.00           C  
ATOM    461  HB2 ASN    29      51.707  34.705  31.962  1.00  0.00           H  
ATOM    462  HB3 ASN    29      53.109  33.828  32.791  1.00  0.00           H  
ATOM    463  CG  ASN    29      52.558  35.758  33.491  1.00  0.00           C  
ATOM    464  OD1 ASN    29      53.335  36.622  33.682  1.00  0.00           O  
ATOM    465  ND2 ASN    29      51.578  35.663  34.403  1.00  0.00           N  
ATOM    466 HD21 ASN    29      51.627  36.443  35.042  1.00  0.00           H  
ATOM    467 HD22 ASN    29      50.749  35.099  34.275  1.00  0.00           H  
ATOM    468  C   ASN    29      53.966  34.012  30.216  1.00  0.00           C  
ATOM    469  O   ASN    29      53.521  34.195  29.075  1.00  0.00           O  
ATOM    470  N   LEU    30      54.472  32.903  30.670  1.00  0.00           N  
ATOM    471  H   LEU    30      54.875  32.841  31.594  1.00  0.00           H  
ATOM    472  CA  LEU    30      54.964  31.862  29.665  1.00  0.00           C  
ATOM    473  HA  LEU    30      55.509  32.441  28.918  1.00  0.00           H  
ATOM    474  CB  LEU    30      55.888  30.862  30.449  1.00  0.00           C  
ATOM    475  HB2 LEU    30      56.366  31.362  31.290  1.00  0.00           H  
ATOM    476  HB3 LEU    30      55.236  30.150  30.955  1.00  0.00           H  
ATOM    477  CG  LEU    30      56.812  29.945  29.582  1.00  0.00           C  
ATOM    478  HG  LEU    30      56.223  29.194  29.053  1.00  0.00           H  
ATOM    479  CD1 LEU    30      57.577  30.722  28.490  1.00  0.00           C  
ATOM    480 HD11 LEU    30      56.909  31.049  27.694  1.00  0.00           H  
ATOM    481 HD12 LEU    30      58.029  31.611  28.930  1.00  0.00           H  
ATOM    482 HD13 LEU    30      58.369  30.108  28.061  1.00  0.00           H  
ATOM    483  CD2 LEU    30      57.710  29.157  30.549  1.00  0.00           C  
ATOM    484 HD21 LEU    30      57.138  28.802  31.406  1.00  0.00           H  
ATOM    485 HD22 LEU    30      58.015  28.333  29.903  1.00  0.00           H  
ATOM    486 HD23 LEU    30      58.603  29.668  30.909  1.00  0.00           H  
ATOM    487  C   LEU    30      53.925  31.135  28.865  1.00  0.00           C  
ATOM    488  O   LEU    30      54.039  30.935  27.678  1.00  0.00           O  
ATOM    489  N   ALA    31      52.804  30.853  29.484  1.00  0.00           N  
ATOM    490  H   ALA    31      52.762  30.832  30.493  1.00  0.00           H  
ATOM    491  CA  ALA    31      51.575  30.376  28.738  1.00  0.00           C  
ATOM    492  HA  ALA    31      51.709  29.411  28.250  1.00  0.00           H  
ATOM    493  CB  ALA    31      50.379  30.347  29.714  1.00  0.00           C  
ATOM    494  HB1 ALA    31      49.409  30.096  29.286  1.00  0.00           H  
ATOM    495  HB2 ALA    31      50.605  29.490  30.349  1.00  0.00           H  
ATOM    496  HB3 ALA    31      50.184  31.255  30.284  1.00  0.00           H  
ATOM    497  C   ALA    31      51.166  31.339  27.522  1.00  0.00           C  
ATOM    498  O   ALA    31      50.761  30.861  26.454  1.00  0.00           O  
ATOM    499  N   GLU    32      51.332  32.688  27.594  1.00  0.00           N  
ATOM    500  H   GLU    32      51.813  33.057  28.402  1.00  0.00           H  
ATOM    501  CA  GLU    32      51.011  33.616  26.501  1.00  0.00           C  
ATOM    502  HA  GLU    32      50.025  33.500  26.050  1.00  0.00           H  
ATOM    503  CB  GLU    32      50.839  35.050  26.969  1.00  0.00           C  
ATOM    504  HB2 GLU    32      51.699  35.265  27.603  1.00  0.00           H  
ATOM    505  HB3 GLU    32      50.809  35.698  26.093  1.00  0.00           H  
ATOM    506  CG  GLU    32      49.536  35.289  27.833  1.00  0.00           C  
ATOM    507  HG2 GLU    32      48.829  35.887  27.257  1.00  0.00           H  
ATOM    508  HG3 GLU    32      49.137  34.283  27.959  1.00  0.00           H  
ATOM    509  CD  GLU    32      49.852  35.884  29.234  1.00  0.00           C  
ATOM    510  OE1 GLU    32      50.879  36.546  29.470  1.00  0.00           O  
ATOM    511  OE2 GLU    32      49.093  35.481  30.166  1.00  0.00           O  
ATOM    512  C   GLU    32      52.061  33.535  25.410  1.00  0.00           C  
ATOM    513  O   GLU    32      51.774  33.192  24.274  1.00  0.00           O  
ATOM    514  N   ARG    33      53.384  33.625  25.774  1.00  0.00           N  
ATOM    515  H   ARG    33      53.565  33.863  26.739  1.00  0.00           H  
ATOM    516  CA  ARG    33      54.528  33.495  24.890  1.00  0.00           C  
ATOM    517  HA  ARG    33      54.437  34.326  24.191  1.00  0.00           H  
ATOM    518  CB  ARG    33      55.884  33.573  25.657  1.00  0.00           C  
ATOM    519  HB2 ARG    33      55.901  32.703  26.313  1.00  0.00           H  
ATOM    520  HB3 ARG    33      56.579  33.518  24.818  1.00  0.00           H  
ATOM    521  CG  ARG    33      56.120  34.837  26.461  1.00  0.00           C  
ATOM    522  HG2 ARG    33      56.107  35.715  25.816  1.00  0.00           H  
ATOM    523  HG3 ARG    33      55.324  34.810  27.206  1.00  0.00           H  
ATOM    524  CD  ARG    33      57.439  34.776  27.306  1.00  0.00           C  
ATOM    525  HD2 ARG    33      57.641  35.767  27.712  1.00  0.00           H  
ATOM    526  HD3 ARG    33      57.460  33.971  28.041  1.00  0.00           H  
ATOM    527  NE  ARG    33      58.578  34.792  26.385  1.00  0.00           N  
ATOM    528  HE  ARG    33      58.331  34.945  25.417  1.00  0.00           H  
ATOM    529  CZ  ARG    33      59.865  34.806  26.714  1.00  0.00           C  
ATOM    530  NH1 ARG    33      60.223  34.864  27.942  1.00  0.00           N  
ATOM    531 HH11 ARG    33      59.531  35.094  28.641  1.00  0.00           H  
ATOM    532 HH12 ARG    33      61.204  34.824  28.179  1.00  0.00           H  
ATOM    533  NH2 ARG    33      60.866  34.710  25.932  1.00  0.00           N  
ATOM    534 HH21 ARG    33      60.670  34.685  24.942  1.00  0.00           H  
ATOM    535 HH22 ARG    33      61.807  34.893  26.251  1.00  0.00           H  
ATOM    536  C   ARG    33      54.443  32.166  24.090  1.00  0.00           C  
ATOM    537  O   ARG    33      54.532  32.128  22.868  1.00  0.00           O  
ATOM    538  N   LYS    34      54.225  31.014  24.760  1.00  0.00           N  
ATOM    539  H   LYS    34      54.188  31.068  25.768  1.00  0.00           H  
ATOM    540  CA  LYS    34      54.015  29.676  24.117  1.00  0.00           C  
ATOM    541  HA  LYS    34      54.828  29.682  23.391  1.00  0.00           H  
ATOM    542  CB  LYS    34      54.106  28.571  25.190  1.00  0.00           C  
ATOM    543  HB2 LYS    34      53.362  28.968  25.881  1.00  0.00           H  
ATOM    544  HB3 LYS    34      53.619  27.698  24.758  1.00  0.00           H  
ATOM    545  CG  LYS    34      55.411  28.170  25.894  1.00  0.00           C  
ATOM    546  HG2 LYS    34      56.268  28.059  25.230  1.00  0.00           H  
ATOM    547  HG3 LYS    34      55.706  29.048  26.468  1.00  0.00           H  
ATOM    548  CD  LYS    34      55.290  26.965  26.793  1.00  0.00           C  
ATOM    549  HD2 LYS    34      56.318  26.803  27.116  1.00  0.00           H  
ATOM    550  HD3 LYS    34      54.663  27.124  27.670  1.00  0.00           H  
ATOM    551  CE  LYS    34      55.011  25.601  26.162  1.00  0.00           C  
ATOM    552  HE2 LYS    34      54.202  25.773  25.452  1.00  0.00           H  
ATOM    553  HE3 LYS    34      55.894  25.324  25.586  1.00  0.00           H  
ATOM    554  NZ  LYS    34      54.826  24.498  27.136  1.00  0.00           N  
ATOM    555  HZ1 LYS    34      54.020  24.658  27.722  1.00  0.00           H  
ATOM    556  HZ2 LYS    34      54.665  23.589  26.727  1.00  0.00           H  
ATOM    557  HZ3 LYS    34      55.519  24.419  27.867  1.00  0.00           H  
ATOM    558  C   LYS    34      52.753  29.596  23.289  1.00  0.00           C  
ATOM    559  O   LYS    34      52.802  28.849  22.328  1.00  0.00           O  
ATOM    560  N   ALA    35      51.687  30.334  23.608  1.00  0.00           N  
ATOM    561  H   ALA    35      51.886  31.066  24.276  1.00  0.00           H  
ATOM    562  CA  ALA    35      50.497  30.566  22.717  1.00  0.00           C  
ATOM    563  HA  ALA    35      50.260  29.619  22.232  1.00  0.00           H  
ATOM    564  CB  ALA    35      49.355  30.978  23.653  1.00  0.00           C  
ATOM    565  HB1 ALA    35      49.241  30.258  24.464  1.00  0.00           H  
ATOM    566  HB2 ALA    35      49.522  31.948  24.120  1.00  0.00           H  
ATOM    567  HB3 ALA    35      48.413  31.127  23.125  1.00  0.00           H  
ATOM    568  C   ALA    35      50.773  31.507  21.504  1.00  0.00           C  
ATOM    569  O   ALA    35      49.775  31.843  20.811  1.00  0.00           O  
ATOM    570  N   SER    36      51.920  32.127  21.378  1.00  0.00           N  
ATOM    571  H   SER    36      52.682  31.742  21.916  1.00  0.00           H  
ATOM    572  CA  SER    36      52.176  33.314  20.515  1.00  0.00           C  
ATOM    573  HA  SER    36      53.220  33.590  20.667  1.00  0.00           H  
ATOM    574  CB  SER    36      52.242  32.955  19.024  1.00  0.00           C  
ATOM    575  HB2 SER    36      51.248  32.616  18.732  1.00  0.00           H  
ATOM    576  HB3 SER    36      52.529  33.862  18.493  1.00  0.00           H  
ATOM    577  OG  SER    36      53.089  31.804  18.776  1.00  0.00           O  
ATOM    578  HG  SER    36      52.723  30.941  18.982  1.00  0.00           H  
ATOM    579  C   SER    36      51.267  34.543  20.852  1.00  0.00           C  
ATOM    580  O   SER    36      51.186  35.445  20.018  1.00  0.00           O  
ATOM    581  N   ALA    37      50.612  34.632  22.004  1.00  0.00           N  
ATOM    582  H   ALA    37      50.942  34.106  22.801  1.00  0.00           H  
ATOM    583  CA  ALA    37      49.727  35.705  22.332  1.00  0.00           C  
ATOM    584  HA  ALA    37      48.988  35.577  21.541  1.00  0.00           H  
ATOM    585  CB  ALA    37      49.005  35.328  23.618  1.00  0.00           C  
ATOM    586  HB1 ALA    37      48.049  35.845  23.708  1.00  0.00           H  
ATOM    587  HB2 ALA    37      48.853  34.249  23.616  1.00  0.00           H  
ATOM    588  HB3 ALA    37      49.682  35.523  24.450  1.00  0.00           H  
ATOM    589  C   ALA    37      50.280  37.107  22.393  1.00  0.00           C  
ATOM    590  O   ALA    37      51.357  37.319  23.028  1.00  0.00           O  
ATOM    591  N   HIE    38      49.630  38.096  21.731  1.00  0.00           N  
ATOM    592  H   HIE    38      48.670  37.923  21.471  1.00  0.00           H  
ATOM    593  CA  HIE    38      50.120  39.517  21.472  1.00  0.00           C  
ATOM    594  HA  HIE    38      51.207  39.463  21.423  1.00  0.00           H  
ATOM    595  CB  HIE    38      49.673  40.002  20.040  1.00  0.00           C  
ATOM    596  HB2 HIE    38      50.151  40.961  19.840  1.00  0.00           H  
ATOM    597  HB3 HIE    38      50.106  39.305  19.322  1.00  0.00           H  
ATOM    598  CG  HIE    38      48.226  40.060  19.764  1.00  0.00           C  
ATOM    599  ND1 HIE    38      47.441  38.988  19.412  1.00  0.00           N  
ATOM    600  CE1 HIE    38      46.158  39.461  19.338  1.00  0.00           C  
ATOM    601  HE1 HIE    38      45.272  38.892  19.097  1.00  0.00           H  
ATOM    602  NE2 HIE    38      46.137  40.762  19.620  1.00  0.00           N  
ATOM    603  HE2 HIE    38      45.309  41.341  19.593  1.00  0.00           H  
ATOM    604  CD2 HIE    38      47.410  41.125  19.925  1.00  0.00           C  
ATOM    605  HD2 HIE    38      47.803  42.062  20.290  1.00  0.00           H  
ATOM    606  C   HIE    38      49.797  40.392  22.667  1.00  0.00           C  
ATOM    607  O   HIE    38      49.172  39.943  23.601  1.00  0.00           O  
ATOM    608  N   SER    39      50.318  41.628  22.683  1.00  0.00           N  
ATOM    609  H   SER    39      50.905  41.883  21.902  1.00  0.00           H  
ATOM    610  CA  SER    39      49.900  42.712  23.590  1.00  0.00           C  
ATOM    611  HA  SER    39      49.422  42.220  24.437  1.00  0.00           H  
ATOM    612  CB  SER    39      51.168  43.393  24.206  1.00  0.00           C  
ATOM    613  HB2 SER    39      51.624  42.847  25.032  1.00  0.00           H  
ATOM    614  HB3 SER    39      51.843  43.587  23.372  1.00  0.00           H  
ATOM    615  OG  SER    39      50.823  44.597  24.901  1.00  0.00           O  
ATOM    616  HG  SER    39      50.873  45.226  24.178  1.00  0.00           H  
ATOM    617  C   SER    39      49.009  43.647  22.887  1.00  0.00           C  
ATOM    618  O   SER    39      49.180  43.947  21.696  1.00  0.00           O  
ATOM    619  N   ILE    40      47.987  44.024  23.667  1.00  0.00           N  
ATOM    620  H   ILE    40      47.949  43.520  24.541  1.00  0.00           H  
ATOM    621  CA  ILE    40      46.874  44.974  23.251  1.00  0.00           C  
ATOM    622  HA  ILE    40      47.044  45.121  22.184  1.00  0.00           H  
ATOM    623  CB  ILE    40      45.470  44.279  23.479  1.00  0.00           C  
ATOM    624  HB  ILE    40      44.729  45.073  23.390  1.00  0.00           H  
ATOM    625  CG2 ILE    40      45.063  43.356  22.395  1.00  0.00           C  
ATOM    626 HG21 ILE    40      43.980  43.240  22.417  1.00  0.00           H  
ATOM    627 HG22 ILE    40      45.270  43.676  21.374  1.00  0.00           H  
ATOM    628 HG23 ILE    40      45.601  42.455  22.691  1.00  0.00           H  
ATOM    629  CG1 ILE    40      45.150  43.675  24.847  1.00  0.00           C  
ATOM    630 HG12 ILE    40      44.218  43.125  24.716  1.00  0.00           H  
ATOM    631 HG13 ILE    40      45.930  42.985  25.168  1.00  0.00           H  
ATOM    632  CD1 ILE    40      44.947  44.674  25.992  1.00  0.00           C  
ATOM    633 HD11 ILE    40      45.936  44.900  26.392  1.00  0.00           H  
ATOM    634 HD12 ILE    40      44.321  45.479  25.606  1.00  0.00           H  
ATOM    635 HD13 ILE    40      44.310  44.203  26.741  1.00  0.00           H  
ATOM    636  C   ILE    40      47.017  46.291  24.012  1.00  0.00           C  
ATOM    637  O   ILE    40      46.488  47.324  23.534  1.00  0.00           O  
ATOM    638  N   VAL    41      47.811  46.373  25.101  1.00  0.00           N  
ATOM    639  H   VAL    41      48.343  45.577  25.421  1.00  0.00           H  
ATOM    640  CA  VAL    41      48.044  47.586  25.868  1.00  0.00           C  
ATOM    641  HA  VAL    41      47.117  48.159  25.840  1.00  0.00           H  
ATOM    642  CB  VAL    41      48.392  47.349  27.352  1.00  0.00           C  
ATOM    643  HB  VAL    41      49.344  46.820  27.404  1.00  0.00           H  
ATOM    644  CG1 VAL    41      48.443  48.709  28.172  1.00  0.00           C  
ATOM    645 HG11 VAL    41      47.544  49.324  28.203  1.00  0.00           H  
ATOM    646 HG12 VAL    41      48.692  48.382  29.182  1.00  0.00           H  
ATOM    647 HG13 VAL    41      49.268  49.318  27.801  1.00  0.00           H  
ATOM    648  CG2 VAL    41      47.333  46.455  28.176  1.00  0.00           C  
ATOM    649 HG21 VAL    41      46.375  46.945  28.355  1.00  0.00           H  
ATOM    650 HG22 VAL    41      47.181  45.447  27.791  1.00  0.00           H  
ATOM    651 HG23 VAL    41      47.822  46.067  29.069  1.00  0.00           H  
ATOM    652  C   VAL    41      49.160  48.401  25.254  1.00  0.00           C  
ATOM    653  O   VAL    41      50.159  47.877  24.868  1.00  0.00           O  
ATOM    654  N   GLU    42      48.983  49.735  25.233  1.00  0.00           N  
ATOM    655  H   GLU    42      48.093  49.983  25.642  1.00  0.00           H  
ATOM    656  CA  GLU    42      50.022  50.701  24.913  1.00  0.00           C  
ATOM    657  HA  GLU    42      50.974  50.210  24.709  1.00  0.00           H  
ATOM    658  CB  GLU    42      49.876  51.423  23.499  1.00  0.00           C  
ATOM    659  HB2 GLU    42      48.898  51.904  23.515  1.00  0.00           H  
ATOM    660  HB3 GLU    42      50.670  52.155  23.347  1.00  0.00           H  
ATOM    661  CG  GLU    42      49.870  50.414  22.369  1.00  0.00           C  
ATOM    662  HG2 GLU    42      50.761  49.790  22.305  1.00  0.00           H  
ATOM    663  HG3 GLU    42      49.120  49.639  22.528  1.00  0.00           H  
ATOM    664  CD  GLU    42      49.519  51.093  21.084  1.00  0.00           C  
ATOM    665  OE1 GLU    42      50.425  51.121  20.233  1.00  0.00           O  
ATOM    666  OE2 GLU    42      48.347  51.536  20.842  1.00  0.00           O  
ATOM    667  C   GLU    42      50.175  51.803  25.953  1.00  0.00           C  
ATOM    668  O   GLU    42      49.251  52.614  26.174  1.00  0.00           O  
ATOM    669  N   CYS    43      51.327  51.877  26.692  1.00  0.00           N  
ATOM    670  H   CYS    43      52.079  51.215  26.563  1.00  0.00           H  
ATOM    671  CA  CYS    43      51.495  52.821  27.827  1.00  0.00           C  
ATOM    672  HA  CYS    43      50.561  53.197  28.245  1.00  0.00           H  
ATOM    673  CB  CYS    43      52.272  52.074  28.966  1.00  0.00           C  
ATOM    674  HB2 CYS    43      53.105  51.524  28.527  1.00  0.00           H  
ATOM    675  HB3 CYS    43      52.643  52.730  29.754  1.00  0.00           H  
ATOM    676  SG  CYS    43      51.268  50.670  29.695  1.00  0.00           S  
ATOM    677  HG  CYS    43      52.384  50.029  30.055  1.00  0.00           H  
ATOM    678  C   CYS    43      52.479  54.012  27.503  1.00  0.00           C  
ATOM    679  O   CYS    43      53.595  53.735  27.076  1.00  0.00           O  
ATOM    680  N   ASP    44      52.185  55.304  27.742  1.00  0.00           N  
ATOM    681  H   ASP    44      51.235  55.365  28.082  1.00  0.00           H  
ATOM    682  CA  ASP    44      53.059  56.470  27.476  1.00  0.00           C  
ATOM    683  HA  ASP    44      53.946  56.132  26.940  1.00  0.00           H  
ATOM    684  CB  ASP    44      52.334  57.361  26.460  1.00  0.00           C  
ATOM    685  HB2 ASP    44      51.400  57.653  26.941  1.00  0.00           H  
ATOM    686  HB3 ASP    44      52.947  58.251  26.325  1.00  0.00           H  
ATOM    687  CG  ASP    44      52.177  56.649  25.096  1.00  0.00           C  
ATOM    688  OD1 ASP    44      50.983  56.317  24.770  1.00  0.00           O  
ATOM    689  OD2 ASP    44      53.206  56.564  24.374  1.00  0.00           O  
ATOM    690  C   ASP    44      53.406  57.203  28.776  1.00  0.00           C  
ATOM    691  O   ASP    44      52.687  58.166  29.123  1.00  0.00           O  
ATOM    692  N   PRO    45      54.392  56.839  29.649  1.00  0.00           N  
ATOM    693  CD  PRO    45      55.079  55.575  29.604  1.00  0.00           C  
ATOM    694  HD2 PRO    45      55.438  55.401  28.589  1.00  0.00           H  
ATOM    695  HD3 PRO    45      54.475  54.746  29.972  1.00  0.00           H  
ATOM    696  CG  PRO    45      56.274  55.814  30.493  1.00  0.00           C  
ATOM    697  HG2 PRO    45      57.023  56.269  29.845  1.00  0.00           H  
ATOM    698  HG3 PRO    45      56.616  54.881  30.942  1.00  0.00           H  
ATOM    699  CB  PRO    45      55.784  56.744  31.609  1.00  0.00           C  
ATOM    700  HB2 PRO    45      56.657  57.363  31.818  1.00  0.00           H  
ATOM    701  HB3 PRO    45      55.391  56.103  32.398  1.00  0.00           H  
ATOM    702  CA  PRO    45      54.666  57.517  30.935  1.00  0.00           C  
ATOM    703  HA  PRO    45      53.814  57.377  31.602  1.00  0.00           H  
ATOM    704  C   PRO    45      54.911  59.018  30.881  1.00  0.00           C  
ATOM    705  O   PRO    45      54.481  59.797  31.745  1.00  0.00           O  
ATOM    706  N   VAL    46      55.666  59.479  29.885  1.00  0.00           N  
ATOM    707  H   VAL    46      56.140  58.769  29.345  1.00  0.00           H  
ATOM    708  CA  VAL    46      55.846  60.902  29.798  1.00  0.00           C  
ATOM    709  HA  VAL    46      56.139  61.340  30.752  1.00  0.00           H  
ATOM    710  CB  VAL    46      57.103  61.250  28.969  1.00  0.00           C  
ATOM    711  HB  VAL    46      57.928  60.680  29.395  1.00  0.00           H  
ATOM    712  CG1 VAL    46      56.849  60.931  27.506  1.00  0.00           C  
ATOM    713 HG11 VAL    46      56.085  61.548  27.033  1.00  0.00           H  
ATOM    714 HG12 VAL    46      57.772  61.104  26.954  1.00  0.00           H  
ATOM    715 HG13 VAL    46      56.367  59.954  27.474  1.00  0.00           H  
ATOM    716  CG2 VAL    46      57.580  62.686  29.080  1.00  0.00           C  
ATOM    717 HG21 VAL    46      57.809  63.001  30.098  1.00  0.00           H  
ATOM    718 HG22 VAL    46      58.514  62.816  28.533  1.00  0.00           H  
ATOM    719 HG23 VAL    46      56.878  63.438  28.720  1.00  0.00           H  
ATOM    720  C   VAL    46      54.603  61.717  29.513  1.00  0.00           C  
ATOM    721  O   VAL    46      54.499  62.869  29.901  1.00  0.00           O  
ATOM    722  N   ARG    47      53.611  61.108  28.977  1.00  0.00           N  
ATOM    723  H   ARG    47      53.805  60.167  28.668  1.00  0.00           H  
ATOM    724  CA  ARG    47      52.263  61.589  28.763  1.00  0.00           C  
ATOM    725  HA  ARG    47      52.346  62.673  28.849  1.00  0.00           H  
ATOM    726  CB  ARG    47      51.804  61.139  27.344  1.00  0.00           C  
ATOM    727  HB2 ARG    47      51.537  60.083  27.362  1.00  0.00           H  
ATOM    728  HB3 ARG    47      50.945  61.806  27.269  1.00  0.00           H  
ATOM    729  CG  ARG    47      52.727  61.495  26.199  1.00  0.00           C  
ATOM    730  HG2 ARG    47      52.908  62.568  26.151  1.00  0.00           H  
ATOM    731  HG3 ARG    47      53.676  61.010  26.428  1.00  0.00           H  
ATOM    732  CD  ARG    47      52.305  60.868  24.855  1.00  0.00           C  
ATOM    733  HD2 ARG    47      53.002  61.311  24.144  1.00  0.00           H  
ATOM    734  HD3 ARG    47      52.524  59.800  24.855  1.00  0.00           H  
ATOM    735  NE  ARG    47      50.906  60.905  24.606  1.00  0.00           N  
ATOM    736  HE  ARG    47      50.396  60.123  24.993  1.00  0.00           H  
ATOM    737  CZ  ARG    47      50.222  61.786  23.861  1.00  0.00           C  
ATOM    738  NH1 ARG    47      50.703  62.827  23.163  1.00  0.00           N  
ATOM    739 HH11 ARG    47      51.696  62.980  23.265  1.00  0.00           H  
ATOM    740 HH12 ARG    47      50.119  63.192  22.425  1.00  0.00           H  
ATOM    741  NH2 ARG    47      48.929  61.653  23.684  1.00  0.00           N  
ATOM    742 HH21 ARG    47      48.376  60.965  24.175  1.00  0.00           H  
ATOM    743 HH22 ARG    47      48.485  62.432  23.219  1.00  0.00           H  
ATOM    744  C   ARG    47      51.170  61.131  29.831  1.00  0.00           C  
ATOM    745  O   ARG    47      50.040  61.609  29.863  1.00  0.00           O  
ATOM    746  N   LYS    48      51.554  60.187  30.606  1.00  0.00           N  
ATOM    747  H   LYS    48      52.465  59.825  30.364  1.00  0.00           H  
ATOM    748  CA  LYS    48      50.870  59.501  31.678  1.00  0.00           C  
ATOM    749  HA  LYS    48      51.561  58.723  32.000  1.00  0.00           H  
ATOM    750  CB  LYS    48      50.706  60.371  32.934  1.00  0.00           C  
ATOM    751  HB2 LYS    48      50.007  61.204  32.853  1.00  0.00           H  
ATOM    752  HB3 LYS    48      50.223  59.656  33.599  1.00  0.00           H  
ATOM    753  CG  LYS    48      51.967  60.859  33.593  1.00  0.00           C  
ATOM    754  HG2 LYS    48      52.555  59.949  33.713  1.00  0.00           H  
ATOM    755  HG3 LYS    48      52.541  61.529  32.953  1.00  0.00           H  
ATOM    756  CD  LYS    48      51.795  61.480  34.928  1.00  0.00           C  
ATOM    757  HD2 LYS    48      51.169  62.366  34.816  1.00  0.00           H  
ATOM    758  HD3 LYS    48      51.295  60.777  35.593  1.00  0.00           H  
ATOM    759  CE  LYS    48      53.104  61.782  35.551  1.00  0.00           C  
ATOM    760  HE2 LYS    48      53.773  60.929  35.654  1.00  0.00           H  
ATOM    761  HE3 LYS    48      53.539  62.515  34.871  1.00  0.00           H  
ATOM    762  NZ  LYS    48      52.866  62.300  36.906  1.00  0.00           N  
ATOM    763  HZ1 LYS    48      52.225  63.080  36.923  1.00  0.00           H  
ATOM    764  HZ2 LYS    48      52.515  61.559  37.497  1.00  0.00           H  
ATOM    765  HZ3 LYS    48      53.703  62.692  37.312  1.00  0.00           H  
ATOM    766  C   LYS    48      49.539  58.889  31.164  1.00  0.00           C  
ATOM    767  O   LYS    48      48.512  58.796  31.835  1.00  0.00           O  
ATOM    768  N   GLU    49      49.521  58.366  29.990  1.00  0.00           N  
ATOM    769  H   GLU    49      50.399  58.468  29.500  1.00  0.00           H  
ATOM    770  CA  GLU    49      48.429  57.785  29.246  1.00  0.00           C  
ATOM    771  HA  GLU    49      47.485  58.033  29.732  1.00  0.00           H  
ATOM    772  CB  GLU    49      48.367  58.330  27.805  1.00  0.00           C  
ATOM    773  HB2 GLU    49      49.349  58.715  27.530  1.00  0.00           H  
ATOM    774  HB3 GLU    49      48.119  57.537  27.099  1.00  0.00           H  
ATOM    775  CG  GLU    49      47.515  59.573  27.657  1.00  0.00           C  
ATOM    776  HG2 GLU    49      46.523  59.303  28.021  1.00  0.00           H  
ATOM    777  HG3 GLU    49      47.886  60.435  28.210  1.00  0.00           H  
ATOM    778  CD  GLU    49      47.462  60.069  26.210  1.00  0.00           C  
ATOM    779  OE1 GLU    49      46.731  61.094  26.056  1.00  0.00           O  
ATOM    780  OE2 GLU    49      48.041  59.462  25.286  1.00  0.00           O  
ATOM    781  C   GLU    49      48.541  56.241  29.213  1.00  0.00           C  
ATOM    782  O   GLU    49      49.648  55.667  29.234  1.00  0.00           O  
ATOM    783  N   VAL    50      47.422  55.526  29.007  1.00  0.00           N  
ATOM    784  H   VAL    50      46.554  56.020  28.852  1.00  0.00           H  
ATOM    785  CA  VAL    50      47.341  54.095  28.686  1.00  0.00           C  
ATOM    786  HA  VAL    50      48.308  53.798  28.282  1.00  0.00           H  
ATOM    787  CB  VAL    50      47.226  53.249  30.008  1.00  0.00           C  
ATOM    788  HB  VAL    50      48.088  53.566  30.595  1.00  0.00           H  
ATOM    789  CG1 VAL    50      46.007  53.436  30.880  1.00  0.00           C  
ATOM    790 HG11 VAL    50      45.997  54.437  31.311  1.00  0.00           H  
ATOM    791 HG12 VAL    50      45.084  53.270  30.324  1.00  0.00           H  
ATOM    792 HG13 VAL    50      46.034  52.821  31.779  1.00  0.00           H  
ATOM    793  CG2 VAL    50      47.386  51.750  29.738  1.00  0.00           C  
ATOM    794 HG21 VAL    50      46.545  51.402  29.139  1.00  0.00           H  
ATOM    795 HG22 VAL    50      48.353  51.649  29.245  1.00  0.00           H  
ATOM    796 HG23 VAL    50      47.468  51.180  30.663  1.00  0.00           H  
ATOM    797  C   VAL    50      46.243  53.754  27.716  1.00  0.00           C  
ATOM    798  O   VAL    50      45.103  54.099  28.049  1.00  0.00           O  
ATOM    799  N   SER    51      46.536  53.092  26.627  1.00  0.00           N  
ATOM    800  H   SER    51      47.501  52.876  26.423  1.00  0.00           H  
ATOM    801  CA  SER    51      45.448  52.634  25.723  1.00  0.00           C  
ATOM    802  HA  SER    51      44.597  53.190  26.118  1.00  0.00           H  
ATOM    803  CB  SER    51      45.863  53.062  24.307  1.00  0.00           C  
ATOM    804  HB2 SER    51      46.837  52.614  24.110  1.00  0.00           H  
ATOM    805  HB3 SER    51      45.131  52.669  23.601  1.00  0.00           H  
ATOM    806  OG  SER    51      46.023  54.472  24.388  1.00  0.00           O  
ATOM    807  HG  SER    51      46.941  54.659  24.179  1.00  0.00           H  
ATOM    808  C   SER    51      45.328  51.132  25.655  1.00  0.00           C  
ATOM    809  O   SER    51      46.217  50.455  26.074  1.00  0.00           O  
ATOM    810  N   VAL    52      44.205  50.696  25.074  1.00  0.00           N  
ATOM    811  H   VAL    52      43.564  51.391  24.718  1.00  0.00           H  
ATOM    812  CA  VAL    52      44.057  49.386  24.504  1.00  0.00           C  
ATOM    813  HA  VAL    52      45.075  49.014  24.385  1.00  0.00           H  
ATOM    814  CB  VAL    52      43.255  48.435  25.431  1.00  0.00           C  
ATOM    815  HB  VAL    52      43.102  47.538  24.832  1.00  0.00           H  
ATOM    816  CG1 VAL    52      43.921  48.093  26.722  1.00  0.00           C  
ATOM    817 HG11 VAL    52      44.030  48.938  27.402  1.00  0.00           H  
ATOM    818 HG12 VAL    52      43.485  47.199  27.165  1.00  0.00           H  
ATOM    819 HG13 VAL    52      44.946  47.768  26.543  1.00  0.00           H  
ATOM    820  CG2 VAL    52      41.850  48.743  25.848  1.00  0.00           C  
ATOM    821 HG21 VAL    52      41.450  47.857  26.340  1.00  0.00           H  
ATOM    822 HG22 VAL    52      41.851  49.650  26.453  1.00  0.00           H  
ATOM    823 HG23 VAL    52      41.253  48.831  24.940  1.00  0.00           H  
ATOM    824  C   VAL    52      43.360  49.419  23.080  1.00  0.00           C  
ATOM    825  O   VAL    52      42.291  50.009  22.838  1.00  0.00           O  
ATOM    826  N   ARG    53      43.977  48.652  22.160  1.00  0.00           N  
ATOM    827  H   ARG    53      44.792  48.133  22.457  1.00  0.00           H  
ATOM    828  CA  ARG    53      43.275  48.181  20.940  1.00  0.00           C  
ATOM    829  HA  ARG    53      42.935  49.101  20.464  1.00  0.00           H  
ATOM    830  CB  ARG    53      44.098  47.382  19.975  1.00  0.00           C  
ATOM    831  HB2 ARG    53      44.142  46.411  20.468  1.00  0.00           H  
ATOM    832  HB3 ARG    53      43.543  47.387  19.037  1.00  0.00           H  
ATOM    833  CG  ARG    53      45.534  47.999  19.662  1.00  0.00           C  
ATOM    834  HG2 ARG    53      46.103  47.795  20.569  1.00  0.00           H  
ATOM    835  HG3 ARG    53      46.092  47.422  18.925  1.00  0.00           H  
ATOM    836  CD  ARG    53      45.617  49.455  19.074  1.00  0.00           C  
ATOM    837  HD2 ARG    53      45.055  49.493  18.141  1.00  0.00           H  
ATOM    838  HD3 ARG    53      45.149  50.096  19.821  1.00  0.00           H  
ATOM    839  NE  ARG    53      47.023  49.872  18.826  1.00  0.00           N  
ATOM    840  HE  ARG    53      47.369  50.562  19.478  1.00  0.00           H  
ATOM    841  CZ  ARG    53      47.898  49.284  17.979  1.00  0.00           C  
ATOM    842  NH1 ARG    53      47.458  48.502  17.050  1.00  0.00           N  
ATOM    843 HH11 ARG    53      46.481  48.567  16.804  1.00  0.00           H  
ATOM    844 HH12 ARG    53      48.117  47.952  16.517  1.00  0.00           H  
ATOM    845  NH2 ARG    53      49.161  49.526  18.022  1.00  0.00           N  
ATOM    846 HH21 ARG    53      49.540  50.188  18.684  1.00  0.00           H  
ATOM    847 HH22 ARG    53      49.836  49.178  17.357  1.00  0.00           H  
ATOM    848  C   ARG    53      41.929  47.497  21.199  1.00  0.00           C  
ATOM    849  O   ARG    53      41.728  46.708  22.204  1.00  0.00           O  
ATOM    850  N   THR    54      40.945  47.711  20.302  1.00  0.00           N  
ATOM    851  H   THR    54      41.097  48.316  19.507  1.00  0.00           H  
ATOM    852  CA  THR    54      39.489  47.345  20.565  1.00  0.00           C  
ATOM    853  HA  THR    54      39.469  46.342  20.992  1.00  0.00           H  
ATOM    854  CB  THR    54      38.806  48.448  21.424  1.00  0.00           C  
ATOM    855  HB  THR    54      39.170  48.349  22.446  1.00  0.00           H  
ATOM    856  CG2 THR    54      38.865  49.947  21.083  1.00  0.00           C  
ATOM    857 HG21 THR    54      38.877  50.124  20.008  1.00  0.00           H  
ATOM    858 HG22 THR    54      38.113  50.531  21.615  1.00  0.00           H  
ATOM    859 HG23 THR    54      39.853  50.241  21.436  1.00  0.00           H  
ATOM    860  OG1 THR    54      37.463  48.329  21.300  1.00  0.00           O  
ATOM    861  HG1 THR    54      37.242  47.573  21.848  1.00  0.00           H  
ATOM    862  C   THR    54      38.798  47.270  19.163  1.00  0.00           C  
ATOM    863  O   THR    54      39.148  47.949  18.191  1.00  0.00           O  
ATOM    864  N   GLY    55      37.750  46.438  18.965  1.00  0.00           N  
ATOM    865  H   GLY    55      37.574  45.913  19.810  1.00  0.00           H  
ATOM    866  CA  GLY    55      36.943  46.287  17.758  1.00  0.00           C  
ATOM    867  HA2 GLY    55      36.001  45.787  17.980  1.00  0.00           H  
ATOM    868  HA3 GLY    55      36.747  47.272  17.334  1.00  0.00           H  
ATOM    869  C   GLY    55      37.604  45.519  16.621  1.00  0.00           C  
ATOM    870  O   GLY    55      38.770  45.240  16.630  1.00  0.00           O  
ATOM    871  N   GLY    56      36.853  45.321  15.535  1.00  0.00           N  
ATOM    872  H   GLY    56      35.970  45.805  15.603  1.00  0.00           H  
ATOM    873  CA  GLY    56      37.332  44.582  14.344  1.00  0.00           C  
ATOM    874  HA2 GLY    56      37.460  43.531  14.605  1.00  0.00           H  
ATOM    875  HA3 GLY    56      36.521  44.740  13.633  1.00  0.00           H  
ATOM    876  C   GLY    56      38.668  44.980  13.674  1.00  0.00           C  
ATOM    877  O   GLY    56      39.493  44.051  13.352  1.00  0.00           O  
ATOM    878  N   LEU    57      38.979  46.241  13.546  1.00  0.00           N  
ATOM    879  H   LEU    57      38.339  46.976  13.812  1.00  0.00           H  
ATOM    880  CA  LEU    57      40.250  46.683  12.966  1.00  0.00           C  
ATOM    881  HA  LEU    57      40.464  45.984  12.158  1.00  0.00           H  
ATOM    882  CB  LEU    57      40.031  48.107  12.401  1.00  0.00           C  
ATOM    883  HB2 LEU    57      40.038  48.818  13.227  1.00  0.00           H  
ATOM    884  HB3 LEU    57      40.954  48.246  11.838  1.00  0.00           H  
ATOM    885  CG  LEU    57      38.916  48.401  11.376  1.00  0.00           C  
ATOM    886  HG  LEU    57      37.916  48.291  11.796  1.00  0.00           H  
ATOM    887  CD1 LEU    57      39.118  49.886  11.015  1.00  0.00           C  
ATOM    888 HD11 LEU    57      38.501  50.203  10.174  1.00  0.00           H  
ATOM    889 HD12 LEU    57      38.940  50.400  11.960  1.00  0.00           H  
ATOM    890 HD13 LEU    57      40.166  49.944  10.722  1.00  0.00           H  
ATOM    891  CD2 LEU    57      38.972  47.536  10.200  1.00  0.00           C  
ATOM    892 HD21 LEU    57      39.909  47.679   9.662  1.00  0.00           H  
ATOM    893 HD22 LEU    57      38.879  46.483  10.469  1.00  0.00           H  
ATOM    894 HD23 LEU    57      38.055  47.731   9.645  1.00  0.00           H  
ATOM    895  C   LEU    57      41.509  46.714  13.843  1.00  0.00           C  
ATOM    896  O   LEU    57      42.630  46.619  13.441  1.00  0.00           O  
ATOM    897  N   ALA    58      41.309  46.772  15.156  1.00  0.00           N  
ATOM    898  H   ALA    58      40.358  46.792  15.497  1.00  0.00           H  
ATOM    899  CA  ALA    58      42.371  47.032  16.112  1.00  0.00           C  
ATOM    900  HA  ALA    58      41.778  47.375  16.960  1.00  0.00           H  
ATOM    901  CB  ALA    58      43.036  45.676  16.564  1.00  0.00           C  
ATOM    902  HB1 ALA    58      43.505  45.229  15.688  1.00  0.00           H  
ATOM    903  HB2 ALA    58      43.813  45.951  17.277  1.00  0.00           H  
ATOM    904  HB3 ALA    58      42.348  44.971  17.032  1.00  0.00           H  
ATOM    905  C   ALA    58      43.336  48.254  15.767  1.00  0.00           C  
ATOM    906  O   ALA    58      44.554  48.242  15.922  1.00  0.00           O  
ATOM    907  N   ASP    59      42.764  49.340  15.189  1.00  0.00           N  
ATOM    908  H   ASP    59      41.820  49.522  15.499  1.00  0.00           H  
ATOM    909  CA  ASP    59      43.441  50.474  14.583  1.00  0.00           C  
ATOM    910  HA  ASP    59      44.207  50.138  13.884  1.00  0.00           H  
ATOM    911  CB  ASP    59      42.346  51.302  13.851  1.00  0.00           C  
ATOM    912  HB2 ASP    59      41.955  50.750  12.996  1.00  0.00           H  
ATOM    913  HB3 ASP    59      41.428  51.335  14.438  1.00  0.00           H  
ATOM    914  CG  ASP    59      42.724  52.725  13.436  1.00  0.00           C  
ATOM    915  OD1 ASP    59      43.899  53.040  13.064  1.00  0.00           O  
ATOM    916  OD2 ASP    59      41.832  53.581  13.519  1.00  0.00           O  
ATOM    917  C   ASP    59      44.022  51.333  15.686  1.00  0.00           C  
ATOM    918  O   ASP    59      43.426  51.642  16.736  1.00  0.00           O  
ATOM    919  N   LYS    60      45.242  51.828  15.413  1.00  0.00           N  
ATOM    920  H   LYS    60      45.779  51.423  14.660  1.00  0.00           H  
ATOM    921  CA  LYS    60      45.902  52.659  16.464  1.00  0.00           C  
ATOM    922  HA  LYS    60      45.814  52.151  17.424  1.00  0.00           H  
ATOM    923  CB  LYS    60      47.372  52.891  16.244  1.00  0.00           C  
ATOM    924  HB2 LYS    60      47.905  52.033  15.834  1.00  0.00           H  
ATOM    925  HB3 LYS    60      47.553  53.645  15.477  1.00  0.00           H  
ATOM    926  CG  LYS    60      48.065  53.283  17.586  1.00  0.00           C  
ATOM    927  HG2 LYS    60      47.797  54.296  17.885  1.00  0.00           H  
ATOM    928  HG3 LYS    60      47.844  52.575  18.385  1.00  0.00           H  
ATOM    929  CD  LYS    60      49.574  53.364  17.437  1.00  0.00           C  
ATOM    930  HD2 LYS    60      49.902  52.325  17.473  1.00  0.00           H  
ATOM    931  HD3 LYS    60      49.917  53.737  16.472  1.00  0.00           H  
ATOM    932  CE  LYS    60      50.206  54.074  18.601  1.00  0.00           C  
ATOM    933  HE2 LYS    60      49.799  55.079  18.713  1.00  0.00           H  
ATOM    934  HE3 LYS    60      49.952  53.539  19.515  1.00  0.00           H  
ATOM    935  NZ  LYS    60      51.624  54.075  18.416  1.00  0.00           N  
ATOM    936  HZ1 LYS    60      51.856  53.156  18.067  1.00  0.00           H  
ATOM    937  HZ2 LYS    60      51.956  54.725  17.718  1.00  0.00           H  
ATOM    938  HZ3 LYS    60      52.194  54.174  19.245  1.00  0.00           H  
ATOM    939  C   LYS    60      45.213  54.020  16.651  1.00  0.00           C  
ATOM    940  O   LYS    60      45.428  54.613  17.659  1.00  0.00           O  
ATOM    941  N   SER    61      44.448  54.555  15.682  1.00  0.00           N  
ATOM    942  H   SER    61      44.342  54.060  14.808  1.00  0.00           H  
ATOM    943  CA  SER    61      43.624  55.787  15.850  1.00  0.00           C  
ATOM    944  HA  SER    61      44.014  56.391  16.669  1.00  0.00           H  
ATOM    945  CB  SER    61      43.554  56.557  14.509  1.00  0.00           C  
ATOM    946  HB2 SER    61      43.222  55.880  13.722  1.00  0.00           H  
ATOM    947  HB3 SER    61      42.748  57.290  14.470  1.00  0.00           H  
ATOM    948  OG  SER    61      44.727  57.329  14.238  1.00  0.00           O  
ATOM    949  HG  SER    61      44.397  57.996  13.631  1.00  0.00           H  
ATOM    950  C   SER    61      42.204  55.461  16.397  1.00  0.00           C  
ATOM    951  O   SER    61      41.401  56.413  16.435  1.00  0.00           O  
ATOM    952  N   SER    62      41.821  54.217  16.669  1.00  0.00           N  
ATOM    953  H   SER    62      42.340  53.415  16.341  1.00  0.00           H  
ATOM    954  CA  SER    62      40.510  53.883  17.156  1.00  0.00           C  
ATOM    955  HA  SER    62      40.091  54.811  17.544  1.00  0.00           H  
ATOM    956  CB  SER    62      39.661  53.346  16.041  1.00  0.00           C  
ATOM    957  HB2 SER    62      39.949  52.306  15.885  1.00  0.00           H  
ATOM    958  HB3 SER    62      38.622  53.445  16.354  1.00  0.00           H  
ATOM    959  OG  SER    62      39.730  54.026  14.737  1.00  0.00           O  
ATOM    960  HG  SER    62      40.550  53.804  14.291  1.00  0.00           H  
ATOM    961  C   SER    62      40.516  52.996  18.418  1.00  0.00           C  
ATOM    962  O   SER    62      39.504  52.373  18.853  1.00  0.00           O  
ATOM    963  N   ARG    63      41.674  52.952  19.060  1.00  0.00           N  
ATOM    964  H   ARG    63      42.512  53.320  18.633  1.00  0.00           H  
ATOM    965  CA  ARG    63      41.962  52.401  20.414  1.00  0.00           C  
ATOM    966  HA  ARG    63      41.554  51.393  20.343  1.00  0.00           H  
ATOM    967  CB  ARG    63      43.472  52.273  20.676  1.00  0.00           C  
ATOM    968  HB2 ARG    63      43.659  51.760  21.619  1.00  0.00           H  
ATOM    969  HB3 ARG    63      43.987  51.824  19.827  1.00  0.00           H  
ATOM    970  CG  ARG    63      44.103  53.695  20.777  1.00  0.00           C  
ATOM    971  HG2 ARG    63      43.830  54.267  19.890  1.00  0.00           H  
ATOM    972  HG3 ARG    63      43.814  54.129  21.735  1.00  0.00           H  
ATOM    973  CD  ARG    63      45.589  53.633  20.720  1.00  0.00           C  
ATOM    974  HD2 ARG    63      45.773  52.871  21.477  1.00  0.00           H  
ATOM    975  HD3 ARG    63      46.087  53.303  19.808  1.00  0.00           H  
ATOM    976  NE  ARG    63      46.150  54.916  20.963  1.00  0.00           N  
ATOM    977  HE  ARG    63      45.519  55.681  20.772  1.00  0.00           H  
ATOM    978  CZ  ARG    63      47.302  55.146  21.607  1.00  0.00           C  
ATOM    979  NH1 ARG    63      48.108  54.156  21.864  1.00  0.00           N  
ATOM    980 HH11 ARG    63      48.059  53.293  21.341  1.00  0.00           H  
ATOM    981 HH12 ARG    63      48.899  54.329  22.467  1.00  0.00           H  
ATOM    982  NH2 ARG    63      47.854  56.322  21.820  1.00  0.00           N  
ATOM    983 HH21 ARG    63      47.315  57.122  21.521  1.00  0.00           H  
ATOM    984 HH22 ARG    63      48.817  56.543  22.030  1.00  0.00           H  
ATOM    985  C   ARG    63      41.234  53.266  21.496  1.00  0.00           C  
ATOM    986  O   ARG    63      41.121  54.539  21.419  1.00  0.00           O  
ATOM    987  N   LYS    64      40.731  52.594  22.515  1.00  0.00           N  
ATOM    988  H   LYS    64      40.818  51.589  22.567  1.00  0.00           H  
ATOM    989  CA  LYS    64      40.231  53.267  23.768  1.00  0.00           C  
ATOM    990  HA  LYS    64      39.688  54.184  23.539  1.00  0.00           H  
ATOM    991  CB  LYS    64      39.344  52.324  24.597  1.00  0.00           C  
ATOM    992  HB2 LYS    64      38.694  51.796  23.900  1.00  0.00           H  
ATOM    993  HB3 LYS    64      39.969  51.618  25.144  1.00  0.00           H  
ATOM    994  CG  LYS    64      38.355  53.007  25.502  1.00  0.00           C  
ATOM    995  HG2 LYS    64      38.951  53.586  26.207  1.00  0.00           H  
ATOM    996  HG3 LYS    64      37.777  53.696  24.885  1.00  0.00           H  
ATOM    997  CD  LYS    64      37.417  52.024  26.247  1.00  0.00           C  
ATOM    998  HD2 LYS    64      36.804  51.346  25.653  1.00  0.00           H  
ATOM    999  HD3 LYS    64      38.039  51.249  26.694  1.00  0.00           H  
ATOM   1000  CE  LYS    64      36.541  52.589  27.340  1.00  0.00           C  
ATOM   1001  HE2 LYS    64      37.136  52.998  28.157  1.00  0.00           H  
ATOM   1002  HE3 LYS    64      35.790  53.278  26.953  1.00  0.00           H  
ATOM   1003  NZ  LYS    64      35.799  51.490  28.003  1.00  0.00           N  
ATOM   1004  HZ1 LYS    64      35.074  51.885  28.585  1.00  0.00           H  
ATOM   1005  HZ2 LYS    64      35.259  50.900  27.387  1.00  0.00           H  
ATOM   1006  HZ3 LYS    64      36.289  50.789  28.540  1.00  0.00           H  
ATOM   1007  C   LYS    64      41.356  53.725  24.695  1.00  0.00           C  
ATOM   1008  O   LYS    64      42.444  53.043  24.690  1.00  0.00           O  
ATOM   1009  N   THR    65      41.239  54.828  25.427  1.00  0.00           N  
ATOM   1010  H   THR    65      40.397  55.382  25.353  1.00  0.00           H  
ATOM   1011  CA  THR    65      42.378  55.408  26.157  1.00  0.00           C  
ATOM   1012  HA  THR    65      43.050  54.625  26.508  1.00  0.00           H  
ATOM   1013  CB  THR    65      43.139  56.437  25.301  1.00  0.00           C  
ATOM   1014  HB  THR    65      42.472  57.289  25.165  1.00  0.00           H  
ATOM   1015  CG2 THR    65      44.518  56.857  25.800  1.00  0.00           C  
ATOM   1016 HG21 THR    65      44.381  57.419  26.723  1.00  0.00           H  
ATOM   1017 HG22 THR    65      45.149  55.991  26.003  1.00  0.00           H  
ATOM   1018 HG23 THR    65      45.074  57.496  25.114  1.00  0.00           H  
ATOM   1019  OG1 THR    65      43.442  55.985  24.007  1.00  0.00           O  
ATOM   1020  HG1 THR    65      44.132  55.324  24.102  1.00  0.00           H  
ATOM   1021  C   THR    65      41.961  56.009  27.485  1.00  0.00           C  
ATOM   1022  O   THR    65      40.885  56.640  27.513  1.00  0.00           O  
ATOM   1023  N   TYR    66      42.752  55.836  28.471  1.00  0.00           N  
ATOM   1024  H   TYR    66      43.651  55.466  28.200  1.00  0.00           H  
ATOM   1025  CA  TYR    66      42.673  56.495  29.799  1.00  0.00           C  
ATOM   1026  HA  TYR    66      41.861  57.220  29.733  1.00  0.00           H  
ATOM   1027  CB  TYR    66      42.247  55.468  30.827  1.00  0.00           C  
ATOM   1028  HB2 TYR    66      42.968  54.653  30.890  1.00  0.00           H  
ATOM   1029  HB3 TYR    66      42.240  55.847  31.849  1.00  0.00           H  
ATOM   1030  CG  TYR    66      40.917  54.804  30.503  1.00  0.00           C  
ATOM   1031  CD1 TYR    66      40.904  53.558  29.845  1.00  0.00           C  
ATOM   1032  HD1 TYR    66      41.814  53.210  29.378  1.00  0.00           H  
ATOM   1033  CE1 TYR    66      39.694  52.872  29.748  1.00  0.00           C  
ATOM   1034  HE1 TYR    66      39.599  51.949  29.195  1.00  0.00           H  
ATOM   1035  CZ  TYR    66      38.488  53.384  30.365  1.00  0.00           C  
ATOM   1036  OH  TYR    66      37.347  52.623  30.414  1.00  0.00           O  
ATOM   1037  HH  TYR    66      36.637  53.252  30.559  1.00  0.00           H  
ATOM   1038  CE2 TYR    66      38.593  54.634  31.063  1.00  0.00           C  
ATOM   1039  HE2 TYR    66      37.753  54.912  31.682  1.00  0.00           H  
ATOM   1040  CD2 TYR    66      39.833  55.364  31.145  1.00  0.00           C  
ATOM   1041  HD2 TYR    66      39.908  56.262  31.741  1.00  0.00           H  
ATOM   1042  C   TYR    66      43.983  57.305  30.167  1.00  0.00           C  
ATOM   1043  O   TYR    66      45.070  57.218  29.574  1.00  0.00           O  
ATOM   1044  N   THR    67      43.939  58.050  31.181  1.00  0.00           N  
ATOM   1045  H   THR    67      43.092  58.022  31.730  1.00  0.00           H  
ATOM   1046  CA  THR    67      45.098  58.869  31.743  1.00  0.00           C  
ATOM   1047  HA  THR    67      46.036  58.421  31.414  1.00  0.00           H  
ATOM   1048  CB  THR    67      44.980  60.398  31.326  1.00  0.00           C  
ATOM   1049  HB  THR    67      44.082  60.873  31.722  1.00  0.00           H  
ATOM   1050  CG2 THR    67      46.120  61.353  31.552  1.00  0.00           C  
ATOM   1051 HG21 THR    67      46.105  61.501  32.632  1.00  0.00           H  
ATOM   1052 HG22 THR    67      47.072  60.868  31.338  1.00  0.00           H  
ATOM   1053 HG23 THR    67      46.014  62.320  31.062  1.00  0.00           H  
ATOM   1054  OG1 THR    67      44.973  60.374  29.956  1.00  0.00           O  
ATOM   1055  HG1 THR    67      44.094  60.079  29.708  1.00  0.00           H  
ATOM   1056  C   THR    67      45.108  58.815  33.233  1.00  0.00           C  
ATOM   1057  O   THR    67      44.112  58.883  33.919  1.00  0.00           O  
ATOM   1058  N   PHE    68      46.317  58.886  33.912  1.00  0.00           N  
ATOM   1059  H   PHE    68      47.130  58.922  33.314  1.00  0.00           H  
ATOM   1060  CA  PHE    68      46.442  58.614  35.319  1.00  0.00           C  
ATOM   1061  HA  PHE    68      45.473  58.858  35.755  1.00  0.00           H  
ATOM   1062  CB  PHE    68      46.618  57.052  35.635  1.00  0.00           C  
ATOM   1063  HB2 PHE    68      47.496  56.700  35.094  1.00  0.00           H  
ATOM   1064  HB3 PHE    68      46.935  56.971  36.675  1.00  0.00           H  
ATOM   1065  CG  PHE    68      45.385  56.238  35.110  1.00  0.00           C  
ATOM   1066  CD1 PHE    68      44.134  56.397  35.758  1.00  0.00           C  
ATOM   1067  HD1 PHE    68      44.028  56.911  36.702  1.00  0.00           H  
ATOM   1068  CE1 PHE    68      42.995  55.767  35.310  1.00  0.00           C  
ATOM   1069  HE1 PHE    68      42.046  55.993  35.774  1.00  0.00           H  
ATOM   1070  CZ  PHE    68      43.152  54.848  34.225  1.00  0.00           C  
ATOM   1071  HZ  PHE    68      42.292  54.368  33.781  1.00  0.00           H  
ATOM   1072  CE2 PHE    68      44.388  54.566  33.661  1.00  0.00           C  
ATOM   1073  HE2 PHE    68      44.335  53.830  32.872  1.00  0.00           H  
ATOM   1074  CD2 PHE    68      45.575  55.305  34.042  1.00  0.00           C  
ATOM   1075  HD2 PHE    68      46.475  55.261  33.446  1.00  0.00           H  
ATOM   1076  C   PHE    68      47.628  59.453  36.022  1.00  0.00           C  
ATOM   1077  O   PHE    68      48.354  60.088  35.286  1.00  0.00           O  
ATOM   1078  N   ASP    69      47.837  59.493  37.411  1.00  0.00           N  
ATOM   1079  H   ASP    69      47.118  59.032  37.950  1.00  0.00           H  
ATOM   1080  CA  ASP    69      49.004  60.089  38.062  1.00  0.00           C  
ATOM   1081  HA  ASP    69      49.137  61.094  37.661  1.00  0.00           H  
ATOM   1082  CB  ASP    69      48.772  60.094  39.525  1.00  0.00           C  
ATOM   1083  HB2 ASP    69      48.727  59.067  39.886  1.00  0.00           H  
ATOM   1084  HB3 ASP    69      49.692  60.530  39.913  1.00  0.00           H  
ATOM   1085  CG  ASP    69      47.540  60.852  39.945  1.00  0.00           C  
ATOM   1086  OD1 ASP    69      46.736  60.346  40.774  1.00  0.00           O  
ATOM   1087  OD2 ASP    69      47.379  62.017  39.507  1.00  0.00           O  
ATOM   1088  C   ASP    69      50.357  59.469  37.731  1.00  0.00           C  
ATOM   1089  O   ASP    69      51.391  60.186  37.877  1.00  0.00           O  
ATOM   1090  N   MET    70      50.294  58.300  37.103  1.00  0.00           N  
ATOM   1091  H   MET    70      49.430  57.831  36.873  1.00  0.00           H  
ATOM   1092  CA  MET    70      51.365  57.666  36.438  1.00  0.00           C  
ATOM   1093  HA  MET    70      51.650  58.443  35.728  1.00  0.00           H  
ATOM   1094  CB  MET    70      52.513  57.290  37.429  1.00  0.00           C  
ATOM   1095  HB2 MET    70      52.748  58.050  38.174  1.00  0.00           H  
ATOM   1096  HB3 MET    70      52.176  56.510  38.111  1.00  0.00           H  
ATOM   1097  CG  MET    70      53.825  56.895  36.883  1.00  0.00           C  
ATOM   1098  HG2 MET    70      54.543  57.103  37.677  1.00  0.00           H  
ATOM   1099  HG3 MET    70      53.784  55.851  36.572  1.00  0.00           H  
ATOM   1100  SD  MET    70      54.384  57.900  35.478  1.00  0.00           S  
ATOM   1101  CE  MET    70      56.063  57.284  35.185  1.00  0.00           C  
ATOM   1102  HE1 MET    70      56.603  57.449  36.117  1.00  0.00           H  
ATOM   1103  HE2 MET    70      55.985  56.204  35.057  1.00  0.00           H  
ATOM   1104  HE3 MET    70      56.521  57.704  34.290  1.00  0.00           H  
ATOM   1105  C   MET    70      50.890  56.426  35.629  1.00  0.00           C  
ATOM   1106  O   MET    70      49.800  55.935  35.918  1.00  0.00           O  
ATOM   1107  N   VAL    71      51.705  55.868  34.743  1.00  0.00           N  
ATOM   1108  H   VAL    71      52.600  56.331  34.672  1.00  0.00           H  
ATOM   1109  CA  VAL    71      51.545  54.604  34.070  1.00  0.00           C  
ATOM   1110  HA  VAL    71      50.975  53.954  34.734  1.00  0.00           H  
ATOM   1111  CB  VAL    71      50.920  54.774  32.670  1.00  0.00           C  
ATOM   1112  HB  VAL    71      51.632  55.332  32.061  1.00  0.00           H  
ATOM   1113  CG1 VAL    71      50.676  53.462  31.924  1.00  0.00           C  
ATOM   1114 HG11 VAL    71      51.653  53.054  31.665  1.00  0.00           H  
ATOM   1115 HG12 VAL    71      50.114  52.789  32.572  1.00  0.00           H  
ATOM   1116 HG13 VAL    71      50.138  53.579  30.984  1.00  0.00           H  
ATOM   1117  CG2 VAL    71      49.587  55.593  32.849  1.00  0.00           C  
ATOM   1118 HG21 VAL    71      48.934  55.470  31.985  1.00  0.00           H  
ATOM   1119 HG22 VAL    71      49.028  55.210  33.703  1.00  0.00           H  
ATOM   1120 HG23 VAL    71      49.632  56.675  32.966  1.00  0.00           H  
ATOM   1121  C   VAL    71      52.881  53.923  33.947  1.00  0.00           C  
ATOM   1122  O   VAL    71      53.635  54.155  33.010  1.00  0.00           O  
ATOM   1123  N   PHE    72      53.121  52.951  34.787  1.00  0.00           N  
ATOM   1124  H   PHE    72      52.462  52.646  35.489  1.00  0.00           H  
ATOM   1125  CA  PHE    72      54.332  52.103  34.705  1.00  0.00           C  
ATOM   1126  HA  PHE    72      55.154  52.733  34.367  1.00  0.00           H  
ATOM   1127  CB  PHE    72      54.659  51.518  36.076  1.00  0.00           C  
ATOM   1128  HB2 PHE    72      53.854  50.816  36.295  1.00  0.00           H  
ATOM   1129  HB3 PHE    72      55.577  50.931  36.065  1.00  0.00           H  
ATOM   1130  CG  PHE    72      54.661  52.523  37.256  1.00  0.00           C  
ATOM   1131  CD1 PHE    72      55.550  53.559  37.305  1.00  0.00           C  
ATOM   1132  HD1 PHE    72      56.241  53.537  36.475  1.00  0.00           H  
ATOM   1133  CE1 PHE    72      55.437  54.569  38.284  1.00  0.00           C  
ATOM   1134  HE1 PHE    72      56.104  55.418  38.295  1.00  0.00           H  
ATOM   1135  CZ  PHE    72      54.501  54.341  39.322  1.00  0.00           C  
ATOM   1136  HZ  PHE    72      54.333  55.201  39.953  1.00  0.00           H  
ATOM   1137  CE2 PHE    72      53.655  53.226  39.271  1.00  0.00           C  
ATOM   1138  HE2 PHE    72      52.916  53.011  40.029  1.00  0.00           H  
ATOM   1139  CD2 PHE    72      53.721  52.315  38.264  1.00  0.00           C  
ATOM   1140  HD2 PHE    72      52.922  51.608  38.094  1.00  0.00           H  
ATOM   1141  C   PHE    72      54.180  50.965  33.659  1.00  0.00           C  
ATOM   1142  O   PHE    72      53.546  49.983  33.860  1.00  0.00           O  
ATOM   1143  N   GLY    73      54.970  51.053  32.566  1.00  0.00           N  
ATOM   1144  H   GLY    73      55.441  51.935  32.428  1.00  0.00           H  
ATOM   1145  CA  GLY    73      55.001  50.045  31.513  1.00  0.00           C  
ATOM   1146  HA2 GLY    73      54.038  49.726  31.114  1.00  0.00           H  
ATOM   1147  HA3 GLY    73      55.611  50.457  30.709  1.00  0.00           H  
ATOM   1148  C   GLY    73      55.749  48.757  32.000  1.00  0.00           C  
ATOM   1149  O   GLY    73      56.464  48.691  33.026  1.00  0.00           O  
ATOM   1150  N   ALA    74      55.567  47.710  31.188  1.00  0.00           N  
ATOM   1151  H   ALA    74      54.864  47.872  30.481  1.00  0.00           H  
ATOM   1152  CA  ALA    74      55.687  46.286  31.571  1.00  0.00           C  
ATOM   1153  HA  ALA    74      54.899  46.013  32.273  1.00  0.00           H  
ATOM   1154  CB  ALA    74      55.466  45.526  30.234  1.00  0.00           C  
ATOM   1155  HB1 ALA    74      54.419  45.599  29.941  1.00  0.00           H  
ATOM   1156  HB2 ALA    74      56.115  45.893  29.439  1.00  0.00           H  
ATOM   1157  HB3 ALA    74      55.692  44.468  30.365  1.00  0.00           H  
ATOM   1158  C   ALA    74      57.112  45.896  32.103  1.00  0.00           C  
ATOM   1159  O   ALA    74      57.354  45.131  33.025  1.00  0.00           O  
ATOM   1160  N   SER    75      58.132  46.578  31.628  1.00  0.00           N  
ATOM   1161  H   SER    75      57.970  47.184  30.836  1.00  0.00           H  
ATOM   1162  CA  SER    75      59.551  46.377  31.961  1.00  0.00           C  
ATOM   1163  HA  SER    75      59.689  45.347  32.288  1.00  0.00           H  
ATOM   1164  CB  SER    75      60.379  46.600  30.698  1.00  0.00           C  
ATOM   1165  HB2 SER    75      60.046  47.576  30.346  1.00  0.00           H  
ATOM   1166  HB3 SER    75      61.449  46.550  30.896  1.00  0.00           H  
ATOM   1167  OG  SER    75      60.030  45.737  29.711  1.00  0.00           O  
ATOM   1168  HG  SER    75      60.444  44.870  29.719  1.00  0.00           H  
ATOM   1169  C   SER    75      60.056  47.209  33.157  1.00  0.00           C  
ATOM   1170  O   SER    75      61.240  47.155  33.470  1.00  0.00           O  
ATOM   1171  N   THR    76      59.201  47.931  33.939  1.00  0.00           N  
ATOM   1172  H   THR    76      58.261  47.948  33.568  1.00  0.00           H  
ATOM   1173  CA  THR    76      59.651  48.805  34.968  1.00  0.00           C  
ATOM   1174  HA  THR    76      60.446  49.425  34.553  1.00  0.00           H  
ATOM   1175  CB  THR    76      58.497  49.798  35.290  1.00  0.00           C  
ATOM   1176  HB  THR    76      57.662  49.178  35.615  1.00  0.00           H  
ATOM   1177  CG2 THR    76      58.886  50.790  36.355  1.00  0.00           C  
ATOM   1178 HG21 THR    76      59.876  51.161  36.089  1.00  0.00           H  
ATOM   1179 HG22 THR    76      58.190  51.628  36.358  1.00  0.00           H  
ATOM   1180 HG23 THR    76      58.921  50.252  37.302  1.00  0.00           H  
ATOM   1181  OG1 THR    76      58.131  50.542  34.148  1.00  0.00           O  
ATOM   1182  HG1 THR    76      57.607  49.940  33.614  1.00  0.00           H  
ATOM   1183  C   THR    76      60.087  48.216  36.265  1.00  0.00           C  
ATOM   1184  O   THR    76      59.246  47.490  36.869  1.00  0.00           O  
ATOM   1185  N   LYS    77      61.343  48.433  36.710  1.00  0.00           N  
ATOM   1186  H   LYS    77      62.042  48.841  36.106  1.00  0.00           H  
ATOM   1187  CA  LYS    77      61.921  47.911  37.903  1.00  0.00           C  
ATOM   1188  HA  LYS    77      61.900  46.825  37.811  1.00  0.00           H  
ATOM   1189  CB  LYS    77      63.423  48.388  38.022  1.00  0.00           C  
ATOM   1190  HB2 LYS    77      63.494  49.456  37.814  1.00  0.00           H  
ATOM   1191  HB3 LYS    77      63.771  48.250  39.046  1.00  0.00           H  
ATOM   1192  CG  LYS    77      64.329  47.531  37.056  1.00  0.00           C  
ATOM   1193  HG2 LYS    77      65.350  47.628  37.425  1.00  0.00           H  
ATOM   1194  HG3 LYS    77      64.073  46.472  37.083  1.00  0.00           H  
ATOM   1195  CD  LYS    77      64.414  48.011  35.617  1.00  0.00           C  
ATOM   1196  HD2 LYS    77      63.589  47.555  35.069  1.00  0.00           H  
ATOM   1197  HD3 LYS    77      64.531  49.093  35.567  1.00  0.00           H  
ATOM   1198  CE  LYS    77      65.588  47.335  34.916  1.00  0.00           C  
ATOM   1199  HE2 LYS    77      66.468  47.599  35.502  1.00  0.00           H  
ATOM   1200  HE3 LYS    77      65.444  46.261  35.041  1.00  0.00           H  
ATOM   1201  NZ  LYS    77      65.696  47.761  33.532  1.00  0.00           N  
ATOM   1202  HZ1 LYS    77      64.822  48.082  33.142  1.00  0.00           H  
ATOM   1203  HZ2 LYS    77      66.274  48.585  33.439  1.00  0.00           H  
ATOM   1204  HZ3 LYS    77      66.003  47.015  32.924  1.00  0.00           H  
ATOM   1205  C   LYS    77      61.113  48.223  39.153  1.00  0.00           C  
ATOM   1206  O   LYS    77      60.598  49.327  39.258  1.00  0.00           O  
ATOM   1207  N   GLN    78      61.303  47.351  40.182  1.00  0.00           N  
ATOM   1208  H   GLN    78      61.675  46.440  39.952  1.00  0.00           H  
ATOM   1209  CA  GLN    78      60.707  47.578  41.499  1.00  0.00           C  
ATOM   1210  HA  GLN    78      59.619  47.582  41.553  1.00  0.00           H  
ATOM   1211  CB  GLN    78      61.062  46.454  42.442  1.00  0.00           C  
ATOM   1212  HB2 GLN    78      62.150  46.461  42.385  1.00  0.00           H  
ATOM   1213  HB3 GLN    78      60.785  46.720  43.462  1.00  0.00           H  
ATOM   1214  CG  GLN    78      60.708  44.955  42.185  1.00  0.00           C  
ATOM   1215  HG2 GLN    78      61.116  44.752  41.194  1.00  0.00           H  
ATOM   1216  HG3 GLN    78      61.425  44.389  42.780  1.00  0.00           H  
ATOM   1217  CD  GLN    78      59.247  44.523  42.174  1.00  0.00           C  
ATOM   1218  OE1 GLN    78      58.369  45.350  41.992  1.00  0.00           O  
ATOM   1219  NE2 GLN    78      59.020  43.277  42.330  1.00  0.00           N  
ATOM   1220 HE21 GLN    78      59.757  42.635  42.584  1.00  0.00           H  
ATOM   1221 HE22 GLN    78      58.089  42.887  42.310  1.00  0.00           H  
ATOM   1222  C   GLN    78      61.178  48.939  42.148  1.00  0.00           C  
ATOM   1223  O   GLN    78      60.454  49.554  42.974  1.00  0.00           O  
ATOM   1224  N   ILE    79      62.435  49.393  41.931  1.00  0.00           N  
ATOM   1225  H   ILE    79      63.148  48.831  41.489  1.00  0.00           H  
ATOM   1226  CA  ILE    79      63.104  50.574  42.547  1.00  0.00           C  
ATOM   1227  HA  ILE    79      62.832  50.600  43.602  1.00  0.00           H  
ATOM   1228  CB  ILE    79      64.656  50.573  42.386  1.00  0.00           C  
ATOM   1229  HB  ILE    79      64.987  49.601  42.754  1.00  0.00           H  
ATOM   1230  CG2 ILE    79      65.244  50.828  41.009  1.00  0.00           C  
ATOM   1231 HG21 ILE    79      66.332  50.795  40.963  1.00  0.00           H  
ATOM   1232 HG22 ILE    79      64.945  49.918  40.489  1.00  0.00           H  
ATOM   1233 HG23 ILE    79      65.005  51.776  40.526  1.00  0.00           H  
ATOM   1234  CG1 ILE    79      65.355  51.582  43.315  1.00  0.00           C  
ATOM   1235 HG12 ILE    79      66.398  51.682  43.015  1.00  0.00           H  
ATOM   1236 HG13 ILE    79      64.906  52.574  43.254  1.00  0.00           H  
ATOM   1237  CD1 ILE    79      65.516  51.296  44.842  1.00  0.00           C  
ATOM   1238 HD11 ILE    79      66.151  51.935  45.457  1.00  0.00           H  
ATOM   1239 HD12 ILE    79      64.560  51.460  45.339  1.00  0.00           H  
ATOM   1240 HD13 ILE    79      65.891  50.283  44.983  1.00  0.00           H  
ATOM   1241  C   ILE    79      62.595  51.915  42.100  1.00  0.00           C  
ATOM   1242  O   ILE    79      62.187  52.748  42.959  1.00  0.00           O  
ATOM   1243  N   ASP    80      62.293  52.058  40.801  1.00  0.00           N  
ATOM   1244  H   ASP    80      62.647  51.332  40.195  1.00  0.00           H  
ATOM   1245  CA  ASP    80      61.538  53.206  40.268  1.00  0.00           C  
ATOM   1246  HA  ASP    80      62.120  54.087  40.540  1.00  0.00           H  
ATOM   1247  CB  ASP    80      61.407  53.187  38.748  1.00  0.00           C  
ATOM   1248  HB2 ASP    80      60.984  52.213  38.503  1.00  0.00           H  
ATOM   1249  HB3 ASP    80      60.728  53.991  38.466  1.00  0.00           H  
ATOM   1250  CG  ASP    80      62.701  53.323  37.938  1.00  0.00           C  
ATOM   1251  OD1 ASP    80      63.702  53.817  38.563  1.00  0.00           O  
ATOM   1252  OD2 ASP    80      62.554  53.243  36.715  1.00  0.00           O  
ATOM   1253  C   ASP    80      60.120  53.399  40.787  1.00  0.00           C  
ATOM   1254  O   ASP    80      59.785  54.527  41.154  1.00  0.00           O  
ATOM   1255  N   VAL    81      59.358  52.282  40.844  1.00  0.00           N  
ATOM   1256  H   VAL    81      59.704  51.414  40.461  1.00  0.00           H  
ATOM   1257  CA  VAL    81      58.025  52.289  41.510  1.00  0.00           C  
ATOM   1258  HA  VAL    81      57.434  53.002  40.936  1.00  0.00           H  
ATOM   1259  CB  VAL    81      57.309  50.908  41.347  1.00  0.00           C  
ATOM   1260  HB  VAL    81      57.829  50.098  41.858  1.00  0.00           H  
ATOM   1261  CG1 VAL    81      55.786  50.907  41.807  1.00  0.00           C  
ATOM   1262 HG11 VAL    81      55.787  51.110  42.877  1.00  0.00           H  
ATOM   1263 HG12 VAL    81      55.102  51.538  41.239  1.00  0.00           H  
ATOM   1264 HG13 VAL    81      55.417  49.901  41.610  1.00  0.00           H  
ATOM   1265  CG2 VAL    81      57.374  50.447  39.899  1.00  0.00           C  
ATOM   1266 HG21 VAL    81      56.818  49.513  39.814  1.00  0.00           H  
ATOM   1267 HG22 VAL    81      56.776  51.182  39.360  1.00  0.00           H  
ATOM   1268 HG23 VAL    81      58.371  50.340  39.473  1.00  0.00           H  
ATOM   1269  C   VAL    81      58.125  52.726  42.996  1.00  0.00           C  
ATOM   1270  O   VAL    81      57.403  53.532  43.574  1.00  0.00           O  
ATOM   1271  N   TYR    82      59.090  52.194  43.788  1.00  0.00           N  
ATOM   1272  H   TYR    82      59.800  51.581  43.411  1.00  0.00           H  
ATOM   1273  CA  TYR    82      59.336  52.588  45.172  1.00  0.00           C  
ATOM   1274  HA  TYR    82      58.398  52.330  45.663  1.00  0.00           H  
ATOM   1275  CB  TYR    82      60.508  51.836  45.802  1.00  0.00           C  
ATOM   1276  HB2 TYR    82      60.489  50.798  45.470  1.00  0.00           H  
ATOM   1277  HB3 TYR    82      61.403  52.362  45.472  1.00  0.00           H  
ATOM   1278  CG  TYR    82      60.308  51.965  47.292  1.00  0.00           C  
ATOM   1279  CD1 TYR    82      60.882  53.000  48.040  1.00  0.00           C  
ATOM   1280  HD1 TYR    82      61.503  53.814  47.695  1.00  0.00           H  
ATOM   1281  CE1 TYR    82      60.664  53.037  49.411  1.00  0.00           C  
ATOM   1282  HE1 TYR    82      61.135  53.847  49.947  1.00  0.00           H  
ATOM   1283  CZ  TYR    82      59.783  52.111  50.025  1.00  0.00           C  
ATOM   1284  OH  TYR    82      59.657  52.134  51.369  1.00  0.00           O  
ATOM   1285  HH  TYR    82      59.008  51.484  51.649  1.00  0.00           H  
ATOM   1286  CE2 TYR    82      59.097  51.236  49.238  1.00  0.00           C  
ATOM   1287  HE2 TYR    82      58.340  50.597  49.668  1.00  0.00           H  
ATOM   1288  CD2 TYR    82      59.471  51.068  47.858  1.00  0.00           C  
ATOM   1289  HD2 TYR    82      59.096  50.264  47.243  1.00  0.00           H  
ATOM   1290  C   TYR    82      59.569  54.134  45.410  1.00  0.00           C  
ATOM   1291  O   TYR    82      58.841  54.776  46.140  1.00  0.00           O  
ATOM   1292  N   ARG    83      60.461  54.728  44.645  1.00  0.00           N  
ATOM   1293  H   ARG    83      60.854  54.202  43.878  1.00  0.00           H  
ATOM   1294  CA  ARG    83      60.809  56.150  44.606  1.00  0.00           C  
ATOM   1295  HA  ARG    83      61.072  56.463  45.616  1.00  0.00           H  
ATOM   1296  CB  ARG    83      62.015  56.338  43.647  1.00  0.00           C  
ATOM   1297  HB2 ARG    83      61.824  55.812  42.712  1.00  0.00           H  
ATOM   1298  HB3 ARG    83      62.064  57.413  43.476  1.00  0.00           H  
ATOM   1299  CG  ARG    83      63.229  55.714  44.255  1.00  0.00           C  
ATOM   1300  HG2 ARG    83      63.490  56.253  45.166  1.00  0.00           H  
ATOM   1301  HG3 ARG    83      63.034  54.672  44.513  1.00  0.00           H  
ATOM   1302  CD  ARG    83      64.430  55.802  43.369  1.00  0.00           C  
ATOM   1303  HD2 ARG    83      64.331  55.324  42.395  1.00  0.00           H  
ATOM   1304  HD3 ARG    83      64.691  56.853  43.247  1.00  0.00           H  
ATOM   1305  NE  ARG    83      65.614  55.300  44.149  1.00  0.00           N  
ATOM   1306  HE  ARG    83      65.485  54.976  45.097  1.00  0.00           H  
ATOM   1307  CZ  ARG    83      66.810  55.147  43.636  1.00  0.00           C  
ATOM   1308  NH1 ARG    83      67.214  55.464  42.419  1.00  0.00           N  
ATOM   1309 HH11 ARG    83      66.516  55.736  41.742  1.00  0.00           H  
ATOM   1310 HH12 ARG    83      68.125  55.240  42.044  1.00  0.00           H  
ATOM   1311  NH2 ARG    83      67.671  54.483  44.439  1.00  0.00           N  
ATOM   1312 HH21 ARG    83      67.404  54.219  45.377  1.00  0.00           H  
ATOM   1313 HH22 ARG    83      68.609  54.391  44.076  1.00  0.00           H  
ATOM   1314  C   ARG    83      59.587  56.928  44.129  1.00  0.00           C  
ATOM   1315  O   ARG    83      59.208  57.931  44.770  1.00  0.00           O  
ATOM   1316  N   SER    84      58.991  56.523  42.983  1.00  0.00           N  
ATOM   1317  H   SER    84      59.182  55.567  42.719  1.00  0.00           H  
ATOM   1318  CA  SER    84      57.876  57.219  42.422  1.00  0.00           C  
ATOM   1319  HA  SER    84      58.172  58.255  42.255  1.00  0.00           H  
ATOM   1320  CB  SER    84      57.550  56.663  40.977  1.00  0.00           C  
ATOM   1321  HB2 SER    84      58.423  56.530  40.338  1.00  0.00           H  
ATOM   1322  HB3 SER    84      57.134  55.686  41.224  1.00  0.00           H  
ATOM   1323  OG  SER    84      56.537  57.240  40.189  1.00  0.00           O  
ATOM   1324  HG  SER    84      57.015  57.900  39.682  1.00  0.00           H  
ATOM   1325  C   SER    84      56.638  57.183  43.388  1.00  0.00           C  
ATOM   1326  O   SER    84      56.020  58.261  43.513  1.00  0.00           O  
ATOM   1327  N   VAL    85      56.264  56.104  44.070  1.00  0.00           N  
ATOM   1328  H   VAL    85      56.671  55.200  43.881  1.00  0.00           H  
ATOM   1329  CA  VAL    85      55.010  56.054  44.758  1.00  0.00           C  
ATOM   1330  HA  VAL    85      54.412  56.886  44.386  1.00  0.00           H  
ATOM   1331  CB  VAL    85      54.325  54.700  44.482  1.00  0.00           C  
ATOM   1332  HB  VAL    85      54.992  53.890  44.777  1.00  0.00           H  
ATOM   1333  CG1 VAL    85      52.960  54.357  45.070  1.00  0.00           C  
ATOM   1334 HG11 VAL    85      52.852  54.622  46.122  1.00  0.00           H  
ATOM   1335 HG12 VAL    85      52.127  54.756  44.491  1.00  0.00           H  
ATOM   1336 HG13 VAL    85      52.840  53.274  45.095  1.00  0.00           H  
ATOM   1337  CG2 VAL    85      54.058  54.567  42.942  1.00  0.00           C  
ATOM   1338 HG21 VAL    85      54.925  54.653  42.287  1.00  0.00           H  
ATOM   1339 HG22 VAL    85      53.505  53.661  42.695  1.00  0.00           H  
ATOM   1340 HG23 VAL    85      53.434  55.397  42.614  1.00  0.00           H  
ATOM   1341  C   VAL    85      55.114  56.030  46.297  1.00  0.00           C  
ATOM   1342  O   VAL    85      54.323  56.701  46.919  1.00  0.00           O  
ATOM   1343  N   VAL    86      56.094  55.309  46.917  1.00  0.00           N  
ATOM   1344  H   VAL    86      56.823  54.877  46.368  1.00  0.00           H  
ATOM   1345  CA  VAL    86      56.055  55.049  48.367  1.00  0.00           C  
ATOM   1346  HA  VAL    86      55.013  55.052  48.688  1.00  0.00           H  
ATOM   1347  CB  VAL    86      56.565  53.672  48.776  1.00  0.00           C  
ATOM   1348  HB  VAL    86      57.646  53.657  48.633  1.00  0.00           H  
ATOM   1349  CG1 VAL    86      56.477  53.432  50.230  1.00  0.00           C  
ATOM   1350 HG11 VAL    86      57.207  54.055  50.748  1.00  0.00           H  
ATOM   1351 HG12 VAL    86      55.483  53.456  50.675  1.00  0.00           H  
ATOM   1352 HG13 VAL    86      56.738  52.383  50.370  1.00  0.00           H  
ATOM   1353  CG2 VAL    86      55.883  52.543  48.068  1.00  0.00           C  
ATOM   1354 HG21 VAL    86      55.696  52.784  47.022  1.00  0.00           H  
ATOM   1355 HG22 VAL    86      56.603  51.734  47.944  1.00  0.00           H  
ATOM   1356 HG23 VAL    86      55.062  52.048  48.586  1.00  0.00           H  
ATOM   1357  C   VAL    86      56.795  56.130  49.146  1.00  0.00           C  
ATOM   1358  O   VAL    86      56.344  56.482  50.233  1.00  0.00           O  
ATOM   1359  N   CYS    87      57.830  56.720  48.541  1.00  0.00           N  
ATOM   1360  H   CYS    87      58.080  56.428  47.607  1.00  0.00           H  
ATOM   1361  CA  CYS    87      58.731  57.686  49.300  1.00  0.00           C  
ATOM   1362  HA  CYS    87      59.109  57.113  50.147  1.00  0.00           H  
ATOM   1363  CB  CYS    87      59.857  58.060  48.328  1.00  0.00           C  
ATOM   1364  HB2 CYS    87      59.572  58.195  47.284  1.00  0.00           H  
ATOM   1365  HB3 CYS    87      60.333  58.933  48.774  1.00  0.00           H  
ATOM   1366  SG  CYS    87      61.031  56.671  48.365  1.00  0.00           S  
ATOM   1367  HG  CYS    87      60.037  55.888  47.937  1.00  0.00           H  
ATOM   1368  C   CYS    87      58.074  58.869  49.931  1.00  0.00           C  
ATOM   1369  O   CYS    87      58.316  59.135  51.120  1.00  0.00           O  
ATOM   1370  N   PRO    88      57.149  59.566  49.285  1.00  0.00           N  
ATOM   1371  CD  PRO    88      56.736  59.529  47.878  1.00  0.00           C  
ATOM   1372  HD2 PRO    88      55.859  58.882  47.860  1.00  0.00           H  
ATOM   1373  HD3 PRO    88      57.551  59.113  47.286  1.00  0.00           H  
ATOM   1374  CG  PRO    88      56.345  60.889  47.408  1.00  0.00           C  
ATOM   1375  HG2 PRO    88      55.677  60.949  46.548  1.00  0.00           H  
ATOM   1376  HG3 PRO    88      57.221  61.496  47.178  1.00  0.00           H  
ATOM   1377  CB  PRO    88      55.711  61.361  48.652  1.00  0.00           C  
ATOM   1378  HB2 PRO    88      54.653  61.102  48.690  1.00  0.00           H  
ATOM   1379  HB3 PRO    88      55.668  62.449  48.709  1.00  0.00           H  
ATOM   1380  CA  PRO    88      56.371  60.645  49.879  1.00  0.00           C  
ATOM   1381  HA  PRO    88      57.095  61.327  50.326  1.00  0.00           H  
ATOM   1382  C   PRO    88      55.377  60.272  50.972  1.00  0.00           C  
ATOM   1383  O   PRO    88      54.911  61.103  51.730  1.00  0.00           O  
ATOM   1384  N   ILE    89      54.834  59.037  50.909  1.00  0.00           N  
ATOM   1385  H   ILE    89      55.199  58.403  50.213  1.00  0.00           H  
ATOM   1386  CA  ILE    89      53.800  58.430  51.737  1.00  0.00           C  
ATOM   1387  HA  ILE    89      53.076  59.177  52.064  1.00  0.00           H  
ATOM   1388  CB  ILE    89      52.943  57.448  50.871  1.00  0.00           C  
ATOM   1389  HB  ILE    89      53.653  56.705  50.509  1.00  0.00           H  
ATOM   1390  CG2 ILE    89      51.964  56.683  51.774  1.00  0.00           C  
ATOM   1391 HG21 ILE    89      51.428  55.889  51.255  1.00  0.00           H  
ATOM   1392 HG22 ILE    89      52.527  56.157  52.546  1.00  0.00           H  
ATOM   1393 HG23 ILE    89      51.298  57.416  52.230  1.00  0.00           H  
ATOM   1394  CG1 ILE    89      52.169  58.074  49.667  1.00  0.00           C  
ATOM   1395 HG12 ILE    89      51.621  58.960  49.988  1.00  0.00           H  
ATOM   1396 HG13 ILE    89      52.929  58.472  48.995  1.00  0.00           H  
ATOM   1397  CD1 ILE    89      51.094  57.333  48.884  1.00  0.00           C  
ATOM   1398 HD11 ILE    89      50.406  56.730  49.478  1.00  0.00           H  
ATOM   1399 HD12 ILE    89      50.507  58.115  48.403  1.00  0.00           H  
ATOM   1400 HD13 ILE    89      51.460  56.565  48.202  1.00  0.00           H  
ATOM   1401  C   ILE    89      54.353  57.849  53.033  1.00  0.00           C  
ATOM   1402  O   ILE    89      53.789  58.061  54.153  1.00  0.00           O  
ATOM   1403  N   LEU    90      55.508  57.191  52.903  1.00  0.00           N  
ATOM   1404  H   LEU    90      55.761  56.911  51.967  1.00  0.00           H  
ATOM   1405  CA  LEU    90      56.451  56.931  53.950  1.00  0.00           C  
ATOM   1406  HA  LEU    90      55.896  56.461  54.762  1.00  0.00           H  
ATOM   1407  CB  LEU    90      57.631  55.964  53.496  1.00  0.00           C  
ATOM   1408  HB2 LEU    90      57.195  55.052  53.088  1.00  0.00           H  
ATOM   1409  HB3 LEU    90      58.128  56.569  52.738  1.00  0.00           H  
ATOM   1410  CG  LEU    90      58.604  55.752  54.619  1.00  0.00           C  
ATOM   1411  HG  LEU    90      59.063  56.711  54.859  1.00  0.00           H  
ATOM   1412  CD1 LEU    90      58.086  55.143  55.887  1.00  0.00           C  
ATOM   1413 HD11 LEU    90      57.343  55.759  56.393  1.00  0.00           H  
ATOM   1414 HD12 LEU    90      57.549  54.209  55.719  1.00  0.00           H  
ATOM   1415 HD13 LEU    90      58.942  55.010  56.547  1.00  0.00           H  
ATOM   1416  CD2 LEU    90      59.727  54.849  54.130  1.00  0.00           C  
ATOM   1417 HD21 LEU    90      60.673  54.990  54.654  1.00  0.00           H  
ATOM   1418 HD22 LEU    90      59.466  53.793  54.187  1.00  0.00           H  
ATOM   1419 HD23 LEU    90      59.960  55.108  53.097  1.00  0.00           H  
ATOM   1420  C   LEU    90      56.906  58.238  54.619  1.00  0.00           C  
ATOM   1421  O   LEU    90      56.738  58.345  55.861  1.00  0.00           O  
ATOM   1422  N   ASP    91      57.461  59.195  53.925  1.00  0.00           N  
ATOM   1423  H   ASP    91      57.442  59.106  52.919  1.00  0.00           H  
ATOM   1424  CA  ASP    91      57.765  60.475  54.525  1.00  0.00           C  
ATOM   1425  HA  ASP    91      58.684  60.347  55.097  1.00  0.00           H  
ATOM   1426  CB  ASP    91      57.985  61.433  53.375  1.00  0.00           C  
ATOM   1427  HB2 ASP    91      58.777  61.048  52.734  1.00  0.00           H  
ATOM   1428  HB3 ASP    91      56.987  61.485  52.939  1.00  0.00           H  
ATOM   1429  CG  ASP    91      58.472  62.850  53.738  1.00  0.00           C  
ATOM   1430  OD1 ASP    91      58.018  63.787  52.984  1.00  0.00           O  
ATOM   1431  OD2 ASP    91      59.335  63.068  54.610  1.00  0.00           O  
ATOM   1432  C   ASP    91      56.770  61.106  55.512  1.00  0.00           C  
ATOM   1433  O   ASP    91      57.129  61.550  56.577  1.00  0.00           O  
ATOM   1434  N   GLU    92      55.476  61.054  55.200  1.00  0.00           N  
ATOM   1435  H   GLU    92      55.051  60.620  54.392  1.00  0.00           H  
ATOM   1436  CA  GLU    92      54.453  61.581  56.202  1.00  0.00           C  
ATOM   1437  HA  GLU    92      54.637  62.600  56.543  1.00  0.00           H  
ATOM   1438  CB  GLU    92      53.087  61.610  55.561  1.00  0.00           C  
ATOM   1439  HB2 GLU    92      52.755  60.598  55.328  1.00  0.00           H  
ATOM   1440  HB3 GLU    92      52.326  61.918  56.277  1.00  0.00           H  
ATOM   1441  CG  GLU    92      52.928  62.663  54.447  1.00  0.00           C  
ATOM   1442  HG2 GLU    92      53.845  62.877  53.898  1.00  0.00           H  
ATOM   1443  HG3 GLU    92      52.328  62.335  53.598  1.00  0.00           H  
ATOM   1444  CD  GLU    92      52.456  64.061  55.031  1.00  0.00           C  
ATOM   1445  OE1 GLU    92      53.191  65.044  54.936  1.00  0.00           O  
ATOM   1446  OE2 GLU    92      51.254  64.251  55.335  1.00  0.00           O  
ATOM   1447  C   GLU    92      54.308  60.681  57.528  1.00  0.00           C  
ATOM   1448  O   GLU    92      54.095  61.289  58.660  1.00  0.00           O  
ATOM   1449  N   VAL    93      54.487  59.334  57.420  1.00  0.00           N  
ATOM   1450  H   VAL    93      54.517  58.982  56.474  1.00  0.00           H  
ATOM   1451  CA  VAL    93      54.465  58.308  58.484  1.00  0.00           C  
ATOM   1452  HA  VAL    93      53.583  58.475  59.102  1.00  0.00           H  
ATOM   1453  CB  VAL    93      54.259  56.862  57.874  1.00  0.00           C  
ATOM   1454  HB  VAL    93      54.951  56.853  57.032  1.00  0.00           H  
ATOM   1455  CG1 VAL    93      54.473  55.767  58.838  1.00  0.00           C  
ATOM   1456 HG11 VAL    93      54.101  54.811  58.470  1.00  0.00           H  
ATOM   1457 HG12 VAL    93      55.507  55.732  59.183  1.00  0.00           H  
ATOM   1458 HG13 VAL    93      53.894  56.044  59.719  1.00  0.00           H  
ATOM   1459  CG2 VAL    93      52.902  56.851  57.187  1.00  0.00           C  
ATOM   1460 HG21 VAL    93      52.170  57.318  57.846  1.00  0.00           H  
ATOM   1461 HG22 VAL    93      53.005  57.515  56.328  1.00  0.00           H  
ATOM   1462 HG23 VAL    93      52.460  55.900  56.887  1.00  0.00           H  
ATOM   1463  C   VAL    93      55.691  58.396  59.342  1.00  0.00           C  
ATOM   1464  O   VAL    93      55.572  58.310  60.595  1.00  0.00           O  
ATOM   1465  N   ILE    94      56.870  58.745  58.749  1.00  0.00           N  
ATOM   1466  H   ILE    94      56.807  58.727  57.741  1.00  0.00           H  
ATOM   1467  CA  ILE    94      58.087  59.089  59.496  1.00  0.00           C  
ATOM   1468  HA  ILE    94      58.147  58.471  60.392  1.00  0.00           H  
ATOM   1469  CB  ILE    94      59.437  58.658  58.878  1.00  0.00           C  
ATOM   1470  HB  ILE    94      60.266  59.192  59.344  1.00  0.00           H  
ATOM   1471  CG2 ILE    94      59.704  57.211  59.019  1.00  0.00           C  
ATOM   1472 HG21 ILE    94      59.827  57.042  60.089  1.00  0.00           H  
ATOM   1473 HG22 ILE    94      58.844  56.605  58.734  1.00  0.00           H  
ATOM   1474 HG23 ILE    94      60.486  56.746  58.418  1.00  0.00           H  
ATOM   1475  CG1 ILE    94      59.552  59.008  57.408  1.00  0.00           C  
ATOM   1476 HG12 ILE    94      59.083  58.142  56.939  1.00  0.00           H  
ATOM   1477 HG13 ILE    94      59.089  59.947  57.106  1.00  0.00           H  
ATOM   1478  CD1 ILE    94      60.994  59.157  56.858  1.00  0.00           C  
ATOM   1479 HD11 ILE    94      61.515  58.231  56.614  1.00  0.00           H  
ATOM   1480 HD12 ILE    94      60.936  59.623  55.874  1.00  0.00           H  
ATOM   1481 HD13 ILE    94      61.566  59.807  57.520  1.00  0.00           H  
ATOM   1482  C   ILE    94      58.175  60.499  60.072  1.00  0.00           C  
ATOM   1483  O   ILE    94      59.082  60.864  60.896  1.00  0.00           O  
ATOM   1484  N   MET    95      57.176  61.300  59.815  1.00  0.00           N  
ATOM   1485  H   MET    95      56.666  61.098  58.967  1.00  0.00           H  
ATOM   1486  CA  MET    95      56.656  62.486  60.558  1.00  0.00           C  
ATOM   1487  HA  MET    95      57.444  62.878  61.201  1.00  0.00           H  
ATOM   1488  CB  MET    95      56.455  63.540  59.499  1.00  0.00           C  
ATOM   1489  HB2 MET    95      57.382  63.621  58.933  1.00  0.00           H  
ATOM   1490  HB3 MET    95      55.646  63.245  58.830  1.00  0.00           H  
ATOM   1491  CG  MET    95      56.128  64.905  60.022  1.00  0.00           C  
ATOM   1492  HG2 MET    95      55.194  64.955  60.583  1.00  0.00           H  
ATOM   1493  HG3 MET    95      56.889  65.240  60.727  1.00  0.00           H  
ATOM   1494  SD  MET    95      55.807  66.185  58.771  1.00  0.00           S  
ATOM   1495  CE  MET    95      57.406  66.233  57.927  1.00  0.00           C  
ATOM   1496  HE1 MET    95      57.580  65.303  57.385  1.00  0.00           H  
ATOM   1497  HE2 MET    95      57.481  67.147  57.336  1.00  0.00           H  
ATOM   1498  HE3 MET    95      58.145  66.253  58.728  1.00  0.00           H  
ATOM   1499  C   MET    95      55.428  62.101  61.480  1.00  0.00           C  
ATOM   1500  O   MET    95      54.913  62.955  62.138  1.00  0.00           O  
ATOM   1501  N   GLY    96      55.138  60.812  61.631  1.00  0.00           N  
ATOM   1502  H   GLY    96      55.596  60.132  61.040  1.00  0.00           H  
ATOM   1503  CA  GLY    96      54.206  60.259  62.627  1.00  0.00           C  
ATOM   1504  HA2 GLY    96      54.429  59.193  62.668  1.00  0.00           H  
ATOM   1505  HA3 GLY    96      54.284  60.656  63.639  1.00  0.00           H  
ATOM   1506  C   GLY    96      52.703  60.410  62.283  1.00  0.00           C  
ATOM   1507  O   GLY    96      51.885  60.667  63.167  1.00  0.00           O  
ATOM   1508  N   TYR    97      52.330  60.447  60.943  1.00  0.00           N  
ATOM   1509  H   TYR    97      53.129  60.486  60.325  1.00  0.00           H  
ATOM   1510  CA  TYR    97      50.974  60.161  60.442  1.00  0.00           C  
ATOM   1511  HA  TYR    97      50.255  60.481  61.196  1.00  0.00           H  
ATOM   1512  CB  TYR    97      50.677  60.954  59.120  1.00  0.00           C  
ATOM   1513  HB2 TYR    97      51.570  60.804  58.513  1.00  0.00           H  
ATOM   1514  HB3 TYR    97      49.866  60.420  58.627  1.00  0.00           H  
ATOM   1515  CG  TYR    97      50.426  62.426  59.481  1.00  0.00           C  
ATOM   1516  CD1 TYR    97      49.245  62.762  60.082  1.00  0.00           C  
ATOM   1517  HD1 TYR    97      48.430  62.059  60.176  1.00  0.00           H  
ATOM   1518  CE1 TYR    97      49.055  64.093  60.474  1.00  0.00           C  
ATOM   1519  HE1 TYR    97      48.148  64.439  60.948  1.00  0.00           H  
ATOM   1520  CZ  TYR    97      49.993  65.035  60.134  1.00  0.00           C  
ATOM   1521  OH  TYR    97      49.744  66.328  60.573  1.00  0.00           O  
ATOM   1522  HH  TYR    97      49.169  66.366  61.341  1.00  0.00           H  
ATOM   1523  CE2 TYR    97      51.234  64.718  59.597  1.00  0.00           C  
ATOM   1524  HE2 TYR    97      51.957  65.498  59.412  1.00  0.00           H  
ATOM   1525  CD2 TYR    97      51.476  63.363  59.240  1.00  0.00           C  
ATOM   1526  HD2 TYR    97      52.384  63.063  58.739  1.00  0.00           H  
ATOM   1527  C   TYR    97      50.764  58.659  60.254  1.00  0.00           C  
ATOM   1528  O   TYR    97      51.647  57.787  60.441  1.00  0.00           O  
ATOM   1529  N   ASN    98      49.477  58.335  60.010  1.00  0.00           N  
ATOM   1530  H   ASN    98      48.770  59.051  60.096  1.00  0.00           H  
ATOM   1531  CA  ASN    98      48.979  57.025  59.465  1.00  0.00           C  
ATOM   1532  HA  ASN    98      49.678  56.247  59.775  1.00  0.00           H  
ATOM   1533  CB  ASN    98      47.654  56.654  60.125  1.00  0.00           C  
ATOM   1534  HB2 ASN    98      46.884  57.395  59.906  1.00  0.00           H  
ATOM   1535  HB3 ASN    98      47.370  55.734  59.614  1.00  0.00           H  
ATOM   1536  CG  ASN    98      47.615  56.186  61.615  1.00  0.00           C  
ATOM   1537  OD1 ASN    98      48.612  56.115  62.296  1.00  0.00           O  
ATOM   1538  ND2 ASN    98      46.462  55.754  62.061  1.00  0.00           N  
ATOM   1539 HD21 ASN    98      46.342  55.410  63.003  1.00  0.00           H  
ATOM   1540 HD22 ASN    98      45.589  55.909  61.576  1.00  0.00           H  
ATOM   1541  C   ASN    98      48.866  57.148  57.912  1.00  0.00           C  
ATOM   1542  O   ASN    98      48.425  58.182  57.422  1.00  0.00           O  
ATOM   1543  N   CYS    99      49.227  56.116  57.136  1.00  0.00           N  
ATOM   1544  H   CYS    99      49.733  55.367  57.586  1.00  0.00           H  
ATOM   1545  CA  CYS    99      49.090  55.872  55.642  1.00  0.00           C  
ATOM   1546  HA  CYS    99      48.284  56.514  55.287  1.00  0.00           H  
ATOM   1547  CB  CYS    99      50.266  56.326  54.938  1.00  0.00           C  
ATOM   1548  HB2 CYS    99      51.203  55.851  55.228  1.00  0.00           H  
ATOM   1549  HB3 CYS    99      50.172  56.244  53.855  1.00  0.00           H  
ATOM   1550  SG  CYS    99      50.495  58.123  55.132  1.00  0.00           S  
ATOM   1551  HG  CYS    99      50.996  58.128  56.370  1.00  0.00           H  
ATOM   1552  C   CYS    99      48.725  54.442  55.247  1.00  0.00           C  
ATOM   1553  O   CYS    99      48.878  53.437  55.988  1.00  0.00           O  
ATOM   1554  N   THR   100      48.270  54.206  54.030  1.00  0.00           N  
ATOM   1555  H   THR   100      48.138  54.999  53.418  1.00  0.00           H  
ATOM   1556  CA  THR   100      47.783  52.928  53.459  1.00  0.00           C  
ATOM   1557  HA  THR   100      48.285  52.106  53.969  1.00  0.00           H  
ATOM   1558  CB  THR   100      46.280  52.720  53.634  1.00  0.00           C  
ATOM   1559  HB  THR   100      45.628  53.409  53.097  1.00  0.00           H  
ATOM   1560  CG2 THR   100      45.890  51.346  53.092  1.00  0.00           C  
ATOM   1561 HG21 THR   100      46.099  51.259  52.026  1.00  0.00           H  
ATOM   1562 HG22 THR   100      46.357  50.500  53.596  1.00  0.00           H  
ATOM   1563 HG23 THR   100      44.810  51.217  53.170  1.00  0.00           H  
ATOM   1564  OG1 THR   100      45.778  52.764  54.975  1.00  0.00           O  
ATOM   1565  HG1 THR   100      45.732  53.683  55.248  1.00  0.00           H  
ATOM   1566  C   THR   100      48.097  52.882  51.936  1.00  0.00           C  
ATOM   1567  O   THR   100      47.797  53.873  51.283  1.00  0.00           O  
ATOM   1568  N   ILE   101      48.590  51.720  51.297  1.00  0.00           N  
ATOM   1569  H   ILE   101      48.898  50.949  51.873  1.00  0.00           H  
ATOM   1570  CA  ILE   101      48.882  51.585  49.814  1.00  0.00           C  
ATOM   1571  HA  ILE   101      48.298  52.432  49.456  1.00  0.00           H  
ATOM   1572  CB  ILE   101      50.424  51.738  49.393  1.00  0.00           C  
ATOM   1573  HB  ILE   101      50.882  50.832  49.787  1.00  0.00           H  
ATOM   1574  CG2 ILE   101      50.708  51.801  47.867  1.00  0.00           C  
ATOM   1575 HG21 ILE   101      51.779  51.910  47.693  1.00  0.00           H  
ATOM   1576 HG22 ILE   101      50.316  50.912  47.374  1.00  0.00           H  
ATOM   1577 HG23 ILE   101      50.269  52.696  47.425  1.00  0.00           H  
ATOM   1578  CG1 ILE   101      50.987  53.012  50.065  1.00  0.00           C  
ATOM   1579 HG12 ILE   101      50.794  53.864  49.413  1.00  0.00           H  
ATOM   1580 HG13 ILE   101      50.599  53.303  51.041  1.00  0.00           H  
ATOM   1581  CD1 ILE   101      52.524  52.972  50.273  1.00  0.00           C  
ATOM   1582 HD11 ILE   101      52.808  51.966  50.581  1.00  0.00           H  
ATOM   1583 HD12 ILE   101      53.057  53.314  49.385  1.00  0.00           H  
ATOM   1584 HD13 ILE   101      52.828  53.682  51.041  1.00  0.00           H  
ATOM   1585  C   ILE   101      48.267  50.302  49.248  1.00  0.00           C  
ATOM   1586  O   ILE   101      48.309  49.263  49.905  1.00  0.00           O  
ATOM   1587  N   PHE   102      47.659  50.391  48.069  1.00  0.00           N  
ATOM   1588  H   PHE   102      47.803  51.237  47.536  1.00  0.00           H  
ATOM   1589  CA  PHE   102      46.741  49.408  47.524  1.00  0.00           C  
ATOM   1590  HA  PHE   102      46.813  48.522  48.155  1.00  0.00           H  
ATOM   1591  CB  PHE   102      45.321  50.006  47.272  1.00  0.00           C  
ATOM   1592  HB2 PHE   102      45.299  50.853  46.586  1.00  0.00           H  
ATOM   1593  HB3 PHE   102      44.684  49.258  46.799  1.00  0.00           H  
ATOM   1594  CG  PHE   102      44.652  50.497  48.481  1.00  0.00           C  
ATOM   1595  CD1 PHE   102      43.941  49.506  49.258  1.00  0.00           C  
ATOM   1596  HD1 PHE   102      44.077  48.453  49.063  1.00  0.00           H  
ATOM   1597  CE1 PHE   102      43.187  49.867  50.346  1.00  0.00           C  
ATOM   1598  HE1 PHE   102      42.544  49.108  50.768  1.00  0.00           H  
ATOM   1599  CZ  PHE   102      42.977  51.243  50.583  1.00  0.00           C  
ATOM   1600  HZ  PHE   102      42.197  51.592  51.244  1.00  0.00           H  
ATOM   1601  CE2 PHE   102      43.531  52.187  49.796  1.00  0.00           C  
ATOM   1602  HE2 PHE   102      43.297  53.233  49.927  1.00  0.00           H  
ATOM   1603  CD2 PHE   102      44.450  51.829  48.831  1.00  0.00           C  
ATOM   1604  HD2 PHE   102      44.939  52.590  48.241  1.00  0.00           H  
ATOM   1605  C   PHE   102      47.357  48.944  46.218  1.00  0.00           C  
ATOM   1606  O   PHE   102      48.116  49.683  45.600  1.00  0.00           O  
ATOM   1607  N   ALA   103      47.140  47.706  45.836  1.00  0.00           N  
ATOM   1608  H   ALA   103      46.606  47.172  46.507  1.00  0.00           H  
ATOM   1609  CA  ALA   103      47.500  47.065  44.498  1.00  0.00           C  
ATOM   1610  HA  ALA   103      47.747  47.831  43.763  1.00  0.00           H  
ATOM   1611  CB  ALA   103      48.598  46.052  44.682  1.00  0.00           C  
ATOM   1612  HB1 ALA   103      48.480  45.277  45.439  1.00  0.00           H  
ATOM   1613  HB2 ALA   103      48.783  45.634  43.692  1.00  0.00           H  
ATOM   1614  HB3 ALA   103      49.497  46.621  44.920  1.00  0.00           H  
ATOM   1615  C   ALA   103      46.177  46.337  43.954  1.00  0.00           C  
ATOM   1616  O   ALA   103      45.865  45.248  44.460  1.00  0.00           O  
ATOM   1617  N   TYR   104      45.414  47.010  43.060  1.00  0.00           N  
ATOM   1618  H   TYR   104      45.711  47.926  42.753  1.00  0.00           H  
ATOM   1619  CA  TYR   104      44.192  46.483  42.501  1.00  0.00           C  
ATOM   1620  HA  TYR   104      43.697  45.805  43.196  1.00  0.00           H  
ATOM   1621  CB  TYR   104      43.294  47.668  42.372  1.00  0.00           C  
ATOM   1622  HB2 TYR   104      43.169  48.049  43.386  1.00  0.00           H  
ATOM   1623  HB3 TYR   104      43.747  48.500  41.832  1.00  0.00           H  
ATOM   1624  CG  TYR   104      41.854  47.451  41.817  1.00  0.00           C  
ATOM   1625  CD1 TYR   104      41.575  47.368  40.447  1.00  0.00           C  
ATOM   1626  HD1 TYR   104      42.417  47.584  39.805  1.00  0.00           H  
ATOM   1627  CE1 TYR   104      40.285  46.952  39.997  1.00  0.00           C  
ATOM   1628  HE1 TYR   104      40.105  46.648  38.976  1.00  0.00           H  
ATOM   1629  CZ  TYR   104      39.253  46.802  40.992  1.00  0.00           C  
ATOM   1630  OH  TYR   104      38.067  46.219  40.629  1.00  0.00           O  
ATOM   1631  HH  TYR   104      37.896  46.155  39.686  1.00  0.00           H  
ATOM   1632  CE2 TYR   104      39.512  47.044  42.333  1.00  0.00           C  
ATOM   1633  HE2 TYR   104      38.722  47.104  43.067  1.00  0.00           H  
ATOM   1634  CD2 TYR   104      40.809  47.276  42.741  1.00  0.00           C  
ATOM   1635  HD2 TYR   104      41.028  47.403  43.791  1.00  0.00           H  
ATOM   1636  C   TYR   104      44.314  45.862  41.087  1.00  0.00           C  
ATOM   1637  O   TYR   104      44.601  46.567  40.094  1.00  0.00           O  
ATOM   1638  N   GLY   105      43.953  44.575  40.958  1.00  0.00           N  
ATOM   1639  H   GLY   105      43.708  44.149  41.841  1.00  0.00           H  
ATOM   1640  CA  GLY   105      43.894  43.837  39.678  1.00  0.00           C  
ATOM   1641  HA2 GLY   105      43.081  44.358  39.173  1.00  0.00           H  
ATOM   1642  HA3 GLY   105      44.800  44.017  39.099  1.00  0.00           H  
ATOM   1643  C   GLY   105      43.508  42.371  39.654  1.00  0.00           C  
ATOM   1644  O   GLY   105      43.298  41.651  40.649  1.00  0.00           O  
ATOM   1645  N   GLN   106      43.405  41.868  38.442  1.00  0.00           N  
ATOM   1646  H   GLN   106      43.718  42.474  37.697  1.00  0.00           H  
ATOM   1647  CA  GLN   106      43.072  40.528  38.189  1.00  0.00           C  
ATOM   1648  HA  GLN   106      42.135  40.241  38.666  1.00  0.00           H  
ATOM   1649  CB  GLN   106      42.782  40.285  36.654  1.00  0.00           C  
ATOM   1650  HB2 GLN   106      41.808  40.697  36.390  1.00  0.00           H  
ATOM   1651  HB3 GLN   106      43.468  40.893  36.063  1.00  0.00           H  
ATOM   1652  CG  GLN   106      42.746  38.802  36.161  1.00  0.00           C  
ATOM   1653  HG2 GLN   106      43.811  38.593  36.261  1.00  0.00           H  
ATOM   1654  HG3 GLN   106      42.164  38.229  36.883  1.00  0.00           H  
ATOM   1655  CD  GLN   106      42.458  38.526  34.731  1.00  0.00           C  
ATOM   1656  OE1 GLN   106      42.763  39.316  33.843  1.00  0.00           O  
ATOM   1657  NE2 GLN   106      42.009  37.373  34.343  1.00  0.00           N  
ATOM   1658 HE21 GLN   106      41.908  36.705  35.094  1.00  0.00           H  
ATOM   1659 HE22 GLN   106      41.951  37.215  33.347  1.00  0.00           H  
ATOM   1660  C   GLN   106      44.052  39.526  38.815  1.00  0.00           C  
ATOM   1661  O   GLN   106      45.294  39.700  38.870  1.00  0.00           O  
ATOM   1662  N   THR   107      43.550  38.363  39.163  1.00  0.00           N  
ATOM   1663  H   THR   107      42.548  38.243  39.191  1.00  0.00           H  
ATOM   1664  CA  THR   107      44.402  37.250  39.592  1.00  0.00           C  
ATOM   1665  HA  THR   107      44.950  37.534  40.491  1.00  0.00           H  
ATOM   1666  CB  THR   107      43.440  36.109  39.815  1.00  0.00           C  
ATOM   1667  HB  THR   107      42.918  35.898  38.882  1.00  0.00           H  
ATOM   1668  CG2 THR   107      44.132  34.776  40.339  1.00  0.00           C  
ATOM   1669 HG21 THR   107      44.576  34.888  41.328  1.00  0.00           H  
ATOM   1670 HG22 THR   107      43.368  33.998  40.349  1.00  0.00           H  
ATOM   1671 HG23 THR   107      44.869  34.417  39.620  1.00  0.00           H  
ATOM   1672  OG1 THR   107      42.626  36.488  40.899  1.00  0.00           O  
ATOM   1673  HG1 THR   107      41.770  36.502  40.464  1.00  0.00           H  
ATOM   1674  C   THR   107      45.427  36.928  38.502  1.00  0.00           C  
ATOM   1675  O   THR   107      45.093  36.470  37.407  1.00  0.00           O  
ATOM   1676  N   GLY   108      46.755  37.183  38.735  1.00  0.00           N  
ATOM   1677  H   GLY   108      46.897  37.491  39.686  1.00  0.00           H  
ATOM   1678  CA  GLY   108      47.936  36.875  37.995  1.00  0.00           C  
ATOM   1679  HA2 GLY   108      48.561  36.363  38.727  1.00  0.00           H  
ATOM   1680  HA3 GLY   108      47.696  36.182  37.188  1.00  0.00           H  
ATOM   1681  C   GLY   108      48.575  38.101  37.363  1.00  0.00           C  
ATOM   1682  O   GLY   108      49.164  37.986  36.340  1.00  0.00           O  
ATOM   1683  N   THR   109      48.350  39.321  37.907  1.00  0.00           N  
ATOM   1684  H   THR   109      47.803  39.284  38.756  1.00  0.00           H  
ATOM   1685  CA  THR   109      48.715  40.610  37.317  1.00  0.00           C  
ATOM   1686  HA  THR   109      49.209  40.482  36.354  1.00  0.00           H  
ATOM   1687  CB  THR   109      47.471  41.587  37.133  1.00  0.00           C  
ATOM   1688  HB  THR   109      47.724  42.593  36.798  1.00  0.00           H  
ATOM   1689  CG2 THR   109      46.536  41.150  36.005  1.00  0.00           C  
ATOM   1690 HG21 THR   109      47.110  41.073  35.082  1.00  0.00           H  
ATOM   1691 HG22 THR   109      46.134  40.146  36.138  1.00  0.00           H  
ATOM   1692 HG23 THR   109      45.775  41.920  35.877  1.00  0.00           H  
ATOM   1693  OG1 THR   109      46.718  41.881  38.363  1.00  0.00           O  
ATOM   1694  HG1 THR   109      46.285  41.038  38.519  1.00  0.00           H  
ATOM   1695  C   THR   109      49.818  41.414  38.059  1.00  0.00           C  
ATOM   1696  O   THR   109      50.336  42.440  37.519  1.00  0.00           O  
ATOM   1697  N   GLY   110      50.273  40.966  39.221  1.00  0.00           N  
ATOM   1698  H   GLY   110      49.937  40.092  39.600  1.00  0.00           H  
ATOM   1699  CA  GLY   110      51.376  41.621  39.940  1.00  0.00           C  
ATOM   1700  HA2 GLY   110      52.037  40.828  40.290  1.00  0.00           H  
ATOM   1701  HA3 GLY   110      51.959  42.209  39.231  1.00  0.00           H  
ATOM   1702  C   GLY   110      51.032  42.425  41.163  1.00  0.00           C  
ATOM   1703  O   GLY   110      51.882  43.168  41.662  1.00  0.00           O  
ATOM   1704  N   LYS   111      49.882  42.140  41.843  1.00  0.00           N  
ATOM   1705  H   LYS   111      49.246  41.502  41.387  1.00  0.00           H  
ATOM   1706  CA  LYS   111      49.636  42.591  43.270  1.00  0.00           C  
ATOM   1707  HA  LYS   111      49.896  43.646  43.361  1.00  0.00           H  
ATOM   1708  CB  LYS   111      48.244  42.207  43.729  1.00  0.00           C  
ATOM   1709  HB2 LYS   111      48.105  41.137  43.881  1.00  0.00           H  
ATOM   1710  HB3 LYS   111      48.110  42.716  44.684  1.00  0.00           H  
ATOM   1711  CG  LYS   111      47.137  42.700  42.812  1.00  0.00           C  
ATOM   1712  HG2 LYS   111      47.152  43.789  42.859  1.00  0.00           H  
ATOM   1713  HG3 LYS   111      47.317  42.256  41.834  1.00  0.00           H  
ATOM   1714  CD  LYS   111      45.821  42.259  43.271  1.00  0.00           C  
ATOM   1715  HD2 LYS   111      45.542  42.660  44.246  1.00  0.00           H  
ATOM   1716  HD3 LYS   111      45.047  42.681  42.630  1.00  0.00           H  
ATOM   1717  CE  LYS   111      45.533  40.774  43.352  1.00  0.00           C  
ATOM   1718  HE2 LYS   111      46.190  40.288  44.074  1.00  0.00           H  
ATOM   1719  HE3 LYS   111      44.551  40.551  43.768  1.00  0.00           H  
ATOM   1720  NZ  LYS   111      45.636  40.032  42.113  1.00  0.00           N  
ATOM   1721  HZ1 LYS   111      45.232  39.109  42.183  1.00  0.00           H  
ATOM   1722  HZ2 LYS   111      45.041  40.509  41.451  1.00  0.00           H  
ATOM   1723  HZ3 LYS   111      46.541  40.075  41.668  1.00  0.00           H  
ATOM   1724  C   LYS   111      50.688  41.934  44.145  1.00  0.00           C  
ATOM   1725  O   LYS   111      51.488  42.715  44.736  1.00  0.00           O  
ATOM   1726  N   THR   112      50.920  40.618  44.178  1.00  0.00           N  
ATOM   1727  H   THR   112      50.347  40.007  43.614  1.00  0.00           H  
ATOM   1728  CA  THR   112      51.950  40.047  45.037  1.00  0.00           C  
ATOM   1729  HA  THR   112      52.006  40.575  45.989  1.00  0.00           H  
ATOM   1730  CB  THR   112      51.674  38.551  45.317  1.00  0.00           C  
ATOM   1731  HB  THR   112      51.783  38.084  44.338  1.00  0.00           H  
ATOM   1732  CG2 THR   112      52.497  37.785  46.347  1.00  0.00           C  
ATOM   1733 HG21 THR   112      52.401  38.135  47.375  1.00  0.00           H  
ATOM   1734 HG22 THR   112      52.244  36.726  46.397  1.00  0.00           H  
ATOM   1735 HG23 THR   112      53.542  37.968  46.096  1.00  0.00           H  
ATOM   1736  OG1 THR   112      50.285  38.327  45.692  1.00  0.00           O  
ATOM   1737  HG1 THR   112      50.077  39.003  46.341  1.00  0.00           H  
ATOM   1738  C   THR   112      53.429  40.230  44.616  1.00  0.00           C  
ATOM   1739  O   THR   112      54.293  40.255  45.503  1.00  0.00           O  
ATOM   1740  N   PHE   113      53.610  40.430  43.329  1.00  0.00           N  
ATOM   1741  H   PHE   113      52.834  40.060  42.798  1.00  0.00           H  
ATOM   1742  CA  PHE   113      54.910  40.643  42.725  1.00  0.00           C  
ATOM   1743  HA  PHE   113      55.627  39.985  43.217  1.00  0.00           H  
ATOM   1744  CB  PHE   113      54.891  40.363  41.235  1.00  0.00           C  
ATOM   1745  HB2 PHE   113      54.598  39.338  41.008  1.00  0.00           H  
ATOM   1746  HB3 PHE   113      54.080  41.010  40.900  1.00  0.00           H  
ATOM   1747  CG  PHE   113      56.154  40.655  40.486  1.00  0.00           C  
ATOM   1748  CD1 PHE   113      57.003  39.544  40.111  1.00  0.00           C  
ATOM   1749  HD1 PHE   113      56.598  38.569  40.339  1.00  0.00           H  
ATOM   1750  CE1 PHE   113      58.255  39.780  39.371  1.00  0.00           C  
ATOM   1751  HE1 PHE   113      58.747  38.876  39.041  1.00  0.00           H  
ATOM   1752  CZ  PHE   113      58.670  41.087  39.047  1.00  0.00           C  
ATOM   1753  HZ  PHE   113      59.602  41.222  38.518  1.00  0.00           H  
ATOM   1754  CE2 PHE   113      57.880  42.167  39.516  1.00  0.00           C  
ATOM   1755  HE2 PHE   113      58.196  43.188  39.357  1.00  0.00           H  
ATOM   1756  CD2 PHE   113      56.646  41.949  40.192  1.00  0.00           C  
ATOM   1757  HD2 PHE   113      55.982  42.761  40.445  1.00  0.00           H  
ATOM   1758  C   PHE   113      55.363  42.064  43.118  1.00  0.00           C  
ATOM   1759  O   PHE   113      56.534  42.153  43.499  1.00  0.00           O  
ATOM   1760  N   THR   114      54.469  43.059  43.100  1.00  0.00           N  
ATOM   1761  H   THR   114      53.540  42.833  42.773  1.00  0.00           H  
ATOM   1762  CA  THR   114      54.752  44.419  43.610  1.00  0.00           C  
ATOM   1763  HA  THR   114      55.678  44.757  43.145  1.00  0.00           H  
ATOM   1764  CB  THR   114      53.681  45.323  43.101  1.00  0.00           C  
ATOM   1765  HB  THR   114      52.731  44.985  43.518  1.00  0.00           H  
ATOM   1766  CG2 THR   114      53.912  46.810  43.328  1.00  0.00           C  
ATOM   1767 HG21 THR   114      54.051  47.026  44.387  1.00  0.00           H  
ATOM   1768 HG22 THR   114      54.808  47.103  42.781  1.00  0.00           H  
ATOM   1769 HG23 THR   114      53.056  47.321  42.886  1.00  0.00           H  
ATOM   1770  OG1 THR   114      53.539  45.223  41.731  1.00  0.00           O  
ATOM   1771  HG1 THR   114      52.950  44.546  41.391  1.00  0.00           H  
ATOM   1772  C   THR   114      54.827  44.533  45.130  1.00  0.00           C  
ATOM   1773  O   THR   114      55.814  45.132  45.548  1.00  0.00           O  
ATOM   1774  N   MET   115      53.859  43.934  45.877  1.00  0.00           N  
ATOM   1775  H   MET   115      53.120  43.571  45.291  1.00  0.00           H  
ATOM   1776  CA  MET   115      53.756  43.970  47.334  1.00  0.00           C  
ATOM   1777  HA  MET   115      53.850  45.022  47.602  1.00  0.00           H  
ATOM   1778  CB  MET   115      52.396  43.622  47.885  1.00  0.00           C  
ATOM   1779  HB2 MET   115      52.030  42.692  47.448  1.00  0.00           H  
ATOM   1780  HB3 MET   115      52.540  43.411  48.944  1.00  0.00           H  
ATOM   1781  CG  MET   115      51.403  44.744  47.775  1.00  0.00           C  
ATOM   1782  HG2 MET   115      51.420  45.053  46.730  1.00  0.00           H  
ATOM   1783  HG3 MET   115      50.382  44.384  47.893  1.00  0.00           H  
ATOM   1784  SD  MET   115      51.533  46.206  48.812  1.00  0.00           S  
ATOM   1785  CE  MET   115      50.277  47.248  47.974  1.00  0.00           C  
ATOM   1786  HE1 MET   115      50.352  47.085  46.899  1.00  0.00           H  
ATOM   1787  HE2 MET   115      49.304  46.868  48.285  1.00  0.00           H  
ATOM   1788  HE3 MET   115      50.376  48.301  48.237  1.00  0.00           H  
ATOM   1789  C   MET   115      54.867  43.214  48.050  1.00  0.00           C  
ATOM   1790  O   MET   115      55.538  43.796  48.832  1.00  0.00           O  
ATOM   1791  N   GLU   116      54.949  41.894  47.794  1.00  0.00           N  
ATOM   1792  H   GLU   116      54.341  41.463  47.112  1.00  0.00           H  
ATOM   1793  CA  GLU   116      56.012  41.111  48.440  1.00  0.00           C  
ATOM   1794  HA  GLU   116      56.346  41.543  49.383  1.00  0.00           H  
ATOM   1795  CB  GLU   116      55.298  39.789  48.820  1.00  0.00           C  
ATOM   1796  HB2 GLU   116      54.485  39.488  48.160  1.00  0.00           H  
ATOM   1797  HB3 GLU   116      56.030  38.983  48.873  1.00  0.00           H  
ATOM   1798  CG  GLU   116      54.720  39.771  50.278  1.00  0.00           C  
ATOM   1799  HG2 GLU   116      55.454  40.118  51.005  1.00  0.00           H  
ATOM   1800  HG3 GLU   116      53.993  40.583  50.262  1.00  0.00           H  
ATOM   1801  CD  GLU   116      53.839  38.636  50.867  1.00  0.00           C  
ATOM   1802  OE1 GLU   116      52.744  38.973  51.355  1.00  0.00           O  
ATOM   1803  OE2 GLU   116      54.224  37.449  50.699  1.00  0.00           O  
ATOM   1804  C   GLU   116      57.330  40.979  47.652  1.00  0.00           C  
ATOM   1805  O   GLU   116      58.407  41.065  48.225  1.00  0.00           O  
ATOM   1806  N   GLY   117      57.279  40.853  46.244  1.00  0.00           N  
ATOM   1807  H   GLY   117      56.368  40.788  45.813  1.00  0.00           H  
ATOM   1808  CA  GLY   117      58.468  40.716  45.439  1.00  0.00           C  
ATOM   1809  HA2 GLY   117      58.610  41.314  44.539  1.00  0.00           H  
ATOM   1810  HA3 GLY   117      59.323  41.086  46.004  1.00  0.00           H  
ATOM   1811  C   GLY   117      58.639  39.182  45.161  1.00  0.00           C  
ATOM   1812  O   GLY   117      58.445  38.402  46.064  1.00  0.00           O  
ATOM   1813  N   GLU   118      59.011  38.844  43.950  1.00  0.00           N  
ATOM   1814  H   GLU   118      59.327  39.535  43.284  1.00  0.00           H  
ATOM   1815  CA  GLU   118      59.353  37.416  43.644  1.00  0.00           C  
ATOM   1816  HA  GLU   118      58.547  36.800  44.042  1.00  0.00           H  
ATOM   1817  CB  GLU   118      59.483  37.272  42.067  1.00  0.00           C  
ATOM   1818  HB2 GLU   118      58.489  37.205  41.624  1.00  0.00           H  
ATOM   1819  HB3 GLU   118      59.885  38.235  41.752  1.00  0.00           H  
ATOM   1820  CG  GLU   118      60.336  36.196  41.410  1.00  0.00           C  
ATOM   1821  HG2 GLU   118      60.402  36.586  40.394  1.00  0.00           H  
ATOM   1822  HG3 GLU   118      61.300  36.239  41.916  1.00  0.00           H  
ATOM   1823  CD  GLU   118      59.725  34.776  41.549  1.00  0.00           C  
ATOM   1824  OE1 GLU   118      58.857  34.472  42.345  1.00  0.00           O  
ATOM   1825  OE2 GLU   118      60.173  33.878  40.752  1.00  0.00           O  
ATOM   1826  C   GLU   118      60.657  36.938  44.367  1.00  0.00           C  
ATOM   1827  O   GLU   118      61.607  37.691  44.501  1.00  0.00           O  
ATOM   1828  N   ARG   119      60.620  35.665  44.801  1.00  0.00           N  
ATOM   1829  H   ARG   119      59.713  35.224  44.865  1.00  0.00           H  
ATOM   1830  CA  ARG   119      61.725  35.027  45.486  1.00  0.00           C  
ATOM   1831  HA  ARG   119      62.411  35.766  45.900  1.00  0.00           H  
ATOM   1832  CB  ARG   119      61.194  34.145  46.645  1.00  0.00           C  
ATOM   1833  HB2 ARG   119      60.702  33.266  46.227  1.00  0.00           H  
ATOM   1834  HB3 ARG   119      62.059  33.704  47.140  1.00  0.00           H  
ATOM   1835  CG  ARG   119      60.381  34.817  47.752  1.00  0.00           C  
ATOM   1836  HG2 ARG   119      61.030  35.633  48.068  1.00  0.00           H  
ATOM   1837  HG3 ARG   119      59.480  35.165  47.247  1.00  0.00           H  
ATOM   1838  CD  ARG   119      59.916  33.996  48.981  1.00  0.00           C  
ATOM   1839  HD2 ARG   119      59.430  34.715  49.640  1.00  0.00           H  
ATOM   1840  HD3 ARG   119      59.181  33.273  48.626  1.00  0.00           H  
ATOM   1841  NE  ARG   119      61.127  33.396  49.644  1.00  0.00           N  
ATOM   1842  HE  ARG   119      62.051  33.594  49.289  1.00  0.00           H  
ATOM   1843  CZ  ARG   119      60.952  32.517  50.628  1.00  0.00           C  
ATOM   1844  NH1 ARG   119      59.825  32.273  51.305  1.00  0.00           N  
ATOM   1845 HH11 ARG   119      59.103  32.965  51.161  1.00  0.00           H  
ATOM   1846 HH12 ARG   119      59.871  31.773  52.182  1.00  0.00           H  
ATOM   1847  NH2 ARG   119      62.010  32.026  51.181  1.00  0.00           N  
ATOM   1848 HH21 ARG   119      62.949  32.117  50.821  1.00  0.00           H  
ATOM   1849 HH22 ARG   119      61.787  31.605  52.071  1.00  0.00           H  
ATOM   1850  C   ARG   119      62.497  34.098  44.496  1.00  0.00           C  
ATOM   1851  O   ARG   119      61.832  33.502  43.669  1.00  0.00           O  
ATOM   1852  N   SER   120      63.817  34.043  44.587  1.00  0.00           N  
ATOM   1853  H   SER   120      64.242  34.492  45.386  1.00  0.00           H  
ATOM   1854  CA  SER   120      64.618  33.139  43.770  1.00  0.00           C  
ATOM   1855  HA  SER   120      64.157  33.057  42.786  1.00  0.00           H  
ATOM   1856  CB  SER   120      65.986  33.841  43.615  1.00  0.00           C  
ATOM   1857  HB2 SER   120      65.919  34.871  43.265  1.00  0.00           H  
ATOM   1858  HB3 SER   120      66.428  33.903  44.609  1.00  0.00           H  
ATOM   1859  OG  SER   120      66.832  33.011  42.792  1.00  0.00           O  
ATOM   1860  HG  SER   120      66.495  33.114  41.899  1.00  0.00           H  
ATOM   1861  C   SER   120      64.869  31.747  44.491  1.00  0.00           C  
ATOM   1862  O   SER   120      65.255  31.816  45.666  1.00  0.00           O  
ATOM   1863  N   PRO   121      64.768  30.565  43.807  1.00  0.00           N  
ATOM   1864  CD  PRO   121      64.429  30.423  42.408  1.00  0.00           C  
ATOM   1865  HD2 PRO   121      65.063  31.087  41.821  1.00  0.00           H  
ATOM   1866  HD3 PRO   121      63.367  30.670  42.377  1.00  0.00           H  
ATOM   1867  CG  PRO   121      64.659  28.940  42.098  1.00  0.00           C  
ATOM   1868  HG2 PRO   121      65.654  28.786  41.681  1.00  0.00           H  
ATOM   1869  HG3 PRO   121      64.018  28.595  41.286  1.00  0.00           H  
ATOM   1870  CB  PRO   121      64.416  28.284  43.411  1.00  0.00           C  
ATOM   1871  HB2 PRO   121      64.727  27.243  43.507  1.00  0.00           H  
ATOM   1872  HB3 PRO   121      63.336  28.342  43.538  1.00  0.00           H  
ATOM   1873  CA  PRO   121      65.078  29.278  44.403  1.00  0.00           C  
ATOM   1874  HA  PRO   121      64.590  29.137  45.367  1.00  0.00           H  
ATOM   1875  C   PRO   121      66.599  29.064  44.566  1.00  0.00           C  
ATOM   1876  O   PRO   121      67.002  28.141  45.319  1.00  0.00           O  
ATOM   1877  N   ASN   122      67.492  29.829  43.830  1.00  0.00           N  
ATOM   1878  H   ASN   122      67.102  30.479  43.163  1.00  0.00           H  
ATOM   1879  CA  ASN   122      68.892  29.529  43.776  1.00  0.00           C  
ATOM   1880  HA  ASN   122      69.052  28.500  43.455  1.00  0.00           H  
ATOM   1881  CB  ASN   122      69.733  30.434  42.724  1.00  0.00           C  
ATOM   1882  HB2 ASN   122      69.773  31.465  43.075  1.00  0.00           H  
ATOM   1883  HB3 ASN   122      70.714  29.960  42.697  1.00  0.00           H  
ATOM   1884  CG  ASN   122      69.311  30.511  41.291  1.00  0.00           C  
ATOM   1885  OD1 ASN   122      68.178  30.687  40.884  1.00  0.00           O  
ATOM   1886  ND2 ASN   122      70.309  30.418  40.462  1.00  0.00           N  
ATOM   1887 HD21 ASN   122      70.266  30.770  39.517  1.00  0.00           H  
ATOM   1888 HD22 ASN   122      71.195  30.581  40.919  1.00  0.00           H  
ATOM   1889  C   ASN   122      69.512  29.636  45.206  1.00  0.00           C  
ATOM   1890  O   ASN   122      69.129  30.382  46.068  1.00  0.00           O  
ATOM   1891  N   GLU   123      70.486  28.801  45.395  1.00  0.00           N  
ATOM   1892  H   GLU   123      70.712  28.093  44.711  1.00  0.00           H  
ATOM   1893  CA  GLU   123      71.196  28.852  46.691  1.00  0.00           C  
ATOM   1894  HA  GLU   123      70.551  29.003  47.557  1.00  0.00           H  
ATOM   1895  CB  GLU   123      72.056  27.602  46.790  1.00  0.00           C  
ATOM   1896  HB2 GLU   123      72.579  27.523  45.837  1.00  0.00           H  
ATOM   1897  HB3 GLU   123      72.815  27.649  47.570  1.00  0.00           H  
ATOM   1898  CG  GLU   123      71.224  26.264  46.945  1.00  0.00           C  
ATOM   1899  HG2 GLU   123      70.553  26.139  46.095  1.00  0.00           H  
ATOM   1900  HG3 GLU   123      71.897  25.408  46.984  1.00  0.00           H  
ATOM   1901  CD  GLU   123      70.343  26.136  48.190  1.00  0.00           C  
ATOM   1902  OE1 GLU   123      70.266  27.019  49.050  1.00  0.00           O  
ATOM   1903  OE2 GLU   123      69.760  25.057  48.400  1.00  0.00           O  
ATOM   1904  C   GLU   123      72.221  29.990  46.735  1.00  0.00           C  
ATOM   1905  O   GLU   123      72.550  30.519  45.624  1.00  0.00           O  
ATOM   1906  N   GLU   124      72.582  30.366  47.972  1.00  0.00           N  
ATOM   1907  H   GLU   124      72.467  29.697  48.720  1.00  0.00           H  
ATOM   1908  CA  GLU   124      73.468  31.476  48.282  1.00  0.00           C  
ATOM   1909  HA  GLU   124      73.706  31.556  49.342  1.00  0.00           H  
ATOM   1910  CB  GLU   124      74.826  31.270  47.683  1.00  0.00           C  
ATOM   1911  HB2 GLU   124      74.861  31.294  46.594  1.00  0.00           H  
ATOM   1912  HB3 GLU   124      75.449  32.093  48.033  1.00  0.00           H  
ATOM   1913  CG  GLU   124      75.365  29.938  48.180  1.00  0.00           C  
ATOM   1914  HG2 GLU   124      75.008  29.697  49.181  1.00  0.00           H  
ATOM   1915  HG3 GLU   124      75.023  29.215  47.439  1.00  0.00           H  
ATOM   1916  CD  GLU   124      76.873  29.999  48.217  1.00  0.00           C  
ATOM   1917  OE1 GLU   124      77.454  29.836  47.138  1.00  0.00           O  
ATOM   1918  OE2 GLU   124      77.524  29.984  49.290  1.00  0.00           O  
ATOM   1919  C   GLU   124      72.860  32.827  47.941  1.00  0.00           C  
ATOM   1920  O   GLU   124      73.391  33.917  48.277  1.00  0.00           O  
ATOM   1921  N   TYR   125      71.690  32.933  47.401  1.00  0.00           N  
ATOM   1922  H   TYR   125      71.203  32.059  47.260  1.00  0.00           H  
ATOM   1923  CA  TYR   125      71.119  34.127  46.880  1.00  0.00           C  
ATOM   1924  HA  TYR   125      71.842  34.595  46.213  1.00  0.00           H  
ATOM   1925  CB  TYR   125      69.803  33.851  46.123  1.00  0.00           C  
ATOM   1926  HB2 TYR   125      69.788  32.938  45.526  1.00  0.00           H  
ATOM   1927  HB3 TYR   125      69.005  33.618  46.828  1.00  0.00           H  
ATOM   1928  CG  TYR   125      69.261  35.032  45.361  1.00  0.00           C  
ATOM   1929  CD1 TYR   125      69.557  35.201  44.003  1.00  0.00           C  
ATOM   1930  HD1 TYR   125      70.116  34.458  43.454  1.00  0.00           H  
ATOM   1931  CE1 TYR   125      68.873  36.239  43.321  1.00  0.00           C  
ATOM   1932  HE1 TYR   125      69.104  36.232  42.266  1.00  0.00           H  
ATOM   1933  CZ  TYR   125      68.032  37.136  43.977  1.00  0.00           C  
ATOM   1934  OH  TYR   125      67.464  38.144  43.230  1.00  0.00           O  
ATOM   1935  HH  TYR   125      66.752  38.629  43.653  1.00  0.00           H  
ATOM   1936  CE2 TYR   125      67.888  37.035  45.411  1.00  0.00           C  
ATOM   1937  HE2 TYR   125      67.206  37.721  45.891  1.00  0.00           H  
ATOM   1938  CD2 TYR   125      68.392  35.938  46.040  1.00  0.00           C  
ATOM   1939  HD2 TYR   125      68.187  35.739  47.081  1.00  0.00           H  
ATOM   1940  C   TYR   125      70.912  35.271  47.975  1.00  0.00           C  
ATOM   1941  O   TYR   125      70.205  35.113  48.959  1.00  0.00           O  
ATOM   1942  N   THR   126      71.407  36.425  47.729  1.00  0.00           N  
ATOM   1943  H   THR   126      71.958  36.510  46.887  1.00  0.00           H  
ATOM   1944  CA  THR   126      71.337  37.529  48.642  1.00  0.00           C  
ATOM   1945  HA  THR   126      71.447  37.212  49.679  1.00  0.00           H  
ATOM   1946  CB  THR   126      72.511  38.552  48.384  1.00  0.00           C  
ATOM   1947  HB  THR   126      72.453  38.943  47.368  1.00  0.00           H  
ATOM   1948  CG2 THR   126      72.701  39.695  49.249  1.00  0.00           C  
ATOM   1949 HG21 THR   126      72.940  39.216  50.199  1.00  0.00           H  
ATOM   1950 HG22 THR   126      73.540  40.243  48.821  1.00  0.00           H  
ATOM   1951 HG23 THR   126      71.797  40.300  49.318  1.00  0.00           H  
ATOM   1952  OG1 THR   126      73.718  37.822  48.470  1.00  0.00           O  
ATOM   1953  HG1 THR   126      73.778  37.370  47.625  1.00  0.00           H  
ATOM   1954  C   THR   126      69.973  38.221  48.515  1.00  0.00           C  
ATOM   1955  O   THR   126      69.752  39.174  47.777  1.00  0.00           O  
ATOM   1956  N   TRP   127      69.018  37.816  49.382  1.00  0.00           N  
ATOM   1957  H   TRP   127      69.147  36.939  49.866  1.00  0.00           H  
ATOM   1958  CA  TRP   127      67.652  38.489  49.583  1.00  0.00           C  
ATOM   1959  HA  TRP   127      67.180  38.439  48.601  1.00  0.00           H  
ATOM   1960  CB  TRP   127      66.783  37.536  50.466  1.00  0.00           C  
ATOM   1961  HB2 TRP   127      67.109  36.511  50.289  1.00  0.00           H  
ATOM   1962  HB3 TRP   127      67.097  37.728  51.492  1.00  0.00           H  
ATOM   1963  CG  TRP   127      65.286  37.580  50.339  1.00  0.00           C  
ATOM   1964  CD1 TRP   127      64.541  38.367  49.535  1.00  0.00           C  
ATOM   1965  HD1 TRP   127      65.033  39.125  48.944  1.00  0.00           H  
ATOM   1966  NE1 TRP   127      63.213  38.210  49.823  1.00  0.00           N  
ATOM   1967  HE1 TRP   127      62.442  38.671  49.361  1.00  0.00           H  
ATOM   1968  CE2 TRP   127      62.997  37.081  50.613  1.00  0.00           C  
ATOM   1969  CZ2 TRP   127      61.858  36.536  51.195  1.00  0.00           C  
ATOM   1970  HZ2 TRP   127      60.878  36.869  50.886  1.00  0.00           H  
ATOM   1971  CH2 TRP   127      62.052  35.563  52.184  1.00  0.00           C  
ATOM   1972  HH2 TRP   127      61.166  35.052  52.532  1.00  0.00           H  
ATOM   1973  CZ3 TRP   127      63.339  35.152  52.567  1.00  0.00           C  
ATOM   1974  HZ3 TRP   127      63.492  34.381  53.308  1.00  0.00           H  
ATOM   1975  CE3 TRP   127      64.536  35.776  52.097  1.00  0.00           C  
ATOM   1976  HE3 TRP   127      65.525  35.529  52.455  1.00  0.00           H  
ATOM   1977  CD2 TRP   127      64.371  36.713  51.086  1.00  0.00           C  
ATOM   1978  C   TRP   127      67.757  39.957  50.121  1.00  0.00           C  
ATOM   1979  O   TRP   127      66.968  40.772  49.678  1.00  0.00           O  
ATOM   1980  N   GLU   128      68.776  40.338  50.909  1.00  0.00           N  
ATOM   1981  H   GLU   128      69.359  39.647  51.360  1.00  0.00           H  
ATOM   1982  CA  GLU   128      68.885  41.778  51.209  1.00  0.00           C  
ATOM   1983  HA  GLU   128      67.900  42.105  51.541  1.00  0.00           H  
ATOM   1984  CB  GLU   128      69.738  42.158  52.429  1.00  0.00           C  
ATOM   1985  HB2 GLU   128      69.699  43.245  52.497  1.00  0.00           H  
ATOM   1986  HB3 GLU   128      69.378  41.727  53.364  1.00  0.00           H  
ATOM   1987  CG  GLU   128      71.208  41.835  52.155  1.00  0.00           C  
ATOM   1988  HG2 GLU   128      71.277  40.818  51.768  1.00  0.00           H  
ATOM   1989  HG3 GLU   128      71.583  42.543  51.416  1.00  0.00           H  
ATOM   1990  CD  GLU   128      72.152  41.846  53.385  1.00  0.00           C  
ATOM   1991  OE1 GLU   128      71.623  41.411  54.431  1.00  0.00           O  
ATOM   1992  OE2 GLU   128      73.343  42.249  53.285  1.00  0.00           O  
ATOM   1993  C   GLU   128      69.181  42.679  50.002  1.00  0.00           C  
ATOM   1994  O   GLU   128      68.948  43.855  50.029  1.00  0.00           O  
ATOM   1995  N   GLU   129      69.803  42.213  48.880  1.00  0.00           N  
ATOM   1996  H   GLU   129      69.922  41.214  48.787  1.00  0.00           H  
ATOM   1997  CA  GLU   129      70.062  43.084  47.681  1.00  0.00           C  
ATOM   1998  HA  GLU   129      69.703  44.088  47.907  1.00  0.00           H  
ATOM   1999  CB  GLU   129      71.555  42.962  47.330  1.00  0.00           C  
ATOM   2000  HB2 GLU   129      71.827  41.934  47.092  1.00  0.00           H  
ATOM   2001  HB3 GLU   129      71.702  43.507  46.397  1.00  0.00           H  
ATOM   2002  CG  GLU   129      72.620  43.463  48.345  1.00  0.00           C  
ATOM   2003  HG2 GLU   129      72.561  42.748  49.166  1.00  0.00           H  
ATOM   2004  HG3 GLU   129      73.623  43.365  47.931  1.00  0.00           H  
ATOM   2005  CD  GLU   129      72.375  44.813  48.947  1.00  0.00           C  
ATOM   2006  OE1 GLU   129      72.838  44.982  50.133  1.00  0.00           O  
ATOM   2007  OE2 GLU   129      71.813  45.674  48.183  1.00  0.00           O  
ATOM   2008  C   GLU   129      69.209  42.633  46.449  1.00  0.00           C  
ATOM   2009  O   GLU   129      69.511  42.984  45.317  1.00  0.00           O  
ATOM   2010  N   ASP   130      68.238  41.713  46.589  1.00  0.00           N  
ATOM   2011  H   ASP   130      67.964  41.421  47.516  1.00  0.00           H  
ATOM   2012  CA  ASP   130      67.404  41.178  45.468  1.00  0.00           C  
ATOM   2013  HA  ASP   130      68.044  40.515  44.885  1.00  0.00           H  
ATOM   2014  CB  ASP   130      66.313  40.352  46.233  1.00  0.00           C  
ATOM   2015  HB2 ASP   130      66.822  39.615  46.853  1.00  0.00           H  
ATOM   2016  HB3 ASP   130      65.685  40.973  46.873  1.00  0.00           H  
ATOM   2017  CG  ASP   130      65.288  39.647  45.432  1.00  0.00           C  
ATOM   2018  OD1 ASP   130      65.551  39.448  44.223  1.00  0.00           O  
ATOM   2019  OD2 ASP   130      64.369  39.105  46.047  1.00  0.00           O  
ATOM   2020  C   ASP   130      66.729  42.283  44.624  1.00  0.00           C  
ATOM   2021  O   ASP   130      65.867  43.029  45.187  1.00  0.00           O  
ATOM   2022  N   PRO   131      67.029  42.470  43.319  1.00  0.00           N  
ATOM   2023  CD  PRO   131      67.764  41.608  42.516  1.00  0.00           C  
ATOM   2024  HD2 PRO   131      67.450  40.608  42.816  1.00  0.00           H  
ATOM   2025  HD3 PRO   131      68.800  41.734  42.832  1.00  0.00           H  
ATOM   2026  CG  PRO   131      67.426  41.763  41.011  1.00  0.00           C  
ATOM   2027  HG2 PRO   131      66.510  41.196  40.845  1.00  0.00           H  
ATOM   2028  HG3 PRO   131      68.276  41.439  40.411  1.00  0.00           H  
ATOM   2029  CB  PRO   131      67.168  43.274  41.132  1.00  0.00           C  
ATOM   2030  HB2 PRO   131      66.597  43.716  40.316  1.00  0.00           H  
ATOM   2031  HB3 PRO   131      68.201  43.620  41.084  1.00  0.00           H  
ATOM   2032  CA  PRO   131      66.417  43.493  42.438  1.00  0.00           C  
ATOM   2033  HA  PRO   131      66.590  44.498  42.823  1.00  0.00           H  
ATOM   2034  C   PRO   131      64.911  43.208  42.297  1.00  0.00           C  
ATOM   2035  O   PRO   131      64.179  44.115  41.927  1.00  0.00           O  
ATOM   2036  N   LEU   132      64.346  42.035  42.684  1.00  0.00           N  
ATOM   2037  H   LEU   132      64.927  41.256  42.958  1.00  0.00           H  
ATOM   2038  CA  LEU   132      62.887  41.851  42.653  1.00  0.00           C  
ATOM   2039  HA  LEU   132      62.466  42.543  41.923  1.00  0.00           H  
ATOM   2040  CB  LEU   132      62.667  40.439  42.054  1.00  0.00           C  
ATOM   2041  HB2 LEU   132      62.857  39.659  42.791  1.00  0.00           H  
ATOM   2042  HB3 LEU   132      61.591  40.367  41.897  1.00  0.00           H  
ATOM   2043  CG  LEU   132      63.313  40.102  40.646  1.00  0.00           C  
ATOM   2044  HG  LEU   132      64.333  39.735  40.759  1.00  0.00           H  
ATOM   2045  CD1 LEU   132      62.649  38.797  40.092  1.00  0.00           C  
ATOM   2046 HD11 LEU   132      62.647  37.974  40.807  1.00  0.00           H  
ATOM   2047 HD12 LEU   132      61.652  39.054  39.735  1.00  0.00           H  
ATOM   2048 HD13 LEU   132      63.213  38.526  39.200  1.00  0.00           H  
ATOM   2049  CD2 LEU   132      63.223  41.138  39.563  1.00  0.00           C  
ATOM   2050 HD21 LEU   132      62.206  41.417  39.290  1.00  0.00           H  
ATOM   2051 HD22 LEU   132      63.799  42.005  39.885  1.00  0.00           H  
ATOM   2052 HD23 LEU   132      63.712  40.734  38.677  1.00  0.00           H  
ATOM   2053  C   LEU   132      62.077  42.009  43.962  1.00  0.00           C  
ATOM   2054  O   LEU   132      60.876  41.583  43.949  1.00  0.00           O  
ATOM   2055  N   ALA   133      62.723  42.458  45.038  1.00  0.00           N  
ATOM   2056  H   ALA   133      63.664  42.820  44.970  1.00  0.00           H  
ATOM   2057  CA  ALA   133      62.023  42.601  46.328  1.00  0.00           C  
ATOM   2058  HA  ALA   133      61.416  41.711  46.498  1.00  0.00           H  
ATOM   2059  CB  ALA   133      63.076  42.754  47.419  1.00  0.00           C  
ATOM   2060  HB1 ALA   133      62.598  42.913  48.386  1.00  0.00           H  
ATOM   2061  HB2 ALA   133      63.560  41.796  47.609  1.00  0.00           H  
ATOM   2062  HB3 ALA   133      63.794  43.555  47.249  1.00  0.00           H  
ATOM   2063  C   ALA   133      60.977  43.745  46.123  1.00  0.00           C  
ATOM   2064  O   ALA   133      61.220  44.691  45.362  1.00  0.00           O  
ATOM   2065  N   GLY   134      59.816  43.536  46.778  1.00  0.00           N  
ATOM   2066  H   GLY   134      59.681  42.671  47.281  1.00  0.00           H  
ATOM   2067  CA  GLY   134      58.675  44.452  46.658  1.00  0.00           C  
ATOM   2068  HA2 GLY   134      58.639  45.011  45.723  1.00  0.00           H  
ATOM   2069  HA3 GLY   134      57.785  43.824  46.704  1.00  0.00           H  
ATOM   2070  C   GLY   134      58.593  45.583  47.719  1.00  0.00           C  
ATOM   2071  O   GLY   134      59.572  46.056  48.314  1.00  0.00           O  
ATOM   2072  N   ILE   135      57.368  46.156  47.857  1.00  0.00           N  
ATOM   2073  H   ILE   135      56.554  45.906  47.314  1.00  0.00           H  
ATOM   2074  CA  ILE   135      57.167  47.350  48.674  1.00  0.00           C  
ATOM   2075  HA  ILE   135      57.925  48.083  48.400  1.00  0.00           H  
ATOM   2076  CB  ILE   135      55.730  47.888  48.497  1.00  0.00           C  
ATOM   2077  HB  ILE   135      55.097  47.001  48.524  1.00  0.00           H  
ATOM   2078  CG2 ILE   135      55.333  48.848  49.608  1.00  0.00           C  
ATOM   2079 HG21 ILE   135      55.188  48.295  50.535  1.00  0.00           H  
ATOM   2080 HG22 ILE   135      56.056  49.640  49.804  1.00  0.00           H  
ATOM   2081 HG23 ILE   135      54.367  49.321  49.434  1.00  0.00           H  
ATOM   2082  CG1 ILE   135      55.540  48.609  47.179  1.00  0.00           C  
ATOM   2083 HG12 ILE   135      56.007  49.589  47.084  1.00  0.00           H  
ATOM   2084 HG13 ILE   135      55.965  47.955  46.418  1.00  0.00           H  
ATOM   2085  CD1 ILE   135      54.074  48.740  46.782  1.00  0.00           C  
ATOM   2086 HD11 ILE   135      53.488  49.289  47.520  1.00  0.00           H  
ATOM   2087 HD12 ILE   135      54.015  49.228  45.808  1.00  0.00           H  
ATOM   2088 HD13 ILE   135      53.696  47.718  46.768  1.00  0.00           H  
ATOM   2089  C   ILE   135      57.427  46.973  50.107  1.00  0.00           C  
ATOM   2090  O   ILE   135      58.005  47.682  50.927  1.00  0.00           O  
ATOM   2091  N   ILE   136      57.135  45.719  50.457  1.00  0.00           N  
ATOM   2092  H   ILE   136      56.575  45.172  49.819  1.00  0.00           H  
ATOM   2093  CA  ILE   136      57.209  45.286  51.902  1.00  0.00           C  
ATOM   2094  HA  ILE   136      56.682  45.995  52.540  1.00  0.00           H  
ATOM   2095  CB  ILE   136      56.526  43.924  52.120  1.00  0.00           C  
ATOM   2096  HB  ILE   136      56.788  43.253  51.302  1.00  0.00           H  
ATOM   2097  CG2 ILE   136      56.998  43.318  53.488  1.00  0.00           C  
ATOM   2098 HG21 ILE   136      57.999  42.885  53.496  1.00  0.00           H  
ATOM   2099 HG22 ILE   136      56.725  44.011  54.284  1.00  0.00           H  
ATOM   2100 HG23 ILE   136      56.510  42.403  53.824  1.00  0.00           H  
ATOM   2101  CG1 ILE   136      55.032  44.095  52.324  1.00  0.00           C  
ATOM   2102 HG12 ILE   136      54.766  44.329  53.355  1.00  0.00           H  
ATOM   2103 HG13 ILE   136      54.583  44.748  51.576  1.00  0.00           H  
ATOM   2104  CD1 ILE   136      54.437  42.771  51.852  1.00  0.00           C  
ATOM   2105 HD11 ILE   136      54.612  42.496  50.811  1.00  0.00           H  
ATOM   2106 HD12 ILE   136      54.749  41.946  52.492  1.00  0.00           H  
ATOM   2107 HD13 ILE   136      53.361  42.847  52.007  1.00  0.00           H  
ATOM   2108  C   ILE   136      58.713  45.460  52.467  1.00  0.00           C  
ATOM   2109  O   ILE   136      58.971  46.225  53.414  1.00  0.00           O  
ATOM   2110  N   PRO   137      59.652  44.707  51.889  1.00  0.00           N  
ATOM   2111  CD  PRO   137      59.629  43.697  50.849  1.00  0.00           C  
ATOM   2112  HD2 PRO   137      59.952  44.147  49.910  1.00  0.00           H  
ATOM   2113  HD3 PRO   137      58.648  43.235  50.738  1.00  0.00           H  
ATOM   2114  CG  PRO   137      60.721  42.665  51.236  1.00  0.00           C  
ATOM   2115  HG2 PRO   137      61.146  42.143  50.379  1.00  0.00           H  
ATOM   2116  HG3 PRO   137      60.466  41.985  52.050  1.00  0.00           H  
ATOM   2117  CB  PRO   137      61.752  43.650  51.704  1.00  0.00           C  
ATOM   2118  HB2 PRO   137      62.364  44.093  50.918  1.00  0.00           H  
ATOM   2119  HB3 PRO   137      62.337  43.044  52.396  1.00  0.00           H  
ATOM   2120  CA  PRO   137      60.958  44.650  52.496  1.00  0.00           C  
ATOM   2121  HA  PRO   137      60.748  44.214  53.472  1.00  0.00           H  
ATOM   2122  C   PRO   137      61.728  46.038  52.525  1.00  0.00           C  
ATOM   2123  O   PRO   137      62.258  46.414  53.559  1.00  0.00           O  
ATOM   2124  N   ARG   138      61.711  46.688  51.363  1.00  0.00           N  
ATOM   2125  H   ARG   138      61.417  46.118  50.583  1.00  0.00           H  
ATOM   2126  CA  ARG   138      62.308  47.973  51.117  1.00  0.00           C  
ATOM   2127  HA  ARG   138      63.395  47.927  51.190  1.00  0.00           H  
ATOM   2128  CB  ARG   138      61.935  48.552  49.759  1.00  0.00           C  
ATOM   2129  HB2 ARG   138      60.846  48.600  49.727  1.00  0.00           H  
ATOM   2130  HB3 ARG   138      62.447  49.514  49.755  1.00  0.00           H  
ATOM   2131  CG  ARG   138      62.441  47.660  48.557  1.00  0.00           C  
ATOM   2132  HG2 ARG   138      63.530  47.706  48.533  1.00  0.00           H  
ATOM   2133  HG3 ARG   138      62.007  46.680  48.755  1.00  0.00           H  
ATOM   2134  CD  ARG   138      61.956  48.274  47.250  1.00  0.00           C  
ATOM   2135  HD2 ARG   138      60.884  48.462  47.322  1.00  0.00           H  
ATOM   2136  HD3 ARG   138      62.460  49.227  47.089  1.00  0.00           H  
ATOM   2137  NE  ARG   138      62.260  47.397  46.052  1.00  0.00           N  
ATOM   2138  HE  ARG   138      61.522  46.757  45.796  1.00  0.00           H  
ATOM   2139  CZ  ARG   138      63.430  47.105  45.554  1.00  0.00           C  
ATOM   2140  NH1 ARG   138      64.454  47.845  45.772  1.00  0.00           N  
ATOM   2141 HH11 ARG   138      64.372  48.741  46.231  1.00  0.00           H  
ATOM   2142 HH12 ARG   138      65.338  47.573  45.366  1.00  0.00           H  
ATOM   2143  NH2 ARG   138      63.707  45.973  44.951  1.00  0.00           N  
ATOM   2144 HH21 ARG   138      62.911  45.352  44.908  1.00  0.00           H  
ATOM   2145 HH22 ARG   138      64.639  45.828  44.590  1.00  0.00           H  
ATOM   2146  C   ARG   138      61.808  49.002  52.097  1.00  0.00           C  
ATOM   2147  O   ARG   138      62.497  49.980  52.374  1.00  0.00           O  
ATOM   2148  N   THR   139      60.523  48.866  52.534  1.00  0.00           N  
ATOM   2149  H   THR   139      59.964  48.066  52.273  1.00  0.00           H  
ATOM   2150  CA  THR   139      59.975  49.842  53.451  1.00  0.00           C  
ATOM   2151  HA  THR   139      60.271  50.846  53.147  1.00  0.00           H  
ATOM   2152  CB  THR   139      58.432  49.835  53.489  1.00  0.00           C  
ATOM   2153  HB  THR   139      58.132  48.827  53.777  1.00  0.00           H  
ATOM   2154  CG2 THR   139      57.828  50.906  54.393  1.00  0.00           C  
ATOM   2155 HG21 THR   139      58.209  50.690  55.391  1.00  0.00           H  
ATOM   2156 HG22 THR   139      58.060  51.884  53.972  1.00  0.00           H  
ATOM   2157 HG23 THR   139      56.766  50.665  54.438  1.00  0.00           H  
ATOM   2158  OG1 THR   139      57.882  50.026  52.245  1.00  0.00           O  
ATOM   2159  HG1 THR   139      57.818  49.150  51.859  1.00  0.00           H  
ATOM   2160  C   THR   139      60.541  49.693  54.855  1.00  0.00           C  
ATOM   2161  O   THR   139      61.026  50.698  55.372  1.00  0.00           O  
ATOM   2162  N   LEU   140      60.640  48.553  55.509  1.00  0.00           N  
ATOM   2163  H   LEU   140      59.963  47.885  55.170  1.00  0.00           H  
ATOM   2164  CA  LEU   140      61.442  48.273  56.714  1.00  0.00           C  
ATOM   2165  HA  LEU   140      61.032  48.857  57.538  1.00  0.00           H  
ATOM   2166  CB  LEU   140      61.485  46.702  56.995  1.00  0.00           C  
ATOM   2167  HB2 LEU   140      61.360  46.204  56.033  1.00  0.00           H  
ATOM   2168  HB3 LEU   140      62.447  46.436  57.433  1.00  0.00           H  
ATOM   2169  CG  LEU   140      60.318  46.123  57.872  1.00  0.00           C  
ATOM   2170  HG  LEU   140      60.318  45.033  57.856  1.00  0.00           H  
ATOM   2171  CD1 LEU   140      60.402  46.566  59.390  1.00  0.00           C  
ATOM   2172 HD11 LEU   140      59.939  45.802  60.015  1.00  0.00           H  
ATOM   2173 HD12 LEU   140      61.462  46.649  59.629  1.00  0.00           H  
ATOM   2174 HD13 LEU   140      59.945  47.528  59.620  1.00  0.00           H  
ATOM   2175  CD2 LEU   140      58.981  46.573  57.333  1.00  0.00           C  
ATOM   2176 HD21 LEU   140      58.173  45.968  57.746  1.00  0.00           H  
ATOM   2177 HD22 LEU   140      58.808  47.592  57.680  1.00  0.00           H  
ATOM   2178 HD23 LEU   140      58.960  46.325  56.272  1.00  0.00           H  
ATOM   2179  C   LEU   140      62.919  48.807  56.731  1.00  0.00           C  
ATOM   2180  O   LEU   140      63.375  49.210  57.795  1.00  0.00           O  
ATOM   2181  N   HID   141      63.599  48.664  55.592  1.00  0.00           N  
ATOM   2182  H   HID   141      63.103  48.167  54.866  1.00  0.00           H  
ATOM   2183  CA  HID   141      65.029  49.049  55.373  1.00  0.00           C  
ATOM   2184  HA  HID   141      65.667  48.705  56.187  1.00  0.00           H  
ATOM   2185  CB  HID   141      65.759  48.208  54.261  1.00  0.00           C  
ATOM   2186  HB2 HID   141      65.231  48.304  53.312  1.00  0.00           H  
ATOM   2187  HB3 HID   141      66.755  48.649  54.244  1.00  0.00           H  
ATOM   2188  CG  HID   141      66.019  46.739  54.551  1.00  0.00           C  
ATOM   2189  ND1 HID   141      65.121  45.707  54.692  1.00  0.00           N  
ATOM   2190  HD1 HID   141      64.117  45.745  54.789  1.00  0.00           H  
ATOM   2191  CE1 HID   141      65.815  44.630  54.835  1.00  0.00           C  
ATOM   2192  HE1 HID   141      65.325  43.683  55.004  1.00  0.00           H  
ATOM   2193  NE2 HID   141      67.179  44.837  54.783  1.00  0.00           N  
ATOM   2194  CD2 HID   141      67.253  46.202  54.623  1.00  0.00           C  
ATOM   2195  HD2 HID   141      68.192  46.734  54.608  1.00  0.00           H  
ATOM   2196  C   HID   141      65.079  50.563  55.115  1.00  0.00           C  
ATOM   2197  O   HID   141      66.018  51.184  55.563  1.00  0.00           O  
ATOM   2198  N   GLN   142      64.048  51.170  54.574  1.00  0.00           N  
ATOM   2199  H   GLN   142      63.320  50.692  54.062  1.00  0.00           H  
ATOM   2200  CA  GLN   142      63.966  52.589  54.450  1.00  0.00           C  
ATOM   2201  HA  GLN   142      64.980  52.917  54.223  1.00  0.00           H  
ATOM   2202  CB  GLN   142      62.948  53.115  53.432  1.00  0.00           C  
ATOM   2203  HB2 GLN   142      62.068  52.477  53.509  1.00  0.00           H  
ATOM   2204  HB3 GLN   142      62.736  54.152  53.689  1.00  0.00           H  
ATOM   2205  CG  GLN   142      63.514  52.977  51.997  1.00  0.00           C  
ATOM   2206  HG2 GLN   142      64.380  52.321  51.912  1.00  0.00           H  
ATOM   2207  HG3 GLN   142      62.766  52.554  51.327  1.00  0.00           H  
ATOM   2208  CD  GLN   142      63.917  54.324  51.367  1.00  0.00           C  
ATOM   2209  OE1 GLN   142      64.040  55.384  51.946  1.00  0.00           O  
ATOM   2210  NE2 GLN   142      64.338  54.331  50.160  1.00  0.00           N  
ATOM   2211 HE21 GLN   142      64.663  53.479  49.726  1.00  0.00           H  
ATOM   2212 HE22 GLN   142      64.436  55.231  49.712  1.00  0.00           H  
ATOM   2213  C   GLN   142      63.713  53.182  55.864  1.00  0.00           C  
ATOM   2214  O   GLN   142      64.219  54.241  56.190  1.00  0.00           O  
ATOM   2215  N   ILE   143      62.786  52.671  56.632  1.00  0.00           N  
ATOM   2216  H   ILE   143      62.090  52.028  56.282  1.00  0.00           H  
ATOM   2217  CA  ILE   143      62.499  53.224  57.997  1.00  0.00           C  
ATOM   2218  HA  ILE   143      62.117  54.238  57.875  1.00  0.00           H  
ATOM   2219  CB  ILE   143      61.311  52.488  58.695  1.00  0.00           C  
ATOM   2220  HB  ILE   143      61.660  51.455  58.711  1.00  0.00           H  
ATOM   2221  CG2 ILE   143      61.129  52.890  60.184  1.00  0.00           C  
ATOM   2222 HG21 ILE   143      60.731  53.904  60.231  1.00  0.00           H  
ATOM   2223 HG22 ILE   143      60.615  52.069  60.684  1.00  0.00           H  
ATOM   2224 HG23 ILE   143      62.068  52.957  60.733  1.00  0.00           H  
ATOM   2225  CG1 ILE   143      59.951  52.576  57.998  1.00  0.00           C  
ATOM   2226 HG12 ILE   143      59.390  53.435  58.366  1.00  0.00           H  
ATOM   2227 HG13 ILE   143      60.142  52.668  56.929  1.00  0.00           H  
ATOM   2228  CD1 ILE   143      59.158  51.299  58.252  1.00  0.00           C  
ATOM   2229 HD11 ILE   143      58.151  51.516  57.894  1.00  0.00           H  
ATOM   2230 HD12 ILE   143      59.563  50.420  57.750  1.00  0.00           H  
ATOM   2231 HD13 ILE   143      59.054  51.037  59.305  1.00  0.00           H  
ATOM   2232  C   ILE   143      63.840  53.286  58.838  1.00  0.00           C  
ATOM   2233  O   ILE   143      64.224  54.391  59.246  1.00  0.00           O  
ATOM   2234  N   PHE   144      64.544  52.197  59.056  1.00  0.00           N  
ATOM   2235  H   PHE   144      64.327  51.313  58.618  1.00  0.00           H  
ATOM   2236  CA  PHE   144      65.752  52.220  59.913  1.00  0.00           C  
ATOM   2237  HA  PHE   144      65.460  52.796  60.791  1.00  0.00           H  
ATOM   2238  CB  PHE   144      66.299  50.859  60.276  1.00  0.00           C  
ATOM   2239  HB2 PHE   144      66.319  50.225  59.389  1.00  0.00           H  
ATOM   2240  HB3 PHE   144      67.361  50.900  60.517  1.00  0.00           H  
ATOM   2241  CG  PHE   144      65.533  50.083  61.314  1.00  0.00           C  
ATOM   2242  CD1 PHE   144      66.069  50.005  62.643  1.00  0.00           C  
ATOM   2243  HD1 PHE   144      67.043  50.419  62.856  1.00  0.00           H  
ATOM   2244  CE1 PHE   144      65.392  49.284  63.634  1.00  0.00           C  
ATOM   2245  HE1 PHE   144      65.748  49.249  64.653  1.00  0.00           H  
ATOM   2246  CZ  PHE   144      64.133  48.688  63.361  1.00  0.00           C  
ATOM   2247  HZ  PHE   144      63.579  48.217  64.159  1.00  0.00           H  
ATOM   2248  CE2 PHE   144      63.617  48.802  62.042  1.00  0.00           C  
ATOM   2249  HE2 PHE   144      62.617  48.478  61.792  1.00  0.00           H  
ATOM   2250  CD2 PHE   144      64.291  49.531  61.052  1.00  0.00           C  
ATOM   2251  HD2 PHE   144      63.973  49.687  60.032  1.00  0.00           H  
ATOM   2252  C   PHE   144      66.812  53.094  59.400  1.00  0.00           C  
ATOM   2253  O   PHE   144      67.654  53.618  60.141  1.00  0.00           O  
ATOM   2254  N   GLU   145      66.993  53.251  58.116  1.00  0.00           N  
ATOM   2255  H   GLU   145      66.498  52.614  57.508  1.00  0.00           H  
ATOM   2256  CA  GLU   145      67.959  54.270  57.531  1.00  0.00           C  
ATOM   2257  HA  GLU   145      68.924  53.973  57.940  1.00  0.00           H  
ATOM   2258  CB  GLU   145      68.156  53.951  56.101  1.00  0.00           C  
ATOM   2259  HB2 GLU   145      68.430  52.898  56.033  1.00  0.00           H  
ATOM   2260  HB3 GLU   145      67.168  54.027  55.647  1.00  0.00           H  
ATOM   2261  CG  GLU   145      69.140  54.829  55.339  1.00  0.00           C  
ATOM   2262  HG2 GLU   145      69.270  55.757  55.898  1.00  0.00           H  
ATOM   2263  HG3 GLU   145      70.099  54.326  55.225  1.00  0.00           H  
ATOM   2264  CD  GLU   145      68.634  55.166  53.939  1.00  0.00           C  
ATOM   2265  OE1 GLU   145      69.017  56.232  53.428  1.00  0.00           O  
ATOM   2266  OE2 GLU   145      67.730  54.461  53.375  1.00  0.00           O  
ATOM   2267  C   GLU   145      67.475  55.717  57.798  1.00  0.00           C  
ATOM   2268  O   GLU   145      68.252  56.606  58.234  1.00  0.00           O  
ATOM   2269  N   LYS   146      66.248  55.996  57.497  1.00  0.00           N  
ATOM   2270  H   LYS   146      65.613  55.217  57.394  1.00  0.00           H  
ATOM   2271  CA  LYS   146      65.855  57.373  57.299  1.00  0.00           C  
ATOM   2272  HA  LYS   146      66.651  57.989  56.882  1.00  0.00           H  
ATOM   2273  CB  LYS   146      64.657  57.398  56.384  1.00  0.00           C  
ATOM   2274  HB2 LYS   146      63.840  56.722  56.635  1.00  0.00           H  
ATOM   2275  HB3 LYS   146      64.309  58.431  56.419  1.00  0.00           H  
ATOM   2276  CG  LYS   146      65.036  57.129  54.911  1.00  0.00           C  
ATOM   2277  HG2 LYS   146      65.623  56.211  54.866  1.00  0.00           H  
ATOM   2278  HG3 LYS   146      64.183  57.048  54.236  1.00  0.00           H  
ATOM   2279  CD  LYS   146      65.996  58.118  54.361  1.00  0.00           C  
ATOM   2280  HD2 LYS   146      65.671  59.117  54.653  1.00  0.00           H  
ATOM   2281  HD3 LYS   146      66.982  57.919  54.782  1.00  0.00           H  
ATOM   2282  CE  LYS   146      66.132  58.061  52.832  1.00  0.00           C  
ATOM   2283  HE2 LYS   146      65.161  58.407  52.477  1.00  0.00           H  
ATOM   2284  HE3 LYS   146      66.861  58.796  52.492  1.00  0.00           H  
ATOM   2285  NZ  LYS   146      66.476  56.774  52.246  1.00  0.00           N  
ATOM   2286  HZ1 LYS   146      67.300  56.446  52.729  1.00  0.00           H  
ATOM   2287  HZ2 LYS   146      65.704  56.133  52.353  1.00  0.00           H  
ATOM   2288  HZ3 LYS   146      66.604  56.869  51.249  1.00  0.00           H  
ATOM   2289  C   LYS   146      65.616  58.084  58.694  1.00  0.00           C  
ATOM   2290  O   LYS   146      65.866  59.283  58.892  1.00  0.00           O  
ATOM   2291  N   LEU   147      65.232  57.344  59.698  1.00  0.00           N  
ATOM   2292  H   LEU   147      65.206  56.342  59.575  1.00  0.00           H  
ATOM   2293  CA  LEU   147      65.097  57.830  61.057  1.00  0.00           C  
ATOM   2294  HA  LEU   147      64.665  58.829  60.996  1.00  0.00           H  
ATOM   2295  CB  LEU   147      64.210  56.875  61.888  1.00  0.00           C  
ATOM   2296  HB2 LEU   147      64.717  55.914  61.805  1.00  0.00           H  
ATOM   2297  HB3 LEU   147      64.255  57.251  62.910  1.00  0.00           H  
ATOM   2298  CG  LEU   147      62.691  56.851  61.477  1.00  0.00           C  
ATOM   2299  HG  LEU   147      62.523  56.442  60.481  1.00  0.00           H  
ATOM   2300  CD1 LEU   147      61.953  55.911  62.362  1.00  0.00           C  
ATOM   2301 HD11 LEU   147      62.511  55.027  62.670  1.00  0.00           H  
ATOM   2302 HD12 LEU   147      61.757  56.469  63.277  1.00  0.00           H  
ATOM   2303 HD13 LEU   147      60.973  55.685  61.942  1.00  0.00           H  
ATOM   2304  CD2 LEU   147      62.138  58.326  61.632  1.00  0.00           C  
ATOM   2305 HD21 LEU   147      62.457  59.011  60.847  1.00  0.00           H  
ATOM   2306 HD22 LEU   147      61.051  58.258  61.654  1.00  0.00           H  
ATOM   2307 HD23 LEU   147      62.375  58.822  62.573  1.00  0.00           H  
ATOM   2308  C   LEU   147      66.464  57.970  61.744  1.00  0.00           C  
ATOM   2309  O   LEU   147      66.752  58.942  62.495  1.00  0.00           O  
ATOM   2310  N   THR   148      67.377  57.101  61.281  1.00  0.00           N  
ATOM   2311  H   THR   148      67.066  56.440  60.583  1.00  0.00           H  
ATOM   2312  CA  THR   148      68.783  57.234  61.748  1.00  0.00           C  
ATOM   2313  HA  THR   148      68.781  57.503  62.805  1.00  0.00           H  
ATOM   2314  CB  THR   148      69.541  55.904  61.630  1.00  0.00           C  
ATOM   2315  HB  THR   148      69.785  55.598  60.613  1.00  0.00           H  
ATOM   2316  CG2 THR   148      70.772  55.986  62.441  1.00  0.00           C  
ATOM   2317 HG21 THR   148      71.451  56.823  62.279  1.00  0.00           H  
ATOM   2318 HG22 THR   148      70.497  55.985  63.496  1.00  0.00           H  
ATOM   2319 HG23 THR   148      71.392  55.108  62.261  1.00  0.00           H  
ATOM   2320  OG1 THR   148      68.829  54.890  62.261  1.00  0.00           O  
ATOM   2321  HG1 THR   148      68.179  54.603  61.616  1.00  0.00           H  
ATOM   2322  C   THR   148      69.556  58.341  61.017  1.00  0.00           C  
ATOM   2323  O   THR   148      70.359  58.980  61.618  1.00  0.00           O  
ATOM   2324  N   ASP   149      69.142  58.705  59.861  1.00  0.00           N  
ATOM   2325  H   ASP   149      68.585  58.074  59.302  1.00  0.00           H  
ATOM   2326  CA  ASP   149      69.805  59.851  59.220  1.00  0.00           C  
ATOM   2327  HA  ASP   149      70.880  59.761  59.377  1.00  0.00           H  
ATOM   2328  CB  ASP   149      69.506  59.937  57.699  1.00  0.00           C  
ATOM   2329  HB2 ASP   149      69.337  58.970  57.225  1.00  0.00           H  
ATOM   2330  HB3 ASP   149      68.591  60.524  57.618  1.00  0.00           H  
ATOM   2331  CG  ASP   149      70.647  60.568  56.903  1.00  0.00           C  
ATOM   2332  OD1 ASP   149      70.332  61.514  56.214  1.00  0.00           O  
ATOM   2333  OD2 ASP   149      71.898  60.224  57.042  1.00  0.00           O  
ATOM   2334  C   ASP   149      69.493  61.134  59.886  1.00  0.00           C  
ATOM   2335  O   ASP   149      70.305  62.045  60.024  1.00  0.00           O  
ATOM   2336  N   ASN   150      68.277  61.166  60.434  1.00  0.00           N  
ATOM   2337  H   ASN   150      67.658  60.395  60.226  1.00  0.00           H  
ATOM   2338  CA  ASN   150      67.751  62.343  61.165  1.00  0.00           C  
ATOM   2339  HA  ASN   150      68.294  63.207  60.783  1.00  0.00           H  
ATOM   2340  CB  ASN   150      66.277  62.606  60.863  1.00  0.00           C  
ATOM   2341  HB2 ASN   150      65.794  61.661  61.109  1.00  0.00           H  
ATOM   2342  HB3 ASN   150      65.826  63.331  61.541  1.00  0.00           H  
ATOM   2343  CG  ASN   150      65.999  63.017  59.474  1.00  0.00           C  
ATOM   2344  OD1 ASN   150      65.977  64.262  59.184  1.00  0.00           O  
ATOM   2345  ND2 ASN   150      65.662  62.062  58.642  1.00  0.00           N  
ATOM   2346 HD21 ASN   150      65.752  62.190  57.645  1.00  0.00           H  
ATOM   2347 HD22 ASN   150      65.598  61.134  59.037  1.00  0.00           H  
ATOM   2348  C   ASN   150      68.046  62.323  62.652  1.00  0.00           C  
ATOM   2349  O   ASN   150      67.867  63.334  63.314  1.00  0.00           O  
ATOM   2350  N   GLY   151      68.767  61.268  63.209  1.00  0.00           N  
ATOM   2351  H   GLY   151      68.958  60.482  62.604  1.00  0.00           H  
ATOM   2352  CA  GLY   151      69.160  60.903  64.567  1.00  0.00           C  
ATOM   2353  HA2 GLY   151      69.788  60.017  64.477  1.00  0.00           H  
ATOM   2354  HA3 GLY   151      69.761  61.677  65.046  1.00  0.00           H  
ATOM   2355  C   GLY   151      67.991  60.697  65.572  1.00  0.00           C  
ATOM   2356  O   GLY   151      68.198  61.058  66.757  1.00  0.00           O  
ATOM   2357  N   THR   152      66.873  60.218  65.093  1.00  0.00           N  
ATOM   2358  H   THR   152      66.688  59.961  64.134  1.00  0.00           H  
ATOM   2359  CA  THR   152      65.622  60.057  65.901  1.00  0.00           C  
ATOM   2360  HA  THR   152      65.392  61.011  66.377  1.00  0.00           H  
ATOM   2361  CB  THR   152      64.499  59.870  64.904  1.00  0.00           C  
ATOM   2362  HB  THR   152      64.690  58.927  64.393  1.00  0.00           H  
ATOM   2363  CG2 THR   152      63.066  59.748  65.378  1.00  0.00           C  
ATOM   2364 HG21 THR   152      62.935  58.793  65.887  1.00  0.00           H  
ATOM   2365 HG22 THR   152      62.890  60.488  66.158  1.00  0.00           H  
ATOM   2366 HG23 THR   152      62.328  60.029  64.626  1.00  0.00           H  
ATOM   2367  OG1 THR   152      64.543  60.987  63.991  1.00  0.00           O  
ATOM   2368  HG1 THR   152      64.825  61.772  64.467  1.00  0.00           H  
ATOM   2369  C   THR   152      65.781  59.034  67.006  1.00  0.00           C  
ATOM   2370  O   THR   152      66.544  58.107  66.819  1.00  0.00           O  
ATOM   2371  N   GLU   153      64.979  59.128  68.064  1.00  0.00           N  
ATOM   2372  H   GLU   153      64.329  59.881  68.237  1.00  0.00           H  
ATOM   2373  CA  GLU   153      64.669  57.993  68.973  1.00  0.00           C  
ATOM   2374  HA  GLU   153      65.377  57.168  68.883  1.00  0.00           H  
ATOM   2375  CB  GLU   153      64.723  58.522  70.408  1.00  0.00           C  
ATOM   2376  HB2 GLU   153      65.710  58.917  70.647  1.00  0.00           H  
ATOM   2377  HB3 GLU   153      64.121  59.429  70.454  1.00  0.00           H  
ATOM   2378  CG  GLU   153      64.350  57.549  71.483  1.00  0.00           C  
ATOM   2379  HG2 GLU   153      64.239  58.117  72.406  1.00  0.00           H  
ATOM   2380  HG3 GLU   153      63.356  57.132  71.319  1.00  0.00           H  
ATOM   2381  CD  GLU   153      65.337  56.398  71.721  1.00  0.00           C  
ATOM   2382  OE1 GLU   153      65.341  55.401  70.985  1.00  0.00           O  
ATOM   2383  OE2 GLU   153      66.321  56.703  72.493  1.00  0.00           O  
ATOM   2384  C   GLU   153      63.261  57.335  68.597  1.00  0.00           C  
ATOM   2385  O   GLU   153      62.299  58.041  68.397  1.00  0.00           O  
ATOM   2386  N   PHE   154      63.228  55.988  68.516  1.00  0.00           N  
ATOM   2387  H   PHE   154      64.094  55.533  68.767  1.00  0.00           H  
ATOM   2388  CA  PHE   154      62.084  55.273  68.019  1.00  0.00           C  
ATOM   2389  HA  PHE   154      61.161  55.735  68.370  1.00  0.00           H  
ATOM   2390  CB  PHE   154      62.015  55.435  66.462  1.00  0.00           C  
ATOM   2391  HB2 PHE   154      61.145  54.948  66.021  1.00  0.00           H  
ATOM   2392  HB3 PHE   154      61.923  56.493  66.214  1.00  0.00           H  
ATOM   2393  CG  PHE   154      63.149  54.865  65.703  1.00  0.00           C  
ATOM   2394  CD1 PHE   154      64.246  55.699  65.289  1.00  0.00           C  
ATOM   2395  HD1 PHE   154      64.326  56.721  65.630  1.00  0.00           H  
ATOM   2396  CE1 PHE   154      65.341  55.107  64.639  1.00  0.00           C  
ATOM   2397  HE1 PHE   154      66.240  55.685  64.484  1.00  0.00           H  
ATOM   2398  CZ  PHE   154      65.310  53.712  64.292  1.00  0.00           C  
ATOM   2399  HZ  PHE   154      66.132  53.160  63.859  1.00  0.00           H  
ATOM   2400  CE2 PHE   154      64.255  52.896  64.763  1.00  0.00           C  
ATOM   2401  HE2 PHE   154      64.241  51.840  64.538  1.00  0.00           H  
ATOM   2402  CD2 PHE   154      63.128  53.521  65.387  1.00  0.00           C  
ATOM   2403  HD2 PHE   154      62.205  52.995  65.585  1.00  0.00           H  
ATOM   2404  C   PHE   154      62.143  53.746  68.351  1.00  0.00           C  
ATOM   2405  O   PHE   154      63.185  53.172  68.666  1.00  0.00           O  
ATOM   2406  N   SER   155      60.991  53.144  68.091  1.00  0.00           N  
ATOM   2407  H   SER   155      60.261  53.676  67.637  1.00  0.00           H  
ATOM   2408  CA  SER   155      60.960  51.642  68.122  1.00  0.00           C  
ATOM   2409  HA  SER   155      61.934  51.353  67.728  1.00  0.00           H  
ATOM   2410  CB  SER   155      60.920  51.125  69.554  1.00  0.00           C  
ATOM   2411  HB2 SER   155      60.890  50.041  69.444  1.00  0.00           H  
ATOM   2412  HB3 SER   155      61.755  51.445  70.176  1.00  0.00           H  
ATOM   2413  OG  SER   155      59.755  51.423  70.266  1.00  0.00           O  
ATOM   2414  HG  SER   155      59.955  51.538  71.198  1.00  0.00           H  
ATOM   2415  C   SER   155      59.890  51.153  67.134  1.00  0.00           C  
ATOM   2416  O   SER   155      58.864  51.867  66.950  1.00  0.00           O  
ATOM   2417  N   VAL   156      59.981  49.962  66.527  1.00  0.00           N  
ATOM   2418  H   VAL   156      60.822  49.437  66.718  1.00  0.00           H  
ATOM   2419  CA  VAL   156      59.092  49.476  65.445  1.00  0.00           C  
ATOM   2420  HA  VAL   156      58.252  50.135  65.225  1.00  0.00           H  
ATOM   2421  CB  VAL   156      59.996  49.315  64.121  1.00  0.00           C  
ATOM   2422  HB  VAL   156      60.710  48.493  64.167  1.00  0.00           H  
ATOM   2423  CG1 VAL   156      59.110  48.872  62.936  1.00  0.00           C  
ATOM   2424 HG11 VAL   156      58.871  47.823  63.113  1.00  0.00           H  
ATOM   2425 HG12 VAL   156      58.264  49.541  62.776  1.00  0.00           H  
ATOM   2426 HG13 VAL   156      59.633  48.891  61.980  1.00  0.00           H  
ATOM   2427  CG2 VAL   156      60.669  50.705  63.775  1.00  0.00           C  
ATOM   2428 HG21 VAL   156      59.948  51.515  63.884  1.00  0.00           H  
ATOM   2429 HG22 VAL   156      61.447  50.868  64.521  1.00  0.00           H  
ATOM   2430 HG23 VAL   156      61.163  50.643  62.805  1.00  0.00           H  
ATOM   2431  C   VAL   156      58.312  48.130  65.865  1.00  0.00           C  
ATOM   2432  O   VAL   156      58.718  47.396  66.772  1.00  0.00           O  
ATOM   2433  N   LYS   157      57.097  48.048  65.395  1.00  0.00           N  
ATOM   2434  H   LYS   157      56.648  48.789  64.876  1.00  0.00           H  
ATOM   2435  CA  LYS   157      56.204  46.866  65.423  1.00  0.00           C  
ATOM   2436  HA  LYS   157      56.762  46.053  65.887  1.00  0.00           H  
ATOM   2437  CB  LYS   157      54.976  47.243  66.298  1.00  0.00           C  
ATOM   2438  HB2 LYS   157      54.634  48.156  65.810  1.00  0.00           H  
ATOM   2439  HB3 LYS   157      54.286  46.400  66.249  1.00  0.00           H  
ATOM   2440  CG  LYS   157      55.261  47.579  67.775  1.00  0.00           C  
ATOM   2441  HG2 LYS   157      56.339  47.643  67.923  1.00  0.00           H  
ATOM   2442  HG3 LYS   157      54.843  48.550  68.042  1.00  0.00           H  
ATOM   2443  CD  LYS   157      54.794  46.529  68.759  1.00  0.00           C  
ATOM   2444  HD2 LYS   157      53.711  46.443  68.672  1.00  0.00           H  
ATOM   2445  HD3 LYS   157      55.267  45.560  68.603  1.00  0.00           H  
ATOM   2446  CE  LYS   157      54.950  46.922  70.252  1.00  0.00           C  
ATOM   2447  HE2 LYS   157      54.529  47.922  70.353  1.00  0.00           H  
ATOM   2448  HE3 LYS   157      54.380  46.331  70.969  1.00  0.00           H  
ATOM   2449  NZ  LYS   157      56.372  47.015  70.615  1.00  0.00           N  
ATOM   2450  HZ1 LYS   157      56.921  47.707  70.126  1.00  0.00           H  
ATOM   2451  HZ2 LYS   157      56.480  47.309  71.575  1.00  0.00           H  
ATOM   2452  HZ3 LYS   157      56.864  46.136  70.541  1.00  0.00           H  
ATOM   2453  C   LYS   157      55.670  46.553  64.042  1.00  0.00           C  
ATOM   2454  O   LYS   157      55.430  47.428  63.223  1.00  0.00           O  
ATOM   2455  N   VAL   158      55.453  45.247  63.741  1.00  0.00           N  
ATOM   2456  H   VAL   158      55.521  44.535  64.455  1.00  0.00           H  
ATOM   2457  CA  VAL   158      54.962  44.822  62.442  1.00  0.00           C  
ATOM   2458  HA  VAL   158      54.596  45.707  61.922  1.00  0.00           H  
ATOM   2459  CB  VAL   158      56.158  44.269  61.685  1.00  0.00           C  
ATOM   2460  HB  VAL   158      56.455  43.399  62.270  1.00  0.00           H  
ATOM   2461  CG1 VAL   158      55.921  43.692  60.286  1.00  0.00           C  
ATOM   2462 HG11 VAL   158      56.904  43.372  59.940  1.00  0.00           H  
ATOM   2463 HG12 VAL   158      55.207  42.869  60.331  1.00  0.00           H  
ATOM   2464 HG13 VAL   158      55.641  44.511  59.623  1.00  0.00           H  
ATOM   2465  CG2 VAL   158      57.401  45.195  61.583  1.00  0.00           C  
ATOM   2466 HG21 VAL   158      57.817  45.382  62.573  1.00  0.00           H  
ATOM   2467 HG22 VAL   158      58.222  44.679  61.085  1.00  0.00           H  
ATOM   2468 HG23 VAL   158      57.121  46.124  61.087  1.00  0.00           H  
ATOM   2469  C   VAL   158      53.815  43.851  62.498  1.00  0.00           C  
ATOM   2470  O   VAL   158      53.600  43.096  63.471  1.00  0.00           O  
ATOM   2471  N   SER   159      52.951  43.784  61.502  1.00  0.00           N  
ATOM   2472  H   SER   159      53.173  44.326  60.680  1.00  0.00           H  
ATOM   2473  CA  SER   159      51.811  42.853  61.486  1.00  0.00           C  
ATOM   2474  HA  SER   159      52.058  42.029  62.155  1.00  0.00           H  
ATOM   2475  CB  SER   159      50.618  43.614  62.048  1.00  0.00           C  
ATOM   2476  HB2 SER   159      50.847  44.117  62.987  1.00  0.00           H  
ATOM   2477  HB3 SER   159      50.307  44.407  61.367  1.00  0.00           H  
ATOM   2478  OG  SER   159      49.546  42.739  62.237  1.00  0.00           O  
ATOM   2479  HG  SER   159      49.800  42.078  62.885  1.00  0.00           H  
ATOM   2480  C   SER   159      51.563  42.394  60.073  1.00  0.00           C  
ATOM   2481  O   SER   159      51.868  43.097  59.105  1.00  0.00           O  
ATOM   2482  N   LEU   160      51.071  41.159  59.995  1.00  0.00           N  
ATOM   2483  H   LEU   160      50.882  40.708  60.880  1.00  0.00           H  
ATOM   2484  CA  LEU   160      50.592  40.454  58.828  1.00  0.00           C  
ATOM   2485  HA  LEU   160      50.162  41.175  58.132  1.00  0.00           H  
ATOM   2486  CB  LEU   160      51.821  39.787  58.142  1.00  0.00           C  
ATOM   2487  HB2 LEU   160      52.483  40.636  57.969  1.00  0.00           H  
ATOM   2488  HB3 LEU   160      52.297  39.089  58.831  1.00  0.00           H  
ATOM   2489  CG  LEU   160      51.611  39.071  56.798  1.00  0.00           C  
ATOM   2490  HG  LEU   160      50.996  38.187  56.967  1.00  0.00           H  
ATOM   2491  CD1 LEU   160      50.985  39.974  55.721  1.00  0.00           C  
ATOM   2492 HD11 LEU   160      51.650  40.837  55.698  1.00  0.00           H  
ATOM   2493 HD12 LEU   160      50.962  39.411  54.787  1.00  0.00           H  
ATOM   2494 HD13 LEU   160      49.991  40.266  56.059  1.00  0.00           H  
ATOM   2495  CD2 LEU   160      52.944  38.663  56.237  1.00  0.00           C  
ATOM   2496 HD21 LEU   160      52.835  38.199  55.257  1.00  0.00           H  
ATOM   2497 HD22 LEU   160      53.687  39.458  56.306  1.00  0.00           H  
ATOM   2498 HD23 LEU   160      53.257  37.912  56.962  1.00  0.00           H  
ATOM   2499  C   LEU   160      49.391  39.524  59.151  1.00  0.00           C  
ATOM   2500  O   LEU   160      49.509  38.796  60.092  1.00  0.00           O  
ATOM   2501  N   LEU   161      48.308  39.660  58.385  1.00  0.00           N  
ATOM   2502  H   LEU   161      48.325  40.423  57.724  1.00  0.00           H  
ATOM   2503  CA  LEU   161      47.018  39.060  58.575  1.00  0.00           C  
ATOM   2504  HA  LEU   161      47.112  38.031  58.921  1.00  0.00           H  
ATOM   2505  CB  LEU   161      46.073  39.870  59.576  1.00  0.00           C  
ATOM   2506  HB2 LEU   161      45.177  39.255  59.658  1.00  0.00           H  
ATOM   2507  HB3 LEU   161      46.478  39.903  60.587  1.00  0.00           H  
ATOM   2508  CG  LEU   161      45.783  41.287  58.954  1.00  0.00           C  
ATOM   2509  HG  LEU   161      46.105  41.555  57.947  1.00  0.00           H  
ATOM   2510  CD1 LEU   161      44.315  41.624  59.076  1.00  0.00           C  
ATOM   2511 HD11 LEU   161      44.078  42.638  58.753  1.00  0.00           H  
ATOM   2512 HD12 LEU   161      43.649  40.910  58.592  1.00  0.00           H  
ATOM   2513 HD13 LEU   161      43.965  41.596  60.108  1.00  0.00           H  
ATOM   2514  CD2 LEU   161      46.457  42.293  59.817  1.00  0.00           C  
ATOM   2515 HD21 LEU   161      46.159  43.292  59.501  1.00  0.00           H  
ATOM   2516 HD22 LEU   161      46.268  42.154  60.882  1.00  0.00           H  
ATOM   2517 HD23 LEU   161      47.519  42.160  59.607  1.00  0.00           H  
ATOM   2518  C   LEU   161      46.264  38.916  57.193  1.00  0.00           C  
ATOM   2519  O   LEU   161      46.557  39.614  56.278  1.00  0.00           O  
ATOM   2520  N   GLU   162      45.255  38.036  57.174  1.00  0.00           N  
ATOM   2521  H   GLU   162      45.097  37.502  58.017  1.00  0.00           H  
ATOM   2522  CA  GLU   162      44.377  37.623  56.006  1.00  0.00           C  
ATOM   2523  HA  GLU   162      44.677  38.182  55.120  1.00  0.00           H  
ATOM   2524  CB  GLU   162      44.666  36.116  55.698  1.00  0.00           C  
ATOM   2525  HB2 GLU   162      45.736  36.041  55.507  1.00  0.00           H  
ATOM   2526  HB3 GLU   162      44.365  35.476  56.527  1.00  0.00           H  
ATOM   2527  CG  GLU   162      43.958  35.635  54.399  1.00  0.00           C  
ATOM   2528  HG2 GLU   162      42.886  35.765  54.551  1.00  0.00           H  
ATOM   2529  HG3 GLU   162      44.136  36.356  53.602  1.00  0.00           H  
ATOM   2530  CD  GLU   162      44.154  34.262  53.916  1.00  0.00           C  
ATOM   2531  OE1 GLU   162      44.006  33.338  54.740  1.00  0.00           O  
ATOM   2532  OE2 GLU   162      44.623  34.076  52.769  1.00  0.00           O  
ATOM   2533  C   GLU   162      42.834  37.830  56.211  1.00  0.00           C  
ATOM   2534  O   GLU   162      42.387  37.670  57.353  1.00  0.00           O  
ATOM   2535  N   ILE   163      42.110  38.322  55.169  1.00  0.00           N  
ATOM   2536  H   ILE   163      42.618  38.452  54.306  1.00  0.00           H  
ATOM   2537  CA  ILE   163      40.684  38.471  55.129  1.00  0.00           C  
ATOM   2538  HA  ILE   163      40.266  38.123  56.074  1.00  0.00           H  
ATOM   2539  CB  ILE   163      40.223  39.906  54.879  1.00  0.00           C  
ATOM   2540  HB  ILE   163      40.275  40.082  53.805  1.00  0.00           H  
ATOM   2541  CG2 ILE   163      38.739  40.024  55.194  1.00  0.00           C  
ATOM   2542 HG21 ILE   163      38.173  39.252  54.673  1.00  0.00           H  
ATOM   2543 HG22 ILE   163      38.503  39.962  56.256  1.00  0.00           H  
ATOM   2544 HG23 ILE   163      38.441  40.999  54.809  1.00  0.00           H  
ATOM   2545  CG1 ILE   163      41.002  40.932  55.755  1.00  0.00           C  
ATOM   2546 HG12 ILE   163      40.335  41.764  55.978  1.00  0.00           H  
ATOM   2547 HG13 ILE   163      41.314  40.491  56.702  1.00  0.00           H  
ATOM   2548  CD1 ILE   163      42.357  41.559  55.261  1.00  0.00           C  
ATOM   2549 HD11 ILE   163      42.310  41.719  54.184  1.00  0.00           H  
ATOM   2550 HD12 ILE   163      42.550  42.426  55.892  1.00  0.00           H  
ATOM   2551 HD13 ILE   163      43.166  40.833  55.348  1.00  0.00           H  
ATOM   2552  C   ILE   163      40.093  37.437  54.171  1.00  0.00           C  
ATOM   2553  O   ILE   163      40.465  37.395  52.975  1.00  0.00           O  
ATOM   2554  N   TYR   164      39.193  36.702  54.694  1.00  0.00           N  
ATOM   2555  H   TYR   164      39.143  36.629  55.700  1.00  0.00           H  
ATOM   2556  CA  TYR   164      38.449  35.759  53.858  1.00  0.00           C  
ATOM   2557  HA  TYR   164      38.438  35.996  52.794  1.00  0.00           H  
ATOM   2558  CB  TYR   164      39.034  34.381  54.041  1.00  0.00           C  
ATOM   2559  HB2 TYR   164      40.092  34.378  53.779  1.00  0.00           H  
ATOM   2560  HB3 TYR   164      38.869  34.053  55.067  1.00  0.00           H  
ATOM   2561  CG  TYR   164      38.417  33.290  53.123  1.00  0.00           C  
ATOM   2562  CD1 TYR   164      37.621  32.220  53.666  1.00  0.00           C  
ATOM   2563  HD1 TYR   164      37.272  32.232  54.688  1.00  0.00           H  
ATOM   2564  CE1 TYR   164      37.311  31.079  52.856  1.00  0.00           C  
ATOM   2565  HE1 TYR   164      36.859  30.218  53.326  1.00  0.00           H  
ATOM   2566  CZ  TYR   164      37.707  31.062  51.522  1.00  0.00           C  
ATOM   2567  OH  TYR   164      37.478  29.918  50.790  1.00  0.00           O  
ATOM   2568  HH  TYR   164      37.166  29.145  51.265  1.00  0.00           H  
ATOM   2569  CE2 TYR   164      38.467  32.122  50.998  1.00  0.00           C  
ATOM   2570  HE2 TYR   164      38.785  32.083  49.966  1.00  0.00           H  
ATOM   2571  CD2 TYR   164      38.749  33.241  51.738  1.00  0.00           C  
ATOM   2572  HD2 TYR   164      39.294  34.095  51.364  1.00  0.00           H  
ATOM   2573  C   TYR   164      36.998  35.800  54.347  1.00  0.00           C  
ATOM   2574  O   TYR   164      36.682  35.530  55.521  1.00  0.00           O  
ATOM   2575  N   ASN   165      36.111  35.938  53.349  1.00  0.00           N  
ATOM   2576  H   ASN   165      36.399  35.809  52.389  1.00  0.00           H  
ATOM   2577  CA  ASN   165      34.610  35.927  53.574  1.00  0.00           C  
ATOM   2578  HA  ASN   165      34.276  36.519  52.721  1.00  0.00           H  
ATOM   2579  CB  ASN   165      34.055  34.449  53.460  1.00  0.00           C  
ATOM   2580  HB2 ASN   165      34.677  33.872  54.143  1.00  0.00           H  
ATOM   2581  HB3 ASN   165      32.991  34.436  53.700  1.00  0.00           H  
ATOM   2582  CG  ASN   165      34.094  33.841  52.112  1.00  0.00           C  
ATOM   2583  OD1 ASN   165      34.485  34.350  51.092  1.00  0.00           O  
ATOM   2584  ND2 ASN   165      33.667  32.617  52.072  1.00  0.00           N  
ATOM   2585 HD21 ASN   165      33.927  32.043  51.283  1.00  0.00           H  
ATOM   2586 HD22 ASN   165      33.543  32.207  52.986  1.00  0.00           H  
ATOM   2587  C   ASN   165      34.118  36.672  54.816  1.00  0.00           C  
ATOM   2588  O   ASN   165      33.486  36.095  55.699  1.00  0.00           O  
ATOM   2589  N   GLU   166      34.412  37.957  54.929  1.00  0.00           N  
ATOM   2590  H   GLU   166      34.914  38.395  54.169  1.00  0.00           H  
ATOM   2591  CA  GLU   166      33.981  38.850  56.016  1.00  0.00           C  
ATOM   2592  HA  GLU   166      34.485  39.779  55.746  1.00  0.00           H  
ATOM   2593  CB  GLU   166      32.444  39.076  56.006  1.00  0.00           C  
ATOM   2594  HB2 GLU   166      31.948  38.107  56.060  1.00  0.00           H  
ATOM   2595  HB3 GLU   166      32.271  39.543  56.976  1.00  0.00           H  
ATOM   2596  CG  GLU   166      31.889  39.871  54.870  1.00  0.00           C  
ATOM   2597  HG2 GLU   166      31.924  39.240  53.983  1.00  0.00           H  
ATOM   2598  HG3 GLU   166      30.810  39.738  54.934  1.00  0.00           H  
ATOM   2599  CD  GLU   166      32.480  41.226  54.479  1.00  0.00           C  
ATOM   2600  OE1 GLU   166      33.015  41.946  55.358  1.00  0.00           O  
ATOM   2601  OE2 GLU   166      32.306  41.641  53.313  1.00  0.00           O  
ATOM   2602  C   GLU   166      34.588  38.469  57.408  1.00  0.00           C  
ATOM   2603  O   GLU   166      34.077  38.728  58.467  1.00  0.00           O  
ATOM   2604  N   GLU   167      35.698  37.693  57.385  1.00  0.00           N  
ATOM   2605  H   GLU   167      36.070  37.400  56.493  1.00  0.00           H  
ATOM   2606  CA  GLU   167      36.412  37.314  58.614  1.00  0.00           C  
ATOM   2607  HA  GLU   167      36.026  37.961  59.402  1.00  0.00           H  
ATOM   2608  CB  GLU   167      36.049  35.885  59.126  1.00  0.00           C  
ATOM   2609  HB2 GLU   167      36.538  35.119  58.525  1.00  0.00           H  
ATOM   2610  HB3 GLU   167      36.445  35.776  60.135  1.00  0.00           H  
ATOM   2611  CG  GLU   167      34.547  35.580  59.184  1.00  0.00           C  
ATOM   2612  HG2 GLU   167      34.059  35.659  58.213  1.00  0.00           H  
ATOM   2613  HG3 GLU   167      34.486  34.512  59.394  1.00  0.00           H  
ATOM   2614  CD  GLU   167      33.831  36.370  60.381  1.00  0.00           C  
ATOM   2615  OE1 GLU   167      32.568  36.342  60.563  1.00  0.00           O  
ATOM   2616  OE2 GLU   167      34.588  36.979  61.210  1.00  0.00           O  
ATOM   2617  C   GLU   167      37.939  37.558  58.527  1.00  0.00           C  
ATOM   2618  O   GLU   167      38.538  37.545  57.491  1.00  0.00           O  
ATOM   2619  N   LEU   168      38.629  37.659  59.689  1.00  0.00           N  
ATOM   2620  H   LEU   168      38.006  37.568  60.479  1.00  0.00           H  
ATOM   2621  CA  LEU   168      39.998  38.141  59.840  1.00  0.00           C  
ATOM   2622  HA  LEU   168      40.555  38.415  58.945  1.00  0.00           H  
ATOM   2623  CB  LEU   168      40.052  39.246  60.848  1.00  0.00           C  
ATOM   2624  HB2 LEU   168      39.534  39.006  61.776  1.00  0.00           H  
ATOM   2625  HB3 LEU   168      41.059  39.553  61.132  1.00  0.00           H  
ATOM   2626  CG  LEU   168      39.271  40.490  60.544  1.00  0.00           C  
ATOM   2627  HG  LEU   168      38.208  40.269  60.449  1.00  0.00           H  
ATOM   2628  CD1 LEU   168      39.333  41.692  61.523  1.00  0.00           C  
ATOM   2629 HD11 LEU   168      40.332  42.120  61.604  1.00  0.00           H  
ATOM   2630 HD12 LEU   168      38.550  42.417  61.303  1.00  0.00           H  
ATOM   2631 HD13 LEU   168      39.036  41.275  62.485  1.00  0.00           H  
ATOM   2632  CD2 LEU   168      39.721  41.006  59.251  1.00  0.00           C  
ATOM   2633 HD21 LEU   168      40.805  41.099  59.315  1.00  0.00           H  
ATOM   2634 HD22 LEU   168      39.524  40.282  58.460  1.00  0.00           H  
ATOM   2635 HD23 LEU   168      39.326  41.980  58.966  1.00  0.00           H  
ATOM   2636  C   LEU   168      40.787  37.010  60.482  1.00  0.00           C  
ATOM   2637  O   LEU   168      40.370  36.455  61.475  1.00  0.00           O  
ATOM   2638  N   PHE   169      41.981  36.826  59.940  1.00  0.00           N  
ATOM   2639  H   PHE   169      42.188  37.205  59.027  1.00  0.00           H  
ATOM   2640  CA  PHE   169      42.811  35.655  60.447  1.00  0.00           C  
ATOM   2641  HA  PHE   169      42.474  35.357  61.441  1.00  0.00           H  
ATOM   2642  CB  PHE   169      42.712  34.487  59.471  1.00  0.00           C  
ATOM   2643  HB2 PHE   169      43.182  34.729  58.518  1.00  0.00           H  
ATOM   2644  HB3 PHE   169      43.310  33.683  59.901  1.00  0.00           H  
ATOM   2645  CG  PHE   169      41.343  33.912  59.265  1.00  0.00           C  
ATOM   2646  CD1 PHE   169      40.411  34.501  58.357  1.00  0.00           C  
ATOM   2647  HD1 PHE   169      40.571  35.369  57.735  1.00  0.00           H  
ATOM   2648  CE1 PHE   169      39.070  34.101  58.294  1.00  0.00           C  
ATOM   2649  HE1 PHE   169      38.331  34.545  57.644  1.00  0.00           H  
ATOM   2650  CZ  PHE   169      38.683  32.977  59.023  1.00  0.00           C  
ATOM   2651  HZ  PHE   169      37.669  32.613  59.095  1.00  0.00           H  
ATOM   2652  CE2 PHE   169      39.599  32.422  59.980  1.00  0.00           C  
ATOM   2653  HE2 PHE   169      39.364  31.601  60.640  1.00  0.00           H  
ATOM   2654  CD2 PHE   169      40.916  32.861  60.117  1.00  0.00           C  
ATOM   2655  HD2 PHE   169      41.600  32.495  60.869  1.00  0.00           H  
ATOM   2656  C   PHE   169      44.330  35.966  60.517  1.00  0.00           C  
ATOM   2657  O   PHE   169      44.910  36.540  59.573  1.00  0.00           O  
ATOM   2658  N   ASP   170      45.017  35.632  61.563  1.00  0.00           N  
ATOM   2659  H   ASP   170      44.574  35.021  62.235  1.00  0.00           H  
ATOM   2660  CA  ASP   170      46.402  35.852  61.743  1.00  0.00           C  
ATOM   2661  HA  ASP   170      46.589  36.914  61.586  1.00  0.00           H  
ATOM   2662  CB  ASP   170      46.615  35.544  63.243  1.00  0.00           C  
ATOM   2663  HB2 ASP   170      45.863  36.053  63.845  1.00  0.00           H  
ATOM   2664  HB3 ASP   170      46.628  34.471  63.434  1.00  0.00           H  
ATOM   2665  CG  ASP   170      47.972  35.909  63.774  1.00  0.00           C  
ATOM   2666  OD1 ASP   170      48.337  35.827  64.963  1.00  0.00           O  
ATOM   2667  OD2 ASP   170      48.740  36.332  62.891  1.00  0.00           O  
ATOM   2668  C   ASP   170      47.131  34.958  60.648  1.00  0.00           C  
ATOM   2669  O   ASP   170      46.670  33.919  60.148  1.00  0.00           O  
ATOM   2670  N   LEU   171      48.255  35.460  60.155  1.00  0.00           N  
ATOM   2671  H   LEU   171      48.512  36.394  60.439  1.00  0.00           H  
ATOM   2672  CA  LEU   171      49.278  34.779  59.334  1.00  0.00           C  
ATOM   2673  HA  LEU   171      48.801  33.845  59.037  1.00  0.00           H  
ATOM   2674  CB  LEU   171      49.519  35.601  58.025  1.00  0.00           C  
ATOM   2675  HB2 LEU   171      49.677  36.624  58.366  1.00  0.00           H  
ATOM   2676  HB3 LEU   171      50.460  35.211  57.637  1.00  0.00           H  
ATOM   2677  CG  LEU   171      48.439  35.521  56.914  1.00  0.00           C  
ATOM   2678  HG  LEU   171      47.592  35.962  57.441  1.00  0.00           H  
ATOM   2679  CD1 LEU   171      48.749  36.649  55.762  1.00  0.00           C  
ATOM   2680 HD11 LEU   171      48.000  36.588  54.972  1.00  0.00           H  
ATOM   2681 HD12 LEU   171      48.772  37.648  56.197  1.00  0.00           H  
ATOM   2682 HD13 LEU   171      49.741  36.377  55.403  1.00  0.00           H  
ATOM   2683  CD2 LEU   171      48.369  34.147  56.289  1.00  0.00           C  
ATOM   2684 HD21 LEU   171      47.734  34.128  55.403  1.00  0.00           H  
ATOM   2685 HD22 LEU   171      49.342  33.738  56.019  1.00  0.00           H  
ATOM   2686 HD23 LEU   171      47.853  33.420  56.917  1.00  0.00           H  
ATOM   2687  C   LEU   171      50.625  34.459  60.034  1.00  0.00           C  
ATOM   2688  O   LEU   171      51.306  33.632  59.468  1.00  0.00           O  
ATOM   2689  N   LEU   172      50.876  34.937  61.264  1.00  0.00           N  
ATOM   2690  H   LEU   172      50.135  35.488  61.673  1.00  0.00           H  
ATOM   2691  CA  LEU   172      52.186  34.765  61.890  1.00  0.00           C  
ATOM   2692  HA  LEU   172      52.830  34.230  61.192  1.00  0.00           H  
ATOM   2693  CB  LEU   172      52.815  36.114  62.223  1.00  0.00           C  
ATOM   2694  HB2 LEU   172      52.123  36.601  62.910  1.00  0.00           H  
ATOM   2695  HB3 LEU   172      53.745  35.991  62.778  1.00  0.00           H  
ATOM   2696  CG  LEU   172      53.128  36.960  60.919  1.00  0.00           C  
ATOM   2697  HG  LEU   172      52.298  36.851  60.221  1.00  0.00           H  
ATOM   2698  CD1 LEU   172      53.264  38.432  61.269  1.00  0.00           C  
ATOM   2699 HD11 LEU   172      53.991  38.789  60.540  1.00  0.00           H  
ATOM   2700 HD12 LEU   172      52.296  38.929  61.331  1.00  0.00           H  
ATOM   2701 HD13 LEU   172      53.794  38.514  62.218  1.00  0.00           H  
ATOM   2702  CD2 LEU   172      54.340  36.276  60.317  1.00  0.00           C  
ATOM   2703 HD21 LEU   172      54.209  35.224  60.066  1.00  0.00           H  
ATOM   2704 HD22 LEU   172      54.640  36.730  59.372  1.00  0.00           H  
ATOM   2705 HD23 LEU   172      55.181  36.387  61.001  1.00  0.00           H  
ATOM   2706  C   LEU   172      52.052  33.895  63.221  1.00  0.00           C  
ATOM   2707  O   LEU   172      53.032  33.751  63.899  1.00  0.00           O  
ATOM   2708  N   ASN   173      50.857  33.347  63.485  1.00  0.00           N  
ATOM   2709  H   ASN   173      50.142  33.489  62.786  1.00  0.00           H  
ATOM   2710  CA  ASN   173      50.516  32.457  64.558  1.00  0.00           C  
ATOM   2711  HA  ASN   173      50.328  33.078  65.434  1.00  0.00           H  
ATOM   2712  CB  ASN   173      49.224  31.802  64.302  1.00  0.00           C  
ATOM   2713  HB2 ASN   173      49.019  31.095  65.106  1.00  0.00           H  
ATOM   2714  HB3 ASN   173      48.339  32.437  64.285  1.00  0.00           H  
ATOM   2715  CG  ASN   173      49.111  31.106  62.906  1.00  0.00           C  
ATOM   2716  OD1 ASN   173      49.145  31.664  61.842  1.00  0.00           O  
ATOM   2717  ND2 ASN   173      48.955  29.804  63.057  1.00  0.00           N  
ATOM   2718 HD21 ASN   173      48.705  29.291  62.223  1.00  0.00           H  
ATOM   2719 HD22 ASN   173      49.112  29.289  63.911  1.00  0.00           H  
ATOM   2720  C   ASN   173      51.612  31.338  64.808  1.00  0.00           C  
ATOM   2721  O   ASN   173      52.172  30.712  63.919  1.00  0.00           O  
ATOM   2722  N   PRO   174      51.865  31.003  66.102  1.00  0.00           N  
ATOM   2723  CD  PRO   174      51.193  31.375  67.292  1.00  0.00           C  
ATOM   2724  HD2 PRO   174      50.119  31.209  67.215  1.00  0.00           H  
ATOM   2725  HD3 PRO   174      51.572  32.358  67.571  1.00  0.00           H  
ATOM   2726  CG  PRO   174      51.705  30.498  68.400  1.00  0.00           C  
ATOM   2727  HG2 PRO   174      51.169  29.550  68.435  1.00  0.00           H  
ATOM   2728  HG3 PRO   174      51.596  31.032  69.344  1.00  0.00           H  
ATOM   2729  CB  PRO   174      53.147  30.262  68.045  1.00  0.00           C  
ATOM   2730  HB2 PRO   174      53.372  29.280  68.461  1.00  0.00           H  
ATOM   2731  HB3 PRO   174      53.795  31.005  68.510  1.00  0.00           H  
ATOM   2732  CA  PRO   174      53.123  30.417  66.497  1.00  0.00           C  
ATOM   2733  HA  PRO   174      53.930  31.096  66.222  1.00  0.00           H  
ATOM   2734  C   PRO   174      53.492  29.043  65.803  1.00  0.00           C  
ATOM   2735  O   PRO   174      54.668  28.836  65.491  1.00  0.00           O  
ATOM   2736  N   SER   175      52.524  28.130  65.509  1.00  0.00           N  
ATOM   2737  H   SER   175      51.602  28.386  65.833  1.00  0.00           H  
ATOM   2738  CA  SER   175      52.773  26.838  64.806  1.00  0.00           C  
ATOM   2739  HA  SER   175      53.707  26.378  65.130  1.00  0.00           H  
ATOM   2740  CB  SER   175      51.806  25.766  65.426  1.00  0.00           C  
ATOM   2741  HB2 SER   175      52.072  24.835  64.924  1.00  0.00           H  
ATOM   2742  HB3 SER   175      51.906  25.761  66.511  1.00  0.00           H  
ATOM   2743  OG  SER   175      50.474  26.057  65.086  1.00  0.00           O  
ATOM   2744  HG  SER   175      50.091  25.180  65.013  1.00  0.00           H  
ATOM   2745  C   SER   175      52.656  26.848  63.277  1.00  0.00           C  
ATOM   2746  O   SER   175      53.086  25.929  62.586  1.00  0.00           O  
ATOM   2747  N   SER   176      52.084  27.940  62.694  1.00  0.00           N  
ATOM   2748  H   SER   176      51.762  28.672  63.310  1.00  0.00           H  
ATOM   2749  CA  SER   176      51.591  28.058  61.308  1.00  0.00           C  
ATOM   2750  HA  SER   176      51.039  28.990  61.190  1.00  0.00           H  
ATOM   2751  CB  SER   176      52.774  28.140  60.358  1.00  0.00           C  
ATOM   2752  HB2 SER   176      53.157  27.120  60.394  1.00  0.00           H  
ATOM   2753  HB3 SER   176      52.529  28.304  59.309  1.00  0.00           H  
ATOM   2754  OG  SER   176      53.950  28.943  60.738  1.00  0.00           O  
ATOM   2755  HG  SER   176      53.626  29.839  60.860  1.00  0.00           H  
ATOM   2756  C   SER   176      50.620  27.041  60.850  1.00  0.00           C  
ATOM   2757  O   SER   176      50.494  26.895  59.629  1.00  0.00           O  
ATOM   2758  N   ASP   177      49.918  26.363  61.752  1.00  0.00           N  
ATOM   2759  H   ASP   177      50.338  26.350  62.670  1.00  0.00           H  
ATOM   2760  CA  ASP   177      48.655  25.682  61.456  1.00  0.00           C  
ATOM   2761  HA  ASP   177      48.943  25.219  60.512  1.00  0.00           H  
ATOM   2762  CB  ASP   177      48.402  24.490  62.465  1.00  0.00           C  
ATOM   2763  HB2 ASP   177      48.043  24.940  63.391  1.00  0.00           H  
ATOM   2764  HB3 ASP   177      47.589  23.881  62.069  1.00  0.00           H  
ATOM   2765  CG  ASP   177      49.603  23.659  62.807  1.00  0.00           C  
ATOM   2766  OD1 ASP   177      50.164  22.933  61.962  1.00  0.00           O  
ATOM   2767  OD2 ASP   177      50.072  23.685  63.926  1.00  0.00           O  
ATOM   2768  C   ASP   177      47.532  26.664  61.115  1.00  0.00           C  
ATOM   2769  O   ASP   177      47.685  27.844  61.285  1.00  0.00           O  
ATOM   2770  N   VAL   178      46.476  26.165  60.627  1.00  0.00           N  
ATOM   2771  H   VAL   178      46.516  25.208  60.306  1.00  0.00           H  
ATOM   2772  CA  VAL   178      45.184  26.801  60.289  1.00  0.00           C  
ATOM   2773  HA  VAL   178      45.480  27.639  59.658  1.00  0.00           H  
ATOM   2774  CB  VAL   178      44.277  25.861  59.460  1.00  0.00           C  
ATOM   2775  HB  VAL   178      43.372  26.449  59.307  1.00  0.00           H  
ATOM   2776  CG1 VAL   178      45.090  25.607  58.180  1.00  0.00           C  
ATOM   2777 HG11 VAL   178      44.538  25.138  57.365  1.00  0.00           H  
ATOM   2778 HG12 VAL   178      45.478  26.544  57.780  1.00  0.00           H  
ATOM   2779 HG13 VAL   178      45.894  24.882  58.305  1.00  0.00           H  
ATOM   2780  CG2 VAL   178      43.897  24.580  60.215  1.00  0.00           C  
ATOM   2781 HG21 VAL   178      44.818  24.274  60.713  1.00  0.00           H  
ATOM   2782 HG22 VAL   178      43.115  24.820  60.934  1.00  0.00           H  
ATOM   2783 HG23 VAL   178      43.497  23.806  59.560  1.00  0.00           H  
ATOM   2784  C   VAL   178      44.484  27.327  61.636  1.00  0.00           C  
ATOM   2785  O   VAL   178      44.342  26.523  62.535  1.00  0.00           O  
ATOM   2786  N   SER   179      44.010  28.586  61.601  1.00  0.00           N  
ATOM   2787  H   SER   179      44.155  29.093  60.740  1.00  0.00           H  
ATOM   2788  CA  SER   179      43.627  29.432  62.839  1.00  0.00           C  
ATOM   2789  HA  SER   179      43.721  28.837  63.747  1.00  0.00           H  
ATOM   2790  CB  SER   179      44.639  30.534  63.016  1.00  0.00           C  
ATOM   2791  HB2 SER   179      44.364  31.106  63.902  1.00  0.00           H  
ATOM   2792  HB3 SER   179      45.594  30.029  63.162  1.00  0.00           H  
ATOM   2793  OG  SER   179      44.569  31.506  61.960  1.00  0.00           O  
ATOM   2794  HG  SER   179      44.003  32.206  62.292  1.00  0.00           H  
ATOM   2795  C   SER   179      42.212  30.021  62.865  1.00  0.00           C  
ATOM   2796  O   SER   179      41.517  30.102  61.847  1.00  0.00           O  
ATOM   2797  N   GLU   180      41.733  30.547  64.022  1.00  0.00           N  
ATOM   2798  H   GLU   180      42.453  30.636  64.725  1.00  0.00           H  
ATOM   2799  CA  GLU   180      40.395  31.054  64.301  1.00  0.00           C  
ATOM   2800  HA  GLU   180      39.638  30.562  63.690  1.00  0.00           H  
ATOM   2801  CB  GLU   180      40.027  30.720  65.757  1.00  0.00           C  
ATOM   2802  HB2 GLU   180      40.275  29.679  65.963  1.00  0.00           H  
ATOM   2803  HB3 GLU   180      40.706  31.313  66.368  1.00  0.00           H  
ATOM   2804  CG  GLU   180      38.621  31.032  66.211  1.00  0.00           C  
ATOM   2805  HG2 GLU   180      38.517  30.820  67.275  1.00  0.00           H  
ATOM   2806  HG3 GLU   180      38.520  32.117  66.173  1.00  0.00           H  
ATOM   2807  CD  GLU   180      37.483  30.475  65.444  1.00  0.00           C  
ATOM   2808  OE1 GLU   180      36.505  30.018  66.093  1.00  0.00           O  
ATOM   2809  OE2 GLU   180      37.367  30.589  64.200  1.00  0.00           O  
ATOM   2810  C   GLU   180      40.200  32.546  64.048  1.00  0.00           C  
ATOM   2811  O   GLU   180      41.054  33.450  64.175  1.00  0.00           O  
ATOM   2812  N   ARG   181      39.035  32.811  63.532  1.00  0.00           N  
ATOM   2813  H   ARG   181      38.428  32.020  63.372  1.00  0.00           H  
ATOM   2814  CA  ARG   181      38.483  34.171  63.360  1.00  0.00           C  
ATOM   2815  HA  ARG   181      38.919  34.587  62.453  1.00  0.00           H  
ATOM   2816  CB  ARG   181      36.997  34.088  63.057  1.00  0.00           C  
ATOM   2817  HB2 ARG   181      36.531  33.840  64.011  1.00  0.00           H  
ATOM   2818  HB3 ARG   181      36.705  35.086  62.733  1.00  0.00           H  
ATOM   2819  CG  ARG   181      36.594  33.005  62.070  1.00  0.00           C  
ATOM   2820  HG2 ARG   181      36.694  33.360  61.044  1.00  0.00           H  
ATOM   2821  HG3 ARG   181      37.262  32.144  62.087  1.00  0.00           H  
ATOM   2822  CD  ARG   181      35.140  32.601  62.300  1.00  0.00           C  
ATOM   2823  HD2 ARG   181      34.541  33.510  62.250  1.00  0.00           H  
ATOM   2824  HD3 ARG   181      34.732  32.101  61.422  1.00  0.00           H  
ATOM   2825  NE  ARG   181      34.939  31.719  63.432  1.00  0.00           N  
ATOM   2826  HE  ARG   181      35.721  31.386  63.978  1.00  0.00           H  
ATOM   2827  CZ  ARG   181      33.798  31.336  63.994  1.00  0.00           C  
ATOM   2828  NH1 ARG   181      32.612  31.647  63.547  1.00  0.00           N  
ATOM   2829 HH11 ARG   181      32.596  32.116  62.653  1.00  0.00           H  
ATOM   2830 HH12 ARG   181      31.754  31.313  63.962  1.00  0.00           H  
ATOM   2831  NH2 ARG   181      33.774  30.649  65.090  1.00  0.00           N  
ATOM   2832 HH21 ARG   181      34.687  30.640  65.523  1.00  0.00           H  
ATOM   2833 HH22 ARG   181      32.919  30.377  65.552  1.00  0.00           H  
ATOM   2834  C   ARG   181      38.707  35.117  64.514  1.00  0.00           C  
ATOM   2835  O   ARG   181      38.127  34.977  65.597  1.00  0.00           O  
ATOM   2836  N   LEU   182      39.391  36.239  64.237  1.00  0.00           N  
ATOM   2837  H   LEU   182      39.798  36.205  63.314  1.00  0.00           H  
ATOM   2838  CA  LEU   182      39.558  37.513  65.069  1.00  0.00           C  
ATOM   2839  HA  LEU   182      39.753  37.184  66.090  1.00  0.00           H  
ATOM   2840  CB  LEU   182      40.745  38.326  64.581  1.00  0.00           C  
ATOM   2841  HB2 LEU   182      40.368  38.858  63.708  1.00  0.00           H  
ATOM   2842  HB3 LEU   182      40.942  39.130  65.290  1.00  0.00           H  
ATOM   2843  CG  LEU   182      42.049  37.401  64.375  1.00  0.00           C  
ATOM   2844  HG  LEU   182      41.954  36.414  63.922  1.00  0.00           H  
ATOM   2845  CD1 LEU   182      43.029  38.191  63.548  1.00  0.00           C  
ATOM   2846 HD11 LEU   182      43.415  39.087  64.033  1.00  0.00           H  
ATOM   2847 HD12 LEU   182      43.751  37.497  63.117  1.00  0.00           H  
ATOM   2848 HD13 LEU   182      42.404  38.469  62.700  1.00  0.00           H  
ATOM   2849  CD2 LEU   182      42.555  37.085  65.786  1.00  0.00           C  
ATOM   2850 HD21 LEU   182      43.500  36.541  65.794  1.00  0.00           H  
ATOM   2851 HD22 LEU   182      42.887  37.998  66.281  1.00  0.00           H  
ATOM   2852 HD23 LEU   182      41.800  36.617  66.418  1.00  0.00           H  
ATOM   2853  C   LEU   182      38.338  38.400  65.085  1.00  0.00           C  
ATOM   2854  O   LEU   182      37.519  38.226  64.164  1.00  0.00           O  
ATOM   2855  N   GLN   183      38.246  39.422  65.986  1.00  0.00           N  
ATOM   2856  H   GLN   183      38.966  39.587  66.674  1.00  0.00           H  
ATOM   2857  CA  GLN   183      37.073  40.312  65.909  1.00  0.00           C  
ATOM   2858  HA  GLN   183      36.874  40.367  64.839  1.00  0.00           H  
ATOM   2859  CB  GLN   183      35.877  39.743  66.636  1.00  0.00           C  
ATOM   2860  HB2 GLN   183      35.978  38.687  66.386  1.00  0.00           H  
ATOM   2861  HB3 GLN   183      36.156  39.897  67.678  1.00  0.00           H  
ATOM   2862  CG  GLN   183      34.381  40.125  66.337  1.00  0.00           C  
ATOM   2863  HG2 GLN   183      33.769  39.632  67.092  1.00  0.00           H  
ATOM   2864  HG3 GLN   183      34.118  41.178  66.435  1.00  0.00           H  
ATOM   2865  CD  GLN   183      33.958  39.771  64.921  1.00  0.00           C  
ATOM   2866  OE1 GLN   183      34.406  40.320  63.948  1.00  0.00           O  
ATOM   2867  NE2 GLN   183      32.928  38.992  64.958  1.00  0.00           N  
ATOM   2868 HE21 GLN   183      32.673  38.514  65.810  1.00  0.00           H  
ATOM   2869 HE22 GLN   183      32.756  38.603  64.042  1.00  0.00           H  
ATOM   2870  C   GLN   183      37.505  41.742  66.256  1.00  0.00           C  
ATOM   2871  O   GLN   183      38.320  41.886  67.148  1.00  0.00           O  
ATOM   2872  N   MET   184      36.772  42.720  65.720  1.00  0.00           N  
ATOM   2873  H   MET   184      36.233  42.494  64.897  1.00  0.00           H  
ATOM   2874  CA  MET   184      37.160  44.129  65.872  1.00  0.00           C  
ATOM   2875  HA  MET   184      38.070  44.234  66.462  1.00  0.00           H  
ATOM   2876  CB  MET   184      37.333  44.712  64.460  1.00  0.00           C  
ATOM   2877  HB2 MET   184      37.942  45.606  64.594  1.00  0.00           H  
ATOM   2878  HB3 MET   184      37.941  44.098  63.797  1.00  0.00           H  
ATOM   2879  CG  MET   184      36.052  45.072  63.698  1.00  0.00           C  
ATOM   2880  HG2 MET   184      35.416  45.720  64.300  1.00  0.00           H  
ATOM   2881  HG3 MET   184      36.461  45.731  62.931  1.00  0.00           H  
ATOM   2882  SD  MET   184      35.154  43.658  63.082  1.00  0.00           S  
ATOM   2883  CE  MET   184      33.501  44.219  63.492  1.00  0.00           C  
ATOM   2884  HE1 MET   184      33.386  45.290  63.329  1.00  0.00           H  
ATOM   2885  HE2 MET   184      32.810  43.801  62.759  1.00  0.00           H  
ATOM   2886  HE3 MET   184      33.149  43.855  64.457  1.00  0.00           H  
ATOM   2887  C   MET   184      36.129  44.923  66.742  1.00  0.00           C  
ATOM   2888  O   MET   184      35.072  44.352  66.992  1.00  0.00           O  
ATOM   2889  N   PHE   185      36.462  46.149  67.114  1.00  0.00           N  
ATOM   2890  H   PHE   185      37.416  46.444  66.958  1.00  0.00           H  
ATOM   2891  CA  PHE   185      35.673  47.178  67.752  1.00  0.00           C  
ATOM   2892  HA  PHE   185      34.699  47.188  67.263  1.00  0.00           H  
ATOM   2893  CB  PHE   185      35.592  46.738  69.236  1.00  0.00           C  
ATOM   2894  HB2 PHE   185      34.874  47.392  69.730  1.00  0.00           H  
ATOM   2895  HB3 PHE   185      35.112  45.759  69.220  1.00  0.00           H  
ATOM   2896  CG  PHE   185      36.962  46.729  69.937  1.00  0.00           C  
ATOM   2897  CD1 PHE   185      37.496  47.878  70.554  1.00  0.00           C  
ATOM   2898  HD1 PHE   185      36.910  48.782  70.623  1.00  0.00           H  
ATOM   2899  CE1 PHE   185      38.704  47.862  71.228  1.00  0.00           C  
ATOM   2900  HE1 PHE   185      39.053  48.835  71.540  1.00  0.00           H  
ATOM   2901  CZ  PHE   185      39.425  46.645  71.294  1.00  0.00           C  
ATOM   2902  HZ  PHE   185      40.333  46.597  71.877  1.00  0.00           H  
ATOM   2903  CE2 PHE   185      38.927  45.548  70.687  1.00  0.00           C  
ATOM   2904  HE2 PHE   185      39.496  44.630  70.728  1.00  0.00           H  
ATOM   2905  CD2 PHE   185      37.709  45.507  69.975  1.00  0.00           C  
ATOM   2906  HD2 PHE   185      37.287  44.702  69.392  1.00  0.00           H  
ATOM   2907  C   PHE   185      36.199  48.616  67.539  1.00  0.00           C  
ATOM   2908  O   PHE   185      37.376  48.757  67.174  1.00  0.00           O  
ATOM   2909  N   ASP   186      35.392  49.613  67.780  1.00  0.00           N  
ATOM   2910  H   ASP   186      34.520  49.344  68.213  1.00  0.00           H  
ATOM   2911  CA  ASP   186      35.727  51.055  67.659  1.00  0.00           C  
ATOM   2912  HA  ASP   186      36.422  51.214  66.835  1.00  0.00           H  
ATOM   2913  CB  ASP   186      34.534  51.948  67.401  1.00  0.00           C  
ATOM   2914  HB2 ASP   186      33.805  51.816  68.200  1.00  0.00           H  
ATOM   2915  HB3 ASP   186      34.968  52.948  67.410  1.00  0.00           H  
ATOM   2916  CG  ASP   186      33.879  51.752  66.018  1.00  0.00           C  
ATOM   2917  OD1 ASP   186      32.810  52.351  65.828  1.00  0.00           O  
ATOM   2918  OD2 ASP   186      34.451  51.017  65.105  1.00  0.00           O  
ATOM   2919  C   ASP   186      36.499  51.506  68.917  1.00  0.00           C  
ATOM   2920  O   ASP   186      36.207  51.074  70.044  1.00  0.00           O  
ATOM   2921  N   ASP   187      37.489  52.416  68.743  1.00  0.00           N  
ATOM   2922  H   ASP   187      37.612  52.812  67.822  1.00  0.00           H  
ATOM   2923  CA  ASP   187      38.512  52.778  69.818  1.00  0.00           C  
ATOM   2924  HA  ASP   187      38.825  51.829  70.251  1.00  0.00           H  
ATOM   2925  CB  ASP   187      39.760  53.287  69.162  1.00  0.00           C  
ATOM   2926  HB2 ASP   187      40.075  52.496  68.481  1.00  0.00           H  
ATOM   2927  HB3 ASP   187      39.405  54.183  68.653  1.00  0.00           H  
ATOM   2928  CG  ASP   187      40.985  53.699  69.969  1.00  0.00           C  
ATOM   2929  OD1 ASP   187      40.884  54.041  71.165  1.00  0.00           O  
ATOM   2930  OD2 ASP   187      42.091  53.713  69.400  1.00  0.00           O  
ATOM   2931  C   ASP   187      37.979  53.738  70.931  1.00  0.00           C  
ATOM   2932  O   ASP   187      37.680  54.874  70.598  1.00  0.00           O  
ATOM   2933  N   PRO   188      37.927  53.306  72.214  1.00  0.00           N  
ATOM   2934  CD  PRO   188      38.157  51.960  72.640  1.00  0.00           C  
ATOM   2935  HD2 PRO   188      39.053  51.589  72.142  1.00  0.00           H  
ATOM   2936  HD3 PRO   188      37.293  51.338  72.408  1.00  0.00           H  
ATOM   2937  CG  PRO   188      38.356  52.122  74.135  1.00  0.00           C  
ATOM   2938  HG2 PRO   188      39.434  52.281  74.168  1.00  0.00           H  
ATOM   2939  HG3 PRO   188      37.959  51.225  74.611  1.00  0.00           H  
ATOM   2940  CB  PRO   188      37.568  53.273  74.678  1.00  0.00           C  
ATOM   2941  HB2 PRO   188      38.247  53.688  75.423  1.00  0.00           H  
ATOM   2942  HB3 PRO   188      36.608  52.912  75.048  1.00  0.00           H  
ATOM   2943  CA  PRO   188      37.440  54.104  73.411  1.00  0.00           C  
ATOM   2944  HA  PRO   188      36.393  54.396  73.329  1.00  0.00           H  
ATOM   2945  C   PRO   188      38.218  55.505  73.552  1.00  0.00           C  
ATOM   2946  O   PRO   188      37.729  56.357  74.364  1.00  0.00           O  
ATOM   2947  N   ARG   189      39.345  55.670  72.878  1.00  0.00           N  
ATOM   2948  H   ARG   189      39.648  54.892  72.310  1.00  0.00           H  
ATOM   2949  CA  ARG   189      40.290  56.812  73.067  1.00  0.00           C  
ATOM   2950  HA  ARG   189      39.889  57.503  73.808  1.00  0.00           H  
ATOM   2951  CB  ARG   189      41.604  56.248  73.664  1.00  0.00           C  
ATOM   2952  HB2 ARG   189      41.426  55.872  74.671  1.00  0.00           H  
ATOM   2953  HB3 ARG   189      41.924  55.390  73.073  1.00  0.00           H  
ATOM   2954  CG  ARG   189      42.627  57.384  73.749  1.00  0.00           C  
ATOM   2955  HG2 ARG   189      43.169  57.298  72.806  1.00  0.00           H  
ATOM   2956  HG3 ARG   189      42.016  58.285  73.802  1.00  0.00           H  
ATOM   2957  CD  ARG   189      43.627  57.238  74.919  1.00  0.00           C  
ATOM   2958  HD2 ARG   189      43.189  57.520  75.877  1.00  0.00           H  
ATOM   2959  HD3 ARG   189      43.854  56.192  75.127  1.00  0.00           H  
ATOM   2960  NE  ARG   189      44.858  58.016  74.754  1.00  0.00           N  
ATOM   2961  HE  ARG   189      45.634  57.527  74.332  1.00  0.00           H  
ATOM   2962  CZ  ARG   189      45.051  59.307  74.959  1.00  0.00           C  
ATOM   2963  NH1 ARG   189      44.133  60.028  75.455  1.00  0.00           N  
ATOM   2964 HH11 ARG   189      43.429  59.498  75.949  1.00  0.00           H  
ATOM   2965 HH12 ARG   189      44.211  61.034  75.493  1.00  0.00           H  
ATOM   2966  NH2 ARG   189      46.157  59.871  74.801  1.00  0.00           N  
ATOM   2967 HH21 ARG   189      47.013  59.341  74.720  1.00  0.00           H  
ATOM   2968 HH22 ARG   189      46.230  60.864  74.966  1.00  0.00           H  
ATOM   2969  C   ARG   189      40.433  57.748  71.809  1.00  0.00           C  
ATOM   2970  O   ARG   189      40.280  58.989  71.901  1.00  0.00           O  
ATOM   2971  N   ASN   190      40.753  57.159  70.654  1.00  0.00           N  
ATOM   2972  H   ASN   190      40.788  56.151  70.708  1.00  0.00           H  
ATOM   2973  CA  ASN   190      41.358  57.812  69.536  1.00  0.00           C  
ATOM   2974  HA  ASN   190      41.800  58.720  69.945  1.00  0.00           H  
ATOM   2975  CB  ASN   190      42.463  56.989  68.931  1.00  0.00           C  
ATOM   2976  HB2 ASN   190      41.925  56.096  68.613  1.00  0.00           H  
ATOM   2977  HB3 ASN   190      42.861  57.495  68.051  1.00  0.00           H  
ATOM   2978  CG  ASN   190      43.538  56.726  69.970  1.00  0.00           C  
ATOM   2979  OD1 ASN   190      44.474  57.507  70.242  1.00  0.00           O  
ATOM   2980  ND2 ASN   190      43.452  55.661  70.643  1.00  0.00           N  
ATOM   2981 HD21 ASN   190      44.133  55.497  71.371  1.00  0.00           H  
ATOM   2982 HD22 ASN   190      42.955  54.880  70.239  1.00  0.00           H  
ATOM   2983  C   ASN   190      40.136  58.183  68.599  1.00  0.00           C  
ATOM   2984  O   ASN   190      39.176  57.398  68.437  1.00  0.00           O  
ATOM   2985  N   LYS   191      40.240  59.391  67.958  1.00  0.00           N  
ATOM   2986  H   LYS   191      41.118  59.871  68.091  1.00  0.00           H  
ATOM   2987  CA  LYS   191      39.116  59.921  67.163  1.00  0.00           C  
ATOM   2988  HA  LYS   191      38.182  59.737  67.694  1.00  0.00           H  
ATOM   2989  CB  LYS   191      39.320  61.415  66.873  1.00  0.00           C  
ATOM   2990  HB2 LYS   191      40.335  61.466  66.479  1.00  0.00           H  
ATOM   2991  HB3 LYS   191      38.635  61.770  66.104  1.00  0.00           H  
ATOM   2992  CG  LYS   191      39.057  62.386  68.074  1.00  0.00           C  
ATOM   2993  HG2 LYS   191      37.986  62.439  68.269  1.00  0.00           H  
ATOM   2994  HG3 LYS   191      39.445  61.878  68.957  1.00  0.00           H  
ATOM   2995  CD  LYS   191      39.757  63.706  67.757  1.00  0.00           C  
ATOM   2996  HD2 LYS   191      39.545  63.909  66.707  1.00  0.00           H  
ATOM   2997  HD3 LYS   191      39.338  64.474  68.407  1.00  0.00           H  
ATOM   2998  CE  LYS   191      41.249  63.712  67.831  1.00  0.00           C  
ATOM   2999  HE2 LYS   191      41.755  63.013  67.165  1.00  0.00           H  
ATOM   3000  HE3 LYS   191      41.599  64.685  67.488  1.00  0.00           H  
ATOM   3001  NZ  LYS   191      41.741  63.540  69.177  1.00  0.00           N  
ATOM   3002  HZ1 LYS   191      42.688  63.870  69.292  1.00  0.00           H  
ATOM   3003  HZ2 LYS   191      41.126  64.060  69.786  1.00  0.00           H  
ATOM   3004  HZ3 LYS   191      41.745  62.587  69.511  1.00  0.00           H  
ATOM   3005  C   LYS   191      39.029  59.182  65.771  1.00  0.00           C  
ATOM   3006  O   LYS   191      39.957  59.227  65.028  1.00  0.00           O  
ATOM   3007  N   ARG   192      37.958  58.399  65.550  1.00  0.00           N  
ATOM   3008  H   ARG   192      37.199  58.409  66.216  1.00  0.00           H  
ATOM   3009  CA  ARG   192      37.739  57.468  64.417  1.00  0.00           C  
ATOM   3010  HA  ARG   192      36.722  57.130  64.619  1.00  0.00           H  
ATOM   3011  CB  ARG   192      37.653  58.294  63.109  1.00  0.00           C  
ATOM   3012  HB2 ARG   192      37.286  59.302  63.304  1.00  0.00           H  
ATOM   3013  HB3 ARG   192      38.708  58.342  62.839  1.00  0.00           H  
ATOM   3014  CG  ARG   192      36.776  57.545  62.093  1.00  0.00           C  
ATOM   3015  HG2 ARG   192      37.468  56.861  61.602  1.00  0.00           H  
ATOM   3016  HG3 ARG   192      35.947  57.059  62.608  1.00  0.00           H  
ATOM   3017  CD  ARG   192      36.137  58.475  61.005  1.00  0.00           C  
ATOM   3018  HD2 ARG   192      35.393  57.915  60.438  1.00  0.00           H  
ATOM   3019  HD3 ARG   192      35.736  59.348  61.520  1.00  0.00           H  
ATOM   3020  NE  ARG   192      37.212  58.936  60.095  1.00  0.00           N  
ATOM   3021  HE  ARG   192      38.105  58.470  60.162  1.00  0.00           H  
ATOM   3022  CZ  ARG   192      37.270  59.949  59.227  1.00  0.00           C  
ATOM   3023  NH1 ARG   192      36.195  60.626  58.807  1.00  0.00           N  
ATOM   3024 HH11 ARG   192      35.301  60.297  59.144  1.00  0.00           H  
ATOM   3025 HH12 ARG   192      36.323  61.463  58.256  1.00  0.00           H  
ATOM   3026  NH2 ARG   192      38.368  60.258  58.604  1.00  0.00           N  
ATOM   3027 HH21 ARG   192      39.079  59.540  58.578  1.00  0.00           H  
ATOM   3028 HH22 ARG   192      38.318  60.949  57.869  1.00  0.00           H  
ATOM   3029  C   ARG   192      38.603  56.221  64.452  1.00  0.00           C  
ATOM   3030  O   ARG   192      38.703  55.588  63.410  1.00  0.00           O  
ATOM   3031  N   GLY   193      39.211  55.894  65.572  1.00  0.00           N  
ATOM   3032  H   GLY   193      38.988  56.504  66.346  1.00  0.00           H  
ATOM   3033  CA  GLY   193      39.966  54.751  65.825  1.00  0.00           C  
ATOM   3034  HA2 GLY   193      40.728  54.616  65.057  1.00  0.00           H  
ATOM   3035  HA3 GLY   193      40.543  54.876  66.741  1.00  0.00           H  
ATOM   3036  C   GLY   193      39.278  53.440  65.807  1.00  0.00           C  
ATOM   3037  O   GLY   193      38.017  53.352  65.822  1.00  0.00           O  
ATOM   3038  N   VAL   194      40.120  52.346  65.636  1.00  0.00           N  
ATOM   3039  H   VAL   194      41.087  52.553  65.431  1.00  0.00           H  
ATOM   3040  CA  VAL   194      39.712  50.912  65.465  1.00  0.00           C  
ATOM   3041  HA  VAL   194      38.884  50.693  66.139  1.00  0.00           H  
ATOM   3042  CB  VAL   194      39.293  50.603  63.947  1.00  0.00           C  
ATOM   3043  HB  VAL   194      38.271  50.980  63.916  1.00  0.00           H  
ATOM   3044  CG1 VAL   194      40.245  51.292  62.977  1.00  0.00           C  
ATOM   3045 HG11 VAL   194      40.031  50.982  61.954  1.00  0.00           H  
ATOM   3046 HG12 VAL   194      39.970  52.343  63.064  1.00  0.00           H  
ATOM   3047 HG13 VAL   194      41.293  51.089  63.199  1.00  0.00           H  
ATOM   3048  CG2 VAL   194      39.372  49.119  63.643  1.00  0.00           C  
ATOM   3049 HG21 VAL   194      38.799  48.931  62.735  1.00  0.00           H  
ATOM   3050 HG22 VAL   194      40.393  48.841  63.383  1.00  0.00           H  
ATOM   3051 HG23 VAL   194      38.915  48.416  64.340  1.00  0.00           H  
ATOM   3052  C   VAL   194      40.832  49.979  65.978  1.00  0.00           C  
ATOM   3053  O   VAL   194      42.022  50.219  65.721  1.00  0.00           O  
ATOM   3054  N   ILE   195      40.405  48.833  66.573  1.00  0.00           N  
ATOM   3055  H   ILE   195      39.401  48.736  66.529  1.00  0.00           H  
ATOM   3056  CA  ILE   195      41.228  47.839  67.187  1.00  0.00           C  
ATOM   3057  HA  ILE   195      42.268  47.882  66.864  1.00  0.00           H  
ATOM   3058  CB  ILE   195      41.356  48.129  68.712  1.00  0.00           C  
ATOM   3059  HB  ILE   195      40.327  48.249  69.050  1.00  0.00           H  
ATOM   3060  CG2 ILE   195      42.094  47.080  69.569  1.00  0.00           C  
ATOM   3061 HG21 ILE   195      42.129  47.327  70.630  1.00  0.00           H  
ATOM   3062 HG22 ILE   195      41.604  46.117  69.427  1.00  0.00           H  
ATOM   3063 HG23 ILE   195      43.152  46.996  69.323  1.00  0.00           H  
ATOM   3064  CG1 ILE   195      41.969  49.541  68.906  1.00  0.00           C  
ATOM   3065 HG12 ILE   195      42.903  49.476  68.348  1.00  0.00           H  
ATOM   3066 HG13 ILE   195      41.309  50.217  68.362  1.00  0.00           H  
ATOM   3067  CD1 ILE   195      42.216  50.021  70.302  1.00  0.00           C  
ATOM   3068 HD11 ILE   195      41.277  50.216  70.820  1.00  0.00           H  
ATOM   3069 HD12 ILE   195      42.737  49.352  70.987  1.00  0.00           H  
ATOM   3070 HD13 ILE   195      42.845  50.909  70.241  1.00  0.00           H  
ATOM   3071  C   ILE   195      40.635  46.416  66.961  1.00  0.00           C  
ATOM   3072  O   ILE   195      39.442  46.306  66.752  1.00  0.00           O  
ATOM   3073  N   ILE   196      41.555  45.441  66.835  1.00  0.00           N  
ATOM   3074  H   ILE   196      42.538  45.638  66.957  1.00  0.00           H  
ATOM   3075  CA  ILE   196      41.206  43.969  66.782  1.00  0.00           C  
ATOM   3076  HA  ILE   196      40.121  43.888  66.715  1.00  0.00           H  
ATOM   3077  CB  ILE   196      41.795  43.403  65.391  1.00  0.00           C  
ATOM   3078  HB  ILE   196      42.862  43.373  65.608  1.00  0.00           H  
ATOM   3079  CG2 ILE   196      41.362  41.996  65.059  1.00  0.00           C  
ATOM   3080 HG21 ILE   196      40.374  42.001  64.600  1.00  0.00           H  
ATOM   3081 HG22 ILE   196      42.013  41.693  64.238  1.00  0.00           H  
ATOM   3082 HG23 ILE   196      41.472  41.269  65.863  1.00  0.00           H  
ATOM   3083  CG1 ILE   196      41.565  44.138  64.000  1.00  0.00           C  
ATOM   3084 HG12 ILE   196      41.780  43.510  63.136  1.00  0.00           H  
ATOM   3085 HG13 ILE   196      40.512  44.396  63.887  1.00  0.00           H  
ATOM   3086  CD1 ILE   196      42.518  45.355  63.814  1.00  0.00           C  
ATOM   3087 HD11 ILE   196      42.236  46.208  64.432  1.00  0.00           H  
ATOM   3088 HD12 ILE   196      43.542  45.158  64.132  1.00  0.00           H  
ATOM   3089 HD13 ILE   196      42.467  45.628  62.761  1.00  0.00           H  
ATOM   3090  C   ILE   196      41.618  43.204  68.036  1.00  0.00           C  
ATOM   3091  O   ILE   196      42.772  43.258  68.443  1.00  0.00           O  
ATOM   3092  N   LYS   197      40.742  42.302  68.564  1.00  0.00           N  
ATOM   3093  H   LYS   197      39.810  42.271  68.177  1.00  0.00           H  
ATOM   3094  CA  LYS   197      40.965  41.496  69.778  1.00  0.00           C  
ATOM   3095  HA  LYS   197      41.565  42.050  70.499  1.00  0.00           H  
ATOM   3096  CB  LYS   197      39.538  41.124  70.400  1.00  0.00           C  
ATOM   3097  HB2 LYS   197      39.007  42.063  70.560  1.00  0.00           H  
ATOM   3098  HB3 LYS   197      38.956  40.660  69.604  1.00  0.00           H  
ATOM   3099  CG  LYS   197      39.652  40.373  71.794  1.00  0.00           C  
ATOM   3100  HG2 LYS   197      40.251  39.470  71.673  1.00  0.00           H  
ATOM   3101  HG3 LYS   197      40.252  41.042  72.410  1.00  0.00           H  
ATOM   3102  CD  LYS   197      38.256  40.068  72.396  1.00  0.00           C  
ATOM   3103  HD2 LYS   197      38.431  39.774  73.431  1.00  0.00           H  
ATOM   3104  HD3 LYS   197      37.736  41.025  72.447  1.00  0.00           H  
ATOM   3105  CE  LYS   197      37.634  38.945  71.638  1.00  0.00           C  
ATOM   3106  HE2 LYS   197      37.620  39.194  70.577  1.00  0.00           H  
ATOM   3107  HE3 LYS   197      38.247  38.047  71.707  1.00  0.00           H  
ATOM   3108  NZ  LYS   197      36.189  38.786  72.046  1.00  0.00           N  
ATOM   3109  HZ1 LYS   197      35.614  39.579  71.797  1.00  0.00           H  
ATOM   3110  HZ2 LYS   197      35.725  38.043  71.543  1.00  0.00           H  
ATOM   3111  HZ3 LYS   197      36.106  38.557  73.026  1.00  0.00           H  
ATOM   3112  C   LYS   197      41.892  40.324  69.417  1.00  0.00           C  
ATOM   3113  O   LYS   197      41.780  39.803  68.273  1.00  0.00           O  
ATOM   3114  N   GLY   198      42.798  40.028  70.341  1.00  0.00           N  
ATOM   3115  H   GLY   198      42.815  40.478  71.245  1.00  0.00           H  
ATOM   3116  CA  GLY   198      43.635  38.872  70.176  1.00  0.00           C  
ATOM   3117  HA2 GLY   198      44.020  38.500  71.125  1.00  0.00           H  
ATOM   3118  HA3 GLY   198      43.070  38.025  69.786  1.00  0.00           H  
ATOM   3119  C   GLY   198      44.702  39.004  69.159  1.00  0.00           C  
ATOM   3120  O   GLY   198      45.699  38.339  69.323  1.00  0.00           O  
ATOM   3121  N   LEU   199      44.516  39.799  68.116  1.00  0.00           N  
ATOM   3122  H   LEU   199      43.575  40.144  67.990  1.00  0.00           H  
ATOM   3123  CA  LEU   199      45.631  40.267  67.271  1.00  0.00           C  
ATOM   3124  HA  LEU   199      46.309  39.451  67.022  1.00  0.00           H  
ATOM   3125  CB  LEU   199      45.071  41.036  66.066  1.00  0.00           C  
ATOM   3126  HB2 LEU   199      44.382  40.439  65.470  1.00  0.00           H  
ATOM   3127  HB3 LEU   199      44.589  41.925  66.472  1.00  0.00           H  
ATOM   3128  CG  LEU   199      46.201  41.526  65.109  1.00  0.00           C  
ATOM   3129  HG  LEU   199      46.991  41.989  65.700  1.00  0.00           H  
ATOM   3130  CD1 LEU   199      46.844  40.400  64.256  1.00  0.00           C  
ATOM   3131 HD11 LEU   199      46.014  39.895  63.761  1.00  0.00           H  
ATOM   3132 HD12 LEU   199      47.464  40.719  63.418  1.00  0.00           H  
ATOM   3133 HD13 LEU   199      47.429  39.665  64.808  1.00  0.00           H  
ATOM   3134  CD2 LEU   199      45.742  42.550  64.138  1.00  0.00           C  
ATOM   3135 HD21 LEU   199      46.526  42.614  63.384  1.00  0.00           H  
ATOM   3136 HD22 LEU   199      44.885  42.097  63.640  1.00  0.00           H  
ATOM   3137 HD23 LEU   199      45.414  43.445  64.666  1.00  0.00           H  
ATOM   3138  C   LEU   199      46.520  41.139  68.081  1.00  0.00           C  
ATOM   3139  O   LEU   199      46.047  42.050  68.785  1.00  0.00           O  
ATOM   3140  N   GLU   200      47.821  40.909  67.968  1.00  0.00           N  
ATOM   3141  H   GLU   200      48.144  40.129  67.414  1.00  0.00           H  
ATOM   3142  CA  GLU   200      48.767  41.964  68.398  1.00  0.00           C  
ATOM   3143  HA  GLU   200      48.203  42.891  68.509  1.00  0.00           H  
ATOM   3144  CB  GLU   200      49.570  41.577  69.633  1.00  0.00           C  
ATOM   3145  HB2 GLU   200      49.904  40.548  69.497  1.00  0.00           H  
ATOM   3146  HB3 GLU   200      50.470  42.176  69.770  1.00  0.00           H  
ATOM   3147  CG  GLU   200      48.867  41.772  70.965  1.00  0.00           C  
ATOM   3148  HG2 GLU   200      47.910  41.252  70.993  1.00  0.00           H  
ATOM   3149  HG3 GLU   200      49.540  41.428  71.751  1.00  0.00           H  
ATOM   3150  CD  GLU   200      48.502  43.243  71.214  1.00  0.00           C  
ATOM   3151  OE1 GLU   200      47.676  43.445  72.117  1.00  0.00           O  
ATOM   3152  OE2 GLU   200      49.075  44.134  70.545  1.00  0.00           O  
ATOM   3153  C   GLU   200      49.911  42.126  67.299  1.00  0.00           C  
ATOM   3154  O   GLU   200      50.387  41.159  66.810  1.00  0.00           O  
ATOM   3155  N   GLU   201      50.274  43.338  66.963  1.00  0.00           N  
ATOM   3156  H   GLU   201      49.778  44.125  67.355  1.00  0.00           H  
ATOM   3157  CA  GLU   201      51.452  43.657  66.152  1.00  0.00           C  
ATOM   3158  HA  GLU   201      51.473  42.921  65.348  1.00  0.00           H  
ATOM   3159  CB  GLU   201      51.285  45.057  65.570  1.00  0.00           C  
ATOM   3160  HB2 GLU   201      52.210  45.283  65.039  1.00  0.00           H  
ATOM   3161  HB3 GLU   201      50.413  45.100  64.918  1.00  0.00           H  
ATOM   3162  CG  GLU   201      51.263  46.222  66.557  1.00  0.00           C  
ATOM   3163  HG2 GLU   201      52.160  46.210  67.176  1.00  0.00           H  
ATOM   3164  HG3 GLU   201      51.477  47.112  65.966  1.00  0.00           H  
ATOM   3165  CD  GLU   201      49.947  46.609  67.275  1.00  0.00           C  
ATOM   3166  OE1 GLU   201      49.156  45.746  67.746  1.00  0.00           O  
ATOM   3167  OE2 GLU   201      49.792  47.860  67.443  1.00  0.00           O  
ATOM   3168  C   GLU   201      52.838  43.355  66.810  1.00  0.00           C  
ATOM   3169  O   GLU   201      53.036  43.904  67.871  1.00  0.00           O  
ATOM   3170  N   ILE   202      53.650  42.488  66.218  1.00  0.00           N  
ATOM   3171  H   ILE   202      53.413  42.162  65.292  1.00  0.00           H  
ATOM   3172  CA  ILE   202      54.801  41.910  66.882  1.00  0.00           C  
ATOM   3173  HA  ILE   202      54.593  41.660  67.922  1.00  0.00           H  
ATOM   3174  CB  ILE   202      55.254  40.578  66.181  1.00  0.00           C  
ATOM   3175  HB  ILE   202      55.257  40.796  65.113  1.00  0.00           H  
ATOM   3176  CG2 ILE   202      56.604  40.082  66.624  1.00  0.00           C  
ATOM   3177 HG21 ILE   202      56.672  39.903  67.697  1.00  0.00           H  
ATOM   3178 HG22 ILE   202      56.826  39.117  66.169  1.00  0.00           H  
ATOM   3179 HG23 ILE   202      57.373  40.818  66.388  1.00  0.00           H  
ATOM   3180  CG1 ILE   202      54.174  39.507  66.411  1.00  0.00           C  
ATOM   3181 HG12 ILE   202      54.203  39.191  67.454  1.00  0.00           H  
ATOM   3182 HG13 ILE   202      53.208  39.978  66.229  1.00  0.00           H  
ATOM   3183  CD1 ILE   202      54.018  38.227  65.557  1.00  0.00           C  
ATOM   3184 HD11 ILE   202      54.959  37.684  65.468  1.00  0.00           H  
ATOM   3185 HD12 ILE   202      53.275  37.586  66.033  1.00  0.00           H  
ATOM   3186 HD13 ILE   202      53.877  38.518  64.516  1.00  0.00           H  
ATOM   3187  C   ILE   202      55.938  42.911  66.829  1.00  0.00           C  
ATOM   3188  O   ILE   202      56.218  43.508  65.767  1.00  0.00           O  
ATOM   3189  N   THR   203      56.599  43.059  67.966  1.00  0.00           N  
ATOM   3190  H   THR   203      56.187  42.633  68.784  1.00  0.00           H  
ATOM   3191  CA  THR   203      57.839  43.930  68.031  1.00  0.00           C  
ATOM   3192  HA  THR   203      57.507  44.893  67.644  1.00  0.00           H  
ATOM   3193  CB  THR   203      58.390  43.953  69.425  1.00  0.00           C  
ATOM   3194  HB  THR   203      58.738  42.986  69.789  1.00  0.00           H  
ATOM   3195  CG2 THR   203      59.526  44.952  69.592  1.00  0.00           C  
ATOM   3196 HG21 THR   203      59.775  45.027  70.650  1.00  0.00           H  
ATOM   3197 HG22 THR   203      60.418  44.587  69.081  1.00  0.00           H  
ATOM   3198 HG23 THR   203      59.172  45.891  69.166  1.00  0.00           H  
ATOM   3199  OG1 THR   203      57.380  44.415  70.288  1.00  0.00           O  
ATOM   3200  HG1 THR   203      56.828  43.656  70.491  1.00  0.00           H  
ATOM   3201  C   THR   203      58.951  43.394  67.137  1.00  0.00           C  
ATOM   3202  O   THR   203      59.317  42.246  67.276  1.00  0.00           O  
ATOM   3203  N   VAL   204      59.583  44.362  66.396  1.00  0.00           N  
ATOM   3204  H   VAL   204      59.279  45.323  66.464  1.00  0.00           H  
ATOM   3205  CA  VAL   204      60.797  44.032  65.645  1.00  0.00           C  
ATOM   3206  HA  VAL   204      61.086  43.025  65.943  1.00  0.00           H  
ATOM   3207  CB  VAL   204      60.687  44.007  64.126  1.00  0.00           C  
ATOM   3208  HB  VAL   204      61.691  43.746  63.792  1.00  0.00           H  
ATOM   3209  CG1 VAL   204      59.677  42.953  63.674  1.00  0.00           C  
ATOM   3210 HG11 VAL   204      58.710  43.284  64.051  1.00  0.00           H  
ATOM   3211 HG12 VAL   204      59.622  42.948  62.585  1.00  0.00           H  
ATOM   3212 HG13 VAL   204      59.983  41.987  64.077  1.00  0.00           H  
ATOM   3213  CG2 VAL   204      60.344  45.337  63.521  1.00  0.00           C  
ATOM   3214 HG21 VAL   204      59.483  45.821  63.981  1.00  0.00           H  
ATOM   3215 HG22 VAL   204      61.178  45.998  63.756  1.00  0.00           H  
ATOM   3216 HG23 VAL   204      60.203  45.269  62.442  1.00  0.00           H  
ATOM   3217  C   VAL   204      61.983  45.000  66.063  1.00  0.00           C  
ATOM   3218  O   VAL   204      61.769  46.231  66.116  1.00  0.00           O  
ATOM   3219  N   HIE   205      63.200  44.500  66.441  1.00  0.00           N  
ATOM   3220  H   HIE   205      63.345  43.502  66.398  1.00  0.00           H  
ATOM   3221  CA  HIE   205      64.336  45.287  66.972  1.00  0.00           C  
ATOM   3222  HA  HIE   205      64.043  46.289  67.287  1.00  0.00           H  
ATOM   3223  CB  HIE   205      65.162  44.709  68.141  1.00  0.00           C  
ATOM   3224  HB2 HIE   205      65.833  45.506  68.464  1.00  0.00           H  
ATOM   3225  HB3 HIE   205      64.523  44.360  68.952  1.00  0.00           H  
ATOM   3226  CG  HIE   205      65.996  43.503  67.729  1.00  0.00           C  
ATOM   3227  ND1 HIE   205      65.526  42.200  67.692  1.00  0.00           N  
ATOM   3228  CE1 HIE   205      66.555  41.385  67.398  1.00  0.00           C  
ATOM   3229  HE1 HIE   205      66.522  40.306  67.389  1.00  0.00           H  
ATOM   3230  NE2 HIE   205      67.674  42.083  67.252  1.00  0.00           N  
ATOM   3231  HE2 HIE   205      68.580  41.692  67.038  1.00  0.00           H  
ATOM   3232  CD2 HIE   205      67.317  43.426  67.360  1.00  0.00           C  
ATOM   3233  HD2 HIE   205      67.950  44.300  67.377  1.00  0.00           H  
ATOM   3234  C   HIE   205      65.258  45.744  65.835  1.00  0.00           C  
ATOM   3235  O   HIE   205      66.177  46.577  65.997  1.00  0.00           O  
ATOM   3236  N   ASN   206      64.990  45.275  64.645  1.00  0.00           N  
ATOM   3237  H   ASN   206      64.231  44.612  64.574  1.00  0.00           H  
ATOM   3238  CA  ASN   206      65.932  45.458  63.490  1.00  0.00           C  
ATOM   3239  HA  ASN   206      66.426  46.426  63.572  1.00  0.00           H  
ATOM   3240  CB  ASN   206      67.036  44.401  63.418  1.00  0.00           C  
ATOM   3241  HB2 ASN   206      67.696  44.515  62.558  1.00  0.00           H  
ATOM   3242  HB3 ASN   206      67.577  44.563  64.351  1.00  0.00           H  
ATOM   3243  CG  ASN   206      66.573  42.932  63.333  1.00  0.00           C  
ATOM   3244  OD1 ASN   206      66.196  42.509  62.257  1.00  0.00           O  
ATOM   3245  ND2 ASN   206      66.565  42.216  64.413  1.00  0.00           N  
ATOM   3246 HD21 ASN   206      66.393  41.237  64.230  1.00  0.00           H  
ATOM   3247 HD22 ASN   206      66.907  42.632  65.267  1.00  0.00           H  
ATOM   3248  C   ASN   206      65.128  45.417  62.158  1.00  0.00           C  
ATOM   3249  O   ASN   206      64.021  44.889  62.057  1.00  0.00           O  
ATOM   3250  N   LYS   207      65.778  45.851  61.051  1.00  0.00           N  
ATOM   3251  H   LYS   207      66.710  46.242  61.055  1.00  0.00           H  
ATOM   3252  CA  LYS   207      65.173  45.866  59.695  1.00  0.00           C  
ATOM   3253  HA  LYS   207      64.149  46.161  59.923  1.00  0.00           H  
ATOM   3254  CB  LYS   207      65.790  46.962  58.764  1.00  0.00           C  
ATOM   3255  HB2 LYS   207      65.327  46.766  57.797  1.00  0.00           H  
ATOM   3256  HB3 LYS   207      65.568  47.959  59.143  1.00  0.00           H  
ATOM   3257  CG  LYS   207      67.364  47.049  58.584  1.00  0.00           C  
ATOM   3258  HG2 LYS   207      67.486  47.554  57.626  1.00  0.00           H  
ATOM   3259  HG3 LYS   207      67.899  47.621  59.342  1.00  0.00           H  
ATOM   3260  CD  LYS   207      68.237  45.832  58.517  1.00  0.00           C  
ATOM   3261  HD2 LYS   207      68.122  45.296  59.459  1.00  0.00           H  
ATOM   3262  HD3 LYS   207      67.891  45.258  57.657  1.00  0.00           H  
ATOM   3263  CE  LYS   207      69.740  46.053  58.269  1.00  0.00           C  
ATOM   3264  HE2 LYS   207      70.058  46.787  57.529  1.00  0.00           H  
ATOM   3265  HE3 LYS   207      70.220  46.379  59.191  1.00  0.00           H  
ATOM   3266  NZ  LYS   207      70.398  44.719  58.055  1.00  0.00           N  
ATOM   3267  HZ1 LYS   207      70.159  44.004  58.727  1.00  0.00           H  
ATOM   3268  HZ2 LYS   207      70.096  44.388  57.150  1.00  0.00           H  
ATOM   3269  HZ3 LYS   207      71.393  44.877  57.987  1.00  0.00           H  
ATOM   3270  C   LYS   207      65.231  44.555  58.970  1.00  0.00           C  
ATOM   3271  O   LYS   207      64.576  44.501  57.957  1.00  0.00           O  
ATOM   3272  N   ASP   208      65.911  43.510  59.467  1.00  0.00           N  
ATOM   3273  H   ASP   208      66.377  43.613  60.357  1.00  0.00           H  
ATOM   3274  CA  ASP   208      66.030  42.216  58.811  1.00  0.00           C  
ATOM   3275  HA  ASP   208      66.014  42.407  57.738  1.00  0.00           H  
ATOM   3276  CB  ASP   208      67.355  41.472  59.150  1.00  0.00           C  
ATOM   3277  HB2 ASP   208      67.245  40.935  60.093  1.00  0.00           H  
ATOM   3278  HB3 ASP   208      67.484  40.647  58.449  1.00  0.00           H  
ATOM   3279  CG  ASP   208      68.642  42.241  59.152  1.00  0.00           C  
ATOM   3280  OD1 ASP   208      69.574  41.945  58.393  1.00  0.00           O  
ATOM   3281  OD2 ASP   208      68.803  43.141  60.083  1.00  0.00           O  
ATOM   3282  C   ASP   208      64.879  41.293  59.157  1.00  0.00           C  
ATOM   3283  O   ASP   208      64.706  40.326  58.472  1.00  0.00           O  
ATOM   3284  N   GLU   209      64.088  41.606  60.178  1.00  0.00           N  
ATOM   3285  H   GLU   209      64.180  42.442  60.736  1.00  0.00           H  
ATOM   3286  CA  GLU   209      63.025  40.664  60.597  1.00  0.00           C  
ATOM   3287  HA  GLU   209      63.536  39.713  60.745  1.00  0.00           H  
ATOM   3288  CB  GLU   209      62.497  41.013  62.011  1.00  0.00           C  
ATOM   3289  HB2 GLU   209      63.330  41.238  62.677  1.00  0.00           H  
ATOM   3290  HB3 GLU   209      61.866  41.889  61.865  1.00  0.00           H  
ATOM   3291  CG  GLU   209      61.690  39.924  62.727  1.00  0.00           C  
ATOM   3292  HG2 GLU   209      61.358  40.346  63.675  1.00  0.00           H  
ATOM   3293  HG3 GLU   209      60.820  39.747  62.094  1.00  0.00           H  
ATOM   3294  CD  GLU   209      62.338  38.560  63.022  1.00  0.00           C  
ATOM   3295  OE1 GLU   209      63.592  38.357  62.984  1.00  0.00           O  
ATOM   3296  OE2 GLU   209      61.598  37.770  63.594  1.00  0.00           O  
ATOM   3297  C   GLU   209      61.888  40.451  59.565  1.00  0.00           C  
ATOM   3298  O   GLU   209      61.215  39.442  59.537  1.00  0.00           O  
ATOM   3299  N   VAL   210      61.813  41.325  58.509  1.00  0.00           N  
ATOM   3300  H   VAL   210      62.415  42.133  58.576  1.00  0.00           H  
ATOM   3301  CA  VAL   210      60.838  41.107  57.408  1.00  0.00           C  
ATOM   3302  HA  VAL   210      59.872  41.102  57.913  1.00  0.00           H  
ATOM   3303  CB  VAL   210      60.834  42.353  56.538  1.00  0.00           C  
ATOM   3304  HB  VAL   210      61.111  43.229  57.124  1.00  0.00           H  
ATOM   3305  CG1 VAL   210      61.828  42.328  55.404  1.00  0.00           C  
ATOM   3306 HG11 VAL   210      61.635  41.566  54.650  1.00  0.00           H  
ATOM   3307 HG12 VAL   210      61.826  43.282  54.877  1.00  0.00           H  
ATOM   3308 HG13 VAL   210      62.855  42.287  55.765  1.00  0.00           H  
ATOM   3309  CG2 VAL   210      59.481  42.437  55.856  1.00  0.00           C  
ATOM   3310 HG21 VAL   210      58.710  42.595  56.610  1.00  0.00           H  
ATOM   3311 HG22 VAL   210      59.449  43.281  55.166  1.00  0.00           H  
ATOM   3312 HG23 VAL   210      59.333  41.473  55.370  1.00  0.00           H  
ATOM   3313  C   VAL   210      60.989  39.803  56.676  1.00  0.00           C  
ATOM   3314  O   VAL   210      60.034  39.046  56.368  1.00  0.00           O  
ATOM   3315  N   TYR   211      62.241  39.343  56.351  1.00  0.00           N  
ATOM   3316  H   TYR   211      63.070  39.825  56.669  1.00  0.00           H  
ATOM   3317  CA  TYR   211      62.382  38.074  55.667  1.00  0.00           C  
ATOM   3318  HA  TYR   211      61.794  38.017  54.752  1.00  0.00           H  
ATOM   3319  CB  TYR   211      63.905  37.996  55.231  1.00  0.00           C  
ATOM   3320  HB2 TYR   211      64.601  37.755  56.034  1.00  0.00           H  
ATOM   3321  HB3 TYR   211      63.922  37.137  54.559  1.00  0.00           H  
ATOM   3322  CG  TYR   211      64.491  39.154  54.509  1.00  0.00           C  
ATOM   3323  CD1 TYR   211      63.824  39.533  53.334  1.00  0.00           C  
ATOM   3324  HD1 TYR   211      62.979  38.966  52.974  1.00  0.00           H  
ATOM   3325  CE1 TYR   211      64.232  40.682  52.698  1.00  0.00           C  
ATOM   3326  HE1 TYR   211      63.716  41.028  51.815  1.00  0.00           H  
ATOM   3327  CZ  TYR   211      65.262  41.428  53.196  1.00  0.00           C  
ATOM   3328  OH  TYR   211      65.685  42.514  52.472  1.00  0.00           O  
ATOM   3329  HH  TYR   211      65.415  42.438  51.554  1.00  0.00           H  
ATOM   3330  CE2 TYR   211      66.011  41.006  54.296  1.00  0.00           C  
ATOM   3331  HE2 TYR   211      66.818  41.660  54.591  1.00  0.00           H  
ATOM   3332  CD2 TYR   211      65.601  39.885  55.063  1.00  0.00           C  
ATOM   3333  HD2 TYR   211      66.242  39.581  55.877  1.00  0.00           H  
ATOM   3334  C   TYR   211      61.949  36.850  56.468  1.00  0.00           C  
ATOM   3335  O   TYR   211      61.512  35.845  55.853  1.00  0.00           O  
ATOM   3336  N   GLN   212      62.011  37.004  57.783  1.00  0.00           N  
ATOM   3337  H   GLN   212      62.470  37.814  58.175  1.00  0.00           H  
ATOM   3338  CA  GLN   212      61.484  36.023  58.674  1.00  0.00           C  
ATOM   3339  HA  GLN   212      61.790  35.050  58.292  1.00  0.00           H  
ATOM   3340  CB  GLN   212      62.223  36.195  60.048  1.00  0.00           C  
ATOM   3341  HB2 GLN   212      63.268  36.245  59.743  1.00  0.00           H  
ATOM   3342  HB3 GLN   212      61.945  37.155  60.484  1.00  0.00           H  
ATOM   3343  CG  GLN   212      61.968  35.149  61.090  1.00  0.00           C  
ATOM   3344  HG2 GLN   212      62.425  35.421  62.041  1.00  0.00           H  
ATOM   3345  HG3 GLN   212      60.893  35.222  61.251  1.00  0.00           H  
ATOM   3346  CD  GLN   212      62.282  33.725  60.674  1.00  0.00           C  
ATOM   3347  OE1 GLN   212      61.477  32.802  60.741  1.00  0.00           O  
ATOM   3348  NE2 GLN   212      63.488  33.489  60.189  1.00  0.00           N  
ATOM   3349 HE21 GLN   212      64.156  34.243  60.256  1.00  0.00           H  
ATOM   3350 HE22 GLN   212      63.791  32.587  59.851  1.00  0.00           H  
ATOM   3351  C   GLN   212      59.924  36.020  58.869  1.00  0.00           C  
ATOM   3352  O   GLN   212      59.347  34.923  58.715  1.00  0.00           O  
ATOM   3353  N   ILE   213      59.336  37.216  58.960  1.00  0.00           N  
ATOM   3354  H   ILE   213      59.967  38.005  58.940  1.00  0.00           H  
ATOM   3355  CA  ILE   213      57.845  37.516  58.869  1.00  0.00           C  
ATOM   3356  HA  ILE   213      57.381  36.962  59.685  1.00  0.00           H  
ATOM   3357  CB  ILE   213      57.641  38.992  59.036  1.00  0.00           C  
ATOM   3358  HB  ILE   213      58.356  39.517  58.402  1.00  0.00           H  
ATOM   3359  CG2 ILE   213      56.214  39.491  58.637  1.00  0.00           C  
ATOM   3360 HG21 ILE   213      56.215  40.580  58.694  1.00  0.00           H  
ATOM   3361 HG22 ILE   213      55.905  39.181  57.639  1.00  0.00           H  
ATOM   3362 HG23 ILE   213      55.465  38.984  59.246  1.00  0.00           H  
ATOM   3363  CG1 ILE   213      57.822  39.157  60.611  1.00  0.00           C  
ATOM   3364 HG12 ILE   213      56.887  38.867  61.090  1.00  0.00           H  
ATOM   3365 HG13 ILE   213      58.686  38.581  60.943  1.00  0.00           H  
ATOM   3366  CD1 ILE   213      58.042  40.644  60.911  1.00  0.00           C  
ATOM   3367 HD11 ILE   213      58.077  40.750  61.995  1.00  0.00           H  
ATOM   3368 HD12 ILE   213      58.941  40.970  60.388  1.00  0.00           H  
ATOM   3369 HD13 ILE   213      57.184  41.234  60.591  1.00  0.00           H  
ATOM   3370  C   ILE   213      57.255  36.924  57.583  1.00  0.00           C  
ATOM   3371  O   ILE   213      56.205  36.211  57.604  1.00  0.00           O  
ATOM   3372  N   LEU   214      57.937  37.080  56.467  1.00  0.00           N  
ATOM   3373  H   LEU   214      58.792  37.612  56.543  1.00  0.00           H  
ATOM   3374  CA  LEU   214      57.444  36.679  55.116  1.00  0.00           C  
ATOM   3375  HA  LEU   214      56.375  36.882  55.064  1.00  0.00           H  
ATOM   3376  CB  LEU   214      58.212  37.439  54.056  1.00  0.00           C  
ATOM   3377  HB2 LEU   214      59.271  37.193  54.132  1.00  0.00           H  
ATOM   3378  HB3 LEU   214      57.883  37.046  53.094  1.00  0.00           H  
ATOM   3379  CG  LEU   214      57.895  38.946  53.957  1.00  0.00           C  
ATOM   3380  HG  LEU   214      58.028  39.373  54.950  1.00  0.00           H  
ATOM   3381  CD1 LEU   214      58.801  39.633  52.971  1.00  0.00           C  
ATOM   3382 HD11 LEU   214      58.686  39.154  51.998  1.00  0.00           H  
ATOM   3383 HD12 LEU   214      58.581  40.700  52.965  1.00  0.00           H  
ATOM   3384 HD13 LEU   214      59.826  39.393  53.255  1.00  0.00           H  
ATOM   3385  CD2 LEU   214      56.440  39.158  53.621  1.00  0.00           C  
ATOM   3386 HD21 LEU   214      55.761  38.769  54.379  1.00  0.00           H  
ATOM   3387 HD22 LEU   214      56.321  40.241  53.598  1.00  0.00           H  
ATOM   3388 HD23 LEU   214      56.176  38.721  52.658  1.00  0.00           H  
ATOM   3389  C   LEU   214      57.504  35.154  54.793  1.00  0.00           C  
ATOM   3390  O   LEU   214      56.784  34.634  53.983  1.00  0.00           O  
ATOM   3391  N   GLU   215      58.500  34.445  55.360  1.00  0.00           N  
ATOM   3392  H   GLU   215      59.198  34.954  55.883  1.00  0.00           H  
ATOM   3393  CA  GLU   215      58.591  33.007  55.391  1.00  0.00           C  
ATOM   3394  HA  GLU   215      58.311  32.505  54.466  1.00  0.00           H  
ATOM   3395  CB  GLU   215      60.011  32.508  55.803  1.00  0.00           C  
ATOM   3396  HB2 GLU   215      60.835  33.035  55.321  1.00  0.00           H  
ATOM   3397  HB3 GLU   215      60.061  32.802  56.852  1.00  0.00           H  
ATOM   3398  CG  GLU   215      60.152  31.002  55.690  1.00  0.00           C  
ATOM   3399  HG2 GLU   215      60.581  30.574  56.596  1.00  0.00           H  
ATOM   3400  HG3 GLU   215      59.181  30.507  55.641  1.00  0.00           H  
ATOM   3401  CD  GLU   215      61.013  30.611  54.517  1.00  0.00           C  
ATOM   3402  OE1 GLU   215      62.155  30.133  54.746  1.00  0.00           O  
ATOM   3403  OE2 GLU   215      60.590  30.755  53.323  1.00  0.00           O  
ATOM   3404  C   GLU   215      57.542  32.422  56.465  1.00  0.00           C  
ATOM   3405  O   GLU   215      56.809  31.481  56.132  1.00  0.00           O  
ATOM   3406  N   LYS   216      57.400  33.030  57.666  1.00  0.00           N  
ATOM   3407  H   LYS   216      58.042  33.733  58.002  1.00  0.00           H  
ATOM   3408  CA  LYS   216      56.355  32.609  58.627  1.00  0.00           C  
ATOM   3409  HA  LYS   216      56.651  31.582  58.840  1.00  0.00           H  
ATOM   3410  CB  LYS   216      56.449  33.428  59.962  1.00  0.00           C  
ATOM   3411  HB2 LYS   216      57.513  33.532  60.175  1.00  0.00           H  
ATOM   3412  HB3 LYS   216      56.200  34.469  59.753  1.00  0.00           H  
ATOM   3413  CG  LYS   216      55.751  32.965  61.251  1.00  0.00           C  
ATOM   3414  HG2 LYS   216      55.946  33.643  62.082  1.00  0.00           H  
ATOM   3415  HG3 LYS   216      54.680  33.134  61.140  1.00  0.00           H  
ATOM   3416  CD  LYS   216      56.172  31.620  61.702  1.00  0.00           C  
ATOM   3417  HD2 LYS   216      55.815  30.926  60.941  1.00  0.00           H  
ATOM   3418  HD3 LYS   216      57.261  31.570  61.673  1.00  0.00           H  
ATOM   3419  CE  LYS   216      55.594  31.312  63.062  1.00  0.00           C  
ATOM   3420  HE2 LYS   216      55.575  32.226  63.656  1.00  0.00           H  
ATOM   3421  HE3 LYS   216      54.555  31.082  62.827  1.00  0.00           H  
ATOM   3422  NZ  LYS   216      56.192  30.130  63.699  1.00  0.00           N  
ATOM   3423  HZ1 LYS   216      55.904  30.044  64.664  1.00  0.00           H  
ATOM   3424  HZ2 LYS   216      55.873  29.276  63.265  1.00  0.00           H  
ATOM   3425  HZ3 LYS   216      57.197  30.103  63.601  1.00  0.00           H  
ATOM   3426  C   LYS   216      54.916  32.661  58.002  1.00  0.00           C  
ATOM   3427  O   LYS   216      54.050  31.829  58.180  1.00  0.00           O  
ATOM   3428  N   GLY   217      54.809  33.697  57.146  1.00  0.00           N  
ATOM   3429  H   GLY   217      55.609  34.314  57.140  1.00  0.00           H  
ATOM   3430  CA  GLY   217      53.617  33.947  56.373  1.00  0.00           C  
ATOM   3431  HA2 GLY   217      52.844  33.631  57.073  1.00  0.00           H  
ATOM   3432  HA3 GLY   217      53.489  34.984  56.063  1.00  0.00           H  
ATOM   3433  C   GLY   217      53.546  33.045  55.139  1.00  0.00           C  
ATOM   3434  O   GLY   217      52.504  32.365  55.135  1.00  0.00           O  
ATOM   3435  N   ALA   218      54.565  32.750  54.325  1.00  0.00           N  
ATOM   3436  H   ALA   218      55.480  33.081  54.596  1.00  0.00           H  
ATOM   3437  CA  ALA   218      54.518  31.811  53.200  1.00  0.00           C  
ATOM   3438  HA  ALA   218      53.805  32.115  52.434  1.00  0.00           H  
ATOM   3439  CB  ALA   218      55.788  31.889  52.359  1.00  0.00           C  
ATOM   3440  HB1 ALA   218      56.539  31.189  52.725  1.00  0.00           H  
ATOM   3441  HB2 ALA   218      55.417  31.751  51.344  1.00  0.00           H  
ATOM   3442  HB3 ALA   218      56.200  32.898  52.328  1.00  0.00           H  
ATOM   3443  C   ALA   218      54.122  30.361  53.570  1.00  0.00           C  
ATOM   3444  O   ALA   218      53.336  29.730  52.792  1.00  0.00           O  
ATOM   3445  N   ALA   219      54.488  29.947  54.771  1.00  0.00           N  
ATOM   3446  H   ALA   219      55.285  30.415  55.178  1.00  0.00           H  
ATOM   3447  CA  ALA   219      54.164  28.640  55.395  1.00  0.00           C  
ATOM   3448  HA  ALA   219      54.288  27.814  54.695  1.00  0.00           H  
ATOM   3449  CB  ALA   219      55.012  28.544  56.622  1.00  0.00           C  
ATOM   3450  HB1 ALA   219      55.008  29.520  57.107  1.00  0.00           H  
ATOM   3451  HB2 ALA   219      54.510  27.921  57.363  1.00  0.00           H  
ATOM   3452  HB3 ALA   219      55.950  28.055  56.361  1.00  0.00           H  
ATOM   3453  C   ALA   219      52.658  28.593  55.743  1.00  0.00           C  
ATOM   3454  O   ALA   219      51.976  27.583  55.492  1.00  0.00           O  
ATOM   3455  N   LYS   220      52.086  29.572  56.373  1.00  0.00           N  
ATOM   3456  H   LYS   220      52.581  30.427  56.582  1.00  0.00           H  
ATOM   3457  CA  LYS   220      50.676  29.567  56.694  1.00  0.00           C  
ATOM   3458  HA  LYS   220      50.458  28.699  57.316  1.00  0.00           H  
ATOM   3459  CB  LYS   220      50.401  30.777  57.549  1.00  0.00           C  
ATOM   3460  HB2 LYS   220      50.918  30.737  58.508  1.00  0.00           H  
ATOM   3461  HB3 LYS   220      50.795  31.691  57.105  1.00  0.00           H  
ATOM   3462  CG  LYS   220      48.895  30.948  57.901  1.00  0.00           C  
ATOM   3463  HG2 LYS   220      48.929  31.933  58.366  1.00  0.00           H  
ATOM   3464  HG3 LYS   220      48.197  30.863  57.068  1.00  0.00           H  
ATOM   3465  CD  LYS   220      48.422  29.976  58.965  1.00  0.00           C  
ATOM   3466  HD2 LYS   220      48.501  28.941  58.633  1.00  0.00           H  
ATOM   3467  HD3 LYS   220      49.044  29.965  59.860  1.00  0.00           H  
ATOM   3468  CE  LYS   220      46.919  30.129  59.222  1.00  0.00           C  
ATOM   3469  HE2 LYS   220      46.335  30.191  58.304  1.00  0.00           H  
ATOM   3470  HE3 LYS   220      46.635  29.344  59.923  1.00  0.00           H  
ATOM   3471  NZ  LYS   220      46.726  31.372  60.058  1.00  0.00           N  
ATOM   3472  HZ1 LYS   220      46.444  32.207  59.565  1.00  0.00           H  
ATOM   3473  HZ2 LYS   220      45.951  31.251  60.694  1.00  0.00           H  
ATOM   3474  HZ3 LYS   220      47.523  31.592  60.638  1.00  0.00           H  
ATOM   3475  C   LYS   220      49.805  29.553  55.384  1.00  0.00           C  
ATOM   3476  O   LYS   220      48.983  28.629  55.311  1.00  0.00           O  
ATOM   3477  N   ARG   221      50.070  30.408  54.431  1.00  0.00           N  
ATOM   3478  H   ARG   221      50.765  31.130  54.558  1.00  0.00           H  
ATOM   3479  CA  ARG   221      49.539  30.302  53.090  1.00  0.00           C  
ATOM   3480  HA  ARG   221      48.458  30.378  53.201  1.00  0.00           H  
ATOM   3481  CB  ARG   221      49.921  31.499  52.255  1.00  0.00           C  
ATOM   3482  HB2 ARG   221      50.981  31.489  52.000  1.00  0.00           H  
ATOM   3483  HB3 ARG   221      49.369  31.282  51.340  1.00  0.00           H  
ATOM   3484  CG  ARG   221      49.480  32.883  52.790  1.00  0.00           C  
ATOM   3485  HG2 ARG   221      48.394  32.948  52.840  1.00  0.00           H  
ATOM   3486  HG3 ARG   221      49.902  32.837  53.794  1.00  0.00           H  
ATOM   3487  CD  ARG   221      50.063  33.952  51.946  1.00  0.00           C  
ATOM   3488  HD2 ARG   221      51.141  33.864  51.809  1.00  0.00           H  
ATOM   3489  HD3 ARG   221      49.725  33.763  50.927  1.00  0.00           H  
ATOM   3490  NE  ARG   221      49.660  35.321  52.359  1.00  0.00           N  
ATOM   3491  HE  ARG   221      48.662  35.478  52.350  1.00  0.00           H  
ATOM   3492  CZ  ARG   221      50.313  36.411  52.227  1.00  0.00           C  
ATOM   3493  NH1 ARG   221      51.595  36.534  52.269  1.00  0.00           N  
ATOM   3494 HH11 ARG   221      52.099  35.694  52.511  1.00  0.00           H  
ATOM   3495 HH12 ARG   221      52.061  37.400  52.039  1.00  0.00           H  
ATOM   3496  NH2 ARG   221      49.628  37.454  52.112  1.00  0.00           N  
ATOM   3497 HH21 ARG   221      48.627  37.425  51.980  1.00  0.00           H  
ATOM   3498 HH22 ARG   221      49.967  38.401  52.030  1.00  0.00           H  
ATOM   3499  C   ARG   221      49.762  28.981  52.380  1.00  0.00           C  
ATOM   3500  O   ARG   221      48.812  28.323  51.981  1.00  0.00           O  
ATOM   3501  N   THR   222      51.005  28.442  52.325  1.00  0.00           N  
ATOM   3502  H   THR   222      51.807  29.015  52.544  1.00  0.00           H  
ATOM   3503  CA  THR   222      51.297  27.070  51.824  1.00  0.00           C  
ATOM   3504  HA  THR   222      51.084  27.067  50.755  1.00  0.00           H  
ATOM   3505  CB  THR   222      52.810  26.684  51.898  1.00  0.00           C  
ATOM   3506  HB  THR   222      53.136  26.777  52.934  1.00  0.00           H  
ATOM   3507  CG2 THR   222      53.060  25.216  51.404  1.00  0.00           C  
ATOM   3508 HG21 THR   222      53.103  25.218  50.314  1.00  0.00           H  
ATOM   3509 HG22 THR   222      54.094  24.983  51.658  1.00  0.00           H  
ATOM   3510 HG23 THR   222      52.406  24.475  51.862  1.00  0.00           H  
ATOM   3511  OG1 THR   222      53.550  27.570  51.106  1.00  0.00           O  
ATOM   3512  HG1 THR   222      54.284  27.879  51.641  1.00  0.00           H  
ATOM   3513  C   THR   222      50.497  25.979  52.513  1.00  0.00           C  
ATOM   3514  O   THR   222      49.888  25.153  51.835  1.00  0.00           O  
ATOM   3515  N   THR   223      50.477  25.903  53.898  1.00  0.00           N  
ATOM   3516  H   THR   223      50.972  26.604  54.431  1.00  0.00           H  
ATOM   3517  CA  THR   223      49.562  25.028  54.682  1.00  0.00           C  
ATOM   3518  HA  THR   223      49.833  23.988  54.500  1.00  0.00           H  
ATOM   3519  CB  THR   223      49.659  25.336  56.185  1.00  0.00           C  
ATOM   3520  HB  THR   223      49.433  26.381  56.398  1.00  0.00           H  
ATOM   3521  CG2 THR   223      48.719  24.430  56.992  1.00  0.00           C  
ATOM   3522 HG21 THR   223      48.684  24.797  58.018  1.00  0.00           H  
ATOM   3523 HG22 THR   223      47.658  24.440  56.741  1.00  0.00           H  
ATOM   3524 HG23 THR   223      49.138  23.423  57.007  1.00  0.00           H  
ATOM   3525  OG1 THR   223      51.031  25.022  56.619  1.00  0.00           O  
ATOM   3526  HG1 THR   223      51.577  25.732  56.272  1.00  0.00           H  
ATOM   3527  C   THR   223      48.068  25.168  54.297  1.00  0.00           C  
ATOM   3528  O   THR   223      47.381  24.138  54.076  1.00  0.00           O  
ATOM   3529  N   ALA   224      47.529  26.397  54.200  1.00  0.00           N  
ATOM   3530  H   ALA   224      48.153  27.180  54.335  1.00  0.00           H  
ATOM   3531  CA  ALA   224      46.207  26.650  53.685  1.00  0.00           C  
ATOM   3532  HA  ALA   224      45.549  25.960  54.214  1.00  0.00           H  
ATOM   3533  CB  ALA   224      45.679  28.076  53.963  1.00  0.00           C  
ATOM   3534  HB1 ALA   224      46.104  28.729  53.201  1.00  0.00           H  
ATOM   3535  HB2 ALA   224      44.591  28.116  53.903  1.00  0.00           H  
ATOM   3536  HB3 ALA   224      46.052  28.478  54.904  1.00  0.00           H  
ATOM   3537  C   ALA   224      45.881  26.062  52.243  1.00  0.00           C  
ATOM   3538  O   ALA   224      44.936  25.265  52.131  1.00  0.00           O  
ATOM   3539  N   ALA   225      46.795  26.294  51.312  1.00  0.00           N  
ATOM   3540  H   ALA   225      47.655  26.786  51.506  1.00  0.00           H  
ATOM   3541  CA  ALA   225      46.627  25.817  49.919  1.00  0.00           C  
ATOM   3542  HA  ALA   225      45.631  26.057  49.546  1.00  0.00           H  
ATOM   3543  CB  ALA   225      47.633  26.464  48.937  1.00  0.00           C  
ATOM   3544  HB1 ALA   225      47.693  25.809  48.068  1.00  0.00           H  
ATOM   3545  HB2 ALA   225      47.352  27.482  48.665  1.00  0.00           H  
ATOM   3546  HB3 ALA   225      48.581  26.559  49.467  1.00  0.00           H  
ATOM   3547  C   ALA   225      46.864  24.288  49.847  1.00  0.00           C  
ATOM   3548  O   ALA   225      46.060  23.629  49.174  1.00  0.00           O  
ATOM   3549  N   THR   226      47.800  23.678  50.633  1.00  0.00           N  
ATOM   3550  H   THR   226      48.408  24.211  51.239  1.00  0.00           H  
ATOM   3551  CA  THR   226      48.045  22.227  50.569  1.00  0.00           C  
ATOM   3552  HA  THR   226      47.906  21.924  49.531  1.00  0.00           H  
ATOM   3553  CB  THR   226      49.513  21.812  50.986  1.00  0.00           C  
ATOM   3554  HB  THR   226      49.656  20.731  50.986  1.00  0.00           H  
ATOM   3555  CG2 THR   226      50.569  22.270  50.078  1.00  0.00           C  
ATOM   3556 HG21 THR   226      50.488  21.864  49.069  1.00  0.00           H  
ATOM   3557 HG22 THR   226      50.614  23.357  50.138  1.00  0.00           H  
ATOM   3558 HG23 THR   226      51.519  21.871  50.434  1.00  0.00           H  
ATOM   3559  OG1 THR   226      49.835  22.209  52.242  1.00  0.00           O  
ATOM   3560  HG1 THR   226      49.988  23.156  52.270  1.00  0.00           H  
ATOM   3561  C   THR   226      46.982  21.382  51.331  1.00  0.00           C  
ATOM   3562  O   THR   226      46.717  20.211  51.046  1.00  0.00           O  
ATOM   3563  N   LEU   227      46.487  21.868  52.471  1.00  0.00           N  
ATOM   3564  H   LEU   227      46.825  22.790  52.709  1.00  0.00           H  
ATOM   3565  CA  LEU   227      45.809  21.070  53.546  1.00  0.00           C  
ATOM   3566  HA  LEU   227      45.746  20.056  53.151  1.00  0.00           H  
ATOM   3567  CB  LEU   227      46.582  20.935  54.869  1.00  0.00           C  
ATOM   3568  HB2 LEU   227      46.726  21.905  55.343  1.00  0.00           H  
ATOM   3569  HB3 LEU   227      45.991  20.449  55.645  1.00  0.00           H  
ATOM   3570  CG  LEU   227      47.847  20.115  55.038  1.00  0.00           C  
ATOM   3571  HG  LEU   227      48.601  20.505  54.354  1.00  0.00           H  
ATOM   3572  CD1 LEU   227      48.359  20.287  56.573  1.00  0.00           C  
ATOM   3573 HD11 LEU   227      49.336  19.805  56.613  1.00  0.00           H  
ATOM   3574 HD12 LEU   227      48.580  21.330  56.797  1.00  0.00           H  
ATOM   3575 HD13 LEU   227      47.621  19.914  57.283  1.00  0.00           H  
ATOM   3576  CD2 LEU   227      47.685  18.666  54.843  1.00  0.00           C  
ATOM   3577 HD21 LEU   227      48.620  18.179  55.120  1.00  0.00           H  
ATOM   3578 HD22 LEU   227      46.848  18.313  55.445  1.00  0.00           H  
ATOM   3579 HD23 LEU   227      47.495  18.429  53.796  1.00  0.00           H  
ATOM   3580  C   LEU   227      44.362  21.483  53.848  1.00  0.00           C  
ATOM   3581  O   LEU   227      43.607  20.650  54.426  1.00  0.00           O  
ATOM   3582  N   MET   228      43.954  22.724  53.535  1.00  0.00           N  
ATOM   3583  H   MET   228      44.601  23.367  53.101  1.00  0.00           H  
ATOM   3584  CA  MET   228      42.543  23.241  53.732  1.00  0.00           C  
ATOM   3585  HA  MET   228      41.919  22.399  54.034  1.00  0.00           H  
ATOM   3586  CB  MET   228      42.522  24.320  54.800  1.00  0.00           C  
ATOM   3587  HB2 MET   228      42.869  23.916  55.751  1.00  0.00           H  
ATOM   3588  HB3 MET   228      43.090  25.203  54.508  1.00  0.00           H  
ATOM   3589  CG  MET   228      41.145  24.801  55.168  1.00  0.00           C  
ATOM   3590  HG2 MET   228      40.657  25.389  54.390  1.00  0.00           H  
ATOM   3591  HG3 MET   228      40.542  23.901  55.284  1.00  0.00           H  
ATOM   3592  SD  MET   228      40.936  25.760  56.730  1.00  0.00           S  
ATOM   3593  CE  MET   228      41.945  27.246  56.391  1.00  0.00           C  
ATOM   3594  HE1 MET   228      42.970  27.034  56.087  1.00  0.00           H  
ATOM   3595  HE2 MET   228      41.537  27.792  55.541  1.00  0.00           H  
ATOM   3596  HE3 MET   228      41.982  28.002  57.175  1.00  0.00           H  
ATOM   3597  C   MET   228      41.898  23.697  52.423  1.00  0.00           C  
ATOM   3598  O   MET   228      40.725  24.109  52.396  1.00  0.00           O  
ATOM   3599  N   ASN   229      42.607  23.615  51.293  1.00  0.00           N  
ATOM   3600  H   ASN   229      43.542  23.283  51.478  1.00  0.00           H  
ATOM   3601  CA  ASN   229      42.245  24.138  50.034  1.00  0.00           C  
ATOM   3602  HA  ASN   229      43.141  24.151  49.413  1.00  0.00           H  
ATOM   3603  CB  ASN   229      41.264  23.216  49.270  1.00  0.00           C  
ATOM   3604  HB2 ASN   229      40.442  22.880  49.902  1.00  0.00           H  
ATOM   3605  HB3 ASN   229      40.764  23.736  48.453  1.00  0.00           H  
ATOM   3606  CG  ASN   229      41.968  21.926  48.911  1.00  0.00           C  
ATOM   3607  OD1 ASN   229      43.127  21.677  49.044  1.00  0.00           O  
ATOM   3608  ND2 ASN   229      41.296  20.985  48.238  1.00  0.00           N  
ATOM   3609 HD21 ASN   229      41.777  20.121  48.029  1.00  0.00           H  
ATOM   3610 HD22 ASN   229      40.321  21.104  48.002  1.00  0.00           H  
ATOM   3611  C   ASN   229      41.785  25.604  50.093  1.00  0.00           C  
ATOM   3612  O   ASN   229      40.815  26.023  49.400  1.00  0.00           O  
ATOM   3613  N   ALA   230      42.452  26.420  50.899  1.00  0.00           N  
ATOM   3614  H   ALA   230      43.146  25.988  51.493  1.00  0.00           H  
ATOM   3615  CA  ALA   230      42.051  27.892  51.033  1.00  0.00           C  
ATOM   3616  HA  ALA   230      41.217  28.021  50.344  1.00  0.00           H  
ATOM   3617  CB  ALA   230      41.619  28.161  52.494  1.00  0.00           C  
ATOM   3618  HB1 ALA   230      40.735  27.591  52.782  1.00  0.00           H  
ATOM   3619  HB2 ALA   230      42.388  27.863  53.206  1.00  0.00           H  
ATOM   3620  HB3 ALA   230      41.345  29.193  52.714  1.00  0.00           H  
ATOM   3621  C   ALA   230      43.134  28.821  50.575  1.00  0.00           C  
ATOM   3622  O   ALA   230      44.184  28.952  51.221  1.00  0.00           O  
ATOM   3623  N   TYR   231      42.923  29.406  49.398  1.00  0.00           N  
ATOM   3624  H   TYR   231      42.018  29.340  48.954  1.00  0.00           H  
ATOM   3625  CA  TYR   231      44.028  30.011  48.513  1.00  0.00           C  
ATOM   3626  HA  TYR   231      45.002  29.602  48.782  1.00  0.00           H  
ATOM   3627  CB  TYR   231      43.717  29.597  47.053  1.00  0.00           C  
ATOM   3628  HB2 TYR   231      42.811  30.164  46.837  1.00  0.00           H  
ATOM   3629  HB3 TYR   231      44.456  29.876  46.303  1.00  0.00           H  
ATOM   3630  CG  TYR   231      43.433  28.077  46.871  1.00  0.00           C  
ATOM   3631  CD1 TYR   231      44.437  27.162  47.154  1.00  0.00           C  
ATOM   3632  HD1 TYR   231      45.441  27.513  47.344  1.00  0.00           H  
ATOM   3633  CE1 TYR   231      44.208  25.759  47.011  1.00  0.00           C  
ATOM   3634  HE1 TYR   231      45.032  25.061  47.001  1.00  0.00           H  
ATOM   3635  CZ  TYR   231      42.891  25.293  46.704  1.00  0.00           C  
ATOM   3636  OH  TYR   231      42.648  23.964  46.600  1.00  0.00           O  
ATOM   3637  HH  TYR   231      41.712  23.759  46.655  1.00  0.00           H  
ATOM   3638  CE2 TYR   231      41.859  26.249  46.563  1.00  0.00           C  
ATOM   3639  HE2 TYR   231      40.863  25.856  46.420  1.00  0.00           H  
ATOM   3640  CD2 TYR   231      42.138  27.612  46.617  1.00  0.00           C  
ATOM   3641  HD2 TYR   231      41.295  28.252  46.401  1.00  0.00           H  
ATOM   3642  C   TYR   231      44.167  31.585  48.668  1.00  0.00           C  
ATOM   3643  O   TYR   231      43.152  32.266  48.724  1.00  0.00           O  
ATOM   3644  N   SER   232      45.340  32.192  48.489  1.00  0.00           N  
ATOM   3645  H   SER   232      46.171  31.690  48.210  1.00  0.00           H  
ATOM   3646  CA  SER   232      45.652  33.622  48.726  1.00  0.00           C  
ATOM   3647  HA  SER   232      45.195  34.064  49.613  1.00  0.00           H  
ATOM   3648  CB  SER   232      47.165  33.820  48.989  1.00  0.00           C  
ATOM   3649  HB2 SER   232      47.323  34.894  49.091  1.00  0.00           H  
ATOM   3650  HB3 SER   232      47.455  33.308  49.906  1.00  0.00           H  
ATOM   3651  OG  SER   232      47.909  33.508  47.850  1.00  0.00           O  
ATOM   3652  HG  SER   232      48.810  33.723  48.104  1.00  0.00           H  
ATOM   3653  C   SER   232      45.225  34.485  47.518  1.00  0.00           C  
ATOM   3654  O   SER   232      45.412  35.706  47.557  1.00  0.00           O  
ATOM   3655  N   SER   233      44.716  33.894  46.424  1.00  0.00           N  
ATOM   3656  H   SER   233      44.629  32.888  46.441  1.00  0.00           H  
ATOM   3657  CA  SER   233      44.038  34.570  45.322  1.00  0.00           C  
ATOM   3658  HA  SER   233      44.687  35.269  44.794  1.00  0.00           H  
ATOM   3659  CB  SER   233      43.896  33.496  44.249  1.00  0.00           C  
ATOM   3660  HB2 SER   233      43.313  33.893  43.417  1.00  0.00           H  
ATOM   3661  HB3 SER   233      44.875  33.175  43.891  1.00  0.00           H  
ATOM   3662  OG  SER   233      43.392  32.326  44.793  1.00  0.00           O  
ATOM   3663  HG  SER   233      43.305  31.680  44.088  1.00  0.00           H  
ATOM   3664  C   SER   233      42.645  35.079  45.629  1.00  0.00           C  
ATOM   3665  O   SER   233      42.232  36.224  45.328  1.00  0.00           O  
ATOM   3666  N   ARG   234      41.998  34.279  46.507  1.00  0.00           N  
ATOM   3667  H   ARG   234      42.453  33.432  46.818  1.00  0.00           H  
ATOM   3668  CA  ARG   234      40.564  34.429  46.935  1.00  0.00           C  
ATOM   3669  HA  ARG   234      40.172  35.147  46.213  1.00  0.00           H  
ATOM   3670  CB  ARG   234      39.766  33.119  46.844  1.00  0.00           C  
ATOM   3671  HB2 ARG   234      40.082  32.394  47.594  1.00  0.00           H  
ATOM   3672  HB3 ARG   234      38.744  33.326  47.163  1.00  0.00           H  
ATOM   3673  CG  ARG   234      39.690  32.570  45.365  1.00  0.00           C  
ATOM   3674  HG2 ARG   234      39.409  33.351  44.659  1.00  0.00           H  
ATOM   3675  HG3 ARG   234      40.683  32.280  45.022  1.00  0.00           H  
ATOM   3676  CD  ARG   234      38.831  31.320  45.404  1.00  0.00           C  
ATOM   3677  HD2 ARG   234      39.234  30.680  46.189  1.00  0.00           H  
ATOM   3678  HD3 ARG   234      37.794  31.630  45.530  1.00  0.00           H  
ATOM   3679  NE  ARG   234      38.943  30.536  44.217  1.00  0.00           N  
ATOM   3680  HE  ARG   234      38.958  31.126  43.398  1.00  0.00           H  
ATOM   3681  CZ  ARG   234      38.861  29.239  44.071  1.00  0.00           C  
ATOM   3682  NH1 ARG   234      38.592  28.445  45.040  1.00  0.00           N  
ATOM   3683 HH11 ARG   234      38.570  28.900  45.941  1.00  0.00           H  
ATOM   3684 HH12 ARG   234      38.728  27.449  44.940  1.00  0.00           H  
ATOM   3685  NH2 ARG   234      39.096  28.619  42.895  1.00  0.00           N  
ATOM   3686 HH21 ARG   234      39.501  29.104  42.107  1.00  0.00           H  
ATOM   3687 HH22 ARG   234      39.057  27.624  43.065  1.00  0.00           H  
ATOM   3688  C   ARG   234      40.457  35.062  48.355  1.00  0.00           C  
ATOM   3689  O   ARG   234      39.422  34.990  49.008  1.00  0.00           O  
ATOM   3690  N   SER   235      41.470  35.863  48.738  1.00  0.00           N  
ATOM   3691  H   SER   235      42.198  36.065  48.067  1.00  0.00           H  
ATOM   3692  CA  SER   235      41.465  36.527  50.024  1.00  0.00           C  
ATOM   3693  HA  SER   235      40.454  36.579  50.429  1.00  0.00           H  
ATOM   3694  CB  SER   235      42.250  35.661  51.020  1.00  0.00           C  
ATOM   3695  HB2 SER   235      42.370  36.193  51.964  1.00  0.00           H  
ATOM   3696  HB3 SER   235      41.758  34.699  51.160  1.00  0.00           H  
ATOM   3697  OG  SER   235      43.592  35.348  50.662  1.00  0.00           O  
ATOM   3698  HG  SER   235      43.990  34.774  51.321  1.00  0.00           H  
ATOM   3699  C   SER   235      42.195  37.888  49.896  1.00  0.00           C  
ATOM   3700  O   SER   235      43.073  37.999  49.066  1.00  0.00           O  
ATOM   3701  N   HIE   236      41.828  38.873  50.761  1.00  0.00           N  
ATOM   3702  H   HIE   236      41.230  38.549  51.507  1.00  0.00           H  
ATOM   3703  CA  HIE   236      42.626  40.093  50.951  1.00  0.00           C  
ATOM   3704  HA  HIE   236      43.189  40.345  50.053  1.00  0.00           H  
ATOM   3705  CB  HIE   236      41.833  41.390  51.240  1.00  0.00           C  
ATOM   3706  HB2 HIE   236      41.536  41.220  52.275  1.00  0.00           H  
ATOM   3707  HB3 HIE   236      42.500  42.250  51.181  1.00  0.00           H  
ATOM   3708  CG  HIE   236      40.535  41.579  50.392  1.00  0.00           C  
ATOM   3709  ND1 HIE   236      40.529  41.822  49.043  1.00  0.00           N  
ATOM   3710  CE1 HIE   236      39.316  41.722  48.641  1.00  0.00           C  
ATOM   3711  HE1 HIE   236      38.938  42.013  47.673  1.00  0.00           H  
ATOM   3712  NE2 HIE   236      38.490  41.367  49.679  1.00  0.00           N  
ATOM   3713  HE2 HIE   236      37.481  41.389  49.721  1.00  0.00           H  
ATOM   3714  CD2 HIE   236      39.274  41.297  50.780  1.00  0.00           C  
ATOM   3715  HD2 HIE   236      39.060  40.890  51.757  1.00  0.00           H  
ATOM   3716  C   HIE   236      43.703  39.843  51.998  1.00  0.00           C  
ATOM   3717  O   HIE   236      43.627  38.972  52.826  1.00  0.00           O  
ATOM   3718  N   SER   237      44.855  40.492  51.899  1.00  0.00           N  
ATOM   3719  H   SER   237      44.949  41.091  51.092  1.00  0.00           H  
ATOM   3720  CA  SER   237      45.998  40.492  52.826  1.00  0.00           C  
ATOM   3721  HA  SER   237      45.707  40.136  53.814  1.00  0.00           H  
ATOM   3722  CB  SER   237      47.091  39.577  52.329  1.00  0.00           C  
ATOM   3723  HB2 SER   237      47.377  39.844  51.311  1.00  0.00           H  
ATOM   3724  HB3 SER   237      48.004  39.694  52.913  1.00  0.00           H  
ATOM   3725  OG  SER   237      46.727  38.214  52.320  1.00  0.00           O  
ATOM   3726  HG  SER   237      46.168  38.047  51.558  1.00  0.00           H  
ATOM   3727  C   SER   237      46.489  41.868  53.117  1.00  0.00           C  
ATOM   3728  O   SER   237      46.525  42.741  52.247  1.00  0.00           O  
ATOM   3729  N   VAL   238      46.804  42.113  54.410  1.00  0.00           N  
ATOM   3730  H   VAL   238      46.764  41.229  54.896  1.00  0.00           H  
ATOM   3731  CA  VAL   238      47.283  43.301  55.027  1.00  0.00           C  
ATOM   3732  HA  VAL   238      47.366  43.959  54.162  1.00  0.00           H  
ATOM   3733  CB  VAL   238      46.161  43.900  55.882  1.00  0.00           C  
ATOM   3734  HB  VAL   238      45.629  43.119  56.425  1.00  0.00           H  
ATOM   3735  CG1 VAL   238      46.677  45.058  56.790  1.00  0.00           C  
ATOM   3736 HG11 VAL   238      47.040  45.909  56.214  1.00  0.00           H  
ATOM   3737 HG12 VAL   238      45.803  45.407  57.339  1.00  0.00           H  
ATOM   3738 HG13 VAL   238      47.484  44.736  57.449  1.00  0.00           H  
ATOM   3739  CG2 VAL   238      45.003  44.473  55.004  1.00  0.00           C  
ATOM   3740 HG21 VAL   238      45.547  45.155  54.350  1.00  0.00           H  
ATOM   3741 HG22 VAL   238      44.487  43.662  54.491  1.00  0.00           H  
ATOM   3742 HG23 VAL   238      44.255  45.043  55.555  1.00  0.00           H  
ATOM   3743  C   VAL   238      48.640  43.076  55.708  1.00  0.00           C  
ATOM   3744  O   VAL   238      48.668  42.359  56.708  1.00  0.00           O  
ATOM   3745  N   PHE   239      49.711  43.695  55.206  1.00  0.00           N  
ATOM   3746  H   PHE   239      49.650  44.266  54.374  1.00  0.00           H  
ATOM   3747  CA  PHE   239      50.952  43.928  55.908  1.00  0.00           C  
ATOM   3748  HA  PHE   239      51.105  43.142  56.647  1.00  0.00           H  
ATOM   3749  CB  PHE   239      52.191  43.972  54.994  1.00  0.00           C  
ATOM   3750  HB2 PHE   239      52.005  43.184  54.265  1.00  0.00           H  
ATOM   3751  HB3 PHE   239      52.197  44.893  54.412  1.00  0.00           H  
ATOM   3752  CG  PHE   239      53.508  43.801  55.719  1.00  0.00           C  
ATOM   3753  CD1 PHE   239      54.147  44.891  56.271  1.00  0.00           C  
ATOM   3754  HD1 PHE   239      53.725  45.881  56.186  1.00  0.00           H  
ATOM   3755  CE1 PHE   239      55.331  44.695  56.912  1.00  0.00           C  
ATOM   3756  HE1 PHE   239      55.914  45.449  57.420  1.00  0.00           H  
ATOM   3757  CZ  PHE   239      55.857  43.333  57.103  1.00  0.00           C  
ATOM   3758  HZ  PHE   239      56.866  43.273  57.484  1.00  0.00           H  
ATOM   3759  CE2 PHE   239      55.241  42.268  56.394  1.00  0.00           C  
ATOM   3760  HE2 PHE   239      55.577  41.241  56.392  1.00  0.00           H  
ATOM   3761  CD2 PHE   239      54.008  42.504  55.771  1.00  0.00           C  
ATOM   3762  HD2 PHE   239      53.568  41.737  55.151  1.00  0.00           H  
ATOM   3763  C   PHE   239      50.718  45.272  56.592  1.00  0.00           C  
ATOM   3764  O   PHE   239      50.060  46.132  56.026  1.00  0.00           O  
ATOM   3765  N   SER   240      51.308  45.476  57.783  1.00  0.00           N  
ATOM   3766  H   SER   240      51.885  44.742  58.169  1.00  0.00           H  
ATOM   3767  CA  SER   240      51.236  46.733  58.499  1.00  0.00           C  
ATOM   3768  HA  SER   240      51.214  47.598  57.836  1.00  0.00           H  
ATOM   3769  CB  SER   240      49.958  46.727  59.251  1.00  0.00           C  
ATOM   3770  HB2 SER   240      49.115  46.787  58.563  1.00  0.00           H  
ATOM   3771  HB3 SER   240      49.888  45.829  59.864  1.00  0.00           H  
ATOM   3772  OG  SER   240      49.872  47.931  59.946  1.00  0.00           O  
ATOM   3773  HG  SER   240      49.620  48.554  59.260  1.00  0.00           H  
ATOM   3774  C   SER   240      52.472  46.970  59.362  1.00  0.00           C  
ATOM   3775  O   SER   240      53.112  45.971  59.727  1.00  0.00           O  
ATOM   3776  N   VAL   241      52.861  48.272  59.563  1.00  0.00           N  
ATOM   3777  H   VAL   241      52.231  49.001  59.259  1.00  0.00           H  
ATOM   3778  CA  VAL   241      54.089  48.628  60.222  1.00  0.00           C  
ATOM   3779  HA  VAL   241      54.424  47.896  60.957  1.00  0.00           H  
ATOM   3780  CB  VAL   241      55.350  48.784  59.331  1.00  0.00           C  
ATOM   3781  HB  VAL   241      55.637  47.780  59.019  1.00  0.00           H  
ATOM   3782  CG1 VAL   241      55.164  49.626  58.080  1.00  0.00           C  
ATOM   3783 HG11 VAL   241      54.856  50.627  58.381  1.00  0.00           H  
ATOM   3784 HG12 VAL   241      56.055  49.666  57.453  1.00  0.00           H  
ATOM   3785 HG13 VAL   241      54.375  49.115  57.529  1.00  0.00           H  
ATOM   3786  CG2 VAL   241      56.529  49.373  60.113  1.00  0.00           C  
ATOM   3787 HG21 VAL   241      57.349  49.322  59.396  1.00  0.00           H  
ATOM   3788 HG22 VAL   241      56.360  50.345  60.575  1.00  0.00           H  
ATOM   3789 HG23 VAL   241      56.839  48.715  60.925  1.00  0.00           H  
ATOM   3790  C   VAL   241      53.776  49.953  60.974  1.00  0.00           C  
ATOM   3791  O   VAL   241      53.209  50.982  60.567  1.00  0.00           O  
ATOM   3792  N   THR   242      54.115  49.832  62.283  1.00  0.00           N  
ATOM   3793  H   THR   242      54.718  49.115  62.661  1.00  0.00           H  
ATOM   3794  CA  THR   242      53.814  50.899  63.272  1.00  0.00           C  
ATOM   3795  HA  THR   242      53.301  51.762  62.848  1.00  0.00           H  
ATOM   3796  CB  THR   242      52.888  50.309  64.358  1.00  0.00           C  
ATOM   3797  HB  THR   242      53.436  49.417  64.660  1.00  0.00           H  
ATOM   3798  CG2 THR   242      52.751  51.284  65.544  1.00  0.00           C  
ATOM   3799 HG21 THR   242      52.005  50.870  66.222  1.00  0.00           H  
ATOM   3800 HG22 THR   242      53.748  51.310  65.984  1.00  0.00           H  
ATOM   3801 HG23 THR   242      52.519  52.265  65.130  1.00  0.00           H  
ATOM   3802  OG1 THR   242      51.712  49.911  63.717  1.00  0.00           O  
ATOM   3803  HG1 THR   242      51.937  49.190  63.125  1.00  0.00           H  
ATOM   3804  C   THR   242      55.189  51.268  63.917  1.00  0.00           C  
ATOM   3805  O   THR   242      55.857  50.415  64.461  1.00  0.00           O  
ATOM   3806  N   ILE   243      55.432  52.551  63.861  1.00  0.00           N  
ATOM   3807  H   ILE   243      54.853  53.185  63.328  1.00  0.00           H  
ATOM   3808  CA  ILE   243      56.595  53.266  64.453  1.00  0.00           C  
ATOM   3809  HA  ILE   243      57.360  52.628  64.896  1.00  0.00           H  
ATOM   3810  CB  ILE   243      57.298  54.211  63.425  1.00  0.00           C  
ATOM   3811  HB  ILE   243      56.651  55.046  63.156  1.00  0.00           H  
ATOM   3812  CG2 ILE   243      58.493  54.981  64.007  1.00  0.00           C  
ATOM   3813 HG21 ILE   243      59.141  54.368  64.633  1.00  0.00           H  
ATOM   3814 HG22 ILE   243      58.997  55.482  63.181  1.00  0.00           H  
ATOM   3815 HG23 ILE   243      58.146  55.767  64.679  1.00  0.00           H  
ATOM   3816  CG1 ILE   243      57.593  53.399  62.168  1.00  0.00           C  
ATOM   3817 HG12 ILE   243      58.468  52.777  62.361  1.00  0.00           H  
ATOM   3818 HG13 ILE   243      56.812  52.694  61.884  1.00  0.00           H  
ATOM   3819  CD1 ILE   243      57.845  54.264  60.967  1.00  0.00           C  
ATOM   3820 HD11 ILE   243      58.758  54.858  60.924  1.00  0.00           H  
ATOM   3821 HD12 ILE   243      57.811  53.559  60.137  1.00  0.00           H  
ATOM   3822 HD13 ILE   243      57.035  54.978  60.817  1.00  0.00           H  
ATOM   3823  C   ILE   243      56.105  54.191  65.576  1.00  0.00           C  
ATOM   3824  O   ILE   243      55.293  55.073  65.355  1.00  0.00           O  
ATOM   3825  N   HIE   244      56.547  53.941  66.798  1.00  0.00           N  
ATOM   3826  H   HIE   244      57.111  53.122  66.974  1.00  0.00           H  
ATOM   3827  CA  HIE   244      56.528  54.869  67.930  1.00  0.00           C  
ATOM   3828  HA  HIE   244      55.625  55.480  67.955  1.00  0.00           H  
ATOM   3829  CB  HIE   244      56.348  54.006  69.195  1.00  0.00           C  
ATOM   3830  HB2 HIE   244      57.193  53.320  69.259  1.00  0.00           H  
ATOM   3831  HB3 HIE   244      56.491  54.641  70.070  1.00  0.00           H  
ATOM   3832  CG  HIE   244      55.024  53.282  69.333  1.00  0.00           C  
ATOM   3833  ND1 HIE   244      54.536  52.148  68.710  1.00  0.00           N  
ATOM   3834  CE1 HIE   244      53.431  51.739  69.409  1.00  0.00           C  
ATOM   3835  HE1 HIE   244      52.837  50.874  69.154  1.00  0.00           H  
ATOM   3836  NE2 HIE   244      53.188  52.606  70.330  1.00  0.00           N  
ATOM   3837  HE2 HIE   244      52.278  52.622  70.768  1.00  0.00           H  
ATOM   3838  CD2 HIE   244      54.176  53.476  70.434  1.00  0.00           C  
ATOM   3839  HD2 HIE   244      54.273  54.252  71.179  1.00  0.00           H  
ATOM   3840  C   HIE   244      57.775  55.782  67.977  1.00  0.00           C  
ATOM   3841  O   HIE   244      58.822  55.260  68.248  1.00  0.00           O  
ATOM   3842  N   MET   245      57.695  57.062  67.586  1.00  0.00           N  
ATOM   3843  H   MET   245      56.781  57.480  67.487  1.00  0.00           H  
ATOM   3844  CA  MET   245      58.880  57.948  67.540  1.00  0.00           C  
ATOM   3845  HA  MET   245      59.728  57.311  67.790  1.00  0.00           H  
ATOM   3846  CB  MET   245      59.274  58.482  66.137  1.00  0.00           C  
ATOM   3847  HB2 MET   245      60.284  58.891  66.168  1.00  0.00           H  
ATOM   3848  HB3 MET   245      59.352  57.654  65.433  1.00  0.00           H  
ATOM   3849  CG  MET   245      58.276  59.508  65.591  1.00  0.00           C  
ATOM   3850  HG2 MET   245      57.913  60.107  66.426  1.00  0.00           H  
ATOM   3851  HG3 MET   245      58.716  60.181  64.856  1.00  0.00           H  
ATOM   3852  SD  MET   245      56.782  58.873  64.739  1.00  0.00           S  
ATOM   3853  CE  MET   245      57.512  58.504  63.149  1.00  0.00           C  
ATOM   3854  HE1 MET   245      56.807  57.892  62.586  1.00  0.00           H  
ATOM   3855  HE2 MET   245      57.582  59.452  62.615  1.00  0.00           H  
ATOM   3856  HE3 MET   245      58.496  58.060  63.299  1.00  0.00           H  
ATOM   3857  C   MET   245      58.805  59.061  68.529  1.00  0.00           C  
ATOM   3858  O   MET   245      57.772  59.526  68.876  1.00  0.00           O  
ATOM   3859  N   LYS   246      59.985  59.573  68.910  1.00  0.00           N  
ATOM   3860  H   LYS   246      60.865  59.163  68.631  1.00  0.00           H  
ATOM   3861  CA  LYS   246      60.010  60.804  69.647  1.00  0.00           C  
ATOM   3862  HA  LYS   246      59.341  60.834  70.507  1.00  0.00           H  
ATOM   3863  CB  LYS   246      61.385  61.147  70.245  1.00  0.00           C  
ATOM   3864  HB2 LYS   246      61.756  60.287  70.802  1.00  0.00           H  
ATOM   3865  HB3 LYS   246      62.128  61.492  69.525  1.00  0.00           H  
ATOM   3866  CG  LYS   246      61.264  62.356  71.203  1.00  0.00           C  
ATOM   3867  HG2 LYS   246      60.863  63.175  70.607  1.00  0.00           H  
ATOM   3868  HG3 LYS   246      60.451  62.240  71.919  1.00  0.00           H  
ATOM   3869  CD  LYS   246      62.441  62.923  71.948  1.00  0.00           C  
ATOM   3870  HD2 LYS   246      63.182  63.238  71.213  1.00  0.00           H  
ATOM   3871  HD3 LYS   246      62.127  63.837  72.452  1.00  0.00           H  
ATOM   3872  CE  LYS   246      63.208  62.066  72.926  1.00  0.00           C  
ATOM   3873  HE2 LYS   246      62.614  61.828  73.808  1.00  0.00           H  
ATOM   3874  HE3 LYS   246      63.503  61.156  72.402  1.00  0.00           H  
ATOM   3875  NZ  LYS   246      64.515  62.790  73.322  1.00  0.00           N  
ATOM   3876  HZ1 LYS   246      65.077  62.150  73.865  1.00  0.00           H  
ATOM   3877  HZ2 LYS   246      65.031  62.984  72.475  1.00  0.00           H  
ATOM   3878  HZ3 LYS   246      64.312  63.667  73.780  1.00  0.00           H  
ATOM   3879  C   LYS   246      59.614  61.973  68.789  1.00  0.00           C  
ATOM   3880  O   LYS   246      60.072  62.098  67.674  1.00  0.00           O  
ATOM   3881  N   GLU   247      58.699  62.775  69.278  1.00  0.00           N  
ATOM   3882  H   GLU   247      58.452  62.555  70.233  1.00  0.00           H  
ATOM   3883  CA  GLU   247      58.186  63.958  68.601  1.00  0.00           C  
ATOM   3884  HA  GLU   247      57.618  63.863  67.676  1.00  0.00           H  
ATOM   3885  CB  GLU   247      57.115  64.599  69.490  1.00  0.00           C  
ATOM   3886  HB2 GLU   247      56.265  63.926  69.598  1.00  0.00           H  
ATOM   3887  HB3 GLU   247      57.487  64.835  70.487  1.00  0.00           H  
ATOM   3888  CG  GLU   247      56.582  65.904  68.949  1.00  0.00           C  
ATOM   3889  HG2 GLU   247      55.900  66.270  69.716  1.00  0.00           H  
ATOM   3890  HG3 GLU   247      57.401  66.622  68.987  1.00  0.00           H  
ATOM   3891  CD  GLU   247      56.006  65.800  67.564  1.00  0.00           C  
ATOM   3892  OE1 GLU   247      56.766  65.850  66.561  1.00  0.00           O  
ATOM   3893  OE2 GLU   247      54.778  65.654  67.341  1.00  0.00           O  
ATOM   3894  C   GLU   247      59.361  64.913  68.392  1.00  0.00           C  
ATOM   3895  O   GLU   247      59.957  65.490  69.317  1.00  0.00           O  
ATOM   3896  N   THR   248      59.642  65.171  67.122  1.00  0.00           N  
ATOM   3897  H   THR   248      59.004  64.768  66.450  1.00  0.00           H  
ATOM   3898  CA  THR   248      60.778  66.066  66.711  1.00  0.00           C  
ATOM   3899  HA  THR   248      61.494  66.054  67.533  1.00  0.00           H  
ATOM   3900  CB  THR   248      61.415  65.568  65.394  1.00  0.00           C  
ATOM   3901  HB  THR   248      62.128  66.329  65.076  1.00  0.00           H  
ATOM   3902  CG2 THR   248      62.258  64.225  65.500  1.00  0.00           C  
ATOM   3903 HG21 THR   248      61.458  63.492  65.604  1.00  0.00           H  
ATOM   3904 HG22 THR   248      62.856  64.126  64.594  1.00  0.00           H  
ATOM   3905 HG23 THR   248      62.815  64.236  66.437  1.00  0.00           H  
ATOM   3906  OG1 THR   248      60.393  65.436  64.376  1.00  0.00           O  
ATOM   3907  HG1 THR   248      60.873  65.539  63.552  1.00  0.00           H  
ATOM   3908  C   THR   248      60.373  67.519  66.564  1.00  0.00           C  
ATOM   3909  O   THR   248      61.182  68.408  66.369  1.00  0.00           O  
ATOM   3910  N   THR   249      59.068  67.719  66.732  1.00  0.00           N  
ATOM   3911  H   THR   249      58.466  66.910  66.787  1.00  0.00           H  
ATOM   3912  CA  THR   249      58.503  69.045  66.453  1.00  0.00           C  
ATOM   3913  HA  THR   249      59.013  69.566  65.642  1.00  0.00           H  
ATOM   3914  CB  THR   249      57.031  68.913  66.079  1.00  0.00           C  
ATOM   3915  HB  THR   249      56.406  68.872  66.971  1.00  0.00           H  
ATOM   3916  CG2 THR   249      56.533  70.283  65.454  1.00  0.00           C  
ATOM   3917 HG21 THR   249      56.535  71.030  66.248  1.00  0.00           H  
ATOM   3918 HG22 THR   249      57.093  70.582  64.568  1.00  0.00           H  
ATOM   3919 HG23 THR   249      55.511  70.117  65.111  1.00  0.00           H  
ATOM   3920  OG1 THR   249      56.775  67.917  65.071  1.00  0.00           O  
ATOM   3921  HG1 THR   249      56.647  67.086  65.535  1.00  0.00           H  
ATOM   3922  C   THR   249      58.552  69.970  67.691  1.00  0.00           C  
ATOM   3923  O   THR   249      58.366  69.573  68.831  1.00  0.00           O  
ATOM   3924  N   ILE   250      58.971  71.219  67.465  1.00  0.00           N  
ATOM   3925  H   ILE   250      59.207  71.482  66.519  1.00  0.00           H  
ATOM   3926  CA  ILE   250      59.051  72.278  68.458  1.00  0.00           C  
ATOM   3927  HA  ILE   250      59.592  72.070  69.381  1.00  0.00           H  
ATOM   3928  CB  ILE   250      59.720  73.483  67.858  1.00  0.00           C  
ATOM   3929  HB  ILE   250      59.234  73.707  66.909  1.00  0.00           H  
ATOM   3930  CG2 ILE   250      59.444  74.749  68.633  1.00  0.00           C  
ATOM   3931 HG21 ILE   250      59.859  75.632  68.146  1.00  0.00           H  
ATOM   3932 HG22 ILE   250      58.372  74.945  68.649  1.00  0.00           H  
ATOM   3933 HG23 ILE   250      59.824  74.743  69.654  1.00  0.00           H  
ATOM   3934  CG1 ILE   250      61.240  73.401  67.617  1.00  0.00           C  
ATOM   3935 HG12 ILE   250      61.767  73.218  68.553  1.00  0.00           H  
ATOM   3936 HG13 ILE   250      61.401  72.507  67.015  1.00  0.00           H  
ATOM   3937  CD1 ILE   250      61.889  74.557  66.846  1.00  0.00           C  
ATOM   3938 HD11 ILE   250      61.233  74.750  65.997  1.00  0.00           H  
ATOM   3939 HD12 ILE   250      62.035  75.446  67.458  1.00  0.00           H  
ATOM   3940 HD13 ILE   250      62.821  74.147  66.455  1.00  0.00           H  
ATOM   3941  C   ILE   250      57.628  72.572  69.045  1.00  0.00           C  
ATOM   3942  O   ILE   250      56.586  72.277  68.445  1.00  0.00           O  
ATOM   3943  N   ASP   251      57.658  72.900  70.323  1.00  0.00           N  
ATOM   3944  H   ASP   251      58.550  72.890  70.798  1.00  0.00           H  
ATOM   3945  CA  ASP   251      56.482  73.129  71.191  1.00  0.00           C  
ATOM   3946  HA  ASP   251      56.915  73.243  72.185  1.00  0.00           H  
ATOM   3947  CB  ASP   251      55.702  74.439  70.954  1.00  0.00           C  
ATOM   3948  HB2 ASP   251      55.274  74.418  69.952  1.00  0.00           H  
ATOM   3949  HB3 ASP   251      54.872  74.433  71.661  1.00  0.00           H  
ATOM   3950  CG  ASP   251      56.635  75.660  71.228  1.00  0.00           C  
ATOM   3951  OD1 ASP   251      56.145  76.767  70.957  1.00  0.00           O  
ATOM   3952  OD2 ASP   251      57.753  75.664  71.853  1.00  0.00           O  
ATOM   3953  C   ASP   251      55.586  71.851  71.258  1.00  0.00           C  
ATOM   3954  O   ASP   251      54.443  71.916  71.613  1.00  0.00           O  
ATOM   3955  N   GLY   252      56.174  70.644  70.950  1.00  0.00           N  
ATOM   3956  H   GLY   252      57.140  70.668  70.657  1.00  0.00           H  
ATOM   3957  CA  GLY   252      55.497  69.363  70.895  1.00  0.00           C  
ATOM   3958  HA2 GLY   252      54.632  69.534  70.253  1.00  0.00           H  
ATOM   3959  HA3 GLY   252      56.125  68.588  70.456  1.00  0.00           H  
ATOM   3960  C   GLY   252      54.992  68.905  72.259  1.00  0.00           C  
ATOM   3961  O   GLY   252      55.627  69.181  73.246  1.00  0.00           O  
ATOM   3962  N   GLU   253      53.829  68.288  72.361  1.00  0.00           N  
ATOM   3963  H   GLU   253      53.434  67.924  71.506  1.00  0.00           H  
ATOM   3964  CA  GLU   253      53.310  67.686  73.599  1.00  0.00           C  
ATOM   3965  HA  GLU   253      53.315  68.495  74.329  1.00  0.00           H  
ATOM   3966  CB  GLU   253      51.839  67.320  73.348  1.00  0.00           C  
ATOM   3967  HB2 GLU   253      51.245  68.157  72.984  1.00  0.00           H  
ATOM   3968  HB3 GLU   253      51.829  66.566  72.561  1.00  0.00           H  
ATOM   3969  CG  GLU   253      51.158  66.800  74.659  1.00  0.00           C  
ATOM   3970  HG2 GLU   253      50.148  66.401  74.557  1.00  0.00           H  
ATOM   3971  HG3 GLU   253      51.680  65.899  74.982  1.00  0.00           H  
ATOM   3972  CD  GLU   253      51.150  67.869  75.751  1.00  0.00           C  
ATOM   3973  OE1 GLU   253      51.871  67.664  76.800  1.00  0.00           O  
ATOM   3974  OE2 GLU   253      50.358  68.878  75.722  1.00  0.00           O  
ATOM   3975  C   GLU   253      54.191  66.616  74.283  1.00  0.00           C  
ATOM   3976  O   GLU   253      54.725  65.729  73.596  1.00  0.00           O  
ATOM   3977  N   GLU   254      54.366  66.698  75.557  1.00  0.00           N  
ATOM   3978  H   GLU   254      53.917  67.440  76.075  1.00  0.00           H  
ATOM   3979  CA  GLU   254      55.367  65.951  76.450  1.00  0.00           C  
ATOM   3980  HA  GLU   254      56.335  66.084  75.968  1.00  0.00           H  
ATOM   3981  CB  GLU   254      55.552  66.721  77.813  1.00  0.00           C  
ATOM   3982  HB2 GLU   254      54.679  66.504  78.430  1.00  0.00           H  
ATOM   3983  HB3 GLU   254      56.437  66.232  78.219  1.00  0.00           H  
ATOM   3984  CG  GLU   254      55.912  68.171  77.612  1.00  0.00           C  
ATOM   3985  HG2 GLU   254      56.668  68.184  76.827  1.00  0.00           H  
ATOM   3986  HG3 GLU   254      55.006  68.745  77.420  1.00  0.00           H  
ATOM   3987  CD  GLU   254      56.561  68.685  78.915  1.00  0.00           C  
ATOM   3988  OE1 GLU   254      55.830  68.919  79.916  1.00  0.00           O  
ATOM   3989  OE2 GLU   254      57.748  68.943  79.056  1.00  0.00           O  
ATOM   3990  C   GLU   254      55.164  64.423  76.624  1.00  0.00           C  
ATOM   3991  O   GLU   254      55.118  63.899  77.745  1.00  0.00           O  
ATOM   3992  N   LEU   255      55.124  63.695  75.505  1.00  0.00           N  
ATOM   3993  H   LEU   255      55.204  64.192  74.629  1.00  0.00           H  
ATOM   3994  CA  LEU   255      55.039  62.229  75.333  1.00  0.00           C  
ATOM   3995  HA  LEU   255      55.660  61.713  76.065  1.00  0.00           H  
ATOM   3996  CB  LEU   255      53.554  61.751  75.624  1.00  0.00           C  
ATOM   3997  HB2 LEU   255      53.404  62.094  76.647  1.00  0.00           H  
ATOM   3998  HB3 LEU   255      52.893  62.264  74.925  1.00  0.00           H  
ATOM   3999  CG  LEU   255      53.209  60.270  75.658  1.00  0.00           C  
ATOM   4000  HG  LEU   255      53.160  59.941  74.620  1.00  0.00           H  
ATOM   4001  CD1 LEU   255      54.259  59.387  76.385  1.00  0.00           C  
ATOM   4002 HD11 LEU   255      53.863  58.376  76.481  1.00  0.00           H  
ATOM   4003 HD12 LEU   255      55.187  59.304  75.820  1.00  0.00           H  
ATOM   4004 HD13 LEU   255      54.453  59.792  77.378  1.00  0.00           H  
ATOM   4005  CD2 LEU   255      51.861  60.161  76.336  1.00  0.00           C  
ATOM   4006 HD21 LEU   255      51.441  59.156  76.290  1.00  0.00           H  
ATOM   4007 HD22 LEU   255      52.051  60.411  77.380  1.00  0.00           H  
ATOM   4008 HD23 LEU   255      51.181  60.830  75.808  1.00  0.00           H  
ATOM   4009  C   LEU   255      55.379  61.810  73.911  1.00  0.00           C  
ATOM   4010  O   LEU   255      55.754  62.665  73.085  1.00  0.00           O  
ATOM   4011  N   VAL   256      55.334  60.558  73.499  1.00  0.00           N  
ATOM   4012  H   VAL   256      54.968  59.897  74.169  1.00  0.00           H  
ATOM   4013  CA  VAL   256      55.792  59.881  72.181  1.00  0.00           C  
ATOM   4014  HA  VAL   256      56.694  60.307  71.740  1.00  0.00           H  
ATOM   4015  CB  VAL   256      55.998  58.386  72.477  1.00  0.00           C  
ATOM   4016  HB  VAL   256      56.503  58.404  73.443  1.00  0.00           H  
ATOM   4017  CG1 VAL   256      54.663  57.602  72.665  1.00  0.00           C  
ATOM   4018 HG11 VAL   256      54.119  57.794  73.590  1.00  0.00           H  
ATOM   4019 HG12 VAL   256      53.960  57.907  71.890  1.00  0.00           H  
ATOM   4020 HG13 VAL   256      54.859  56.530  72.673  1.00  0.00           H  
ATOM   4021  CG2 VAL   256      56.952  57.749  71.395  1.00  0.00           C  
ATOM   4022 HG21 VAL   256      57.904  58.276  71.336  1.00  0.00           H  
ATOM   4023 HG22 VAL   256      57.336  56.817  71.808  1.00  0.00           H  
ATOM   4024 HG23 VAL   256      56.593  57.740  70.366  1.00  0.00           H  
ATOM   4025  C   VAL   256      54.704  60.121  71.114  1.00  0.00           C  
ATOM   4026  O   VAL   256      53.630  60.655  71.396  1.00  0.00           O  
ATOM   4027  N   LYS   257      55.112  59.994  69.842  1.00  0.00           N  
ATOM   4028  H   LYS   257      56.092  59.824  69.662  1.00  0.00           H  
ATOM   4029  CA  LYS   257      54.259  60.077  68.641  1.00  0.00           C  
ATOM   4030  HA  LYS   257      53.297  60.403  69.036  1.00  0.00           H  
ATOM   4031  CB  LYS   257      54.987  61.097  67.741  1.00  0.00           C  
ATOM   4032  HB2 LYS   257      55.257  61.941  68.376  1.00  0.00           H  
ATOM   4033  HB3 LYS   257      55.944  60.707  67.395  1.00  0.00           H  
ATOM   4034  CG  LYS   257      54.079  61.659  66.577  1.00  0.00           C  
ATOM   4035  HG2 LYS   257      53.969  60.845  65.861  1.00  0.00           H  
ATOM   4036  HG3 LYS   257      53.098  62.052  66.844  1.00  0.00           H  
ATOM   4037  CD  LYS   257      54.939  62.636  65.763  1.00  0.00           C  
ATOM   4038  HD2 LYS   257      55.483  63.293  66.441  1.00  0.00           H  
ATOM   4039  HD3 LYS   257      55.640  62.144  65.088  1.00  0.00           H  
ATOM   4040  CE  LYS   257      54.154  63.595  64.965  1.00  0.00           C  
ATOM   4041  HE2 LYS   257      53.819  63.117  64.045  1.00  0.00           H  
ATOM   4042  HE3 LYS   257      53.286  63.865  65.567  1.00  0.00           H  
ATOM   4043  NZ  LYS   257      54.927  64.818  64.596  1.00  0.00           N  
ATOM   4044  HZ1 LYS   257      54.389  65.502  64.083  1.00  0.00           H  
ATOM   4045  HZ2 LYS   257      55.410  65.261  65.364  1.00  0.00           H  
ATOM   4046  HZ3 LYS   257      55.775  64.544  64.122  1.00  0.00           H  
ATOM   4047  C   LYS   257      54.136  58.715  68.058  1.00  0.00           C  
ATOM   4048  O   LYS   257      55.149  57.992  68.089  1.00  0.00           O  
ATOM   4049  N   ILE   258      52.966  58.303  67.532  1.00  0.00           N  
ATOM   4050  H   ILE   258      52.141  58.877  67.632  1.00  0.00           H  
ATOM   4051  CA  ILE   258      52.761  57.062  66.710  1.00  0.00           C  
ATOM   4052  HA  ILE   258      53.657  56.461  66.553  1.00  0.00           H  
ATOM   4053  CB  ILE   258      51.818  56.161  67.496  1.00  0.00           C  
ATOM   4054  HB  ILE   258      50.833  56.615  67.605  1.00  0.00           H  
ATOM   4055  CG2 ILE   258      51.527  54.909  66.654  1.00  0.00           C  
ATOM   4056 HG21 ILE   258      51.167  55.069  65.638  1.00  0.00           H  
ATOM   4057 HG22 ILE   258      52.450  54.335  66.576  1.00  0.00           H  
ATOM   4058 HG23 ILE   258      50.794  54.252  67.123  1.00  0.00           H  
ATOM   4059  CG1 ILE   258      52.366  55.819  68.871  1.00  0.00           C  
ATOM   4060 HG12 ILE   258      53.121  55.061  68.663  1.00  0.00           H  
ATOM   4061 HG13 ILE   258      52.789  56.716  69.323  1.00  0.00           H  
ATOM   4062  CD1 ILE   258      51.292  55.283  69.883  1.00  0.00           C  
ATOM   4063 HD11 ILE   258      50.526  56.004  70.169  1.00  0.00           H  
ATOM   4064 HD12 ILE   258      50.683  54.530  69.382  1.00  0.00           H  
ATOM   4065 HD13 ILE   258      51.882  54.898  70.714  1.00  0.00           H  
ATOM   4066  C   ILE   258      52.394  57.367  65.270  1.00  0.00           C  
ATOM   4067  O   ILE   258      51.376  58.028  64.996  1.00  0.00           O  
ATOM   4068  N   GLY   259      53.141  56.817  64.328  1.00  0.00           N  
ATOM   4069  H   GLY   259      53.872  56.205  64.662  1.00  0.00           H  
ATOM   4070  CA  GLY   259      52.667  56.562  62.975  1.00  0.00           C  
ATOM   4071  HA2 GLY   259      51.699  57.058  62.898  1.00  0.00           H  
ATOM   4072  HA3 GLY   259      53.323  57.036  62.245  1.00  0.00           H  
ATOM   4073  C   GLY   259      52.544  55.080  62.455  1.00  0.00           C  
ATOM   4074  O   GLY   259      53.232  54.110  62.926  1.00  0.00           O  
ATOM   4075  N   LYS   260      51.746  55.013  61.414  1.00  0.00           N  
ATOM   4076  H   LYS   260      51.352  55.878  61.072  1.00  0.00           H  
ATOM   4077  CA  LYS   260      51.492  53.745  60.771  1.00  0.00           C  
ATOM   4078  HA  LYS   260      52.203  52.975  61.073  1.00  0.00           H  
ATOM   4079  CB  LYS   260      50.129  53.280  61.342  1.00  0.00           C  
ATOM   4080  HB2 LYS   260      50.134  53.539  62.401  1.00  0.00           H  
ATOM   4081  HB3 LYS   260      49.402  53.861  60.775  1.00  0.00           H  
ATOM   4082  CG  LYS   260      49.958  51.767  61.245  1.00  0.00           C  
ATOM   4083  HG2 LYS   260      49.606  51.482  60.253  1.00  0.00           H  
ATOM   4084  HG3 LYS   260      50.903  51.281  61.483  1.00  0.00           H  
ATOM   4085  CD  LYS   260      48.867  51.343  62.299  1.00  0.00           C  
ATOM   4086  HD2 LYS   260      48.749  50.259  62.305  1.00  0.00           H  
ATOM   4087  HD3 LYS   260      49.183  51.597  63.311  1.00  0.00           H  
ATOM   4088  CE  LYS   260      47.516  51.978  61.942  1.00  0.00           C  
ATOM   4089  HE2 LYS   260      47.502  53.065  62.019  1.00  0.00           H  
ATOM   4090  HE3 LYS   260      47.351  51.768  60.885  1.00  0.00           H  
ATOM   4091  NZ  LYS   260      46.390  51.403  62.695  1.00  0.00           N  
ATOM   4092  HZ1 LYS   260      45.526  51.860  62.439  1.00  0.00           H  
ATOM   4093  HZ2 LYS   260      46.289  50.405  62.584  1.00  0.00           H  
ATOM   4094  HZ3 LYS   260      46.507  51.540  63.688  1.00  0.00           H  
ATOM   4095  C   LYS   260      51.471  53.795  59.240  1.00  0.00           C  
ATOM   4096  O   LYS   260      51.025  54.723  58.570  1.00  0.00           O  
ATOM   4097  N   LEU   261      51.830  52.694  58.634  1.00  0.00           N  
ATOM   4098  H   LEU   261      52.200  51.947  59.203  1.00  0.00           H  
ATOM   4099  CA  LEU   261      51.658  52.322  57.224  1.00  0.00           C  
ATOM   4100  HA  LEU   261      50.918  52.996  56.794  1.00  0.00           H  
ATOM   4101  CB  LEU   261      53.035  52.520  56.597  1.00  0.00           C  
ATOM   4102  HB2 LEU   261      53.209  53.590  56.714  1.00  0.00           H  
ATOM   4103  HB3 LEU   261      53.870  52.039  57.108  1.00  0.00           H  
ATOM   4104  CG  LEU   261      53.162  52.038  55.179  1.00  0.00           C  
ATOM   4105  HG  LEU   261      53.078  50.956  55.279  1.00  0.00           H  
ATOM   4106  CD1 LEU   261      52.134  52.592  54.181  1.00  0.00           C  
ATOM   4107 HD11 LEU   261      52.527  52.679  53.168  1.00  0.00           H  
ATOM   4108 HD12 LEU   261      51.175  52.087  54.292  1.00  0.00           H  
ATOM   4109 HD13 LEU   261      51.963  53.638  54.433  1.00  0.00           H  
ATOM   4110  CD2 LEU   261      54.601  52.419  54.640  1.00  0.00           C  
ATOM   4111 HD21 LEU   261      54.680  51.889  53.691  1.00  0.00           H  
ATOM   4112 HD22 LEU   261      54.674  53.498  54.508  1.00  0.00           H  
ATOM   4113 HD23 LEU   261      55.322  52.087  55.387  1.00  0.00           H  
ATOM   4114  C   LEU   261      51.006  50.888  57.014  1.00  0.00           C  
ATOM   4115  O   LEU   261      51.554  49.900  57.353  1.00  0.00           O  
ATOM   4116  N   ASN   262      49.907  50.843  56.325  1.00  0.00           N  
ATOM   4117  H   ASN   262      49.554  51.709  55.944  1.00  0.00           H  
ATOM   4118  CA  ASN   262      49.301  49.558  55.817  1.00  0.00           C  
ATOM   4119  HA  ASN   262      49.685  48.608  56.190  1.00  0.00           H  
ATOM   4120  CB  ASN   262      47.789  49.554  56.143  1.00  0.00           C  
ATOM   4121  HB2 ASN   262      47.279  50.381  55.649  1.00  0.00           H  
ATOM   4122  HB3 ASN   262      47.369  48.591  55.854  1.00  0.00           H  
ATOM   4123  CG  ASN   262      47.436  49.553  57.664  1.00  0.00           C  
ATOM   4124  OD1 ASN   262      48.331  49.487  58.505  1.00  0.00           O  
ATOM   4125  ND2 ASN   262      46.187  49.913  57.955  1.00  0.00           N  
ATOM   4126 HD21 ASN   262      45.928  50.111  58.911  1.00  0.00           H  
ATOM   4127 HD22 ASN   262      45.583  50.101  57.168  1.00  0.00           H  
ATOM   4128  C   ASN   262      49.549  49.356  54.299  1.00  0.00           C  
ATOM   4129  O   ASN   262      49.649  50.334  53.555  1.00  0.00           O  
ATOM   4130  N   LEU   263      49.628  48.095  53.833  1.00  0.00           N  
ATOM   4131  H   LEU   263      49.722  47.382  54.542  1.00  0.00           H  
ATOM   4132  CA  LEU   263      50.118  47.684  52.499  1.00  0.00           C  
ATOM   4133  HA  LEU   263      49.807  48.454  51.794  1.00  0.00           H  
ATOM   4134  CB  LEU   263      51.633  47.352  52.559  1.00  0.00           C  
ATOM   4135  HB2 LEU   263      51.648  46.562  53.310  1.00  0.00           H  
ATOM   4136  HB3 LEU   263      51.988  46.974  51.600  1.00  0.00           H  
ATOM   4137  CG  LEU   263      52.548  48.416  53.002  1.00  0.00           C  
ATOM   4138  HG  LEU   263      52.076  48.977  53.809  1.00  0.00           H  
ATOM   4139  CD1 LEU   263      53.879  47.892  53.475  1.00  0.00           C  
ATOM   4140 HD11 LEU   263      53.660  47.066  54.152  1.00  0.00           H  
ATOM   4141 HD12 LEU   263      54.482  47.519  52.647  1.00  0.00           H  
ATOM   4142 HD13 LEU   263      54.437  48.579  54.111  1.00  0.00           H  
ATOM   4143  CD2 LEU   263      52.756  49.526  52.015  1.00  0.00           C  
ATOM   4144 HD21 LEU   263      53.549  50.257  52.170  1.00  0.00           H  
ATOM   4145 HD22 LEU   263      52.867  49.051  51.041  1.00  0.00           H  
ATOM   4146 HD23 LEU   263      51.823  50.089  51.983  1.00  0.00           H  
ATOM   4147  C   LEU   263      49.243  46.526  52.036  1.00  0.00           C  
ATOM   4148  O   LEU   263      49.324  45.372  52.543  1.00  0.00           O  
ATOM   4149  N   VAL   264      48.131  46.880  51.289  1.00  0.00           N  
ATOM   4150  H   VAL   264      48.031  47.806  50.898  1.00  0.00           H  
ATOM   4151  CA  VAL   264      47.017  45.925  51.015  1.00  0.00           C  
ATOM   4152  HA  VAL   264      46.861  45.219  51.831  1.00  0.00           H  
ATOM   4153  CB  VAL   264      45.749  46.805  51.117  1.00  0.00           C  
ATOM   4154  HB  VAL   264      45.685  47.497  50.277  1.00  0.00           H  
ATOM   4155  CG1 VAL   264      44.445  45.924  51.192  1.00  0.00           C  
ATOM   4156 HG11 VAL   264      44.303  45.361  50.269  1.00  0.00           H  
ATOM   4157 HG12 VAL   264      44.741  45.162  51.914  1.00  0.00           H  
ATOM   4158 HG13 VAL   264      43.528  46.429  51.494  1.00  0.00           H  
ATOM   4159  CG2 VAL   264      45.649  47.716  52.446  1.00  0.00           C  
ATOM   4160 HG21 VAL   264      46.402  48.489  52.598  1.00  0.00           H  
ATOM   4161 HG22 VAL   264      44.703  48.257  52.414  1.00  0.00           H  
ATOM   4162 HG23 VAL   264      45.524  46.981  53.241  1.00  0.00           H  
ATOM   4163  C   VAL   264      47.174  45.167  49.648  1.00  0.00           C  
ATOM   4164  O   VAL   264      46.966  45.807  48.640  1.00  0.00           O  
ATOM   4165  N   ASP   265      47.507  43.863  49.673  1.00  0.00           N  
ATOM   4166  H   ASP   265      47.410  43.335  50.529  1.00  0.00           H  
ATOM   4167  CA  ASP   265      47.412  42.915  48.560  1.00  0.00           C  
ATOM   4168  HA  ASP   265      47.590  43.546  47.689  1.00  0.00           H  
ATOM   4169  CB  ASP   265      48.587  41.858  48.701  1.00  0.00           C  
ATOM   4170  HB2 ASP   265      49.533  42.395  48.768  1.00  0.00           H  
ATOM   4171  HB3 ASP   265      48.396  41.370  49.657  1.00  0.00           H  
ATOM   4172  CG  ASP   265      48.600  40.805  47.545  1.00  0.00           C  
ATOM   4173  OD1 ASP   265      47.755  40.921  46.614  1.00  0.00           O  
ATOM   4174  OD2 ASP   265      49.527  39.937  47.473  1.00  0.00           O  
ATOM   4175  C   ASP   265      45.902  42.421  48.538  1.00  0.00           C  
ATOM   4176  O   ASP   265      45.590  41.526  49.361  1.00  0.00           O  
ATOM   4177  N   LEU   266      45.016  42.870  47.678  1.00  0.00           N  
ATOM   4178  H   LEU   266      45.273  43.629  47.064  1.00  0.00           H  
ATOM   4179  CA  LEU   266      43.600  42.524  47.563  1.00  0.00           C  
ATOM   4180  HA  LEU   266      43.294  42.481  48.608  1.00  0.00           H  
ATOM   4181  CB  LEU   266      42.850  43.583  46.747  1.00  0.00           C  
ATOM   4182  HB2 LEU   266      43.341  43.560  45.774  1.00  0.00           H  
ATOM   4183  HB3 LEU   266      41.814  43.246  46.702  1.00  0.00           H  
ATOM   4184  CG  LEU   266      42.896  44.994  47.335  1.00  0.00           C  
ATOM   4185  HG  LEU   266      43.952  45.225  47.470  1.00  0.00           H  
ATOM   4186  CD1 LEU   266      42.357  46.007  46.327  1.00  0.00           C  
ATOM   4187 HD11 LEU   266      42.514  46.950  46.850  1.00  0.00           H  
ATOM   4188 HD12 LEU   266      42.830  45.768  45.375  1.00  0.00           H  
ATOM   4189 HD13 LEU   266      41.290  45.869  46.149  1.00  0.00           H  
ATOM   4190  CD2 LEU   266      42.087  45.051  48.630  1.00  0.00           C  
ATOM   4191 HD21 LEU   266      42.089  46.070  49.019  1.00  0.00           H  
ATOM   4192 HD22 LEU   266      41.057  44.759  48.424  1.00  0.00           H  
ATOM   4193 HD23 LEU   266      42.620  44.304  49.219  1.00  0.00           H  
ATOM   4194  C   LEU   266      43.370  41.146  46.960  1.00  0.00           C  
ATOM   4195  O   LEU   266      44.263  40.478  46.544  1.00  0.00           O  
ATOM   4196  N   ALA   267      42.123  40.637  46.884  1.00  0.00           N  
ATOM   4197  H   ALA   267      41.472  41.148  47.463  1.00  0.00           H  
ATOM   4198  CA  ALA   267      41.661  39.487  46.129  1.00  0.00           C  
ATOM   4199  HA  ALA   267      42.234  38.600  46.397  1.00  0.00           H  
ATOM   4200  CB  ALA   267      40.243  39.236  46.696  1.00  0.00           C  
ATOM   4201  HB1 ALA   267      39.702  38.386  46.280  1.00  0.00           H  
ATOM   4202  HB2 ALA   267      40.419  39.044  47.755  1.00  0.00           H  
ATOM   4203  HB3 ALA   267      39.654  40.148  46.595  1.00  0.00           H  
ATOM   4204  C   ALA   267      41.652  39.755  44.585  1.00  0.00           C  
ATOM   4205  O   ALA   267      41.986  40.911  44.157  1.00  0.00           O  
ATOM   4206  N   GLY   268      41.211  38.888  43.722  1.00  0.00           N  
ATOM   4207  H   GLY   268      40.959  37.945  43.982  1.00  0.00           H  
ATOM   4208  CA  GLY   268      41.208  39.191  42.279  1.00  0.00           C  
ATOM   4209  HA2 GLY   268      42.182  39.556  41.955  1.00  0.00           H  
ATOM   4210  HA3 GLY   268      41.082  38.198  41.847  1.00  0.00           H  
ATOM   4211  C   GLY   268      40.120  40.201  41.965  1.00  0.00           C  
ATOM   4212  O   GLY   268      38.890  39.930  42.153  1.00  0.00           O  
ATOM   4213  N   SER   269      40.441  41.226  41.152  1.00  0.00           N  
ATOM   4214  H   SER   269      41.415  41.466  41.036  1.00  0.00           H  
ATOM   4215  CA  SER   269      39.441  42.154  40.610  1.00  0.00           C  
ATOM   4216  HA  SER   269      39.020  42.640  41.490  1.00  0.00           H  
ATOM   4217  CB  SER   269      40.051  43.377  39.985  1.00  0.00           C  
ATOM   4218  HB2 SER   269      40.600  43.090  39.088  1.00  0.00           H  
ATOM   4219  HB3 SER   269      39.315  44.159  39.797  1.00  0.00           H  
ATOM   4220  OG  SER   269      40.892  43.982  40.857  1.00  0.00           O  
ATOM   4221  HG  SER   269      40.641  44.846  41.195  1.00  0.00           H  
ATOM   4222  C   SER   269      38.391  41.676  39.705  1.00  0.00           C  
ATOM   4223  O   SER   269      37.334  42.376  39.593  1.00  0.00           O  
ATOM   4224  N   GLU   270      38.541  40.567  38.977  1.00  0.00           N  
ATOM   4225  H   GLU   270      39.439  40.130  39.127  1.00  0.00           H  
ATOM   4226  CA  GLU   270      37.700  39.983  37.994  1.00  0.00           C  
ATOM   4227  HA  GLU   270      37.403  40.648  37.183  1.00  0.00           H  
ATOM   4228  CB  GLU   270      38.393  38.799  37.372  1.00  0.00           C  
ATOM   4229  HB2 GLU   270      37.818  38.500  36.496  1.00  0.00           H  
ATOM   4230  HB3 GLU   270      39.332  39.173  36.963  1.00  0.00           H  
ATOM   4231  CG  GLU   270      38.559  37.528  38.218  1.00  0.00           C  
ATOM   4232  HG2 GLU   270      37.654  37.414  38.814  1.00  0.00           H  
ATOM   4233  HG3 GLU   270      38.681  36.696  37.524  1.00  0.00           H  
ATOM   4234  CD  GLU   270      39.901  37.407  38.991  1.00  0.00           C  
ATOM   4235  OE1 GLU   270      40.326  36.278  39.349  1.00  0.00           O  
ATOM   4236  OE2 GLU   270      40.588  38.423  39.271  1.00  0.00           O  
ATOM   4237  C   GLU   270      36.288  39.598  38.517  1.00  0.00           C  
ATOM   4238  O   GLU   270      35.345  39.514  37.751  1.00  0.00           O  
ATOM   4239  N   ASN   271      36.127  39.380  39.807  1.00  0.00           N  
ATOM   4240  H   ASN   271      36.986  39.461  40.332  1.00  0.00           H  
ATOM   4241  CA  ASN   271      34.969  39.251  40.621  1.00  0.00           C  
ATOM   4242  HA  ASN   271      34.376  38.473  40.141  1.00  0.00           H  
ATOM   4243  CB  ASN   271      35.433  38.668  42.024  1.00  0.00           C  
ATOM   4244  HB2 ASN   271      36.146  39.362  42.470  1.00  0.00           H  
ATOM   4245  HB3 ASN   271      34.597  38.594  42.719  1.00  0.00           H  
ATOM   4246  CG  ASN   271      36.177  37.332  42.049  1.00  0.00           C  
ATOM   4247  OD1 ASN   271      35.656  36.296  41.834  1.00  0.00           O  
ATOM   4248  ND2 ASN   271      37.542  37.432  42.277  1.00  0.00           N  
ATOM   4249 HD21 ASN   271      38.141  36.641  42.465  1.00  0.00           H  
ATOM   4250 HD22 ASN   271      37.971  38.344  42.339  1.00  0.00           H  
ATOM   4251  C   ASN   271      34.089  40.502  40.691  1.00  0.00           C  
ATOM   4252  O   ASN   271      32.879  40.511  41.029  1.00  0.00           O  
ATOM   4253  N   ILE   272      34.586  41.756  40.316  1.00  0.00           N  
ATOM   4254  H   ILE   272      35.573  41.931  40.195  1.00  0.00           H  
ATOM   4255  CA  ILE   272      33.750  42.943  40.105  1.00  0.00           C  
ATOM   4256  HA  ILE   272      32.993  43.061  40.880  1.00  0.00           H  
ATOM   4257  CB  ILE   272      34.674  44.242  40.244  1.00  0.00           C  
ATOM   4258  HB  ILE   272      35.626  44.026  39.760  1.00  0.00           H  
ATOM   4259  CG2 ILE   272      34.219  45.477  39.405  1.00  0.00           C  
ATOM   4260 HG21 ILE   272      34.391  45.189  38.368  1.00  0.00           H  
ATOM   4261 HG22 ILE   272      33.208  45.777  39.677  1.00  0.00           H  
ATOM   4262 HG23 ILE   272      34.884  46.332  39.525  1.00  0.00           H  
ATOM   4263  CG1 ILE   272      34.876  44.630  41.700  1.00  0.00           C  
ATOM   4264 HG12 ILE   272      35.162  43.786  42.329  1.00  0.00           H  
ATOM   4265 HG13 ILE   272      35.682  45.362  41.750  1.00  0.00           H  
ATOM   4266  CD1 ILE   272      33.727  45.188  42.556  1.00  0.00           C  
ATOM   4267 HD11 ILE   272      33.343  46.093  42.085  1.00  0.00           H  
ATOM   4268 HD12 ILE   272      32.867  44.522  42.634  1.00  0.00           H  
ATOM   4269 HD13 ILE   272      33.938  45.440  43.595  1.00  0.00           H  
ATOM   4270  C   ILE   272      33.030  42.926  38.776  1.00  0.00           C  
ATOM   4271  O   ILE   272      32.009  43.636  38.676  1.00  0.00           O  
ATOM   4272  N   GLY   273      33.604  42.201  37.876  1.00  0.00           N  
ATOM   4273  H   GLY   273      34.452  41.739  38.173  1.00  0.00           H  
ATOM   4274  CA  GLY   273      33.202  41.846  36.546  1.00  0.00           C  
ATOM   4275  HA2 GLY   273      32.527  42.629  36.201  1.00  0.00           H  
ATOM   4276  HA3 GLY   273      34.089  41.926  35.918  1.00  0.00           H  
ATOM   4277  C   GLY   273      32.507  40.486  36.424  1.00  0.00           C  
ATOM   4278  O   GLY   273      32.142  39.894  37.440  1.00  0.00           O  
ATOM   4279  N   ARG   274      32.317  39.978  35.178  1.00  0.00           N  
ATOM   4280  H   ARG   274      32.724  40.581  34.477  1.00  0.00           H  
ATOM   4281  CA  ARG   274      31.780  38.651  34.675  1.00  0.00           C  
ATOM   4282  HA  ARG   274      30.722  38.655  34.940  1.00  0.00           H  
ATOM   4283  CB  ARG   274      31.954  38.721  33.059  1.00  0.00           C  
ATOM   4284  HB2 ARG   274      31.305  37.956  32.632  1.00  0.00           H  
ATOM   4285  HB3 ARG   274      31.755  39.699  32.622  1.00  0.00           H  
ATOM   4286  CG  ARG   274      33.374  38.395  32.600  1.00  0.00           C  
ATOM   4287  HG2 ARG   274      34.035  38.994  33.226  1.00  0.00           H  
ATOM   4288  HG3 ARG   274      33.579  37.341  32.788  1.00  0.00           H  
ATOM   4289  CD  ARG   274      33.533  38.525  31.046  1.00  0.00           C  
ATOM   4290  HD2 ARG   274      32.901  37.757  30.599  1.00  0.00           H  
ATOM   4291  HD3 ARG   274      33.170  39.528  30.825  1.00  0.00           H  
ATOM   4292  NE  ARG   274      34.906  38.294  30.627  1.00  0.00           N  
ATOM   4293  HE  ARG   274      35.608  38.420  31.343  1.00  0.00           H  
ATOM   4294  CZ  ARG   274      35.315  37.840  29.465  1.00  0.00           C  
ATOM   4295  NH1 ARG   274      34.461  37.598  28.433  1.00  0.00           N  
ATOM   4296 HH11 ARG   274      33.602  38.100  28.609  1.00  0.00           H  
ATOM   4297 HH12 ARG   274      34.804  37.394  27.506  1.00  0.00           H  
ATOM   4298  NH2 ARG   274      36.579  37.659  29.240  1.00  0.00           N  
ATOM   4299 HH21 ARG   274      37.332  37.828  29.891  1.00  0.00           H  
ATOM   4300 HH22 ARG   274      36.892  37.455  28.302  1.00  0.00           H  
ATOM   4301  C   ARG   274      32.358  37.366  35.277  1.00  0.00           C  
ATOM   4302  O   ARG   274      31.682  36.385  35.409  1.00  0.00           O  
ATOM   4303  N   SER   275      33.611  37.434  35.650  1.00  0.00           N  
ATOM   4304  H   SER   275      34.149  38.274  35.492  1.00  0.00           H  
ATOM   4305  CA  SER   275      34.196  36.240  36.272  1.00  0.00           C  
ATOM   4306  HA  SER   275      33.965  35.356  35.677  1.00  0.00           H  
ATOM   4307  CB  SER   275      35.684  36.368  36.287  1.00  0.00           C  
ATOM   4308  HB2 SER   275      36.068  37.077  37.021  1.00  0.00           H  
ATOM   4309  HB3 SER   275      36.009  35.360  36.544  1.00  0.00           H  
ATOM   4310  OG  SER   275      36.029  36.632  34.958  1.00  0.00           O  
ATOM   4311  HG  SER   275      36.344  37.537  34.894  1.00  0.00           H  
ATOM   4312  C   SER   275      33.650  36.019  37.739  1.00  0.00           C  
ATOM   4313  O   SER   275      33.941  35.042  38.353  1.00  0.00           O  
ATOM   4314  N   GLY   276      32.810  37.021  38.253  1.00  0.00           N  
ATOM   4315  H   GLY   276      32.759  37.912  37.780  1.00  0.00           H  
ATOM   4316  CA  GLY   276      31.902  36.784  39.331  1.00  0.00           C  
ATOM   4317  HA2 GLY   276      32.481  36.397  40.169  1.00  0.00           H  
ATOM   4318  HA3 GLY   276      31.538  37.791  39.536  1.00  0.00           H  
ATOM   4319  C   GLY   276      30.847  35.698  39.022  1.00  0.00           C  
ATOM   4320  O   GLY   276      30.450  35.033  39.972  1.00  0.00           O  
ATOM   4321  N   ALA   277      30.543  35.487  37.737  1.00  0.00           N  
ATOM   4322  H   ALA   277      30.971  36.124  37.082  1.00  0.00           H  
ATOM   4323  CA  ALA   277      29.672  34.370  37.179  1.00  0.00           C  
ATOM   4324  HA  ALA   277      28.852  34.243  37.886  1.00  0.00           H  
ATOM   4325  CB  ALA   277      29.023  34.886  35.883  1.00  0.00           C  
ATOM   4326  HB1 ALA   277      29.594  34.843  34.955  1.00  0.00           H  
ATOM   4327  HB2 ALA   277      28.103  34.371  35.608  1.00  0.00           H  
ATOM   4328  HB3 ALA   277      28.804  35.937  36.071  1.00  0.00           H  
ATOM   4329  C   ALA   277      30.421  32.982  37.048  1.00  0.00           C  
ATOM   4330  O   ALA   277      29.790  32.081  36.567  1.00  0.00           O  
ATOM   4331  N   VAL   278      31.660  32.870  37.523  1.00  0.00           N  
ATOM   4332  H   VAL   278      32.064  33.667  37.994  1.00  0.00           H  
ATOM   4333  CA  VAL   278      32.333  31.524  37.553  1.00  0.00           C  
ATOM   4334  HA  VAL   278      32.186  31.043  36.586  1.00  0.00           H  
ATOM   4335  CB  VAL   278      33.873  31.568  37.675  1.00  0.00           C  
ATOM   4336  HB  VAL   278      34.171  32.231  38.487  1.00  0.00           H  
ATOM   4337  CG1 VAL   278      34.481  30.111  37.931  1.00  0.00           C  
ATOM   4338 HG11 VAL   278      34.179  29.926  38.962  1.00  0.00           H  
ATOM   4339 HG12 VAL   278      34.177  29.247  37.340  1.00  0.00           H  
ATOM   4340 HG13 VAL   278      35.556  30.259  37.829  1.00  0.00           H  
ATOM   4341  CG2 VAL   278      34.401  32.175  36.433  1.00  0.00           C  
ATOM   4342 HG21 VAL   278      34.247  33.250  36.525  1.00  0.00           H  
ATOM   4343 HG22 VAL   278      35.471  31.969  36.413  1.00  0.00           H  
ATOM   4344 HG23 VAL   278      33.922  31.732  35.560  1.00  0.00           H  
ATOM   4345  C   VAL   278      31.635  30.648  38.560  1.00  0.00           C  
ATOM   4346  O   VAL   278      31.794  30.883  39.775  1.00  0.00           O  
ATOM   4347  N   ASP   279      31.030  29.571  38.169  1.00  0.00           N  
ATOM   4348  H   ASP   279      30.607  29.634  37.254  1.00  0.00           H  
ATOM   4349  CA  ASP   279      30.415  28.566  39.046  1.00  0.00           C  
ATOM   4350  HA  ASP   279      29.629  29.097  39.583  1.00  0.00           H  
ATOM   4351  CB  ASP   279      29.697  27.534  38.152  1.00  0.00           C  
ATOM   4352  HB2 ASP   279      29.284  26.787  38.830  1.00  0.00           H  
ATOM   4353  HB3 ASP   279      28.795  27.965  37.718  1.00  0.00           H  
ATOM   4354  CG  ASP   279      30.567  26.753  37.187  1.00  0.00           C  
ATOM   4355  OD1 ASP   279      30.045  25.984  36.388  1.00  0.00           O  
ATOM   4356  OD2 ASP   279      31.865  26.806  37.282  1.00  0.00           O  
ATOM   4357  C   ASP   279      31.260  27.901  40.154  1.00  0.00           C  
ATOM   4358  O   ASP   279      30.665  27.390  41.160  1.00  0.00           O  
ATOM   4359  N   LYS   280      32.509  27.850  39.933  1.00  0.00           N  
ATOM   4360  H   LYS   280      32.829  28.188  39.036  1.00  0.00           H  
ATOM   4361  CA  LYS   280      33.458  27.135  40.755  1.00  0.00           C  
ATOM   4362  HA  LYS   280      33.068  26.159  41.044  1.00  0.00           H  
ATOM   4363  CB  LYS   280      34.672  26.853  39.790  1.00  0.00           C  
ATOM   4364  HB2 LYS   280      34.205  26.178  39.072  1.00  0.00           H  
ATOM   4365  HB3 LYS   280      35.047  27.760  39.316  1.00  0.00           H  
ATOM   4366  CG  LYS   280      35.852  26.123  40.474  1.00  0.00           C  
ATOM   4367  HG2 LYS   280      36.180  26.766  41.291  1.00  0.00           H  
ATOM   4368  HG3 LYS   280      35.340  25.297  40.969  1.00  0.00           H  
ATOM   4369  CD  LYS   280      36.935  25.713  39.585  1.00  0.00           C  
ATOM   4370  HD2 LYS   280      37.793  25.428  40.195  1.00  0.00           H  
ATOM   4371  HD3 LYS   280      36.584  24.853  39.014  1.00  0.00           H  
ATOM   4372  CE  LYS   280      37.473  26.830  38.699  1.00  0.00           C  
ATOM   4373  HE2 LYS   280      36.589  27.179  38.165  1.00  0.00           H  
ATOM   4374  HE3 LYS   280      37.956  27.592  39.311  1.00  0.00           H  
ATOM   4375  NZ  LYS   280      38.570  26.464  37.779  1.00  0.00           N  
ATOM   4376  HZ1 LYS   280      38.472  27.132  37.028  1.00  0.00           H  
ATOM   4377  HZ2 LYS   280      39.461  26.547  38.248  1.00  0.00           H  
ATOM   4378  HZ3 LYS   280      38.528  25.527  37.402  1.00  0.00           H  
ATOM   4379  C   LYS   280      33.795  27.892  42.035  1.00  0.00           C  
ATOM   4380  O   LYS   280      34.076  29.119  41.863  1.00  0.00           O  
ATOM   4381  N   ARG   281      33.678  27.287  43.242  1.00  0.00           N  
ATOM   4382  H   ARG   281      33.487  26.295  43.237  1.00  0.00           H  
ATOM   4383  CA  ARG   281      33.768  27.929  44.530  1.00  0.00           C  
ATOM   4384  HA  ARG   281      33.097  27.368  45.180  1.00  0.00           H  
ATOM   4385  CB  ARG   281      35.138  27.917  45.105  1.00  0.00           C  
ATOM   4386  HB2 ARG   281      35.815  28.219  44.307  1.00  0.00           H  
ATOM   4387  HB3 ARG   281      35.148  28.650  45.911  1.00  0.00           H  
ATOM   4388  CG  ARG   281      35.613  26.584  45.638  1.00  0.00           C  
ATOM   4389  HG2 ARG   281      35.616  25.942  44.757  1.00  0.00           H  
ATOM   4390  HG3 ARG   281      36.648  26.483  45.964  1.00  0.00           H  
ATOM   4391  CD  ARG   281      34.686  25.961  46.664  1.00  0.00           C  
ATOM   4392  HD2 ARG   281      33.931  25.434  46.081  1.00  0.00           H  
ATOM   4393  HD3 ARG   281      35.155  25.185  47.268  1.00  0.00           H  
ATOM   4394  NE  ARG   281      34.178  26.926  47.705  1.00  0.00           N  
ATOM   4395  HE  ARG   281      34.582  27.852  47.732  1.00  0.00           H  
ATOM   4396  CZ  ARG   281      33.039  26.784  48.366  1.00  0.00           C  
ATOM   4397  NH1 ARG   281      32.169  25.834  48.253  1.00  0.00           N  
ATOM   4398 HH11 ARG   281      32.407  24.969  47.788  1.00  0.00           H  
ATOM   4399 HH12 ARG   281      31.388  25.864  48.892  1.00  0.00           H  
ATOM   4400  NH2 ARG   281      32.641  27.651  49.237  1.00  0.00           N  
ATOM   4401 HH21 ARG   281      33.187  28.498  49.304  1.00  0.00           H  
ATOM   4402 HH22 ARG   281      31.708  27.571  49.615  1.00  0.00           H  
ATOM   4403  C   ARG   281      33.001  29.336  44.479  1.00  0.00           C  
ATOM   4404  O   ARG   281      33.628  30.378  44.475  1.00  0.00           O  
ATOM   4405  N   ALA   282      31.713  29.387  44.410  1.00  0.00           N  
ATOM   4406  H   ALA   282      31.165  28.549  44.535  1.00  0.00           H  
ATOM   4407  CA  ALA   282      31.028  30.639  44.104  1.00  0.00           C  
ATOM   4408  HA  ALA   282      31.654  31.270  43.473  1.00  0.00           H  
ATOM   4409  CB  ALA   282      29.822  30.262  43.305  1.00  0.00           C  
ATOM   4410  HB1 ALA   282      30.153  29.536  42.561  1.00  0.00           H  
ATOM   4411  HB2 ALA   282      29.064  29.899  43.999  1.00  0.00           H  
ATOM   4412  HB3 ALA   282      29.441  31.195  42.890  1.00  0.00           H  
ATOM   4413  C   ALA   282      30.777  31.629  45.279  1.00  0.00           C  
ATOM   4414  O   ALA   282      30.723  32.780  45.031  1.00  0.00           O  
ATOM   4415  N   ARG   283      30.692  31.063  46.526  1.00  0.00           N  
ATOM   4416  H   ARG   283      30.726  30.054  46.485  1.00  0.00           H  
ATOM   4417  CA  ARG   283      30.586  31.771  47.833  1.00  0.00           C  
ATOM   4418  HA  ARG   283      29.595  32.226  47.863  1.00  0.00           H  
ATOM   4419  CB  ARG   283      30.654  30.763  49.014  1.00  0.00           C  
ATOM   4420  HB2 ARG   283      29.816  30.083  48.859  1.00  0.00           H  
ATOM   4421  HB3 ARG   283      31.561  30.164  48.932  1.00  0.00           H  
ATOM   4422  CG  ARG   283      30.517  31.374  50.399  1.00  0.00           C  
ATOM   4423  HG2 ARG   283      31.172  32.234  50.541  1.00  0.00           H  
ATOM   4424  HG3 ARG   283      29.509  31.765  50.539  1.00  0.00           H  
ATOM   4425  CD  ARG   283      30.710  30.425  51.589  1.00  0.00           C  
ATOM   4426  HD2 ARG   283      30.657  31.061  52.472  1.00  0.00           H  
ATOM   4427  HD3 ARG   283      29.958  29.641  51.503  1.00  0.00           H  
ATOM   4428  NE  ARG   283      32.045  29.866  51.520  1.00  0.00           N  
ATOM   4429  HE  ARG   283      32.652  30.415  50.928  1.00  0.00           H  
ATOM   4430  CZ  ARG   283      32.699  29.042  52.356  1.00  0.00           C  
ATOM   4431  NH1 ARG   283      32.110  28.406  53.229  1.00  0.00           N  
ATOM   4432 HH11 ARG   283      31.118  28.527  53.378  1.00  0.00           H  
ATOM   4433 HH12 ARG   283      32.583  27.688  53.759  1.00  0.00           H  
ATOM   4434  NH2 ARG   283      33.985  28.836  52.178  1.00  0.00           N  
ATOM   4435 HH21 ARG   283      34.363  29.323  51.377  1.00  0.00           H  
ATOM   4436 HH22 ARG   283      34.587  28.279  52.767  1.00  0.00           H  
ATOM   4437  C   ARG   283      31.649  32.852  47.956  1.00  0.00           C  
ATOM   4438  O   ARG   283      31.364  34.031  48.227  1.00  0.00           O  
ATOM   4439  N   GLU   284      32.899  32.465  47.639  1.00  0.00           N  
ATOM   4440  H   GLU   284      33.031  31.555  47.221  1.00  0.00           H  
ATOM   4441  CA  GLU   284      34.004  33.348  47.794  1.00  0.00           C  
ATOM   4442  HA  GLU   284      34.063  33.795  48.786  1.00  0.00           H  
ATOM   4443  CB  GLU   284      35.266  32.541  47.432  1.00  0.00           C  
ATOM   4444  HB2 GLU   284      35.023  31.839  46.634  1.00  0.00           H  
ATOM   4445  HB3 GLU   284      35.969  33.235  46.971  1.00  0.00           H  
ATOM   4446  CG  GLU   284      35.901  31.840  48.656  1.00  0.00           C  
ATOM   4447  HG2 GLU   284      36.912  31.448  48.544  1.00  0.00           H  
ATOM   4448  HG3 GLU   284      35.923  32.611  49.426  1.00  0.00           H  
ATOM   4449  CD  GLU   284      34.987  30.629  49.140  1.00  0.00           C  
ATOM   4450  OE1 GLU   284      34.189  30.768  50.106  1.00  0.00           O  
ATOM   4451  OE2 GLU   284      35.000  29.568  48.511  1.00  0.00           O  
ATOM   4452  C   GLU   284      33.836  34.439  46.718  1.00  0.00           C  
ATOM   4453  O   GLU   284      33.972  35.594  47.169  1.00  0.00           O  
ATOM   4454  N   ALA   285      33.615  34.164  45.466  1.00  0.00           N  
ATOM   4455  H   ALA   285      33.603  33.193  45.186  1.00  0.00           H  
ATOM   4456  CA  ALA   285      33.447  35.237  44.417  1.00  0.00           C  
ATOM   4457  HA  ALA   285      34.374  35.752  44.165  1.00  0.00           H  
ATOM   4458  CB  ALA   285      32.974  34.563  43.135  1.00  0.00           C  
ATOM   4459  HB1 ALA   285      32.060  34.054  43.443  1.00  0.00           H  
ATOM   4460  HB2 ALA   285      32.791  35.312  42.365  1.00  0.00           H  
ATOM   4461  HB3 ALA   285      33.804  33.954  42.777  1.00  0.00           H  
ATOM   4462  C   ALA   285      32.346  36.231  44.754  1.00  0.00           C  
ATOM   4463  O   ALA   285      32.604  37.383  44.470  1.00  0.00           O  
ATOM   4464  N   GLY   286      31.237  35.808  45.366  1.00  0.00           N  
ATOM   4465  H   GLY   286      31.168  34.808  45.490  1.00  0.00           H  
ATOM   4466  CA  GLY   286      30.257  36.745  45.885  1.00  0.00           C  
ATOM   4467  HA2 GLY   286      30.000  37.359  45.022  1.00  0.00           H  
ATOM   4468  HA3 GLY   286      29.364  36.296  46.322  1.00  0.00           H  
ATOM   4469  C   GLY   286      30.809  37.625  46.979  1.00  0.00           C  
ATOM   4470  O   GLY   286      30.768  38.857  46.843  1.00  0.00           O  
ATOM   4471  N   ASN   287      31.547  37.129  47.965  1.00  0.00           N  
ATOM   4472  H   ASN   287      31.518  36.126  48.081  1.00  0.00           H  
ATOM   4473  CA  ASN   287      32.089  37.937  49.081  1.00  0.00           C  
ATOM   4474  HA  ASN   287      31.338  38.650  49.423  1.00  0.00           H  
ATOM   4475  CB  ASN   287      32.558  37.067  50.206  1.00  0.00           C  
ATOM   4476  HB2 ASN   287      33.224  36.284  49.845  1.00  0.00           H  
ATOM   4477  HB3 ASN   287      33.145  37.634  50.928  1.00  0.00           H  
ATOM   4478  CG  ASN   287      31.418  36.430  51.067  1.00  0.00           C  
ATOM   4479  OD1 ASN   287      31.284  36.822  52.209  1.00  0.00           O  
ATOM   4480  ND2 ASN   287      30.774  35.403  50.640  1.00  0.00           N  
ATOM   4481 HD21 ASN   287      30.020  34.986  51.168  1.00  0.00           H  
ATOM   4482 HD22 ASN   287      30.981  35.159  49.682  1.00  0.00           H  
ATOM   4483  C   ASN   287      33.200  38.815  48.550  1.00  0.00           C  
ATOM   4484  O   ASN   287      33.344  39.950  49.041  1.00  0.00           O  
ATOM   4485  N   ILE   288      33.961  38.410  47.508  1.00  0.00           N  
ATOM   4486  H   ILE   288      33.923  37.412  47.359  1.00  0.00           H  
ATOM   4487  CA  ILE   288      34.955  39.343  46.945  1.00  0.00           C  
ATOM   4488  HA  ILE   288      35.546  39.714  47.783  1.00  0.00           H  
ATOM   4489  CB  ILE   288      35.942  38.568  45.986  1.00  0.00           C  
ATOM   4490  HB  ILE   288      35.411  37.960  45.253  1.00  0.00           H  
ATOM   4491  CG2 ILE   288      36.894  39.602  45.255  1.00  0.00           C  
ATOM   4492 HG21 ILE   288      36.247  40.271  44.688  1.00  0.00           H  
ATOM   4493 HG22 ILE   288      37.398  40.211  46.006  1.00  0.00           H  
ATOM   4494 HG23 ILE   288      37.629  39.073  44.648  1.00  0.00           H  
ATOM   4495  CG1 ILE   288      36.813  37.526  46.829  1.00  0.00           C  
ATOM   4496 HG12 ILE   288      37.636  38.062  47.301  1.00  0.00           H  
ATOM   4497 HG13 ILE   288      36.079  37.165  47.549  1.00  0.00           H  
ATOM   4498  CD1 ILE   288      37.299  36.312  45.908  1.00  0.00           C  
ATOM   4499 HD11 ILE   288      37.581  35.556  46.641  1.00  0.00           H  
ATOM   4500 HD12 ILE   288      36.465  35.843  45.386  1.00  0.00           H  
ATOM   4501 HD13 ILE   288      38.021  36.701  45.189  1.00  0.00           H  
ATOM   4502  C   ILE   288      34.229  40.488  46.233  1.00  0.00           C  
ATOM   4503  O   ILE   288      34.642  41.597  46.517  1.00  0.00           O  
ATOM   4504  N   ASN   289      33.146  40.242  45.467  1.00  0.00           N  
ATOM   4505  H   ASN   289      32.845  39.311  45.216  1.00  0.00           H  
ATOM   4506  CA  ASN   289      32.484  41.330  44.797  1.00  0.00           C  
ATOM   4507  HA  ASN   289      33.103  41.825  44.049  1.00  0.00           H  
ATOM   4508  CB  ASN   289      31.362  40.761  43.928  1.00  0.00           C  
ATOM   4509  HB2 ASN   289      31.782  40.095  43.173  1.00  0.00           H  
ATOM   4510  HB3 ASN   289      30.647  40.220  44.548  1.00  0.00           H  
ATOM   4511  CG  ASN   289      30.530  41.795  43.209  1.00  0.00           C  
ATOM   4512  OD1 ASN   289      29.676  42.460  43.816  1.00  0.00           O  
ATOM   4513  ND2 ASN   289      30.781  42.023  41.952  1.00  0.00           N  
ATOM   4514 HD21 ASN   289      30.462  42.834  41.442  1.00  0.00           H  
ATOM   4515 HD22 ASN   289      31.485  41.454  41.502  1.00  0.00           H  
ATOM   4516  C   ASN   289      32.000  42.385  45.841  1.00  0.00           C  
ATOM   4517  O   ASN   289      32.388  43.562  45.727  1.00  0.00           O  
ATOM   4518  N   GLN   290      31.384  41.875  46.906  1.00  0.00           N  
ATOM   4519  H   GLN   290      30.942  40.971  46.821  1.00  0.00           H  
ATOM   4520  CA  GLN   290      30.930  42.627  48.037  1.00  0.00           C  
ATOM   4521  HA  GLN   290      30.263  43.389  47.633  1.00  0.00           H  
ATOM   4522  CB  GLN   290      30.118  41.674  49.019  1.00  0.00           C  
ATOM   4523  HB2 GLN   290      30.759  40.817  49.225  1.00  0.00           H  
ATOM   4524  HB3 GLN   290      29.792  42.060  49.985  1.00  0.00           H  
ATOM   4525  CG  GLN   290      28.870  41.092  48.339  1.00  0.00           C  
ATOM   4526  HG2 GLN   290      27.985  41.728  48.321  1.00  0.00           H  
ATOM   4527  HG3 GLN   290      29.178  40.839  47.325  1.00  0.00           H  
ATOM   4528  CD  GLN   290      28.594  39.667  48.933  1.00  0.00           C  
ATOM   4529  OE1 GLN   290      28.824  39.276  50.076  1.00  0.00           O  
ATOM   4530  NE2 GLN   290      27.960  38.830  48.188  1.00  0.00           N  
ATOM   4531 HE21 GLN   290      27.611  39.141  47.293  1.00  0.00           H  
ATOM   4532 HE22 GLN   290      27.989  37.826  48.299  1.00  0.00           H  
ATOM   4533  C   GLN   290      31.953  43.502  48.833  1.00  0.00           C  
ATOM   4534  O   GLN   290      31.610  44.627  49.163  1.00  0.00           O  
ATOM   4535  N   SER   291      33.201  43.031  48.987  1.00  0.00           N  
ATOM   4536  H   SER   291      33.487  42.132  48.626  1.00  0.00           H  
ATOM   4537  CA  SER   291      34.221  43.719  49.687  1.00  0.00           C  
ATOM   4538  HA  SER   291      33.818  44.287  50.525  1.00  0.00           H  
ATOM   4539  CB  SER   291      35.253  42.722  50.236  1.00  0.00           C  
ATOM   4540  HB2 SER   291      36.182  43.261  50.424  1.00  0.00           H  
ATOM   4541  HB3 SER   291      34.863  42.194  51.105  1.00  0.00           H  
ATOM   4542  OG  SER   291      35.535  41.762  49.247  1.00  0.00           O  
ATOM   4543  HG  SER   291      34.847  41.118  49.063  1.00  0.00           H  
ATOM   4544  C   SER   291      34.876  44.722  48.717  1.00  0.00           C  
ATOM   4545  O   SER   291      35.136  45.858  49.143  1.00  0.00           O  
ATOM   4546  N   LEU   292      35.240  44.408  47.470  1.00  0.00           N  
ATOM   4547  H   LEU   292      35.056  43.496  47.076  1.00  0.00           H  
ATOM   4548  CA  LEU   292      35.951  45.432  46.605  1.00  0.00           C  
ATOM   4549  HA  LEU   292      36.872  45.708  47.118  1.00  0.00           H  
ATOM   4550  CB  LEU   292      36.236  44.732  45.249  1.00  0.00           C  
ATOM   4551  HB2 LEU   292      35.346  44.288  44.803  1.00  0.00           H  
ATOM   4552  HB3 LEU   292      36.630  45.498  44.580  1.00  0.00           H  
ATOM   4553  CG  LEU   292      37.357  43.606  45.389  1.00  0.00           C  
ATOM   4554  HG  LEU   292      37.003  42.787  46.015  1.00  0.00           H  
ATOM   4555  CD1 LEU   292      37.628  43.118  44.002  1.00  0.00           C  
ATOM   4556 HD11 LEU   292      38.546  42.550  43.853  1.00  0.00           H  
ATOM   4557 HD12 LEU   292      36.752  42.519  43.752  1.00  0.00           H  
ATOM   4558 HD13 LEU   292      37.719  44.011  43.383  1.00  0.00           H  
ATOM   4559  CD2 LEU   292      38.687  44.115  45.840  1.00  0.00           C  
ATOM   4560 HD21 LEU   292      38.767  45.153  45.519  1.00  0.00           H  
ATOM   4561 HD22 LEU   292      38.703  44.233  46.923  1.00  0.00           H  
ATOM   4562 HD23 LEU   292      39.586  43.687  45.396  1.00  0.00           H  
ATOM   4563  C   LEU   292      35.014  46.548  46.292  1.00  0.00           C  
ATOM   4564  O   LEU   292      35.507  47.640  46.060  1.00  0.00           O  
ATOM   4565  N   LEU   293      33.731  46.289  46.174  1.00  0.00           N  
ATOM   4566  H   LEU   293      33.324  45.365  46.206  1.00  0.00           H  
ATOM   4567  CA  LEU   293      32.782  47.319  45.775  1.00  0.00           C  
ATOM   4568  HA  LEU   293      33.319  47.930  45.049  1.00  0.00           H  
ATOM   4569  CB  LEU   293      31.450  46.639  45.224  1.00  0.00           C  
ATOM   4570  HB2 LEU   293      31.701  46.005  44.373  1.00  0.00           H  
ATOM   4571  HB3 LEU   293      31.053  46.008  46.019  1.00  0.00           H  
ATOM   4572  CG  LEU   293      30.304  47.564  44.733  1.00  0.00           C  
ATOM   4573  HG  LEU   293      30.120  48.348  45.467  1.00  0.00           H  
ATOM   4574  CD1 LEU   293      30.743  48.415  43.573  1.00  0.00           C  
ATOM   4575 HD11 LEU   293      29.956  48.762  42.903  1.00  0.00           H  
ATOM   4576 HD12 LEU   293      31.367  49.222  43.955  1.00  0.00           H  
ATOM   4577 HD13 LEU   293      31.454  47.733  43.108  1.00  0.00           H  
ATOM   4578  CD2 LEU   293      29.043  46.916  44.330  1.00  0.00           C  
ATOM   4579 HD21 LEU   293      28.173  47.490  44.648  1.00  0.00           H  
ATOM   4580 HD22 LEU   293      29.056  46.697  43.263  1.00  0.00           H  
ATOM   4581 HD23 LEU   293      28.963  45.931  44.790  1.00  0.00           H  
ATOM   4582  C   LEU   293      32.499  48.204  46.969  1.00  0.00           C  
ATOM   4583  O   LEU   293      32.047  49.301  46.772  1.00  0.00           O  
ATOM   4584  N   THR   294      32.683  47.700  48.213  1.00  0.00           N  
ATOM   4585  H   THR   294      32.996  46.742  48.161  1.00  0.00           H  
ATOM   4586  CA  THR   294      32.714  48.509  49.474  1.00  0.00           C  
ATOM   4587  HA  THR   294      31.831  49.145  49.408  1.00  0.00           H  
ATOM   4588  CB  THR   294      32.583  47.609  50.739  1.00  0.00           C  
ATOM   4589  HB  THR   294      33.346  46.831  50.781  1.00  0.00           H  
ATOM   4590  CG2 THR   294      32.685  48.515  51.933  1.00  0.00           C  
ATOM   4591 HG21 THR   294      32.014  49.372  51.990  1.00  0.00           H  
ATOM   4592 HG22 THR   294      32.596  47.939  52.854  1.00  0.00           H  
ATOM   4593 HG23 THR   294      33.691  48.899  52.102  1.00  0.00           H  
ATOM   4594  OG1 THR   294      31.376  46.901  50.644  1.00  0.00           O  
ATOM   4595  HG1 THR   294      31.569  46.111  50.132  1.00  0.00           H  
ATOM   4596  C   THR   294      33.981  49.287  49.550  1.00  0.00           C  
ATOM   4597  O   THR   294      33.842  50.470  49.879  1.00  0.00           O  
ATOM   4598  N   LEU   295      35.123  48.793  49.166  1.00  0.00           N  
ATOM   4599  H   LEU   295      35.287  47.853  48.834  1.00  0.00           H  
ATOM   4600  CA  LEU   295      36.302  49.673  48.987  1.00  0.00           C  
ATOM   4601  HA  LEU   295      36.421  50.253  49.902  1.00  0.00           H  
ATOM   4602  CB  LEU   295      37.569  48.885  48.773  1.00  0.00           C  
ATOM   4603  HB2 LEU   295      37.653  48.257  49.660  1.00  0.00           H  
ATOM   4604  HB3 LEU   295      37.460  48.325  47.844  1.00  0.00           H  
ATOM   4605  CG  LEU   295      38.841  49.684  48.632  1.00  0.00           C  
ATOM   4606  HG  LEU   295      38.684  50.381  47.809  1.00  0.00           H  
ATOM   4607  CD1 LEU   295      39.302  50.411  49.897  1.00  0.00           C  
ATOM   4608 HD11 LEU   295      38.615  51.138  50.329  1.00  0.00           H  
ATOM   4609 HD12 LEU   295      39.685  49.788  50.705  1.00  0.00           H  
ATOM   4610 HD13 LEU   295      40.095  51.105  49.619  1.00  0.00           H  
ATOM   4611  CD2 LEU   295      39.895  48.685  48.183  1.00  0.00           C  
ATOM   4612 HD21 LEU   295      39.654  48.472  47.141  1.00  0.00           H  
ATOM   4613 HD22 LEU   295      40.940  48.992  48.233  1.00  0.00           H  
ATOM   4614 HD23 LEU   295      39.696  47.716  48.642  1.00  0.00           H  
ATOM   4615  C   LEU   295      36.049  50.704  47.882  1.00  0.00           C  
ATOM   4616  O   LEU   295      36.371  51.867  48.043  1.00  0.00           O  
ATOM   4617  N   GLY   296      35.354  50.369  46.798  1.00  0.00           N  
ATOM   4618  H   GLY   296      35.172  49.379  46.709  1.00  0.00           H  
ATOM   4619  CA  GLY   296      35.086  51.330  45.700  1.00  0.00           C  
ATOM   4620  HA2 GLY   296      35.985  51.859  45.384  1.00  0.00           H  
ATOM   4621  HA3 GLY   296      34.463  50.882  44.926  1.00  0.00           H  
ATOM   4622  C   GLY   296      34.180  52.463  46.274  1.00  0.00           C  
ATOM   4623  O   GLY   296      34.430  53.657  46.062  1.00  0.00           O  
ATOM   4624  N   ARG   297      33.054  52.166  46.989  1.00  0.00           N  
ATOM   4625  H   ARG   297      32.657  51.238  46.938  1.00  0.00           H  
ATOM   4626  CA  ARG   297      32.217  53.134  47.775  1.00  0.00           C  
ATOM   4627  HA  ARG   297      31.724  53.857  47.126  1.00  0.00           H  
ATOM   4628  CB  ARG   297      31.080  52.374  48.441  1.00  0.00           C  
ATOM   4629  HB2 ARG   297      31.497  51.629  49.119  1.00  0.00           H  
ATOM   4630  HB3 ARG   297      30.571  52.959  49.207  1.00  0.00           H  
ATOM   4631  CG  ARG   297      30.012  51.839  47.456  1.00  0.00           C  
ATOM   4632  HG2 ARG   297      29.335  52.630  47.133  1.00  0.00           H  
ATOM   4633  HG3 ARG   297      30.454  51.393  46.564  1.00  0.00           H  
ATOM   4634  CD  ARG   297      29.192  50.731  48.128  1.00  0.00           C  
ATOM   4635  HD2 ARG   297      29.914  49.960  48.399  1.00  0.00           H  
ATOM   4636  HD3 ARG   297      28.828  51.199  49.042  1.00  0.00           H  
ATOM   4637  NE  ARG   297      28.110  50.317  47.124  1.00  0.00           N  
ATOM   4638  HE  ARG   297      27.899  50.908  46.333  1.00  0.00           H  
ATOM   4639  CZ  ARG   297      27.645  49.095  47.111  1.00  0.00           C  
ATOM   4640  NH1 ARG   297      27.958  48.118  47.941  1.00  0.00           N  
ATOM   4641 HH11 ARG   297      28.564  48.248  48.739  1.00  0.00           H  
ATOM   4642 HH12 ARG   297      27.555  47.194  47.879  1.00  0.00           H  
ATOM   4643  NH2 ARG   297      26.800  48.736  46.241  1.00  0.00           N  
ATOM   4644 HH21 ARG   297      26.442  49.464  45.640  1.00  0.00           H  
ATOM   4645 HH22 ARG   297      26.442  47.794  46.188  1.00  0.00           H  
ATOM   4646  C   ARG   297      33.062  53.936  48.827  1.00  0.00           C  
ATOM   4647  O   ARG   297      32.781  55.110  49.053  1.00  0.00           O  
ATOM   4648  N   VAL   298      34.096  53.375  49.487  1.00  0.00           N  
ATOM   4649  H   VAL   298      34.261  52.401  49.276  1.00  0.00           H  
ATOM   4650  CA  VAL   298      34.991  54.142  50.438  1.00  0.00           C  
ATOM   4651  HA  VAL   298      34.284  54.714  51.039  1.00  0.00           H  
ATOM   4652  CB  VAL   298      35.823  53.133  51.358  1.00  0.00           C  
ATOM   4653  HB  VAL   298      36.206  52.243  50.859  1.00  0.00           H  
ATOM   4654  CG1 VAL   298      36.985  53.666  52.129  1.00  0.00           C  
ATOM   4655 HG11 VAL   298      37.765  54.154  51.544  1.00  0.00           H  
ATOM   4656 HG12 VAL   298      36.496  54.272  52.891  1.00  0.00           H  
ATOM   4657 HG13 VAL   298      37.516  52.832  52.587  1.00  0.00           H  
ATOM   4658  CG2 VAL   298      34.866  52.566  52.417  1.00  0.00           C  
ATOM   4659 HG21 VAL   298      34.216  53.292  52.903  1.00  0.00           H  
ATOM   4660 HG22 VAL   298      34.263  51.783  51.958  1.00  0.00           H  
ATOM   4661 HG23 VAL   298      35.372  51.976  53.181  1.00  0.00           H  
ATOM   4662  C   VAL   298      35.911  55.077  49.676  1.00  0.00           C  
ATOM   4663  O   VAL   298      36.110  56.241  50.115  1.00  0.00           O  
ATOM   4664  N   ILE   299      36.451  54.624  48.507  1.00  0.00           N  
ATOM   4665  H   ILE   299      36.334  53.650  48.266  1.00  0.00           H  
ATOM   4666  CA  ILE   299      37.252  55.455  47.686  1.00  0.00           C  
ATOM   4667  HA  ILE   299      38.065  55.829  48.309  1.00  0.00           H  
ATOM   4668  CB  ILE   299      37.868  54.618  46.526  1.00  0.00           C  
ATOM   4669  HB  ILE   299      37.105  54.049  45.995  1.00  0.00           H  
ATOM   4670  CG2 ILE   299      38.557  55.559  45.487  1.00  0.00           C  
ATOM   4671 HG21 ILE   299      39.260  56.145  46.079  1.00  0.00           H  
ATOM   4672 HG22 ILE   299      38.948  55.027  44.619  1.00  0.00           H  
ATOM   4673 HG23 ILE   299      37.827  56.243  45.055  1.00  0.00           H  
ATOM   4674  CG1 ILE   299      38.982  53.626  46.909  1.00  0.00           C  
ATOM   4675 HG12 ILE   299      39.895  54.051  47.327  1.00  0.00           H  
ATOM   4676 HG13 ILE   299      38.632  53.016  47.742  1.00  0.00           H  
ATOM   4677  CD1 ILE   299      39.436  52.653  45.836  1.00  0.00           C  
ATOM   4678 HD11 ILE   299      40.093  53.147  45.120  1.00  0.00           H  
ATOM   4679 HD12 ILE   299      40.160  51.985  46.303  1.00  0.00           H  
ATOM   4680 HD13 ILE   299      38.641  52.067  45.374  1.00  0.00           H  
ATOM   4681  C   ILE   299      36.374  56.691  47.214  1.00  0.00           C  
ATOM   4682  O   ILE   299      36.747  57.795  47.475  1.00  0.00           O  
ATOM   4683  N   THR   300      35.076  56.390  46.774  1.00  0.00           N  
ATOM   4684  H   THR   300      34.731  55.446  46.669  1.00  0.00           H  
ATOM   4685  CA  THR   300      34.187  57.390  46.287  1.00  0.00           C  
ATOM   4686  HA  THR   300      34.734  57.964  45.539  1.00  0.00           H  
ATOM   4687  CB  THR   300      32.891  56.789  45.619  1.00  0.00           C  
ATOM   4688  HB  THR   300      32.238  56.346  46.372  1.00  0.00           H  
ATOM   4689  CG2 THR   300      32.097  57.761  44.782  1.00  0.00           C  
ATOM   4690 HG21 THR   300      31.328  57.211  44.239  1.00  0.00           H  
ATOM   4691 HG22 THR   300      31.543  58.483  45.383  1.00  0.00           H  
ATOM   4692 HG23 THR   300      32.700  58.106  43.942  1.00  0.00           H  
ATOM   4693  OG1 THR   300      33.212  55.744  44.707  1.00  0.00           O  
ATOM   4694  HG1 THR   300      33.487  54.976  45.213  1.00  0.00           H  
ATOM   4695  C   THR   300      33.761  58.387  47.370  1.00  0.00           C  
ATOM   4696  O   THR   300      33.643  59.574  47.111  1.00  0.00           O  
ATOM   4697  N   ALA   301      33.436  57.861  48.545  1.00  0.00           N  
ATOM   4698  H   ALA   301      33.297  56.867  48.657  1.00  0.00           H  
ATOM   4699  CA  ALA   301      33.180  58.595  49.820  1.00  0.00           C  
ATOM   4700  HA  ALA   301      32.210  59.080  49.715  1.00  0.00           H  
ATOM   4701  CB  ALA   301      33.018  57.573  50.967  1.00  0.00           C  
ATOM   4702  HB1 ALA   301      32.884  58.027  51.949  1.00  0.00           H  
ATOM   4703  HB2 ALA   301      32.209  56.880  50.733  1.00  0.00           H  
ATOM   4704  HB3 ALA   301      33.946  57.075  51.247  1.00  0.00           H  
ATOM   4705  C   ALA   301      34.318  59.566  50.227  1.00  0.00           C  
ATOM   4706  O   ALA   301      34.049  60.728  50.603  1.00  0.00           O  
ATOM   4707  N   LEU   302      35.582  59.176  50.023  1.00  0.00           N  
ATOM   4708  H   LEU   302      35.695  58.222  49.709  1.00  0.00           H  
ATOM   4709  CA  LEU   302      36.757  60.016  50.204  1.00  0.00           C  
ATOM   4710  HA  LEU   302      36.652  60.720  51.029  1.00  0.00           H  
ATOM   4711  CB  LEU   302      37.909  59.114  50.544  1.00  0.00           C  
ATOM   4712  HB2 LEU   302      38.135  58.436  49.721  1.00  0.00           H  
ATOM   4713  HB3 LEU   302      38.859  59.642  50.619  1.00  0.00           H  
ATOM   4714  CG  LEU   302      37.725  58.340  51.903  1.00  0.00           C  
ATOM   4715  HG  LEU   302      36.772  57.812  51.862  1.00  0.00           H  
ATOM   4716  CD1 LEU   302      38.812  57.338  52.218  1.00  0.00           C  
ATOM   4717 HD11 LEU   302      38.202  56.497  52.547  1.00  0.00           H  
ATOM   4718 HD12 LEU   302      39.350  57.200  51.281  1.00  0.00           H  
ATOM   4719 HD13 LEU   302      39.538  57.712  52.941  1.00  0.00           H  
ATOM   4720  CD2 LEU   302      37.636  59.298  53.054  1.00  0.00           C  
ATOM   4721 HD21 LEU   302      38.491  59.973  53.111  1.00  0.00           H  
ATOM   4722 HD22 LEU   302      36.772  59.960  52.996  1.00  0.00           H  
ATOM   4723 HD23 LEU   302      37.685  58.819  54.031  1.00  0.00           H  
ATOM   4724  C   LEU   302      36.880  60.966  49.007  1.00  0.00           C  
ATOM   4725  O   LEU   302      37.231  62.144  49.188  1.00  0.00           O  
ATOM   4726  N   VAL   303      36.572  60.594  47.772  1.00  0.00           N  
ATOM   4727  H   VAL   303      36.294  59.642  47.580  1.00  0.00           H  
ATOM   4728  CA  VAL   303      36.575  61.492  46.600  1.00  0.00           C  
ATOM   4729  HA  VAL   303      37.593  61.841  46.427  1.00  0.00           H  
ATOM   4730  CB  VAL   303      36.319  60.750  45.226  1.00  0.00           C  
ATOM   4731  HB  VAL   303      35.487  60.055  45.336  1.00  0.00           H  
ATOM   4732  CG1 VAL   303      35.984  61.649  44.001  1.00  0.00           C  
ATOM   4733 HG11 VAL   303      35.091  62.270  44.071  1.00  0.00           H  
ATOM   4734 HG12 VAL   303      36.797  62.345  43.794  1.00  0.00           H  
ATOM   4735 HG13 VAL   303      35.723  61.057  43.124  1.00  0.00           H  
ATOM   4736  CG2 VAL   303      37.518  59.840  44.974  1.00  0.00           C  
ATOM   4737 HG21 VAL   303      38.422  60.445  45.043  1.00  0.00           H  
ATOM   4738 HG22 VAL   303      37.714  59.023  45.668  1.00  0.00           H  
ATOM   4739 HG23 VAL   303      37.427  59.322  44.019  1.00  0.00           H  
ATOM   4740  C   VAL   303      35.557  62.644  46.774  1.00  0.00           C  
ATOM   4741  O   VAL   303      35.926  63.825  46.536  1.00  0.00           O  
ATOM   4742  N   GLU   304      34.304  62.350  47.222  1.00  0.00           N  
ATOM   4743  H   GLU   304      33.925  61.424  47.363  1.00  0.00           H  
ATOM   4744  CA  GLU   304      33.309  63.376  47.427  1.00  0.00           C  
ATOM   4745  HA  GLU   304      33.344  64.215  46.732  1.00  0.00           H  
ATOM   4746  CB  GLU   304      31.998  62.640  47.343  1.00  0.00           C  
ATOM   4747  HB2 GLU   304      32.053  61.821  48.061  1.00  0.00           H  
ATOM   4748  HB3 GLU   304      31.107  63.216  47.594  1.00  0.00           H  
ATOM   4749  CG  GLU   304      31.622  61.852  46.028  1.00  0.00           C  
ATOM   4750  HG2 GLU   304      32.511  61.262  45.805  1.00  0.00           H  
ATOM   4751  HG3 GLU   304      30.670  61.325  46.076  1.00  0.00           H  
ATOM   4752  CD  GLU   304      31.632  62.773  44.808  1.00  0.00           C  
ATOM   4753  OE1 GLU   304      30.751  62.641  43.920  1.00  0.00           O  
ATOM   4754  OE2 GLU   304      32.436  63.774  44.634  1.00  0.00           O  
ATOM   4755  C   GLU   304      33.411  63.945  48.910  1.00  0.00           C  
ATOM   4756  O   GLU   304      32.707  64.962  49.141  1.00  0.00           O  
ATOM   4757  N   ARG   305      34.242  63.452  49.823  1.00  0.00           N  
ATOM   4758  H   ARG   305      34.581  62.532  49.583  1.00  0.00           H  
ATOM   4759  CA  ARG   305      34.579  63.971  51.144  1.00  0.00           C  
ATOM   4760  HA  ARG   305      35.306  63.274  51.561  1.00  0.00           H  
ATOM   4761  CB  ARG   305      35.270  65.344  50.938  1.00  0.00           C  
ATOM   4762  HB2 ARG   305      34.659  66.188  50.619  1.00  0.00           H  
ATOM   4763  HB3 ARG   305      35.677  65.649  51.902  1.00  0.00           H  
ATOM   4764  CG  ARG   305      36.535  65.170  50.063  1.00  0.00           C  
ATOM   4765  HG2 ARG   305      37.157  64.402  50.522  1.00  0.00           H  
ATOM   4766  HG3 ARG   305      36.356  64.756  49.071  1.00  0.00           H  
ATOM   4767  CD  ARG   305      37.331  66.533  49.983  1.00  0.00           C  
ATOM   4768  HD2 ARG   305      36.591  67.286  49.714  1.00  0.00           H  
ATOM   4769  HD3 ARG   305      37.803  66.855  50.912  1.00  0.00           H  
ATOM   4770  NE  ARG   305      38.405  66.513  48.950  1.00  0.00           N  
ATOM   4771  HE  ARG   305      38.506  65.711  48.343  1.00  0.00           H  
ATOM   4772  CZ  ARG   305      39.396  67.409  48.851  1.00  0.00           C  
ATOM   4773  NH1 ARG   305      39.317  68.545  49.472  1.00  0.00           N  
ATOM   4774 HH11 ARG   305      38.479  68.677  50.021  1.00  0.00           H  
ATOM   4775 HH12 ARG   305      40.190  69.038  49.590  1.00  0.00           H  
ATOM   4776  NH2 ARG   305      40.437  67.152  48.098  1.00  0.00           N  
ATOM   4777 HH21 ARG   305      40.369  66.503  47.328  1.00  0.00           H  
ATOM   4778 HH22 ARG   305      41.131  67.881  48.018  1.00  0.00           H  
ATOM   4779  C   ARG   305      33.450  63.885  52.174  1.00  0.00           C  
ATOM   4780  O   ARG   305      33.586  64.555  53.164  1.00  0.00           O  
ATOM   4781  N   THR   306      32.283  63.235  51.863  1.00  0.00           N  
ATOM   4782  H   THR   306      32.315  62.725  50.991  1.00  0.00           H  
ATOM   4783  CA  THR   306      31.104  63.470  52.584  1.00  0.00           C  
ATOM   4784  HA  THR   306      31.011  64.506  52.910  1.00  0.00           H  
ATOM   4785  CB  THR   306      29.908  63.032  51.742  1.00  0.00           C  
ATOM   4786  HB  THR   306      28.983  63.009  52.320  1.00  0.00           H  
ATOM   4787  CG2 THR   306      29.662  64.066  50.639  1.00  0.00           C  
ATOM   4788 HG21 THR   306      30.515  64.062  49.961  1.00  0.00           H  
ATOM   4789 HG22 THR   306      28.685  63.861  50.202  1.00  0.00           H  
ATOM   4790 HG23 THR   306      29.739  65.026  51.149  1.00  0.00           H  
ATOM   4791  OG1 THR   306      30.106  61.727  51.148  1.00  0.00           O  
ATOM   4792  HG1 THR   306      30.828  61.308  51.622  1.00  0.00           H  
ATOM   4793  C   THR   306      31.161  62.643  53.865  1.00  0.00           C  
ATOM   4794  O   THR   306      31.728  61.559  53.844  1.00  0.00           O  
ATOM   4795  N   PRO   307      30.467  63.092  54.981  1.00  0.00           N  
ATOM   4796  CD  PRO   307      29.847  64.434  55.132  1.00  0.00           C  
ATOM   4797  HD2 PRO   307      29.156  64.653  54.319  1.00  0.00           H  
ATOM   4798  HD3 PRO   307      30.559  65.257  55.083  1.00  0.00           H  
ATOM   4799  CG  PRO   307      29.134  64.514  56.452  1.00  0.00           C  
ATOM   4800  HG2 PRO   307      28.099  64.651  56.141  1.00  0.00           H  
ATOM   4801  HG3 PRO   307      29.404  65.302  57.154  1.00  0.00           H  
ATOM   4802  CB  PRO   307      29.325  63.187  57.177  1.00  0.00           C  
ATOM   4803  HB2 PRO   307      28.315  62.833  57.387  1.00  0.00           H  
ATOM   4804  HB3 PRO   307      29.823  63.412  58.120  1.00  0.00           H  
ATOM   4805  CA  PRO   307      30.124  62.279  56.232  1.00  0.00           C  
ATOM   4806  HA  PRO   307      31.000  62.019  56.826  1.00  0.00           H  
ATOM   4807  C   PRO   307      29.421  60.951  55.877  1.00  0.00           C  
ATOM   4808  O   PRO   307      28.841  60.691  54.861  1.00  0.00           O  
ATOM   4809  N   HID   308      29.519  60.013  56.857  1.00  0.00           N  
ATOM   4810  H   HID   308      29.972  60.212  57.738  1.00  0.00           H  
ATOM   4811  CA  HID   308      28.969  58.619  56.744  1.00  0.00           C  
ATOM   4812  HA  HID   308      29.261  58.174  57.696  1.00  0.00           H  
ATOM   4813  CB  HID   308      27.403  58.612  56.624  1.00  0.00           C  
ATOM   4814  HB2 HID   308      27.144  58.965  55.626  1.00  0.00           H  
ATOM   4815  HB3 HID   308      27.001  57.606  56.740  1.00  0.00           H  
ATOM   4816  CG  HID   308      26.640  59.693  57.514  1.00  0.00           C  
ATOM   4817  ND1 HID   308      26.660  59.783  58.859  1.00  0.00           N  
ATOM   4818  HD1 HID   308      27.068  59.119  59.501  1.00  0.00           H  
ATOM   4819  CE1 HID   308      26.021  60.929  59.195  1.00  0.00           C  
ATOM   4820  HE1 HID   308      25.864  61.289  60.201  1.00  0.00           H  
ATOM   4821  NE2 HID   308      25.534  61.550  58.151  1.00  0.00           N  
ATOM   4822  CD2 HID   308      25.975  60.822  57.068  1.00  0.00           C  
ATOM   4823  HD2 HID   308      25.819  61.078  56.031  1.00  0.00           H  
ATOM   4824  C   HID   308      29.700  57.745  55.739  1.00  0.00           C  
ATOM   4825  O   HID   308      29.163  57.179  54.800  1.00  0.00           O  
ATOM   4826  N   VAL   309      31.044  57.547  55.942  1.00  0.00           N  
ATOM   4827  H   VAL   309      31.452  57.802  56.831  1.00  0.00           H  
ATOM   4828  CA  VAL   309      31.988  56.861  55.039  1.00  0.00           C  
ATOM   4829  HA  VAL   309      31.835  57.059  53.978  1.00  0.00           H  
ATOM   4830  CB  VAL   309      33.446  57.217  55.401  1.00  0.00           C  
ATOM   4831  HB  VAL   309      33.590  56.912  56.438  1.00  0.00           H  
ATOM   4832  CG1 VAL   309      34.397  56.483  54.444  1.00  0.00           C  
ATOM   4833 HG11 VAL   309      35.394  56.875  54.646  1.00  0.00           H  
ATOM   4834 HG12 VAL   309      34.420  55.423  54.696  1.00  0.00           H  
ATOM   4835 HG13 VAL   309      34.117  56.672  53.408  1.00  0.00           H  
ATOM   4836  CG2 VAL   309      33.676  58.774  55.402  1.00  0.00           C  
ATOM   4837 HG21 VAL   309      33.670  59.239  54.416  1.00  0.00           H  
ATOM   4838 HG22 VAL   309      32.925  59.339  55.954  1.00  0.00           H  
ATOM   4839 HG23 VAL   309      34.592  58.990  55.952  1.00  0.00           H  
ATOM   4840  C   VAL   309      31.762  55.384  55.343  1.00  0.00           C  
ATOM   4841  O   VAL   309      31.631  55.021  56.542  1.00  0.00           O  
ATOM   4842  N   PRO   310      31.515  54.545  54.373  1.00  0.00           N  
ATOM   4843  CD  PRO   310      31.328  54.859  53.003  1.00  0.00           C  
ATOM   4844  HD2 PRO   310      32.189  55.335  52.534  1.00  0.00           H  
ATOM   4845  HD3 PRO   310      30.492  55.499  52.721  1.00  0.00           H  
ATOM   4846  CG  PRO   310      31.016  53.544  52.349  1.00  0.00           C  
ATOM   4847  HG2 PRO   310      31.890  52.925  52.144  1.00  0.00           H  
ATOM   4848  HG3 PRO   310      30.422  53.726  51.454  1.00  0.00           H  
ATOM   4849  CB  PRO   310      30.279  52.718  53.366  1.00  0.00           C  
ATOM   4850  HB2 PRO   310      30.405  51.641  53.258  1.00  0.00           H  
ATOM   4851  HB3 PRO   310      29.245  53.062  53.345  1.00  0.00           H  
ATOM   4852  CA  PRO   310      31.000  53.180  54.643  1.00  0.00           C  
ATOM   4853  HA  PRO   310      30.242  53.284  55.419  1.00  0.00           H  
ATOM   4854  C   PRO   310      32.080  52.143  55.156  1.00  0.00           C  
ATOM   4855  O   PRO   310      32.112  50.969  54.770  1.00  0.00           O  
ATOM   4856  N   TYR   311      33.003  52.528  56.057  1.00  0.00           N  
ATOM   4857  H   TYR   311      32.930  53.451  56.460  1.00  0.00           H  
ATOM   4858  CA  TYR   311      33.966  51.693  56.793  1.00  0.00           C  
ATOM   4859  HA  TYR   311      34.722  51.391  56.068  1.00  0.00           H  
ATOM   4860  CB  TYR   311      34.540  52.485  57.907  1.00  0.00           C  
ATOM   4861  HB2 TYR   311      33.688  52.897  58.448  1.00  0.00           H  
ATOM   4862  HB3 TYR   311      35.111  51.787  58.519  1.00  0.00           H  
ATOM   4863  CG  TYR   311      35.466  53.653  57.601  1.00  0.00           C  
ATOM   4864  CD1 TYR   311      35.034  54.985  57.994  1.00  0.00           C  
ATOM   4865  HD1 TYR   311      34.148  55.154  58.587  1.00  0.00           H  
ATOM   4866  CE1 TYR   311      35.799  56.097  57.698  1.00  0.00           C  
ATOM   4867  HE1 TYR   311      35.512  57.057  58.103  1.00  0.00           H  
ATOM   4868  CZ  TYR   311      37.057  55.999  57.127  1.00  0.00           C  
ATOM   4869  OH  TYR   311      37.762  57.176  56.936  1.00  0.00           O  
ATOM   4870  HH  TYR   311      38.672  56.975  56.706  1.00  0.00           H  
ATOM   4871  CE2 TYR   311      37.510  54.681  56.676  1.00  0.00           C  
ATOM   4872  HE2 TYR   311      38.494  54.651  56.232  1.00  0.00           H  
ATOM   4873  CD2 TYR   311      36.705  53.539  56.874  1.00  0.00           C  
ATOM   4874  HD2 TYR   311      36.846  52.543  56.480  1.00  0.00           H  
ATOM   4875  C   TYR   311      33.246  50.392  57.252  1.00  0.00           C  
ATOM   4876  O   TYR   311      33.766  49.300  56.963  1.00  0.00           O  
ATOM   4877  N   ARG   312      32.069  50.456  57.986  1.00  0.00           N  
ATOM   4878  H   ARG   312      31.704  51.389  58.111  1.00  0.00           H  
ATOM   4879  CA  ARG   312      31.489  49.305  58.638  1.00  0.00           C  
ATOM   4880  HA  ARG   312      32.310  48.767  59.111  1.00  0.00           H  
ATOM   4881  CB  ARG   312      30.480  49.726  59.721  1.00  0.00           C  
ATOM   4882  HB2 ARG   312      29.663  50.307  59.293  1.00  0.00           H  
ATOM   4883  HB3 ARG   312      30.015  48.809  60.085  1.00  0.00           H  
ATOM   4884  CG  ARG   312      31.006  50.442  60.988  1.00  0.00           C  
ATOM   4885  HG2 ARG   312      31.734  49.847  61.540  1.00  0.00           H  
ATOM   4886  HG3 ARG   312      31.401  51.406  60.668  1.00  0.00           H  
ATOM   4887  CD  ARG   312      29.890  50.736  62.033  1.00  0.00           C  
ATOM   4888  HD2 ARG   312      29.198  51.349  61.456  1.00  0.00           H  
ATOM   4889  HD3 ARG   312      29.426  49.845  62.458  1.00  0.00           H  
ATOM   4890  NE  ARG   312      30.333  51.312  63.254  1.00  0.00           N  
ATOM   4891  HE  ARG   312      31.329  51.434  63.364  1.00  0.00           H  
ATOM   4892  CZ  ARG   312      29.560  51.655  64.239  1.00  0.00           C  
ATOM   4893  NH1 ARG   312      28.218  51.554  64.287  1.00  0.00           N  
ATOM   4894 HH11 ARG   312      27.776  51.287  63.419  1.00  0.00           H  
ATOM   4895 HH12 ARG   312      27.742  51.762  65.153  1.00  0.00           H  
ATOM   4896  NH2 ARG   312      30.174  52.282  65.148  1.00  0.00           N  
ATOM   4897 HH21 ARG   312      31.142  52.053  65.322  1.00  0.00           H  
ATOM   4898 HH22 ARG   312      29.656  52.682  65.918  1.00  0.00           H  
ATOM   4899  C   ARG   312      30.972  48.185  57.722  1.00  0.00           C  
ATOM   4900  O   ARG   312      30.679  47.075  58.197  1.00  0.00           O  
ATOM   4901  N   GLU   313      30.818  48.420  56.454  1.00  0.00           N  
ATOM   4902  H   GLU   313      31.149  49.286  56.053  1.00  0.00           H  
ATOM   4903  CA  GLU   313      30.051  47.449  55.648  1.00  0.00           C  
ATOM   4904  HA  GLU   313      29.236  47.098  56.281  1.00  0.00           H  
ATOM   4905  CB  GLU   313      29.442  48.111  54.285  1.00  0.00           C  
ATOM   4906  HB2 GLU   313      30.283  48.249  53.606  1.00  0.00           H  
ATOM   4907  HB3 GLU   313      28.743  47.397  53.849  1.00  0.00           H  
ATOM   4908  CG  GLU   313      28.837  49.498  54.464  1.00  0.00           C  
ATOM   4909  HG2 GLU   313      29.577  50.186  54.873  1.00  0.00           H  
ATOM   4910  HG3 GLU   313      28.638  49.888  53.466  1.00  0.00           H  
ATOM   4911  CD  GLU   313      27.555  49.595  55.331  1.00  0.00           C  
ATOM   4912  OE1 GLU   313      26.910  48.534  55.641  1.00  0.00           O  
ATOM   4913  OE2 GLU   313      27.001  50.725  55.501  1.00  0.00           O  
ATOM   4914  C   GLU   313      30.858  46.198  55.137  1.00  0.00           C  
ATOM   4915  O   GLU   313      30.251  45.316  54.520  1.00  0.00           O  
ATOM   4916  N   SER   314      32.175  46.193  55.371  1.00  0.00           N  
ATOM   4917  H   SER   314      32.542  46.952  55.927  1.00  0.00           H  
ATOM   4918  CA  SER   314      32.986  45.011  55.263  1.00  0.00           C  
ATOM   4919  HA  SER   314      32.381  44.127  55.467  1.00  0.00           H  
ATOM   4920  CB  SER   314      33.469  44.898  53.776  1.00  0.00           C  
ATOM   4921  HB2 SER   314      32.600  44.960  53.120  1.00  0.00           H  
ATOM   4922  HB3 SER   314      34.054  45.787  53.540  1.00  0.00           H  
ATOM   4923  OG  SER   314      34.261  43.757  53.465  1.00  0.00           O  
ATOM   4924  HG  SER   314      33.602  43.069  53.350  1.00  0.00           H  
ATOM   4925  C   SER   314      34.144  45.026  56.229  1.00  0.00           C  
ATOM   4926  O   SER   314      34.587  46.084  56.693  1.00  0.00           O  
ATOM   4927  N   LYS   315      34.751  43.893  56.545  1.00  0.00           N  
ATOM   4928  H   LYS   315      34.537  43.001  56.123  1.00  0.00           H  
ATOM   4929  CA  LYS   315      35.910  43.858  57.537  1.00  0.00           C  
ATOM   4930  HA  LYS   315      35.511  44.350  58.424  1.00  0.00           H  
ATOM   4931  CB  LYS   315      36.300  42.404  57.883  1.00  0.00           C  
ATOM   4932  HB2 LYS   315      36.376  41.866  56.939  1.00  0.00           H  
ATOM   4933  HB3 LYS   315      37.280  42.348  58.358  1.00  0.00           H  
ATOM   4934  CG  LYS   315      35.352  41.588  58.781  1.00  0.00           C  
ATOM   4935  HG2 LYS   315      34.388  41.548  58.275  1.00  0.00           H  
ATOM   4936  HG3 LYS   315      35.807  40.598  58.826  1.00  0.00           H  
ATOM   4937  CD  LYS   315      35.135  42.123  60.222  1.00  0.00           C
[truncated: 72,830 more chars]
