# Supplementary material for: Molecular Dynamics Simulations Provide Further Insights into the Allosteric Regulation of the Kinesin‑5 Motor Domain by Loop 5
Source: J Chem Inf Model. 2026 Mar 12;66(7):4101–15. doi: 10.1021/acs.jcim.5c02999 (PMC13080997; doi:10.1021/acs.jcim.5c02999)
Supplement: Supplementary file 2 [file ci5c02999_si_002.zip › Electronic_Supporting_Information/Clustering_Distance_and_Correlation_Matrices_for_SPM/ADP/ADP_wholetraj_corrmat_c0.dat]

  1.000  0.984  0.954  0.919  0.830  0.725  0.599  0.620  0.654  0.518  0.416  0.483  0.455  0.184  0.086  0.169 -0.142 -0.610 -0.592 -0.522 -0.529 -0.504 -0.484 -0.430 -0.349 -0.246 -0.172 -0.083  0.018  0.071  0.092  0.040  0.026  0.076  0.060  0.010 -0.018 -0.127 -0.224 -0.253 -0.314 -0.337 -0.364 -0.376 -0.378 -0.375 -0.409 -0.452 -0.444 -0.429 -0.371 -0.334 -0.240 -0.197 -0.182 -0.133 -0.164 -0.122 -0.151 -0.138 -0.169 -0.189 -0.310 -0.377 -0.427 -0.467 -0.499 -0.524 -0.525 -0.491 -0.460 -0.424 -0.344 -0.243 -0.207 -0.302 -0.275 -0.297 -0.332 -0.390 -0.414 -0.406 -0.427 -0.457 -0.511 -0.527 -0.431 -0.439 -0.495 -0.442 -0.435 -0.469 -0.503 -0.433 -0.420 -0.440 -0.434 -0.499 -0.552 -0.550 -0.564 -0.531 -0.462 -0.437 -0.333 -0.187 -0.061 -0.039 -0.196 -0.203 -0.280 -0.154 -0.169 -0.298 -0.232 -0.125 -0.110 -0.115 -0.099 -0.091 -0.014  0.034  0.111  0.131  0.066  0.048  0.003  0.086  0.120  0.009 -0.060 -0.112 -0.105 -0.222 -0.311 -0.233 -0.118 -0.204 -0.295 -0.185 -0.147 -0.296 -0.323 -0.280 -0.301 -0.349 -0.332 -0.276 -0.285 -0.301 -0.290 -0.342 -0.315 -0.335 -0.280 -0.288 -0.254 -0.232 -0.178 -0.142 -0.073 -0.027 -0.034  0.070  0.046 -0.059  0.031  0.043  0.127  0.106 -0.056  0.015 -0.049 -0.000  0.008 -0.075 -0.171 -0.182 -0.096 -0.098 -0.101  0.009 -0.005 -0.033 -0.058 -0.056 -0.021 -0.018 -0.001 -0.060 -0.123 -0.149 -0.047 -0.042 -0.024  0.011  0.043  0.072  0.056  0.004 -0.114 -0.090 -0.129 -0.130 -0.032 -0.033 -0.042 -0.070 -0.123 -0.148 -0.024  0.010 -0.070 -0.041  0.079  0.060  0.023  0.112  0.171  0.111  0.107  0.170  0.184  0.119  0.141  0.162  0.174  0.130  0.057 -0.063 -0.021  0.010  0.069  0.044 -0.014 -0.178 -0.115 -0.247 -0.291 -0.361 -0.375 -0.398 -0.403 -0.374 -0.397 -0.357 -0.350 -0.343 -0.356 -0.331 -0.307 -0.328 -0.338 -0.260 -0.276 -0.325 -0.375 -0.427 -0.440 -0.470 -0.511 -0.484 -0.471 -0.415 -0.317 -0.329 -0.187 -0.134 -0.196 -0.099 -0.033 -0.089 -0.023  0.002 -0.005  0.028  0.022  0.082  0.059  0.126  0.210  0.064  0.050  0.121  0.002 -0.079 -0.077 -0.146 -0.231 -0.262 -0.304 -0.377 -0.393 -0.429 -0.514 -0.495 -0.483 -0.546 -0.592 -0.488 -0.437 -0.543 -0.525 -0.470 -0.528 -0.443 -0.347 -0.179 -0.322 -0.349 -0.418 -0.292 -0.271 -0.228 -0.176 -0.306 -0.427 -0.348 -0.301 -0.408 -0.434 -0.433 -0.496 -0.500 -0.468 -0.450 -0.506 -0.517 -0.568 -0.570 -0.575 -0.529 -0.515 -0.471 -0.405 -0.339 -0.228 -0.231 -0.151 -0.149 -0.089 -0.155 -0.215 -0.241 -0.272 -0.336 -0.373 -0.366 -0.416 -0.462 -0.433 -0.423 -0.493 -0.500 -0.426 -0.449 -0.543 -0.551 -0.506 -0.470 -0.305 -0.307 -0.278 -0.234 -0.225 -0.191 -0.178 -0.156
  0.984  1.000  0.982  0.955  0.881  0.779  0.658  0.675  0.705  0.573  0.469  0.525  0.494  0.217  0.098  0.170 -0.139 -0.635 -0.624 -0.551 -0.556 -0.530 -0.506 -0.448 -0.361 -0.251 -0.173 -0.077  0.028  0.082  0.105  0.052  0.035  0.087  0.071  0.017 -0.020 -0.131 -0.231 -0.264 -0.328 -0.350 -0.379 -0.392 -0.394 -0.394 -0.432 -0.475 -0.467 -0.450 -0.391 -0.354 -0.260 -0.216 -0.192 -0.141 -0.177 -0.136 -0.170 -0.151 -0.181 -0.203 -0.327 -0.396 -0.450 -0.492 -0.526 -0.551 -0.553 -0.517 -0.483 -0.444 -0.358 -0.251 -0.215 -0.315 -0.283 -0.305 -0.343 -0.407 -0.433 -0.426 -0.449 -0.482 -0.535 -0.551 -0.456 -0.465 -0.519 -0.462 -0.456 -0.492 -0.527 -0.455 -0.442 -0.462 -0.454 -0.523 -0.581 -0.577 -0.588 -0.554 -0.479 -0.455 -0.344 -0.187 -0.054 -0.030 -0.195 -0.202 -0.283 -0.148 -0.163 -0.300 -0.233 -0.118 -0.104 -0.116 -0.098 -0.099 -0.027  0.018  0.095  0.115  0.048  0.034 -0.010  0.079  0.116  0.003 -0.058 -0.106 -0.101 -0.222 -0.320 -0.235 -0.114 -0.205 -0.303 -0.184 -0.144 -0.301 -0.326 -0.281 -0.304 -0.354 -0.336 -0.275 -0.286 -0.304 -0.291 -0.346 -0.316 -0.337 -0.280 -0.290 -0.256 -0.235 -0.182 -0.144 -0.077 -0.025 -0.038  0.074  0.041 -0.071  0.026  0.038  0.132  0.108 -0.053  0.014 -0.055  0.003  0.005 -0.073 -0.161 -0.177 -0.094 -0.095 -0.091  0.016 -0.003 -0.039 -0.069 -0.069 -0.034 -0.024 -0.013 -0.075 -0.132 -0.158 -0.062 -0.056 -0.034  0.007  0.045  0.073  0.055  0.003 -0.116 -0.089 -0.126 -0.123 -0.020 -0.022 -0.036 -0.066 -0.120 -0.151 -0.022  0.020 -0.065 -0.039  0.090  0.074  0.031  0.121  0.185  0.123  0.115  0.179  0.194  0.127  0.147  0.167  0.180  0.131  0.059 -0.074 -0.028  0.018  0.072  0.051 -0.008 -0.182 -0.113 -0.257 -0.299 -0.373 -0.386 -0.408 -0.414 -0.381 -0.405 -0.363 -0.357 -0.353 -0.369 -0.348 -0.321 -0.339 -0.348 -0.265 -0.279 -0.330 -0.384 -0.434 -0.459 -0.490 -0.533 -0.505 -0.488 -0.430 -0.326 -0.340 -0.191 -0.131 -0.199 -0.100 -0.029 -0.086 -0.019 -0.000 -0.013  0.027  0.022  0.081  0.051  0.108  0.197  0.061  0.043  0.111 -0.007 -0.089 -0.089 -0.160 -0.248 -0.281 -0.322 -0.395 -0.414 -0.453 -0.538 -0.519 -0.510 -0.576 -0.621 -0.517 -0.466 -0.573 -0.547 -0.492 -0.554 -0.471 -0.375 -0.204 -0.344 -0.360 -0.441 -0.312 -0.290 -0.246 -0.196 -0.330 -0.455 -0.375 -0.328 -0.437 -0.465 -0.462 -0.528 -0.532 -0.500 -0.477 -0.535 -0.545 -0.596 -0.596 -0.598 -0.553 -0.536 -0.492 -0.420 -0.353 -0.233 -0.236 -0.151 -0.152 -0.085 -0.155 -0.220 -0.249 -0.279 -0.347 -0.390 -0.382 -0.434 -0.484 -0.455 -0.444 -0.517 -0.526 -0.449 -0.472 -0.569 -0.566 -0.522 -0.481 -0.310 -0.310 -0.280 -0.233 -0.225 -0.189 -0.177 -0.154
  0.954  0.982  1.000  0.983  0.927  0.844  0.727  0.730  0.760  0.637  0.520  0.553  0.534  0.256  0.091  0.165 -0.116 -0.645 -0.646 -0.570 -0.576 -0.548 -0.525 -0.460 -0.372 -0.254 -0.171 -0.070  0.043  0.098  0.122  0.063  0.044  0.099  0.080  0.021 -0.021 -0.138 -0.245 -0.281 -0.347 -0.369 -0.396 -0.411 -0.408 -0.411 -0.456 -0.498 -0.493 -0.475 -0.417 -0.378 -0.285 -0.237 -0.207 -0.156 -0.194 -0.153 -0.196 -0.174 -0.198 -0.226 -0.356 -0.428 -0.482 -0.523 -0.554 -0.576 -0.576 -0.537 -0.504 -0.460 -0.370 -0.255 -0.218 -0.319 -0.278 -0.298 -0.340 -0.414 -0.445 -0.436 -0.462 -0.503 -0.555 -0.564 -0.470 -0.487 -0.536 -0.473 -0.472 -0.512 -0.546 -0.470 -0.462 -0.482 -0.479 -0.545 -0.603 -0.591 -0.597 -0.562 -0.484 -0.466 -0.353 -0.192 -0.048 -0.020 -0.192 -0.191 -0.272 -0.125 -0.140 -0.284 -0.220 -0.100 -0.082 -0.107 -0.108 -0.119 -0.056 -0.011  0.063  0.087  0.018  0.006 -0.027  0.076  0.102  0.000 -0.039 -0.083 -0.077 -0.202 -0.308 -0.212 -0.083 -0.180 -0.286 -0.154 -0.114 -0.282 -0.309 -0.270 -0.296 -0.345 -0.328 -0.269 -0.284 -0.303 -0.288 -0.344 -0.309 -0.329 -0.271 -0.280 -0.245 -0.221 -0.173 -0.132 -0.071 -0.015 -0.035  0.082  0.042 -0.077  0.031  0.043  0.151  0.115 -0.047  0.003 -0.062  0.009 -0.006 -0.075 -0.139 -0.154 -0.075 -0.072 -0.067  0.034  0.011 -0.040 -0.075 -0.083 -0.053 -0.034 -0.029 -0.087 -0.135 -0.158 -0.085 -0.076 -0.046  0.004  0.052  0.077  0.055 -0.004 -0.115 -0.083 -0.114 -0.104  0.003  0.010 -0.007 -0.041 -0.096 -0.145 -0.013  0.044 -0.048 -0.034  0.109  0.103  0.045  0.131  0.209  0.142  0.120  0.189  0.213  0.137  0.149  0.171  0.185  0.127  0.055 -0.083 -0.033  0.030  0.074  0.057  0.001 -0.179 -0.099 -0.254 -0.288 -0.366 -0.379 -0.403 -0.411 -0.377 -0.403 -0.364 -0.360 -0.360 -0.379 -0.359 -0.334 -0.351 -0.362 -0.280 -0.285 -0.334 -0.389 -0.435 -0.470 -0.498 -0.539 -0.510 -0.487 -0.428 -0.319 -0.341 -0.193 -0.133 -0.209 -0.112 -0.042 -0.098 -0.031 -0.012 -0.024  0.026  0.022  0.074  0.044  0.084  0.176  0.052  0.044  0.108 -0.018 -0.103 -0.103 -0.179 -0.269 -0.301 -0.336 -0.412 -0.433 -0.472 -0.554 -0.537 -0.529 -0.594 -0.638 -0.532 -0.480 -0.589 -0.554 -0.499 -0.568 -0.486 -0.398 -0.223 -0.370 -0.374 -0.460 -0.329 -0.305 -0.259 -0.211 -0.343 -0.472 -0.391 -0.341 -0.453 -0.482 -0.471 -0.544 -0.559 -0.530 -0.502 -0.558 -0.564 -0.612 -0.607 -0.608 -0.569 -0.548 -0.507 -0.429 -0.365 -0.240 -0.246 -0.159 -0.164 -0.092 -0.163 -0.235 -0.265 -0.289 -0.365 -0.413 -0.402 -0.454 -0.508 -0.479 -0.468 -0.541 -0.550 -0.472 -0.494 -0.594 -0.577 -0.542 -0.489 -0.318 -0.315 -0.281 -0.231 -0.226 -0.189 -0.179 -0.156
  0.919  0.955  0.983  1.000  0.964  0.891  0.808  0.808  0.818  0.715  0.618  0.616  0.578  0.331  0.133  0.146 -0.112 -0.652 -0.673 -0.604 -0.610 -0.581 -0.553 -0.482 -0.386 -0.259 -0.171 -0.061  0.059  0.114  0.140  0.082  0.057  0.114  0.096  0.034 -0.020 -0.140 -0.254 -0.296 -0.365 -0.387 -0.415 -0.433 -0.431 -0.438 -0.487 -0.532 -0.525 -0.503 -0.445 -0.408 -0.313 -0.265 -0.217 -0.163 -0.201 -0.163 -0.207 -0.176 -0.206 -0.242 -0.375 -0.452 -0.511 -0.554 -0.588 -0.610 -0.614 -0.573 -0.536 -0.486 -0.387 -0.264 -0.228 -0.336 -0.287 -0.306 -0.352 -0.432 -0.466 -0.456 -0.483 -0.528 -0.580 -0.586 -0.494 -0.513 -0.560 -0.497 -0.494 -0.536 -0.573 -0.497 -0.486 -0.506 -0.505 -0.570 -0.633 -0.620 -0.622 -0.582 -0.499 -0.481 -0.359 -0.184 -0.032 -0.009 -0.187 -0.188 -0.272 -0.114 -0.131 -0.288 -0.225 -0.091 -0.072 -0.091 -0.089 -0.104 -0.058 -0.016  0.043  0.063 -0.005 -0.017 -0.049  0.055  0.078 -0.011 -0.042 -0.078 -0.077 -0.205 -0.326 -0.219 -0.079 -0.184 -0.297 -0.156 -0.116 -0.285 -0.319 -0.291 -0.314 -0.359 -0.347 -0.292 -0.304 -0.322 -0.308 -0.363 -0.330 -0.352 -0.292 -0.302 -0.267 -0.240 -0.188 -0.144 -0.085 -0.014 -0.037  0.090  0.047 -0.077  0.029  0.035  0.152  0.102 -0.046  0.003 -0.055  0.034  0.018 -0.045 -0.093 -0.118 -0.046 -0.042 -0.040  0.038  0.003 -0.058 -0.092 -0.100 -0.070 -0.041 -0.042 -0.100 -0.134 -0.156 -0.101 -0.095 -0.065 -0.014  0.031  0.054  0.028 -0.024 -0.135 -0.110 -0.141 -0.128 -0.018 -0.001 -0.018 -0.046 -0.103 -0.156 -0.028  0.032 -0.055 -0.040  0.104  0.103  0.051  0.140  0.217  0.158  0.139  0.206  0.232  0.162  0.172  0.194  0.201  0.128  0.067 -0.084 -0.032  0.044  0.076  0.066  0.013 -0.177 -0.098 -0.269 -0.306 -0.386 -0.400 -0.425 -0.439 -0.403 -0.431 -0.393 -0.389 -0.381 -0.406 -0.387 -0.359 -0.375 -0.382 -0.296 -0.299 -0.345 -0.406 -0.443 -0.495 -0.525 -0.567 -0.537 -0.507 -0.443 -0.328 -0.345 -0.186 -0.122 -0.209 -0.109 -0.038 -0.097 -0.042 -0.028 -0.044  0.020  0.027  0.067  0.037  0.074  0.171  0.060  0.052  0.103 -0.017 -0.100 -0.101 -0.182 -0.275 -0.307 -0.340 -0.419 -0.439 -0.479 -0.561 -0.550 -0.549 -0.615 -0.657 -0.562 -0.518 -0.620 -0.572 -0.516 -0.581 -0.512 -0.430 -0.273 -0.383 -0.348 -0.459 -0.336 -0.310 -0.270 -0.229 -0.361 -0.487 -0.407 -0.363 -0.475 -0.497 -0.489 -0.567 -0.579 -0.537 -0.514 -0.576 -0.579 -0.625 -0.625 -0.630 -0.599 -0.572 -0.528 -0.442 -0.376 -0.238 -0.249 -0.149 -0.157 -0.078 -0.151 -0.231 -0.265 -0.286 -0.372 -0.427 -0.413 -0.469 -0.531 -0.500 -0.489 -0.564 -0.576 -0.497 -0.517 -0.615 -0.576 -0.540 -0.484 -0.312 -0.300 -0.267 -0.214 -0.209 -0.171 -0.161 -0.139
  0.830  0.881  0.927  0.964  1.000  0.961  0.904  0.874  0.867  0.789  0.685  0.630  0.599  0.387  0.114  0.095 -0.094 -0.630 -0.675 -0.605 -0.610 -0.583 -0.554 -0.479 -0.380 -0.246 -0.155 -0.040  0.088  0.142  0.172  0.110  0.079  0.138  0.118  0.047 -0.013 -0.143 -0.266 -0.306 -0.380 -0.395 -0.420 -0.440 -0.434 -0.446 -0.498 -0.540 -0.537 -0.516 -0.461 -0.425 -0.335 -0.285 -0.229 -0.187 -0.235 -0.200 -0.251 -0.203 -0.226 -0.270 -0.395 -0.469 -0.527 -0.567 -0.599 -0.617 -0.621 -0.580 -0.543 -0.489 -0.387 -0.254 -0.219 -0.330 -0.272 -0.290 -0.343 -0.434 -0.466 -0.453 -0.490 -0.539 -0.582 -0.584 -0.508 -0.528 -0.563 -0.498 -0.501 -0.547 -0.578 -0.504 -0.500 -0.513 -0.512 -0.570 -0.637 -0.615 -0.608 -0.569 -0.479 -0.467 -0.343 -0.166 -0.008  0.013 -0.164 -0.158 -0.239 -0.072 -0.088 -0.252 -0.198 -0.058 -0.039 -0.080 -0.105 -0.141 -0.116 -0.084 -0.032 -0.007 -0.073 -0.070 -0.095  0.019  0.045 -0.030 -0.031 -0.050 -0.049 -0.173 -0.303 -0.190 -0.055 -0.162 -0.276 -0.125 -0.086 -0.260 -0.292 -0.264 -0.290 -0.340 -0.329 -0.269 -0.288 -0.311 -0.289 -0.344 -0.304 -0.324 -0.263 -0.271 -0.237 -0.212 -0.168 -0.121 -0.081 -0.007 -0.042  0.084  0.033 -0.095  0.022  0.023  0.159  0.099 -0.033 -0.015 -0.076  0.028 -0.009 -0.031 -0.040 -0.062 -0.005  0.000  0.015  0.069  0.028 -0.055 -0.093 -0.112 -0.091 -0.047 -0.064 -0.122 -0.138 -0.153 -0.129 -0.121 -0.083 -0.024  0.037  0.048  0.014 -0.034 -0.125 -0.097 -0.118 -0.096  0.016  0.039  0.015 -0.010 -0.059 -0.131 -0.007  0.072 -0.018 -0.019  0.136  0.150  0.077  0.154  0.247  0.184  0.141  0.207  0.249  0.167  0.164  0.190  0.201  0.122  0.064 -0.086 -0.034  0.051  0.055  0.056  0.015 -0.167 -0.079 -0.259 -0.281 -0.363 -0.375 -0.401 -0.421 -0.381 -0.413 -0.373 -0.370 -0.359 -0.384 -0.371 -0.340 -0.348 -0.361 -0.285 -0.287 -0.329 -0.393 -0.420 -0.490 -0.515 -0.555 -0.522 -0.484 -0.422 -0.310 -0.335 -0.183 -0.105 -0.198 -0.098 -0.029 -0.088 -0.041 -0.039 -0.053  0.029  0.040  0.057  0.022  0.024  0.117  0.032  0.025  0.069 -0.048 -0.131 -0.131 -0.204 -0.299 -0.331 -0.356 -0.428 -0.450 -0.492 -0.561 -0.551 -0.559 -0.622 -0.652 -0.564 -0.527 -0.618 -0.551 -0.505 -0.578 -0.523 -0.455 -0.304 -0.404 -0.352 -0.468 -0.346 -0.323 -0.285 -0.249 -0.369 -0.500 -0.419 -0.375 -0.488 -0.514 -0.497 -0.581 -0.602 -0.553 -0.519 -0.573 -0.580 -0.629 -0.615 -0.614 -0.592 -0.559 -0.520 -0.430 -0.370 -0.230 -0.242 -0.142 -0.157 -0.075 -0.142 -0.227 -0.263 -0.281 -0.372 -0.433 -0.414 -0.467 -0.535 -0.506 -0.492 -0.566 -0.578 -0.500 -0.518 -0.611 -0.546 -0.529 -0.456 -0.296 -0.280 -0.243 -0.186 -0.186 -0.153 -0.144 -0.122
  0.725  0.779  0.844  0.891  0.961  1.000  0.954  0.898  0.895  0.849  0.727  0.632  0.638  0.449  0.098  0.088 -0.005 -0.568 -0.638 -0.571 -0.579 -0.550 -0.524 -0.444 -0.352 -0.218 -0.127 -0.014  0.113  0.165  0.192  0.130  0.100  0.160  0.137  0.064  0.001 -0.136 -0.266 -0.299 -0.379 -0.389 -0.408 -0.427 -0.413 -0.427 -0.483 -0.521 -0.526 -0.508 -0.458 -0.422 -0.345 -0.295 -0.244 -0.204 -0.255 -0.225 -0.282 -0.224 -0.225 -0.269 -0.398 -0.470 -0.525 -0.562 -0.586 -0.593 -0.595 -0.553 -0.519 -0.461 -0.362 -0.227 -0.194 -0.296 -0.230 -0.241 -0.298 -0.399 -0.439 -0.425 -0.462 -0.521 -0.559 -0.546 -0.484 -0.518 -0.541 -0.467 -0.484 -0.538 -0.561 -0.486 -0.497 -0.511 -0.522 -0.565 -0.616 -0.579 -0.562 -0.519 -0.431 -0.431 -0.316 -0.152  0.008  0.037 -0.130 -0.111 -0.184 -0.014 -0.030 -0.189 -0.149 -0.015  0.014 -0.038 -0.100 -0.158 -0.149 -0.127 -0.088 -0.053 -0.114 -0.104 -0.092  0.034  0.039 -0.010  0.018  0.005  0.009 -0.114 -0.251 -0.132  0.010 -0.096 -0.219 -0.060 -0.021 -0.199 -0.235 -0.226 -0.254 -0.297 -0.289 -0.244 -0.267 -0.289 -0.267 -0.319 -0.275 -0.289 -0.231 -0.238 -0.206 -0.182 -0.148 -0.101 -0.064  0.015 -0.025  0.093  0.037 -0.093  0.030  0.027  0.174  0.091 -0.035 -0.046 -0.096  0.017 -0.044 -0.055  0.002 -0.008  0.043  0.060  0.067  0.092  0.046 -0.060 -0.103 -0.133 -0.121 -0.072 -0.095 -0.141 -0.141 -0.144 -0.161 -0.150 -0.110 -0.036  0.041  0.037 -0.003 -0.056 -0.125 -0.093 -0.100 -0.067  0.042  0.084  0.063  0.030 -0.022 -0.125 -0.012  0.097 -0.000 -0.033  0.134  0.179  0.079  0.133  0.250  0.190  0.117  0.182  0.240  0.151  0.129  0.142  0.152  0.085  0.031 -0.086 -0.033  0.071  0.054  0.068  0.036 -0.132 -0.042 -0.225 -0.241 -0.322 -0.334 -0.363 -0.387 -0.346 -0.380 -0.348 -0.344 -0.339 -0.366 -0.353 -0.327 -0.336 -0.347 -0.284 -0.271 -0.306 -0.365 -0.385 -0.474 -0.490 -0.518 -0.482 -0.434 -0.370 -0.259 -0.292 -0.158 -0.091 -0.190 -0.108 -0.050 -0.104 -0.066 -0.046 -0.055  0.047  0.056  0.031  0.009 -0.006  0.069  0.017  0.038  0.067 -0.054 -0.129 -0.132 -0.207 -0.293 -0.319 -0.332 -0.402 -0.427 -0.461 -0.518 -0.513 -0.524 -0.581 -0.607 -0.524 -0.492 -0.578 -0.493 -0.449 -0.539 -0.498 -0.467 -0.327 -0.436 -0.329 -0.450 -0.342 -0.314 -0.274 -0.246 -0.344 -0.473 -0.401 -0.358 -0.464 -0.493 -0.465 -0.555 -0.589 -0.540 -0.506 -0.559 -0.559 -0.598 -0.569 -0.562 -0.554 -0.515 -0.487 -0.394 -0.347 -0.212 -0.230 -0.137 -0.158 -0.072 -0.133 -0.221 -0.256 -0.260 -0.358 -0.422 -0.398 -0.445 -0.514 -0.488 -0.478 -0.543 -0.552 -0.482 -0.503 -0.588 -0.514 -0.533 -0.436 -0.306 -0.291 -0.244 -0.181 -0.189 -0.160 -0.151 -0.131
  0.599  0.658  0.727  0.808  0.904  0.954  1.000  0.940  0.878  0.880  0.829  0.661  0.613  0.536  0.177  0.027 -0.019 -0.520 -0.621 -0.572 -0.579 -0.554 -0.521 -0.441 -0.342 -0.207 -0.119 -0.003  0.118  0.164  0.197  0.145  0.105  0.162  0.148  0.076  0.009 -0.118 -0.249 -0.291 -0.367 -0.374 -0.394 -0.418 -0.409 -0.430 -0.484 -0.522 -0.521 -0.499 -0.451 -0.422 -0.349 -0.300 -0.231 -0.193 -0.237 -0.214 -0.264 -0.195 -0.219 -0.281 -0.390 -0.456 -0.513 -0.549 -0.578 -0.589 -0.598 -0.561 -0.524 -0.465 -0.360 -0.224 -0.198 -0.303 -0.236 -0.246 -0.303 -0.399 -0.438 -0.421 -0.452 -0.510 -0.539 -0.530 -0.484 -0.511 -0.523 -0.465 -0.472 -0.517 -0.543 -0.477 -0.478 -0.487 -0.498 -0.530 -0.593 -0.564 -0.547 -0.503 -0.414 -0.412 -0.291 -0.114  0.039  0.050 -0.111 -0.103 -0.173 -0.005 -0.026 -0.187 -0.151 -0.008  0.016 -0.029 -0.081 -0.130 -0.151 -0.135 -0.126 -0.093 -0.149 -0.137 -0.136 -0.029 -0.026 -0.049 -0.006 -0.005 -0.008 -0.123 -0.270 -0.145 -0.001 -0.108 -0.228 -0.068 -0.032 -0.195 -0.234 -0.245 -0.267 -0.294 -0.292 -0.258 -0.272 -0.287 -0.270 -0.313 -0.279 -0.293 -0.239 -0.249 -0.219 -0.196 -0.155 -0.111 -0.080  0.013 -0.028  0.088  0.042 -0.074  0.032  0.019  0.153  0.055 -0.034 -0.044 -0.077  0.070  0.016  0.023  0.087  0.064  0.105  0.116  0.117  0.092  0.033 -0.076 -0.109 -0.134 -0.125 -0.070 -0.100 -0.141 -0.121 -0.120 -0.162 -0.158 -0.124 -0.065  0.001 -0.004 -0.052 -0.082 -0.141 -0.136 -0.141 -0.109 -0.004  0.044  0.026  0.008 -0.040 -0.137 -0.045  0.056 -0.018 -0.041  0.107  0.153  0.078  0.132  0.232  0.192  0.136  0.191  0.246  0.177  0.156  0.179  0.175  0.089  0.066 -0.066 -0.011  0.083  0.032  0.058  0.038 -0.120 -0.048 -0.227 -0.244 -0.320 -0.332 -0.352 -0.386 -0.343 -0.378 -0.350 -0.349 -0.327 -0.360 -0.355 -0.326 -0.327 -0.342 -0.275 -0.265 -0.288 -0.350 -0.350 -0.458 -0.475 -0.505 -0.473 -0.426 -0.363 -0.257 -0.272 -0.125 -0.057 -0.166 -0.080 -0.024 -0.083 -0.073 -0.069 -0.100  0.011  0.056  0.016 -0.023 -0.034  0.060  0.039  0.049  0.057 -0.041 -0.108 -0.111 -0.186 -0.271 -0.294 -0.304 -0.372 -0.390 -0.424 -0.473 -0.482 -0.509 -0.562 -0.578 -0.531 -0.522 -0.576 -0.481 -0.442 -0.501 -0.499 -0.473 -0.389 -0.393 -0.228 -0.380 -0.296 -0.277 -0.258 -0.242 -0.330 -0.439 -0.372 -0.348 -0.444 -0.457 -0.450 -0.541 -0.554 -0.479 -0.456 -0.520 -0.525 -0.554 -0.537 -0.540 -0.547 -0.505 -0.474 -0.377 -0.328 -0.186 -0.207 -0.103 -0.123 -0.037 -0.095 -0.186 -0.223 -0.226 -0.329 -0.396 -0.369 -0.421 -0.497 -0.469 -0.457 -0.523 -0.537 -0.472 -0.484 -0.560 -0.453 -0.463 -0.377 -0.253 -0.222 -0.186 -0.125 -0.133 -0.106 -0.097 -0.080
  0.620  0.675  0.730  0.808  0.874  0.898  0.940  1.000  0.936  0.859  0.856  0.783  0.637  0.466  0.262  0.136 -0.061 -0.547 -0.613 -0.577 -0.575 -0.541 -0.502 -0.425 -0.324 -0.200 -0.119 -0.006  0.096  0.132  0.166  0.129  0.088  0.135  0.128  0.070 -0.014 -0.109 -0.215 -0.263 -0.324 -0.343 -0.371 -0.393 -0.392 -0.411 -0.463 -0.501 -0.492 -0.466 -0.411 -0.391 -0.316 -0.285 -0.217 -0.159 -0.186 -0.155 -0.212 -0.164 -0.214 -0.251 -0.353 -0.417 -0.477 -0.518 -0.555 -0.574 -0.586 -0.547 -0.503 -0.443 -0.336 -0.215 -0.194 -0.297 -0.242 -0.254 -0.303 -0.384 -0.417 -0.407 -0.436 -0.484 -0.525 -0.533 -0.458 -0.474 -0.517 -0.468 -0.461 -0.492 -0.540 -0.474 -0.449 -0.467 -0.464 -0.518 -0.576 -0.563 -0.556 -0.504 -0.418 -0.407 -0.282 -0.100  0.040  0.047 -0.110 -0.121 -0.197 -0.047 -0.071 -0.219 -0.178 -0.042 -0.034 -0.081 -0.067 -0.099 -0.112 -0.059 -0.046 -0.020 -0.054 -0.059 -0.077  0.028  0.021 -0.041 -0.019 -0.045 -0.056 -0.160 -0.289 -0.182 -0.043 -0.148 -0.256 -0.118 -0.088 -0.241 -0.282 -0.306 -0.318 -0.340 -0.343 -0.303 -0.307 -0.320 -0.302 -0.352 -0.333 -0.352 -0.304 -0.312 -0.287 -0.258 -0.202 -0.156 -0.098  0.013 -0.018  0.110  0.059 -0.057  0.037  0.029  0.140  0.030 -0.065 -0.032 -0.031  0.105  0.082  0.037  0.040 -0.021  0.024  0.023  0.007  0.013 -0.030 -0.103 -0.127 -0.130 -0.101 -0.043 -0.058 -0.088 -0.064 -0.079 -0.135 -0.141 -0.109 -0.067 -0.035 -0.004 -0.036 -0.100 -0.195 -0.202 -0.209 -0.182 -0.060 -0.035 -0.044 -0.062 -0.120 -0.195 -0.092 -0.030 -0.107 -0.090  0.050  0.050  0.005  0.103  0.167  0.109  0.110  0.177  0.192  0.140  0.157  0.190  0.182  0.094  0.076 -0.067 -0.003  0.096  0.065  0.083  0.051 -0.120 -0.059 -0.238 -0.282 -0.360 -0.384 -0.398 -0.440 -0.395 -0.431 -0.401 -0.393 -0.352 -0.387 -0.389 -0.362 -0.355 -0.360 -0.303 -0.270 -0.293 -0.370 -0.361 -0.480 -0.504 -0.530 -0.490 -0.447 -0.376 -0.265 -0.270 -0.110 -0.048 -0.149 -0.058 -0.009 -0.067 -0.081 -0.072 -0.115 -0.031 -0.016 -0.018 -0.056 -0.013  0.121  0.082  0.080  0.097  0.000 -0.070 -0.076 -0.151 -0.242 -0.266 -0.274 -0.349 -0.365 -0.401 -0.463 -0.481 -0.495 -0.551 -0.590 -0.546 -0.528 -0.596 -0.542 -0.498 -0.525 -0.493 -0.417 -0.337 -0.290 -0.208 -0.351 -0.271 -0.241 -0.221 -0.212 -0.318 -0.417 -0.355 -0.339 -0.429 -0.439 -0.446 -0.518 -0.506 -0.458 -0.444 -0.505 -0.488 -0.535 -0.531 -0.547 -0.544 -0.504 -0.462 -0.367 -0.310 -0.163 -0.187 -0.071 -0.090 -0.002 -0.065 -0.164 -0.201 -0.201 -0.302 -0.372 -0.347 -0.403 -0.478 -0.452 -0.440 -0.513 -0.533 -0.464 -0.480 -0.567 -0.498 -0.461 -0.416 -0.264 -0.235 -0.225 -0.173 -0.175 -0.141 -0.133 -0.112
  0.654  0.705  0.760  0.818  0.867  0.895  0.878  0.936  1.000  0.921  0.831  0.828  0.778  0.492  0.202  0.207  0.073 -0.540 -0.578 -0.546 -0.542 -0.501 -0.459 -0.379 -0.286 -0.177 -0.094  0.015  0.109  0.143  0.177  0.144  0.106  0.153  0.145  0.089 -0.011 -0.091 -0.187 -0.225 -0.290 -0.315 -0.346 -0.368 -0.363 -0.379 -0.432 -0.467 -0.461 -0.434 -0.373 -0.348 -0.294 -0.275 -0.224 -0.164 -0.196 -0.151 -0.226 -0.171 -0.195 -0.218 -0.326 -0.388 -0.448 -0.490 -0.526 -0.538 -0.550 -0.504 -0.457 -0.394 -0.295 -0.181 -0.156 -0.247 -0.194 -0.208 -0.263 -0.347 -0.394 -0.394 -0.418 -0.469 -0.521 -0.518 -0.439 -0.466 -0.509 -0.449 -0.459 -0.497 -0.539 -0.470 -0.462 -0.480 -0.478 -0.534 -0.568 -0.542 -0.524 -0.473 -0.386 -0.382 -0.267 -0.113  0.028  0.063 -0.088 -0.083 -0.163 -0.018 -0.037 -0.175 -0.144 -0.025 -0.023 -0.072 -0.064 -0.117 -0.100 -0.042  0.002  0.026 -0.023 -0.024  0.012  0.141  0.117  0.023  0.042 -0.012 -0.024 -0.125 -0.253 -0.151 -0.012 -0.108 -0.222 -0.090 -0.057 -0.212 -0.260 -0.284 -0.297 -0.334 -0.340 -0.293 -0.304 -0.330 -0.303 -0.354 -0.332 -0.344 -0.294 -0.292 -0.263 -0.237 -0.196 -0.154 -0.095  0.009 -0.030  0.102  0.042 -0.083  0.017  0.008  0.116 -0.002 -0.088 -0.037 -0.065  0.052 -0.008 -0.086 -0.047 -0.084 -0.029 -0.034 -0.050 -0.027 -0.068 -0.151 -0.180 -0.184 -0.146 -0.081 -0.094 -0.131 -0.108 -0.134 -0.178 -0.189 -0.156 -0.097 -0.045  0.004 -0.020 -0.065 -0.162 -0.155 -0.163 -0.143 -0.007  0.021 -0.004 -0.049 -0.115 -0.221 -0.096 -0.015 -0.124 -0.132  0.046  0.052 -0.031  0.067  0.160  0.083  0.058  0.135  0.153  0.087  0.098  0.104  0.108  0.053  0.017 -0.084 -0.034  0.108  0.097  0.112  0.058 -0.118 -0.032 -0.227 -0.270 -0.350 -0.369 -0.390 -0.431 -0.392 -0.428 -0.413 -0.400 -0.377 -0.412 -0.422 -0.410 -0.400 -0.391 -0.324 -0.263 -0.286 -0.365 -0.357 -0.476 -0.507 -0.518 -0.475 -0.420 -0.344 -0.223 -0.254 -0.119 -0.064 -0.147 -0.081 -0.035 -0.067 -0.052 -0.027 -0.061  0.047  0.030  0.013  0.000  0.031  0.137  0.050  0.067  0.103 -0.000 -0.071 -0.080 -0.150 -0.227 -0.255 -0.260 -0.332 -0.355 -0.390 -0.449 -0.450 -0.462 -0.528 -0.559 -0.483 -0.466 -0.563 -0.511 -0.459 -0.520 -0.461 -0.398 -0.284 -0.318 -0.273 -0.401 -0.311 -0.273 -0.232 -0.227 -0.328 -0.435 -0.384 -0.367 -0.453 -0.465 -0.459 -0.530 -0.533 -0.487 -0.462 -0.526 -0.509 -0.538 -0.521 -0.522 -0.514 -0.463 -0.428 -0.333 -0.284 -0.142 -0.164 -0.059 -0.084  0.012 -0.052 -0.156 -0.191 -0.180 -0.284 -0.356 -0.332 -0.383 -0.451 -0.430 -0.427 -0.494 -0.502 -0.441 -0.476 -0.569 -0.530 -0.518 -0.448 -0.319 -0.309 -0.277 -0.225 -0.234 -0.205 -0.204 -0.182
  0.518  0.573  0.637  0.715  0.789  0.849  0.880  0.859  0.921  1.000  0.905  0.770  0.792  0.662  0.185  0.083  0.180 -0.441 -0.539 -0.530 -0.529 -0.497 -0.455 -0.375 -0.287 -0.178 -0.089  0.023  0.120  0.156  0.192  0.166  0.129  0.173  0.171  0.123  0.003 -0.081 -0.187 -0.235 -0.302 -0.316 -0.343 -0.373 -0.365 -0.390 -0.446 -0.475 -0.469 -0.442 -0.381 -0.370 -0.330 -0.315 -0.247 -0.199 -0.219 -0.193 -0.250 -0.162 -0.144 -0.206 -0.330 -0.387 -0.451 -0.489 -0.524 -0.530 -0.549 -0.505 -0.461 -0.400 -0.306 -0.188 -0.160 -0.249 -0.190 -0.202 -0.255 -0.344 -0.402 -0.389 -0.400 -0.460 -0.498 -0.478 -0.433 -0.464 -0.472 -0.421 -0.437 -0.477 -0.503 -0.449 -0.456 -0.462 -0.471 -0.497 -0.530 -0.495 -0.474 -0.430 -0.350 -0.355 -0.247 -0.101  0.033  0.053 -0.082 -0.069 -0.137  0.012 -0.004 -0.144 -0.132 -0.002  0.005  0.015 -0.022 -0.074 -0.077 -0.052 -0.041 -0.016 -0.090 -0.077 -0.010  0.097  0.048 -0.007  0.025 -0.003 -0.008 -0.107 -0.255 -0.134  0.008 -0.081 -0.192 -0.054 -0.018 -0.155 -0.208 -0.249 -0.262 -0.290 -0.300 -0.268 -0.283 -0.304 -0.275 -0.306 -0.279 -0.287 -0.241 -0.241 -0.211 -0.196 -0.167 -0.131 -0.090  0.020 -0.017  0.102  0.054 -0.055  0.040  0.019  0.133 -0.003 -0.060 -0.051 -0.079  0.068 -0.029 -0.066  0.037  0.030  0.076  0.082  0.075  0.037 -0.031 -0.150 -0.187 -0.212 -0.189 -0.119 -0.147 -0.186 -0.142 -0.146 -0.225 -0.232 -0.195 -0.125 -0.043 -0.015 -0.059 -0.053 -0.119 -0.129 -0.130 -0.108  0.005  0.046  0.009 -0.026 -0.067 -0.186 -0.093  0.006 -0.077 -0.107  0.052  0.095  0.020  0.080  0.177  0.137  0.086  0.136  0.174  0.119  0.102  0.086  0.080  0.025  0.001 -0.074 -0.042  0.112  0.061  0.102  0.076 -0.084 -0.004 -0.203 -0.233 -0.300 -0.312 -0.331 -0.371 -0.330 -0.361 -0.347 -0.340 -0.337 -0.378 -0.394 -0.396 -0.382 -0.373 -0.306 -0.255 -0.267 -0.324 -0.311 -0.434 -0.455 -0.462 -0.426 -0.374 -0.301 -0.194 -0.210 -0.081 -0.043 -0.133 -0.096 -0.053 -0.061 -0.036 -0.019 -0.077  0.040  0.086  0.032  0.009 -0.000  0.056  0.032  0.065  0.083 -0.004 -0.058 -0.064 -0.137 -0.204 -0.218 -0.218 -0.289 -0.307 -0.331 -0.377 -0.388 -0.416 -0.478 -0.491 -0.438 -0.447 -0.520 -0.426 -0.379 -0.444 -0.436 -0.424 -0.361 -0.347 -0.184 -0.341 -0.272 -0.243 -0.215 -0.223 -0.292 -0.386 -0.347 -0.340 -0.419 -0.419 -0.418 -0.508 -0.518 -0.421 -0.411 -0.496 -0.485 -0.480 -0.465 -0.472 -0.490 -0.438 -0.416 -0.319 -0.282 -0.140 -0.159 -0.058 -0.084  0.009 -0.044 -0.142 -0.175 -0.161 -0.272 -0.344 -0.318 -0.372 -0.440 -0.417 -0.417 -0.476 -0.479 -0.428 -0.461 -0.537 -0.456 -0.478 -0.381 -0.293 -0.270 -0.222 -0.168 -0.177 -0.151 -0.149 -0.131
  0.416  0.469  0.520  0.618  0.685  0.727  0.829  0.856  0.831  0.905  1.000  0.854  0.727  0.720  0.440  0.138  0.105 -0.408 -0.509 -0.516 -0.513 -0.481 -0.431 -0.355 -0.257 -0.149 -0.072  0.032  0.105  0.128  0.165  0.156  0.113  0.146  0.153  0.116 -0.000 -0.062 -0.151 -0.206 -0.259 -0.271 -0.302 -0.337 -0.343 -0.373 -0.422 -0.452 -0.431 -0.398 -0.343 -0.344 -0.308 -0.298 -0.223 -0.170 -0.179 -0.151 -0.165 -0.077 -0.085 -0.173 -0.278 -0.339 -0.402 -0.444 -0.489 -0.504 -0.532 -0.493 -0.442 -0.384 -0.283 -0.172 -0.162 -0.257 -0.206 -0.214 -0.260 -0.332 -0.380 -0.361 -0.373 -0.429 -0.464 -0.458 -0.412 -0.435 -0.455 -0.425 -0.414 -0.439 -0.481 -0.431 -0.410 -0.419 -0.428 -0.455 -0.493 -0.471 -0.460 -0.412 -0.333 -0.324 -0.202 -0.025  0.086  0.077 -0.048 -0.070 -0.135 -0.006 -0.030 -0.167 -0.147 -0.017 -0.009 -0.009  0.003 -0.010 -0.041  0.003 -0.005  0.007 -0.064 -0.061 -0.043  0.037 -0.013 -0.056 -0.024 -0.031 -0.054 -0.141 -0.284 -0.175 -0.035 -0.122 -0.222 -0.103 -0.069 -0.183 -0.238 -0.298 -0.301 -0.304 -0.321 -0.304 -0.298 -0.305 -0.292 -0.326 -0.320 -0.335 -0.294 -0.299 -0.274 -0.250 -0.204 -0.170 -0.113  0.020 -0.008  0.109  0.080 -0.007  0.050  0.017  0.093 -0.047 -0.068 -0.023 -0.026  0.144  0.095  0.046  0.089  0.033  0.077  0.080  0.043 -0.029 -0.095 -0.172 -0.192 -0.196 -0.167 -0.105 -0.128 -0.170 -0.126 -0.134 -0.187 -0.206 -0.194 -0.163 -0.123 -0.064 -0.106 -0.080 -0.168 -0.210 -0.217 -0.200 -0.097 -0.058 -0.077 -0.085 -0.130 -0.199 -0.126 -0.071 -0.120 -0.104  0.006  0.014 -0.003  0.077  0.121  0.095  0.104  0.154  0.160  0.134  0.146  0.164  0.127  0.050  0.084 -0.015  0.038  0.130  0.057  0.105  0.079 -0.066 -0.034 -0.212 -0.265 -0.325 -0.343 -0.356 -0.400 -0.362 -0.386 -0.364 -0.352 -0.320 -0.368 -0.390 -0.391 -0.373 -0.365 -0.279 -0.244 -0.260 -0.331 -0.310 -0.426 -0.446 -0.460 -0.431 -0.387 -0.312 -0.204 -0.179 -0.015  0.016 -0.086 -0.029 -0.001 -0.031 -0.051 -0.041 -0.122 -0.047  0.043  0.036 -0.015  0.004  0.103  0.101  0.108  0.118  0.067  0.009 -0.011 -0.075 -0.132 -0.156 -0.172 -0.236 -0.240 -0.275 -0.330 -0.353 -0.385 -0.451 -0.469 -0.456 -0.478 -0.519 -0.450 -0.406 -0.410 -0.420 -0.375 -0.370 -0.227 -0.065 -0.241 -0.197 -0.173 -0.170 -0.183 -0.257 -0.326 -0.291 -0.303 -0.373 -0.363 -0.400 -0.474 -0.440 -0.350 -0.352 -0.434 -0.404 -0.400 -0.421 -0.447 -0.468 -0.422 -0.384 -0.286 -0.242 -0.098 -0.118 -0.010 -0.033  0.055  0.005 -0.093 -0.129 -0.115 -0.219 -0.291 -0.266 -0.323 -0.396 -0.375 -0.375 -0.439 -0.457 -0.414 -0.436 -0.506 -0.429 -0.396 -0.358 -0.253 -0.205 -0.192 -0.146 -0.145 -0.115 -0.109 -0.090
  0.483  0.525  0.553  0.616  0.630  0.632  0.661  0.783  0.828  0.770  0.854  1.000  0.844  0.592  0.541  0.425  0.146 -0.438 -0.434 -0.439 -0.422 -0.381 -0.326 -0.265 -0.180 -0.113 -0.056  0.033  0.073  0.089  0.124  0.125  0.089  0.116  0.124  0.099 -0.024 -0.046 -0.090 -0.109 -0.154 -0.191 -0.231 -0.252 -0.264 -0.279 -0.315 -0.340 -0.316 -0.285 -0.219 -0.210 -0.193 -0.202 -0.170 -0.120 -0.130 -0.070 -0.096 -0.042 -0.062 -0.075 -0.166 -0.228 -0.287 -0.332 -0.379 -0.398 -0.427 -0.386 -0.331 -0.280 -0.196 -0.116 -0.109 -0.190 -0.162 -0.169 -0.211 -0.263 -0.305 -0.301 -0.315 -0.360 -0.413 -0.417 -0.338 -0.363 -0.420 -0.384 -0.378 -0.398 -0.455 -0.403 -0.373 -0.397 -0.385 -0.440 -0.440 -0.421 -0.414 -0.358 -0.286 -0.262 -0.153 -0.009  0.075  0.091 -0.018 -0.049 -0.125 -0.038 -0.064 -0.164 -0.139 -0.053 -0.062 -0.124 -0.023 -0.037 -0.012  0.075  0.120  0.142  0.086  0.066  0.100  0.208  0.170  0.026  0.040 -0.048 -0.084 -0.155 -0.254 -0.190 -0.074 -0.139 -0.220 -0.139 -0.115 -0.211 -0.264 -0.319 -0.315 -0.333 -0.352 -0.318 -0.311 -0.327 -0.305 -0.355 -0.361 -0.379 -0.343 -0.336 -0.316 -0.291 -0.251 -0.214 -0.125  0.011  0.003  0.126  0.088 -0.024  0.033  0.009  0.041 -0.089 -0.148 -0.044 -0.045  0.070  0.048 -0.091 -0.114 -0.182 -0.118 -0.134 -0.187 -0.164 -0.181 -0.205 -0.212 -0.188 -0.136 -0.095 -0.085 -0.119 -0.106 -0.143 -0.144 -0.174 -0.177 -0.157 -0.146 -0.044 -0.051 -0.070 -0.209 -0.220 -0.234 -0.224 -0.103 -0.093 -0.093 -0.130 -0.211 -0.270 -0.160 -0.131 -0.228 -0.191 -0.049 -0.096 -0.135  0.002  0.038 -0.052 -0.001  0.090  0.045  0.008  0.071  0.083  0.059  0.030  0.051 -0.008  0.042  0.144  0.129  0.153  0.085 -0.058 -0.024 -0.204 -0.286 -0.353 -0.375 -0.398 -0.433 -0.402 -0.417 -0.394 -0.373 -0.312 -0.366 -0.390 -0.403 -0.383 -0.348 -0.285 -0.230 -0.268 -0.351 -0.352 -0.434 -0.457 -0.455 -0.418 -0.371 -0.285 -0.161 -0.147 -0.004  0.017 -0.042 -0.005  0.012  0.001 -0.026 -0.008 -0.047  0.028  0.012  0.036  0.013  0.090  0.216  0.129  0.132  0.167  0.123  0.064  0.027 -0.024 -0.063 -0.097 -0.118 -0.173 -0.183 -0.227 -0.295 -0.303 -0.312 -0.389 -0.430 -0.383 -0.382 -0.477 -0.471 -0.407 -0.417 -0.344 -0.249 -0.193 -0.124 -0.141 -0.260 -0.211 -0.159 -0.126 -0.136 -0.228 -0.300 -0.275 -0.288 -0.349 -0.350 -0.384 -0.421 -0.380 -0.348 -0.340 -0.392 -0.327 -0.345 -0.371 -0.395 -0.390 -0.344 -0.296 -0.215 -0.167 -0.052 -0.076  0.021  0.005  0.100  0.042 -0.053 -0.081 -0.058 -0.150 -0.214 -0.190 -0.241 -0.302 -0.284 -0.294 -0.363 -0.371 -0.330 -0.379 -0.466 -0.492 -0.443 -0.437 -0.322 -0.311 -0.311 -0.280 -0.283 -0.261 -0.258 -0.232
  0.455  0.494  0.534  0.578  0.599  0.638  0.613  0.637  0.778  0.792  0.727  0.844  1.000  0.739  0.425  0.444  0.410 -0.376 -0.374 -0.364 -0.355 -0.305 -0.253 -0.187 -0.117 -0.066  0.005  0.097  0.142  0.162  0.200  0.194  0.159  0.194  0.198  0.160  0.053  0.010 -0.048 -0.046 -0.120 -0.147 -0.187 -0.204 -0.199 -0.209 -0.251 -0.276 -0.266 -0.241 -0.166 -0.149 -0.154 -0.171 -0.171 -0.155 -0.185 -0.125 -0.174 -0.102 -0.052 -0.063 -0.166 -0.206 -0.255 -0.293 -0.328 -0.331 -0.362 -0.313 -0.258 -0.208 -0.136 -0.054 -0.045 -0.104 -0.073 -0.084 -0.141 -0.208 -0.268 -0.267 -0.276 -0.332 -0.377 -0.352 -0.317 -0.369 -0.388 -0.339 -0.379 -0.418 -0.446 -0.396 -0.414 -0.428 -0.431 -0.458 -0.429 -0.378 -0.340 -0.295 -0.212 -0.204 -0.114 -0.016  0.077  0.128  0.035  0.035 -0.041  0.047  0.037 -0.058 -0.068 -0.006  0.010 -0.043 -0.049 -0.094 -0.029  0.016  0.093  0.126  0.028  0.043  0.169  0.306  0.253  0.107  0.134  0.037  0.020 -0.065 -0.179 -0.119  0.000 -0.039 -0.137 -0.053 -0.014 -0.112 -0.173 -0.223 -0.231 -0.266 -0.284 -0.256 -0.268 -0.296 -0.270 -0.306 -0.294 -0.297 -0.258 -0.238 -0.215 -0.209 -0.214 -0.188 -0.131 -0.017 -0.037  0.082  0.039 -0.092 -0.012 -0.050  0.009 -0.114 -0.164 -0.083 -0.156 -0.056 -0.170 -0.301 -0.190 -0.175 -0.101 -0.099 -0.136 -0.136 -0.167 -0.247 -0.261 -0.258 -0.211 -0.175 -0.178 -0.225 -0.225 -0.256 -0.225 -0.257 -0.265 -0.203 -0.124 -0.052 -0.070 -0.024 -0.124 -0.108 -0.111 -0.100  0.021  0.066  0.053 -0.032 -0.111 -0.241 -0.133 -0.029 -0.159 -0.215 -0.025 -0.005 -0.124 -0.052  0.055 -0.034 -0.078  0.000  0.005 -0.057 -0.047 -0.090 -0.096 -0.076 -0.081 -0.056 -0.027  0.146  0.146  0.179  0.075 -0.060  0.015 -0.186 -0.237 -0.303 -0.300 -0.331 -0.354 -0.334 -0.357 -0.359 -0.322 -0.275 -0.324 -0.336 -0.350 -0.341 -0.307 -0.230 -0.190 -0.231 -0.308 -0.326 -0.404 -0.423 -0.404 -0.375 -0.307 -0.221 -0.087 -0.113 -0.010  0.012 -0.027 -0.033 -0.020  0.008  0.052  0.093  0.061  0.159  0.141  0.120  0.104  0.098  0.150  0.055  0.093  0.123  0.074  0.023 -0.017 -0.061 -0.076 -0.118 -0.131 -0.168 -0.188 -0.229 -0.275 -0.254 -0.275 -0.360 -0.366 -0.272 -0.283 -0.404 -0.361 -0.286 -0.377 -0.308 -0.288 -0.191 -0.266 -0.223 -0.333 -0.266 -0.211 -0.164 -0.176 -0.248 -0.334 -0.323 -0.325 -0.383 -0.383 -0.389 -0.441 -0.448 -0.382 -0.351 -0.405 -0.346 -0.339 -0.334 -0.315 -0.323 -0.261 -0.235 -0.151 -0.117 -0.017 -0.023  0.050  0.032  0.122  0.073 -0.008 -0.037 -0.014 -0.108 -0.172 -0.157 -0.203 -0.253 -0.241 -0.266 -0.320 -0.305 -0.276 -0.354 -0.439 -0.456 -0.500 -0.413 -0.365 -0.386 -0.326 -0.288 -0.306 -0.300 -0.295 -0.270
  0.184  0.217  0.256  0.331  0.387  0.449  0.536  0.466  0.492  0.662  0.720  0.592  0.739  1.000  0.587  0.264  0.471 -0.149 -0.247 -0.287 -0.302 -0.283 -0.235 -0.181 -0.121 -0.063 -0.005  0.075  0.133  0.149  0.187  0.181  0.141  0.174  0.186  0.148  0.079  0.004 -0.080 -0.093 -0.166 -0.162 -0.187 -0.213 -0.209 -0.223 -0.254 -0.274 -0.263 -0.244 -0.191 -0.194 -0.197 -0.196 -0.177 -0.176 -0.191 -0.159 -0.143 -0.040  0.032 -0.080 -0.177 -0.205 -0.244 -0.268 -0.296 -0.290 -0.330 -0.302 -0.256 -0.221 -0.155 -0.073 -0.072 -0.136 -0.110 -0.118 -0.161 -0.211 -0.261 -0.230 -0.230 -0.285 -0.298 -0.280 -0.307 -0.353 -0.323 -0.304 -0.325 -0.353 -0.355 -0.327 -0.345 -0.329 -0.367 -0.338 -0.323 -0.257 -0.238 -0.209 -0.156 -0.146 -0.070  0.039  0.096  0.085  0.028  0.010 -0.032  0.037  0.026 -0.059 -0.092 -0.025  0.015  0.064 -0.011  0.006  0.029  0.014  0.017  0.056 -0.046 -0.028  0.066  0.111  0.033 -0.006  0.017 -0.013 -0.013 -0.091 -0.223 -0.156 -0.055 -0.079 -0.140 -0.057 -0.025 -0.065 -0.119 -0.181 -0.183 -0.192 -0.208 -0.215 -0.222 -0.225 -0.222 -0.220 -0.208 -0.214 -0.187 -0.180 -0.161 -0.171 -0.188 -0.176 -0.141 -0.032 -0.035  0.042  0.051 -0.025  0.019 -0.043 -0.003 -0.104 -0.118 -0.104 -0.127  0.007 -0.109 -0.160  0.010  0.040  0.086  0.129  0.084 -0.021 -0.077 -0.174 -0.186 -0.211 -0.215 -0.219 -0.226 -0.254 -0.238 -0.219 -0.218 -0.236 -0.259 -0.211 -0.124 -0.087 -0.139 -0.039 -0.096 -0.117 -0.112 -0.100 -0.048  0.011  0.010 -0.019 -0.043 -0.136 -0.129 -0.035 -0.081 -0.151 -0.068  0.000 -0.060 -0.070  0.000 -0.001 -0.055 -0.037  0.005 -0.012 -0.040 -0.063 -0.095 -0.103 -0.040 -0.011  0.022  0.103  0.038  0.100  0.033 -0.032 -0.018 -0.153 -0.200 -0.226 -0.216 -0.238 -0.256 -0.237 -0.244 -0.223 -0.201 -0.151 -0.190 -0.193 -0.202 -0.203 -0.166 -0.096 -0.112 -0.168 -0.221 -0.228 -0.292 -0.296 -0.289 -0.288 -0.248 -0.176 -0.088 -0.050  0.069  0.067  0.010  0.005  0.028  0.043  0.058  0.081 -0.042  0.030  0.172  0.133  0.108  0.066  0.075  0.084  0.109  0.095  0.079  0.065  0.024 -0.024 -0.010 -0.031 -0.058 -0.084 -0.074 -0.101 -0.129 -0.126 -0.167 -0.237 -0.214 -0.189 -0.240 -0.271 -0.196 -0.161 -0.191 -0.235 -0.260 -0.286 -0.192  0.038 -0.105 -0.085 -0.073 -0.084 -0.111 -0.143 -0.174 -0.167 -0.203 -0.247 -0.212 -0.253 -0.338 -0.310 -0.186 -0.177 -0.241 -0.231 -0.166 -0.177 -0.198 -0.253 -0.213 -0.198 -0.124 -0.098 -0.013 -0.030  0.042  0.038  0.103  0.078  0.020 -0.006  0.002 -0.082 -0.129 -0.110 -0.161 -0.207 -0.185 -0.211 -0.256 -0.242 -0.230 -0.289 -0.336 -0.272 -0.320 -0.245 -0.241 -0.223 -0.169 -0.132 -0.146 -0.147 -0.125 -0.104
  0.086  0.098  0.091  0.133  0.114  0.098  0.177  0.262  0.202  0.185  0.440  0.541  0.425  0.587  1.000  0.671  0.289 -0.077 -0.082 -0.138 -0.155 -0.134 -0.089 -0.061 -0.018  0.005  0.017  0.046  0.037  0.031  0.042  0.056  0.043  0.046  0.058  0.060  0.012  0.006  0.002  0.000 -0.017 -0.034 -0.062 -0.079 -0.095 -0.098 -0.110 -0.122 -0.097 -0.073 -0.035 -0.047 -0.058 -0.059 -0.039 -0.017 -0.015  0.009  0.085  0.089  0.107  0.057 -0.009 -0.049 -0.073 -0.103 -0.130 -0.136 -0.168 -0.142 -0.098 -0.078 -0.036 -0.008 -0.026 -0.067 -0.069 -0.057 -0.059 -0.063 -0.065 -0.031 -0.048 -0.079 -0.106 -0.120 -0.102 -0.139 -0.166 -0.171 -0.156 -0.149 -0.178 -0.155 -0.124 -0.128 -0.152 -0.160 -0.126 -0.106 -0.117 -0.100 -0.076 -0.061  0.001  0.092  0.077  0.069  0.052 -0.005 -0.044 -0.045 -0.054 -0.082 -0.077 -0.080 -0.035 -0.075 -0.021  0.035  0.066  0.107  0.110  0.132  0.089  0.107  0.089  0.112  0.078  0.027  0.005 -0.033 -0.047 -0.104 -0.134 -0.150 -0.094 -0.078 -0.078 -0.076 -0.061 -0.059 -0.085 -0.144 -0.139 -0.129 -0.140 -0.156 -0.146 -0.136 -0.152 -0.182 -0.196 -0.212 -0.201 -0.202 -0.205 -0.205 -0.203 -0.201 -0.135 -0.045 -0.015  0.034  0.051 -0.002 -0.005 -0.037 -0.065 -0.114 -0.137 -0.063 -0.002  0.069  0.054 -0.068 -0.066 -0.116 -0.055 -0.021 -0.118 -0.158 -0.170 -0.147 -0.125 -0.091 -0.059 -0.101 -0.071 -0.094 -0.150 -0.162 -0.040 -0.072 -0.130 -0.148 -0.170 -0.100 -0.086 -0.065 -0.166 -0.183 -0.183 -0.182 -0.151 -0.126 -0.061 -0.094 -0.170 -0.151 -0.145 -0.149 -0.169 -0.135 -0.120 -0.168 -0.149 -0.083 -0.119 -0.164 -0.085 -0.034 -0.097 -0.086 -0.014  0.016 -0.054 -0.077  0.018  0.028  0.112  0.080  0.095  0.102  0.012 -0.023 -0.059 -0.112 -0.188 -0.198 -0.197 -0.212 -0.213 -0.214 -0.211 -0.189 -0.188 -0.116 -0.158 -0.123 -0.106 -0.118 -0.028  0.040 -0.019 -0.102 -0.147 -0.198 -0.181 -0.181 -0.179 -0.192 -0.179 -0.135 -0.052  0.006  0.118  0.069  0.046  0.039  0.025  0.012 -0.041  0.004 -0.087 -0.137 -0.050  0.063  0.045  0.111  0.190  0.146  0.100  0.106  0.150  0.124  0.055  0.053  0.085  0.036 -0.002  0.005  0.023 -0.019 -0.058 -0.070 -0.076 -0.132 -0.158 -0.161 -0.183 -0.216 -0.233 -0.207 -0.145 -0.117 -0.038 -0.088  0.094  0.102  0.016  0.009  0.043  0.014 -0.003 -0.060 -0.050 -0.053 -0.086 -0.090 -0.075 -0.137 -0.132 -0.058 -0.059 -0.038 -0.028  0.057  0.053 -0.036 -0.072 -0.110 -0.095 -0.065 -0.024  0.006  0.044  0.026  0.081  0.092  0.132  0.109  0.065  0.046  0.059  0.018 -0.013 -0.007 -0.040 -0.070 -0.066 -0.098 -0.130 -0.133 -0.144 -0.185 -0.212 -0.231 -0.181 -0.225 -0.178 -0.144 -0.161 -0.151 -0.141 -0.128 -0.113 -0.092
  0.169  0.170  0.165  0.146  0.095  0.088  0.027  0.136  0.207  0.083  0.138  0.425  0.444  0.264  0.671  1.000  0.553 -0.028  0.071  0.048  0.029  0.056  0.089  0.101  0.104  0.089  0.072  0.065  0.040  0.025  0.019  0.020  0.024  0.024  0.022  0.024  0.016  0.021  0.039  0.055  0.068  0.035  0.027  0.025  0.024  0.032  0.024  0.030  0.034  0.042  0.060  0.060  0.033  0.021 -0.004  0.011  0.001  0.047  0.077  0.024  0.078  0.110  0.029  0.010  0.010  0.006  0.004  0.026  0.013  0.044  0.079  0.095  0.103  0.086  0.077  0.086  0.069  0.085  0.087  0.089  0.093  0.087  0.062  0.051  0.014 -0.001  0.029 -0.021 -0.057 -0.042 -0.071 -0.061 -0.070 -0.051 -0.045 -0.054 -0.077 -0.100 -0.005  0.044  0.048  0.075  0.078  0.066  0.068  0.067  0.053  0.107  0.114  0.094  0.070  0.035  0.027  0.060  0.060 -0.025  0.011 -0.100 -0.077 -0.095 -0.023  0.040  0.086  0.131  0.155  0.180  0.229  0.331  0.227  0.127  0.171  0.075  0.056  0.032  0.071  0.015  0.046  0.085  0.082  0.077  0.089  0.055  0.038 -0.017 -0.030 -0.038 -0.038 -0.059 -0.076 -0.074 -0.082 -0.126 -0.111 -0.111 -0.102 -0.086 -0.092 -0.096 -0.119 -0.117 -0.034  0.030  0.052  0.083  0.051 -0.027  0.021  0.025  0.004 -0.108 -0.181 -0.132 -0.090 -0.073 -0.180 -0.351 -0.296 -0.297 -0.194 -0.164 -0.239 -0.163 -0.148 -0.135 -0.136 -0.105 -0.070 -0.068 -0.061 -0.070 -0.126 -0.174 -0.066 -0.075 -0.110 -0.075 -0.064 -0.010  0.040  0.012 -0.082 -0.059 -0.046 -0.048  0.004  0.024  0.089 -0.021 -0.135 -0.189 -0.145 -0.120 -0.203 -0.217 -0.156 -0.195 -0.261 -0.205 -0.192 -0.305 -0.270 -0.180 -0.244 -0.280 -0.206 -0.224 -0.251 -0.201 -0.207 -0.078 -0.006  0.042  0.175  0.140  0.065  0.036  0.069  0.030 -0.049 -0.069 -0.081 -0.104 -0.103 -0.119 -0.140 -0.164 -0.185 -0.128 -0.171 -0.137 -0.119 -0.112  0.016  0.008  0.054 -0.015 -0.043 -0.111 -0.093 -0.090 -0.058 -0.043 -0.012  0.034  0.117  0.094  0.109  0.024  0.033 -0.022 -0.052 -0.063 -0.096  0.020  0.017 -0.028 -0.117 -0.017  0.067  0.122  0.174  0.037  0.043  0.100  0.091  0.067  0.029  0.047  0.073  0.029  0.039  0.053  0.042  0.020 -0.002  0.001  0.031 -0.013 -0.062  0.007  0.030 -0.077 -0.156 -0.126 -0.121  0.012  0.087  0.142  0.087 -0.049 -0.037 -0.010  0.062  0.081  0.070  0.007 -0.005 -0.019 -0.014 -0.008 -0.041 -0.056 -0.015 -0.002 -0.138 -0.076  0.017  0.139  0.140  0.085  0.096  0.071  0.086  0.088  0.101  0.103  0.089  0.051  0.062  0.059  0.091  0.087  0.044  0.046  0.087  0.060  0.042  0.054  0.054  0.040  0.037  0.001 -0.010  0.000 -0.008 -0.076 -0.129 -0.261 -0.271 -0.283 -0.273 -0.313 -0.307 -0.303 -0.306 -0.292 -0.292 -0.273
 -0.142 -0.139 -0.116 -0.112 -0.094 -0.005 -0.019 -0.061  0.073  0.180  0.105  0.146  0.410  0.471  0.289  0.553  1.000  0.345  0.317  0.211  0.161  0.169  0.203  0.208  0.181  0.142  0.125  0.107  0.085  0.057  0.060  0.073  0.060  0.053  0.056  0.054  0.049  0.051  0.066  0.080  0.086  0.089  0.099  0.089  0.107  0.107  0.096  0.115  0.104  0.097  0.099  0.077  0.012 -0.030 -0.044 -0.051 -0.055 -0.022 -0.004 -0.012  0.102  0.056 -0.009  0.034  0.058  0.089  0.106  0.155  0.131  0.148  0.170  0.177  0.163  0.129  0.120  0.155  0.132  0.140  0.137  0.136  0.123  0.108  0.108  0.093  0.095  0.115  0.051 -0.023  0.024  0.046 -0.026 -0.024  0.034  0.025 -0.026  0.022 -0.045  0.008  0.123  0.242  0.255  0.266  0.235  0.204  0.151  0.094  0.061  0.097  0.161  0.183  0.195  0.144  0.152  0.226  0.148  0.035  0.060  0.154 -0.054 -0.081 -0.020 -0.043 -0.035  0.006  0.063  0.117  0.265  0.301  0.050  0.089  0.166  0.122  0.129  0.133  0.134  0.106  0.114  0.168  0.177  0.190  0.201  0.200  0.185  0.108  0.090  0.086  0.082  0.040  0.003  0.002  0.018  0.037  0.079  0.109  0.111  0.133  0.136  0.090  0.023 -0.016  0.012  0.046  0.046  0.016  0.011 -0.005  0.045  0.025  0.018 -0.168 -0.114 -0.138 -0.116 -0.067 -0.336 -0.421 -0.114 -0.027  0.063  0.150  0.086 -0.011 -0.074 -0.184 -0.218 -0.258 -0.302 -0.246 -0.303 -0.281 -0.227 -0.225 -0.288 -0.282 -0.295 -0.202 -0.078 -0.039 -0.051  0.085  0.116  0.095  0.140  0.118  0.142  0.162  0.135  0.040  0.026 -0.116 -0.142 -0.043 -0.098 -0.225 -0.179 -0.090 -0.214 -0.305 -0.215 -0.246 -0.373 -0.345 -0.300 -0.343 -0.385 -0.436 -0.456 -0.378 -0.356 -0.090 -0.048  0.022  0.078  0.064  0.042  0.100  0.135  0.144  0.112  0.140  0.141  0.126  0.122  0.113  0.083  0.020 -0.020 -0.025 -0.060 -0.060 -0.073 -0.051  0.057  0.017  0.107  0.101  0.137  0.117  0.067  0.087  0.143  0.152  0.182  0.210  0.230  0.204  0.156  0.069  0.079 -0.025 -0.038 -0.009 -0.014  0.051 -0.013  0.019  0.024 -0.003  0.164  0.080 -0.016 -0.102 -0.000  0.039 -0.001  0.016  0.030  0.047  0.082  0.089  0.138  0.155  0.155  0.171  0.209  0.231  0.220  0.181  0.228  0.276  0.229  0.185  0.185  0.206  0.169  0.175  0.108  0.095  0.004  0.064  0.068  0.068  0.112  0.113  0.064  0.086  0.100  0.058  0.046  0.057  0.049  0.061  0.034  0.013  0.007  0.087  0.161  0.193  0.300  0.315  0.312  0.225  0.240  0.197  0.206  0.178  0.149  0.114  0.102  0.078  0.084  0.114  0.093  0.094  0.130  0.121  0.110  0.120  0.135  0.140  0.135  0.086  0.108  0.145  0.102  0.024  0.017 -0.035 -0.138 -0.068 -0.195 -0.225 -0.167 -0.162 -0.181 -0.186 -0.186 -0.182
 -0.610 -0.635 -0.645 -0.652 -0.630 -0.568 -0.520 -0.547 -0.540 -0.441 -0.408 -0.438 -0.376 -0.149 -0.077 -0.028  0.345  1.000  0.811  0.560  0.512  0.458  0.425  0.376  0.274  0.189  0.107 -0.001 -0.062 -0.098 -0.124 -0.105 -0.088 -0.121 -0.119 -0.090 -0.060 -0.003  0.062  0.085  0.161  0.208  0.273  0.300  0.328  0.339  0.361  0.397  0.359  0.313  0.229  0.169  0.066  0.055 -0.010 -0.056  0.005 -0.005  0.027  0.001  0.068  0.007  0.122  0.219  0.293  0.357  0.421  0.478  0.502  0.468  0.421  0.376  0.282  0.176  0.168  0.259  0.234  0.276  0.305  0.341  0.391  0.406  0.397  0.419  0.465  0.492  0.399  0.394  0.458  0.430  0.375  0.416  0.494  0.397  0.366  0.442  0.441  0.500  0.565  0.589  0.595  0.567  0.455  0.394  0.256  0.079 -0.041 -0.049  0.110  0.152  0.238  0.138  0.159  0.280  0.208  0.124  0.131  0.248  0.127  0.174  0.088  0.013 -0.072 -0.113  0.013 -0.001  0.036 -0.106 -0.170 -0.030  0.017  0.115  0.143  0.240  0.344  0.280  0.158  0.223  0.339  0.233  0.181  0.335  0.334  0.301  0.313  0.312  0.301  0.237  0.210  0.228  0.210  0.294  0.301  0.330  0.296  0.313  0.315  0.307  0.262  0.250  0.170  0.096  0.103 -0.023  0.005  0.104  0.085  0.087  0.007 -0.022  0.170 -0.004  0.109 -0.035 -0.040  0.059  0.044  0.081  0.030  0.119  0.113  0.004 -0.029 -0.023 -0.025 -0.040 -0.096 -0.104 -0.121 -0.048  0.015  0.069 -0.044 -0.046 -0.071 -0.081 -0.069 -0.059 -0.043  0.082  0.210  0.205  0.198  0.181  0.016  0.036  0.044  0.108  0.196  0.233  0.082  0.057  0.159  0.125 -0.018  0.017  0.073 -0.060 -0.130 -0.041 -0.075 -0.166 -0.182 -0.128 -0.164 -0.210 -0.227 -0.167 -0.122  0.086  0.016  0.031  0.037 -0.040  0.057  0.202  0.206  0.354  0.397  0.435  0.429  0.425  0.407  0.366  0.371  0.316  0.273  0.227  0.237  0.240  0.250  0.278  0.346  0.231  0.184  0.230  0.334  0.394  0.438  0.489  0.544  0.546  0.539  0.478  0.369  0.323  0.131  0.030  0.109 -0.021 -0.094 -0.019 -0.051  0.016  0.036 -0.030 -0.024 -0.101 -0.036 -0.115 -0.244 -0.138 -0.077 -0.089 -0.043  0.012  0.052  0.115  0.166  0.206  0.270  0.310  0.313  0.360  0.459  0.443  0.443  0.511  0.588  0.488  0.431  0.536  0.478  0.448  0.545  0.465  0.406  0.278  0.350  0.252  0.355  0.243  0.217  0.192  0.167  0.292  0.383  0.313  0.310  0.412  0.412  0.440  0.493  0.483  0.494  0.475  0.552  0.568  0.560  0.624  0.598  0.532  0.497  0.413  0.331  0.231  0.107  0.113  0.013 -0.020 -0.087 -0.003  0.048  0.068  0.107  0.180  0.220  0.219  0.285  0.342  0.307  0.292  0.395  0.415  0.328  0.367  0.475  0.347  0.329  0.280  0.104  0.104  0.073  0.031  0.032 -0.013 -0.014 -0.025
 -0.592 -0.624 -0.646 -0.673 -0.675 -0.638 -0.621 -0.613 -0.578 -0.539 -0.509 -0.434 -0.374 -0.247 -0.082  0.071  0.317  0.811  1.000  0.830  0.760  0.693  0.647  0.558  0.441  0.294  0.173  0.047 -0.064 -0.131 -0.148 -0.105 -0.108 -0.157 -0.135 -0.099 -0.019  0.090  0.200  0.242  0.340  0.388  0.447  0.481  0.496  0.510  0.553  0.609  0.577  0.532  0.435  0.365  0.239  0.190  0.089  0.037  0.047  0.064  0.076  0.032  0.068  0.129  0.277  0.399  0.502  0.582  0.642  0.701  0.724  0.676  0.626  0.554  0.439  0.286  0.234  0.349  0.274  0.291  0.305  0.387  0.468  0.424  0.407  0.475  0.530  0.525  0.431  0.448  0.495  0.437  0.389  0.453  0.507  0.397  0.389  0.459  0.491  0.530  0.637  0.687  0.698  0.702  0.598  0.588  0.440  0.246  0.081  0.032  0.229  0.230  0.338  0.149  0.149  0.329  0.248  0.069  0.075  0.159  0.085  0.134  0.134  0.098  0.096  0.067  0.174  0.157  0.206  0.088 -0.053 -0.054 -0.005  0.071  0.071  0.219  0.363  0.239  0.081  0.168  0.291  0.145  0.092  0.257  0.269  0.229  0.244  0.263  0.254  0.192  0.186  0.209  0.180  0.244  0.233  0.262  0.225  0.253  0.254  0.236  0.187  0.164  0.137  0.095  0.129  0.002  0.029  0.105  0.066  0.051 -0.067 -0.106  0.036 -0.031  0.000 -0.157 -0.163 -0.178 -0.210 -0.169 -0.203 -0.114 -0.109 -0.116 -0.092 -0.035 -0.024 -0.022 -0.052 -0.080 -0.073 -0.008  0.033  0.043 -0.003 -0.009 -0.048 -0.064 -0.063 -0.046 -0.012  0.098  0.163  0.171  0.165  0.140  0.018  0.016  0.036  0.081  0.156  0.208  0.062  0.006  0.100  0.053 -0.129 -0.108 -0.067 -0.216 -0.292 -0.224 -0.245 -0.336 -0.359 -0.288 -0.314 -0.374 -0.326 -0.162 -0.153  0.125  0.056  0.003  0.015 -0.003  0.053  0.261  0.216  0.374  0.360  0.397  0.379  0.389  0.375  0.328  0.331  0.266  0.220  0.196  0.200  0.178  0.175  0.211  0.274  0.162  0.230  0.261  0.346  0.381  0.453  0.493  0.548  0.575  0.566  0.546  0.438  0.436  0.253  0.185  0.280  0.160  0.089  0.134  0.026  0.028  0.060 -0.005 -0.047 -0.066  0.076  0.018 -0.106 -0.054 -0.001 -0.001  0.074  0.154  0.180  0.250  0.337  0.372  0.421  0.476  0.483  0.512  0.586  0.606  0.611  0.642  0.718  0.675  0.622  0.660  0.547  0.530  0.570  0.572  0.516  0.460  0.372  0.214  0.383  0.306  0.319  0.320  0.280  0.385  0.473  0.392  0.378  0.468  0.446  0.444  0.505  0.507  0.434  0.466  0.579  0.562  0.623  0.715  0.747  0.750  0.680  0.633  0.512  0.421  0.260  0.254  0.130  0.101  0.011  0.117  0.188  0.223  0.257  0.368  0.422  0.421  0.503  0.569  0.539  0.525  0.610  0.636  0.548  0.547  0.625  0.353  0.304  0.212  0.017 -0.056 -0.107 -0.169 -0.177 -0.205 -0.198 -0.208
 -0.522 -0.551 -0.570 -0.604 -0.605 -0.571 -0.572 -0.577 -0.546 -0.530 -0.516 -0.439 -0.364 -0.287 -0.138  0.048  0.211  0.560  0.830  1.000  0.909  0.832  0.758  0.657  0.539  0.385  0.255  0.113 -0.030 -0.114 -0.139 -0.085 -0.089 -0.150 -0.128 -0.086  0.025  0.151  0.283  0.322  0.432  0.478  0.535  0.573  0.588  0.594  0.639  0.714  0.683  0.641  0.527  0.451  0.320  0.258  0.111  0.060  0.054  0.094  0.100  0.079  0.080  0.181  0.357  0.477  0.593  0.682  0.745  0.810  0.843  0.781  0.719  0.644  0.531  0.393  0.324  0.448  0.380  0.374  0.373  0.458  0.527  0.455  0.437  0.507  0.579  0.568  0.459  0.472  0.521  0.455  0.406  0.452  0.468  0.371  0.365  0.380  0.412  0.455  0.565  0.623  0.682  0.702  0.657  0.646  0.507  0.326  0.178  0.145  0.339  0.339  0.440  0.248  0.246  0.426  0.352  0.144  0.152  0.054  0.007  0.010  0.010 -0.012  0.026  0.025  0.075  0.096  0.122  0.090  0.022 -0.025  0.113  0.167  0.136  0.298  0.430  0.278  0.132  0.233  0.296  0.169  0.145  0.258  0.261  0.230  0.235  0.262  0.253  0.191  0.186  0.207  0.166  0.204  0.193  0.221  0.190  0.225  0.220  0.215  0.167  0.156  0.138  0.112  0.131 -0.001  0.009  0.081  0.044  0.030 -0.086 -0.139 -0.038 -0.083 -0.168 -0.240 -0.258 -0.252 -0.270 -0.213 -0.229 -0.207 -0.183 -0.165 -0.105 -0.025  0.004  0.020  0.003 -0.017 -0.011  0.037  0.053  0.020  0.032  0.021 -0.024 -0.058 -0.065 -0.052 -0.011  0.111  0.145  0.154  0.150  0.142  0.045  0.079  0.120  0.132  0.150  0.186  0.105  0.061  0.107  0.059 -0.071 -0.062 -0.073 -0.186 -0.226 -0.224 -0.253 -0.293 -0.318 -0.297 -0.307 -0.373 -0.347 -0.157 -0.133  0.165  0.095  0.009  0.002 -0.003  0.046  0.276  0.237  0.374  0.357  0.360  0.341  0.332  0.328  0.273  0.273  0.204  0.168  0.164  0.173  0.154  0.153  0.181  0.214  0.128  0.205  0.222  0.288  0.306  0.406  0.436  0.497  0.533  0.556  0.553  0.471  0.456  0.284  0.227  0.300  0.200  0.095  0.114  0.001 -0.019  0.048  0.034 -0.052 -0.078  0.059  0.012 -0.045 -0.050 -0.003  0.018  0.077  0.125  0.144  0.225  0.301  0.309  0.350  0.430  0.426  0.430  0.502  0.527  0.528  0.549  0.603  0.594  0.559  0.576  0.466  0.461  0.470  0.489  0.436  0.424  0.271  0.150  0.325  0.290  0.296  0.302  0.280  0.365  0.420  0.368  0.369  0.433  0.385  0.376  0.431  0.415  0.305  0.323  0.452  0.473  0.551  0.632  0.787  0.821  0.766  0.727  0.606  0.516  0.340  0.328  0.185  0.148  0.051  0.165  0.237  0.276  0.322  0.447  0.504  0.506  0.604  0.671  0.648  0.654  0.729  0.730  0.673  0.678  0.699  0.392  0.250  0.175 -0.049 -0.145 -0.179 -0.228 -0.245 -0.278 -0.274 -0.287
 -0.529 -0.556 -0.576 -0.610 -0.610 -0.579 -0.579 -0.575 -0.542 -0.529 -0.513 -0.422 -0.355 -0.302 -0.155  0.029  0.161  0.512  0.760  0.909  1.000  0.923  0.851  0.748  0.630  0.459  0.322  0.167 -0.012 -0.112 -0.137 -0.060 -0.065 -0.140 -0.108 -0.052  0.062  0.219  0.368  0.412  0.519  0.559  0.611  0.643  0.652  0.658  0.707  0.787  0.761  0.728  0.613  0.535  0.399  0.317  0.131  0.036  0.026  0.063  0.083  0.084  0.109  0.224  0.429  0.563  0.682  0.772  0.829  0.888  0.912  0.853  0.798  0.723  0.608  0.459  0.383  0.513  0.437  0.424  0.414  0.515  0.583  0.489  0.477  0.559  0.616  0.585  0.485  0.508  0.541  0.454  0.406  0.457  0.452  0.327  0.330  0.340  0.405  0.440  0.560  0.610  0.689  0.729  0.716  0.721  0.593  0.413  0.252  0.227  0.432  0.417  0.505  0.290  0.293  0.473  0.384  0.169  0.177  0.037  0.039  0.020  0.011 -0.018  0.023  0.022  0.062  0.089  0.118  0.084  0.068 -0.029  0.129  0.189  0.138  0.315  0.446  0.265  0.113  0.224  0.277  0.134  0.116  0.231  0.221  0.182  0.191  0.216  0.201  0.141  0.143  0.162  0.118  0.154  0.130  0.153  0.116  0.154  0.152  0.157  0.118  0.124  0.116  0.128  0.151  0.029  0.042  0.110  0.061  0.034 -0.091 -0.165 -0.042 -0.099 -0.201 -0.271 -0.264 -0.259 -0.329 -0.266 -0.296 -0.296 -0.243 -0.212 -0.134 -0.039  0.007  0.036  0.030  0.018  0.024  0.070  0.085  0.036  0.048  0.031 -0.019 -0.074 -0.092 -0.092 -0.043  0.094  0.109  0.111  0.089  0.085 -0.002  0.047  0.112  0.110  0.119  0.175  0.101  0.041  0.091  0.066 -0.066 -0.077 -0.071 -0.161 -0.218 -0.224 -0.223 -0.264 -0.312 -0.282 -0.276 -0.387 -0.374 -0.153 -0.117  0.210  0.109  0.049  0.050  0.050  0.101  0.311  0.264  0.364  0.331  0.314  0.282  0.268  0.262  0.205  0.213  0.161  0.153  0.179  0.191  0.166  0.156  0.186  0.218  0.102  0.166  0.171  0.234  0.258  0.362  0.391  0.461  0.514  0.557  0.568  0.508  0.504  0.342  0.292  0.371  0.267  0.132  0.155  0.013 -0.013  0.092  0.069 -0.045 -0.066  0.055  0.014 -0.033 -0.034  0.008  0.032  0.129  0.169  0.176  0.271  0.348  0.336  0.372  0.458  0.444  0.428  0.495  0.518  0.506  0.520  0.574  0.562  0.521  0.535  0.414  0.408  0.410  0.439  0.406  0.409  0.274  0.132  0.310  0.285  0.290  0.307  0.291  0.375  0.414  0.366  0.367  0.428  0.382  0.368  0.426  0.413  0.302  0.298  0.403  0.451  0.525  0.608  0.766  0.870  0.846  0.823  0.701  0.615  0.432  0.415  0.273  0.241  0.143  0.253  0.338  0.374  0.421  0.550  0.602  0.604  0.705  0.764  0.733  0.743  0.829  0.817  0.757  0.780  0.793  0.440  0.269  0.190 -0.065 -0.178 -0.205 -0.269 -0.288 -0.324 -0.325 -0.342
 -0.504 -0.530 -0.548 -0.581 -0.583 -0.550 -0.554 -0.541 -0.501 -0.497 -0.481 -0.381 -0.305 -0.283 -0.134  0.056  0.169  0.458  0.693  0.832  0.923  1.000  0.926  0.839  0.734  0.572  0.447  0.288  0.078 -0.042 -0.078  0.018  0.013 -0.080 -0.050  0.015  0.121  0.294  0.452  0.489  0.586  0.626  0.668  0.702  0.710  0.718  0.752  0.825  0.796  0.771  0.663  0.576  0.438  0.332  0.140  0.026  0.006  0.046  0.066  0.064  0.105  0.239  0.446  0.582  0.702  0.776  0.831  0.883  0.908  0.909  0.874  0.812  0.714  0.569  0.480  0.614  0.529  0.506  0.491  0.593  0.656  0.556  0.545  0.616  0.649  0.596  0.502  0.510  0.513  0.433  0.390  0.423  0.410  0.307  0.305  0.299  0.349  0.371  0.501  0.556  0.654  0.700  0.724  0.731  0.628  0.467  0.309  0.311  0.520  0.497  0.558  0.341  0.371  0.540  0.430  0.223  0.236  0.067  0.070  0.023 -0.008 -0.044  0.016  0.001  0.039  0.080  0.120  0.108  0.110  0.023  0.191  0.271  0.205  0.373  0.476  0.266  0.122  0.244  0.274  0.124  0.123  0.224  0.208  0.173  0.183  0.200  0.182  0.136  0.138  0.146  0.110  0.134  0.102  0.122  0.082  0.118  0.108  0.114  0.072  0.075  0.064  0.098  0.095 -0.003 -0.003  0.053 -0.003 -0.038 -0.148 -0.244 -0.066 -0.080 -0.210 -0.267 -0.277 -0.297 -0.341 -0.280 -0.306 -0.321 -0.288 -0.288 -0.219 -0.126 -0.075 -0.036 -0.031 -0.014 -0.015  0.017  0.030 -0.021 -0.010 -0.039 -0.089 -0.149 -0.166 -0.148 -0.093  0.076  0.080  0.081  0.061  0.058 -0.006  0.057  0.109  0.090  0.097  0.146  0.093  0.032  0.069  0.055 -0.062 -0.089 -0.087 -0.160 -0.216 -0.236 -0.230 -0.258 -0.313 -0.283 -0.270 -0.398 -0.402 -0.174 -0.100  0.241  0.130  0.097  0.087  0.088  0.094  0.281  0.238  0.310  0.283  0.262  0.233  0.215  0.216  0.163  0.166  0.110  0.116  0.153  0.167  0.148  0.143  0.170  0.208  0.107  0.184  0.179  0.214  0.227  0.313  0.330  0.407  0.455  0.516  0.531  0.499  0.484  0.344  0.331  0.414  0.315  0.170  0.197  0.045 -0.032  0.068  0.062 -0.046 -0.033  0.074  0.020 -0.024 -0.038 -0.001  0.013  0.120  0.143  0.132  0.234  0.313  0.279  0.310  0.406  0.394  0.363  0.430  0.469  0.449  0.440  0.512  0.510  0.455  0.470  0.358  0.352  0.347  0.374  0.366  0.380  0.270  0.078  0.241  0.228  0.224  0.240  0.227  0.302  0.332  0.286  0.289  0.347  0.302  0.285  0.354  0.357  0.246  0.241  0.353  0.427  0.486  0.564  0.733  0.837  0.870  0.857  0.768  0.693  0.524  0.514  0.366  0.315  0.203  0.296  0.376  0.383  0.426  0.578  0.605  0.576  0.692  0.756  0.698  0.687  0.780  0.775  0.693  0.697  0.718  0.398  0.222  0.170 -0.084 -0.190 -0.202 -0.259 -0.281 -0.317 -0.327 -0.345
 -0.484 -0.506 -0.525 -0.553 -0.554 -0.524 -0.521 -0.502 -0.459 -0.455 -0.431 -0.326 -0.253 -0.235 -0.089  0.089  0.203  0.425  0.647  0.758  0.851  0.926  1.000  0.923  0.834  0.676  0.559  0.407  0.172  0.030 -0.005  0.110  0.094 -0.010  0.024  0.093  0.204  0.392  0.556  0.588  0.667  0.689  0.712  0.727  0.718  0.718  0.753  0.818  0.814  0.811  0.720  0.644  0.506  0.374  0.169  0.030 -0.006  0.043  0.064  0.078  0.126  0.274  0.491  0.627  0.737  0.798  0.827  0.868  0.855  0.881  0.906  0.876  0.792  0.643  0.555  0.673  0.578  0.547  0.516  0.627  0.679  0.559  0.555  0.632  0.637  0.554  0.468  0.476  0.457  0.369  0.331  0.366  0.346  0.237  0.241  0.240  0.296  0.314  0.450  0.509  0.609  0.670  0.724  0.753  0.683  0.547  0.402  0.423  0.628  0.585  0.611  0.386  0.433  0.584  0.450  0.245  0.265  0.077  0.087  0.024 -0.014 -0.054  0.016 -0.001  0.047  0.100  0.148  0.134  0.157  0.069  0.230  0.309  0.232  0.392  0.459  0.227  0.092  0.213  0.222  0.072  0.080  0.168  0.151  0.109  0.120  0.145  0.125  0.082  0.095  0.106  0.070  0.085  0.042  0.056  0.013  0.048  0.037  0.038  0.001  0.005  0.000  0.062  0.058 -0.026 -0.018  0.038 -0.028 -0.079 -0.198 -0.326 -0.113 -0.096 -0.243 -0.288 -0.302 -0.341 -0.366 -0.299 -0.320 -0.341 -0.317 -0.345 -0.276 -0.191 -0.128 -0.080 -0.071 -0.031 -0.044 -0.021 -0.004 -0.064 -0.054 -0.094 -0.151 -0.220 -0.232 -0.210 -0.159  0.053  0.044  0.024 -0.004 -0.013 -0.041  0.026  0.069  0.021  0.025  0.071  0.032 -0.030 -0.005 -0.013 -0.112 -0.149 -0.150 -0.201 -0.255 -0.282 -0.264 -0.279 -0.342 -0.307 -0.283 -0.430 -0.458 -0.221 -0.101  0.258  0.142  0.130  0.119  0.119  0.095  0.261  0.206  0.255  0.217  0.191  0.162  0.145  0.146  0.096  0.105  0.061  0.086  0.139  0.151  0.126  0.118  0.149  0.199  0.078  0.160  0.138  0.163  0.176  0.247  0.261  0.340  0.389  0.463  0.490  0.484  0.478  0.365  0.391  0.471  0.383  0.234  0.250  0.086 -0.014  0.076  0.079 -0.033 -0.013  0.104  0.051  0.010 -0.042 -0.006  0.008  0.125  0.139  0.117  0.227  0.311  0.259  0.287  0.391  0.379  0.335  0.404  0.457  0.417  0.387  0.488  0.489  0.407  0.429  0.324  0.315  0.308  0.323  0.333  0.350  0.270  0.076  0.221  0.216  0.201  0.210  0.193  0.263  0.293  0.249  0.243  0.296  0.267  0.239  0.299  0.321  0.237  0.246  0.339  0.384  0.456  0.535  0.686  0.793  0.854  0.885  0.836  0.798  0.651  0.627  0.505  0.459  0.354  0.424  0.495  0.485  0.517  0.668  0.675  0.630  0.739  0.794  0.718  0.678  0.767  0.766  0.658  0.640  0.664  0.365  0.188  0.156 -0.115 -0.214 -0.211 -0.268 -0.293 -0.331 -0.341 -0.357
 -0.430 -0.448 -0.460 -0.482 -0.479 -0.444 -0.441 -0.425 -0.379 -0.375 -0.355 -0.265 -0.187 -0.181 -0.061  0.101  0.208  0.376  0.558  0.657  0.748  0.839  0.923  1.000  0.916  0.784  0.682  0.526  0.283  0.128  0.079  0.195  0.179  0.068  0.088  0.151  0.251  0.422  0.574  0.590  0.650  0.661  0.676  0.683  0.678  0.675  0.690  0.748  0.739  0.742  0.661  0.597  0.473  0.335  0.141  0.003 -0.039  0.016  0.035  0.062  0.110  0.239  0.439  0.558  0.656  0.701  0.729  0.772  0.764  0.821  0.872  0.901  0.846  0.727  0.645  0.750  0.669  0.641  0.591  0.676  0.712  0.596  0.583  0.636  0.614  0.523  0.445  0.434  0.401  0.323  0.282  0.304  0.285  0.186  0.182  0.179  0.225  0.239  0.374  0.437  0.550  0.609  0.691  0.710  0.664  0.559  0.456  0.519  0.710  0.682  0.678  0.491  0.561  0.679  0.536  0.353  0.377  0.140  0.115  0.031 -0.038 -0.083 -0.015 -0.035  0.011  0.078  0.133  0.136  0.191  0.150  0.328  0.430  0.354  0.491  0.510  0.277  0.161  0.268  0.244  0.101  0.120  0.180  0.158  0.109  0.115  0.141  0.118  0.077  0.089  0.095  0.060  0.059  0.018  0.032 -0.007  0.028  0.016  0.021 -0.016 -0.010 -0.027  0.043  0.021 -0.047 -0.044  0.003 -0.058 -0.113 -0.217 -0.364 -0.116 -0.092 -0.261 -0.278 -0.306 -0.339 -0.347 -0.282 -0.302 -0.327 -0.316 -0.379 -0.330 -0.263 -0.196 -0.143 -0.129 -0.068 -0.089 -0.074 -0.055 -0.116 -0.111 -0.160 -0.218 -0.287 -0.293 -0.257 -0.201  0.044  0.037  0.010 -0.019 -0.022 -0.032  0.054  0.081  0.017  0.011  0.044  0.033 -0.019 -0.016 -0.017 -0.082 -0.126 -0.141 -0.173 -0.215 -0.253 -0.239 -0.243 -0.305 -0.281 -0.256 -0.411 -0.473 -0.260 -0.098  0.254  0.146  0.170  0.153  0.138  0.091  0.228  0.197  0.218  0.195  0.158  0.132  0.104  0.105  0.054  0.061  0.019  0.055  0.114  0.121  0.102  0.098  0.124  0.179  0.068  0.132  0.108  0.118  0.135  0.190  0.200  0.284  0.330  0.426  0.449  0.474  0.441  0.342  0.388  0.439  0.365  0.213  0.216  0.066 -0.025  0.055  0.072 -0.026 -0.014  0.090  0.033  0.006 -0.068 -0.024 -0.015  0.083  0.081  0.054  0.162  0.237  0.170  0.197  0.303  0.288  0.235  0.309  0.367  0.317  0.279  0.400  0.399  0.310  0.346  0.255  0.241  0.238  0.236  0.258  0.282  0.223  0.039  0.156  0.161  0.129  0.133  0.125  0.186  0.206  0.173  0.171  0.218  0.196  0.175  0.230  0.255  0.195  0.207  0.280  0.310  0.382  0.453  0.606  0.711  0.808  0.828  0.862  0.830  0.713  0.676  0.562  0.497  0.403  0.449  0.488  0.448  0.489  0.637  0.610  0.553  0.673  0.717  0.615  0.566  0.670  0.660  0.533  0.524  0.555  0.295  0.116  0.112 -0.155 -0.226 -0.206 -0.254 -0.276 -0.316 -0.331 -0.344
 -0.349 -0.361 -0.372 -0.386 -0.380 -0.352 -0.342 -0.324 -0.286 -0.287 -0.257 -0.180 -0.117 -0.121 -0.018  0.104  0.181  0.274  0.441  0.539  0.630  0.734  0.834  0.916  1.000  0.887  0.777  0.628  0.371  0.191  0.143  0.274  0.240  0.117  0.141  0.202  0.307  0.481  0.627  0.627  0.664  0.669  0.660  0.653  0.629  0.622  0.632  0.673  0.683  0.705  0.646  0.591  0.479  0.328  0.137 -0.013 -0.073 -0.017  0.010  0.053  0.108  0.236  0.430  0.537  0.619  0.642  0.651  0.676  0.650  0.722  0.800  0.847  0.846  0.756  0.660  0.730  0.638  0.593  0.531  0.612  0.641  0.521  0.505  0.555  0.521  0.414  0.351  0.341  0.293  0.217  0.187  0.204  0.174  0.088  0.091  0.083  0.127  0.133  0.257  0.319  0.433  0.507  0.620  0.658  0.663  0.603  0.529  0.597  0.754  0.694  0.662  0.493  0.562  0.632  0.498  0.342  0.366  0.127  0.117  0.023 -0.055 -0.100 -0.018 -0.048 -0.016  0.061  0.116  0.132  0.198  0.143  0.306  0.414  0.323  0.443  0.430  0.205  0.113  0.206  0.161  0.034  0.066  0.103  0.074  0.029  0.036  0.063  0.039  0.008  0.030  0.034  0.001 -0.012 -0.060 -0.053 -0.089 -0.059 -0.070 -0.062 -0.083 -0.075 -0.078  0.026 -0.005 -0.048 -0.043 -0.002 -0.070 -0.138 -0.234 -0.400 -0.129 -0.066 -0.257 -0.258 -0.283 -0.335 -0.330 -0.274 -0.289 -0.323 -0.320 -0.404 -0.363 -0.308 -0.239 -0.181 -0.160 -0.079 -0.111 -0.115 -0.094 -0.161 -0.144 -0.200 -0.258 -0.330 -0.334 -0.295 -0.247  0.018 -0.007 -0.050 -0.088 -0.095 -0.072  0.016  0.037 -0.032 -0.040 -0.008 -0.004 -0.052 -0.052 -0.043 -0.093 -0.141 -0.151 -0.161 -0.197 -0.238 -0.213 -0.204 -0.268 -0.243 -0.210 -0.368 -0.449 -0.250 -0.064  0.265  0.163  0.187  0.166  0.160  0.095  0.198  0.154  0.137  0.103  0.059  0.031  0.004  0.005 -0.034 -0.027 -0.053  0.007  0.084  0.091  0.072  0.066  0.086  0.130  0.037  0.099  0.060  0.042  0.051  0.088  0.090  0.167  0.213  0.315  0.357  0.415  0.394  0.340  0.431  0.465  0.414  0.258  0.245  0.091 -0.025  0.047  0.076 -0.002  0.023  0.104  0.043  0.026 -0.043 -0.007 -0.002  0.103  0.087  0.045  0.151  0.221  0.137  0.151  0.256  0.244  0.175  0.236  0.303  0.245  0.185  0.311  0.318  0.222  0.255  0.179  0.165  0.154  0.149  0.188  0.220  0.188  0.012  0.098  0.117  0.085  0.084  0.075  0.121  0.130  0.102  0.093  0.127  0.113  0.079  0.130  0.172  0.129  0.141  0.199  0.225  0.281  0.346  0.490  0.603  0.715  0.765  0.847  0.858  0.792  0.758  0.664  0.589  0.500  0.523  0.547  0.491  0.522  0.657  0.609  0.544  0.648  0.673  0.569  0.510  0.595  0.581  0.453  0.431  0.457  0.241  0.064  0.079 -0.171 -0.228 -0.197 -0.235 -0.259 -0.291 -0.302 -0.314
 -0.246 -0.251 -0.254 -0.259 -0.246 -0.218 -0.207 -0.200 -0.177 -0.178 -0.149 -0.113 -0.066 -0.063  0.005  0.089  0.142  0.189  0.294  0.385  0.459  0.572  0.676  0.784  0.887  1.000  0.890  0.705  0.463  0.267  0.191  0.300  0.275  0.148  0.144  0.196  0.295  0.428  0.552  0.531  0.551  0.552  0.539  0.524  0.508  0.496  0.489  0.519  0.524  0.551  0.501  0.459  0.378  0.247  0.076 -0.061 -0.118 -0.064 -0.034  0.024  0.084  0.158  0.319  0.393  0.458  0.468  0.476  0.501  0.480  0.565  0.648  0.713  0.747  0.741  0.663  0.687  0.619  0.580  0.506  0.549  0.566  0.470  0.441  0.464  0.420  0.320  0.265  0.248  0.198  0.135  0.110  0.117  0.090  0.020  0.020  0.013  0.044  0.048  0.150  0.209  0.323  0.391  0.518  0.537  0.571  0.561  0.557  0.647  0.751  0.700  0.647  0.544  0.618  0.625  0.508  0.403  0.428  0.175  0.132  0.026 -0.079 -0.123 -0.055 -0.090 -0.071  0.013  0.059  0.090  0.181  0.174  0.335  0.465  0.383  0.468  0.412  0.223  0.158  0.221  0.151  0.050  0.086  0.093  0.061  0.013  0.016  0.041  0.015 -0.011  0.009  0.009 -0.021 -0.043 -0.085 -0.080 -0.105 -0.077 -0.081 -0.065 -0.073 -0.058 -0.066  0.035 -0.008 -0.033 -0.037 -0.011 -0.065 -0.128 -0.194 -0.367 -0.094 -0.042 -0.235 -0.206 -0.237 -0.272 -0.264 -0.217 -0.230 -0.259 -0.264 -0.366 -0.352 -0.323 -0.265 -0.215 -0.194 -0.098 -0.139 -0.156 -0.138 -0.196 -0.183 -0.235 -0.282 -0.344 -0.339 -0.296 -0.255  0.015 -0.003 -0.057 -0.097 -0.101 -0.071  0.023  0.029 -0.036 -0.047 -0.025  0.003 -0.033 -0.043 -0.022 -0.046 -0.093 -0.104 -0.097 -0.123 -0.165 -0.144 -0.126 -0.181 -0.168 -0.138 -0.279 -0.385 -0.236 -0.029  0.245  0.175  0.210  0.185  0.172  0.108  0.171  0.148  0.108  0.085  0.034  0.003 -0.035 -0.040 -0.074 -0.072 -0.091 -0.028  0.051  0.053  0.042  0.042  0.059  0.094  0.020  0.056  0.017 -0.013  0.000  0.020  0.024  0.095  0.137  0.249  0.289  0.369  0.328  0.302  0.400  0.385  0.365  0.222  0.181  0.057 -0.030  0.018  0.042  0.006  0.030  0.083  0.018  0.023 -0.045 -0.010 -0.007  0.073  0.039  0.000  0.092  0.134  0.044  0.055  0.143  0.127  0.058  0.111  0.169  0.111  0.052  0.174  0.177  0.087  0.135  0.073  0.054  0.054  0.035  0.087  0.124  0.121 -0.015  0.035  0.064  0.020  0.014  0.020  0.048  0.043  0.033  0.035  0.051  0.038  0.011  0.049  0.090  0.066  0.078  0.110  0.114  0.163  0.219  0.353  0.456  0.578  0.618  0.751  0.764  0.747  0.703  0.618  0.543  0.466  0.469  0.463  0.385  0.422  0.538  0.466  0.400  0.504  0.513  0.401  0.346  0.428  0.403  0.280  0.274  0.296  0.146 -0.008  0.029 -0.186 -0.210 -0.167 -0.190 -0.207 -0.233 -0.245 -0.254
 -0.172 -0.173 -0.171 -0.171 -0.155 -0.127 -0.119 -0.119 -0.094 -0.089 -0.072 -0.056  0.005 -0.005  0.017  0.072  0.125  0.107  0.173  0.255  0.322  0.447  0.559  0.682  0.777  0.890  1.000  0.863  0.621  0.474  0.352  0.458  0.503  0.367  0.320  0.395  0.433  0.519  0.579  0.536  0.518  0.510  0.479  0.458  0.444  0.426  0.404  0.426  0.435  0.472  0.454  0.429  0.368  0.233  0.076 -0.055 -0.117 -0.076 -0.060  0.004  0.070  0.158  0.300  0.348  0.389  0.368  0.368  0.379  0.357  0.456  0.550  0.625  0.682  0.734  0.679  0.660  0.596  0.544  0.468  0.489  0.496  0.417  0.387  0.396  0.340  0.229  0.186  0.164  0.103  0.048  0.031  0.027 -0.005 -0.055 -0.053 -0.065 -0.042 -0.045  0.039  0.087  0.196  0.256  0.394  0.410  0.468  0.480  0.502  0.616  0.700  0.661  0.571  0.497  0.598  0.568  0.451  0.383  0.405  0.201  0.155  0.046 -0.053 -0.102 -0.031 -0.074 -0.064  0.041  0.080  0.107  0.225  0.238  0.329  0.454  0.394  0.430  0.337  0.153  0.112  0.166  0.080 -0.016  0.032  0.024 -0.009 -0.049 -0.044 -0.024 -0.046 -0.057 -0.033 -0.037 -0.053 -0.081 -0.126 -0.127 -0.151 -0.132 -0.138 -0.131 -0.134 -0.127 -0.131 -0.032 -0.080 -0.081 -0.087 -0.073 -0.120 -0.181 -0.216 -0.379 -0.123 -0.040 -0.235 -0.198 -0.232 -0.278 -0.237 -0.187 -0.189 -0.215 -0.246 -0.378 -0.383 -0.373 -0.314 -0.261 -0.227 -0.123 -0.165 -0.198 -0.193 -0.237 -0.222 -0.283 -0.324 -0.383 -0.371 -0.323 -0.284 -0.004 -0.028 -0.095 -0.136 -0.144 -0.088 -0.006 -0.033 -0.101 -0.099 -0.081 -0.029 -0.062 -0.090 -0.056 -0.047 -0.110 -0.120 -0.083 -0.105 -0.150 -0.119 -0.092 -0.145 -0.132 -0.099 -0.245 -0.364 -0.230 -0.008  0.247  0.158  0.223  0.166  0.153  0.059  0.087  0.071  0.004 -0.011 -0.056 -0.079 -0.110 -0.109 -0.133 -0.129 -0.134 -0.055  0.030  0.036  0.031  0.038  0.051  0.071  0.009  0.015 -0.031 -0.070 -0.066 -0.067 -0.073 -0.008  0.024  0.130  0.165  0.259  0.218  0.212  0.332  0.314  0.307  0.191  0.162  0.086  0.006  0.029  0.043  0.032  0.074  0.100  0.034  0.018 -0.067 -0.041 -0.046  0.020 -0.021 -0.065  0.012  0.049 -0.042 -0.039  0.037  0.026 -0.038  0.007  0.069  0.010 -0.057  0.074  0.082 -0.012  0.040 -0.002 -0.016 -0.013 -0.045  0.016  0.056  0.071 -0.053 -0.037  0.001 -0.057 -0.073 -0.067 -0.049 -0.057 -0.062 -0.056 -0.048 -0.043 -0.067 -0.043  0.011  0.018  0.027  0.040  0.029  0.061  0.107  0.230  0.320  0.453  0.492  0.646  0.680  0.703  0.681  0.615  0.560  0.471  0.461  0.452  0.348  0.362  0.474  0.387  0.300  0.392  0.399  0.280  0.216  0.297  0.278  0.151  0.138  0.168  0.075 -0.070 -0.011 -0.202 -0.202 -0.144 -0.158 -0.169 -0.194 -0.213 -0.217
 -0.083 -0.077 -0.070 -0.061 -0.040 -0.014 -0.003 -0.006  0.015  0.023  0.032  0.033  0.097  0.075  0.046  0.065  0.107 -0.001  0.047  0.113  0.167  0.288  0.407  0.526  0.628  0.705  0.863  1.000  0.854  0.721  0.636  0.735  0.726  0.617  0.574  0.592  0.617  0.614  0.577  0.521  0.455  0.442  0.390  0.363  0.337  0.317  0.292  0.289  0.315  0.366  0.382  0.372  0.324  0.187  0.044 -0.084 -0.164 -0.140 -0.128 -0.049  0.042  0.131  0.248  0.286  0.303  0.261  0.239  0.230  0.188  0.289  0.392  0.473  0.538  0.616  0.545  0.516  0.462  0.420  0.342  0.348  0.354  0.297  0.266  0.267  0.212  0.114  0.094  0.076  0.011 -0.029 -0.034 -0.039 -0.077 -0.112 -0.103 -0.115 -0.098 -0.108 -0.045 -0.011  0.077  0.137  0.277  0.307  0.404  0.443  0.489  0.572  0.620  0.572  0.486  0.437  0.516  0.453  0.350  0.312  0.336  0.163  0.110  0.016 -0.071 -0.115 -0.024 -0.072 -0.094  0.019  0.075  0.115  0.204  0.186  0.249  0.367  0.316  0.330  0.227  0.079  0.061  0.103  0.024 -0.048  0.001 -0.010 -0.048 -0.095 -0.086 -0.066 -0.091 -0.099 -0.073 -0.076 -0.092 -0.119 -0.164 -0.169 -0.189 -0.176 -0.182 -0.180 -0.178 -0.174 -0.175 -0.056 -0.101 -0.078 -0.084 -0.076 -0.119 -0.195 -0.224 -0.390 -0.134 -0.018 -0.233 -0.190 -0.224 -0.282 -0.216 -0.176 -0.174 -0.196 -0.231 -0.374 -0.381 -0.389 -0.332 -0.280 -0.243 -0.136 -0.185 -0.236 -0.230 -0.263 -0.242 -0.306 -0.346 -0.399 -0.377 -0.326 -0.309 -0.029 -0.066 -0.130 -0.167 -0.175 -0.097 -0.024 -0.046 -0.111 -0.103 -0.105 -0.066 -0.069 -0.094 -0.094 -0.075 -0.108 -0.129 -0.108 -0.113 -0.147 -0.129 -0.110 -0.148 -0.133 -0.111 -0.249 -0.352 -0.242 -0.040  0.183  0.106  0.197  0.134  0.131  0.034  0.034  0.029 -0.069 -0.093 -0.130 -0.145 -0.166 -0.165 -0.177 -0.172 -0.166 -0.077  0.007  0.015  0.014  0.022  0.025  0.027 -0.003  0.003 -0.051 -0.104 -0.112 -0.131 -0.140 -0.091 -0.068  0.022  0.076  0.180  0.138  0.164  0.324  0.302  0.312  0.206  0.181  0.130  0.032  0.035  0.070  0.107  0.126  0.099 -0.002 -0.028 -0.045 -0.026 -0.051  0.009 -0.027 -0.080 -0.020  0.017 -0.072 -0.078 -0.016 -0.022 -0.083 -0.055  0.006 -0.050 -0.127 -0.007  0.015 -0.078 -0.045 -0.070 -0.079 -0.085 -0.109 -0.037  0.013  0.034 -0.078 -0.084 -0.034 -0.084 -0.100 -0.097 -0.100 -0.114 -0.117 -0.121 -0.122 -0.105 -0.125 -0.112 -0.058 -0.039 -0.025 -0.020 -0.058 -0.040  0.007  0.100  0.186  0.307  0.363  0.525  0.595  0.681  0.689  0.671  0.598  0.502  0.498  0.479  0.369  0.364  0.441  0.349  0.262  0.315  0.304  0.202  0.131  0.181  0.171  0.059  0.024  0.044 -0.001 -0.137 -0.062 -0.221 -0.213 -0.153 -0.155 -0.169 -0.180 -0.185 -0.182
  0.018  0.028  0.043  0.059  0.088  0.113  0.118  0.096  0.109  0.120  0.105  0.073  0.142  0.133  0.037  0.040  0.085 -0.062 -0.064 -0.030 -0.012  0.078  0.172  0.283  0.371  0.463  0.621  0.854  1.000  0.919  0.853  0.839  0.794  0.759  0.675  0.594  0.609  0.453  0.312  0.280  0.183  0.187  0.151  0.138  0.129  0.122  0.096  0.071  0.084  0.115  0.138  0.149  0.143  0.061 -0.035 -0.123 -0.195 -0.197 -0.198 -0.119 -0.030  0.003  0.063  0.077  0.079  0.043  0.026  0.023 -0.013  0.074  0.155  0.241  0.307  0.428  0.371  0.319  0.293  0.275  0.204  0.176  0.178  0.165  0.128  0.112  0.064  0.002 -0.003 -0.021 -0.068 -0.081 -0.084 -0.092 -0.112 -0.128 -0.123 -0.120 -0.121 -0.128 -0.099 -0.073 -0.016  0.026  0.136  0.145  0.239  0.282  0.374  0.426  0.424  0.408  0.351  0.364  0.407  0.315  0.246  0.250  0.267  0.149  0.057 -0.009 -0.079 -0.111 -0.033 -0.077 -0.118 -0.014  0.046  0.092  0.133  0.136  0.169  0.275  0.255  0.242  0.141  0.061  0.061  0.077  0.019 -0.020  0.016  0.001 -0.033 -0.079 -0.072 -0.064 -0.089 -0.092 -0.076 -0.084 -0.093 -0.111 -0.140 -0.140 -0.147 -0.136 -0.134 -0.132 -0.130 -0.126 -0.132 -0.044 -0.081 -0.053 -0.060 -0.068 -0.082 -0.146 -0.152 -0.284 -0.091 -0.002 -0.182 -0.139 -0.186 -0.218 -0.128 -0.096 -0.093 -0.097 -0.131 -0.262 -0.284 -0.323 -0.288 -0.256 -0.231 -0.143 -0.188 -0.245 -0.240 -0.245 -0.234 -0.282 -0.307 -0.330 -0.291 -0.246 -0.246 -0.020 -0.044 -0.093 -0.119 -0.126 -0.061 -0.003 -0.026 -0.066 -0.054 -0.083 -0.058 -0.028 -0.052 -0.082 -0.049 -0.046 -0.080 -0.080 -0.064 -0.083 -0.093 -0.085 -0.097 -0.092 -0.092 -0.189 -0.268 -0.217 -0.077  0.075  0.035  0.128  0.075  0.065  0.008 -0.008  0.025 -0.074 -0.090 -0.113 -0.120 -0.144 -0.148 -0.155 -0.158 -0.149 -0.077 -0.011 -0.004  0.005  0.025  0.020  0.004  0.003 -0.012 -0.059 -0.104 -0.116 -0.142 -0.144 -0.109 -0.096 -0.032  0.023  0.106  0.044  0.069  0.218  0.175  0.206  0.138  0.111  0.120  0.062  0.049  0.089  0.171  0.148  0.084 -0.044 -0.082 -0.044 -0.032 -0.061 -0.044 -0.070 -0.104 -0.072 -0.054 -0.116 -0.121 -0.090 -0.097 -0.131 -0.117 -0.074 -0.110 -0.170 -0.083 -0.058 -0.124 -0.101 -0.115 -0.126 -0.130 -0.147 -0.077 -0.020 -0.014 -0.089 -0.107 -0.053 -0.095 -0.107 -0.096 -0.117 -0.137 -0.129 -0.130 -0.143 -0.123 -0.128 -0.129 -0.099 -0.076 -0.055 -0.059 -0.136 -0.126 -0.074 -0.019  0.034  0.121  0.155  0.307  0.371  0.471  0.451  0.463  0.409  0.333  0.345  0.313  0.224  0.208  0.236  0.159  0.100  0.129  0.101  0.029 -0.024  0.003 -0.003 -0.081 -0.108 -0.098 -0.085 -0.183 -0.104 -0.201 -0.180 -0.129 -0.112 -0.124 -0.124 -0.114 -0.103
  0.071  0.082  0.098  0.114  0.142  0.165  0.164  0.132  0.143  0.156  0.128  0.089  0.162  0.149  0.031  0.025  0.057 -0.098 -0.131 -0.114 -0.112 -0.042  0.030  0.128  0.191  0.267  0.474  0.721  0.919  1.000  0.894  0.824  0.867  0.866  0.730  0.652  0.611  0.382  0.182  0.155  0.045  0.053  0.021  0.018  0.019  0.016 -0.010 -0.040 -0.033 -0.013  0.024  0.051  0.068  0.024 -0.043 -0.106 -0.170 -0.188 -0.202 -0.136 -0.055 -0.026 -0.001 -0.014 -0.025 -0.068 -0.081 -0.086 -0.113 -0.039  0.026  0.101  0.160  0.298  0.271  0.204  0.196  0.183  0.125  0.080  0.076  0.089  0.056  0.030 -0.016 -0.061 -0.053 -0.071 -0.112 -0.110 -0.111 -0.126 -0.139 -0.138 -0.138 -0.138 -0.148 -0.154 -0.143 -0.129 -0.090 -0.065  0.022  0.020  0.102  0.142  0.245  0.298  0.276  0.282  0.224  0.265  0.305  0.205  0.155  0.185  0.198  0.136  0.039 -0.009 -0.057 -0.082 -0.017 -0.057 -0.103 -0.001  0.047  0.086  0.124  0.142  0.119  0.204  0.212  0.168  0.070  0.020  0.034  0.042 -0.007 -0.035 -0.001 -0.018 -0.050 -0.085 -0.078 -0.080 -0.100 -0.094 -0.084 -0.094 -0.091 -0.104 -0.125 -0.128 -0.130 -0.125 -0.123 -0.125 -0.122 -0.122 -0.127 -0.066 -0.094 -0.063 -0.068 -0.091 -0.087 -0.135 -0.117 -0.210 -0.079 -0.000 -0.148 -0.107 -0.148 -0.172 -0.075 -0.048 -0.036 -0.033 -0.080 -0.198 -0.230 -0.279 -0.256 -0.233 -0.206 -0.137 -0.172 -0.231 -0.237 -0.224 -0.215 -0.256 -0.270 -0.278 -0.237 -0.196 -0.200 -0.025 -0.043 -0.083 -0.103 -0.107 -0.047 -0.009 -0.046 -0.069 -0.051 -0.084 -0.052 -0.016 -0.049 -0.075 -0.023 -0.022 -0.058 -0.047 -0.027 -0.044 -0.055 -0.046 -0.050 -0.052 -0.056 -0.130 -0.197 -0.173 -0.067  0.039  0.002  0.093  0.031  0.021 -0.025 -0.054 -0.014 -0.110 -0.115 -0.129 -0.128 -0.148 -0.149 -0.151 -0.152 -0.139 -0.075 -0.018 -0.006  0.008  0.030  0.022 -0.010  0.000 -0.039 -0.078 -0.116 -0.132 -0.161 -0.163 -0.139 -0.136 -0.090 -0.049  0.022 -0.036 -0.014  0.109  0.068  0.103  0.068  0.055  0.109  0.088  0.067  0.092  0.183  0.157  0.073 -0.040 -0.092 -0.049 -0.049 -0.074 -0.076 -0.099 -0.125 -0.111 -0.103 -0.147 -0.154 -0.143 -0.148 -0.163 -0.158 -0.128 -0.150 -0.194 -0.129 -0.105 -0.152 -0.133 -0.135 -0.142 -0.141 -0.158 -0.098 -0.049 -0.044 -0.099 -0.129 -0.081 -0.119 -0.132 -0.119 -0.143 -0.163 -0.153 -0.148 -0.162 -0.136 -0.131 -0.143 -0.119 -0.093 -0.081 -0.091 -0.164 -0.168 -0.129 -0.097 -0.068 -0.000  0.019  0.145  0.204  0.287  0.274  0.292  0.282  0.212  0.233  0.203  0.127  0.100  0.106  0.043 -0.008  0.005 -0.022 -0.079 -0.121 -0.102 -0.103 -0.161 -0.184 -0.173 -0.125 -0.196 -0.119 -0.176 -0.144 -0.096 -0.073 -0.079 -0.078 -0.069 -0.055
  0.092  0.105  0.122  0.140  0.172  0.192  0.197  0.166  0.177  0.192  0.165  0.124  0.200  0.187  0.042  0.019  0.060 -0.124 -0.148 -0.139 -0.137 -0.078 -0.005  0.079  0.143  0.191  0.352  0.636  0.853  0.894  1.000  0.927  0.783  0.870  0.848  0.660  0.677  0.420  0.168  0.169  0.043  0.050  0.013  0.012  0.006  0.006 -0.014 -0.061 -0.045 -0.022  0.022  0.053  0.066  0.016 -0.054 -0.124 -0.197 -0.217 -0.237 -0.159 -0.077 -0.048 -0.018 -0.014 -0.030 -0.069 -0.094 -0.109 -0.150 -0.085 -0.021  0.048  0.106  0.232  0.181  0.123  0.113  0.110  0.050  0.008  0.002  0.021 -0.005 -0.030 -0.066 -0.095 -0.086 -0.100 -0.131 -0.124 -0.124 -0.129 -0.145 -0.147 -0.140 -0.132 -0.136 -0.142 -0.142 -0.135 -0.111 -0.085 -0.001  0.010  0.104  0.149  0.248  0.269  0.234  0.230  0.191  0.231  0.244  0.146  0.106  0.136  0.148  0.076 -0.029 -0.065 -0.097 -0.118 -0.038 -0.065 -0.120 -0.030  0.043  0.088  0.101  0.080  0.076  0.140  0.141  0.107  0.015 -0.012  0.012  0.014 -0.027 -0.033 -0.004 -0.020 -0.048 -0.098 -0.092 -0.084 -0.105 -0.105 -0.094 -0.100 -0.104 -0.121 -0.136 -0.137 -0.137 -0.132 -0.128 -0.133 -0.128 -0.130 -0.138 -0.064 -0.087 -0.051 -0.048 -0.064 -0.062 -0.124 -0.129 -0.223 -0.091 -0.002 -0.156 -0.117 -0.152 -0.170 -0.068 -0.052 -0.045 -0.044 -0.077 -0.190 -0.210 -0.262 -0.234 -0.212 -0.191 -0.127 -0.165 -0.227 -0.223 -0.213 -0.197 -0.238 -0.260 -0.270 -0.226 -0.187 -0.209 -0.034 -0.056 -0.093 -0.112 -0.120 -0.056 -0.011 -0.024 -0.052 -0.043 -0.101 -0.094 -0.027 -0.053 -0.122 -0.067 -0.027 -0.081 -0.096 -0.054 -0.063 -0.095 -0.089 -0.080 -0.084 -0.097 -0.156 -0.207 -0.194 -0.109 -0.015 -0.039  0.062  0.013  0.006 -0.036 -0.065 -0.020 -0.118 -0.134 -0.141 -0.136 -0.147 -0.153 -0.148 -0.154 -0.135 -0.073 -0.015 -0.008  0.002  0.023  0.014 -0.024 -0.001 -0.029 -0.064 -0.109 -0.125 -0.158 -0.159 -0.145 -0.144 -0.112 -0.056  0.009 -0.051 -0.014  0.133  0.099  0.139  0.103  0.093  0.136  0.094  0.077  0.145  0.235  0.168  0.062 -0.068 -0.108 -0.020 -0.020 -0.060 -0.064 -0.080 -0.108 -0.099 -0.086 -0.127 -0.135 -0.126 -0.127 -0.145 -0.141 -0.111 -0.139 -0.187 -0.125 -0.099 -0.149 -0.140 -0.132 -0.139 -0.149 -0.164 -0.107 -0.060 -0.047 -0.076 -0.112 -0.065 -0.096 -0.111 -0.104 -0.138 -0.153 -0.142 -0.152 -0.167 -0.136 -0.139 -0.148 -0.127 -0.088 -0.069 -0.088 -0.182 -0.189 -0.139 -0.123 -0.089 -0.035 -0.005  0.112  0.182  0.284  0.305  0.353  0.315  0.253  0.277  0.243  0.178  0.146  0.128  0.072  0.032  0.020 -0.014 -0.054 -0.096 -0.097 -0.094 -0.141 -0.174 -0.172 -0.124 -0.194 -0.118 -0.167 -0.144 -0.099 -0.073 -0.088 -0.087 -0.065 -0.046
  0.040  0.052  0.063  0.082  0.110  0.130  0.145  0.129  0.144  0.166  0.156  0.125  0.194  0.181  0.056  0.020  0.073 -0.105 -0.105 -0.085 -0.060  0.018  0.110  0.195  0.274  0.300  0.458  0.735  0.839  0.824  0.927  1.000  0.859  0.879  0.910  0.800  0.795  0.606  0.370  0.336  0.214  0.212  0.157  0.143  0.118  0.110  0.090  0.049  0.082  0.124  0.174  0.183  0.168  0.068 -0.023 -0.114 -0.192 -0.207 -0.211 -0.129 -0.028  0.042  0.103  0.124  0.110  0.060  0.020 -0.009 -0.065  0.009  0.091  0.157  0.217  0.319  0.248  0.203  0.172  0.157  0.090  0.070  0.072  0.072  0.048  0.034 -0.005 -0.054 -0.049 -0.059 -0.102 -0.111 -0.110 -0.109 -0.138 -0.157 -0.141 -0.135 -0.124 -0.135 -0.119 -0.114 -0.078 -0.039  0.066  0.101  0.213  0.262  0.329  0.345  0.337  0.304  0.254  0.255  0.280  0.192  0.132  0.142  0.155  0.076 -0.000 -0.044 -0.085 -0.113 -0.019 -0.054 -0.108 -0.011  0.067  0.103  0.133  0.073  0.074  0.153  0.135  0.118  0.026 -0.040 -0.025 -0.006 -0.048 -0.074 -0.038 -0.044 -0.079 -0.133 -0.122 -0.111 -0.134 -0.133 -0.115 -0.119 -0.124 -0.141 -0.172 -0.177 -0.186 -0.181 -0.180 -0.187 -0.180 -0.181 -0.179 -0.069 -0.096 -0.055 -0.051 -0.057 -0.075 -0.153 -0.173 -0.299 -0.114  0.001 -0.180 -0.141 -0.171 -0.214 -0.126 -0.109 -0.108 -0.112 -0.142 -0.268 -0.277 -0.314 -0.271 -0.234 -0.205 -0.126 -0.172 -0.236 -0.230 -0.233 -0.209 -0.264 -0.295 -0.325 -0.288 -0.246 -0.264 -0.043 -0.080 -0.132 -0.160 -0.173 -0.097 -0.040 -0.047 -0.085 -0.071 -0.114 -0.114 -0.063 -0.077 -0.137 -0.103 -0.075 -0.111 -0.124 -0.101 -0.106 -0.118 -0.119 -0.126 -0.110 -0.114 -0.209 -0.270 -0.219 -0.101  0.040 -0.010  0.099  0.045  0.049 -0.016 -0.043 -0.022 -0.133 -0.165 -0.177 -0.176 -0.181 -0.185 -0.179 -0.182 -0.160 -0.080 -0.009  0.002  0.005  0.017  0.011 -0.020 -0.009 -0.020 -0.063 -0.117 -0.132 -0.169 -0.176 -0.155 -0.146 -0.107 -0.038  0.041 -0.002  0.051  0.223  0.208  0.235  0.173  0.173  0.175  0.086  0.067  0.132  0.224  0.183  0.076 -0.059 -0.099 -0.011 -0.010 -0.054 -0.024 -0.041 -0.085 -0.062 -0.036 -0.092 -0.104 -0.079 -0.076 -0.111 -0.106 -0.065 -0.107 -0.173 -0.091 -0.064 -0.138 -0.132 -0.127 -0.131 -0.142 -0.158 -0.086 -0.044 -0.003 -0.063 -0.096 -0.046 -0.081 -0.099 -0.100 -0.129 -0.140 -0.136 -0.156 -0.166 -0.130 -0.150 -0.151 -0.113 -0.069 -0.053 -0.071 -0.148 -0.157 -0.108 -0.078 -0.020  0.050  0.102  0.230  0.312  0.428  0.473  0.528  0.478  0.392  0.411  0.389  0.304  0.271  0.274  0.206  0.146  0.134  0.105  0.054 -0.004 -0.002  0.005 -0.063 -0.111 -0.105 -0.088 -0.183 -0.106 -0.193 -0.178 -0.128 -0.110 -0.127 -0.125 -0.106 -0.089
  0.026  0.035  0.044  0.057  0.079  0.100  0.105  0.088  0.106  0.129  0.113  0.089  0.159  0.141  0.043  0.024  0.060 -0.088 -0.108 -0.089 -0.065  0.013  0.094  0.179  0.240  0.275  0.503  0.726  0.794  0.867  0.783  0.859  1.000  0.943  0.851  0.892  0.769  0.587  0.364  0.300  0.189  0.182  0.129  0.114  0.100  0.088  0.065  0.042  0.068  0.105  0.162  0.178  0.169  0.090  0.011 -0.064 -0.131 -0.153 -0.162 -0.105 -0.003  0.090  0.134  0.121  0.102  0.040  0.010 -0.015 -0.053  0.021  0.096  0.154  0.207  0.321  0.292  0.233  0.208  0.181  0.127  0.102  0.103  0.108  0.084  0.067  0.019 -0.042 -0.032 -0.043 -0.095 -0.105 -0.102 -0.114 -0.141 -0.147 -0.140 -0.149 -0.146 -0.156 -0.133 -0.130 -0.089 -0.060  0.037  0.056  0.148  0.184  0.246  0.299  0.300  0.283  0.210  0.215  0.270  0.185  0.121  0.142  0.150  0.115  0.062  0.015 -0.022 -0.052  0.022 -0.021 -0.064  0.044  0.091  0.113  0.173  0.149  0.089  0.165  0.168  0.127  0.033 -0.049 -0.040 -0.012 -0.054 -0.102 -0.061 -0.066 -0.101 -0.136 -0.122 -0.126 -0.146 -0.131 -0.115 -0.126 -0.110 -0.121 -0.158 -0.167 -0.179 -0.178 -0.182 -0.191 -0.187 -0.191 -0.179 -0.092 -0.116 -0.077 -0.078 -0.098 -0.108 -0.165 -0.153 -0.258 -0.114 -0.006 -0.156 -0.117 -0.149 -0.202 -0.118 -0.088 -0.071 -0.077 -0.130 -0.254 -0.277 -0.311 -0.275 -0.238 -0.201 -0.126 -0.161 -0.223 -0.235 -0.224 -0.211 -0.263 -0.283 -0.307 -0.276 -0.231 -0.230 -0.037 -0.073 -0.131 -0.156 -0.166 -0.095 -0.060 -0.098 -0.127 -0.100 -0.119 -0.088 -0.071 -0.098 -0.107 -0.063 -0.084 -0.100 -0.070 -0.070 -0.085 -0.067 -0.058 -0.082 -0.066 -0.054 -0.157 -0.231 -0.174 -0.049  0.090  0.017  0.115  0.040  0.043 -0.025 -0.056 -0.046 -0.154 -0.173 -0.184 -0.184 -0.192 -0.186 -0.183 -0.178 -0.155 -0.076 -0.008  0.012  0.019  0.027  0.022 -0.010 -0.014 -0.045 -0.087 -0.128 -0.146 -0.184 -0.193 -0.164 -0.159 -0.118 -0.071  0.008 -0.022  0.010  0.138  0.131  0.145  0.100  0.119  0.148  0.101  0.073  0.085  0.174  0.180  0.084 -0.017 -0.077 -0.040 -0.048 -0.076 -0.043 -0.067 -0.107 -0.086 -0.066 -0.116 -0.127 -0.108 -0.106 -0.129 -0.126 -0.092 -0.122 -0.176 -0.103 -0.080 -0.144 -0.127 -0.126 -0.125 -0.122 -0.141 -0.072 -0.039  0.005 -0.076 -0.107 -0.064 -0.105 -0.124 -0.122 -0.139 -0.151 -0.150 -0.155 -0.161 -0.122 -0.133 -0.142 -0.097 -0.071 -0.071 -0.084 -0.124 -0.137 -0.112 -0.078 -0.038  0.037  0.073  0.192  0.258  0.336  0.357  0.381  0.397  0.311  0.325  0.316  0.228  0.191  0.209  0.144  0.073  0.076  0.060 -0.002 -0.058 -0.038 -0.030 -0.101 -0.141 -0.122 -0.094 -0.181 -0.105 -0.185 -0.157 -0.104 -0.089 -0.093 -0.095 -0.095 -0.080
  0.076  0.087  0.099  0.114  0.138  0.160  0.162  0.135  0.153  0.173  0.146  0.116  0.194  0.174  0.046  0.024  0.053 -0.121 -0.157 -0.150 -0.140 -0.080 -0.010  0.068  0.117  0.148  0.367  0.617  0.759  0.866  0.870  0.879  0.943  1.000  0.932  0.873  0.773  0.511  0.228  0.200  0.075  0.071  0.024  0.020  0.013  0.010 -0.011 -0.048 -0.028  0.001  0.062  0.098  0.104  0.056 -0.010 -0.076 -0.147 -0.176 -0.201 -0.141 -0.047  0.028  0.054  0.034  0.008 -0.051 -0.079 -0.101 -0.139 -0.074 -0.010  0.047  0.098  0.224  0.200  0.134  0.122  0.108  0.057  0.018  0.012  0.036  0.014 -0.010 -0.054 -0.094 -0.077 -0.090 -0.132 -0.128 -0.124 -0.137 -0.159 -0.155 -0.149 -0.154 -0.161 -0.167 -0.159 -0.159 -0.133 -0.113 -0.032 -0.020  0.067  0.102  0.183  0.227  0.203  0.201  0.139  0.170  0.207  0.114  0.066  0.103  0.109  0.082  0.008 -0.026 -0.045 -0.068  0.004 -0.027 -0.076  0.024  0.083  0.113  0.152  0.131  0.064  0.115  0.130  0.077 -0.015 -0.062 -0.039 -0.023 -0.059 -0.085 -0.050 -0.058 -0.090 -0.130 -0.117 -0.121 -0.140 -0.127 -0.116 -0.127 -0.110 -0.121 -0.146 -0.154 -0.161 -0.161 -0.163 -0.174 -0.170 -0.175 -0.167 -0.094 -0.114 -0.073 -0.070 -0.095 -0.092 -0.144 -0.133 -0.216 -0.113 -0.012 -0.147 -0.109 -0.140 -0.177 -0.077 -0.053 -0.031 -0.035 -0.088 -0.203 -0.229 -0.274 -0.246 -0.219 -0.187 -0.125 -0.155 -0.218 -0.228 -0.207 -0.197 -0.243 -0.259 -0.270 -0.233 -0.190 -0.199 -0.042 -0.073 -0.120 -0.139 -0.147 -0.080 -0.050 -0.083 -0.105 -0.085 -0.128 -0.102 -0.059 -0.095 -0.129 -0.064 -0.063 -0.100 -0.078 -0.055 -0.071 -0.073 -0.058 -0.067 -0.065 -0.062 -0.136 -0.197 -0.170 -0.076  0.027 -0.026  0.077  0.009  0.006 -0.047 -0.083 -0.056 -0.162 -0.178 -0.181 -0.176 -0.182 -0.179 -0.172 -0.169 -0.144 -0.074 -0.012  0.005  0.015  0.026  0.017 -0.023 -0.016 -0.055 -0.091 -0.130 -0.150 -0.189 -0.195 -0.174 -0.176 -0.147 -0.100 -0.031 -0.072 -0.041  0.082  0.070  0.094  0.067  0.087  0.144  0.119  0.093  0.124  0.216  0.187  0.073 -0.033 -0.090 -0.028 -0.041 -0.074 -0.064 -0.085 -0.117 -0.109 -0.095 -0.132 -0.143 -0.136 -0.134 -0.146 -0.147 -0.120 -0.142 -0.188 -0.130 -0.106 -0.157 -0.145 -0.134 -0.135 -0.134 -0.151 -0.090 -0.059 -0.023 -0.075 -0.114 -0.073 -0.109 -0.127 -0.124 -0.149 -0.160 -0.156 -0.162 -0.170 -0.129 -0.135 -0.148 -0.114 -0.087 -0.085 -0.102 -0.159 -0.175 -0.147 -0.133 -0.108 -0.048 -0.021  0.085  0.152  0.228  0.252  0.289  0.312  0.247  0.265  0.246  0.178  0.134  0.124  0.069  0.015  0.002 -0.021 -0.067 -0.114 -0.108 -0.098 -0.152 -0.189 -0.177 -0.125 -0.194 -0.118 -0.168 -0.135 -0.086 -0.062 -0.069 -0.073 -0.065 -0.045
  0.060  0.071  0.080  0.096  0.118  0.137  0.148  0.128  0.145  0.171  0.153  0.124  0.198  0.186  0.058  0.022  0.056 -0.119 -0.135 -0.128 -0.108 -0.050  0.024  0.088  0.141  0.144  0.320  0.574  0.675  0.730  0.848  0.910  0.851  0.932  1.000  0.895  0.844  0.608  0.301  0.271  0.147  0.140  0.087  0.077  0.060  0.053  0.035 -0.005  0.026  0.063  0.125  0.150  0.141  0.071 -0.003 -0.080 -0.157 -0.181 -0.201 -0.133 -0.035  0.053  0.095  0.094  0.069  0.012 -0.028 -0.061 -0.112 -0.053  0.013  0.062  0.109  0.209  0.162  0.112  0.090  0.077  0.025  0.001 -0.002  0.015 -0.001 -0.018 -0.054 -0.090 -0.076 -0.084 -0.123 -0.123 -0.119 -0.122 -0.151 -0.156 -0.143 -0.144 -0.140 -0.147 -0.138 -0.140 -0.120 -0.093 -0.011  0.020  0.117  0.155  0.213  0.231  0.214  0.192  0.143  0.152  0.174  0.094  0.046  0.070  0.078  0.041 -0.022 -0.047 -0.062 -0.085 -0.004 -0.029 -0.078  0.011  0.082  0.111  0.134  0.075  0.033  0.076  0.076  0.042 -0.041 -0.087 -0.063 -0.045 -0.075 -0.094 -0.060 -0.064 -0.096 -0.145 -0.131 -0.125 -0.144 -0.138 -0.123 -0.129 -0.121 -0.134 -0.161 -0.169 -0.179 -0.179 -0.180 -0.194 -0.188 -0.194 -0.181 -0.087 -0.104 -0.061 -0.053 -0.066 -0.074 -0.140 -0.150 -0.244 -0.127 -0.016 -0.158 -0.125 -0.146 -0.187 -0.094 -0.078 -0.062 -0.067 -0.108 -0.220 -0.231 -0.269 -0.233 -0.202 -0.172 -0.113 -0.146 -0.207 -0.208 -0.198 -0.179 -0.228 -0.253 -0.272 -0.239 -0.200 -0.217 -0.053 -0.091 -0.138 -0.160 -0.171 -0.101 -0.062 -0.073 -0.099 -0.085 -0.133 -0.131 -0.078 -0.100 -0.157 -0.107 -0.084 -0.124 -0.121 -0.095 -0.102 -0.107 -0.099 -0.105 -0.095 -0.095 -0.171 -0.221 -0.185 -0.096  0.016 -0.038  0.067  0.010  0.015 -0.040 -0.073 -0.056 -0.162 -0.192 -0.194 -0.188 -0.185 -0.185 -0.176 -0.173 -0.146 -0.073 -0.007  0.008  0.012  0.019  0.012 -0.026 -0.019 -0.042 -0.077 -0.121 -0.140 -0.180 -0.187 -0.170 -0.171 -0.148 -0.088 -0.021 -0.051 -0.006  0.134  0.135  0.156  0.118  0.141  0.167  0.113  0.091  0.144  0.230  0.191  0.073 -0.040 -0.088 -0.000 -0.015 -0.058 -0.032 -0.048 -0.086 -0.075 -0.052 -0.092 -0.105 -0.092 -0.086 -0.107 -0.108 -0.077 -0.108 -0.161 -0.101 -0.075 -0.135 -0.131 -0.119 -0.118 -0.125 -0.139 -0.079 -0.054 -0.004 -0.047 -0.086 -0.047 -0.078 -0.098 -0.103 -0.131 -0.136 -0.134 -0.154 -0.160 -0.115 -0.136 -0.143 -0.104 -0.072 -0.067 -0.086 -0.143 -0.158 -0.125 -0.116 -0.078 -0.025  0.019  0.117  0.191  0.280  0.328  0.383  0.386  0.318  0.337  0.324  0.260  0.216  0.199  0.149  0.097  0.069  0.044  0.007 -0.044 -0.050 -0.038 -0.090 -0.138 -0.131 -0.097 -0.173 -0.103 -0.162 -0.141 -0.096 -0.076 -0.089 -0.091 -0.077 -0.055
  0.010  0.017  0.021  0.034  0.047  0.064  0.076  0.070  0.089  0.123  0.116  0.099  0.160  0.148  0.060  0.024  0.054 -0.090 -0.099 -0.086 -0.052  0.015  0.093  0.151  0.202  0.196  0.395  0.592  0.594  0.652  0.660  0.800  0.892  0.873  0.895  1.000  0.845  0.691  0.429  0.352  0.249  0.231  0.168  0.146  0.121  0.106  0.087  0.064  0.104  0.152  0.219  0.225  0.199  0.102  0.034 -0.036 -0.097 -0.118 -0.122 -0.070  0.035  0.154  0.200  0.190  0.160  0.092  0.047  0.008 -0.041  0.020  0.091  0.129  0.170  0.252  0.219  0.175  0.143  0.116  0.072  0.063  0.065  0.069  0.056  0.048  0.007 -0.047 -0.033 -0.038 -0.086 -0.100 -0.093 -0.099 -0.134 -0.144 -0.130 -0.140 -0.129 -0.141 -0.118 -0.125 -0.095 -0.066  0.021  0.056  0.148  0.180  0.206  0.239  0.247  0.215  0.148  0.132  0.178  0.113  0.054  0.069  0.073  0.064  0.048  0.015 -0.003 -0.031  0.038  0.004 -0.036  0.058  0.106  0.116  0.168  0.105  0.035  0.085  0.083  0.049 -0.029 -0.108 -0.093 -0.061 -0.091 -0.133 -0.094 -0.091 -0.124 -0.162 -0.144 -0.143 -0.161 -0.147 -0.128 -0.136 -0.116 -0.126 -0.166 -0.179 -0.198 -0.200 -0.208 -0.223 -0.218 -0.223 -0.198 -0.096 -0.112 -0.069 -0.064 -0.077 -0.095 -0.155 -0.155 -0.254 -0.130 -0.014 -0.146 -0.114 -0.133 -0.196 -0.126 -0.103 -0.084 -0.094 -0.140 -0.250 -0.260 -0.281 -0.241 -0.201 -0.164 -0.099 -0.130 -0.184 -0.194 -0.188 -0.172 -0.224 -0.248 -0.279 -0.255 -0.217 -0.219 -0.047 -0.096 -0.154 -0.179 -0.193 -0.122 -0.090 -0.112 -0.140 -0.116 -0.133 -0.119 -0.104 -0.121 -0.135 -0.102 -0.120 -0.126 -0.098 -0.103 -0.111 -0.081 -0.075 -0.104 -0.077 -0.059 -0.165 -0.226 -0.160 -0.051  0.084 -0.001  0.100  0.032  0.046 -0.023 -0.057 -0.065 -0.172 -0.205 -0.211 -0.209 -0.203 -0.195 -0.187 -0.178 -0.150 -0.070 -0.005  0.016  0.017  0.014  0.012 -0.015 -0.026 -0.043 -0.082 -0.121 -0.141 -0.180 -0.194 -0.170 -0.168 -0.140 -0.089 -0.016 -0.022  0.022  0.143  0.160  0.160  0.116  0.155  0.160  0.097  0.067  0.081  0.163  0.179  0.081 -0.005 -0.060 -0.013 -0.028 -0.062 -0.013 -0.030 -0.076 -0.057 -0.030 -0.074 -0.087 -0.067 -0.059 -0.085 -0.086 -0.055 -0.088 -0.144 -0.080 -0.059 -0.126 -0.121 -0.111 -0.105 -0.105 -0.120 -0.056 -0.043  0.030 -0.038 -0.074 -0.040 -0.074 -0.095 -0.106 -0.121 -0.122 -0.129 -0.145 -0.147 -0.100 -0.126 -0.132 -0.079 -0.053 -0.060 -0.078 -0.093 -0.110 -0.098 -0.077 -0.036  0.027  0.076  0.170  0.240  0.315  0.362  0.404  0.433  0.349  0.360  0.364  0.285  0.243  0.253  0.197  0.128  0.111  0.098  0.051 -0.007 -0.000  0.014 -0.050 -0.101 -0.086 -0.071 -0.156 -0.091 -0.169 -0.148 -0.101 -0.089 -0.095 -0.096 -0.098 -0.081
 -0.018 -0.020 -0.021 -0.020 -0.013  0.001  0.009 -0.014 -0.011  0.003 -0.000 -0.024  0.053  0.079  0.012  0.016  0.049 -0.060 -0.019  0.025  0.062  0.121  0.204  0.251  0.307  0.295  0.433  0.617  0.609  0.611  0.677  0.795  0.769  0.773  0.844  0.845  1.000  0.811  0.499  0.428  0.315  0.312  0.256  0.243  0.216  0.205  0.194  0.166  0.206  0.247  0.297  0.325  0.343  0.260  0.138 -0.005 -0.111 -0.114 -0.113 -0.069  0.018  0.133  0.219  0.240  0.239  0.194  0.156  0.120  0.063  0.116  0.185  0.221  0.260  0.311  0.240  0.219  0.169  0.140  0.088  0.102  0.117  0.087  0.073  0.086  0.050 -0.012 -0.010 -0.007 -0.055 -0.081 -0.075 -0.073 -0.100 -0.121 -0.105 -0.106 -0.097 -0.107 -0.076 -0.062 -0.029  0.016  0.103  0.158  0.241  0.264  0.285  0.289  0.314  0.268  0.224  0.173  0.206  0.165  0.103  0.076  0.094  0.061  0.007 -0.019 -0.046 -0.080  0.001 -0.036 -0.053  0.030  0.076  0.088  0.096  0.044  0.027  0.103  0.076  0.082  0.020 -0.073 -0.072 -0.039 -0.076 -0.120 -0.078 -0.073 -0.106 -0.133 -0.120 -0.104 -0.119 -0.123 -0.098 -0.093 -0.105 -0.113 -0.148 -0.159 -0.175 -0.176 -0.179 -0.194 -0.188 -0.201 -0.178 -0.077 -0.094 -0.070 -0.055 -0.037 -0.075 -0.147 -0.181 -0.291 -0.148 -0.020 -0.192 -0.160 -0.172 -0.226 -0.153 -0.130 -0.111 -0.112 -0.157 -0.270 -0.268 -0.274 -0.225 -0.182 -0.152 -0.091 -0.130 -0.186 -0.185 -0.190 -0.159 -0.207 -0.244 -0.286 -0.266 -0.230 -0.236 -0.029 -0.074 -0.134 -0.162 -0.180 -0.122 -0.074 -0.093 -0.109 -0.087 -0.096 -0.107 -0.097 -0.092 -0.129 -0.142 -0.133 -0.146 -0.169 -0.171 -0.166 -0.156 -0.160 -0.172 -0.146 -0.144 -0.236 -0.293 -0.214 -0.091  0.081  0.010  0.070  0.019  0.030 -0.037 -0.032 -0.058 -0.126 -0.166 -0.168 -0.166 -0.159 -0.160 -0.158 -0.154 -0.133 -0.067  0.020  0.035  0.038  0.057  0.053  0.015 -0.003 -0.009 -0.045 -0.093 -0.106 -0.132 -0.141 -0.126 -0.120 -0.090 -0.037  0.025  0.028  0.067  0.206  0.214  0.242  0.185  0.179  0.170  0.105  0.085  0.096  0.163  0.166  0.102  0.005 -0.043  0.009  0.008 -0.020  0.016  0.001 -0.037 -0.008  0.025 -0.026 -0.044 -0.012 -0.003 -0.033 -0.032  0.014 -0.020 -0.079 -0.002  0.027 -0.034 -0.020 -0.039 -0.039 -0.062 -0.070 -0.019  0.016  0.027 -0.026 -0.035  0.006 -0.027 -0.050 -0.054 -0.075 -0.070 -0.070 -0.086 -0.091 -0.049 -0.085 -0.084 -0.039 -0.042 -0.021 -0.018 -0.089 -0.073 -0.022  0.006  0.069  0.120  0.184  0.276  0.366  0.424  0.476  0.504  0.519  0.398  0.417  0.459  0.383  0.320  0.351  0.320  0.246  0.228  0.218  0.171  0.112  0.118  0.126  0.056  0.012  0.020 -0.001 -0.096 -0.044 -0.150 -0.146 -0.108 -0.104 -0.118 -0.118 -0.105 -0.092
 -0.127 -0.131 -0.138 -0.140 -0.143 -0.136 -0.118 -0.109 -0.091 -0.081 -0.062 -0.046  0.010  0.004  0.006  0.021  0.051 -0.003  0.090  0.151  0.219  0.294  0.392  0.422  0.481  0.428  0.519  0.614  0.453  0.382  0.420  0.606  0.587  0.511  0.608  0.691  0.811  1.000  0.821  0.682  0.613  0.580  0.503  0.463  0.412  0.378  0.371  0.369  0.429  0.501  0.543  0.545  0.485  0.341  0.190  0.041 -0.046 -0.016 -0.010  0.030  0.099  0.266  0.408  0.455  0.463  0.413  0.361  0.308  0.240  0.293  0.375  0.387  0.414  0.401  0.316  0.329  0.248  0.200  0.154  0.211  0.228  0.153  0.155  0.192  0.161  0.074  0.065  0.077  0.020 -0.031 -0.020 -0.008 -0.056 -0.096 -0.070 -0.083 -0.053 -0.066 -0.014 -0.001  0.049  0.110  0.211  0.291  0.370  0.385  0.347  0.367  0.434  0.351  0.290  0.177  0.227  0.225  0.150  0.083  0.099  0.000  0.046  0.000 -0.045 -0.080  0.009 -0.027 -0.024  0.045  0.078  0.085  0.127  0.035  0.069  0.119  0.056  0.102  0.057 -0.077 -0.092 -0.045 -0.095 -0.149 -0.107 -0.105 -0.130 -0.152 -0.141 -0.104 -0.117 -0.127 -0.087 -0.073 -0.097 -0.114 -0.163 -0.177 -0.203 -0.206 -0.212 -0.224 -0.219 -0.227 -0.197 -0.071 -0.094 -0.073 -0.056 -0.020 -0.089 -0.167 -0.229 -0.360 -0.169 -0.022 -0.196 -0.185 -0.187 -0.264 -0.223 -0.193 -0.185 -0.210 -0.239 -0.339 -0.308 -0.280 -0.209 -0.152 -0.118 -0.046 -0.086 -0.119 -0.109 -0.153 -0.123 -0.181 -0.229 -0.298 -0.298 -0.270 -0.267 -0.038 -0.090 -0.152 -0.190 -0.215 -0.144 -0.088 -0.093 -0.144 -0.140 -0.121 -0.123 -0.141 -0.131 -0.141 -0.164 -0.182 -0.183 -0.180 -0.196 -0.206 -0.171 -0.161 -0.195 -0.161 -0.137 -0.253 -0.317 -0.192 -0.034  0.171  0.071  0.120  0.067  0.094  0.002  0.013 -0.049 -0.108 -0.158 -0.176 -0.183 -0.163 -0.159 -0.161 -0.152 -0.133 -0.053  0.027  0.041  0.027  0.025  0.029  0.019 -0.021  0.009 -0.032 -0.078 -0.082 -0.093 -0.116 -0.102 -0.083 -0.042  0.011  0.083  0.110  0.151  0.292  0.334  0.335  0.252  0.255  0.177  0.045  0.050  0.070  0.063  0.109  0.099  0.044  0.026  0.016  0.013 -0.016  0.078  0.062  0.011  0.058  0.109  0.045  0.026  0.083  0.094  0.040  0.050  0.112  0.064 -0.010  0.085  0.113  0.029  0.040  0.016  0.026  0.002 -0.005  0.044  0.069  0.092 -0.010  0.002  0.036  0.004 -0.017 -0.035 -0.038 -0.027 -0.038 -0.064 -0.061 -0.023 -0.079 -0.056  0.001  0.004  0.017  0.026  0.010  0.026  0.061  0.108  0.196  0.268  0.355  0.435  0.524  0.574  0.648  0.660  0.660  0.531  0.528  0.586  0.508  0.458  0.531  0.494  0.402  0.397  0.405  0.345  0.270  0.285  0.297  0.206  0.147  0.165  0.096 -0.017  0.022 -0.130 -0.147 -0.110 -0.129 -0.145 -0.157 -0.157 -0.157
 -0.224 -0.231 -0.245 -0.254 -0.266 -0.266 -0.249 -0.215 -0.187 -0.187 -0.151 -0.090 -0.048 -0.080  0.002  0.039  0.066  0.062  0.200  0.283  0.368  0.452  0.556  0.574  0.627  0.552  0.579  0.577  0.312  0.182  0.168  0.370  0.364  0.228  0.301  0.429  0.499  0.821  1.000  0.867  0.847  0.772  0.683  0.622  0.551  0.509  0.513  0.539  0.610  0.701  0.731  0.726  0.603  0.420  0.255  0.118  0.050  0.097  0.107  0.131  0.168  0.384  0.567  0.628  0.641  0.588  0.534  0.472  0.407  0.457  0.541  0.539  0.552  0.486  0.402  0.441  0.344  0.279  0.240  0.328  0.341  0.233  0.248  0.302  0.276  0.170  0.144  0.161  0.101  0.029  0.043  0.064  0.004 -0.047 -0.014 -0.039  0.005 -0.009  0.058  0.073  0.140  0.206  0.311  0.398  0.462  0.463  0.379  0.423  0.527  0.427  0.357  0.203  0.267  0.303  0.221  0.116  0.125 -0.031  0.087  0.011 -0.037 -0.071  0.016 -0.006  0.011  0.071  0.098  0.105  0.189  0.077  0.145  0.161  0.075  0.149  0.117 -0.053 -0.088 -0.028 -0.085 -0.156 -0.116 -0.110 -0.119 -0.135 -0.126 -0.074 -0.082 -0.095 -0.047 -0.027 -0.055 -0.079 -0.138 -0.151 -0.186 -0.189 -0.201 -0.215 -0.218 -0.227 -0.198 -0.081 -0.101 -0.095 -0.074 -0.021 -0.110 -0.180 -0.269 -0.404 -0.202 -0.049 -0.209 -0.218 -0.216 -0.300 -0.285 -0.246 -0.245 -0.294 -0.308 -0.383 -0.326 -0.260 -0.177 -0.107 -0.071 -0.002 -0.030 -0.042 -0.038 -0.111 -0.068 -0.131 -0.187 -0.278 -0.303 -0.280 -0.258 -0.023 -0.076 -0.141 -0.182 -0.214 -0.142 -0.090 -0.087 -0.170 -0.180 -0.144 -0.130 -0.174 -0.175 -0.155 -0.176 -0.228 -0.224 -0.188 -0.211 -0.246 -0.190 -0.158 -0.215 -0.183 -0.134 -0.263 -0.335 -0.179 -0.006  0.231  0.115  0.145  0.103  0.121  0.010  0.038 -0.035 -0.072 -0.122 -0.148 -0.160 -0.133 -0.121 -0.125 -0.109 -0.097 -0.020  0.045  0.053  0.029  0.011  0.023  0.049 -0.013  0.043  0.001 -0.037 -0.036 -0.040 -0.071 -0.051 -0.024  0.029  0.075  0.141  0.174  0.199  0.333  0.396  0.376  0.273  0.279  0.155 -0.012  0.010  0.043 -0.032  0.039  0.094  0.083  0.091 -0.004  0.001 -0.018  0.103  0.088  0.031  0.095  0.161  0.088  0.071  0.149  0.162  0.092  0.114  0.186  0.130  0.053  0.160  0.187  0.090  0.103  0.075  0.089  0.070  0.060  0.104  0.123  0.133  0.003  0.042  0.072  0.033  0.012 -0.009  0.001  0.020  0.005 -0.023 -0.012  0.016 -0.045 -0.009  0.053  0.060  0.067  0.077  0.100  0.124  0.138  0.214  0.316  0.403  0.495  0.563  0.644  0.680  0.769  0.731  0.703  0.598  0.575  0.632  0.561  0.527  0.637  0.599  0.500  0.520  0.547  0.474  0.396  0.425  0.434  0.333  0.275  0.299  0.184  0.050  0.075 -0.112 -0.149 -0.111 -0.148 -0.162 -0.191 -0.207 -0.219
 -0.253 -0.264 -0.281 -0.296 -0.306 -0.299 -0.291 -0.263 -0.225 -0.235 -0.206 -0.109 -0.046 -0.093  0.000  0.055  0.080  0.085  0.242  0.322  0.412  0.489  0.588  0.590  0.627  0.531  0.536  0.521  0.280  0.155  0.169  0.336  0.300  0.200  0.271  0.352  0.428  0.682  0.867  1.000  0.891  0.797  0.693  0.643  0.575  0.547  0.569  0.593  0.660  0.747  0.797  0.855  0.729  0.529  0.313  0.149  0.080  0.114  0.103  0.141  0.170  0.440  0.650  0.708  0.709  0.649  0.594  0.529  0.461  0.499  0.574  0.556  0.552  0.488  0.418  0.453  0.351  0.289  0.252  0.336  0.340  0.251  0.273  0.322  0.298  0.197  0.168  0.182  0.119  0.048  0.062  0.090  0.025 -0.029  0.009 -0.016  0.025  0.020  0.087  0.096  0.162  0.226  0.325  0.414  0.470  0.448  0.351  0.406  0.511  0.422  0.355  0.192  0.252  0.298  0.213  0.099  0.095 -0.067  0.047 -0.020 -0.028 -0.042  0.067  0.064  0.070  0.136  0.187  0.193  0.291  0.158  0.182  0.145  0.078  0.135  0.104 -0.076 -0.121 -0.050 -0.091 -0.177 -0.142 -0.119 -0.117 -0.141 -0.128 -0.075 -0.081 -0.092 -0.043 -0.025 -0.041 -0.061 -0.121 -0.132 -0.169 -0.170 -0.188 -0.214 -0.227 -0.246 -0.218 -0.116 -0.118 -0.120 -0.088 -0.043 -0.129 -0.199 -0.312 -0.425 -0.261 -0.084 -0.239 -0.263 -0.253 -0.348 -0.311 -0.271 -0.263 -0.311 -0.340 -0.407 -0.340 -0.267 -0.185 -0.114 -0.073 -0.035 -0.040 -0.046 -0.055 -0.110 -0.062 -0.134 -0.200 -0.286 -0.313 -0.262 -0.230 -0.005 -0.068 -0.141 -0.174 -0.214 -0.138 -0.104 -0.114 -0.205 -0.215 -0.200 -0.176 -0.204 -0.240 -0.233 -0.213 -0.273 -0.300 -0.239 -0.243 -0.304 -0.253 -0.203 -0.266 -0.246 -0.185 -0.297 -0.377 -0.222 -0.052  0.209  0.111  0.146  0.089  0.092 -0.020  0.025 -0.040 -0.083 -0.134 -0.142 -0.145 -0.121 -0.101 -0.104 -0.085 -0.070  0.001  0.075  0.080  0.058  0.040  0.048  0.073  0.001  0.039 -0.000 -0.034 -0.030 -0.028 -0.057 -0.030 -0.010  0.038  0.087  0.149  0.172  0.179  0.322  0.409  0.379  0.281  0.306  0.200  0.041  0.071  0.132  0.034  0.070  0.108  0.109  0.111  0.005 -0.004 -0.034  0.096  0.084  0.023  0.087  0.167  0.100  0.084  0.167  0.178  0.113  0.142  0.216  0.163  0.089  0.199  0.228  0.128  0.143  0.101  0.119  0.108  0.101  0.155  0.170  0.174  0.003  0.061  0.087  0.045  0.023  0.003  0.018  0.040  0.020 -0.013  0.005  0.041 -0.017  0.022  0.087  0.102  0.107  0.115  0.121  0.141  0.170  0.245  0.347  0.430  0.518  0.567  0.644  0.644  0.751  0.704  0.726  0.635  0.593  0.671  0.616  0.561  0.663  0.647  0.547  0.561  0.597  0.524  0.447  0.476  0.489  0.390  0.326  0.347  0.209  0.075  0.082 -0.114 -0.158 -0.125 -0.165 -0.182 -0.231 -0.242 -0.247
 -0.314 -0.328 -0.347 -0.365 -0.380 -0.379 -0.367 -0.324 -0.290 -0.302 -0.259 -0.154 -0.120 -0.166 -0.017  0.068  0.086  0.161  0.340  0.432  0.519  0.586  0.667  0.650  0.664  0.551  0.518  0.455  0.183  0.045  0.043  0.214  0.189  0.075  0.147  0.249  0.315  0.613  0.847  0.891  1.000  0.885  0.788  0.723  0.648  0.612  0.633  0.678  0.749  0.842  0.861  0.850  0.688  0.498  0.313  0.171  0.108  0.162  0.167  0.178  0.190  0.440  0.665  0.737  0.769  0.727  0.681  0.623  0.567  0.594  0.654  0.620  0.602  0.498  0.419  0.481  0.374  0.311  0.282  0.387  0.406  0.290  0.307  0.372  0.359  0.262  0.223  0.242  0.188  0.112  0.122  0.155  0.096  0.037  0.073  0.047  0.093  0.087  0.164  0.186  0.253  0.315  0.395  0.476  0.497  0.454  0.334  0.378  0.512  0.421  0.374  0.187  0.244  0.328  0.247  0.106  0.104 -0.066  0.076  0.001 -0.029 -0.046  0.039  0.031  0.064  0.107  0.135  0.139  0.208  0.083  0.168  0.154  0.065  0.164  0.167 -0.019 -0.079 -0.006 -0.043 -0.130 -0.104 -0.077 -0.073 -0.088 -0.079 -0.022 -0.026 -0.045  0.002  0.026  0.002 -0.015 -0.075 -0.085 -0.127 -0.128 -0.145 -0.162 -0.175 -0.193 -0.166 -0.072 -0.082 -0.108 -0.082 -0.013 -0.102 -0.160 -0.278 -0.403 -0.226 -0.079 -0.213 -0.239 -0.230 -0.321 -0.317 -0.271 -0.273 -0.325 -0.338 -0.382 -0.308 -0.216 -0.133 -0.063 -0.031  0.023  0.007  0.016  0.022 -0.055 -0.019 -0.081 -0.141 -0.232 -0.269 -0.236 -0.197  0.008 -0.046 -0.104 -0.138 -0.172 -0.112 -0.079 -0.076 -0.163 -0.176 -0.134 -0.123 -0.180 -0.189 -0.163 -0.188 -0.257 -0.263 -0.217 -0.243 -0.297 -0.241 -0.193 -0.264 -0.242 -0.180 -0.292 -0.351 -0.176 -0.023  0.247  0.127  0.128  0.089  0.094 -0.004  0.069 -0.006 -0.009 -0.057 -0.073 -0.087 -0.058 -0.040 -0.048 -0.030 -0.029  0.023  0.077  0.080  0.051  0.027  0.044  0.090  0.004  0.080  0.049  0.030  0.033  0.047  0.022  0.046  0.076  0.124  0.159  0.199  0.229  0.211  0.316  0.405  0.364  0.254  0.273  0.120 -0.036  0.018  0.053 -0.074 -0.009  0.088  0.100  0.106 -0.020 -0.008 -0.025  0.105  0.103  0.055  0.128  0.205  0.145  0.139  0.229  0.241  0.177  0.211  0.281  0.234  0.169  0.269  0.290  0.198  0.206  0.155  0.174  0.162  0.168  0.204  0.216  0.200  0.030  0.108  0.124  0.092  0.075  0.049  0.074  0.104  0.081  0.054  0.078  0.097  0.042  0.090  0.144  0.121  0.127  0.168  0.212  0.240  0.254  0.340  0.441  0.513  0.591  0.612  0.667  0.638  0.734  0.647  0.631  0.529  0.524  0.598  0.565  0.538  0.663  0.656  0.571  0.606  0.656  0.588  0.517  0.555  0.567  0.469  0.414  0.438  0.266  0.120  0.117 -0.093 -0.153 -0.133 -0.180 -0.194 -0.238 -0.257 -0.272
 -0.337 -0.350 -0.369 -0.387 -0.395 -0.389 -0.374 -0.343 -0.315 -0.316 -0.271 -0.191 -0.147 -0.162 -0.034  0.035  0.089  0.208  0.388  0.478  0.559  0.626  0.689  0.661  0.669  0.552  0.510  0.442  0.187  0.053  0.050  0.212  0.182  0.071  0.140  0.231  0.312  0.580  0.772  0.797  0.885  1.000  0.899  0.834  0.754  0.698  0.710  0.747  0.808  0.872  0.858  0.780  0.635  0.439  0.248  0.101  0.052  0.090  0.113  0.122  0.164  0.385  0.615  0.707  0.782  0.756  0.726  0.673  0.620  0.646  0.703  0.644  0.615  0.508  0.406  0.483  0.374  0.319  0.290  0.394  0.436  0.326  0.331  0.402  0.393  0.301  0.257  0.280  0.232  0.155  0.158  0.184  0.130  0.064  0.091  0.072  0.119  0.114  0.199  0.224  0.293  0.352  0.424  0.493  0.505  0.447  0.314  0.340  0.487  0.401  0.374  0.182  0.239  0.330  0.234  0.092  0.106 -0.012  0.084  0.032 -0.004 -0.033  0.057  0.024  0.046  0.090  0.108  0.101  0.128  0.010  0.098  0.154  0.066  0.173  0.199  0.006 -0.069  0.021  0.008 -0.100 -0.073 -0.028 -0.045 -0.061 -0.049 -0.012 -0.022 -0.045 -0.009  0.010 -0.020 -0.021 -0.074 -0.076 -0.113 -0.107 -0.118 -0.129 -0.141 -0.153 -0.126 -0.025 -0.045 -0.069 -0.051  0.002 -0.083 -0.145 -0.245 -0.368 -0.159 -0.036 -0.177 -0.215 -0.209 -0.295 -0.309 -0.274 -0.278 -0.309 -0.320 -0.370 -0.306 -0.217 -0.144 -0.081 -0.048  0.003 -0.019 -0.027 -0.019 -0.087 -0.046 -0.098 -0.156 -0.243 -0.269 -0.228 -0.202  0.022 -0.033 -0.081 -0.116 -0.145 -0.109 -0.059 -0.050 -0.100 -0.088 -0.032 -0.056 -0.114 -0.085 -0.073 -0.147 -0.197 -0.181 -0.185 -0.230 -0.254 -0.212 -0.200 -0.260 -0.222 -0.182 -0.301 -0.350 -0.161 -0.011  0.263  0.156  0.128  0.073  0.106  0.028  0.115  0.031  0.030 -0.019 -0.036 -0.051 -0.031 -0.019 -0.034 -0.020 -0.031  0.019  0.078  0.080  0.054  0.040  0.059  0.087  0.022  0.090  0.060  0.042  0.044  0.068  0.054  0.087  0.118  0.163  0.198  0.236  0.269  0.240  0.327  0.419  0.365  0.251  0.278  0.144 -0.016  0.042  0.046 -0.034  0.044  0.103  0.073  0.052  0.005  0.008 -0.002  0.134  0.126  0.083  0.162  0.233  0.172  0.168  0.253  0.263  0.202  0.233  0.299  0.257  0.195  0.290  0.307  0.218  0.225  0.163  0.186  0.174  0.189  0.225  0.239  0.216  0.021  0.109  0.122  0.103  0.092  0.066  0.102  0.125  0.090  0.072  0.100  0.107  0.055  0.105  0.158  0.108  0.122  0.185  0.245  0.261  0.285  0.384  0.482  0.543  0.613  0.614  0.656  0.617  0.719  0.621  0.593  0.460  0.476  0.578  0.524  0.494  0.641  0.643  0.543  0.589  0.652  0.584  0.518  0.567  0.580  0.478  0.431  0.465  0.268  0.148  0.122 -0.086 -0.150 -0.143 -0.193 -0.207 -0.239 -0.246 -0.262
 -0.364 -0.379 -0.396 -0.415 -0.420 -0.408 -0.394 -0.371 -0.346 -0.343 -0.302 -0.231 -0.187 -0.187 -0.062  0.027  0.099  0.273  0.447  0.535  0.611  0.668  0.712  0.676  0.660  0.539  0.479  0.390  0.151  0.021  0.013  0.157  0.129  0.024  0.087  0.168  0.256  0.503  0.683  0.693  0.788  0.899  1.000  0.927  0.838  0.773  0.768  0.800  0.839  0.861  0.769  0.677  0.537  0.370  0.183  0.044  0.017  0.056  0.087  0.097  0.147  0.313  0.530  0.634  0.739  0.749  0.744  0.712  0.672  0.693  0.729  0.666  0.621  0.502  0.398  0.495  0.396  0.354  0.328  0.428  0.476  0.369  0.369  0.436  0.433  0.359  0.311  0.331  0.297  0.220  0.211  0.236  0.193  0.116  0.132  0.118  0.162  0.166  0.258  0.287  0.359  0.411  0.468  0.516  0.502  0.421  0.286  0.309  0.464  0.399  0.394  0.206  0.257  0.362  0.265  0.118  0.142  0.016  0.082  0.037 -0.018 -0.050  0.023 -0.012  0.015  0.052  0.069  0.062  0.077 -0.020  0.108  0.186  0.100  0.219  0.267  0.082 -0.001  0.094  0.092 -0.019  0.001  0.055  0.029  0.005  0.015  0.047  0.033 -0.003  0.023  0.043  0.004  0.012 -0.033 -0.027 -0.063 -0.051 -0.060 -0.064 -0.081 -0.087 -0.075  0.015 -0.007 -0.042 -0.032  0.022 -0.055 -0.109 -0.204 -0.326 -0.111 -0.034 -0.166 -0.205 -0.200 -0.263 -0.296 -0.258 -0.266 -0.293 -0.293 -0.336 -0.272 -0.186 -0.116 -0.062 -0.041  0.007 -0.019 -0.022 -0.012 -0.075 -0.043 -0.082 -0.138 -0.221 -0.241 -0.210 -0.188  0.031 -0.005 -0.040 -0.072 -0.092 -0.083 -0.015  0.003 -0.036 -0.024  0.033 -0.004 -0.061 -0.018 -0.013 -0.107 -0.143 -0.125 -0.155 -0.205 -0.222 -0.194 -0.195 -0.251 -0.218 -0.188 -0.304 -0.349 -0.167 -0.035  0.240  0.157  0.117  0.072  0.102  0.046  0.150  0.076  0.095  0.058  0.037  0.020  0.029  0.039  0.013  0.024  0.001  0.038  0.090  0.089  0.065  0.052  0.074  0.101  0.031  0.096  0.076  0.073  0.082  0.121  0.117  0.159  0.191  0.240  0.263  0.285  0.303  0.248  0.307  0.393  0.330  0.215  0.237  0.103 -0.029  0.051  0.046 -0.044  0.026  0.091  0.053  0.023 -0.007  0.001 -0.001  0.120  0.118  0.093  0.172  0.237  0.185  0.189  0.269  0.276  0.225  0.263  0.319  0.285  0.240  0.327  0.334  0.256  0.269  0.193  0.214  0.209  0.225  0.248  0.258  0.218  0.030  0.132  0.133  0.124  0.117  0.095  0.140  0.165  0.127  0.118  0.152  0.146  0.105  0.159  0.197  0.135  0.140  0.213  0.285  0.307  0.338  0.442  0.533  0.584  0.637  0.618  0.634  0.573  0.656  0.545  0.497  0.360  0.396  0.492  0.445  0.438  0.592  0.600  0.514  0.580  0.645  0.579  0.528  0.592  0.599  0.502  0.478  0.514  0.297  0.182  0.146 -0.067 -0.137 -0.140 -0.194 -0.209 -0.238 -0.240 -0.259
 -0.376 -0.392 -0.411 -0.433 -0.440 -0.427 -0.418 -0.393 -0.368 -0.373 -0.337 -0.252 -0.204 -0.213 -0.079  0.025  0.089  0.300  0.481  0.573  0.643  0.702  0.727  0.683  0.653  0.524  0.458  0.363  0.138  0.018  0.012  0.143  0.114  0.020  0.077  0.146  0.243  0.463  0.622  0.643  0.723  0.834  0.927  1.000  0.926  0.882  0.869  0.871  0.881  0.856  0.755  0.651  0.509  0.356  0.158  0.025  0.002  0.036  0.059  0.062  0.116  0.276  0.502  0.617  0.738  0.764  0.786  0.756  0.724  0.740  0.762  0.694  0.637  0.512  0.406  0.511  0.412  0.372  0.349  0.446  0.498  0.398  0.397  0.464  0.464  0.395  0.347  0.369  0.334  0.259  0.247  0.268  0.222  0.148  0.162  0.142  0.187  0.189  0.283  0.309  0.383  0.430  0.477  0.515  0.485  0.387  0.251  0.274  0.434  0.382  0.385  0.196  0.249  0.362  0.261  0.110  0.134  0.013  0.058  0.028 -0.021 -0.050  0.029 -0.009  0.022  0.053  0.071  0.063  0.080 -0.014  0.108  0.185  0.105  0.227  0.291  0.101  0.009  0.113  0.122 -0.001  0.016  0.085  0.052  0.026  0.040  0.065  0.047  0.011  0.032  0.048  0.006  0.021 -0.025 -0.017 -0.053 -0.035 -0.045 -0.046 -0.068 -0.071 -0.067  0.008 -0.011 -0.050 -0.038  0.012 -0.067 -0.119 -0.218 -0.318 -0.112 -0.040 -0.172 -0.219 -0.198 -0.255 -0.297 -0.263 -0.268 -0.296 -0.303 -0.345 -0.278 -0.189 -0.122 -0.067 -0.041 -0.003 -0.022 -0.026 -0.021 -0.079 -0.047 -0.086 -0.145 -0.225 -0.246 -0.204 -0.183  0.020 -0.010 -0.035 -0.064 -0.077 -0.079 -0.007  0.013 -0.012  0.005  0.060  0.020 -0.033  0.007  0.002 -0.089 -0.122 -0.113 -0.152 -0.201 -0.221 -0.201 -0.205 -0.259 -0.231 -0.206 -0.312 -0.349 -0.162 -0.035  0.243  0.167  0.123  0.073  0.098  0.035  0.149  0.075  0.105  0.074  0.056  0.043  0.045  0.053  0.022  0.032  0.005  0.043  0.104  0.107  0.088  0.081  0.096  0.108  0.051  0.099  0.081  0.079  0.083  0.137  0.138  0.187  0.214  0.262  0.278  0.291  0.303  0.236  0.283  0.374  0.309  0.203  0.230  0.118 -0.001  0.087  0.085 -0.011  0.048  0.099  0.056  0.021  0.002  0.010  0.011  0.119  0.117  0.096  0.173  0.238  0.191  0.195  0.275  0.280  0.235  0.275  0.328  0.301  0.265  0.346  0.351  0.282  0.293  0.209  0.232  0.228  0.250  0.270  0.282  0.231  0.022  0.133  0.126  0.121  0.118  0.099  0.147  0.174  0.132  0.127  0.167  0.157  0.123  0.185  0.221  0.147  0.145  0.230  0.302  0.317  0.356  0.468  0.556  0.602  0.643  0.609  0.614  0.535  0.617  0.500  0.453  0.306  0.349  0.458  0.411  0.402  0.567  0.584  0.495  0.568  0.644  0.578  0.535  0.604  0.611  0.519  0.501  0.539  0.307  0.208  0.160 -0.047 -0.123 -0.133 -0.189 -0.207 -0.242 -0.240 -0.254
 -0.378 -0.394 -0.408 -0.431 -0.434 -0.413 -0.409 -0.392 -0.363 -0.365 -0.343 -0.264 -0.199 -0.209 -0.095  0.024  0.107  0.328  0.496  0.588  0.652  0.710  0.718  0.678  0.629  0.508  0.444  0.337  0.129  0.019  0.006  0.118  0.100  0.013  0.060  0.121  0.216  0.412  0.551  0.575  0.648  0.754  0.838  0.926  1.000  0.927  0.859  0.882  0.833  0.789  0.692  0.590  0.453  0.317  0.131  0.004 -0.009  0.026  0.043  0.051  0.097  0.219  0.434  0.543  0.669  0.706  0.756  0.751  0.740  0.760  0.762  0.696  0.626  0.506  0.416  0.525  0.440  0.408  0.391  0.473  0.523  0.431  0.428  0.483  0.481  0.425  0.375  0.386  0.358  0.291  0.268  0.285  0.248  0.177  0.181  0.162  0.201  0.205  0.300  0.330  0.407  0.446  0.485  0.503  0.459  0.347  0.220  0.251  0.411  0.384  0.395  0.221  0.277  0.393  0.293  0.143  0.167  0.042  0.053  0.028 -0.025 -0.050  0.014 -0.017  0.018  0.049  0.071  0.068  0.081  0.015  0.146  0.224  0.157  0.272  0.339  0.157  0.063  0.166  0.174  0.053  0.067  0.138  0.103  0.071  0.085  0.105  0.085  0.045  0.059  0.071  0.027  0.042  0.005  0.016 -0.017  0.005 -0.007 -0.004 -0.037 -0.037 -0.045  0.005 -0.020 -0.067 -0.060 -0.011 -0.080 -0.120 -0.207 -0.292 -0.110 -0.070 -0.187 -0.226 -0.212 -0.249 -0.282 -0.245 -0.251 -0.274 -0.284 -0.324 -0.266 -0.184 -0.124 -0.075 -0.055 -0.020 -0.033 -0.025 -0.018 -0.069 -0.054 -0.092 -0.147 -0.217 -0.233 -0.189 -0.161  0.021  0.003 -0.012 -0.035 -0.036 -0.051  0.029  0.044  0.026  0.041  0.084  0.049  0.001  0.032  0.022 -0.062 -0.093 -0.095 -0.139 -0.182 -0.206 -0.197 -0.203 -0.249 -0.229 -0.210 -0.308 -0.339 -0.160 -0.043  0.232  0.160  0.125  0.070  0.088  0.021  0.139  0.088  0.128  0.114  0.097  0.086  0.080  0.085  0.048  0.054  0.018  0.045  0.097  0.100  0.087  0.092  0.111  0.125  0.068  0.100  0.091  0.095  0.104  0.160  0.166  0.221  0.245  0.297  0.301  0.305  0.296  0.211  0.248  0.334  0.264  0.165  0.197  0.102  0.003  0.090  0.091 -0.006  0.044  0.095  0.040 -0.000 -0.025 -0.010 -0.006  0.083  0.082  0.066  0.139  0.202  0.161  0.170  0.248  0.249  0.211  0.258  0.308  0.285  0.261  0.340  0.343  0.284  0.295  0.208  0.234  0.229  0.252  0.261  0.274  0.208  0.002  0.113  0.097  0.096  0.097  0.081  0.136  0.161  0.118  0.125  0.170  0.155  0.137  0.201  0.221  0.148  0.147  0.238  0.304  0.321  0.367  0.487  0.567  0.611  0.632  0.594  0.581  0.490  0.556  0.438  0.391  0.247  0.293  0.397  0.349  0.344  0.510  0.527  0.440  0.523  0.602  0.535  0.497  0.578  0.583  0.495  0.488  0.527  0.294  0.203  0.150 -0.051 -0.121 -0.128 -0.185 -0.201 -0.238 -0.239 -0.253
 -0.375 -0.394 -0.411 -0.438 -0.446 -0.427 -0.430 -0.411 -0.379 -0.390 -0.373 -0.279 -0.209 -0.223 -0.098  0.032  0.107  0.339  0.510  0.594  0.658  0.718  0.718  0.675  0.622  0.496  0.426  0.317  0.122  0.016  0.006  0.110  0.088  0.010  0.053  0.106  0.205  0.378  0.509  0.547  0.612  0.698  0.773  0.882  0.927  1.000  0.937  0.905  0.844  0.782  0.684  0.583  0.447  0.317  0.128 -0.000 -0.015  0.018  0.033  0.040  0.094  0.216  0.434  0.548  0.677  0.721  0.780  0.772  0.758  0.777  0.770  0.706  0.631  0.508  0.419  0.528  0.441  0.407  0.395  0.481  0.529  0.441  0.441  0.498  0.493  0.435  0.389  0.400  0.367  0.302  0.278  0.296  0.258  0.187  0.192  0.172  0.212  0.212  0.308  0.336  0.410  0.448  0.480  0.496  0.446  0.327  0.198  0.227  0.390  0.366  0.379  0.203  0.259  0.379  0.279  0.128  0.149  0.029  0.039  0.019 -0.021 -0.047  0.021 -0.007  0.030  0.061  0.090  0.083  0.102  0.024  0.142  0.208  0.144  0.260  0.334  0.147  0.051  0.161  0.176  0.048  0.060  0.142  0.103  0.074  0.091  0.103  0.080  0.044  0.055  0.063  0.022  0.041  0.001  0.012 -0.022  0.002 -0.011 -0.007 -0.042 -0.039 -0.050 -0.005 -0.023 -0.073 -0.060 -0.015 -0.083 -0.121 -0.216 -0.287 -0.109 -0.071 -0.181 -0.231 -0.210 -0.252 -0.293 -0.253 -0.258 -0.283 -0.291 -0.325 -0.266 -0.184 -0.126 -0.079 -0.058 -0.028 -0.035 -0.024 -0.018 -0.066 -0.050 -0.093 -0.148 -0.214 -0.230 -0.181 -0.150  0.016 -0.006 -0.013 -0.037 -0.036 -0.055  0.024  0.045  0.030  0.046  0.090  0.055  0.009  0.034  0.024 -0.054 -0.089 -0.095 -0.137 -0.179 -0.208 -0.200 -0.205 -0.252 -0.236 -0.217 -0.313 -0.341 -0.156 -0.041  0.240  0.158  0.130  0.085  0.090  0.015  0.133  0.080  0.125  0.110  0.093  0.085  0.074  0.079  0.041  0.048  0.013  0.040  0.099  0.110  0.102  0.108  0.121  0.137  0.080  0.105  0.088  0.093  0.095  0.159  0.165  0.226  0.246  0.297  0.298  0.301  0.291  0.202  0.232  0.322  0.253  0.159  0.194  0.114  0.018  0.103  0.111  0.015  0.054  0.104  0.056  0.010 -0.011 -0.002 -0.002  0.086  0.087  0.072  0.141  0.206  0.168  0.175  0.253  0.254  0.219  0.264  0.314  0.296  0.275  0.350  0.356  0.302  0.311  0.219  0.240  0.231  0.259  0.270  0.289  0.219 -0.002  0.113  0.095  0.096  0.099  0.084  0.139  0.165  0.120  0.126  0.175  0.160  0.145  0.213  0.235  0.158  0.153  0.247  0.309  0.319  0.371  0.489  0.569  0.610  0.627  0.586  0.571  0.471  0.533  0.414  0.372  0.227  0.275  0.383  0.340  0.332  0.500  0.523  0.438  0.522  0.605  0.539  0.504  0.584  0.593  0.505  0.498  0.539  0.303  0.217  0.167 -0.035 -0.110 -0.116 -0.171 -0.192 -0.233 -0.234 -0.245
 -0.409 -0.432 -0.456 -0.487 -0.498 -0.483 -0.484 -0.463 -0.432 -0.446 -0.422 -0.315 -0.251 -0.254 -0.110  0.024  0.096  0.361  0.553  0.639  0.707  0.752  0.753  0.690  0.632  0.489  0.404  0.292  0.096 -0.010 -0.014  0.090  0.065 -0.011  0.035  0.087  0.194  0.371  0.513  0.569  0.633  0.710  0.768  0.869  0.859  0.937  1.000  0.940  0.906  0.836  0.740  0.642  0.496  0.369  0.158  0.023 -0.005  0.024  0.035  0.038  0.097  0.260  0.496  0.632  0.763  0.810  0.855  0.832  0.804  0.799  0.792  0.713  0.633  0.504  0.408  0.516  0.419  0.381  0.371  0.471  0.518  0.426  0.436  0.508  0.513  0.449  0.397  0.418  0.387  0.317  0.296  0.322  0.281  0.204  0.215  0.196  0.243  0.246  0.347  0.370  0.439  0.479  0.505  0.534  0.477  0.349  0.205  0.220  0.392  0.352  0.372  0.174  0.222  0.354  0.253  0.090  0.106 -0.006  0.027  0.010 -0.002 -0.030  0.050  0.028  0.062  0.089  0.126  0.103  0.131  0.018  0.115  0.159  0.093  0.221  0.303  0.108  0.004  0.118  0.146  0.008  0.014  0.114  0.083  0.051  0.071  0.086  0.065  0.031  0.046  0.056  0.018  0.042 -0.004  0.006 -0.031 -0.006 -0.018 -0.019 -0.050 -0.050 -0.055 -0.007 -0.007 -0.064 -0.040  0.007 -0.067 -0.112 -0.229 -0.286 -0.115 -0.063 -0.174 -0.248 -0.208 -0.261 -0.312 -0.266 -0.275 -0.304 -0.301 -0.321 -0.252 -0.163 -0.105 -0.059 -0.033 -0.020 -0.017 -0.006 -0.004 -0.053 -0.024 -0.069 -0.127 -0.193 -0.212 -0.170 -0.141  0.013 -0.011 -0.020 -0.047 -0.053 -0.073 -0.011  0.026  0.008  0.027  0.074  0.030 -0.016  0.013 -0.005 -0.087 -0.116 -0.120 -0.167 -0.208 -0.231 -0.219 -0.229 -0.279 -0.254 -0.234 -0.336 -0.347 -0.138 -0.039  0.255  0.148  0.110  0.076  0.079  0.016  0.151  0.080  0.131  0.104  0.093  0.084  0.078  0.084  0.049  0.059  0.030  0.061  0.123  0.143  0.132  0.127  0.136  0.149  0.084  0.123  0.099  0.105  0.106  0.178  0.185  0.245  0.268  0.309  0.318  0.312  0.317  0.224  0.251  0.354  0.285  0.187  0.225  0.138  0.038  0.122  0.140  0.041  0.055  0.106  0.070  0.018  0.015  0.015  0.004  0.113  0.126  0.110  0.184  0.257  0.223  0.229  0.311  0.314  0.280  0.326  0.377  0.356  0.338  0.411  0.415  0.359  0.367  0.275  0.289  0.276  0.301  0.306  0.318  0.249  0.036  0.162  0.140  0.139  0.143  0.124  0.184  0.217  0.166  0.159  0.211  0.198  0.173  0.245  0.274  0.199  0.190  0.281  0.331  0.346  0.406  0.523  0.608  0.640  0.665  0.608  0.594  0.474  0.537  0.412  0.383  0.239  0.300  0.420  0.395  0.386  0.550  0.586  0.512  0.590  0.676  0.620  0.586  0.659  0.673  0.589  0.571  0.612  0.358  0.260  0.208 -0.005 -0.103 -0.114 -0.171 -0.200 -0.253 -0.250 -0.259
 -0.452 -0.475 -0.498 -0.532 -0.540 -0.521 -0.522 -0.501 -0.467 -0.475 -0.452 -0.340 -0.276 -0.274 -0.122  0.030  0.115  0.397  0.609  0.714  0.787  0.825  0.818  0.748  0.673  0.519  0.426  0.289  0.071 -0.040 -0.061  0.049  0.042 -0.048 -0.005  0.064  0.166  0.369  0.539  0.593  0.678  0.747  0.800  0.871  0.882  0.905  0.940  1.000  0.949  0.883  0.777  0.678  0.523  0.392  0.183  0.052  0.031  0.070  0.081  0.083  0.121  0.289  0.531  0.669  0.802  0.855  0.907  0.898  0.882  0.869  0.853  0.765  0.670  0.528  0.445  0.560  0.461  0.418  0.407  0.513  0.569  0.467  0.470  0.546  0.559  0.492  0.425  0.449  0.427  0.347  0.323  0.356  0.321  0.234  0.245  0.230  0.280  0.289  0.393  0.424  0.500  0.541  0.563  0.589  0.516  0.376  0.217  0.234  0.425  0.390  0.416  0.204  0.257  0.407  0.302  0.121  0.133  0.012  0.050  0.029  0.012 -0.015  0.056  0.040  0.083  0.110  0.133  0.107  0.131  0.026  0.137  0.186  0.122  0.261  0.350  0.143  0.021  0.138  0.166  0.024  0.029  0.128  0.108  0.084  0.100  0.119  0.104  0.068  0.081  0.093  0.058  0.080  0.039  0.051  0.011  0.036  0.023  0.019 -0.022 -0.025 -0.030  0.006  0.001 -0.072 -0.054  0.002 -0.064 -0.099 -0.214 -0.279 -0.125 -0.093 -0.199 -0.263 -0.239 -0.283 -0.340 -0.289 -0.301 -0.323 -0.316 -0.322 -0.248 -0.148 -0.088 -0.042 -0.020 -0.012 -0.004  0.020  0.020 -0.031 -0.013 -0.053 -0.108 -0.177 -0.197 -0.156 -0.116  0.047  0.023  0.013 -0.011 -0.017 -0.050  0.005  0.035  0.019  0.038  0.093  0.051 -0.011  0.016  0.010 -0.084 -0.127 -0.128 -0.172 -0.223 -0.250 -0.233 -0.245 -0.300 -0.274 -0.250 -0.357 -0.363 -0.139 -0.044  0.275  0.161  0.106  0.058  0.067  0.013  0.170  0.109  0.174  0.151  0.140  0.127  0.125  0.133  0.095  0.106  0.071  0.090  0.137  0.152  0.134  0.133  0.154  0.176  0.092  0.143  0.127  0.146  0.152  0.225  0.233  0.292  0.321  0.365  0.368  0.350  0.352  0.241  0.261  0.368  0.289  0.183  0.220  0.110  0.009  0.099  0.101 -0.015  0.019  0.101  0.064  0.015 -0.023 -0.008 -0.001  0.101  0.117  0.103  0.185  0.262  0.230  0.242  0.330  0.330  0.297  0.352  0.402  0.382  0.366  0.443  0.446  0.388  0.399  0.293  0.310  0.305  0.332  0.338  0.351  0.266  0.040  0.185  0.165  0.157  0.162  0.144  0.212  0.247  0.199  0.199  0.251  0.231  0.209  0.277  0.300  0.215  0.210  0.310  0.367  0.398  0.459  0.591  0.680  0.711  0.727  0.657  0.630  0.493  0.545  0.405  0.377  0.231  0.297  0.418  0.397  0.394  0.571  0.610  0.538  0.631  0.721  0.663  0.633  0.716  0.727  0.641  0.629  0.665  0.374  0.262  0.195 -0.034 -0.135 -0.153 -0.218 -0.239 -0.291 -0.298 -0.311
 -0.444 -0.467 -0.493 -0.525 -0.537 -0.526 -0.521 -0.492 -0.461 -0.469 -0.431 -0.316 -0.266 -0.263 -0.097  0.034  0.104  0.359  0.577  0.683  0.761  0.796  0.814  0.739  0.683  0.524  0.435  0.315  0.084 -0.033 -0.045  0.082  0.068 -0.028  0.026  0.104  0.206  0.429  0.610  0.660  0.749  0.808  0.839  0.881  0.833  0.844  0.906  0.949  1.000  0.942  0.843  0.744  0.583  0.438  0.223  0.081  0.047  0.086  0.106  0.106  0.151  0.357  0.604  0.743  0.870  0.914  0.925  0.884  0.840  0.823  0.832  0.744  0.663  0.522  0.430  0.536  0.428  0.379  0.364  0.481  0.536  0.427  0.435  0.519  0.528  0.450  0.391  0.422  0.391  0.305  0.292  0.326  0.283  0.196  0.216  0.198  0.252  0.259  0.362  0.389  0.461  0.510  0.544  0.591  0.536  0.413  0.248  0.257  0.443  0.384  0.400  0.177  0.227  0.370  0.266  0.088  0.099 -0.013  0.061  0.036  0.026 -0.002  0.077  0.058  0.097  0.128  0.146  0.117  0.146  0.016  0.105  0.147  0.074  0.213  0.294  0.081 -0.035  0.082  0.106 -0.035 -0.026  0.070  0.051  0.032  0.050  0.073  0.059  0.028  0.051  0.067  0.034  0.054  0.003  0.009 -0.033 -0.013 -0.027 -0.035 -0.067 -0.073 -0.064 -0.004 -0.004 -0.070 -0.047  0.013 -0.061 -0.107 -0.230 -0.311 -0.142 -0.075 -0.193 -0.258 -0.231 -0.298 -0.351 -0.302 -0.310 -0.338 -0.335 -0.349 -0.271 -0.167 -0.100 -0.046 -0.018 -0.003 -0.001  0.013  0.011 -0.046 -0.015 -0.058 -0.117 -0.195 -0.220 -0.178 -0.141  0.042  0.004 -0.021 -0.050 -0.067 -0.081 -0.034 -0.005 -0.029 -0.009  0.055  0.014 -0.056 -0.024 -0.021 -0.117 -0.168 -0.157 -0.188 -0.246 -0.271 -0.238 -0.243 -0.308 -0.275 -0.240 -0.358 -0.375 -0.144 -0.036  0.288  0.163  0.099  0.052  0.070  0.014  0.164  0.084  0.135  0.097  0.087  0.073  0.078  0.090  0.058  0.075  0.049  0.079  0.134  0.150  0.127  0.115  0.135  0.157  0.069  0.129  0.102  0.116  0.118  0.187  0.191  0.245  0.276  0.315  0.331  0.323  0.346  0.257  0.292  0.403  0.333  0.221  0.255  0.127  0.008  0.094  0.095 -0.018  0.028  0.111  0.085  0.037 -0.005  0.006  0.011  0.129  0.143  0.124  0.210  0.289  0.251  0.259  0.348  0.353  0.314  0.361  0.415  0.389  0.361  0.441  0.447  0.378  0.388  0.288  0.303  0.297  0.321  0.337  0.347  0.280  0.060  0.199  0.186  0.176  0.174  0.150  0.211  0.249  0.203  0.190  0.237  0.227  0.188  0.252  0.292  0.212  0.204  0.295  0.353  0.385  0.437  0.559  0.655  0.687  0.728  0.665  0.658  0.536  0.598  0.470  0.452  0.306  0.366  0.492  0.473  0.462  0.632  0.670  0.598  0.676  0.760  0.704  0.666  0.736  0.748  0.659  0.632  0.666  0.384  0.260  0.198 -0.037 -0.140 -0.154 -0.220 -0.243 -0.290 -0.295 -0.309
 -0.429 -0.450 -0.475 -0.503 -0.516 -0.508 -0.499 -0.466 -0.434 -0.442 -0.398 -0.285 -0.241 -0.244 -0.073  0.042  0.097  0.313  0.532  0.641  0.728  0.771  0.811  0.742  0.705  0.551  0.472  0.366  0.115 -0.013 -0.022  0.124  0.105  0.001  0.063  0.152  0.247  0.501  0.701  0.747  0.842  0.872  0.861  0.856  0.789  0.782  0.836  0.883  0.942  1.000  0.917  0.818  0.644  0.478  0.257  0.110  0.065  0.112  0.133  0.138  0.179  0.414  0.672  0.798  0.902  0.915  0.895  0.846  0.792  0.787  0.812  0.731  0.666  0.530  0.435  0.531  0.418  0.364  0.344  0.466  0.516  0.399  0.408  0.493  0.497  0.409  0.353  0.384  0.345  0.257  0.251  0.287  0.238  0.154  0.181  0.161  0.217  0.220  0.320  0.348  0.421  0.480  0.531  0.595  0.562  0.457  0.296  0.309  0.487  0.411  0.412  0.186  0.236  0.369  0.268  0.091  0.099 -0.035  0.068  0.027  0.012 -0.016  0.071  0.051  0.085  0.125  0.146  0.126  0.163  0.020  0.112  0.145  0.063  0.199  0.264  0.049 -0.058  0.052  0.061 -0.072 -0.056  0.024  0.010 -0.005  0.011  0.045  0.033  0.005  0.037  0.057  0.024  0.037 -0.020 -0.019 -0.063 -0.049 -0.064 -0.074 -0.101 -0.109 -0.091 -0.015 -0.015 -0.074 -0.049  0.018 -0.066 -0.120 -0.249 -0.347 -0.165 -0.071 -0.205 -0.266 -0.243 -0.321 -0.360 -0.309 -0.316 -0.352 -0.350 -0.372 -0.291 -0.185 -0.109 -0.047 -0.017  0.009  0.006  0.016  0.018 -0.047 -0.012 -0.062 -0.124 -0.210 -0.240 -0.199 -0.161  0.037 -0.010 -0.043 -0.076 -0.100 -0.096 -0.049 -0.024 -0.063 -0.051  0.014 -0.016 -0.088 -0.063 -0.052 -0.138 -0.198 -0.189 -0.201 -0.255 -0.290 -0.247 -0.239 -0.309 -0.277 -0.233 -0.355 -0.384 -0.157 -0.031  0.293  0.166  0.114  0.066  0.084  0.022  0.157  0.066  0.104  0.057  0.043  0.027  0.040  0.055  0.029  0.047  0.028  0.067  0.124  0.138  0.112  0.094  0.114  0.144  0.052  0.122  0.093  0.098  0.100  0.154  0.149  0.195  0.229  0.273  0.300  0.306  0.339  0.268  0.326  0.435  0.370  0.250  0.281  0.135 -0.004  0.069  0.075 -0.038  0.020  0.107  0.090  0.057 -0.001  0.008  0.007  0.142  0.151  0.120  0.208  0.292  0.245  0.248  0.341  0.348  0.299  0.343  0.403  0.370  0.328  0.414  0.426  0.346  0.353  0.261  0.279  0.270  0.294  0.319  0.334  0.275  0.057  0.188  0.187  0.171  0.167  0.140  0.191  0.228  0.187  0.167  0.208  0.207  0.158  0.219  0.263  0.191  0.184  0.267  0.330  0.360  0.403  0.520  0.626  0.671  0.731  0.682  0.694  0.591  0.662  0.546  0.531  0.397  0.442  0.559  0.540  0.524  0.684  0.713  0.639  0.704  0.778  0.719  0.669  0.727  0.740  0.647  0.605  0.633  0.367  0.228  0.180 -0.059 -0.155 -0.162 -0.224 -0.246 -0.291 -0.299 -0.315
 -0.371 -0.391 -0.417 -0.445 -0.461 -0.458 -0.451 -0.411 -0.373 -0.381 -0.343 -0.219 -0.166 -0.191 -0.035  0.060  0.099  0.229  0.435  0.527  0.613  0.663  0.720  0.661  0.646  0.501  0.454  0.382  0.138  0.024  0.022  0.174  0.162  0.062  0.125  0.219  0.297  0.543  0.731  0.797  0.861  0.858  0.769  0.755  0.692  0.684  0.740  0.777  0.843  0.917  1.000  0.912  0.737  0.559  0.334  0.174  0.103  0.139  0.149  0.153  0.196  0.489  0.748  0.858  0.905  0.856  0.810  0.743  0.677  0.679  0.721  0.648  0.602  0.489  0.405  0.475  0.354  0.289  0.270  0.389  0.431  0.326  0.342  0.425  0.422  0.321  0.275  0.308  0.257  0.174  0.179  0.215  0.159  0.092  0.127  0.106  0.156  0.152  0.241  0.257  0.318  0.375  0.434  0.515  0.512  0.430  0.275  0.290  0.449  0.359  0.338  0.121  0.175  0.289  0.193  0.036  0.028 -0.059  0.066  0.028  0.049  0.028  0.127  0.112  0.134  0.184  0.212  0.183  0.231  0.068  0.080  0.077  0.010  0.117  0.154 -0.057 -0.148 -0.045 -0.038 -0.166 -0.144 -0.068 -0.071 -0.077 -0.058 -0.029 -0.035 -0.040 -0.004  0.009 -0.001  0.003 -0.058 -0.065 -0.108 -0.101 -0.118 -0.142 -0.165 -0.184 -0.151 -0.070 -0.068 -0.108 -0.079 -0.014 -0.098 -0.155 -0.275 -0.364 -0.214 -0.070 -0.199 -0.259 -0.243 -0.351 -0.359 -0.309 -0.302 -0.334 -0.353 -0.386 -0.314 -0.219 -0.143 -0.077 -0.033 -0.007 -0.003 -0.005 -0.016 -0.069 -0.031 -0.090 -0.148 -0.229 -0.256 -0.202 -0.163  0.029 -0.033 -0.082 -0.112 -0.148 -0.113 -0.098 -0.093 -0.144 -0.125 -0.069 -0.083 -0.153 -0.148 -0.128 -0.181 -0.258 -0.249 -0.226 -0.276 -0.318 -0.258 -0.237 -0.312 -0.277 -0.220 -0.342 -0.376 -0.153 -0.023  0.291  0.139  0.113  0.048  0.067 -0.015  0.093  0.002  0.012 -0.041 -0.041 -0.051 -0.028 -0.009 -0.020  0.001 -0.001  0.049  0.110  0.128  0.102  0.083  0.100  0.127  0.038  0.102  0.062  0.054  0.051  0.083  0.068  0.106  0.133  0.164  0.198  0.216  0.261  0.222  0.310  0.430  0.369  0.267  0.319  0.199  0.044  0.080  0.085 -0.009  0.058  0.122  0.115  0.075 -0.005 -0.001 -0.007  0.126  0.134  0.086  0.165  0.252  0.206  0.202  0.288  0.300  0.252  0.285  0.351  0.312  0.256  0.347  0.370  0.280  0.281  0.210  0.230  0.215  0.234  0.276  0.288  0.264  0.044  0.149  0.157  0.130  0.123  0.092  0.132  0.169  0.131  0.104  0.139  0.158  0.102  0.153  0.212  0.162  0.160  0.227  0.271  0.291  0.326  0.421  0.521  0.571  0.643  0.612  0.654  0.575  0.665  0.575  0.598  0.470  0.490  0.619  0.596  0.548  0.684  0.712  0.625  0.656  0.723  0.669  0.603  0.642  0.667  0.573  0.503  0.529  0.304  0.167  0.135 -0.082 -0.165 -0.160 -0.213 -0.232 -0.278 -0.290 -0.300
 -0.334 -0.354 -0.378 -0.408 -0.425 -0.422 -0.422 -0.391 -0.348 -0.370 -0.344 -0.210 -0.149 -0.194 -0.047  0.060  0.077  0.169  0.365  0.451  0.535  0.576  0.644  0.597  0.591  0.459  0.429  0.372  0.149  0.051  0.053  0.183  0.178  0.098  0.150  0.225  0.325  0.545  0.726  0.855  0.850  0.780  0.677  0.651  0.590  0.583  0.642  0.678  0.744  0.818  0.912  1.000  0.858  0.708  0.455  0.264  0.160  0.182  0.154  0.159  0.172  0.496  0.755  0.831  0.832  0.770  0.720  0.652  0.588  0.589  0.636  0.576  0.543  0.450  0.391  0.438  0.324  0.256  0.235  0.342  0.361  0.266  0.295  0.369  0.366  0.262  0.218  0.250  0.198  0.121  0.132  0.173  0.118  0.062  0.102  0.080  0.124  0.125  0.195  0.203  0.256  0.307  0.367  0.452  0.456  0.383  0.255  0.296  0.427  0.346  0.305  0.110  0.163  0.257  0.177  0.035  0.011 -0.108  0.028 -0.021  0.014  0.005  0.107  0.115  0.139  0.193  0.229  0.209  0.295  0.149  0.129  0.061  0.008  0.091  0.102 -0.092 -0.167 -0.083 -0.094 -0.200 -0.177 -0.120 -0.101 -0.106 -0.092 -0.047 -0.044 -0.045 -0.002  0.015  0.010  0.002 -0.054 -0.066 -0.107 -0.105 -0.126 -0.158 -0.179 -0.208 -0.180 -0.123 -0.112 -0.149 -0.114 -0.039 -0.123 -0.176 -0.306 -0.377 -0.274 -0.104 -0.229 -0.283 -0.255 -0.353 -0.327 -0.277 -0.267 -0.310 -0.338 -0.375 -0.300 -0.210 -0.132 -0.065 -0.022 -0.004  0.008  0.008 -0.009 -0.055 -0.013 -0.078 -0.136 -0.217 -0.249 -0.201 -0.158  0.025 -0.030 -0.097 -0.124 -0.166 -0.114 -0.122 -0.136 -0.211 -0.210 -0.179 -0.166 -0.219 -0.254 -0.236 -0.234 -0.313 -0.335 -0.273 -0.294 -0.356 -0.292 -0.243 -0.314 -0.295 -0.227 -0.323 -0.375 -0.190 -0.050  0.230  0.098  0.098  0.035  0.031 -0.065  0.031 -0.041 -0.035 -0.079 -0.068 -0.071 -0.043 -0.021 -0.026  0.000  0.010  0.057  0.128  0.141  0.112  0.095  0.112  0.131  0.030  0.075  0.042  0.032  0.035  0.061  0.042  0.068  0.086  0.111  0.141  0.160  0.191  0.153  0.259  0.377  0.336  0.254  0.298  0.197  0.064  0.108  0.141  0.008  0.045  0.118  0.134  0.113 -0.015 -0.019 -0.039  0.084  0.094  0.046  0.115  0.204  0.164  0.155  0.239  0.251  0.207  0.244  0.311  0.270  0.219  0.317  0.337  0.250  0.272  0.208  0.220  0.208  0.214  0.252  0.256  0.238  0.052  0.143  0.151  0.107  0.090  0.063  0.095  0.139  0.114  0.083  0.116  0.150  0.093  0.136  0.198  0.172  0.179  0.215  0.209  0.241  0.276  0.354  0.446  0.498  0.569  0.555  0.614  0.541  0.626  0.551  0.605  0.516  0.505  0.618  0.612  0.548  0.655  0.685  0.605  0.622  0.679  0.620  0.553  0.586  0.606  0.512  0.448  0.473  0.296  0.159  0.138 -0.067 -0.135 -0.123 -0.171 -0.190 -0.249 -0.265 -0.273
 -0.240 -0.260 -0.285 -0.313 -0.335 -0.345 -0.349 -0.316 -0.294 -0.330 -0.308 -0.193 -0.154 -0.197 -0.058  0.033  0.012  0.066  0.239  0.320  0.399  0.438  0.506  0.473  0.479  0.378  0.368  0.324  0.143  0.068  0.066  0.168  0.169  0.104  0.141  0.199  0.343  0.485  0.603  0.729  0.688  0.635  0.537  0.509  0.453  0.447  0.496  0.523  0.583  0.644  0.737  0.858  1.000  0.855  0.620  0.375  0.249  0.247  0.207  0.186  0.171  0.488  0.683  0.699  0.676  0.615  0.568  0.502  0.446  0.451  0.499  0.457  0.442  0.374  0.337  0.361  0.264  0.192  0.175  0.271  0.283  0.197  0.228  0.300  0.284  0.168  0.137  0.176  0.119  0.044  0.068  0.107  0.059  0.018  0.064  0.050  0.088  0.077  0.117  0.117  0.154  0.199  0.252  0.330  0.338  0.290  0.190  0.233  0.337  0.269  0.217  0.052  0.108  0.182  0.119  0.008 -0.031 -0.096  0.035 -0.005  0.024  0.031  0.123  0.129  0.159  0.202  0.204  0.171  0.268  0.163  0.095  0.028 -0.014  0.045  0.037 -0.141 -0.200 -0.135 -0.157 -0.251 -0.223 -0.182 -0.153 -0.134 -0.124 -0.088 -0.075 -0.059 -0.018 -0.006 -0.001 -0.013 -0.061 -0.074 -0.107 -0.108 -0.127 -0.159 -0.172 -0.211 -0.185 -0.154 -0.142 -0.168 -0.142 -0.078 -0.138 -0.179 -0.282 -0.335 -0.265 -0.084 -0.203 -0.239 -0.201 -0.306 -0.286 -0.255 -0.242 -0.267 -0.301 -0.330 -0.269 -0.191 -0.123 -0.062 -0.019  0.008  0.018  0.007 -0.011 -0.054 -0.018 -0.073 -0.114 -0.191 -0.223 -0.170 -0.129  0.035 -0.020 -0.098 -0.120 -0.167 -0.111 -0.136 -0.182 -0.251 -0.244 -0.208 -0.179 -0.246 -0.287 -0.246 -0.242 -0.333 -0.341 -0.266 -0.295 -0.351 -0.272 -0.228 -0.289 -0.265 -0.197 -0.263 -0.325 -0.184 -0.028  0.191  0.079  0.095  0.019  0.015 -0.099 -0.023 -0.094 -0.087 -0.117 -0.096 -0.095 -0.067 -0.046 -0.043 -0.021 -0.002  0.033  0.119  0.129  0.101  0.100  0.119  0.115  0.026  0.037  0.015  0.001 -0.002  0.026  0.004  0.009  0.016  0.032  0.046  0.061  0.100  0.084  0.185  0.283  0.274  0.229  0.251  0.167  0.058  0.092  0.102 -0.038  0.036  0.114  0.164  0.147 -0.014 -0.023 -0.035  0.050  0.056  0.010  0.059  0.131  0.096  0.077  0.145  0.159  0.121  0.146  0.206  0.170  0.127  0.213  0.229  0.167  0.202  0.133  0.137  0.121  0.121  0.174  0.190  0.193  0.036  0.104  0.118  0.065  0.040  0.027  0.040  0.078  0.082  0.059  0.075  0.115  0.059  0.089  0.152  0.141  0.159  0.177  0.118  0.164  0.196  0.244  0.323  0.366  0.432  0.431  0.509  0.457  0.526  0.480  0.562  0.457  0.428  0.546  0.526  0.437  0.537  0.572  0.488  0.492  0.541  0.488  0.429  0.457  0.469  0.393  0.349  0.365  0.221  0.123  0.101 -0.062 -0.110 -0.103 -0.140 -0.154 -0.199 -0.213 -0.220
 -0.197 -0.216 -0.237 -0.265 -0.285 -0.295 -0.300 -0.285 -0.275 -0.315 -0.298 -0.202 -0.171 -0.196 -0.059  0.021 -0.030  0.055  0.190  0.258  0.317  0.332  0.374  0.335  0.328  0.247  0.233  0.187  0.061  0.024  0.016  0.068  0.090  0.056  0.071  0.102  0.260  0.341  0.420  0.529  0.498  0.439  0.370  0.356  0.317  0.317  0.369  0.392  0.438  0.478  0.559  0.708  0.855  1.000  0.737  0.472  0.284  0.233  0.162  0.091  0.071  0.388  0.538  0.551  0.530  0.479  0.449  0.392  0.354  0.347  0.374  0.328  0.310  0.249  0.229  0.248  0.177  0.121  0.117  0.198  0.206  0.139  0.169  0.232  0.220  0.130  0.111  0.147  0.098  0.048  0.075  0.094  0.063  0.055  0.083  0.056  0.077  0.063  0.093  0.093  0.115  0.142  0.168  0.227  0.217  0.165  0.083  0.117  0.200  0.157  0.119 -0.012  0.036  0.102  0.061 -0.021 -0.051 -0.093  0.019 -0.019  0.015  0.016  0.072  0.080  0.110  0.137  0.128  0.101  0.197  0.134  0.056 -0.005 -0.033  0.012  0.017 -0.117 -0.164 -0.113 -0.125 -0.203 -0.180 -0.136 -0.109 -0.075 -0.066 -0.045 -0.032 -0.011  0.017  0.023  0.028  0.018 -0.016 -0.031 -0.058 -0.059 -0.078 -0.106 -0.119 -0.157 -0.153 -0.163 -0.157 -0.183 -0.157 -0.095 -0.142 -0.161 -0.236 -0.241 -0.219 -0.081 -0.166 -0.206 -0.158 -0.228 -0.210 -0.176 -0.160 -0.183 -0.220 -0.236 -0.193 -0.125 -0.075 -0.027  0.017  0.033  0.048  0.038  0.008 -0.021  0.016 -0.022 -0.047 -0.110 -0.146 -0.123 -0.086  0.011 -0.013 -0.075 -0.085 -0.117 -0.085 -0.117 -0.154 -0.202 -0.198 -0.160 -0.135 -0.199 -0.229 -0.184 -0.189 -0.271 -0.270 -0.205 -0.239 -0.285 -0.209 -0.169 -0.224 -0.212 -0.151 -0.191 -0.240 -0.141 -0.035  0.128  0.038  0.034 -0.018 -0.034 -0.132 -0.068 -0.112 -0.085 -0.089 -0.061 -0.053 -0.029 -0.011 -0.009  0.019  0.039  0.051  0.131  0.143  0.119  0.122  0.141  0.119  0.041  0.036  0.025  0.011  0.010  0.038  0.025  0.024  0.018  0.024  0.014  0.006  0.034  0.004  0.071  0.161  0.161  0.139  0.165  0.112  0.059  0.087  0.076 -0.045  0.021  0.092  0.141  0.120 -0.032 -0.041 -0.038  0.016  0.022 -0.012  0.024  0.085  0.061  0.036  0.092  0.104  0.083  0.105  0.149  0.125  0.110  0.172  0.179  0.146  0.186  0.144  0.136  0.113  0.112  0.135  0.146  0.130  0.024  0.075  0.074  0.025  0.003 -0.003  0.014  0.054  0.059  0.052  0.077  0.113  0.078  0.103  0.144  0.109  0.124  0.150  0.096  0.142  0.162  0.197  0.247  0.270  0.315  0.297  0.360  0.289  0.340  0.294  0.383  0.309  0.290  0.397  0.397  0.312  0.386  0.431  0.372  0.368  0.410  0.375  0.331  0.356  0.367  0.310  0.284  0.307  0.198  0.124  0.113 -0.007 -0.045 -0.041 -0.074 -0.081 -0.121 -0.138 -0.148
 -0.182 -0.192 -0.207 -0.217 -0.229 -0.244 -0.231 -0.217 -0.224 -0.247 -0.223 -0.170 -0.171 -0.177 -0.039 -0.004 -0.044 -0.010  0.089  0.111  0.131  0.140  0.169  0.141  0.137  0.076  0.076  0.044 -0.035 -0.043 -0.054 -0.023  0.011 -0.010 -0.003  0.034  0.138  0.190  0.255  0.313  0.313  0.248  0.183  0.158  0.131  0.128  0.158  0.183  0.223  0.257  0.334  0.455  0.620  0.737  1.000  0.791  0.561  0.445  0.355  0.192  0.077  0.389  0.409  0.353  0.309  0.265  0.240  0.185  0.170  0.166  0.180  0.156  0.147  0.095  0.107  0.112  0.054  0.003  0.014  0.078  0.086  0.028  0.048  0.101  0.091  0.022  0.014  0.044  0.013 -0.014  0.032  0.037  0.034  0.067  0.083  0.063  0.059  0.031  0.012 -0.008 -0.008  0.001  0.001  0.050  0.042  0.012 -0.059 -0.038  0.022 -0.007 -0.045 -0.131 -0.082 -0.025 -0.035 -0.072 -0.120 -0.059  0.089  0.035  0.055  0.070  0.086  0.083  0.149  0.140  0.089  0.037  0.056  0.092 -0.030 -0.059 -0.082 -0.063 -0.055 -0.137 -0.159 -0.132 -0.134 -0.177 -0.156 -0.141 -0.091 -0.010 -0.002 -0.002  0.017  0.066  0.089  0.078  0.118  0.088  0.061  0.046  0.023  0.005 -0.036 -0.068 -0.090 -0.149 -0.164 -0.218 -0.240 -0.264 -0.257 -0.189 -0.228 -0.210 -0.230 -0.194 -0.175 -0.016  0.009 -0.030 -0.006 -0.103 -0.048 -0.057 -0.067 -0.061 -0.102 -0.102 -0.084 -0.036 -0.008  0.033  0.067  0.104  0.094  0.080  0.074  0.040  0.068  0.055  0.062  0.022 -0.030 -0.052 -0.015 -0.014 -0.011 -0.061 -0.039 -0.062 -0.010 -0.070 -0.143 -0.183 -0.184 -0.159 -0.141 -0.218 -0.237 -0.175 -0.197 -0.279 -0.260 -0.200 -0.242 -0.266 -0.187 -0.156 -0.196 -0.170 -0.119 -0.116 -0.122 -0.073 -0.025  0.059 -0.028 -0.049 -0.103 -0.083 -0.220 -0.166 -0.187 -0.140 -0.112 -0.065 -0.037  0.008  0.033  0.047  0.066  0.064  0.033  0.058  0.063  0.035  0.040  0.064  0.051  0.035  0.074  0.092  0.066  0.062  0.048  0.019 -0.013 -0.046 -0.060 -0.105 -0.133 -0.102 -0.114 -0.054  0.023  0.040  0.063  0.080 -0.000 -0.076 -0.064 -0.078 -0.183 -0.072  0.051  0.133  0.100 -0.103 -0.088 -0.098 -0.090 -0.073 -0.094 -0.074 -0.038 -0.044 -0.065 -0.020  0.004 -0.006  0.009  0.042  0.020  0.029  0.065  0.067  0.053  0.074  0.125  0.092  0.040  0.031  0.029  0.024  0.030 -0.028 -0.021 -0.037 -0.075 -0.097 -0.106 -0.084 -0.043 -0.038 -0.032  0.001  0.042  0.043  0.066  0.085  0.040  0.088  0.116  0.073  0.133  0.101  0.081  0.076  0.085  0.121  0.104  0.163  0.128  0.158  0.145  0.236  0.182  0.153  0.215  0.214  0.139  0.183  0.216  0.170  0.153  0.193  0.176  0.136  0.155  0.178  0.134  0.114  0.168  0.131  0.088  0.105  0.057  0.046  0.045  0.040  0.039  0.021 -0.008 -0.015
 -0.133 -0.141 -0.156 -0.163 -0.187 -0.204 -0.193 -0.159 -0.164 -0.199 -0.170 -0.120 -0.155 -0.176 -0.017  0.011 -0.051 -0.056  0.037  0.060  0.036  0.026  0.030  0.003 -0.013 -0.061 -0.055 -0.084 -0.123 -0.106 -0.124 -0.114 -0.064 -0.076 -0.080 -0.036 -0.005  0.041  0.118  0.149  0.171  0.101  0.044  0.025  0.004 -0.000  0.023  0.052  0.081  0.110  0.174  0.264  0.375  0.472  0.791  1.000  0.851  0.698  0.554  0.311  0.027  0.328  0.313  0.207  0.159  0.119  0.099  0.055  0.064  0.051  0.046  0.030  0.019 -0.022  0.014  0.017 -0.022 -0.065 -0.039  0.003 -0.004 -0.049 -0.020  0.018  0.003 -0.038 -0.019  0.006 -0.023 -0.031  0.033  0.034  0.027  0.096  0.116  0.083  0.065  0.031 -0.012 -0.040 -0.071 -0.074 -0.098 -0.075 -0.096 -0.116 -0.158 -0.151 -0.114 -0.121 -0.143 -0.189 -0.158 -0.099 -0.068 -0.103 -0.156 -0.058  0.065  0.042  0.096  0.138  0.104  0.134  0.212  0.193  0.123  0.062  0.048  0.127 -0.031 -0.097 -0.090 -0.097 -0.085 -0.126 -0.133 -0.135 -0.134 -0.147 -0.139 -0.139 -0.062  0.015  0.016  0.036  0.063  0.108  0.132  0.123  0.168  0.117  0.098  0.086  0.065  0.039 -0.005 -0.039 -0.057 -0.122 -0.126 -0.211 -0.221 -0.271 -0.252 -0.190 -0.203 -0.152 -0.161 -0.092 -0.185 -0.051  0.027  0.020  0.051 -0.038  0.034  0.024  0.015  0.015 -0.053 -0.021 -0.020  0.027  0.037  0.072  0.111  0.108  0.129  0.155  0.134  0.095  0.124  0.119  0.132  0.116  0.058  0.030  0.084 -0.009 -0.007 -0.053 -0.019 -0.043 -0.001 -0.086 -0.143 -0.168 -0.188 -0.172 -0.146 -0.224 -0.242 -0.187 -0.200 -0.265 -0.243 -0.187 -0.223 -0.234 -0.163 -0.148 -0.184 -0.154 -0.109 -0.095 -0.077 -0.035 -0.074 -0.017 -0.108 -0.170 -0.200 -0.203 -0.285 -0.210 -0.209 -0.130 -0.109 -0.048 -0.018  0.045  0.066  0.090  0.101  0.089  0.049  0.023  0.034  0.002  0.001  0.028 -0.004  0.013  0.076  0.126  0.111  0.110  0.056  0.016 -0.022 -0.058 -0.096 -0.152 -0.205 -0.182 -0.189 -0.158 -0.117 -0.082 -0.021 -0.022 -0.072 -0.088 -0.143 -0.172 -0.249 -0.170 -0.027  0.104  0.104 -0.128 -0.113 -0.098 -0.151 -0.127 -0.127 -0.123 -0.107 -0.088 -0.098 -0.083 -0.058 -0.033 -0.026 -0.020 -0.018  0.018  0.018  0.020  0.023  0.020  0.095  0.073  0.041  0.030  0.005 -0.013 -0.034 -0.008 -0.014 -0.033 -0.064 -0.089 -0.094 -0.083 -0.035 -0.024 -0.016  0.008  0.040  0.049  0.063  0.071  0.044  0.087  0.097  0.024  0.088  0.029  0.007 -0.022 -0.038 -0.017 -0.042  0.002 -0.018 -0.011 -0.009  0.077  0.053  0.021  0.038  0.042 -0.001  0.017  0.043  0.019  0.002  0.045  0.041  0.016  0.034  0.061  0.037  0.021  0.077  0.066 -0.000  0.039  0.025  0.015  0.008  0.025  0.036  0.031 -0.005 -0.004
 -0.164 -0.177 -0.194 -0.201 -0.235 -0.255 -0.237 -0.186 -0.196 -0.219 -0.179 -0.130 -0.185 -0.191 -0.015  0.001 -0.055  0.005  0.047  0.054  0.026  0.006 -0.006 -0.039 -0.073 -0.118 -0.117 -0.164 -0.195 -0.170 -0.197 -0.192 -0.131 -0.147 -0.157 -0.097 -0.111 -0.046  0.050  0.080  0.108  0.052  0.017  0.002 -0.009 -0.015 -0.005  0.031  0.047  0.065  0.103  0.160  0.249  0.284  0.561  0.851  1.000  0.878  0.756  0.514  0.184  0.342  0.281  0.158  0.107  0.075  0.066  0.033  0.054  0.032  0.012 -0.003 -0.030 -0.073 -0.015 -0.000 -0.017 -0.042  0.008  0.043  0.020 -0.003  0.033  0.051  0.041  0.023  0.044  0.066  0.050  0.032  0.097  0.105  0.084  0.136  0.166  0.132  0.122  0.102  0.044  0.000 -0.033 -0.055 -0.102 -0.113 -0.165 -0.201 -0.249 -0.227 -0.188 -0.166 -0.182 -0.210 -0.179 -0.111 -0.073 -0.101 -0.162 -0.085  0.061  0.060  0.087  0.160  0.080  0.131  0.208  0.168  0.074  0.023  0.042  0.126  0.008 -0.105 -0.082 -0.089 -0.052 -0.077 -0.085 -0.075 -0.059 -0.069 -0.068 -0.063  0.003  0.051  0.059  0.093  0.112  0.133  0.159  0.159  0.193  0.160  0.137  0.129  0.102  0.077  0.031  0.002 -0.031 -0.082 -0.084 -0.188 -0.185 -0.233 -0.211 -0.176 -0.175 -0.108 -0.124 -0.059 -0.209 -0.144  0.017  0.074  0.081  0.020  0.051  0.039  0.028 -0.015 -0.094 -0.037 -0.015  0.062  0.077  0.112  0.132  0.111  0.154  0.219  0.206  0.182  0.158  0.148  0.158  0.129  0.055  0.069  0.133  0.029  0.007 -0.040 -0.004 -0.016 -0.002 -0.081 -0.133 -0.137 -0.165 -0.144 -0.108 -0.207 -0.243 -0.154 -0.158 -0.259 -0.228 -0.137 -0.191 -0.232 -0.138 -0.117 -0.172 -0.143 -0.076 -0.040 -0.047 -0.032 -0.058 -0.042 -0.078 -0.138 -0.185 -0.189 -0.258 -0.190 -0.174 -0.084 -0.056  0.003  0.032  0.089  0.113  0.128  0.142  0.123  0.069  0.034  0.036  0.016  0.026  0.059  0.048  0.058  0.068  0.118  0.128  0.136  0.090  0.057  0.036 -0.007 -0.047 -0.122 -0.184 -0.167 -0.192 -0.231 -0.192 -0.190 -0.121 -0.099 -0.122 -0.078 -0.149 -0.202 -0.300 -0.198 -0.068  0.108  0.153 -0.092 -0.116 -0.079 -0.141 -0.131 -0.120 -0.125 -0.117 -0.086 -0.090 -0.083 -0.065 -0.025 -0.019 -0.039 -0.016  0.040  0.007 -0.006  0.008  0.002  0.031  0.029  0.060  0.054  0.053  0.006  0.057  0.021  0.031 -0.008 -0.029 -0.061 -0.065 -0.055  0.002  0.013  0.026  0.052  0.084  0.100  0.123  0.128  0.109  0.121  0.129  0.128  0.157  0.070  0.030 -0.028 -0.053 -0.058 -0.095 -0.072 -0.091 -0.096 -0.092 -0.016 -0.042 -0.078 -0.071 -0.063 -0.090 -0.064 -0.034 -0.054 -0.064 -0.015 -0.015 -0.026 -0.002  0.017  0.014  0.024  0.065  0.051  0.027  0.018  0.016  0.019 -0.003  0.004  0.032  0.037 -0.003 -0.002
 -0.122 -0.136 -0.153 -0.163 -0.200 -0.225 -0.214 -0.155 -0.151 -0.193 -0.151 -0.070 -0.125 -0.159  0.009  0.047 -0.022 -0.005  0.064  0.094  0.063  0.046  0.043  0.016 -0.017 -0.064 -0.076 -0.140 -0.197 -0.188 -0.217 -0.207 -0.153 -0.176 -0.181 -0.118 -0.114 -0.016  0.097  0.114  0.162  0.090  0.056  0.036  0.026  0.018  0.024  0.070  0.086  0.112  0.139  0.182  0.247  0.233  0.445  0.698  0.878  1.000  0.888  0.686  0.290  0.353  0.297  0.172  0.131  0.107  0.098  0.072  0.091  0.068  0.052  0.045  0.022 -0.030  0.030  0.046  0.030 -0.001  0.037  0.074  0.041 -0.007  0.027  0.040  0.033  0.015  0.028  0.037  0.013 -0.005  0.041  0.058  0.040  0.077  0.116  0.099  0.086  0.055  0.014  0.004 -0.016 -0.028 -0.061 -0.064 -0.120 -0.136 -0.173 -0.144 -0.106 -0.092 -0.118 -0.153 -0.123 -0.045 -0.018 -0.066 -0.118 -0.106  0.016  0.016  0.056  0.140  0.091  0.140  0.246  0.209  0.110  0.079  0.078  0.140  0.093 -0.048 -0.044 -0.038 -0.017 -0.044 -0.049 -0.061 -0.078 -0.072 -0.077 -0.089 -0.028  0.024  0.022  0.065  0.085  0.095  0.127  0.137  0.157  0.127  0.110  0.106  0.092  0.071  0.044  0.017 -0.017 -0.067 -0.057 -0.150 -0.151 -0.194 -0.177 -0.155 -0.156 -0.094 -0.125 -0.098 -0.228 -0.145 -0.031  0.046  0.017 -0.058 -0.036 -0.038 -0.039 -0.090 -0.163 -0.106 -0.075 -0.009  0.016  0.045  0.059  0.044  0.084  0.152  0.148  0.103  0.081  0.065  0.066  0.044 -0.001  0.061  0.121  0.097  0.065  0.018  0.038  0.007  0.017 -0.051 -0.143 -0.136 -0.160 -0.136 -0.078 -0.186 -0.249 -0.158 -0.150 -0.259 -0.260 -0.173 -0.201 -0.261 -0.198 -0.150 -0.190 -0.188 -0.127 -0.078 -0.086 -0.041 -0.023  0.046 -0.004 -0.065 -0.122 -0.132 -0.227 -0.153 -0.158 -0.054 -0.036  0.000  0.028  0.078  0.093  0.107  0.106  0.086  0.048  0.014  0.013 -0.007  0.001  0.034  0.041  0.026  0.069  0.108  0.117  0.128  0.079  0.039  0.016 -0.016 -0.036 -0.099 -0.149 -0.124 -0.138 -0.178 -0.162 -0.139 -0.061 -0.075 -0.110 -0.073 -0.154 -0.192 -0.314 -0.207 -0.020  0.181  0.257 -0.070 -0.096 -0.041 -0.115 -0.117 -0.097 -0.094 -0.095 -0.074 -0.072 -0.061 -0.045 -0.020 -0.013 -0.006  0.013  0.040  0.033  0.046  0.049  0.036  0.017  0.032  0.069  0.070  0.088  0.088  0.063 -0.027  0.012  0.004 -0.016 -0.036 -0.036 -0.043 -0.003  0.026  0.033  0.022  0.048  0.058  0.062  0.064  0.055  0.098  0.120  0.111  0.142  0.078  0.043  0.006 -0.012 -0.011 -0.043 -0.019 -0.040 -0.061 -0.060  0.004 -0.014 -0.055 -0.053 -0.050 -0.069 -0.036 -0.008 -0.020 -0.021  0.026  0.028  0.016  0.033  0.052  0.055  0.054  0.063  0.015 -0.008 -0.034 -0.055 -0.052 -0.062 -0.070 -0.040 -0.050 -0.098 -0.099
 -0.151 -0.170 -0.196 -0.207 -0.251 -0.282 -0.264 -0.212 -0.226 -0.250 -0.165 -0.096 -0.174 -0.143  0.085  0.077 -0.004  0.027  0.076  0.100  0.083  0.066  0.064  0.035  0.010 -0.034 -0.060 -0.128 -0.198 -0.202 -0.237 -0.211 -0.162 -0.201 -0.201 -0.122 -0.113 -0.010  0.107  0.103  0.167  0.113  0.087  0.059  0.043  0.033  0.035  0.081  0.106  0.133  0.149  0.154  0.207  0.162  0.355  0.554  0.756  0.888  1.000  0.851  0.575  0.484  0.366  0.210  0.163  0.136  0.123  0.094  0.101  0.082  0.070  0.059  0.040 -0.021  0.023  0.043  0.026  0.007  0.053  0.094  0.078  0.032  0.056  0.068  0.057  0.049  0.064  0.064  0.043  0.018  0.062  0.074  0.059  0.081  0.112  0.095  0.082  0.066  0.051  0.044  0.023  0.004 -0.028 -0.027 -0.074 -0.078 -0.136 -0.129 -0.080 -0.081 -0.098 -0.149 -0.124 -0.044 -0.017 -0.068 -0.100 -0.059  0.073  0.076  0.102  0.167  0.102  0.135  0.204  0.187  0.073  0.042  0.024  0.075  0.048 -0.037 -0.049 -0.040 -0.006 -0.038 -0.042 -0.037 -0.042 -0.043 -0.039 -0.051 -0.006  0.036  0.032  0.068  0.084  0.082  0.110  0.122  0.131  0.104  0.085  0.083  0.071  0.049  0.026  0.002 -0.029 -0.079 -0.048 -0.117 -0.118 -0.169 -0.140 -0.091 -0.119 -0.064 -0.096 -0.085 -0.179 -0.114  0.007  0.104  0.053 -0.030 -0.048 -0.044 -0.031 -0.072 -0.141 -0.099 -0.083 -0.019  0.007  0.034  0.048  0.044  0.068  0.118  0.103  0.045  0.061  0.052  0.050  0.023 -0.016  0.033  0.093  0.102  0.061  0.014  0.025 -0.006  0.004 -0.044 -0.102 -0.105 -0.139 -0.083 -0.047 -0.174 -0.195 -0.077 -0.121 -0.236 -0.191 -0.116 -0.172 -0.212 -0.131 -0.094 -0.143 -0.125 -0.060 -0.029 -0.049 -0.004  0.014  0.067  0.063 -0.073 -0.100 -0.107 -0.186 -0.120 -0.148 -0.035 -0.031  0.006  0.025  0.058  0.083  0.089  0.088  0.073  0.049  0.013  0.013 -0.000  0.005  0.031  0.065  0.064  0.092  0.098  0.105  0.099  0.078  0.051  0.041  0.009 -0.012 -0.073 -0.122 -0.079 -0.080 -0.136 -0.127 -0.112 -0.063 -0.096 -0.162 -0.128 -0.191 -0.246 -0.323 -0.181 -0.008  0.176  0.236 -0.070 -0.082 -0.000 -0.054 -0.066 -0.054 -0.036 -0.036 -0.030 -0.040 -0.015  0.005  0.015  0.015  0.026  0.041  0.057  0.045  0.053  0.058  0.044  0.012  0.030  0.061  0.063  0.071  0.061  0.063  0.009  0.034  0.017  0.010 -0.011 -0.013 -0.016  0.024  0.048  0.049  0.040  0.048  0.042  0.058  0.078  0.072  0.104  0.121  0.169  0.196  0.110  0.069  0.036  0.017  0.026 -0.006  0.018 -0.002 -0.025 -0.027  0.027 -0.010 -0.041 -0.021 -0.026 -0.042 -0.002  0.032  0.021  0.021  0.061  0.067  0.053  0.065  0.081  0.083  0.083  0.087  0.036  0.026 -0.024 -0.052 -0.036 -0.048 -0.066 -0.027 -0.024 -0.071 -0.078
 -0.138 -0.151 -0.174 -0.176 -0.203 -0.224 -0.195 -0.164 -0.171 -0.162 -0.077 -0.042 -0.102 -0.040  0.089  0.024 -0.012  0.001  0.032  0.079  0.084  0.064  0.078  0.062  0.053  0.024  0.004 -0.049 -0.119 -0.136 -0.159 -0.129 -0.105 -0.141 -0.133 -0.070 -0.069  0.030  0.131  0.141  0.178  0.122  0.097  0.062  0.051  0.040  0.038  0.083  0.106  0.138  0.153  0.159  0.186  0.091  0.192  0.311  0.514  0.686  0.851  1.000  0.761  0.466  0.382  0.222  0.164  0.137  0.114  0.096  0.086  0.066  0.063  0.061  0.055  0.028  0.064  0.066  0.062  0.039  0.064  0.094  0.059  0.020  0.044  0.043  0.044  0.042  0.038  0.034  0.025 -0.011  0.016  0.046  0.016  0.000  0.045  0.039  0.043  0.039  0.027  0.021  0.024  0.012  0.010  0.011 -0.005  0.013 -0.016 -0.009  0.022  0.016 -0.004 -0.037 -0.027  0.015  0.049  0.011 -0.026 -0.081  0.104  0.091  0.078  0.142  0.084  0.117  0.115  0.149  0.079  0.088  0.099  0.080  0.105  0.012 -0.012 -0.001 -0.012 -0.032 -0.014 -0.021 -0.070 -0.050 -0.032 -0.062 -0.028 -0.034 -0.044  0.025  0.034  0.007  0.048  0.075  0.058  0.021  0.001 -0.001 -0.010 -0.025 -0.033 -0.051 -0.070 -0.098 -0.054 -0.082 -0.076 -0.121 -0.084 -0.046 -0.081 -0.049 -0.102 -0.130 -0.182 -0.121 -0.069  0.078  0.015 -0.035 -0.091 -0.068 -0.051 -0.129 -0.167 -0.149 -0.109 -0.034  0.012  0.045  0.053  0.060  0.074  0.101  0.093  0.037  0.067  0.040  0.018 -0.033 -0.072 -0.009  0.048  0.134  0.060 -0.020 -0.031 -0.064 -0.047 -0.055 -0.080 -0.114 -0.181 -0.142 -0.079 -0.174 -0.219 -0.102 -0.094 -0.206 -0.178 -0.063 -0.090 -0.144 -0.059 -0.002 -0.051 -0.042  0.029  0.030 -0.008  0.040  0.089  0.121  0.094 -0.024 -0.108 -0.098 -0.124 -0.083 -0.109 -0.040 -0.053 -0.040 -0.031 -0.010  0.014  0.016  0.018  0.019  0.035  0.006 -0.005 -0.027 -0.033 -0.010  0.037  0.029  0.033  0.010  0.032  0.029  0.036  0.009  0.002 -0.019 -0.020 -0.052 -0.083 -0.048 -0.039 -0.051 -0.069 -0.051 -0.015 -0.062 -0.086 -0.080 -0.105 -0.084 -0.171 -0.100  0.061  0.195  0.228 -0.081 -0.089 -0.014 -0.037 -0.041 -0.048 -0.026  0.000 -0.008 -0.022  0.011  0.028  0.020  0.023  0.044  0.036  0.022  0.036  0.036  0.014  0.019 -0.045 -0.016  0.022 -0.000  0.010 -0.009  0.047  0.049  0.052  0.051  0.036  0.007 -0.007 -0.010  0.016  0.040  0.022 -0.002  0.013 -0.017 -0.009  0.017  0.075  0.096  0.066  0.093  0.119  0.068  0.049  0.043  0.040  0.053  0.045  0.066  0.062  0.033  0.037  0.078  0.070  0.036  0.050  0.048  0.031  0.057  0.080  0.080  0.077  0.098  0.102  0.096  0.095  0.093  0.101  0.105  0.070  0.022  0.017 -0.064 -0.103 -0.079 -0.081 -0.109 -0.068 -0.077 -0.112 -0.117
 -0.169 -0.181 -0.198 -0.206 -0.226 -0.225 -0.219 -0.214 -0.195 -0.144 -0.085 -0.062 -0.052  0.032  0.107  0.078  0.102  0.068  0.068  0.080  0.109  0.105  0.126  0.110  0.108  0.084  0.070  0.042 -0.030 -0.055 -0.077 -0.028 -0.003 -0.047 -0.035  0.035  0.018  0.099  0.168  0.170  0.190  0.164  0.147  0.116  0.097  0.094  0.097  0.121  0.151  0.179  0.196  0.172  0.171  0.071  0.077  0.027  0.184  0.290  0.575  0.761  1.000  0.657  0.459  0.289  0.225  0.184  0.161  0.141  0.107  0.103  0.114  0.100  0.090  0.069  0.074  0.089  0.081  0.074  0.096  0.127  0.112  0.100  0.112  0.110  0.108  0.110  0.092  0.086  0.088  0.050  0.053  0.072  0.051  0.011  0.031  0.033  0.050  0.062  0.089  0.087  0.105  0.088  0.089  0.083  0.068  0.065  0.017  0.027  0.067  0.057  0.041 -0.004  0.016  0.041  0.032  0.006  0.018  0.015  0.135  0.123  0.097  0.108  0.090  0.078  0.010  0.066  0.057  0.063  0.082  0.021  0.041  0.031  0.012  0.024  0.025 -0.006  0.007  0.048  0.030  0.022  0.043  0.045  0.044  0.005  0.002  0.033  0.024 -0.012  0.006  0.021  0.004 -0.011 -0.023 -0.026 -0.037 -0.039 -0.041 -0.055 -0.086 -0.093 -0.046 -0.038 -0.025 -0.018 -0.012  0.014 -0.036 -0.049 -0.073 -0.132 -0.088 -0.079 -0.043  0.055 -0.038 -0.090 -0.132 -0.114 -0.099 -0.123 -0.129 -0.146 -0.118 -0.082 -0.044 -0.028 -0.024  0.010 -0.015 -0.036 -0.058 -0.085 -0.040 -0.058 -0.073 -0.110 -0.106 -0.073 -0.060  0.086  0.025 -0.019 -0.033 -0.044 -0.064 -0.015  0.008 -0.036 -0.081 -0.048 -0.044 -0.100 -0.098 -0.029 -0.067 -0.130 -0.081 -0.038 -0.080 -0.092 -0.023 -0.006 -0.045 -0.014  0.028 -0.015 -0.053 -0.006  0.085  0.111  0.143  0.122  0.067  0.099  0.030  0.016 -0.023 -0.004 -0.026 -0.023 -0.021 -0.024 -0.001 -0.012 -0.006 -0.003  0.019  0.005  0.004 -0.003 -0.011  0.006  0.092  0.090  0.069  0.000  0.018 -0.006  0.034  0.031  0.048  0.032  0.042  0.032  0.035  0.077  0.079  0.014  0.010 -0.025 -0.025 -0.036 -0.061 -0.044 -0.055 -0.063 -0.076  0.025  0.109  0.150  0.115 -0.021 -0.013  0.031  0.063  0.068  0.035  0.058  0.096  0.072  0.052  0.093  0.105  0.087  0.082  0.100  0.095  0.070  0.074  0.077  0.061  0.066  0.001  0.011  0.016  0.023  0.019 -0.001  0.062  0.067  0.076  0.068  0.069  0.052  0.029  0.032  0.058  0.054  0.043  0.034  0.043  0.017  0.023  0.052  0.053  0.060  0.042  0.132  0.155  0.117  0.108  0.103  0.106  0.116  0.110  0.119  0.113  0.115  0.106  0.129  0.097  0.087  0.129  0.125  0.103  0.132  0.151  0.137  0.131  0.144  0.137  0.121  0.122  0.119  0.107  0.100  0.074  0.041  0.052 -0.034 -0.090 -0.063 -0.057 -0.088 -0.064 -0.057 -0.077 -0.080
 -0.189 -0.203 -0.226 -0.242 -0.270 -0.269 -0.281 -0.251 -0.218 -0.206 -0.173 -0.075 -0.063 -0.080  0.057  0.110  0.056  0.007  0.129  0.181  0.224  0.239  0.274  0.239  0.236  0.158  0.158  0.131  0.003 -0.026 -0.048  0.042  0.090  0.028  0.053  0.154  0.133  0.266  0.384  0.440  0.440  0.385  0.313  0.276  0.219  0.216  0.260  0.289  0.357  0.414  0.489  0.496  0.488  0.388  0.389  0.328  0.342  0.353  0.484  0.466  0.657  1.000  0.807  0.616  0.517  0.423  0.365  0.296  0.252  0.246  0.273  0.239  0.223  0.172  0.161  0.173  0.114  0.070  0.078  0.144  0.152  0.105  0.127  0.170  0.153  0.085  0.089  0.113  0.066  0.012  0.036  0.054  0.013 -0.012  0.020 -0.004  0.029  0.026  0.071  0.061  0.079  0.104  0.125  0.174  0.174  0.148  0.051  0.063  0.136  0.090  0.059 -0.055 -0.024  0.033  0.011 -0.057 -0.071 -0.064  0.106  0.078  0.131  0.141  0.191  0.205  0.175  0.224  0.227  0.206  0.252  0.120  0.033 -0.037 -0.058 -0.038 -0.028 -0.136 -0.159 -0.105 -0.112 -0.178 -0.163 -0.134 -0.111 -0.093 -0.087 -0.066 -0.053 -0.042 -0.013 -0.006  0.021 -0.005 -0.043 -0.059 -0.084 -0.094 -0.115 -0.149 -0.168 -0.192 -0.120 -0.079 -0.050 -0.055 -0.041 -0.007 -0.047 -0.065 -0.122 -0.182 -0.175 -0.054 -0.095 -0.114 -0.141 -0.272 -0.257 -0.225 -0.194 -0.200 -0.231 -0.218 -0.177 -0.124 -0.081 -0.043 -0.000 -0.006  0.008 -0.003 -0.046 -0.056 -0.010 -0.044 -0.065 -0.101 -0.111 -0.073 -0.036  0.057 -0.022 -0.062 -0.079 -0.109 -0.085 -0.108 -0.128 -0.172 -0.179 -0.135 -0.110 -0.176 -0.202 -0.142 -0.153 -0.246 -0.215 -0.131 -0.179 -0.226 -0.135 -0.095 -0.175 -0.151 -0.073 -0.156 -0.202 -0.079 -0.007  0.170  0.069  0.058  0.010  0.034 -0.021  0.011 -0.054 -0.064 -0.121 -0.108 -0.108 -0.079 -0.047 -0.042 -0.024 -0.007  0.015  0.023  0.045  0.033  0.008  0.016  0.080  0.030  0.064  0.011  0.006 -0.022 -0.020 -0.040 -0.025 -0.015 -0.019  0.006  0.010  0.072  0.069  0.073  0.139  0.102  0.080  0.111  0.032 -0.021 -0.036 -0.035 -0.087 -0.001  0.086  0.157  0.111 -0.027 -0.036 -0.009  0.067  0.077  0.044  0.076  0.128  0.113  0.101  0.138  0.155  0.141  0.136  0.168  0.163  0.128  0.141  0.177  0.146  0.122  0.095  0.099  0.070  0.099  0.124  0.138  0.129  0.048  0.103  0.121  0.100  0.091  0.072  0.071  0.096  0.096  0.079  0.079  0.100  0.053  0.059  0.114  0.073  0.056  0.054  0.116  0.143  0.117  0.131  0.171  0.190  0.237  0.218  0.261  0.229  0.267  0.242  0.322  0.256  0.236  0.320  0.317  0.261  0.312  0.344  0.301  0.289  0.324  0.308  0.265  0.270  0.298  0.253  0.196  0.206  0.091  0.001 -0.029 -0.135 -0.155 -0.149 -0.173 -0.167 -0.175 -0.203 -0.195
 -0.310 -0.327 -0.356 -0.375 -0.395 -0.398 -0.390 -0.353 -0.326 -0.330 -0.278 -0.166 -0.166 -0.177 -0.009  0.029 -0.009  0.122  0.277  0.357  0.429  0.446  0.491  0.439  0.430  0.319  0.300  0.248  0.063 -0.001 -0.018  0.103  0.134  0.054  0.095  0.200  0.219  0.408  0.567  0.650  0.665  0.615  0.530  0.502  0.434  0.434  0.496  0.531  0.604  0.672  0.748  0.755  0.683  0.538  0.409  0.313  0.281  0.297  0.366  0.382  0.459  0.807  1.000  0.870  0.783  0.674  0.610  0.529  0.471  0.458  0.489  0.430  0.398  0.325  0.286  0.315  0.225  0.161  0.152  0.251  0.277  0.198  0.221  0.295  0.287  0.188  0.165  0.222  0.176  0.081  0.112  0.157  0.093  0.033  0.088  0.064  0.120  0.114  0.147  0.126  0.169  0.215  0.259  0.333  0.335  0.278  0.157  0.177  0.287  0.218  0.187  0.021  0.062  0.137  0.093 -0.018 -0.038 -0.098  0.091  0.059  0.094  0.092  0.168  0.167  0.150  0.200  0.195  0.162  0.270  0.113  0.039 -0.008 -0.045  0.019  0.038 -0.131 -0.194 -0.121 -0.127 -0.231 -0.211 -0.152 -0.135 -0.111 -0.099 -0.065 -0.056 -0.052 -0.010  0.009  0.011  0.001 -0.057 -0.072 -0.108 -0.116 -0.138 -0.163 -0.178 -0.196 -0.135 -0.090 -0.068 -0.106 -0.077 -0.011 -0.075 -0.103 -0.202 -0.247 -0.198 -0.062 -0.158 -0.201 -0.167 -0.266 -0.308 -0.268 -0.252 -0.284 -0.302 -0.311 -0.250 -0.158 -0.086 -0.022  0.038  0.026  0.050  0.041 -0.004 -0.035  0.028 -0.028 -0.069 -0.146 -0.180 -0.131 -0.088  0.054 -0.020 -0.080 -0.117 -0.159 -0.141 -0.151 -0.162 -0.201 -0.196 -0.119 -0.101 -0.188 -0.199 -0.138 -0.165 -0.271 -0.236 -0.155 -0.219 -0.264 -0.158 -0.128 -0.223 -0.181 -0.099 -0.206 -0.260 -0.092  0.024  0.248  0.131  0.098  0.021  0.024 -0.037  0.036 -0.051 -0.046 -0.099 -0.097 -0.100 -0.066 -0.037 -0.037 -0.012  0.005  0.051  0.082  0.105  0.083  0.060  0.074  0.106  0.048  0.079  0.025  0.024  0.013  0.033  0.010  0.023  0.041  0.052  0.076  0.082  0.139  0.114  0.177  0.272  0.232  0.179  0.214  0.116  0.032  0.052  0.036 -0.051  0.024  0.101  0.158  0.118 -0.013 -0.028 -0.014  0.089  0.101  0.053  0.108  0.183  0.155  0.139  0.200  0.215  0.188  0.202  0.247  0.226  0.185  0.238  0.253  0.187  0.191  0.143  0.151  0.150  0.159  0.209  0.218  0.222  0.072  0.157  0.172  0.126  0.107  0.084  0.100  0.143  0.134  0.108  0.125  0.156  0.097  0.123  0.185  0.162  0.125  0.130  0.161  0.172  0.176  0.243  0.334  0.366  0.434  0.405  0.455  0.400  0.461  0.402  0.477  0.386  0.378  0.492  0.491  0.428  0.519  0.560  0.501  0.506  0.555  0.518  0.466  0.486  0.509  0.439  0.385  0.408  0.223  0.106  0.068 -0.100 -0.144 -0.147 -0.188 -0.188 -0.220 -0.241 -0.243
 -0.377 -0.396 -0.428 -0.452 -0.469 -0.470 -0.456 -0.417 -0.388 -0.387 -0.339 -0.228 -0.206 -0.205 -0.049  0.010  0.034  0.219  0.399  0.477  0.563  0.582  0.627  0.558  0.537  0.393  0.348  0.286  0.077 -0.014 -0.014  0.124  0.121  0.034  0.094  0.190  0.240  0.455  0.628  0.708  0.737  0.707  0.634  0.617  0.543  0.548  0.632  0.669  0.743  0.798  0.858  0.831  0.699  0.551  0.353  0.207  0.158  0.172  0.210  0.222  0.289  0.616  0.870  1.000  0.933  0.837  0.767  0.682  0.611  0.588  0.613  0.539  0.493  0.392  0.332  0.382  0.274  0.208  0.195  0.313  0.352  0.260  0.282  0.369  0.375  0.273  0.231  0.281  0.239  0.150  0.163  0.205  0.156  0.084  0.126  0.114  0.175  0.171  0.232  0.225  0.273  0.326  0.372  0.463  0.456  0.380  0.225  0.228  0.369  0.279  0.261  0.056  0.097  0.197  0.122 -0.010 -0.027 -0.074  0.094  0.072  0.108  0.085  0.170  0.161  0.165  0.201  0.211  0.155  0.250  0.075  0.024  0.000 -0.048  0.043  0.081 -0.113 -0.209 -0.114 -0.096 -0.217 -0.201 -0.114 -0.107 -0.087 -0.067 -0.045 -0.043 -0.039 -0.001  0.014  0.009  0.020 -0.041 -0.053 -0.095 -0.094 -0.115 -0.139 -0.162 -0.174 -0.140 -0.079 -0.062 -0.107 -0.074  0.002 -0.076 -0.123 -0.241 -0.286 -0.179 -0.054 -0.159 -0.236 -0.190 -0.287 -0.339 -0.293 -0.300 -0.326 -0.327 -0.341 -0.271 -0.175 -0.103 -0.041  0.012 -0.001  0.026  0.030  0.004 -0.038  0.012 -0.045 -0.093 -0.174 -0.206 -0.163 -0.121  0.045 -0.021 -0.067 -0.104 -0.140 -0.133 -0.137 -0.125 -0.159 -0.136 -0.060 -0.073 -0.158 -0.149 -0.114 -0.173 -0.259 -0.223 -0.188 -0.257 -0.283 -0.197 -0.198 -0.281 -0.225 -0.163 -0.288 -0.318 -0.112  0.003  0.267  0.129  0.098  0.038  0.045 -0.020  0.076 -0.016 -0.001 -0.050 -0.053 -0.057 -0.027 -0.001 -0.007  0.019  0.028  0.074  0.120  0.143  0.121  0.098  0.111  0.137  0.060  0.105  0.059  0.053  0.053  0.085  0.067  0.094  0.118  0.133  0.163  0.167  0.223  0.187  0.267  0.389  0.339  0.251  0.294  0.166  0.033  0.067  0.061 -0.025  0.036  0.102  0.117  0.079 -0.004 -0.003 -0.004  0.119  0.141  0.093  0.163  0.249  0.218  0.207  0.283  0.298  0.259  0.286  0.341  0.308  0.262  0.337  0.350  0.269  0.274  0.216  0.223  0.217  0.226  0.268  0.271  0.265  0.080  0.181  0.186  0.145  0.134  0.105  0.141  0.186  0.156  0.125  0.157  0.180  0.118  0.158  0.225  0.211  0.188  0.209  0.230  0.243  0.280  0.359  0.466  0.496  0.570  0.527  0.567  0.488  0.556  0.481  0.537  0.427  0.451  0.579  0.581  0.531  0.643  0.686  0.627  0.645  0.699  0.659  0.604  0.630  0.656  0.576  0.512  0.538  0.318  0.188  0.147 -0.055 -0.133 -0.139 -0.191 -0.204 -0.242 -0.255 -0.262
 -0.427 -0.450 -0.482 -0.511 -0.527 -0.525 -0.513 -0.477 -0.448 -0.451 -0.402 -0.287 -0.255 -0.244 -0.073  0.010  0.058  0.293  0.502  0.593  0.682  0.702  0.737  0.656  0.619  0.458  0.389  0.303  0.079 -0.025 -0.030  0.110  0.102  0.008  0.069  0.160  0.239  0.463  0.641  0.709  0.769  0.782  0.739  0.738  0.669  0.677  0.763  0.802  0.870  0.902  0.905  0.832  0.676  0.530  0.309  0.159  0.107  0.131  0.163  0.164  0.225  0.517  0.783  0.933  1.000  0.940  0.886  0.809  0.740  0.713  0.730  0.643  0.580  0.456  0.377  0.454  0.337  0.276  0.261  0.388  0.441  0.338  0.354  0.448  0.456  0.359  0.308  0.354  0.316  0.224  0.226  0.268  0.221  0.138  0.172  0.159  0.222  0.222  0.306  0.313  0.370  0.424  0.464  0.547  0.517  0.415  0.244  0.239  0.410  0.323  0.323  0.095  0.140  0.267  0.174  0.015  0.010 -0.049  0.084  0.067  0.089  0.060  0.149  0.130  0.149  0.188  0.196  0.140  0.206  0.037  0.032  0.043 -0.016  0.102  0.166 -0.049 -0.163 -0.050 -0.021 -0.163 -0.149 -0.048 -0.054 -0.046 -0.024 -0.005 -0.011 -0.018  0.014  0.029  0.014  0.034 -0.026 -0.031 -0.076 -0.067 -0.083 -0.102 -0.129 -0.138 -0.109 -0.044 -0.031 -0.090 -0.059  0.018 -0.067 -0.116 -0.242 -0.301 -0.160 -0.055 -0.172 -0.252 -0.211 -0.301 -0.360 -0.310 -0.318 -0.342 -0.340 -0.355 -0.281 -0.179 -0.105 -0.044  0.002 -0.001  0.017  0.023  0.004 -0.046  0.000 -0.053 -0.106 -0.189 -0.219 -0.175 -0.136  0.045 -0.011 -0.049 -0.085 -0.115 -0.120 -0.104 -0.084 -0.108 -0.078  0.004 -0.027 -0.114 -0.087 -0.061 -0.149 -0.225 -0.191 -0.189 -0.263 -0.283 -0.215 -0.226 -0.304 -0.252 -0.201 -0.333 -0.355 -0.120 -0.002  0.305  0.155  0.101  0.038  0.056 -0.000  0.128  0.026  0.060  0.009  0.004 -0.006  0.016  0.036  0.019  0.044  0.038  0.082  0.136  0.162  0.137  0.118  0.135  0.155  0.067  0.120  0.079  0.084  0.086  0.135  0.126  0.165  0.194  0.217  0.243  0.241  0.295  0.235  0.296  0.420  0.361  0.259  0.302  0.173  0.038  0.086  0.067 -0.021  0.040  0.107  0.104  0.055  0.000  0.003  0.005  0.138  0.161  0.123  0.205  0.294  0.259  0.256  0.340  0.351  0.311  0.348  0.403  0.372  0.332  0.414  0.424  0.344  0.352  0.270  0.278  0.271  0.288  0.322  0.330  0.293  0.079  0.207  0.206  0.176  0.171  0.143  0.193  0.236  0.196  0.169  0.208  0.219  0.161  0.211  0.271  0.222  0.205  0.263  0.298  0.319  0.366  0.466  0.576  0.604  0.670  0.610  0.633  0.528  0.597  0.497  0.529  0.394  0.439  0.580  0.575  0.537  0.679  0.726  0.661  0.703  0.773  0.727  0.677  0.724  0.747  0.658  0.606  0.640  0.378  0.241  0.186 -0.041 -0.137 -0.149 -0.212 -0.230 -0.271 -0.281 -0.293
 -0.467 -0.492 -0.523 -0.554 -0.567 -0.562 -0.549 -0.518 -0.490 -0.489 -0.444 -0.332 -0.293 -0.268 -0.103  0.006  0.089  0.357  0.582  0.682  0.772  0.776  0.798  0.701  0.642  0.468  0.368  0.261  0.043 -0.068 -0.069  0.060  0.040 -0.051  0.012  0.092  0.194  0.413  0.588  0.649  0.727  0.756  0.749  0.764  0.706  0.721  0.810  0.855  0.914  0.915  0.856  0.770  0.615  0.479  0.265  0.119  0.075  0.107  0.136  0.137  0.184  0.423  0.674  0.837  0.940  1.000  0.958  0.892  0.822  0.780  0.778  0.684  0.605  0.461  0.372  0.470  0.358  0.308  0.294  0.424  0.483  0.373  0.385  0.482  0.502  0.423  0.359  0.401  0.379  0.287  0.275  0.321  0.284  0.186  0.213  0.208  0.273  0.281  0.378  0.399  0.460  0.514  0.543  0.617  0.563  0.441  0.264  0.244  0.428  0.348  0.373  0.134  0.166  0.314  0.218  0.037  0.037 -0.038  0.071  0.055  0.068  0.037  0.117  0.098  0.130  0.160  0.175  0.120  0.151 -0.010  0.041  0.069 -0.001  0.144  0.230  0.022 -0.104  0.011  0.050 -0.093 -0.087  0.021  0.009  0.004  0.025  0.045  0.035  0.013  0.040  0.057  0.031  0.058  0.003  0.006 -0.038 -0.020 -0.033 -0.046 -0.075 -0.080 -0.060  0.002  0.019 -0.056 -0.026  0.048 -0.032 -0.082 -0.217 -0.284 -0.130 -0.058 -0.174 -0.255 -0.219 -0.293 -0.358 -0.306 -0.323 -0.344 -0.323 -0.325 -0.245 -0.142 -0.075 -0.023  0.007  0.006  0.016  0.032  0.031 -0.027  0.010 -0.032 -0.087 -0.164 -0.190 -0.158 -0.122  0.052  0.009 -0.017 -0.050 -0.074 -0.093 -0.070 -0.035 -0.053 -0.026  0.051  0.001 -0.081 -0.039 -0.030 -0.140 -0.193 -0.165 -0.196 -0.266 -0.278 -0.231 -0.252 -0.320 -0.271 -0.236 -0.362 -0.370 -0.129 -0.034  0.285  0.149  0.080  0.045  0.063  0.029  0.183  0.082  0.138  0.086  0.077  0.062  0.075  0.088  0.060  0.081  0.064  0.097  0.148  0.173  0.145  0.127  0.146  0.168  0.072  0.136  0.102  0.121  0.127  0.194  0.196  0.242  0.277  0.306  0.332  0.316  0.365  0.283  0.321  0.438  0.372  0.257  0.288  0.143  0.016  0.087  0.078 -0.024  0.015  0.102  0.089  0.041  0.006  0.016  0.026  0.157  0.185  0.162  0.252  0.337  0.307  0.314  0.402  0.408  0.371  0.416  0.466  0.436  0.409  0.484  0.489  0.416  0.422  0.326  0.333  0.323  0.345  0.359  0.365  0.299  0.098  0.244  0.233  0.221  0.222  0.193  0.253  0.296  0.249  0.224  0.268  0.264  0.214  0.270  0.312  0.247  0.236  0.310  0.350  0.386  0.446  0.553  0.663  0.679  0.736  0.658  0.658  0.526  0.572  0.464  0.478  0.349  0.418  0.552  0.561  0.545  0.690  0.743  0.696  0.753  0.824  0.785  0.751  0.803  0.819  0.740  0.701  0.726  0.432  0.296  0.227 -0.018 -0.134 -0.155 -0.224 -0.249 -0.290 -0.294 -0.309
 -0.499 -0.526 -0.554 -0.588 -0.599 -0.586 -0.578 -0.555 -0.526 -0.524 -0.489 -0.379 -0.328 -0.296 -0.130  0.004  0.106  0.421  0.642  0.745  0.829  0.831  0.827  0.729  0.651  0.476  0.368  0.239  0.026 -0.081 -0.094  0.020  0.010 -0.079 -0.028  0.047  0.156  0.361  0.534  0.594  0.681  0.726  0.744  0.786  0.756  0.780  0.855  0.907  0.925  0.895  0.810  0.720  0.568  0.449  0.240  0.099  0.066  0.098  0.123  0.114  0.161  0.365  0.610  0.767  0.886  0.958  1.000  0.948  0.894  0.850  0.824  0.727  0.632  0.480  0.396  0.509  0.404  0.359  0.350  0.474  0.538  0.431  0.438  0.531  0.556  0.485  0.412  0.449  0.436  0.346  0.325  0.368  0.341  0.240  0.257  0.252  0.313  0.326  0.429  0.456  0.523  0.568  0.583  0.631  0.550  0.406  0.228  0.217  0.414  0.359  0.396  0.162  0.198  0.360  0.261  0.072  0.076 -0.006  0.067  0.054  0.055  0.021  0.090  0.073  0.118  0.144  0.156  0.102  0.129 -0.001  0.071  0.112  0.049  0.201  0.302  0.093 -0.043  0.077  0.122 -0.026 -0.026  0.090  0.076  0.069  0.087  0.102  0.091  0.062  0.078  0.093  0.063  0.096  0.049  0.057  0.015  0.039  0.027  0.019 -0.020 -0.023 -0.017  0.019  0.029 -0.060 -0.036  0.043 -0.028 -0.067 -0.196 -0.259 -0.105 -0.071 -0.175 -0.257 -0.224 -0.279 -0.346 -0.292 -0.312 -0.325 -0.304 -0.305 -0.229 -0.128 -0.067 -0.022 -0.001 -0.003  0.007  0.033  0.035 -0.017  0.006 -0.031 -0.084 -0.155 -0.177 -0.144 -0.102  0.066  0.041  0.026 -0.003 -0.019 -0.063 -0.029  0.004 -0.004  0.025  0.100  0.044 -0.036  0.007  0.012 -0.105 -0.153 -0.131 -0.178 -0.247 -0.260 -0.228 -0.253 -0.315 -0.275 -0.247 -0.369 -0.376 -0.138 -0.046  0.285  0.153  0.081  0.046  0.055  0.025  0.196  0.114  0.189  0.155  0.147  0.132  0.135  0.144  0.107  0.125  0.095  0.114  0.161  0.186  0.162  0.152  0.174  0.197  0.096  0.150  0.128  0.158  0.166  0.246  0.255  0.309  0.344  0.376  0.386  0.355  0.384  0.274  0.286  0.401  0.326  0.214  0.247  0.112  0.009  0.091  0.076 -0.034  0.001  0.101  0.080  0.024 -0.016  0.002  0.017  0.133  0.161  0.148  0.238  0.318  0.293  0.307  0.395  0.396  0.367  0.421  0.466  0.443  0.431  0.506  0.504  0.442  0.457  0.352  0.357  0.351  0.373  0.377  0.383  0.299  0.089  0.246  0.227  0.214  0.219  0.197  0.267  0.311  0.264  0.253  0.304  0.290  0.256  0.315  0.343  0.266  0.255  0.344  0.388  0.429  0.494  0.614  0.714  0.727  0.758  0.667  0.644  0.495  0.532  0.406  0.407  0.267  0.343  0.476  0.482  0.473  0.634  0.690  0.641  0.718  0.800  0.758  0.732  0.806  0.818  0.737  0.721  0.756  0.450  0.320  0.246 -0.008 -0.121 -0.146 -0.218 -0.241 -0.287 -0.293 -0.310
 -0.524 -0.551 -0.576 -0.610 -0.617 -0.593 -0.589 -0.574 -0.538 -0.530 -0.504 -0.398 -0.331 -0.290 -0.136  0.026  0.155  0.478  0.701  0.810  0.888  0.883  0.868  0.772  0.676  0.501  0.379  0.230  0.023 -0.086 -0.109 -0.009 -0.015 -0.101 -0.061  0.008  0.120  0.308  0.472  0.529  0.623  0.673  0.712  0.756  0.751  0.772  0.832  0.898  0.884  0.846  0.743  0.652  0.502  0.392  0.185  0.055  0.033  0.072  0.094  0.096  0.141  0.296  0.529  0.682  0.809  0.892  0.948  1.000  0.953  0.904  0.866  0.767  0.659  0.504  0.420  0.545  0.449  0.416  0.408  0.525  0.588  0.484  0.486  0.576  0.606  0.549  0.461  0.490  0.492  0.405  0.370  0.413  0.396  0.286  0.293  0.293  0.351  0.373  0.489  0.530  0.606  0.647  0.652  0.680  0.581  0.419  0.245  0.235  0.442  0.404  0.459  0.228  0.258  0.431  0.325  0.122  0.131  0.022  0.058  0.041  0.037  0.004  0.062  0.050  0.093  0.124  0.153  0.111  0.108 -0.002  0.115  0.167  0.105  0.268  0.381  0.177  0.034  0.155  0.202  0.052  0.046  0.165  0.150  0.126  0.141  0.159  0.143  0.100  0.109  0.123  0.088  0.124  0.085  0.100  0.059  0.092  0.083  0.080  0.037  0.037  0.033  0.062  0.074 -0.028 -0.010  0.059 -0.003 -0.039 -0.165 -0.235 -0.082 -0.087 -0.192 -0.266 -0.252 -0.284 -0.341 -0.282 -0.305 -0.313 -0.282 -0.278 -0.202 -0.105 -0.052 -0.016 -0.008 -0.010 -0.003  0.031  0.042 -0.007  0.006 -0.025 -0.077 -0.139 -0.154 -0.127 -0.084  0.077  0.069  0.063  0.039  0.028 -0.033  0.012  0.057  0.050  0.073  0.134  0.070  0.003  0.046  0.033 -0.087 -0.118 -0.109 -0.177 -0.238 -0.250 -0.237 -0.267 -0.322 -0.288 -0.272 -0.391 -0.389 -0.151 -0.078  0.262  0.139  0.080  0.054  0.057  0.059  0.247  0.180  0.264  0.232  0.222  0.202  0.194  0.198  0.150  0.163  0.121  0.132  0.167  0.188  0.166  0.157  0.181  0.215  0.105  0.166  0.152  0.196  0.209  0.298  0.317  0.383  0.421  0.462  0.469  0.429  0.441  0.305  0.295  0.401  0.306  0.182  0.217  0.088  0.006  0.097  0.085 -0.026 -0.017  0.092  0.054 -0.008 -0.032 -0.003  0.016  0.126  0.158  0.151  0.246  0.330  0.308  0.333  0.423  0.418  0.394  0.457  0.498  0.478  0.473  0.544  0.540  0.483  0.498  0.384  0.387  0.383  0.407  0.396  0.398  0.297  0.099  0.266  0.242  0.239  0.250  0.228  0.308  0.349  0.298  0.291  0.347  0.320  0.296  0.358  0.366  0.276  0.271  0.374  0.426  0.478  0.554  0.688  0.782  0.792  0.802  0.704  0.656  0.489  0.503  0.364  0.346  0.221  0.311  0.429  0.442  0.457  0.615  0.668  0.632  0.724  0.803  0.761  0.742  0.823  0.831  0.753  0.743  0.764  0.439  0.306  0.224 -0.034 -0.148 -0.174 -0.244 -0.270 -0.315 -0.318 -0.334
 -0.525 -0.553 -0.576 -0.614 -0.621 -0.595 -0.598 -0.586 -0.550 -0.549 -0.532 -0.427 -0.362 -0.330 -0.168  0.013  0.131  0.502  0.724  0.843  0.912  0.908  0.855  0.764  0.650  0.480  0.357  0.188 -0.013 -0.113 -0.150 -0.065 -0.053 -0.139 -0.112 -0.041  0.063  0.240  0.407  0.461  0.567  0.620  0.672  0.724  0.740  0.758  0.804  0.882  0.840  0.792  0.677  0.588  0.446  0.354  0.170  0.064  0.054  0.091  0.101  0.086  0.107  0.252  0.471  0.611  0.740  0.822  0.894  0.953  1.000  0.947  0.874  0.778  0.659  0.502  0.431  0.563  0.476  0.445  0.440  0.547  0.611  0.511  0.508  0.589  0.625  0.576  0.489  0.513  0.519  0.437  0.400  0.436  0.426  0.323  0.323  0.318  0.371  0.395  0.507  0.545  0.624  0.658  0.649  0.653  0.532  0.357  0.187  0.191  0.401  0.390  0.452  0.236  0.272  0.450  0.353  0.154  0.162  0.045  0.068  0.049  0.035  0.003  0.047  0.038  0.092  0.111  0.129  0.089  0.096  0.017  0.144  0.200  0.146  0.308  0.429  0.231  0.084  0.200  0.246  0.096  0.085  0.201  0.190  0.174  0.187  0.200  0.187  0.143  0.146  0.157  0.123  0.158  0.126  0.144  0.105  0.137  0.127  0.129  0.084  0.085  0.068  0.072  0.077 -0.032 -0.020  0.042 -0.009 -0.025 -0.138 -0.189 -0.055 -0.085 -0.173 -0.254 -0.234 -0.249 -0.320 -0.260 -0.286 -0.293 -0.262 -0.243 -0.172 -0.074 -0.027  0.006  0.011  0.001  0.016  0.061  0.068  0.025  0.028  0.004 -0.042 -0.098 -0.120 -0.100 -0.047  0.086  0.092  0.100  0.078  0.074 -0.009  0.037  0.079  0.081  0.102  0.166  0.109  0.036  0.076  0.072 -0.048 -0.085 -0.075 -0.142 -0.204 -0.218 -0.208 -0.240 -0.293 -0.264 -0.250 -0.358 -0.350 -0.128 -0.075  0.247  0.129  0.065  0.044  0.039  0.048  0.241  0.193  0.293  0.278  0.266  0.246  0.234  0.239  0.188  0.198  0.147  0.142  0.167  0.185  0.167  0.164  0.188  0.221  0.112  0.166  0.170  0.219  0.236  0.331  0.348  0.414  0.453  0.495  0.488  0.435  0.426  0.269  0.236  0.337  0.238  0.124  0.159  0.038 -0.017  0.085  0.066 -0.058 -0.049  0.071  0.041 -0.017 -0.052 -0.018  0.002  0.096  0.129  0.129  0.218  0.296  0.281  0.309  0.393  0.387  0.370  0.435  0.468  0.459  0.469  0.532  0.523  0.482  0.500  0.388  0.388  0.391  0.414  0.395  0.399  0.280  0.083  0.255  0.227  0.221  0.233  0.221  0.305  0.343  0.297  0.303  0.365  0.329  0.319  0.385  0.385  0.287  0.275  0.379  0.435  0.487  0.558  0.705  0.792  0.797  0.779  0.672  0.600  0.422  0.435  0.273  0.240  0.114  0.209  0.315  0.327  0.353  0.521  0.573  0.539  0.651  0.739  0.692  0.690  0.791  0.794  0.720  0.739  0.776  0.440  0.300  0.220 -0.024 -0.132 -0.159 -0.227 -0.246 -0.291 -0.302 -0.321
 -0.491 -0.517 -0.537 -0.573 -0.580 -0.553 -0.561 -0.547 -0.504 -0.505 -0.493 -0.386 -0.313 -0.302 -0.142  0.044  0.148  0.468  0.676  0.781  0.853  0.909  0.881  0.821  0.722  0.565  0.456  0.289  0.074 -0.039 -0.085  0.009  0.021 -0.074 -0.053  0.020  0.116  0.293  0.457  0.499  0.594  0.646  0.693  0.740  0.760  0.777  0.799  0.869  0.823  0.787  0.679  0.589  0.451  0.347  0.166  0.051  0.032  0.068  0.082  0.066  0.103  0.246  0.458  0.588  0.713  0.780  0.850  0.904  0.947  1.000  0.941  0.851  0.739  0.587  0.512  0.644  0.552  0.518  0.511  0.611  0.668  0.567  0.566  0.633  0.635  0.572  0.502  0.510  0.491  0.417  0.379  0.400  0.388  0.298  0.289  0.278  0.322  0.337  0.458  0.501  0.591  0.627  0.644  0.643  0.543  0.383  0.226  0.255  0.465  0.458  0.495  0.289  0.348  0.510  0.400  0.210  0.224  0.086  0.091  0.050  0.014 -0.027  0.023  0.002  0.058  0.096  0.121  0.096  0.121  0.064  0.198  0.277  0.218  0.367  0.466  0.250  0.112  0.235  0.262  0.107  0.109  0.210  0.192  0.177  0.189  0.193  0.177  0.141  0.141  0.144  0.114  0.139  0.105  0.122  0.081  0.112  0.099  0.101  0.054  0.054  0.031  0.047  0.034 -0.059 -0.054  0.003 -0.051 -0.073 -0.169 -0.239 -0.061 -0.072 -0.181 -0.249 -0.249 -0.274 -0.322 -0.260 -0.281 -0.293 -0.276 -0.286 -0.229 -0.141 -0.092 -0.054 -0.044 -0.027 -0.024  0.009  0.015 -0.030 -0.027 -0.058 -0.103 -0.159 -0.176 -0.149 -0.093  0.069  0.075  0.082  0.060  0.059 -0.007  0.056  0.087  0.073  0.089  0.148  0.108  0.037  0.068  0.073 -0.034 -0.080 -0.072 -0.128 -0.191 -0.214 -0.202 -0.226 -0.285 -0.259 -0.240 -0.365 -0.379 -0.163 -0.076  0.254  0.134  0.099  0.075  0.065  0.044  0.213  0.174  0.254  0.247  0.229  0.212  0.193  0.201  0.149  0.158  0.106  0.111  0.143  0.159  0.146  0.148  0.175  0.216  0.113  0.166  0.161  0.193  0.206  0.286  0.297  0.371  0.407  0.464  0.456  0.426  0.404  0.260  0.249  0.343  0.248  0.130  0.165  0.046 -0.026  0.069  0.054 -0.062 -0.034  0.080  0.039 -0.020 -0.072 -0.036 -0.018  0.074  0.092  0.082  0.176  0.252  0.220  0.246  0.337  0.330  0.303  0.369  0.414  0.397  0.393  0.475  0.471  0.419  0.441  0.340  0.335  0.334  0.352  0.348  0.365  0.257  0.037  0.191  0.173  0.160  0.170  0.161  0.240  0.272  0.227  0.239  0.301  0.267  0.259  0.329  0.337  0.244  0.236  0.341  0.405  0.452  0.517  0.669  0.757  0.795  0.779  0.710  0.648  0.490  0.500  0.344  0.295  0.167  0.244  0.335  0.322  0.348  0.524  0.551  0.498  0.620  0.708  0.635  0.613  0.729  0.732  0.630  0.644  0.695  0.392  0.247  0.198 -0.049 -0.143 -0.154 -0.216 -0.234 -0.277 -0.294 -0.313
 -0.460 -0.483 -0.504 -0.536 -0.543 -0.519 -0.524 -0.503 -0.457 -0.461 -0.442 -0.331 -0.258 -0.256 -0.098  0.079  0.170  0.421  0.626  0.719  0.798  0.874  0.906  0.872  0.800  0.648  0.550  0.392  0.155  0.026 -0.021  0.091  0.096 -0.010  0.013  0.091  0.185  0.375  0.541  0.574  0.654  0.703  0.729  0.762  0.762  0.770  0.792  0.853  0.832  0.812  0.721  0.636  0.499  0.374  0.180  0.046  0.012  0.052  0.070  0.063  0.114  0.273  0.489  0.613  0.730  0.778  0.824  0.866  0.874  0.941  1.000  0.915  0.814  0.664  0.574  0.694  0.591  0.544  0.528  0.635  0.685  0.573  0.577  0.650  0.632  0.540  0.476  0.484  0.446  0.365  0.334  0.354  0.330  0.243  0.240  0.224  0.271  0.281  0.410  0.457  0.551  0.598  0.641  0.656  0.586  0.450  0.300  0.342  0.547  0.518  0.531  0.319  0.389  0.535  0.410  0.223  0.237  0.086  0.101  0.044  0.006 -0.036  0.031  0.006  0.058  0.108  0.142  0.123  0.160  0.090  0.216  0.297  0.229  0.373  0.445  0.211  0.081  0.207  0.220  0.061  0.073  0.164  0.142  0.119  0.131  0.139  0.120  0.090  0.098  0.099  0.071  0.088  0.045  0.057  0.015  0.047  0.031  0.031 -0.010 -0.012 -0.025  0.022  0.004 -0.070 -0.063 -0.013 -0.075 -0.113 -0.211 -0.308 -0.099 -0.073 -0.202 -0.260 -0.267 -0.316 -0.346 -0.283 -0.297 -0.317 -0.308 -0.339 -0.282 -0.198 -0.141 -0.094 -0.077 -0.038 -0.047 -0.027 -0.020 -0.073 -0.062 -0.102 -0.152 -0.215 -0.231 -0.198 -0.144  0.048  0.038  0.027  0.001 -0.005 -0.035  0.029  0.057  0.020  0.034  0.090  0.060 -0.010  0.014  0.023 -0.071 -0.126 -0.118 -0.155 -0.218 -0.246 -0.222 -0.235 -0.301 -0.270 -0.242 -0.383 -0.415 -0.191 -0.070  0.269  0.147  0.126  0.100  0.096  0.048  0.199  0.151  0.201  0.183  0.163  0.144  0.126  0.134  0.086  0.097  0.054  0.078  0.128  0.144  0.128  0.126  0.152  0.199  0.093  0.155  0.134  0.150  0.155  0.225  0.233  0.310  0.347  0.413  0.418  0.414  0.399  0.281  0.303  0.396  0.307  0.179  0.214  0.084 -0.014  0.072  0.068 -0.039  0.001  0.106  0.061  0.004 -0.059 -0.030 -0.016  0.089  0.096  0.072  0.173  0.253  0.204  0.226  0.325  0.319  0.278  0.343  0.400  0.369  0.344  0.443  0.445  0.374  0.399  0.303  0.297  0.291  0.305  0.318  0.336  0.260  0.032  0.169  0.158  0.139  0.145  0.131  0.204  0.234  0.188  0.191  0.249  0.225  0.205  0.273  0.301  0.215  0.217  0.315  0.376  0.425  0.486  0.633  0.724  0.787  0.796  0.759  0.723  0.586  0.592  0.456  0.408  0.284  0.342  0.426  0.397  0.416  0.588  0.597  0.530  0.644  0.722  0.638  0.594  0.700  0.707  0.587  0.576  0.624  0.343  0.198  0.167 -0.082 -0.170 -0.169 -0.227 -0.249 -0.291 -0.306 -0.323
 -0.424 -0.444 -0.460 -0.486 -0.489 -0.461 -0.465 -0.443 -0.394 -0.400 -0.384 -0.280 -0.208 -0.221 -0.078  0.095  0.177  0.376  0.554  0.644  0.723  0.812  0.876  0.901  0.847  0.713  0.625  0.473  0.241  0.101  0.048  0.157  0.154  0.047  0.062  0.129  0.221  0.387  0.539  0.556  0.620  0.644  0.666  0.694  0.696  0.706  0.713  0.765  0.744  0.731  0.648  0.576  0.457  0.328  0.156  0.030 -0.003  0.045  0.059  0.061  0.100  0.239  0.430  0.539  0.643  0.684  0.727  0.767  0.778  0.851  0.915  1.000  0.909  0.747  0.655  0.782  0.687  0.640  0.613  0.703  0.734  0.620  0.618  0.666  0.629  0.539  0.482  0.467  0.419  0.348  0.312  0.319  0.301  0.220  0.209  0.191  0.229  0.237  0.365  0.413  0.519  0.561  0.626  0.628  0.575  0.456  0.344  0.417  0.608  0.597  0.589  0.408  0.490  0.616  0.484  0.312  0.331  0.120  0.109  0.034 -0.031 -0.071 -0.009 -0.032  0.021  0.082  0.121  0.126  0.185  0.157  0.314  0.402  0.330  0.460  0.504  0.268  0.150  0.271  0.257  0.104  0.124  0.194  0.166  0.138  0.147  0.157  0.135  0.103  0.110  0.108  0.078  0.080  0.040  0.055  0.015  0.047  0.027  0.031 -0.012 -0.012 -0.040  0.007 -0.023 -0.089 -0.085 -0.033 -0.099 -0.139 -0.233 -0.344 -0.109 -0.080 -0.227 -0.262 -0.280 -0.313 -0.323 -0.262 -0.275 -0.306 -0.308 -0.371 -0.325 -0.254 -0.191 -0.138 -0.119 -0.062 -0.077 -0.059 -0.046 -0.101 -0.100 -0.149 -0.201 -0.269 -0.283 -0.244 -0.185  0.032  0.033  0.022 -0.000 -0.000 -0.017  0.068  0.082  0.033  0.034  0.075  0.071  0.005  0.005  0.018 -0.047 -0.109 -0.120 -0.141 -0.190 -0.237 -0.219 -0.215 -0.283 -0.266 -0.235 -0.374 -0.434 -0.233 -0.082  0.254  0.144  0.152  0.123  0.104  0.044  0.176  0.146  0.181  0.177  0.149  0.135  0.108  0.116  0.066  0.075  0.030  0.059  0.118  0.127  0.113  0.112  0.135  0.185  0.084  0.133  0.117  0.123  0.136  0.195  0.198  0.280  0.312  0.398  0.396  0.411  0.375  0.267  0.296  0.357  0.282  0.149  0.168  0.050 -0.025  0.060  0.065 -0.043 -0.015  0.088  0.039  0.004 -0.087 -0.048 -0.034  0.050  0.043  0.016  0.121  0.195  0.133  0.156  0.258  0.248  0.201  0.272  0.329  0.290  0.263  0.376  0.375  0.300  0.334  0.250  0.234  0.233  0.233  0.254  0.280  0.217  0.000  0.115  0.113  0.082  0.086  0.081  0.150  0.172  0.135  0.142  0.199  0.177  0.167  0.232  0.259  0.192  0.192  0.273  0.323  0.375  0.430  0.578  0.666  0.757  0.761  0.775  0.743  0.633  0.617  0.497  0.433  0.329  0.368  0.414  0.370  0.404  0.561  0.541  0.474  0.595  0.657  0.554  0.508  0.626  0.620  0.491  0.495  0.544  0.297  0.147  0.137 -0.111 -0.178 -0.161 -0.212 -0.231 -0.271 -0.292 -0.308
 -0.344 -0.358 -0.370 -0.387 -0.387 -0.362 -0.360 -0.336 -0.295 -0.306 -0.283 -0.196 -0.136 -0.155 -0.036  0.103  0.163  0.282  0.439  0.531  0.608  0.714  0.792  0.846  0.846  0.747  0.682  0.538  0.307  0.160  0.106  0.217  0.207  0.098  0.109  0.170  0.260  0.414  0.552  0.552  0.602  0.615  0.621  0.637  0.626  0.631  0.633  0.670  0.663  0.666  0.602  0.543  0.442  0.310  0.147  0.019 -0.030  0.022  0.040  0.055  0.090  0.223  0.398  0.493  0.580  0.605  0.632  0.659  0.659  0.739  0.814  0.909  1.000  0.832  0.674  0.776  0.681  0.616  0.571  0.653  0.666  0.545  0.535  0.576  0.531  0.427  0.373  0.354  0.297  0.231  0.201  0.203  0.181  0.115  0.107  0.089  0.122  0.125  0.245  0.300  0.409  0.464  0.557  0.573  0.556  0.481  0.400  0.487  0.647  0.615  0.579  0.420  0.503  0.593  0.464  0.319  0.337  0.122  0.124  0.036 -0.038 -0.080 -0.014 -0.041  0.007  0.074  0.112  0.126  0.202  0.181  0.329  0.410  0.329  0.436  0.435  0.206  0.116  0.218  0.175  0.041  0.073  0.113  0.081  0.058  0.065  0.079  0.060  0.038  0.053  0.052  0.025  0.016 -0.029 -0.021 -0.056 -0.030 -0.047 -0.041 -0.069 -0.065 -0.081 -0.008 -0.046 -0.091 -0.088 -0.041 -0.108 -0.156 -0.238 -0.368 -0.120 -0.059 -0.219 -0.234 -0.254 -0.303 -0.293 -0.237 -0.247 -0.285 -0.296 -0.380 -0.349 -0.296 -0.234 -0.179 -0.153 -0.080 -0.102 -0.097 -0.081 -0.142 -0.139 -0.192 -0.241 -0.305 -0.315 -0.272 -0.219  0.011 -0.000 -0.027 -0.058 -0.062 -0.042  0.039  0.039 -0.023 -0.027  0.010  0.028 -0.034 -0.045 -0.018 -0.058 -0.126 -0.136 -0.129 -0.169 -0.220 -0.193 -0.174 -0.241 -0.226 -0.188 -0.330 -0.413 -0.231 -0.055  0.256  0.148  0.170  0.142  0.123  0.047  0.146  0.109  0.111  0.099  0.062  0.044  0.017  0.025 -0.013 -0.005 -0.036  0.015  0.087  0.093  0.080  0.078  0.096  0.142  0.052  0.100  0.069  0.050  0.060  0.094  0.091  0.167  0.202  0.298  0.312  0.355  0.326  0.256  0.319  0.360  0.310  0.181  0.180  0.054 -0.032  0.041  0.058 -0.039 -0.003  0.093  0.052  0.031 -0.077 -0.039 -0.027  0.053  0.035 -0.001  0.098  0.167  0.093  0.109  0.207  0.198  0.140  0.203  0.268  0.219  0.173  0.294  0.300  0.217  0.254  0.187  0.170  0.161  0.152  0.183  0.212  0.172 -0.016  0.066  0.077  0.041  0.039  0.033  0.085  0.098  0.070  0.070  0.111  0.098  0.075  0.130  0.174  0.133  0.136  0.193  0.230  0.277  0.331  0.470  0.562  0.672  0.695  0.748  0.741  0.665  0.642  0.545  0.479  0.388  0.410  0.438  0.384  0.411  0.552  0.514  0.447  0.556  0.598  0.495  0.442  0.545  0.536  0.408  0.402  0.445  0.246  0.089  0.104 -0.129 -0.178 -0.148 -0.187 -0.207 -0.242 -0.265 -0.280
 -0.243 -0.251 -0.255 -0.264 -0.254 -0.227 -0.224 -0.215 -0.181 -0.188 -0.172 -0.116 -0.054 -0.073 -0.008  0.086  0.129  0.176  0.286  0.393  0.459  0.569  0.643  0.727  0.756  0.741  0.734  0.616  0.428  0.298  0.232  0.319  0.321  0.224  0.209  0.252  0.311  0.401  0.486  0.488  0.498  0.508  0.502  0.512  0.506  0.508  0.504  0.528  0.522  0.530  0.489  0.450  0.374  0.249  0.095 -0.022 -0.073 -0.030 -0.021  0.028  0.069  0.172  0.325  0.392  0.456  0.461  0.480  0.504  0.502  0.587  0.664  0.747  0.832  1.000  0.821  0.805  0.706  0.630  0.565  0.598  0.588  0.505  0.481  0.485  0.435  0.337  0.288  0.257  0.201  0.147  0.121  0.119  0.088  0.035  0.032  0.010  0.037  0.042  0.136  0.179  0.293  0.343  0.463  0.464  0.479  0.442  0.426  0.537  0.646  0.628  0.569  0.473  0.559  0.584  0.465  0.367  0.385  0.145  0.109  0.014 -0.069 -0.103 -0.029 -0.053 -0.038  0.052  0.097  0.131  0.251  0.253  0.377  0.457  0.393  0.456  0.402  0.196  0.137  0.219  0.148  0.036  0.078  0.089  0.056  0.017  0.021  0.036  0.014 -0.002  0.013  0.008 -0.011 -0.034 -0.074 -0.068 -0.094 -0.068 -0.082 -0.073 -0.090 -0.084 -0.105 -0.032 -0.076 -0.099 -0.102 -0.074 -0.128 -0.179 -0.240 -0.370 -0.130 -0.059 -0.240 -0.224 -0.244 -0.280 -0.251 -0.199 -0.205 -0.246 -0.271 -0.382 -0.369 -0.337 -0.274 -0.217 -0.184 -0.103 -0.129 -0.145 -0.142 -0.189 -0.170 -0.232 -0.282 -0.344 -0.348 -0.296 -0.249 -0.003 -0.015 -0.059 -0.090 -0.090 -0.046  0.037  0.024 -0.047 -0.058 -0.045  0.002 -0.034 -0.073 -0.049 -0.037 -0.103 -0.131 -0.097 -0.115 -0.178 -0.154 -0.120 -0.179 -0.179 -0.141 -0.270 -0.378 -0.237 -0.038  0.231  0.144  0.193  0.143  0.118  0.034  0.100  0.086  0.050  0.048  0.008 -0.008 -0.043 -0.039 -0.073 -0.068 -0.087 -0.025  0.065  0.071  0.066  0.068  0.079  0.104  0.034  0.042  0.007 -0.020 -0.015  0.011  0.008  0.082  0.110  0.212  0.231  0.300  0.250  0.206  0.291  0.300  0.271  0.153  0.143  0.060 -0.008  0.050  0.091  0.028  0.041  0.083  0.032  0.021 -0.078 -0.051 -0.051  0.010 -0.023 -0.064  0.024  0.077 -0.004  0.006  0.096  0.082  0.024  0.084  0.142  0.088  0.040  0.163  0.167  0.082  0.131  0.080  0.061  0.063  0.038  0.085  0.115  0.114 -0.040  0.005  0.028 -0.026 -0.037 -0.033  0.001  0.003 -0.008 -0.006  0.020  0.018  0.000  0.042  0.089  0.081  0.077  0.105  0.116  0.148  0.199  0.337  0.424  0.548  0.563  0.655  0.654  0.618  0.590  0.510  0.454  0.378  0.392  0.397  0.330  0.355  0.468  0.411  0.344  0.444  0.468  0.362  0.314  0.409  0.392  0.274  0.273  0.305  0.167  0.009  0.045 -0.162 -0.184 -0.141 -0.163 -0.179 -0.215 -0.233 -0.237
 -0.207 -0.215 -0.218 -0.228 -0.219 -0.194 -0.198 -0.194 -0.156 -0.160 -0.162 -0.109 -0.045 -0.072 -0.026  0.077  0.120  0.168  0.234  0.324  0.383  0.480  0.555  0.645  0.660  0.663  0.679  0.545  0.371  0.271  0.181  0.248  0.292  0.200  0.162  0.219  0.240  0.316  0.402  0.418  0.419  0.406  0.398  0.406  0.416  0.419  0.408  0.445  0.430  0.435  0.405  0.391  0.337  0.229  0.107  0.014 -0.015  0.030  0.023  0.064  0.074  0.161  0.286  0.332  0.377  0.372  0.396  0.420  0.431  0.512  0.574  0.655  0.674  0.821  1.000  0.876  0.762  0.671  0.605  0.610  0.580  0.518  0.501  0.476  0.423  0.329  0.283  0.241  0.191  0.145  0.117  0.110  0.089  0.041  0.032  0.013  0.034  0.039  0.118  0.143  0.253  0.276  0.381  0.350  0.345  0.301  0.301  0.453  0.555  0.583  0.492  0.433  0.554  0.568  0.448  0.384  0.402  0.166  0.120  0.027 -0.051 -0.081 -0.037 -0.042 -0.013  0.072  0.105  0.128  0.306  0.364  0.458  0.500  0.462  0.483  0.403  0.207  0.161  0.231  0.145  0.045  0.086  0.086  0.071  0.042  0.042  0.058  0.047  0.039  0.049  0.041  0.036  0.006 -0.025 -0.022 -0.047 -0.026 -0.046 -0.043 -0.074 -0.072 -0.117 -0.092 -0.138 -0.164 -0.169 -0.135 -0.178 -0.205 -0.244 -0.333 -0.141 -0.096 -0.239 -0.208 -0.231 -0.238 -0.205 -0.154 -0.164 -0.206 -0.242 -0.351 -0.346 -0.323 -0.265 -0.209 -0.177 -0.113 -0.122 -0.123 -0.135 -0.163 -0.161 -0.224 -0.267 -0.323 -0.328 -0.275 -0.218  0.005  0.009 -0.034 -0.055 -0.047 -0.006  0.058  0.019 -0.063 -0.080 -0.079 -0.001 -0.039 -0.111 -0.071 -0.018 -0.101 -0.139 -0.075 -0.083 -0.159 -0.133 -0.088 -0.145 -0.158 -0.114 -0.226 -0.346 -0.240 -0.037  0.199  0.111  0.190  0.124  0.070 -0.030  0.019  0.037  0.017  0.049  0.015  0.012 -0.023 -0.013 -0.045 -0.035 -0.052 -0.010  0.067  0.069  0.064  0.072  0.090  0.123  0.040  0.010 -0.016 -0.021 -0.009  0.016  0.010  0.079  0.093  0.191  0.173  0.226  0.154  0.094  0.152  0.158  0.134  0.051  0.052  0.020 -0.004  0.040  0.072 -0.010 -0.004  0.057  0.035  0.033 -0.135 -0.109 -0.116 -0.093 -0.124 -0.154 -0.080 -0.036 -0.104 -0.089 -0.007 -0.021 -0.065  0.006  0.055  0.004 -0.024  0.103  0.097  0.023  0.090  0.050  0.026  0.043  0.001  0.043  0.062  0.076 -0.053 -0.028 -0.014 -0.090 -0.110 -0.098 -0.063 -0.054 -0.052 -0.043 -0.013 -0.002  0.000  0.028  0.069  0.100  0.096  0.101  0.082  0.124  0.159  0.285  0.346  0.471  0.458  0.549  0.537  0.502  0.459  0.391  0.363  0.307  0.300  0.292  0.223  0.246  0.348  0.290  0.227  0.328  0.359  0.250  0.208  0.317  0.298  0.187  0.205  0.242  0.140  0.002  0.039 -0.148 -0.151 -0.102 -0.119 -0.126 -0.172 -0.202 -0.205
 -0.302 -0.315 -0.319 -0.336 -0.330 -0.296 -0.303 -0.297 -0.247 -0.249 -0.257 -0.190 -0.104 -0.136 -0.067  0.086  0.155  0.259  0.349  0.448  0.513  0.614  0.673  0.750  0.730  0.687  0.660  0.516  0.319  0.204  0.123  0.203  0.233  0.134  0.112  0.175  0.219  0.329  0.441  0.453  0.481  0.483  0.495  0.511  0.525  0.528  0.516  0.560  0.536  0.531  0.475  0.438  0.361  0.248  0.112  0.017 -0.000  0.046  0.043  0.066  0.089  0.173  0.315  0.382  0.454  0.470  0.509  0.545  0.563  0.644  0.694  0.782  0.776  0.805  0.876  1.000  0.880  0.793  0.728  0.753  0.725  0.639  0.627  0.606  0.548  0.473  0.428  0.380  0.333  0.280  0.244  0.235  0.214  0.152  0.132  0.105  0.130  0.139  0.236  0.258  0.380  0.396  0.487  0.437  0.401  0.313  0.287  0.434  0.573  0.622  0.558  0.481  0.603  0.651  0.524  0.430  0.461  0.185  0.115  0.021 -0.075 -0.106 -0.064 -0.073 -0.041  0.046  0.090  0.127  0.276  0.343  0.500  0.569  0.523  0.576  0.538  0.327  0.262  0.356  0.280  0.156  0.193  0.212  0.186  0.146  0.147  0.163  0.142  0.115  0.116  0.108  0.087  0.063  0.036  0.049  0.019  0.050  0.025  0.032 -0.015 -0.015 -0.078 -0.061 -0.114 -0.157 -0.171 -0.125 -0.178 -0.203 -0.254 -0.347 -0.123 -0.100 -0.252 -0.232 -0.265 -0.260 -0.235 -0.182 -0.196 -0.241 -0.267 -0.375 -0.360 -0.322 -0.258 -0.197 -0.169 -0.102 -0.116 -0.105 -0.106 -0.144 -0.146 -0.210 -0.260 -0.322 -0.331 -0.279 -0.214  0.016  0.036  0.012  0.002  0.019  0.039  0.133  0.109  0.032  0.011  0.010  0.066  0.026 -0.033 -0.012  0.012 -0.061 -0.107 -0.077 -0.092 -0.171 -0.162 -0.126 -0.187 -0.203 -0.168 -0.285 -0.395 -0.269 -0.075  0.202  0.122  0.193  0.133  0.080 -0.012  0.067  0.092  0.095  0.140  0.104  0.107  0.066  0.073  0.022  0.028 -0.016  0.013  0.086  0.085  0.080  0.088  0.112  0.148  0.066  0.048  0.042  0.048  0.068  0.116  0.112  0.194  0.206  0.313  0.281  0.321  0.232  0.133  0.157  0.170  0.116  0.013  0.025 -0.010 -0.026  0.034  0.064 -0.026 -0.028  0.038 -0.002 -0.007 -0.142 -0.107 -0.120 -0.090 -0.115 -0.137 -0.050 -0.000 -0.067 -0.039  0.054  0.034 -0.005  0.079  0.121  0.076  0.063  0.185  0.176  0.108  0.170  0.113  0.089  0.102  0.072  0.098  0.119  0.104 -0.051  0.004  0.007 -0.057 -0.070 -0.058 -0.005  0.009 -0.004  0.013  0.062  0.061  0.074  0.122  0.143  0.138  0.131  0.169  0.183  0.231  0.262  0.411  0.469  0.589  0.564  0.633  0.600  0.537  0.504  0.412  0.361  0.291  0.296  0.299  0.231  0.276  0.396  0.345  0.279  0.397  0.442  0.328  0.290  0.419  0.397  0.278  0.310  0.351  0.205  0.062  0.082 -0.132 -0.154 -0.115 -0.143 -0.154 -0.199 -0.231 -0.241
 -0.275 -0.283 -0.278 -0.287 -0.272 -0.230 -0.236 -0.242 -0.194 -0.190 -0.206 -0.162 -0.073 -0.110 -0.069  0.069  0.132  0.234  0.274  0.380  0.437  0.529  0.578  0.669  0.638  0.619  0.596  0.462  0.293  0.196  0.113  0.172  0.208  0.122  0.090  0.143  0.169  0.248  0.344  0.351  0.374  0.374  0.396  0.412  0.440  0.441  0.419  0.461  0.428  0.418  0.354  0.324  0.264  0.177  0.054 -0.022 -0.017  0.030  0.026  0.062  0.081  0.114  0.225  0.274  0.337  0.358  0.404  0.449  0.476  0.552  0.591  0.687  0.681  0.706  0.762  0.880  1.000  0.917  0.840  0.812  0.741  0.676  0.663  0.601  0.528  0.501  0.464  0.381  0.345  0.320  0.272  0.239  0.226  0.177  0.138  0.098  0.115  0.122  0.220  0.240  0.373  0.368  0.458  0.366  0.323  0.247  0.260  0.425  0.539  0.638  0.579  0.564  0.687  0.706  0.593  0.535  0.583  0.243  0.140  0.025 -0.100 -0.129 -0.118 -0.119 -0.096 -0.009  0.039  0.099  0.284  0.411  0.619  0.705  0.658  0.688  0.626  0.445  0.402  0.480  0.376  0.267  0.305  0.305  0.274  0.216  0.212  0.231  0.205  0.165  0.159  0.147  0.117  0.077  0.064  0.081  0.054  0.092  0.062  0.080  0.027  0.035 -0.052 -0.056 -0.116 -0.157 -0.182 -0.156 -0.195 -0.209 -0.236 -0.310 -0.099 -0.118 -0.263 -0.213 -0.245 -0.199 -0.172 -0.123 -0.149 -0.207 -0.230 -0.345 -0.345 -0.322 -0.266 -0.209 -0.184 -0.113 -0.127 -0.114 -0.116 -0.148 -0.155 -0.217 -0.261 -0.316 -0.323 -0.282 -0.214 -0.007  0.036  0.025  0.024  0.062  0.075  0.196  0.176  0.094  0.049  0.032  0.107  0.081  0.007  0.026  0.074  0.010 -0.054 -0.023 -0.023 -0.110 -0.114 -0.077 -0.130 -0.159 -0.132 -0.240 -0.353 -0.257 -0.070  0.164  0.106  0.207  0.141  0.084 -0.005  0.059  0.119  0.116  0.187  0.142  0.150  0.090  0.096  0.036  0.040 -0.014  0.007  0.066  0.059  0.060  0.073  0.097  0.130  0.068  0.022  0.027  0.039  0.068  0.117  0.120  0.213  0.217  0.343  0.289  0.334  0.210  0.100  0.098  0.079  0.032 -0.068 -0.064 -0.067 -0.041  0.027  0.067 -0.020 -0.052 -0.002 -0.046 -0.039 -0.174 -0.127 -0.144 -0.136 -0.168 -0.186 -0.104 -0.067 -0.135 -0.103 -0.013 -0.041 -0.076  0.015  0.041 -0.003  0.003  0.115  0.093  0.041  0.107  0.070  0.043  0.057  0.016  0.019  0.033  0.022 -0.077 -0.050 -0.057 -0.119 -0.130 -0.107 -0.048 -0.044 -0.054 -0.026  0.023  0.012  0.052  0.099  0.099  0.113  0.100  0.124  0.140  0.195  0.216  0.369  0.407  0.529  0.477  0.558  0.505  0.450  0.407  0.324  0.263  0.215  0.216  0.197  0.128  0.193  0.292  0.233  0.182  0.304  0.339  0.228  0.203  0.334  0.302  0.199  0.254  0.284  0.178  0.042  0.070 -0.128 -0.139 -0.092 -0.115 -0.122 -0.164 -0.197 -0.207
 -0.297 -0.305 -0.298 -0.306 -0.290 -0.241 -0.246 -0.254 -0.208 -0.202 -0.214 -0.169 -0.084 -0.118 -0.057  0.085  0.140  0.276  0.291  0.374  0.424  0.506  0.547  0.641  0.593  0.580  0.544  0.420  0.275  0.183  0.110  0.157  0.181  0.108  0.077  0.116  0.140  0.200  0.279  0.289  0.311  0.319  0.354  0.372  0.408  0.407  0.381  0.418  0.379  0.364  0.289  0.256  0.192  0.121  0.003 -0.065 -0.042 -0.001  0.007  0.039  0.074  0.070  0.161  0.208  0.276  0.308  0.359  0.416  0.445  0.518  0.544  0.640  0.616  0.630  0.671  0.793  0.917  1.000  0.923  0.851  0.788  0.767  0.740  0.652  0.572  0.578  0.553  0.452  0.421  0.410  0.356  0.320  0.312  0.257  0.210  0.170  0.183  0.194  0.301  0.314  0.438  0.415  0.483  0.365  0.310  0.219  0.244  0.398  0.507  0.629  0.603  0.610  0.712  0.736  0.637  0.581  0.634  0.259  0.107  0.003 -0.136 -0.153 -0.154 -0.151 -0.137 -0.052  0.016  0.095  0.251  0.399  0.656  0.758  0.726  0.761  0.716  0.553  0.505  0.584  0.501  0.388  0.414  0.426  0.389  0.301  0.296  0.318  0.281  0.222  0.205  0.192  0.152  0.113  0.111  0.138  0.112  0.158  0.128  0.151  0.093  0.103 -0.002 -0.016 -0.072 -0.120 -0.149 -0.127 -0.163 -0.175 -0.209 -0.283 -0.070 -0.125 -0.263 -0.202 -0.241 -0.168 -0.151 -0.116 -0.143 -0.193 -0.216 -0.330 -0.332 -0.310 -0.259 -0.206 -0.191 -0.122 -0.138 -0.122 -0.116 -0.138 -0.148 -0.207 -0.256 -0.305 -0.314 -0.268 -0.200 -0.012  0.049  0.052  0.064  0.114  0.111  0.250  0.252  0.175  0.118  0.084  0.140  0.133  0.064  0.057  0.098  0.056 -0.018 -0.013 -0.010 -0.098 -0.117 -0.088 -0.139 -0.176 -0.157 -0.245 -0.352 -0.282 -0.113  0.110  0.093  0.197  0.143  0.079  0.024  0.093  0.177  0.185  0.264  0.225  0.237  0.164  0.164  0.090  0.090  0.021  0.024  0.073  0.059  0.064  0.080  0.105  0.143  0.090  0.034  0.057  0.085  0.121  0.186  0.202  0.303  0.301  0.424  0.363  0.395  0.244  0.113  0.083  0.052 -0.011 -0.125 -0.117 -0.103 -0.051  0.026  0.074  0.004 -0.063 -0.046 -0.109 -0.094 -0.166 -0.120 -0.146 -0.143 -0.174 -0.184 -0.101 -0.069 -0.133 -0.090 -0.003 -0.037 -0.062  0.036  0.042  0.008  0.031  0.125  0.091  0.052  0.117  0.068  0.041  0.067  0.036  0.033  0.037  0.039 -0.058 -0.022 -0.045 -0.095 -0.099 -0.068 -0.007 -0.001 -0.017  0.014  0.075  0.053  0.108  0.166  0.147  0.142  0.127  0.166  0.198  0.252  0.260  0.403  0.422  0.530  0.460  0.534  0.464  0.405  0.361  0.277  0.206  0.171  0.180  0.152  0.087  0.176  0.254  0.194  0.155  0.277  0.305  0.197  0.179  0.310  0.272  0.175  0.240  0.265  0.156  0.047  0.058 -0.124 -0.130 -0.094 -0.115 -0.123 -0.164 -0.191 -0.198
 -0.332 -0.343 -0.340 -0.352 -0.343 -0.298 -0.303 -0.303 -0.263 -0.255 -0.260 -0.211 -0.141 -0.161 -0.059  0.087  0.137  0.305  0.305  0.373  0.414  0.491  0.516  0.591  0.531  0.506  0.468  0.342  0.204  0.125  0.050  0.090  0.127  0.057  0.025  0.072  0.088  0.154  0.240  0.252  0.282  0.290  0.328  0.349  0.391  0.395  0.371  0.407  0.364  0.344  0.270  0.235  0.175  0.117  0.014 -0.039  0.008  0.037  0.053  0.064  0.096  0.078  0.152  0.195  0.261  0.294  0.350  0.408  0.440  0.511  0.528  0.613  0.571  0.565  0.605  0.728  0.840  0.923  1.000  0.923  0.819  0.829  0.840  0.736  0.634  0.653  0.645  0.537  0.502  0.496  0.450  0.405  0.394  0.349  0.298  0.241  0.240  0.248  0.365  0.368  0.476  0.420  0.457  0.322  0.246  0.137  0.138  0.287  0.410  0.537  0.519  0.511  0.618  0.680  0.590  0.519  0.565  0.222  0.090 -0.001 -0.125 -0.136 -0.164 -0.149 -0.126 -0.048  0.005  0.080  0.227  0.397  0.634  0.698  0.679  0.717  0.713  0.559  0.514  0.614  0.552  0.433  0.457  0.484  0.451  0.357  0.359  0.382  0.342  0.279  0.258  0.241  0.202  0.168  0.169  0.194  0.157  0.200  0.155  0.172  0.099  0.101 -0.014 -0.051 -0.100 -0.156 -0.179 -0.146 -0.193 -0.189 -0.224 -0.263 -0.090 -0.158 -0.245 -0.177 -0.220 -0.137 -0.113 -0.086 -0.107 -0.165 -0.202 -0.306 -0.305 -0.272 -0.227 -0.177 -0.169 -0.111 -0.117 -0.086 -0.082 -0.093 -0.119 -0.171 -0.216 -0.263 -0.284 -0.241 -0.163 -0.026  0.038  0.049  0.079  0.139  0.126  0.259  0.264  0.195  0.131  0.101  0.152  0.132  0.064  0.070  0.102  0.046 -0.023 -0.009 -0.018 -0.116 -0.125 -0.089 -0.145 -0.188 -0.159 -0.221 -0.320 -0.261 -0.111  0.093  0.078  0.162  0.102  0.036 -0.017  0.060  0.140  0.183  0.273  0.256  0.278  0.208  0.219  0.141  0.150  0.073  0.055  0.088  0.070  0.079  0.099  0.126  0.176  0.124  0.060  0.090  0.135  0.163  0.243  0.260  0.366  0.342  0.448  0.358  0.362  0.217  0.072  0.010 -0.008 -0.085 -0.184 -0.160 -0.129 -0.067 -0.004  0.041 -0.024 -0.083 -0.060 -0.107 -0.099 -0.178 -0.135 -0.161 -0.165 -0.189 -0.194 -0.119 -0.085 -0.133 -0.093 -0.004 -0.031 -0.044  0.054  0.051  0.030  0.069  0.142  0.101  0.078  0.143  0.093  0.066  0.099  0.071  0.054  0.037  0.057 -0.038 -0.005 -0.049 -0.091 -0.098 -0.073  0.001  0.020 -0.006  0.027  0.101  0.076  0.143  0.212  0.189  0.167  0.149  0.210  0.265  0.323  0.300  0.432  0.418  0.512  0.425  0.479  0.405  0.338  0.297  0.214  0.153  0.114  0.120  0.100  0.043  0.127  0.208  0.161  0.121  0.238  0.276  0.177  0.160  0.288  0.256  0.168  0.232  0.260  0.171  0.095  0.088 -0.071 -0.075 -0.047 -0.072 -0.079 -0.123 -0.154 -0.165
 -0.390 -0.407 -0.414 -0.432 -0.434 -0.399 -0.399 -0.384 -0.347 -0.344 -0.332 -0.263 -0.208 -0.211 -0.063  0.089  0.136  0.341  0.387  0.458  0.515  0.593  0.627  0.676  0.612  0.549  0.489  0.348  0.176  0.080  0.008  0.070  0.102  0.018  0.001  0.063  0.102  0.211  0.328  0.336  0.387  0.394  0.428  0.446  0.473  0.481  0.471  0.513  0.481  0.466  0.389  0.342  0.271  0.198  0.078  0.003  0.043  0.074  0.094  0.094  0.127  0.144  0.251  0.313  0.388  0.424  0.474  0.525  0.547  0.611  0.635  0.703  0.653  0.598  0.610  0.753  0.812  0.851  0.923  1.000  0.891  0.823  0.857  0.814  0.712  0.685  0.662  0.584  0.546  0.510  0.475  0.443  0.424  0.368  0.330  0.271  0.281  0.284  0.409  0.414  0.521  0.479  0.513  0.410  0.328  0.211  0.163  0.289  0.443  0.531  0.513  0.443  0.552  0.650  0.546  0.431  0.471  0.163  0.097  0.013 -0.093 -0.112 -0.129 -0.121 -0.084 -0.019  0.017  0.065  0.199  0.317  0.539  0.594  0.556  0.632  0.665  0.478  0.410  0.535  0.488  0.350  0.375  0.427  0.393  0.322  0.332  0.356  0.317  0.260  0.251  0.238  0.197  0.176  0.158  0.176  0.129  0.167  0.118  0.129  0.057  0.058 -0.034 -0.057 -0.098 -0.161 -0.174 -0.128 -0.194 -0.197 -0.254 -0.294 -0.111 -0.159 -0.234 -0.186 -0.219 -0.163 -0.161 -0.128 -0.151 -0.218 -0.246 -0.331 -0.309 -0.248 -0.194 -0.139 -0.127 -0.076 -0.078 -0.044 -0.039 -0.065 -0.087 -0.136 -0.184 -0.246 -0.281 -0.243 -0.165 -0.026  0.017  0.023  0.046  0.098  0.083  0.203  0.217  0.153  0.100  0.102  0.137  0.087  0.042  0.065  0.058 -0.014 -0.057 -0.046 -0.080 -0.170 -0.157 -0.127 -0.194 -0.218 -0.180 -0.255 -0.341 -0.238 -0.083  0.150  0.112  0.158  0.101  0.053 -0.013  0.085  0.119  0.181  0.248  0.233  0.251  0.194  0.213  0.137  0.155  0.083  0.069  0.109  0.097  0.100  0.114  0.143  0.199  0.130  0.094  0.110  0.154  0.177  0.262  0.274  0.375  0.354  0.453  0.373  0.370  0.268  0.128  0.069  0.079 -0.002 -0.108 -0.083 -0.099 -0.071 -0.005  0.022 -0.058 -0.081 -0.025 -0.053 -0.057 -0.148 -0.112 -0.126 -0.100 -0.116 -0.125 -0.042  0.006 -0.045 -0.012  0.086  0.066  0.045  0.136  0.144  0.123  0.150  0.225  0.187  0.157  0.217  0.150  0.125  0.153  0.134  0.122  0.104  0.119 -0.008  0.049  0.004 -0.033 -0.041 -0.027  0.054  0.083  0.047  0.071  0.148  0.125  0.174  0.248  0.243  0.200  0.181  0.256  0.323  0.389  0.366  0.503  0.506  0.594  0.528  0.563  0.501  0.416  0.376  0.287  0.231  0.172  0.184  0.187  0.140  0.209  0.314  0.282  0.237  0.351  0.398  0.304  0.279  0.402  0.376  0.283  0.331  0.362  0.237  0.154  0.131 -0.049 -0.075 -0.057 -0.096 -0.105 -0.146 -0.178 -0.196
 -0.414 -0.433 -0.445 -0.466 -0.466 -0.439 -0.438 -0.417 -0.394 -0.402 -0.380 -0.305 -0.268 -0.261 -0.065  0.093  0.123  0.391  0.468  0.527  0.583  0.656  0.679  0.712  0.641  0.566  0.496  0.354  0.178  0.076  0.002  0.072  0.103  0.012 -0.002  0.065  0.117  0.228  0.341  0.340  0.406  0.436  0.476  0.498  0.523  0.529  0.518  0.569  0.536  0.516  0.431  0.361  0.283  0.206  0.086 -0.004  0.020  0.041  0.078  0.059  0.112  0.152  0.277  0.352  0.441  0.483  0.538  0.588  0.611  0.668  0.685  0.734  0.666  0.588  0.580  0.725  0.741  0.788  0.819  0.891  1.000  0.897  0.825  0.836  0.778  0.696  0.643  0.604  0.571  0.509  0.471  0.468  0.458  0.378  0.353  0.321  0.343  0.351  0.467  0.481  0.578  0.553  0.576  0.499  0.414  0.285  0.209  0.292  0.463  0.528  0.538  0.432  0.522  0.635  0.531  0.390  0.412  0.160  0.094  0.037 -0.069 -0.088 -0.083 -0.102 -0.054  0.026  0.019  0.047  0.109  0.179  0.377  0.498  0.471  0.582  0.669  0.455  0.323  0.468  0.483  0.314  0.329  0.409  0.370  0.332  0.342  0.331  0.296  0.254  0.232  0.214  0.181  0.182  0.167  0.192  0.152  0.193  0.157  0.173  0.106  0.109  0.040  0.028 -0.013 -0.093 -0.115 -0.066 -0.118 -0.122 -0.184 -0.258 -0.058 -0.119 -0.204 -0.182 -0.235 -0.192 -0.227 -0.206 -0.215 -0.247 -0.266 -0.327 -0.298 -0.221 -0.166 -0.113 -0.110 -0.054 -0.071 -0.047 -0.035 -0.056 -0.079 -0.118 -0.163 -0.227 -0.256 -0.203 -0.127  0.036  0.066  0.075  0.090  0.128  0.074  0.186  0.202  0.180  0.162  0.199  0.206  0.129  0.119  0.156  0.092  0.002 -0.011 -0.025 -0.095 -0.175 -0.158 -0.150 -0.228 -0.239 -0.201 -0.287 -0.358 -0.224 -0.080  0.198  0.172  0.164  0.097  0.071  0.047  0.170  0.190  0.260  0.305  0.287  0.288  0.235  0.243  0.167  0.171  0.092  0.071  0.103  0.101  0.104  0.130  0.165  0.220  0.143  0.129  0.148  0.197  0.221  0.307  0.323  0.419  0.420  0.503  0.442  0.428  0.347  0.202  0.150  0.177  0.088 -0.033 -0.005 -0.059 -0.065  0.004 -0.032 -0.092 -0.055 -0.009 -0.064 -0.087 -0.146 -0.113 -0.096 -0.048 -0.067 -0.068  0.031  0.070  0.021  0.062  0.151  0.127  0.108  0.189  0.196  0.182  0.205  0.273  0.241  0.206  0.255  0.146  0.123  0.168  0.182  0.223  0.230  0.232 -0.017  0.101  0.080  0.051  0.054  0.072  0.143  0.164  0.133  0.166  0.235  0.200  0.236  0.310  0.308  0.187  0.178  0.308  0.411  0.446  0.439  0.574  0.590  0.659  0.603  0.615  0.549  0.449  0.418  0.315  0.256  0.168  0.201  0.227  0.181  0.237  0.364  0.338  0.287  0.406  0.453  0.358  0.334  0.457  0.432  0.331  0.376  0.410  0.216  0.146  0.088 -0.094 -0.122 -0.125 -0.167 -0.167 -0.190 -0.222 -0.240
 -0.406 -0.426 -0.436 -0.456 -0.453 -0.425 -0.421 -0.407 -0.394 -0.389 -0.361 -0.301 -0.267 -0.230 -0.031  0.087  0.108  0.406  0.424  0.455  0.489  0.556  0.559  0.596  0.521  0.470  0.417  0.297  0.165  0.089  0.021  0.072  0.108  0.036  0.015  0.069  0.087  0.153  0.233  0.251  0.290  0.326  0.369  0.398  0.431  0.441  0.426  0.467  0.427  0.399  0.326  0.266  0.197  0.139  0.028 -0.049 -0.003 -0.007  0.032  0.020  0.100  0.105  0.198  0.260  0.338  0.373  0.431  0.484  0.511  0.567  0.573  0.620  0.545  0.505  0.518  0.639  0.676  0.767  0.829  0.823  0.897  1.000  0.909  0.834  0.782  0.752  0.705  0.642  0.617  0.573  0.537  0.536  0.526  0.449  0.426  0.393  0.400  0.420  0.526  0.515  0.588  0.522  0.520  0.410  0.320  0.179  0.121  0.208  0.360  0.452  0.477  0.414  0.496  0.595  0.510  0.401  0.413  0.159  0.034  0.010 -0.095 -0.096 -0.101 -0.105 -0.087  0.002  0.010  0.050  0.127  0.223  0.382  0.489  0.510  0.589  0.671  0.484  0.356  0.506  0.553  0.385  0.390  0.484  0.453  0.379  0.392  0.380  0.342  0.290  0.256  0.233  0.210  0.213  0.213  0.241  0.201  0.246  0.208  0.221  0.149  0.146  0.057  0.021 -0.010 -0.092 -0.111 -0.059 -0.104 -0.104 -0.167 -0.221 -0.048 -0.136 -0.200 -0.162 -0.219 -0.140 -0.170 -0.173 -0.171 -0.186 -0.225 -0.303 -0.283 -0.213 -0.164 -0.113 -0.119 -0.079 -0.087 -0.068 -0.069 -0.051 -0.074 -0.117 -0.167 -0.230 -0.261 -0.189 -0.116  0.033  0.077  0.083  0.113  0.157  0.088  0.198  0.224  0.205  0.188  0.201  0.199  0.151  0.129  0.147  0.110  0.028  0.005 -0.001 -0.065 -0.151 -0.136 -0.125 -0.202 -0.226 -0.186 -0.236 -0.326 -0.254 -0.101  0.141  0.143  0.159  0.064  0.019  0.027  0.142  0.199  0.271  0.331  0.339  0.349  0.291  0.297  0.215  0.219  0.140  0.101  0.131  0.122  0.138  0.170  0.199  0.254  0.191  0.124  0.156  0.230  0.250  0.362  0.388  0.485  0.465  0.522  0.446  0.412  0.301  0.143  0.072  0.101 -0.003 -0.115 -0.055 -0.049 -0.031  0.013 -0.016 -0.027 -0.020 -0.054 -0.131 -0.153 -0.152 -0.129 -0.137 -0.105 -0.122 -0.124 -0.039 -0.001 -0.035  0.012  0.088  0.064  0.066  0.154  0.135  0.130  0.172  0.227  0.173  0.144  0.215  0.103  0.072  0.157  0.159  0.223  0.194  0.286  0.032  0.141  0.104  0.055  0.047  0.076  0.143  0.177  0.151  0.182  0.263  0.236  0.281  0.356  0.354  0.239  0.216  0.350  0.455  0.470  0.439  0.551  0.527  0.583  0.495  0.505  0.423  0.330  0.316  0.220  0.171  0.096  0.131  0.149  0.102  0.162  0.262  0.233  0.183  0.294  0.337  0.244  0.227  0.351  0.322  0.227  0.285  0.319  0.160  0.138  0.065 -0.080 -0.075 -0.084 -0.115 -0.113 -0.144 -0.170 -0.178
 -0.427 -0.449 -0.462 -0.483 -0.490 -0.462 -0.452 -0.436 -0.418 -0.400 -0.373 -0.315 -0.276 -0.230 -0.048  0.062  0.108  0.397  0.407  0.437  0.477  0.545  0.555  0.583  0.505  0.441  0.387  0.266  0.128  0.056 -0.005  0.048  0.084  0.014 -0.001  0.056  0.073  0.155  0.248  0.273  0.307  0.331  0.369  0.397  0.428  0.441  0.436  0.470  0.435  0.408  0.342  0.295  0.228  0.169  0.048 -0.020  0.033  0.027  0.056  0.044  0.112  0.127  0.221  0.282  0.354  0.385  0.438  0.486  0.508  0.566  0.577  0.618  0.535  0.481  0.501  0.627  0.663  0.740  0.840  0.857  0.825  0.909  1.000  0.906  0.799  0.766  0.765  0.698  0.656  0.610  0.589  0.577  0.548  0.482  0.459  0.403  0.410  0.424  0.536  0.502  0.569  0.492  0.486  0.370  0.274  0.127  0.062  0.159  0.314  0.403  0.415  0.343  0.438  0.550  0.461  0.349  0.366  0.122  0.020 -0.004 -0.090 -0.097 -0.117 -0.100 -0.085 -0.015  0.017  0.048  0.171  0.267  0.420  0.464  0.475  0.546  0.620  0.443  0.348  0.494  0.517  0.366  0.373  0.470  0.447  0.350  0.367  0.383  0.345  0.282  0.260  0.246  0.218  0.218  0.208  0.230  0.177  0.217  0.169  0.173  0.102  0.092 -0.007 -0.049 -0.067 -0.142 -0.143 -0.080 -0.148 -0.147 -0.223 -0.240 -0.090 -0.163 -0.210 -0.170 -0.198 -0.111 -0.129 -0.120 -0.127 -0.167 -0.201 -0.289 -0.268 -0.202 -0.152 -0.101 -0.099 -0.074 -0.065 -0.032 -0.042 -0.028 -0.052 -0.098 -0.151 -0.218 -0.260 -0.211 -0.141 -0.018  0.036  0.029  0.062  0.107  0.058  0.161  0.200  0.156  0.126  0.128  0.123  0.084  0.060  0.067  0.043 -0.020 -0.043 -0.043 -0.096 -0.169 -0.145 -0.130 -0.200 -0.218 -0.177 -0.222 -0.309 -0.244 -0.094  0.116  0.095  0.130  0.052 -0.005 -0.023  0.083  0.128  0.213  0.278  0.299  0.321  0.272  0.286  0.208  0.228  0.157  0.119  0.156  0.142  0.155  0.172  0.194  0.248  0.185  0.115  0.145  0.225  0.241  0.362  0.384  0.480  0.441  0.490  0.403  0.360  0.255  0.101  0.019  0.057 -0.047 -0.144 -0.077 -0.052 -0.024  0.014  0.029  0.008 -0.029 -0.056 -0.107 -0.126 -0.128 -0.110 -0.138 -0.113 -0.119 -0.124 -0.051 -0.005 -0.031  0.006  0.088  0.074  0.078  0.171  0.150  0.139  0.187  0.243  0.178  0.151  0.234  0.148  0.114  0.190  0.164  0.184  0.121  0.239  0.085  0.157  0.093  0.039  0.019  0.038  0.119  0.172  0.135  0.152  0.248  0.234  0.277  0.356  0.363  0.302  0.263  0.353  0.425  0.469  0.419  0.529  0.500  0.560  0.472  0.477  0.404  0.312  0.297  0.209  0.172  0.106  0.129  0.148  0.108  0.170  0.261  0.241  0.191  0.293  0.345  0.258  0.238  0.359  0.335  0.245  0.297  0.334  0.219  0.195  0.135 -0.009 -0.012 -0.015 -0.052 -0.057 -0.104 -0.130 -0.141
 -0.457 -0.482 -0.503 -0.528 -0.539 -0.521 -0.510 -0.484 -0.469 -0.460 -0.429 -0.360 -0.332 -0.285 -0.079  0.051  0.093  0.419  0.475  0.507  0.559  0.616  0.632  0.636  0.555  0.464  0.396  0.267  0.112  0.030 -0.030  0.034  0.067 -0.010 -0.018  0.048  0.086  0.192  0.302  0.322  0.372  0.402  0.436  0.464  0.483  0.498  0.508  0.546  0.519  0.493  0.425  0.369  0.300  0.232  0.101  0.018  0.051  0.040  0.068  0.043  0.110  0.170  0.295  0.369  0.448  0.482  0.531  0.576  0.589  0.633  0.650  0.666  0.576  0.485  0.476  0.606  0.601  0.652  0.736  0.814  0.836  0.834  0.906  1.000  0.888  0.766  0.719  0.720  0.678  0.588  0.580  0.590  0.554  0.474  0.468  0.417  0.440  0.448  0.556  0.525  0.594  0.538  0.531  0.450  0.350  0.198  0.099  0.164  0.338  0.386  0.405  0.283  0.368  0.500  0.410  0.268  0.275  0.091  0.042  0.023 -0.033 -0.051 -0.061 -0.058 -0.027  0.035  0.044  0.041  0.140  0.179  0.301  0.351  0.352  0.458  0.569  0.373  0.253  0.407  0.448  0.279  0.283  0.402  0.377  0.306  0.329  0.338  0.301  0.247  0.233  0.220  0.191  0.203  0.180  0.199  0.144  0.184  0.138  0.141  0.078  0.073  0.001 -0.029 -0.037 -0.118 -0.116 -0.049 -0.122 -0.127 -0.213 -0.230 -0.084 -0.147 -0.195 -0.191 -0.197 -0.137 -0.180 -0.168 -0.178 -0.210 -0.222 -0.279 -0.246 -0.165 -0.115 -0.064 -0.057 -0.036 -0.029  0.004 -0.002 -0.005 -0.022 -0.060 -0.107 -0.177 -0.222 -0.193 -0.124 -0.009  0.027  0.018  0.040  0.076  0.018  0.106  0.156  0.127  0.114  0.149  0.123  0.056  0.063  0.082  0.013 -0.057 -0.050 -0.063 -0.142 -0.196 -0.153 -0.157 -0.235 -0.228 -0.185 -0.252 -0.313 -0.196 -0.067  0.170  0.123  0.115  0.051  0.018  0.003  0.128  0.135  0.230  0.271  0.284  0.295  0.259  0.272  0.197  0.217  0.150  0.118  0.155  0.151  0.155  0.169  0.195  0.248  0.172  0.141  0.165  0.238  0.252  0.368  0.388  0.478  0.453  0.498  0.425  0.375  0.309  0.161  0.085  0.141  0.039 -0.064 -0.006 -0.022 -0.023  0.024  0.019 -0.017 -0.024 -0.018 -0.059 -0.097 -0.100 -0.085 -0.096 -0.046 -0.043 -0.044  0.035  0.084  0.060  0.093  0.176  0.164  0.163  0.247  0.233  0.221  0.261  0.314  0.254  0.226  0.298  0.201  0.171  0.228  0.217  0.233  0.181  0.267  0.102  0.197  0.138  0.095  0.082  0.092  0.178  0.231  0.187  0.200  0.294  0.276  0.302  0.381  0.397  0.307  0.271  0.372  0.443  0.489  0.451  0.571  0.569  0.621  0.554  0.537  0.475  0.368  0.353  0.260  0.231  0.145  0.179  0.222  0.193  0.239  0.348  0.343  0.292  0.388  0.444  0.366  0.342  0.452  0.438  0.347  0.381  0.420  0.262  0.224  0.152 -0.008 -0.036 -0.048 -0.094 -0.103 -0.141 -0.167 -0.183
 -0.511 -0.535 -0.555 -0.580 -0.582 -0.559 -0.539 -0.525 -0.521 -0.498 -0.464 -0.413 -0.377 -0.298 -0.106  0.014  0.095  0.465  0.530  0.579  0.616  0.649  0.637  0.614  0.521  0.420  0.340  0.212  0.064 -0.016 -0.066 -0.005  0.019 -0.054 -0.054  0.007  0.050  0.161  0.276  0.298  0.359  0.393  0.433  0.464  0.481  0.493  0.513  0.559  0.528  0.497  0.422  0.366  0.284  0.220  0.091  0.003  0.041  0.033  0.057  0.044  0.108  0.153  0.287  0.375  0.456  0.502  0.556  0.606  0.625  0.635  0.632  0.629  0.531  0.435  0.423  0.548  0.528  0.572  0.634  0.712  0.778  0.782  0.799  0.888  1.000  0.864  0.710  0.715  0.727  0.634  0.599  0.634  0.612  0.515  0.513  0.480  0.507  0.528  0.626  0.599  0.666  0.602  0.579  0.505  0.387  0.227  0.117  0.156  0.329  0.368  0.414  0.284  0.342  0.484  0.403  0.246  0.239  0.061  0.008  0.003 -0.044 -0.059 -0.064 -0.058 -0.036  0.022  0.035  0.025  0.093  0.106  0.235  0.281  0.291  0.418  0.543  0.369  0.234  0.379  0.444  0.287  0.277  0.407  0.394  0.316  0.336  0.352  0.321  0.257  0.240  0.236  0.207  0.237  0.221  0.245  0.194  0.237  0.205  0.207  0.147  0.141  0.071  0.030  0.030 -0.071 -0.074  0.009 -0.054 -0.060 -0.160 -0.185 -0.056 -0.146 -0.190 -0.189 -0.195 -0.115 -0.161 -0.156 -0.182 -0.204 -0.193 -0.233 -0.184 -0.100 -0.053 -0.013 -0.019 -0.011 -0.006  0.031  0.032  0.029  0.016 -0.014 -0.061 -0.131 -0.171 -0.146 -0.083  0.037  0.084  0.073  0.091  0.115  0.028  0.095  0.157  0.137  0.133  0.164  0.109  0.055  0.076  0.073 -0.013 -0.060 -0.052 -0.091 -0.164 -0.200 -0.170 -0.187 -0.251 -0.239 -0.210 -0.270 -0.315 -0.200 -0.093  0.150  0.108  0.100  0.047  0.010  0.031  0.184  0.198  0.309  0.346  0.363  0.364  0.338  0.337  0.263  0.274  0.204  0.163  0.190  0.186  0.186  0.199  0.228  0.274  0.194  0.172  0.210  0.301  0.321  0.443  0.473  0.557  0.539  0.566  0.501  0.426  0.363  0.205  0.120  0.180  0.071 -0.040  0.021 -0.015 -0.024  0.035  0.029 -0.016 -0.045 -0.045 -0.093 -0.119 -0.101 -0.072 -0.077 -0.027 -0.015 -0.005  0.078  0.123  0.111  0.153  0.234  0.219  0.226  0.316  0.294  0.280  0.327  0.378  0.309  0.275  0.357  0.256  0.222  0.286  0.269  0.276  0.210  0.299  0.157  0.269  0.204  0.162  0.152  0.162  0.252  0.309  0.268  0.279  0.369  0.345  0.367  0.436  0.439  0.344  0.317  0.424  0.496  0.537  0.518  0.644  0.633  0.662  0.583  0.536  0.459  0.335  0.326  0.224  0.192  0.110  0.163  0.214  0.207  0.253  0.355  0.363  0.328  0.421  0.474  0.410  0.398  0.502  0.484  0.405  0.443  0.475  0.304  0.251  0.168  0.002 -0.030 -0.052 -0.099 -0.111 -0.155 -0.175 -0.189
 -0.527 -0.551 -0.564 -0.586 -0.584 -0.546 -0.530 -0.533 -0.518 -0.478 -0.458 -0.417 -0.352 -0.280 -0.120 -0.001  0.115  0.492  0.525  0.568  0.585  0.596  0.554  0.523  0.414  0.320  0.229  0.114  0.002 -0.061 -0.095 -0.054 -0.042 -0.094 -0.090 -0.047 -0.012  0.074  0.170  0.197  0.262  0.301  0.359  0.395  0.425  0.435  0.449  0.492  0.450  0.409  0.321  0.262  0.168  0.130  0.022 -0.038  0.023  0.015  0.049  0.042  0.110  0.085  0.188  0.273  0.359  0.423  0.485  0.549  0.576  0.572  0.540  0.539  0.427  0.337  0.329  0.473  0.501  0.578  0.653  0.685  0.696  0.752  0.766  0.766  0.864  1.000  0.852  0.758  0.815  0.793  0.716  0.709  0.706  0.617  0.574  0.523  0.540  0.567  0.687  0.658  0.723  0.622  0.571  0.454  0.319  0.141  0.055  0.089  0.247  0.327  0.408  0.326  0.359  0.500  0.444  0.310  0.308  0.095 -0.006 -0.021 -0.079 -0.089 -0.114 -0.103 -0.104 -0.053  0.001  0.018  0.053  0.107  0.285  0.338  0.362  0.483  0.625  0.518  0.410  0.542  0.616  0.472  0.448  0.576  0.555  0.427  0.447  0.471  0.425  0.333  0.304  0.296  0.254  0.278  0.280  0.317  0.268  0.322  0.286  0.296  0.226  0.217  0.114  0.052  0.051 -0.057 -0.065  0.014 -0.047 -0.047 -0.141 -0.150 -0.021 -0.140 -0.165 -0.158 -0.172 -0.068 -0.094 -0.087 -0.124 -0.146 -0.137 -0.180 -0.144 -0.075 -0.039 -0.008 -0.026 -0.022 -0.017  0.023  0.032  0.035  0.025  0.000 -0.048 -0.104 -0.139 -0.127 -0.065  0.021  0.103  0.108  0.147  0.188  0.092  0.183  0.259  0.241  0.212  0.208  0.139  0.122  0.143  0.102  0.028  0.021  0.001 -0.069 -0.116 -0.148 -0.158 -0.179 -0.225 -0.231 -0.225 -0.259 -0.284 -0.205 -0.147  0.062  0.046  0.062  0.030 -0.016  0.036  0.194  0.245  0.364  0.425  0.452  0.466  0.418  0.413  0.321  0.329  0.234  0.182  0.193  0.184  0.186  0.197  0.226  0.264  0.208  0.169  0.233  0.335  0.367  0.511  0.550  0.653  0.618  0.646  0.558  0.470  0.367  0.182  0.059  0.097 -0.030 -0.148 -0.079 -0.079 -0.044  0.021  0.041  0.017 -0.066 -0.097 -0.160 -0.178 -0.112 -0.074 -0.095 -0.058 -0.044 -0.024  0.056  0.094  0.090  0.143  0.223  0.202  0.222  0.321  0.282  0.274  0.347  0.377  0.302  0.287  0.358  0.282  0.253  0.302  0.283  0.236  0.154  0.217  0.146  0.239  0.148  0.130  0.133  0.149  0.258  0.310  0.253  0.274  0.377  0.335  0.386  0.467  0.427  0.344  0.317  0.431  0.529  0.576  0.543  0.659  0.615  0.617  0.515  0.456  0.352  0.225  0.221  0.116  0.072  0.013  0.075  0.115  0.117  0.195  0.265  0.276  0.262  0.352  0.400  0.349  0.353  0.454  0.434  0.374  0.427  0.455  0.312  0.266  0.191  0.041  0.006 -0.018 -0.061 -0.076 -0.122 -0.133 -0.146
 -0.431 -0.456 -0.470 -0.494 -0.508 -0.484 -0.484 -0.458 -0.439 -0.433 -0.412 -0.338 -0.317 -0.307 -0.102  0.029  0.051  0.399  0.431  0.459  0.485  0.502  0.468  0.445  0.351  0.265  0.186  0.094 -0.003 -0.053 -0.086 -0.049 -0.032 -0.077 -0.076 -0.033 -0.010  0.065  0.144  0.168  0.223  0.257  0.311  0.347  0.375  0.389  0.397  0.425  0.391  0.353  0.275  0.218  0.137  0.111  0.014 -0.019  0.044  0.028  0.064  0.038  0.092  0.089  0.165  0.231  0.308  0.359  0.412  0.461  0.489  0.502  0.476  0.482  0.373  0.288  0.283  0.428  0.464  0.553  0.645  0.662  0.643  0.705  0.765  0.719  0.710  0.852  1.000  0.885  0.807  0.814  0.773  0.714  0.677  0.613  0.560  0.466  0.483  0.485  0.620  0.552  0.593  0.513  0.464  0.348  0.236  0.067 -0.010  0.018  0.159  0.248  0.322  0.254  0.293  0.423  0.385  0.270  0.275  0.073 -0.013 -0.028 -0.083 -0.076 -0.105 -0.094 -0.097 -0.046 -0.002  0.035  0.081  0.129  0.278  0.326  0.350  0.452  0.605  0.509  0.410  0.533  0.620  0.480  0.451  0.574  0.540  0.406  0.434  0.448  0.393  0.311  0.283  0.265  0.221  0.230  0.225  0.256  0.205  0.255  0.208  0.228  0.167  0.159  0.054  0.008  0.008 -0.076 -0.080 -0.022 -0.092 -0.080 -0.157 -0.143 -0.031 -0.115 -0.143 -0.139 -0.122 -0.047 -0.102 -0.094 -0.111 -0.157 -0.165 -0.196 -0.166 -0.090 -0.053 -0.014 -0.013 -0.010  0.008  0.042  0.039  0.046  0.029  0.002 -0.039 -0.093 -0.149 -0.135 -0.063 -0.044  0.023  0.043  0.088  0.141  0.066  0.170  0.254  0.247  0.207  0.212  0.163  0.134  0.146  0.128  0.064  0.031  0.020 -0.020 -0.079 -0.132 -0.119 -0.130 -0.195 -0.207 -0.183 -0.213 -0.236 -0.171 -0.135  0.034  0.028  0.025 -0.005 -0.042  0.002  0.125  0.172  0.277  0.337  0.366  0.385  0.325  0.330  0.238  0.259  0.167  0.126  0.146  0.138  0.147  0.150  0.170  0.196  0.151  0.114  0.171  0.258  0.281  0.429  0.455  0.560  0.520  0.545  0.456  0.381  0.281  0.112  0.004  0.040 -0.074 -0.173 -0.104 -0.084 -0.050  0.013  0.039  0.031 -0.037 -0.088 -0.139 -0.168 -0.090 -0.073 -0.102 -0.067 -0.060 -0.043  0.026  0.061  0.055  0.098  0.168  0.149  0.171  0.251  0.210  0.220  0.296  0.300  0.236  0.244  0.285  0.209  0.190  0.234  0.236  0.198  0.137  0.187  0.085  0.165  0.075  0.075  0.081  0.099  0.197  0.245  0.180  0.207  0.316  0.277  0.339  0.431  0.398  0.299  0.251  0.368  0.467  0.511  0.440  0.526  0.502  0.508  0.425  0.377  0.289  0.181  0.179  0.088  0.049 -0.007  0.037  0.072  0.065  0.142  0.205  0.215  0.193  0.273  0.322  0.274  0.274  0.368  0.353  0.298  0.347  0.378  0.259  0.242  0.170  0.058  0.019 -0.003 -0.048 -0.058 -0.094 -0.107 -0.121
 -0.439 -0.465 -0.487 -0.513 -0.528 -0.518 -0.511 -0.474 -0.466 -0.464 -0.435 -0.363 -0.369 -0.353 -0.139 -0.021 -0.023  0.394  0.448  0.472  0.508  0.510  0.476  0.434  0.341  0.248  0.164  0.076 -0.021 -0.071 -0.100 -0.059 -0.043 -0.090 -0.084 -0.038 -0.007  0.077  0.161  0.182  0.242  0.280  0.331  0.369  0.386  0.400  0.418  0.449  0.422  0.384  0.308  0.250  0.176  0.147  0.044  0.006  0.066  0.037  0.064  0.034  0.086  0.113  0.222  0.281  0.354  0.401  0.449  0.490  0.513  0.510  0.484  0.467  0.354  0.257  0.241  0.380  0.381  0.452  0.537  0.584  0.604  0.642  0.698  0.720  0.715  0.758  0.885  1.000  0.895  0.796  0.800  0.777  0.715  0.619  0.600  0.512  0.562  0.560  0.652  0.552  0.586  0.518  0.463  0.370  0.255  0.085 -0.008 -0.008  0.135  0.197  0.279  0.184  0.213  0.346  0.317  0.192  0.180  0.012 -0.031 -0.021 -0.065 -0.051 -0.068 -0.061 -0.072 -0.031 -0.023 -0.010  0.047  0.034  0.153  0.203  0.229  0.357  0.533  0.427  0.301  0.429  0.536  0.388  0.354  0.507  0.476  0.366  0.400  0.410  0.356  0.286  0.264  0.247  0.208  0.233  0.220  0.247  0.195  0.245  0.203  0.226  0.173  0.173  0.087  0.038  0.048 -0.041 -0.046  0.025 -0.044 -0.034 -0.126 -0.101 -0.015 -0.112 -0.149 -0.146 -0.103 -0.018 -0.138 -0.144 -0.165 -0.215 -0.192 -0.187 -0.133 -0.031  0.012  0.052  0.057  0.046  0.069  0.099  0.092  0.094  0.080  0.059  0.025 -0.046 -0.110 -0.093 -0.032 -0.011  0.037  0.049  0.083  0.130  0.038  0.119  0.209  0.229  0.212  0.249  0.184  0.128  0.164  0.159  0.061  0.017  0.036 -0.007 -0.094 -0.130 -0.094 -0.125 -0.200 -0.190 -0.162 -0.199 -0.203 -0.115 -0.085  0.081  0.065  0.038 -0.017 -0.031  0.026  0.159  0.183  0.297  0.342  0.367  0.379  0.333  0.335  0.244  0.267  0.182  0.140  0.158  0.152  0.157  0.158  0.177  0.187  0.147  0.112  0.171  0.277  0.295  0.457  0.483  0.571  0.539  0.540  0.461  0.369  0.299  0.137  0.028  0.074 -0.034 -0.125 -0.056 -0.043 -0.025  0.038  0.037  0.027 -0.021 -0.084 -0.124 -0.152 -0.059 -0.052 -0.071 -0.029 -0.010  0.011  0.075  0.106  0.111  0.151  0.208  0.190  0.218  0.286  0.235  0.252  0.331  0.322  0.253  0.265  0.309  0.205  0.184  0.245  0.261  0.255  0.199  0.264  0.124  0.238  0.158  0.150  0.155  0.171  0.262  0.317  0.261  0.283  0.387  0.353  0.399  0.486  0.457  0.329  0.266  0.382  0.456  0.493  0.430  0.519  0.518  0.512  0.442  0.374  0.295  0.186  0.191  0.100  0.071  0.004  0.049  0.100  0.105  0.165  0.236  0.257  0.233  0.305  0.354  0.312  0.320  0.404  0.385  0.339  0.389  0.413  0.254  0.256  0.154  0.052  0.006 -0.036 -0.086 -0.095 -0.128 -0.141 -0.154
 -0.495 -0.519 -0.536 -0.560 -0.563 -0.541 -0.523 -0.517 -0.509 -0.472 -0.455 -0.420 -0.388 -0.323 -0.166 -0.057  0.024  0.458  0.495  0.521  0.541  0.513  0.457  0.401  0.293  0.198  0.103  0.011 -0.068 -0.112 -0.131 -0.102 -0.095 -0.132 -0.123 -0.086 -0.055  0.020  0.101  0.119  0.188  0.232  0.297  0.334  0.358  0.367  0.387  0.427  0.391  0.345  0.257  0.198  0.119  0.098  0.013 -0.023  0.050  0.013  0.043  0.025  0.088  0.066  0.176  0.239  0.316  0.379  0.436  0.492  0.519  0.491  0.446  0.419  0.297  0.201  0.191  0.333  0.345  0.421  0.502  0.546  0.571  0.617  0.656  0.678  0.727  0.815  0.807  0.895  1.000  0.892  0.829  0.843  0.813  0.682  0.653  0.593  0.648  0.674  0.749  0.651  0.685  0.585  0.509  0.398  0.256  0.071 -0.017 -0.026  0.116  0.186  0.294  0.211  0.218  0.358  0.334  0.204  0.185  0.009 -0.065 -0.045 -0.095 -0.087 -0.112 -0.098 -0.123 -0.088 -0.072 -0.064 -0.028 -0.035  0.129  0.184  0.217  0.362  0.549  0.478  0.353  0.480  0.597  0.469  0.428  0.585  0.561  0.442  0.470  0.482  0.433  0.348  0.312  0.298  0.262  0.301  0.309  0.347  0.299  0.356  0.323  0.345  0.279  0.279  0.178  0.096  0.106 -0.005 -0.019  0.070  0.015  0.025 -0.073 -0.050  0.030 -0.132 -0.155 -0.133 -0.120  0.014 -0.101 -0.115 -0.151 -0.181 -0.130 -0.119 -0.061  0.032  0.067  0.093  0.078  0.058  0.072  0.110  0.113  0.118  0.103  0.094  0.059 -0.007 -0.053 -0.048  0.000  0.043  0.123  0.136  0.179  0.225  0.105  0.181  0.278  0.296  0.280  0.295  0.204  0.178  0.225  0.181  0.076  0.075  0.076 -0.013 -0.081 -0.097 -0.100 -0.151 -0.199 -0.194 -0.195 -0.220 -0.206 -0.126 -0.110  0.051  0.060  0.041 -0.018 -0.025  0.061  0.217  0.263  0.402  0.462  0.490  0.503  0.458  0.451  0.350  0.363  0.264  0.197  0.191  0.177  0.179  0.183  0.209  0.220  0.189  0.148  0.227  0.361  0.393  0.571  0.612  0.693  0.659  0.645  0.553  0.437  0.355  0.172  0.023  0.060 -0.064 -0.161 -0.087 -0.067 -0.027  0.037  0.036  0.027 -0.051 -0.121 -0.180 -0.190 -0.075 -0.048 -0.067 -0.041 -0.014  0.023  0.086  0.107  0.125  0.178  0.231  0.205  0.245  0.329  0.259  0.270  0.369  0.358  0.273  0.287  0.346  0.245  0.217  0.282  0.287  0.262  0.188  0.256  0.168  0.293  0.204  0.190  0.201  0.225  0.326  0.383  0.332  0.357  0.461  0.417  0.475  0.554  0.488  0.364  0.313  0.427  0.493  0.549  0.497  0.594  0.570  0.537  0.444  0.355  0.253  0.134  0.138  0.045  0.009 -0.044  0.017  0.062  0.085  0.158  0.210  0.237  0.233  0.304  0.346  0.314  0.336  0.420  0.394  0.359  0.426  0.441  0.270  0.272  0.161  0.056  0.011 -0.037 -0.086 -0.097 -0.127 -0.133 -0.146
 -0.442 -0.462 -0.473 -0.497 -0.498 -0.467 -0.465 -0.468 -0.449 -0.421 -0.425 -0.384 -0.339 -0.304 -0.171 -0.042  0.046  0.430  0.437  0.455  0.454  0.433  0.369  0.323  0.217  0.135  0.048 -0.029 -0.081 -0.110 -0.124 -0.111 -0.105 -0.128 -0.123 -0.100 -0.081 -0.031  0.029  0.048  0.112  0.155  0.220  0.259  0.291  0.302  0.317  0.347  0.305  0.257  0.174  0.121  0.044  0.048 -0.014 -0.031  0.032 -0.005  0.018 -0.011  0.050  0.012  0.081  0.150  0.224  0.287  0.346  0.405  0.437  0.417  0.365  0.348  0.231  0.147  0.145  0.280  0.320  0.410  0.496  0.510  0.509  0.573  0.610  0.588  0.634  0.793  0.814  0.796  0.892  1.000  0.896  0.804  0.821  0.765  0.663  0.573  0.586  0.595  0.687  0.606  0.620  0.514  0.432  0.309  0.175 -0.003 -0.072 -0.071  0.053  0.142  0.248  0.201  0.208  0.338  0.318  0.216  0.204  0.036 -0.072 -0.069 -0.116 -0.116 -0.151 -0.133 -0.152 -0.115 -0.075 -0.050 -0.038 -0.003  0.167  0.218  0.252  0.370  0.544  0.512  0.409  0.521  0.641  0.537  0.493  0.631  0.617  0.506  0.531  0.518  0.472  0.406  0.354  0.321  0.300  0.325  0.345  0.387  0.344  0.401  0.361  0.379  0.306  0.295  0.167  0.074  0.064 -0.041 -0.057  0.026 -0.017  0.001 -0.073 -0.036  0.048 -0.107 -0.115 -0.111 -0.110  0.019 -0.045 -0.057 -0.090 -0.109 -0.075 -0.077 -0.042  0.018  0.037  0.050  0.031  0.016  0.028  0.070  0.077  0.091  0.066  0.061  0.033 -0.004 -0.034 -0.034  0.013  0.019  0.121  0.164  0.223  0.277  0.163  0.232  0.324  0.336  0.310  0.289  0.205  0.212  0.241  0.173  0.099  0.121  0.091 -0.007 -0.044 -0.066 -0.102 -0.143 -0.172 -0.189 -0.204 -0.208 -0.183 -0.130 -0.147 -0.010  0.000 -0.006 -0.044 -0.066  0.021  0.160  0.238  0.374  0.461  0.501  0.529  0.469  0.467  0.369  0.380  0.273  0.196  0.174  0.164  0.168  0.173  0.197  0.213  0.189  0.158  0.244  0.362  0.400  0.570  0.603  0.684  0.630  0.614  0.508  0.394  0.283  0.099 -0.036  0.000 -0.118 -0.207 -0.131 -0.089 -0.053  0.004  0.042  0.044 -0.063 -0.139 -0.217 -0.226 -0.107 -0.066 -0.097 -0.098 -0.079 -0.040  0.019  0.033  0.052  0.109  0.160  0.134  0.176  0.266  0.201  0.215  0.320  0.308  0.231  0.257  0.307  0.244  0.218  0.253  0.254  0.196  0.125  0.166  0.107  0.199  0.098  0.095  0.114  0.144  0.254  0.300  0.240  0.275  0.384  0.329  0.409  0.494  0.413  0.305  0.267  0.385  0.457  0.505  0.453  0.532  0.486  0.454  0.356  0.274  0.170  0.059  0.067 -0.024 -0.065 -0.106 -0.047 -0.015  0.002  0.087  0.123  0.145  0.147  0.216  0.256  0.229  0.248  0.329  0.311  0.281  0.342  0.363  0.239  0.245  0.163  0.083  0.043  0.005 -0.033 -0.049 -0.080 -0.082 -0.095
 -0.435 -0.456 -0.472 -0.494 -0.501 -0.484 -0.472 -0.461 -0.459 -0.437 -0.414 -0.378 -0.379 -0.325 -0.156 -0.071 -0.026  0.375  0.389  0.406  0.406  0.390  0.331  0.282  0.187  0.110  0.031 -0.034 -0.084 -0.111 -0.124 -0.110 -0.102 -0.124 -0.119 -0.093 -0.075 -0.020  0.043  0.062  0.122  0.158  0.211  0.247  0.268  0.278  0.296  0.323  0.292  0.251  0.179  0.132  0.068  0.075  0.032  0.033  0.097  0.041  0.062  0.016  0.053  0.036  0.112  0.163  0.226  0.275  0.325  0.370  0.400  0.379  0.334  0.312  0.201  0.121  0.117  0.244  0.272  0.356  0.450  0.475  0.471  0.537  0.589  0.580  0.599  0.716  0.773  0.800  0.829  0.896  1.000  0.893  0.825  0.820  0.771  0.630  0.628  0.605  0.650  0.549  0.546  0.454  0.366  0.259  0.142 -0.021 -0.095 -0.106  0.011  0.086  0.186  0.134  0.144  0.266  0.256  0.158  0.146 -0.004 -0.085 -0.070 -0.110 -0.090 -0.127 -0.107 -0.135 -0.114 -0.090 -0.062 -0.052 -0.020  0.119  0.162  0.195  0.306  0.475  0.444  0.347  0.452  0.573  0.477  0.436  0.573  0.586  0.490  0.523  0.541  0.493  0.429  0.403  0.375  0.346  0.352  0.352  0.383  0.324  0.364  0.303  0.313  0.244  0.222  0.101  0.008  0.007 -0.090 -0.092 -0.002 -0.059 -0.041 -0.123 -0.068 -0.013 -0.122 -0.114 -0.086 -0.058  0.061 -0.013 -0.042 -0.071 -0.107 -0.095 -0.098 -0.054  0.027  0.052  0.077  0.068  0.054  0.073  0.106  0.104  0.119  0.103  0.093  0.063  0.009 -0.048 -0.044  0.002 -0.020  0.062  0.089  0.160  0.214  0.125  0.177  0.267  0.285  0.259  0.252  0.164  0.152  0.189  0.138  0.050  0.056  0.046 -0.031 -0.084 -0.106 -0.111 -0.145 -0.181 -0.189 -0.188 -0.162 -0.136 -0.105 -0.121 -0.024  0.009 -0.046 -0.095 -0.112 -0.051  0.092  0.152  0.300  0.378  0.437  0.474  0.440  0.455  0.369  0.396  0.298  0.213  0.180  0.164  0.163  0.171  0.196  0.200  0.206  0.183  0.275  0.393  0.416  0.579  0.589  0.640  0.563  0.532  0.424  0.305  0.216  0.055 -0.056 -0.017 -0.113 -0.187 -0.118 -0.081 -0.055 -0.016  0.017  0.040 -0.051 -0.134 -0.191 -0.197 -0.078 -0.055 -0.097 -0.097 -0.079 -0.050  0.003  0.022  0.041  0.083  0.132  0.118  0.165  0.243  0.173  0.194  0.301  0.273  0.187  0.216  0.270  0.210  0.184  0.236  0.234  0.189  0.101  0.193  0.142  0.221  0.108  0.096  0.098  0.123  0.226  0.292  0.234  0.259  0.377  0.338  0.407  0.503  0.450  0.327  0.267  0.381  0.455  0.502  0.423  0.480  0.432  0.396  0.314  0.235  0.148  0.050  0.062 -0.022 -0.053 -0.100 -0.053 -0.018 -0.001  0.075  0.112  0.137  0.130  0.189  0.232  0.209  0.226  0.297  0.280  0.256  0.312  0.337  0.233  0.264  0.169  0.116  0.081  0.028 -0.005 -0.018 -0.045 -0.050 -0.062
 -0.469 -0.492 -0.512 -0.536 -0.547 -0.538 -0.517 -0.492 -0.497 -0.477 -0.439 -0.398 -0.418 -0.353 -0.149 -0.061 -0.024  0.416  0.453  0.452  0.457  0.423  0.366  0.304  0.204  0.117  0.027 -0.039 -0.092 -0.126 -0.129 -0.109 -0.114 -0.137 -0.122 -0.099 -0.073 -0.008  0.064  0.090  0.155  0.184  0.236  0.268  0.285  0.296  0.322  0.356  0.326  0.287  0.215  0.173  0.107  0.094  0.037  0.034  0.105  0.058  0.074  0.046  0.072  0.054  0.157  0.205  0.268  0.321  0.368  0.413  0.436  0.400  0.354  0.319  0.203  0.119  0.110  0.235  0.239  0.320  0.405  0.443  0.468  0.536  0.577  0.590  0.634  0.709  0.714  0.777  0.843  0.804  0.893  1.000  0.898  0.789  0.848  0.773  0.794  0.765  0.765  0.645  0.625  0.528  0.424  0.326  0.196  0.025 -0.053 -0.083  0.036  0.097  0.213  0.141  0.133  0.263  0.260  0.138  0.106 -0.043 -0.114 -0.073 -0.106 -0.063 -0.079 -0.060 -0.090 -0.077 -0.052 -0.040 -0.051 -0.070  0.066  0.101  0.146  0.279  0.455  0.415  0.308  0.406  0.531  0.437  0.385  0.525  0.560  0.425  0.448  0.512  0.474  0.381  0.367  0.368  0.331  0.341  0.347  0.386  0.329  0.367  0.323  0.327  0.269  0.242  0.148  0.053  0.081 -0.030 -0.030  0.081  0.024  0.033 -0.093 -0.074 -0.036 -0.153 -0.139 -0.094 -0.073  0.055 -0.066 -0.111 -0.146 -0.165 -0.133 -0.112 -0.041  0.066  0.105  0.140  0.124  0.110  0.119  0.148  0.148  0.161  0.154  0.140  0.101  0.025 -0.038 -0.023  0.016  0.047  0.113  0.095  0.155  0.181  0.097  0.125  0.216  0.221  0.207  0.210  0.096  0.081  0.137  0.076 -0.032 -0.020 -0.014 -0.099 -0.163 -0.168 -0.158 -0.204 -0.247 -0.233 -0.229 -0.196 -0.161 -0.125 -0.129 -0.016  0.034 -0.000 -0.058 -0.087 -0.011  0.149  0.203  0.366  0.417  0.486  0.503  0.503  0.502  0.426  0.433  0.334  0.236  0.192  0.168  0.159  0.173  0.213  0.223  0.227  0.223  0.320  0.472  0.502  0.670  0.681  0.706  0.647  0.588  0.491  0.356  0.277  0.112 -0.007  0.030 -0.066 -0.135 -0.070 -0.048 -0.022  0.022  0.024  0.032 -0.049 -0.134 -0.186 -0.184 -0.053 -0.039 -0.070 -0.061 -0.032  0.006  0.061  0.080  0.107  0.160  0.202  0.186  0.241  0.319  0.236  0.256  0.363  0.333  0.236  0.253  0.314  0.202  0.176  0.268  0.282  0.284  0.185  0.315  0.232  0.352  0.250  0.226  0.227  0.250  0.327  0.413  0.370  0.381  0.492  0.464  0.514  0.605  0.549  0.402  0.360  0.475  0.513  0.558  0.500  0.538  0.505  0.445  0.362  0.268  0.178  0.073  0.085  0.004 -0.018 -0.063 -0.008  0.029  0.060  0.130  0.162  0.193  0.192  0.247  0.286  0.266  0.291  0.355  0.329  0.308  0.369  0.377  0.221  0.270  0.129  0.072  0.036 -0.041 -0.080 -0.088 -0.117 -0.117 -0.120
 -0.503 -0.527 -0.546 -0.573 -0.578 -0.561 -0.543 -0.540 -0.539 -0.503 -0.481 -0.455 -0.446 -0.355 -0.178 -0.070  0.034  0.494  0.507  0.468  0.452  0.410  0.346  0.285  0.174  0.090 -0.005 -0.077 -0.112 -0.139 -0.145 -0.138 -0.141 -0.159 -0.151 -0.134 -0.100 -0.056  0.004  0.025  0.096  0.130  0.193  0.222  0.248  0.258  0.281  0.321  0.283  0.238  0.159  0.118  0.059  0.063  0.034  0.027  0.084  0.040  0.059  0.016  0.051  0.013  0.093  0.156  0.221  0.284  0.341  0.396  0.426  0.388  0.330  0.301  0.181  0.088  0.089  0.214  0.226  0.312  0.394  0.424  0.458  0.526  0.548  0.554  0.612  0.706  0.677  0.715  0.813  0.821  0.825  0.898  1.000  0.884  0.840  0.830  0.806  0.800  0.812  0.710  0.668  0.555  0.430  0.326  0.179 -0.002 -0.082 -0.111  0.013  0.085  0.212  0.148  0.138  0.278  0.275  0.158  0.123  0.010 -0.103 -0.060 -0.098 -0.079 -0.109 -0.099 -0.102 -0.098 -0.070 -0.085 -0.129 -0.090  0.050  0.110  0.160  0.296  0.479  0.457  0.328  0.424  0.567  0.474  0.414  0.562  0.612  0.521  0.529  0.563  0.543  0.463  0.425  0.419  0.397  0.422  0.454  0.507  0.471  0.512  0.478  0.474  0.397  0.355  0.226  0.091  0.098 -0.041 -0.047  0.076  0.041  0.064 -0.048 -0.009  0.064 -0.085 -0.075 -0.078 -0.087  0.056 -0.036 -0.072 -0.113 -0.092 -0.053 -0.041  0.004  0.078  0.097  0.106  0.077  0.055  0.056  0.092  0.102  0.128  0.106  0.110  0.081  0.035  0.010  0.028  0.059  0.113  0.231  0.248  0.316  0.328  0.196  0.208  0.267  0.287  0.301  0.293  0.167  0.161  0.221  0.139  0.017  0.051  0.046 -0.088 -0.142 -0.126 -0.161 -0.232 -0.252 -0.241 -0.268 -0.229 -0.179 -0.150 -0.169 -0.046  0.004 -0.032 -0.073 -0.106 -0.010  0.163  0.234  0.431  0.521  0.603  0.635  0.632  0.625  0.543  0.532  0.412  0.284  0.210  0.187  0.175  0.191  0.236  0.261  0.259  0.269  0.393  0.545  0.606  0.766  0.782  0.796  0.727  0.654  0.531  0.378  0.284  0.097 -0.029  0.010 -0.091 -0.157 -0.095 -0.061 -0.023  0.003 -0.022  0.008 -0.073 -0.141 -0.227 -0.238 -0.107 -0.072 -0.103 -0.114 -0.072 -0.024  0.030  0.050  0.088  0.150  0.188  0.168  0.234  0.326  0.251  0.270  0.388  0.377  0.282  0.299  0.371  0.271  0.231  0.315  0.316  0.303  0.213  0.294  0.197  0.331  0.229  0.200  0.209  0.243  0.337  0.418  0.374  0.403  0.511  0.468  0.539  0.623  0.541  0.406  0.400  0.522  0.524  0.580  0.550  0.569  0.517  0.445  0.348  0.248  0.146  0.033  0.039 -0.048 -0.079 -0.122 -0.055 -0.022  0.007  0.079  0.113  0.145  0.152  0.216  0.253  0.231  0.256  0.331  0.309  0.280  0.348  0.373  0.225  0.280  0.157  0.095  0.067 -0.004 -0.042 -0.049 -0.074 -0.073 -0.079
 -0.433 -0.455 -0.470 -0.497 -0.504 -0.486 -0.477 -0.474 -0.470 -0.449 -0.431 -0.403 -0.396 -0.327 -0.155 -0.051  0.025  0.397  0.397  0.371  0.327  0.307  0.237  0.186  0.088  0.020 -0.055 -0.112 -0.128 -0.138 -0.147 -0.157 -0.147 -0.155 -0.156 -0.144 -0.121 -0.096 -0.047 -0.029  0.037  0.064  0.116  0.148  0.177  0.187  0.204  0.234  0.196  0.154  0.092  0.062  0.018  0.055  0.067  0.096  0.136  0.077  0.081  0.000  0.011 -0.012  0.033  0.084  0.138  0.186  0.240  0.286  0.323  0.298  0.243  0.220  0.115  0.035  0.041  0.152  0.177  0.257  0.349  0.368  0.378  0.449  0.482  0.474  0.515  0.617  0.613  0.619  0.682  0.765  0.820  0.789  0.884  1.000  0.896  0.791  0.693  0.657  0.657  0.572  0.520  0.411  0.286  0.188  0.064 -0.093 -0.166 -0.183 -0.077 -0.005  0.102  0.060  0.064  0.195  0.200  0.106  0.077 -0.013 -0.121 -0.092 -0.106 -0.081 -0.121 -0.106 -0.112 -0.119 -0.087 -0.071 -0.139 -0.048  0.057  0.094  0.140  0.242  0.408  0.409  0.306  0.397  0.528  0.459  0.413  0.539  0.605  0.568  0.580  0.603  0.589  0.538  0.503  0.482  0.471  0.475  0.500  0.543  0.502  0.522  0.458  0.440  0.349  0.286  0.142 -0.017 -0.036 -0.156 -0.165 -0.052 -0.086 -0.044 -0.120 -0.027  0.007 -0.078 -0.039 -0.042 -0.056  0.064  0.054  0.007 -0.016 -0.009 -0.022 -0.023  0.000  0.056  0.061  0.066  0.050  0.029  0.039  0.070  0.073  0.101  0.087  0.092  0.075  0.054  0.026  0.044  0.075  0.046  0.167  0.218  0.319  0.348  0.240  0.234  0.269  0.292  0.291  0.256  0.158  0.160  0.190  0.109  0.023  0.050  0.016 -0.094 -0.123 -0.132 -0.178 -0.214 -0.220 -0.236 -0.259 -0.166 -0.098 -0.105 -0.162 -0.099 -0.027 -0.114 -0.148 -0.172 -0.132  0.025  0.107  0.307  0.425  0.525  0.587  0.593  0.612  0.547  0.542  0.418  0.276  0.184  0.164  0.154  0.178  0.220  0.236  0.278  0.310  0.442  0.552  0.578  0.702  0.692  0.695  0.592  0.520  0.380  0.235  0.136 -0.025 -0.121 -0.073 -0.154 -0.201 -0.138 -0.083 -0.050 -0.046 -0.032  0.014 -0.063 -0.127 -0.209 -0.222 -0.125 -0.087 -0.130 -0.170 -0.141 -0.105 -0.064 -0.041 -0.006  0.039  0.080  0.072  0.140  0.226  0.164  0.194  0.312  0.288  0.206  0.243  0.301  0.255  0.218  0.268  0.265  0.218  0.128  0.193  0.121  0.205  0.084  0.067  0.071  0.099  0.198  0.277  0.222  0.257  0.372  0.328  0.412  0.508  0.443  0.307  0.302  0.445  0.474  0.508  0.455  0.467  0.376  0.317  0.226  0.136  0.050 -0.047 -0.033 -0.116 -0.146 -0.186 -0.136 -0.111 -0.090 -0.024  0.006  0.039  0.039  0.095  0.138  0.126  0.142  0.205  0.198  0.181  0.228  0.262  0.190  0.261  0.168  0.157  0.133  0.066  0.045  0.035  0.011  0.003 -0.005
 -0.420 -0.442 -0.462 -0.486 -0.500 -0.497 -0.478 -0.449 -0.462 -0.456 -0.410 -0.373 -0.414 -0.345 -0.124 -0.045 -0.026  0.366  0.389  0.365  0.330  0.305  0.241  0.182  0.091  0.020 -0.053 -0.103 -0.123 -0.138 -0.140 -0.141 -0.140 -0.149 -0.143 -0.130 -0.105 -0.070 -0.014  0.009  0.073  0.091  0.132  0.162  0.181  0.192  0.215  0.245  0.216  0.181  0.127  0.102  0.064  0.083  0.083  0.116  0.166  0.116  0.112  0.045  0.031  0.020  0.088  0.126  0.172  0.213  0.257  0.293  0.323  0.289  0.240  0.209  0.107  0.032  0.032  0.132  0.138  0.210  0.298  0.330  0.353  0.426  0.459  0.468  0.513  0.574  0.560  0.600  0.653  0.663  0.771  0.848  0.840  0.896  1.000  0.895  0.802  0.732  0.676  0.570  0.508  0.411  0.285  0.204  0.088 -0.056 -0.130 -0.164 -0.066 -0.014  0.093  0.038  0.031  0.156  0.169  0.069  0.026 -0.065 -0.133 -0.082 -0.092 -0.034 -0.055 -0.041 -0.058 -0.078 -0.052 -0.039 -0.107 -0.077  0.010  0.031  0.081  0.189  0.348  0.337  0.242  0.321  0.444  0.376  0.328  0.449  0.529  0.454  0.471  0.541  0.524  0.456  0.449  0.451  0.429  0.424  0.432  0.471  0.420  0.432  0.373  0.353  0.281  0.221  0.116 -0.023 -0.010 -0.120 -0.121 -0.001 -0.046 -0.017 -0.128 -0.067 -0.067 -0.127 -0.069 -0.039 -0.036  0.071  0.012 -0.057 -0.082 -0.080 -0.092 -0.074 -0.020  0.074  0.101  0.128  0.116  0.101  0.107  0.130  0.131  0.155  0.154  0.146  0.116  0.061  0.002  0.032  0.062  0.053  0.130  0.131  0.221  0.235  0.161  0.135  0.175  0.189  0.190  0.175  0.066  0.052  0.093  0.029 -0.072 -0.060 -0.067 -0.150 -0.200 -0.205 -0.206 -0.238 -0.260 -0.255 -0.256 -0.151 -0.082 -0.094 -0.131 -0.081  0.005 -0.068 -0.113 -0.147 -0.124  0.031  0.094  0.290  0.366  0.467  0.511  0.550  0.564  0.518  0.510  0.403  0.271  0.175  0.151  0.138  0.170  0.217  0.232  0.287  0.331  0.450  0.578  0.593  0.714  0.686  0.659  0.568  0.481  0.363  0.218  0.143  0.002 -0.083 -0.039 -0.107 -0.143 -0.087 -0.049 -0.026 -0.024 -0.028  0.010 -0.049 -0.121 -0.177 -0.174 -0.078 -0.054 -0.093 -0.124 -0.092 -0.060 -0.021  0.002  0.036  0.080  0.115  0.111  0.180  0.253  0.178  0.213  0.324  0.285  0.195  0.225  0.281  0.192  0.161  0.251  0.265  0.268  0.166  0.297  0.202  0.300  0.187  0.160  0.155  0.176  0.242  0.341  0.300  0.314  0.424  0.399  0.456  0.552  0.510  0.353  0.350  0.484  0.494  0.511  0.460  0.458  0.386  0.313  0.235  0.142  0.066 -0.024 -0.010 -0.082 -0.096 -0.138 -0.092 -0.062 -0.034  0.020  0.046  0.083  0.083  0.127  0.168  0.160  0.182  0.230  0.214  0.206  0.253  0.267  0.161  0.251  0.114  0.115  0.093  0.002 -0.020 -0.023 -0.046 -0.050 -0.050
 -0.440 -0.462 -0.482 -0.506 -0.513 -0.511 -0.487 -0.467 -0.480 -0.462 -0.419 -0.397 -0.428 -0.329 -0.128 -0.054  0.022  0.442  0.459  0.380  0.340  0.299  0.240  0.179  0.083  0.013 -0.065 -0.115 -0.120 -0.138 -0.132 -0.135 -0.149 -0.154 -0.144 -0.140 -0.106 -0.083 -0.039 -0.016  0.047  0.072  0.118  0.142  0.162  0.172  0.196  0.230  0.198  0.161  0.106  0.080  0.050  0.056  0.063  0.083  0.132  0.099  0.095  0.039  0.033 -0.004  0.064  0.114  0.159  0.208  0.252  0.293  0.318  0.278  0.224  0.191  0.089  0.010  0.013  0.105  0.098  0.170  0.241  0.271  0.321  0.393  0.403  0.417  0.480  0.523  0.466  0.512  0.593  0.573  0.630  0.773  0.830  0.791  0.895  1.000  0.889  0.822  0.743  0.646  0.560  0.460  0.315  0.242  0.114 -0.033 -0.107 -0.152 -0.054 -0.006  0.111  0.052  0.035  0.160  0.166  0.063  0.016 -0.017 -0.121 -0.042 -0.055 -0.007 -0.022 -0.023 -0.014 -0.047 -0.017 -0.055 -0.167 -0.131 -0.050 -0.001  0.058  0.175  0.325  0.320  0.204  0.265  0.405  0.345  0.279  0.408  0.511  0.438  0.434  0.508  0.507  0.433  0.419  0.435  0.419  0.429  0.462  0.514  0.486  0.501  0.470  0.438  0.363  0.296  0.189  0.036  0.057 -0.068 -0.069  0.063  0.038  0.059 -0.065 -0.029  0.005 -0.089 -0.027 -0.030 -0.051  0.067 -0.013 -0.087 -0.130 -0.071 -0.056 -0.038  0.012  0.091  0.111  0.123  0.091  0.071  0.064  0.091  0.106  0.140  0.128  0.128  0.100  0.053  0.027  0.070  0.082  0.149  0.247  0.238  0.315  0.297  0.196  0.145  0.158  0.178  0.219  0.208  0.064  0.056  0.122  0.031 -0.103 -0.061 -0.055 -0.194 -0.247 -0.207 -0.234 -0.308 -0.311 -0.281 -0.308 -0.208 -0.125 -0.138 -0.164 -0.098 -0.004 -0.035 -0.069 -0.116 -0.081  0.081  0.147  0.359  0.436  0.545  0.584  0.641  0.633  0.596  0.558  0.455  0.309  0.199  0.171  0.152  0.188  0.246  0.272  0.309  0.361  0.488  0.631  0.681  0.778  0.764  0.712  0.639  0.532  0.417  0.258  0.184  0.036 -0.051 -0.010 -0.075 -0.098 -0.053 -0.020  0.008 -0.007 -0.057 -0.006 -0.059 -0.108 -0.191 -0.196 -0.094 -0.059 -0.092 -0.135 -0.084 -0.041 -0.002  0.020  0.066  0.121  0.145  0.137  0.212  0.292  0.222  0.248  0.356  0.344  0.253  0.264  0.332  0.217  0.175  0.286  0.297  0.330  0.237  0.354  0.230  0.357  0.261  0.220  0.217  0.243  0.297  0.400  0.372  0.386  0.480  0.458  0.509  0.585  0.529  0.397  0.451  0.570  0.498  0.525  0.523  0.491  0.426  0.329  0.247  0.149  0.069 -0.022 -0.014 -0.080 -0.096 -0.135 -0.077 -0.049 -0.019  0.027  0.051  0.088  0.095  0.140  0.174  0.164  0.187  0.238  0.220  0.203  0.257  0.273  0.133  0.245  0.090  0.083  0.069 -0.031 -0.057 -0.052 -0.070 -0.066 -0.060
 -0.434 -0.454 -0.479 -0.505 -0.512 -0.522 -0.498 -0.464 -0.478 -0.471 -0.428 -0.385 -0.431 -0.367 -0.152 -0.077 -0.045  0.441  0.491  0.412  0.405  0.349  0.296  0.225  0.127  0.044 -0.042 -0.098 -0.121 -0.148 -0.136 -0.124 -0.146 -0.161 -0.140 -0.129 -0.097 -0.053  0.005  0.025  0.093  0.119  0.162  0.187  0.201  0.212  0.243  0.280  0.252  0.217  0.156  0.124  0.088  0.077  0.059  0.065  0.122  0.086  0.082  0.043  0.050  0.029  0.120  0.175  0.222  0.273  0.313  0.351  0.371  0.322  0.271  0.229  0.122  0.037  0.034  0.130  0.115  0.183  0.240  0.281  0.343  0.400  0.410  0.440  0.507  0.540  0.483  0.562  0.648  0.586  0.628  0.794  0.806  0.693  0.802  0.889  1.000  0.908  0.807  0.677  0.600  0.507  0.374  0.307  0.174  0.021 -0.060 -0.114 -0.011  0.030  0.147  0.073  0.051  0.174  0.179  0.075  0.020 -0.022 -0.087 -0.002 -0.016  0.030  0.031  0.026  0.026 -0.013  0.008 -0.062 -0.112 -0.147 -0.072 -0.016  0.043  0.178  0.336  0.312  0.181  0.238  0.380  0.299  0.223  0.367  0.464  0.369  0.371  0.441  0.433  0.365  0.355  0.368  0.350  0.358  0.382  0.427  0.396  0.428  0.409  0.392  0.331  0.291  0.197  0.062  0.105 -0.012 -0.021  0.109  0.079  0.084 -0.052 -0.015  0.017 -0.107 -0.054 -0.073 -0.046  0.070 -0.102 -0.174 -0.247 -0.192 -0.128 -0.069  0.012  0.115  0.150  0.171  0.148  0.114  0.118  0.146  0.151  0.174  0.176  0.172  0.142  0.071  0.030  0.048  0.065  0.141  0.220  0.205  0.253  0.238  0.141  0.093  0.135  0.150  0.196  0.218  0.065  0.037  0.121  0.047 -0.113 -0.082 -0.042 -0.179 -0.262 -0.204 -0.195 -0.300 -0.323 -0.259 -0.278 -0.226 -0.129 -0.097 -0.119 -0.048  0.014  0.025 -0.010 -0.048 -0.020  0.137  0.194  0.385  0.442  0.523  0.541  0.589  0.565  0.511  0.481  0.395  0.272  0.188  0.165  0.141  0.169  0.228  0.247  0.261  0.283  0.387  0.540  0.594  0.733  0.743  0.710  0.669  0.567  0.465  0.309  0.248  0.098  0.006  0.051 -0.020 -0.044  0.005  0.014  0.029  0.034 -0.037 -0.013 -0.058 -0.113 -0.184 -0.176 -0.064 -0.037 -0.075 -0.089 -0.027  0.018  0.063  0.084  0.126  0.182  0.204  0.187  0.253  0.329  0.253  0.272  0.378  0.367  0.273  0.282  0.342  0.203  0.162  0.272  0.303  0.352  0.272  0.385  0.245  0.396  0.312  0.264  0.271  0.302  0.352  0.451  0.430  0.442  0.532  0.510  0.546  0.620  0.569  0.446  0.506  0.592  0.476  0.501  0.517  0.501  0.482  0.381  0.309  0.203  0.123  0.030  0.034 -0.028 -0.042 -0.087 -0.026  0.010  0.041  0.084  0.116  0.152  0.160  0.207  0.238  0.226  0.255  0.307  0.284  0.266  0.325  0.336  0.142  0.236  0.067  0.044  0.011 -0.094 -0.131 -0.127 -0.137 -0.130 -0.122
 -0.499 -0.523 -0.545 -0.570 -0.570 -0.565 -0.530 -0.518 -0.534 -0.497 -0.455 -0.440 -0.458 -0.338 -0.160 -0.100  0.008  0.500  0.530  0.455  0.440  0.371  0.314  0.239  0.133  0.048 -0.045 -0.108 -0.128 -0.154 -0.142 -0.135 -0.156 -0.167 -0.147 -0.141 -0.107 -0.066 -0.009  0.020  0.087  0.114  0.166  0.189  0.205  0.212  0.246  0.289  0.259  0.220  0.152  0.125  0.077  0.063  0.031  0.031  0.102  0.055  0.066  0.039  0.062  0.026  0.114  0.171  0.222  0.281  0.326  0.373  0.395  0.337  0.281  0.237  0.125  0.042  0.039  0.139  0.122  0.194  0.248  0.284  0.351  0.420  0.424  0.448  0.528  0.567  0.485  0.560  0.674  0.595  0.605  0.765  0.800  0.657  0.732  0.822  0.908  1.000  0.891  0.757  0.671  0.566  0.426  0.350  0.202  0.032 -0.048 -0.097  0.008  0.058  0.190  0.120  0.085  0.211  0.219  0.105  0.038 -0.044 -0.137 -0.049 -0.073 -0.034 -0.040 -0.028 -0.027 -0.057 -0.031 -0.089 -0.143 -0.155 -0.057 -0.013  0.054  0.201  0.362  0.346  0.201  0.267  0.416  0.346  0.265  0.401  0.502  0.394  0.380  0.454  0.453  0.371  0.349  0.370  0.358  0.387  0.429  0.486  0.467  0.506  0.499  0.481  0.419  0.370  0.269  0.116  0.160  0.019  0.020  0.161  0.138  0.143 -0.011  0.005  0.053 -0.096 -0.058 -0.057 -0.060  0.085 -0.056 -0.114 -0.169 -0.122 -0.066 -0.033  0.042  0.134  0.168  0.183  0.141  0.105  0.100  0.138  0.153  0.194  0.169  0.166  0.131  0.064  0.038  0.068  0.072  0.176  0.287  0.265  0.321  0.300  0.193  0.137  0.168  0.173  0.225  0.225  0.074  0.069  0.142  0.051 -0.082 -0.038 -0.023 -0.161 -0.221 -0.176 -0.197 -0.283 -0.299 -0.261 -0.287 -0.223 -0.157 -0.149 -0.152 -0.066  0.031  0.010 -0.032 -0.068  0.010  0.190  0.255  0.463  0.529  0.623  0.636  0.672  0.637  0.577  0.541  0.447  0.311  0.230  0.205  0.177  0.195  0.252  0.262  0.252  0.267  0.390  0.558  0.628  0.759  0.811  0.792  0.761  0.644  0.541  0.375  0.302  0.133  0.018  0.062 -0.028 -0.068 -0.010 -0.011  0.020  0.039 -0.018  0.001 -0.077 -0.159 -0.238 -0.219 -0.079 -0.041 -0.067 -0.085 -0.024  0.036  0.082  0.093  0.148  0.214  0.232  0.212  0.290  0.377  0.286  0.304  0.423  0.412  0.301  0.302  0.389  0.243  0.197  0.337  0.344  0.398  0.288  0.443  0.320  0.486  0.397  0.334  0.329  0.363  0.418  0.527  0.516  0.524  0.617  0.603  0.641  0.706  0.647  0.520  0.545  0.641  0.539  0.575  0.580  0.558  0.524  0.423  0.337  0.223  0.128  0.022  0.026 -0.044 -0.062 -0.098 -0.027  0.006  0.050  0.099  0.124  0.162  0.178  0.230  0.255  0.242  0.280  0.336  0.306  0.289  0.360  0.366  0.180  0.262  0.099  0.054  0.036 -0.063 -0.097 -0.091 -0.110 -0.099 -0.093
 -0.552 -0.581 -0.603 -0.633 -0.637 -0.616 -0.593 -0.576 -0.568 -0.530 -0.493 -0.440 -0.429 -0.323 -0.126 -0.005  0.123  0.565  0.637  0.565  0.560  0.501  0.450  0.374  0.257  0.150  0.039 -0.045 -0.099 -0.143 -0.142 -0.119 -0.133 -0.159 -0.138 -0.118 -0.076 -0.014  0.058  0.087  0.164  0.199  0.258  0.283  0.300  0.308  0.347  0.393  0.362  0.320  0.241  0.195  0.117  0.093  0.012 -0.012  0.044  0.014  0.051  0.027  0.089  0.071  0.147  0.232  0.306  0.378  0.429  0.489  0.507  0.458  0.410  0.365  0.245  0.136  0.118  0.236  0.220  0.301  0.365  0.409  0.467  0.526  0.536  0.556  0.626  0.687  0.620  0.652  0.749  0.687  0.650  0.765  0.812  0.657  0.676  0.743  0.807  0.891  1.000  0.905  0.822  0.705  0.567  0.480  0.319  0.128  0.023 -0.026  0.114  0.161  0.302  0.195  0.158  0.317  0.298  0.148  0.099  0.017 -0.086 -0.023 -0.032 -0.010 -0.023 -0.006  0.008  0.011  0.069  0.017 -0.068 -0.090  0.026  0.067  0.116  0.273  0.451  0.402  0.250  0.343  0.500  0.391  0.315  0.472  0.529  0.382  0.383  0.442  0.426  0.329  0.300  0.316  0.297  0.330  0.365  0.419  0.390  0.442  0.437  0.426  0.372  0.333  0.254  0.155  0.205  0.060  0.067  0.188  0.144  0.141 -0.013 -0.033  0.044 -0.095 -0.071 -0.112 -0.127 -0.033 -0.132 -0.158 -0.193 -0.138 -0.095 -0.071 -0.015  0.063  0.085  0.096  0.057  0.028  0.029  0.078  0.099  0.125  0.099  0.097  0.056  0.009 -0.008  0.008  0.038  0.132  0.236  0.222  0.263  0.250  0.139  0.120  0.187  0.183  0.213  0.216  0.065  0.055  0.130  0.046 -0.099 -0.057 -0.041 -0.179 -0.246 -0.209 -0.223 -0.303 -0.335 -0.297 -0.312 -0.305 -0.256 -0.188 -0.197 -0.021  0.017  0.001 -0.007 -0.038  0.077  0.275  0.317  0.508  0.538  0.625  0.613  0.615  0.581  0.505  0.483  0.389  0.283  0.239  0.218  0.192  0.191  0.240  0.278  0.218  0.254  0.349  0.500  0.564  0.710  0.780  0.837  0.829  0.735  0.656  0.497  0.427  0.236  0.094  0.138  0.018 -0.065 -0.009 -0.040  0.005  0.032 -0.009  0.006 -0.076 -0.113 -0.194 -0.214 -0.071 -0.030 -0.040 -0.015  0.050  0.099  0.166  0.204  0.248  0.319  0.357  0.337  0.398  0.486  0.415  0.427  0.518  0.520  0.429  0.420  0.486  0.343  0.301  0.402  0.414  0.419  0.317  0.407  0.306  0.470  0.379  0.355  0.368  0.387  0.473  0.562  0.513  0.516  0.620  0.570  0.603  0.682  0.634  0.507  0.534  0.648  0.614  0.695  0.690  0.688  0.654  0.565  0.475  0.359  0.252  0.117  0.108  0.020 -0.008 -0.048  0.040  0.079  0.121  0.189  0.225  0.261  0.279  0.345  0.374  0.354  0.376  0.443  0.424  0.384  0.430  0.445  0.233  0.268  0.123  0.026 -0.011 -0.086 -0.133 -0.135 -0.160 -0.151 -0.152
 -0.550 -0.577 -0.591 -0.620 -0.615 -0.579 -0.564 -0.563 -0.542 -0.495 -0.471 -0.421 -0.378 -0.257 -0.106  0.044  0.242  0.589  0.687  0.623  0.610  0.556  0.509  0.437  0.319  0.209  0.087 -0.011 -0.073 -0.129 -0.135 -0.114 -0.130 -0.159 -0.140 -0.125 -0.062 -0.001  0.073  0.096  0.186  0.224  0.287  0.309  0.330  0.336  0.370  0.424  0.389  0.348  0.257  0.203  0.117  0.093 -0.008 -0.040  0.000  0.004  0.044  0.021  0.087  0.061  0.126  0.225  0.313  0.399  0.456  0.530  0.545  0.501  0.457  0.413  0.300  0.179  0.143  0.258  0.240  0.314  0.368  0.414  0.481  0.515  0.502  0.525  0.599  0.658  0.552  0.552  0.651  0.606  0.549  0.645  0.710  0.572  0.570  0.646  0.677  0.757  0.905  1.000  0.914  0.797  0.651  0.565  0.394  0.210  0.101  0.044  0.196  0.241  0.391  0.267  0.219  0.391  0.353  0.175  0.140  0.071 -0.068 -0.018 -0.025 -0.018 -0.029 -0.009  0.039  0.052  0.114  0.071 -0.102 -0.100  0.053  0.108  0.140  0.306  0.476  0.417  0.258  0.346  0.489  0.385  0.314  0.455  0.506  0.375  0.370  0.422  0.411  0.312  0.279  0.298  0.276  0.316  0.355  0.408  0.382  0.436  0.443  0.431  0.377  0.343  0.289  0.212  0.259  0.107  0.112  0.216  0.192  0.180  0.036 -0.041  0.043 -0.102 -0.086 -0.132 -0.207 -0.136 -0.164 -0.171 -0.189 -0.111 -0.080 -0.059 -0.014  0.044  0.052  0.045 -0.017 -0.033 -0.043  0.022  0.069  0.089  0.028  0.041  0.001 -0.017 -0.004  0.025  0.054  0.163  0.259  0.255  0.288  0.271  0.145  0.136  0.188  0.199  0.235  0.228  0.082  0.074  0.142  0.051 -0.099 -0.049 -0.057 -0.215 -0.263 -0.234 -0.283 -0.349 -0.365 -0.343 -0.371 -0.377 -0.332 -0.234 -0.245  0.006  0.021  0.001  0.008 -0.019  0.123  0.344  0.381  0.562  0.568  0.646  0.610  0.598  0.563  0.492  0.469  0.375  0.277  0.231  0.212  0.183  0.178  0.226  0.283  0.186  0.262  0.344  0.483  0.541  0.655  0.737  0.816  0.849  0.781  0.732  0.571  0.505  0.306  0.166  0.198  0.074 -0.025  0.012 -0.061 -0.028 -0.004 -0.042 -0.034 -0.098 -0.055 -0.154 -0.195 -0.086 -0.021 -0.008  0.017  0.084  0.140  0.210  0.255  0.301  0.380  0.420  0.403  0.453  0.537  0.494  0.508  0.568  0.582  0.524  0.505  0.548  0.401  0.369  0.446  0.471  0.463  0.392  0.386  0.264  0.452  0.389  0.388  0.415  0.425  0.509  0.576  0.526  0.538  0.619  0.546  0.576  0.638  0.575  0.422  0.472  0.615  0.620  0.716  0.761  0.768  0.724  0.639  0.544  0.434  0.320  0.171  0.143  0.044  0.000 -0.042  0.058  0.095  0.140  0.206  0.257  0.292  0.318  0.396  0.419  0.401  0.416  0.480  0.465  0.419  0.447  0.454  0.221  0.221  0.092 -0.036 -0.075 -0.140 -0.188 -0.189 -0.210 -0.205 -0.210
 -0.564 -0.588 -0.597 -0.622 -0.608 -0.562 -0.547 -0.556 -0.524 -0.474 -0.460 -0.414 -0.340 -0.238 -0.117  0.048  0.255  0.595  0.698  0.682  0.689  0.654  0.609  0.550  0.433  0.323  0.196  0.077 -0.016 -0.090 -0.111 -0.078 -0.089 -0.133 -0.120 -0.095 -0.029  0.049  0.140  0.162  0.253  0.293  0.359  0.383  0.407  0.410  0.439  0.500  0.461  0.421  0.318  0.256  0.154  0.115 -0.008 -0.071 -0.033 -0.016  0.023  0.024  0.105  0.079  0.169  0.273  0.370  0.460  0.523  0.606  0.624  0.591  0.551  0.519  0.409  0.293  0.253  0.380  0.373  0.438  0.476  0.521  0.578  0.588  0.569  0.594  0.666  0.723  0.593  0.586  0.685  0.620  0.546  0.625  0.668  0.520  0.508  0.560  0.600  0.671  0.822  0.914  1.000  0.892  0.764  0.660  0.484  0.293  0.187  0.155  0.320  0.371  0.512  0.383  0.348  0.512  0.456  0.272  0.256  0.107 -0.018 -0.014 -0.050 -0.060 -0.061 -0.052 -0.018  0.016  0.086  0.071 -0.044 -0.045  0.154  0.231  0.240  0.413  0.570  0.484  0.334  0.436  0.542  0.423  0.372  0.502  0.515  0.377  0.378  0.419  0.392  0.289  0.255  0.268  0.235  0.275  0.301  0.353  0.323  0.385  0.389  0.395  0.339  0.329  0.273  0.226  0.250  0.110  0.096  0.174  0.148  0.130  0.002 -0.090  0.039 -0.110 -0.134 -0.171 -0.245 -0.169 -0.196 -0.185 -0.213 -0.168 -0.125 -0.119 -0.073 -0.014  0.004  0.007 -0.045 -0.042 -0.058  0.001  0.050  0.051  0.000  0.001 -0.042 -0.070 -0.060 -0.038  0.001  0.135  0.227  0.227  0.247  0.249  0.129  0.169  0.237  0.237  0.249  0.242  0.123  0.114  0.165  0.086 -0.043 -0.007 -0.026 -0.168 -0.212 -0.202 -0.249 -0.307 -0.332 -0.315 -0.340 -0.389 -0.362 -0.230 -0.218  0.066  0.058  0.064  0.064  0.047  0.176  0.392  0.428  0.568  0.574  0.603  0.566  0.531  0.497  0.413  0.395  0.297  0.229  0.211  0.197  0.172  0.165  0.210  0.266  0.164  0.227  0.293  0.416  0.469  0.583  0.661  0.767  0.807  0.830  0.795  0.660  0.578  0.367  0.220  0.247  0.108 -0.024  0.017 -0.074 -0.038  0.014  0.001 -0.017 -0.086 -0.037 -0.135 -0.177 -0.086 -0.024 -0.011  0.044  0.096  0.139  0.225  0.273  0.294  0.372  0.436  0.407  0.433  0.526  0.494  0.491  0.540  0.571  0.518  0.487  0.531  0.396  0.363  0.419  0.437  0.413  0.360  0.332  0.208  0.387  0.331  0.335  0.365  0.368  0.464  0.512  0.458  0.471  0.547  0.479  0.512  0.575  0.512  0.368  0.391  0.529  0.589  0.684  0.742  0.826  0.799  0.748  0.645  0.547  0.419  0.260  0.226  0.114  0.058  0.012  0.112  0.148  0.185  0.264  0.327  0.350  0.373  0.467  0.487  0.455  0.470  0.548  0.528  0.474  0.507  0.513  0.268  0.212  0.108 -0.063 -0.116 -0.162 -0.212 -0.219 -0.245 -0.248 -0.258
 -0.531 -0.554 -0.562 -0.582 -0.569 -0.519 -0.503 -0.504 -0.473 -0.430 -0.412 -0.358 -0.295 -0.209 -0.100  0.075  0.266  0.567  0.702  0.702  0.729  0.700  0.670  0.609  0.507  0.391  0.256  0.137  0.026 -0.065 -0.085 -0.039 -0.060 -0.113 -0.093 -0.066  0.016  0.110  0.206  0.226  0.315  0.352  0.411  0.430  0.446  0.448  0.479  0.541  0.510  0.480  0.375  0.307  0.199  0.142  0.001 -0.074 -0.055 -0.028  0.004  0.012  0.088  0.104  0.215  0.326  0.424  0.514  0.568  0.647  0.658  0.627  0.598  0.561  0.464  0.343  0.276  0.396  0.368  0.415  0.420  0.479  0.553  0.522  0.492  0.538  0.602  0.622  0.513  0.518  0.585  0.514  0.454  0.528  0.555  0.411  0.411  0.460  0.507  0.566  0.705  0.797  0.892  1.000  0.866  0.768  0.597  0.420  0.313  0.260  0.419  0.442  0.584  0.433  0.377  0.521  0.456  0.262  0.254  0.099  0.006 -0.005 -0.045 -0.057 -0.037 -0.035  0.004  0.037  0.110  0.099 -0.026 -0.079  0.127  0.218  0.200  0.385  0.525  0.419  0.267  0.359  0.447  0.329  0.285  0.398  0.395  0.277  0.279  0.314  0.287  0.192  0.170  0.188  0.150  0.192  0.204  0.249  0.223  0.282  0.295  0.311  0.282  0.295  0.285  0.298  0.324  0.192  0.178  0.218  0.207  0.176  0.045 -0.105  0.046 -0.083 -0.141 -0.188 -0.252 -0.219 -0.262 -0.239 -0.259 -0.217 -0.165 -0.148 -0.098 -0.037 -0.017 -0.011 -0.055 -0.044 -0.066 -0.010  0.050  0.040 -0.017 -0.019 -0.064 -0.093 -0.082 -0.060 -0.021  0.125  0.186  0.179  0.177  0.172  0.062  0.112  0.184  0.192  0.207  0.215  0.103  0.083  0.140  0.077 -0.061 -0.034 -0.038 -0.170 -0.223 -0.212 -0.242 -0.300 -0.339 -0.307 -0.326 -0.411 -0.394 -0.227 -0.198  0.119  0.097  0.098  0.112  0.116  0.265  0.483  0.483  0.580  0.532  0.521  0.461  0.427  0.389  0.314  0.295  0.212  0.174  0.177  0.170  0.140  0.124  0.168  0.217  0.094  0.191  0.237  0.336  0.384  0.477  0.542  0.639  0.713  0.769  0.821  0.725  0.672  0.476  0.347  0.368  0.231  0.079  0.104 -0.045 -0.041  0.022  0.006 -0.025 -0.074 -0.010 -0.099 -0.134 -0.030  0.039  0.062  0.144  0.193  0.228  0.319  0.368  0.379  0.455  0.516  0.482  0.493  0.570  0.545  0.536  0.558  0.586  0.546  0.499  0.520  0.376  0.351  0.397  0.429  0.423  0.395  0.353  0.220  0.407  0.369  0.388  0.424  0.419  0.503  0.538  0.487  0.495  0.560  0.490  0.483  0.545  0.514  0.348  0.345  0.466  0.538  0.628  0.729  0.822  0.849  0.809  0.729  0.637  0.515  0.351  0.305  0.195  0.140  0.089  0.194  0.232  0.271  0.349  0.417  0.435  0.461  0.554  0.561  0.531  0.542  0.608  0.590  0.532  0.549  0.550  0.260  0.160  0.076 -0.123 -0.189 -0.229 -0.279 -0.289 -0.305 -0.305 -0.313
 -0.462 -0.479 -0.484 -0.499 -0.479 -0.431 -0.414 -0.418 -0.386 -0.350 -0.333 -0.286 -0.212 -0.156 -0.076  0.078  0.235  0.455  0.598  0.657  0.716  0.724  0.724  0.691  0.620  0.518  0.394  0.277  0.136  0.022 -0.001  0.066  0.037 -0.032 -0.011  0.021  0.103  0.211  0.311  0.325  0.395  0.424  0.468  0.477  0.485  0.480  0.505  0.563  0.544  0.531  0.434  0.367  0.252  0.168  0.001 -0.098 -0.102 -0.061 -0.028  0.010  0.089  0.125  0.259  0.372  0.464  0.543  0.583  0.652  0.649  0.644  0.641  0.626  0.557  0.463  0.381  0.487  0.458  0.483  0.457  0.513  0.576  0.520  0.486  0.531  0.579  0.571  0.464  0.463  0.509  0.432  0.366  0.424  0.430  0.286  0.285  0.315  0.374  0.426  0.567  0.651  0.764  0.866  1.000  0.876  0.712  0.550  0.459  0.432  0.580  0.587  0.697  0.548  0.500  0.602  0.527  0.347  0.342  0.108  0.034 -0.020 -0.079 -0.102 -0.057 -0.063 -0.046  0.018  0.092  0.108  0.054 -0.021  0.201  0.310  0.266  0.439  0.529  0.395  0.260  0.350  0.389  0.272  0.254  0.334  0.307  0.193  0.195  0.225  0.192  0.109  0.096  0.109  0.070  0.097  0.092  0.129  0.104  0.165  0.179  0.208  0.191  0.222  0.225  0.283  0.294  0.184  0.164  0.191  0.169  0.120  0.000 -0.179  0.015 -0.074 -0.201 -0.223 -0.279 -0.263 -0.300 -0.259 -0.282 -0.276 -0.219 -0.224 -0.174 -0.118 -0.081 -0.058 -0.083 -0.048 -0.076 -0.045  0.004 -0.031 -0.056 -0.075 -0.125 -0.169 -0.160 -0.139 -0.096  0.095  0.130  0.110  0.090  0.089  0.017  0.097  0.173  0.157  0.152  0.162  0.093  0.074  0.108  0.064 -0.036 -0.028 -0.042 -0.135 -0.178 -0.189 -0.208 -0.243 -0.292 -0.269 -0.274 -0.400 -0.419 -0.229 -0.157  0.179  0.133  0.152  0.157  0.167  0.293  0.482  0.472  0.503  0.446  0.397  0.335  0.289  0.251  0.179  0.163  0.094  0.098  0.138  0.138  0.112  0.091  0.126  0.163  0.043  0.135  0.154  0.219  0.259  0.340  0.395  0.499  0.580  0.683  0.762  0.737  0.690  0.528  0.445  0.455  0.328  0.143  0.157 -0.018 -0.050  0.031  0.044  0.002 -0.039  0.009 -0.078 -0.090 -0.019  0.039  0.063  0.169  0.190  0.206  0.311  0.353  0.328  0.395  0.470  0.429  0.409  0.482  0.475  0.443  0.436  0.488  0.464  0.397  0.417  0.294  0.273  0.301  0.324  0.334  0.333  0.289  0.156  0.318  0.311  0.318  0.354  0.353  0.425  0.434  0.392  0.394  0.441  0.379  0.360  0.410  0.391  0.258  0.244  0.347  0.434  0.505  0.591  0.718  0.793  0.838  0.805  0.750  0.635  0.482  0.428  0.330  0.269  0.221  0.315  0.343  0.366  0.445  0.515  0.509  0.526  0.620  0.610  0.566  0.565  0.628  0.605  0.536  0.543  0.533  0.255  0.098  0.054 -0.173 -0.244 -0.255 -0.299 -0.315 -0.332 -0.334 -0.342
 -0.437 -0.455 -0.466 -0.481 -0.467 -0.431 -0.412 -0.407 -0.382 -0.355 -0.324 -0.262 -0.204 -0.146 -0.061  0.066  0.204  0.394  0.588  0.646  0.721  0.731  0.753  0.710  0.658  0.537  0.410  0.307  0.145  0.020  0.010  0.101  0.056 -0.020  0.020  0.056  0.158  0.291  0.398  0.414  0.476  0.493  0.516  0.515  0.503  0.496  0.534  0.589  0.591  0.595  0.515  0.452  0.330  0.227  0.050 -0.075 -0.113 -0.064 -0.027  0.011  0.083  0.174  0.333  0.463  0.547  0.617  0.631  0.680  0.653  0.643  0.656  0.628  0.573  0.464  0.350  0.437  0.366  0.365  0.322  0.410  0.499  0.410  0.370  0.450  0.505  0.454  0.348  0.370  0.398  0.309  0.259  0.326  0.326  0.188  0.204  0.242  0.307  0.350  0.480  0.565  0.660  0.768  0.876  1.000  0.858  0.716  0.583  0.495  0.635  0.566  0.663  0.466  0.407  0.511  0.427  0.236  0.228  0.050  0.036 -0.008 -0.044 -0.074  0.006 -0.016  0.007  0.053  0.118  0.109  0.046 -0.091  0.082  0.187  0.120  0.301  0.384  0.229  0.086  0.172  0.216  0.098  0.085  0.166  0.142  0.069  0.077  0.101  0.075  0.018  0.023  0.040  0.007  0.041  0.014  0.041  0.018  0.066  0.083  0.102  0.097  0.125  0.159  0.257  0.277  0.187  0.181  0.202  0.160  0.088 -0.043 -0.222 -0.018 -0.038 -0.189 -0.244 -0.273 -0.304 -0.345 -0.300 -0.324 -0.319 -0.262 -0.256 -0.187 -0.123 -0.078 -0.051 -0.069 -0.037 -0.067 -0.049 -0.002 -0.049 -0.053 -0.074 -0.127 -0.177 -0.168 -0.152 -0.126  0.077  0.079  0.059  0.025  0.008 -0.043  0.009  0.077  0.069  0.087  0.124  0.047  0.010  0.061  0.022 -0.100 -0.095 -0.091 -0.184 -0.233 -0.230 -0.234 -0.275 -0.325 -0.280 -0.280 -0.415 -0.415 -0.193 -0.112  0.219  0.166  0.149  0.163  0.210  0.296  0.476  0.397  0.410  0.324  0.279  0.215  0.191  0.161  0.110  0.099  0.055  0.086  0.133  0.144  0.110  0.081  0.107  0.132  0.017  0.144  0.135  0.169  0.196  0.258  0.302  0.383  0.468  0.551  0.648  0.647  0.682  0.585  0.587  0.636  0.529  0.339  0.340  0.099 -0.004  0.069  0.069  0.027  0.026  0.080 -0.003 -0.028  0.055  0.092  0.114  0.268  0.297  0.289  0.398  0.460  0.422  0.463  0.542  0.510  0.471  0.522  0.542  0.502  0.462  0.522  0.518  0.434  0.433  0.313  0.301  0.307  0.341  0.364  0.379  0.315  0.150  0.320  0.328  0.344  0.382  0.364  0.424  0.433  0.387  0.364  0.391  0.344  0.299  0.340  0.347  0.223  0.225  0.325  0.387  0.450  0.547  0.655  0.777  0.814  0.851  0.809  0.727  0.577  0.515  0.432  0.389  0.336  0.435  0.481  0.512  0.564  0.640  0.641  0.658  0.738  0.709  0.680  0.672  0.694  0.682  0.618  0.582  0.566  0.275  0.103  0.066 -0.167 -0.257 -0.270 -0.317 -0.339 -0.348 -0.339 -0.348
 -0.333 -0.344 -0.353 -0.359 -0.343 -0.316 -0.291 -0.282 -0.267 -0.247 -0.202 -0.153 -0.114 -0.070  0.001  0.068  0.151  0.256  0.440  0.507  0.593  0.628  0.683  0.664  0.663  0.571  0.468  0.404  0.239  0.102  0.104  0.213  0.148  0.067  0.117  0.148  0.241  0.370  0.462  0.470  0.497  0.505  0.502  0.485  0.459  0.446  0.477  0.516  0.536  0.562  0.512  0.456  0.338  0.217  0.042 -0.096 -0.165 -0.120 -0.074 -0.005  0.068  0.174  0.335  0.456  0.517  0.563  0.550  0.581  0.532  0.543  0.586  0.575  0.556  0.479  0.345  0.401  0.323  0.310  0.246  0.328  0.414  0.320  0.274  0.350  0.387  0.319  0.236  0.255  0.256  0.175  0.142  0.196  0.179  0.064  0.088  0.114  0.174  0.202  0.319  0.394  0.484  0.597  0.712  0.858  1.000  0.860  0.727  0.605  0.700  0.586  0.659  0.473  0.405  0.461  0.382  0.224  0.221  0.033  0.057 -0.006 -0.041 -0.073  0.027 -0.005 -0.022  0.038  0.115  0.126  0.082 -0.096  0.051  0.171  0.083  0.238  0.278  0.125  0.008  0.081  0.099 -0.007 -0.001  0.057  0.024 -0.037 -0.027 -0.003 -0.031 -0.071 -0.050 -0.035 -0.069 -0.051 -0.093 -0.078 -0.100 -0.062 -0.045 -0.027 -0.015  0.014  0.066  0.219  0.230  0.174  0.179  0.180  0.132  0.042 -0.076 -0.267 -0.043 -0.002 -0.193 -0.235 -0.251 -0.314 -0.348 -0.305 -0.322 -0.335 -0.286 -0.296 -0.230 -0.171 -0.120 -0.084 -0.086 -0.039 -0.074 -0.086 -0.044 -0.095 -0.074 -0.106 -0.160 -0.218 -0.212 -0.196 -0.176  0.037  0.005 -0.025 -0.072 -0.093 -0.105 -0.047  0.029  0.012  0.026  0.067  0.008 -0.024  0.025 -0.002 -0.106 -0.111 -0.096 -0.153 -0.203 -0.203 -0.183 -0.213 -0.273 -0.220 -0.206 -0.360 -0.372 -0.153 -0.069  0.237  0.168  0.138  0.152  0.211  0.279  0.411  0.322  0.276  0.173  0.122  0.061  0.044  0.021 -0.015 -0.021 -0.043  0.030  0.088  0.103  0.069  0.037  0.053  0.070 -0.023  0.112  0.074  0.065  0.081  0.114  0.142  0.212  0.294  0.374  0.491  0.546  0.592  0.579  0.701  0.752  0.656  0.441  0.430  0.183  0.031  0.088  0.098  0.092  0.101  0.101 -0.002 -0.025  0.091  0.106  0.117  0.299  0.309  0.263  0.368  0.443  0.378  0.393  0.473  0.451  0.388  0.416  0.454  0.405  0.333  0.399  0.413  0.313  0.299  0.205  0.198  0.191  0.222  0.269  0.296  0.271  0.109  0.236  0.263  0.277  0.308  0.288  0.327  0.322  0.280  0.245  0.258  0.224  0.159  0.197  0.230  0.130  0.129  0.207  0.274  0.308  0.397  0.494  0.634  0.686  0.782  0.797  0.757  0.652  0.594  0.542  0.503  0.463  0.544  0.577  0.590  0.633  0.685  0.663  0.667  0.723  0.675  0.647  0.627  0.621  0.610  0.546  0.486  0.461  0.211  0.023  0.018 -0.199 -0.280 -0.277 -0.312 -0.335 -0.334 -0.316 -0.320
 -0.187 -0.187 -0.192 -0.184 -0.166 -0.152 -0.114 -0.100 -0.113 -0.101 -0.025 -0.009 -0.016  0.039  0.092  0.067  0.094  0.079  0.246  0.326  0.413  0.467  0.547  0.559  0.603  0.561  0.480  0.443  0.282  0.142  0.149  0.262  0.184  0.102  0.155  0.180  0.264  0.385  0.463  0.448  0.454  0.447  0.421  0.387  0.347  0.327  0.349  0.376  0.413  0.457  0.430  0.383  0.290  0.165  0.012 -0.116 -0.201 -0.136 -0.078  0.013  0.065  0.148  0.278  0.380  0.415  0.441  0.406  0.419  0.357  0.383  0.450  0.456  0.481  0.442  0.301  0.313  0.247  0.219  0.137  0.211  0.285  0.179  0.127  0.198  0.227  0.141  0.067  0.085  0.071 -0.003 -0.021  0.025 -0.002 -0.093 -0.056 -0.033  0.021  0.032  0.128  0.210  0.293  0.420  0.550  0.716  0.860  1.000  0.877  0.708  0.759  0.590  0.624  0.462  0.389  0.395  0.328  0.215  0.215  0.034  0.088  0.018 -0.027 -0.054  0.050  0.012 -0.014  0.035  0.082  0.094  0.072 -0.118  0.024  0.153  0.044  0.169  0.149  0.021 -0.055 -0.023 -0.047 -0.115 -0.096 -0.081 -0.110 -0.158 -0.153 -0.120 -0.141 -0.166 -0.130 -0.112 -0.145 -0.148 -0.195 -0.194 -0.206 -0.181 -0.158 -0.137 -0.103 -0.069  0.015  0.209  0.217  0.199  0.209  0.186  0.142  0.036 -0.062 -0.273 -0.046  0.033 -0.174 -0.174 -0.175 -0.266 -0.315 -0.286 -0.309 -0.329 -0.276 -0.290 -0.233 -0.187 -0.139 -0.107 -0.104 -0.041 -0.086 -0.113 -0.072 -0.141 -0.105 -0.132 -0.179 -0.238 -0.229 -0.215 -0.210  0.014 -0.052 -0.097 -0.155 -0.182 -0.158 -0.105 -0.037 -0.065 -0.056 -0.002 -0.040 -0.076 -0.022 -0.023 -0.122 -0.127 -0.090 -0.129 -0.178 -0.161 -0.125 -0.154 -0.208 -0.142 -0.126 -0.283 -0.306 -0.101  0.009  0.263  0.199  0.161  0.185  0.263  0.293  0.373  0.256  0.173  0.046 -0.020 -0.087 -0.094 -0.116 -0.130 -0.142 -0.138 -0.040  0.021  0.034  0.001 -0.033 -0.024 -0.019 -0.078  0.071  0.013 -0.035 -0.025 -0.032 -0.019  0.028  0.115  0.197  0.335  0.425  0.515  0.610  0.782  0.778  0.766  0.562  0.484  0.191  0.003  0.024  0.045  0.072  0.106  0.104  0.029  0.054  0.145  0.151  0.171  0.351  0.342  0.282  0.372  0.423  0.337  0.330  0.394  0.382  0.294  0.293  0.341  0.279  0.174  0.244  0.268  0.160  0.144  0.076  0.075  0.060  0.076  0.141  0.181  0.185  0.088  0.164  0.219  0.229  0.254  0.238  0.242  0.215  0.200  0.157  0.131  0.103  0.016  0.027  0.082  0.021  0.028  0.056  0.097  0.138  0.224  0.306  0.458  0.518  0.639  0.700  0.710  0.664  0.593  0.582  0.548  0.531  0.588  0.591  0.590  0.621  0.647  0.600  0.603  0.637  0.573  0.552  0.528  0.493  0.478  0.427  0.356  0.314  0.116 -0.068 -0.051 -0.236 -0.301 -0.285 -0.309 -0.330 -0.316 -0.297 -0.297
 -0.061 -0.054 -0.048 -0.032 -0.008  0.008  0.039  0.040  0.028  0.033  0.086  0.075  0.077  0.096  0.077  0.053  0.061 -0.041  0.081  0.178  0.252  0.309  0.402  0.456  0.529  0.557  0.502  0.489  0.374  0.245  0.248  0.329  0.246  0.183  0.213  0.206  0.285  0.347  0.379  0.351  0.334  0.314  0.286  0.251  0.220  0.198  0.205  0.217  0.248  0.296  0.275  0.255  0.190  0.083 -0.059 -0.158 -0.249 -0.173 -0.136 -0.016  0.017  0.051  0.157  0.225  0.244  0.264  0.228  0.245  0.187  0.226  0.300  0.344  0.400  0.426  0.301  0.287  0.260  0.244  0.138  0.163  0.209  0.121  0.062  0.099  0.117  0.055 -0.010 -0.008 -0.017 -0.072 -0.095 -0.053 -0.082 -0.166 -0.130 -0.107 -0.060 -0.048  0.023  0.101  0.187  0.313  0.459  0.583  0.727  0.877  1.000  0.830  0.779  0.649  0.667  0.595  0.505  0.437  0.393  0.322  0.323  0.055  0.040 -0.041 -0.116 -0.131 -0.026 -0.054 -0.096 -0.029  0.031  0.084  0.083 -0.054  0.121  0.250  0.153  0.248  0.176  0.097  0.059  0.049 -0.027 -0.051 -0.027 -0.063 -0.091 -0.161 -0.167 -0.116 -0.139 -0.175 -0.138 -0.117 -0.160 -0.184 -0.219 -0.214 -0.213 -0.185 -0.154 -0.119 -0.069 -0.024  0.050  0.234  0.231  0.228  0.224  0.193  0.166  0.061 -0.025 -0.252 -0.036  0.032 -0.217 -0.166 -0.176 -0.227 -0.256 -0.238 -0.257 -0.281 -0.233 -0.269 -0.234 -0.221 -0.179 -0.149 -0.144 -0.067 -0.121 -0.158 -0.117 -0.186 -0.145 -0.178 -0.223 -0.271 -0.247 -0.226 -0.228  0.012 -0.038 -0.095 -0.155 -0.176 -0.128 -0.057 -0.003 -0.042 -0.057 -0.044 -0.045 -0.039 -0.018 -0.042 -0.079 -0.059 -0.064 -0.093 -0.094 -0.092 -0.088 -0.095 -0.126 -0.094 -0.092 -0.221 -0.272 -0.123  0.009  0.220  0.203  0.202  0.221  0.276  0.316  0.356  0.280  0.169  0.052 -0.029 -0.098 -0.119 -0.152 -0.168 -0.187 -0.178 -0.078 -0.006 -0.001 -0.030 -0.061 -0.058 -0.078 -0.115 -0.001 -0.042 -0.094 -0.078 -0.092 -0.075 -0.036  0.053  0.149  0.299  0.415  0.456  0.560  0.742  0.633  0.684  0.497  0.365  0.131 -0.011  0.020  0.073  0.108  0.095  0.069 -0.015  0.043  0.132  0.145  0.159  0.291  0.265  0.223  0.302  0.317  0.226  0.226  0.272  0.244  0.163  0.164  0.200  0.137  0.040  0.108  0.132  0.037  0.031 -0.026 -0.029 -0.042 -0.036  0.031  0.091  0.079  0.042  0.093  0.166  0.165  0.191  0.197  0.176  0.129  0.139  0.105  0.056  0.029 -0.041 -0.047 -0.013 -0.041 -0.038 -0.042 -0.049 -0.007  0.074  0.160  0.313  0.384  0.493  0.602  0.619  0.611  0.526  0.537  0.491  0.515  0.548  0.514  0.505  0.552  0.536  0.465  0.480  0.511  0.423  0.395  0.383  0.342  0.308  0.268  0.219  0.158  0.020 -0.149 -0.115 -0.268 -0.302 -0.276 -0.282 -0.301 -0.289 -0.268 -0.264
 -0.039 -0.030 -0.020 -0.009  0.013  0.037  0.050  0.047  0.063  0.053  0.077  0.091  0.128  0.085  0.069  0.107  0.097 -0.049  0.032  0.145  0.227  0.311  0.423  0.519  0.597  0.647  0.616  0.572  0.426  0.298  0.269  0.345  0.299  0.227  0.231  0.239  0.289  0.367  0.423  0.406  0.378  0.340  0.309  0.274  0.251  0.227  0.220  0.234  0.257  0.309  0.290  0.296  0.233  0.117 -0.038 -0.151 -0.227 -0.144 -0.129 -0.009  0.027  0.063  0.177  0.228  0.239  0.244  0.217  0.235  0.191  0.255  0.342  0.417  0.487  0.537  0.453  0.434  0.425  0.398  0.287  0.289  0.292  0.208  0.159  0.164  0.156  0.089  0.018 -0.008 -0.026 -0.071 -0.106 -0.083 -0.111 -0.183 -0.164 -0.152 -0.114 -0.097 -0.026  0.044  0.155  0.260  0.432  0.495  0.605  0.708  0.830  1.000  0.871  0.772  0.706  0.680  0.649  0.556  0.496  0.442  0.447  0.076  0.050 -0.074 -0.172 -0.194 -0.089 -0.106 -0.128 -0.051  0.018  0.099  0.202  0.135  0.323  0.413  0.322  0.386  0.272  0.173  0.158  0.147  0.020  0.003  0.041 -0.033 -0.055 -0.126 -0.141 -0.087 -0.105 -0.140 -0.108 -0.091 -0.129 -0.175 -0.202 -0.196 -0.195 -0.168 -0.147 -0.112 -0.075 -0.029  0.006  0.155  0.124  0.134  0.117  0.090  0.068 -0.019 -0.088 -0.301 -0.073 -0.005 -0.251 -0.188 -0.207 -0.234 -0.231 -0.202 -0.216 -0.263 -0.234 -0.309 -0.290 -0.296 -0.241 -0.198 -0.181 -0.085 -0.138 -0.174 -0.148 -0.222 -0.181 -0.230 -0.277 -0.326 -0.301 -0.270 -0.260  0.007 -0.024 -0.087 -0.146 -0.159 -0.085  0.000  0.025 -0.068 -0.114 -0.134 -0.073 -0.051 -0.093 -0.105 -0.056 -0.057 -0.107 -0.082 -0.050 -0.094 -0.096 -0.057 -0.090 -0.094 -0.077 -0.202 -0.306 -0.199 -0.007  0.177  0.171  0.254  0.281  0.280  0.256  0.257  0.240  0.121  0.051 -0.042 -0.098 -0.133 -0.155 -0.177 -0.194 -0.190 -0.088 -0.012 -0.016 -0.035 -0.060 -0.059 -0.057 -0.099 -0.033 -0.073 -0.126 -0.107 -0.122 -0.110 -0.062  0.015  0.138  0.255  0.402  0.360  0.416  0.567  0.484  0.514  0.353  0.243  0.072 -0.014  0.047  0.116  0.079  0.061  0.049 -0.013  0.076  0.052  0.071  0.074  0.173  0.124  0.080  0.161  0.173  0.069  0.073  0.136  0.101  0.013  0.041  0.087  0.015 -0.074  0.023  0.044 -0.050 -0.029 -0.066 -0.076 -0.082 -0.098 -0.028  0.033  0.031 -0.025  0.003  0.077  0.045  0.059  0.078  0.054  0.004  0.028  0.012 -0.028 -0.045 -0.091 -0.088 -0.061 -0.052 -0.048 -0.073 -0.085 -0.046  0.020  0.129  0.266  0.384  0.469  0.612  0.627  0.627  0.546  0.544  0.486  0.516  0.517  0.464  0.438  0.491  0.501  0.411  0.405  0.458  0.385  0.320  0.294  0.292  0.252  0.189  0.163  0.116  0.010 -0.160 -0.098 -0.261 -0.274 -0.220 -0.222 -0.241 -0.254 -0.249 -0.248
 -0.196 -0.195 -0.192 -0.187 -0.164 -0.130 -0.111 -0.110 -0.088 -0.082 -0.048 -0.018  0.035  0.028  0.052  0.114  0.161  0.110  0.229  0.339  0.432  0.520  0.628  0.710  0.754  0.751  0.700  0.620  0.424  0.276  0.234  0.337  0.300  0.203  0.214  0.247  0.314  0.434  0.527  0.511  0.512  0.487  0.464  0.434  0.411  0.390  0.392  0.425  0.443  0.487  0.449  0.427  0.337  0.200  0.022 -0.114 -0.188 -0.106 -0.080  0.022  0.067  0.136  0.287  0.369  0.410  0.428  0.414  0.442  0.401  0.465  0.547  0.608  0.647  0.646  0.555  0.573  0.539  0.507  0.410  0.443  0.463  0.360  0.314  0.338  0.329  0.247  0.159  0.135  0.116  0.053  0.011  0.036  0.013 -0.077 -0.066 -0.054 -0.011  0.008  0.114  0.196  0.320  0.419  0.580  0.635  0.700  0.759  0.779  0.871  1.000  0.861  0.785  0.675  0.677  0.665  0.566  0.449  0.461  0.114  0.096 -0.031 -0.125 -0.163 -0.067 -0.086 -0.089 -0.006  0.063  0.116  0.203  0.132  0.333  0.442  0.347  0.448  0.374  0.216  0.160  0.191  0.094  0.027  0.061  0.033  0.008 -0.061 -0.069 -0.022 -0.043 -0.082 -0.054 -0.040 -0.077 -0.110 -0.146 -0.139 -0.154 -0.123 -0.112 -0.087 -0.074 -0.039 -0.014  0.131  0.106  0.084  0.077  0.074  0.037 -0.052 -0.139 -0.354 -0.094 -0.036 -0.271 -0.230 -0.261 -0.298 -0.293 -0.245 -0.265 -0.308 -0.281 -0.358 -0.326 -0.305 -0.242 -0.194 -0.177 -0.086 -0.133 -0.155 -0.127 -0.203 -0.172 -0.223 -0.277 -0.339 -0.322 -0.294 -0.266  0.018 -0.009 -0.068 -0.121 -0.132 -0.080  0.012  0.043 -0.045 -0.077 -0.074 -0.039 -0.047 -0.070 -0.073 -0.072 -0.091 -0.125 -0.120 -0.119 -0.160 -0.153 -0.130 -0.180 -0.168 -0.146 -0.305 -0.399 -0.230 -0.037  0.237  0.176  0.236  0.241  0.244  0.223  0.282  0.248  0.164  0.098  0.017 -0.034 -0.068 -0.085 -0.117 -0.125 -0.135 -0.044  0.036  0.036  0.013 -0.010  0.003  0.027 -0.048  0.032 -0.011 -0.051 -0.029 -0.028 -0.015  0.052  0.126  0.251  0.347  0.461  0.439  0.453  0.576  0.533  0.527  0.343  0.266  0.073 -0.024  0.038  0.089  0.042  0.038  0.073  0.007  0.057  0.016  0.045  0.054  0.172  0.137  0.091  0.191  0.232  0.131  0.141  0.226  0.198  0.111  0.157  0.211  0.137  0.053  0.170  0.184  0.077  0.105  0.052  0.037  0.029  0.012  0.066  0.113  0.101  0.008  0.065  0.121  0.087  0.098  0.104  0.116  0.086  0.088  0.071  0.057  0.036 -0.012  0.006  0.041  0.029  0.037  0.044  0.063  0.120  0.197  0.325  0.458  0.579  0.654  0.776  0.774  0.731  0.656  0.620  0.557  0.544  0.572  0.545  0.510  0.567  0.624  0.541  0.520  0.597  0.550  0.470  0.429  0.460  0.430  0.338  0.308  0.284  0.118 -0.083 -0.033 -0.254 -0.292 -0.245 -0.264 -0.286 -0.306 -0.309 -0.313
 -0.203 -0.202 -0.191 -0.188 -0.158 -0.111 -0.103 -0.121 -0.083 -0.069 -0.070 -0.049  0.035  0.010 -0.005  0.094  0.183  0.152  0.230  0.339  0.417  0.497  0.585  0.682  0.694  0.700  0.661  0.572  0.408  0.282  0.230  0.304  0.283  0.201  0.192  0.215  0.268  0.351  0.427  0.422  0.421  0.401  0.399  0.382  0.384  0.366  0.352  0.390  0.384  0.411  0.359  0.346  0.269  0.157 -0.007 -0.121 -0.166 -0.092 -0.081  0.016  0.057  0.090  0.218  0.279  0.323  0.348  0.359  0.404  0.390  0.458  0.518  0.597  0.615  0.628  0.583  0.622  0.638  0.629  0.537  0.531  0.528  0.452  0.403  0.386  0.368  0.327  0.248  0.197  0.186  0.142  0.086  0.097  0.085 -0.005 -0.014 -0.006  0.030  0.058  0.161  0.241  0.371  0.442  0.587  0.566  0.586  0.590  0.649  0.772  0.861  1.000  0.877  0.798  0.825  0.805  0.690  0.572  0.592  0.186  0.081 -0.050 -0.170 -0.204 -0.135 -0.140 -0.137 -0.037  0.040  0.117  0.212  0.224  0.455  0.574  0.509  0.600  0.521  0.376  0.319  0.346  0.237  0.174  0.206  0.169  0.145  0.062  0.047  0.092  0.068  0.015  0.026  0.034 -0.006 -0.043 -0.058 -0.039 -0.050 -0.008 -0.000  0.031  0.026  0.058  0.040  0.132  0.093  0.056  0.033  0.037  0.023 -0.043 -0.111 -0.316 -0.075 -0.075 -0.303 -0.238 -0.298 -0.278 -0.250 -0.202 -0.218 -0.253 -0.235 -0.329 -0.314 -0.309 -0.252 -0.209 -0.205 -0.113 -0.160 -0.168 -0.136 -0.194 -0.191 -0.242 -0.293 -0.343 -0.316 -0.275 -0.236  0.048  0.057  0.009 -0.031 -0.030 -0.002  0.109  0.123  0.040 -0.003 -0.033  0.023  0.035 -0.020 -0.037  0.003 -0.015 -0.087 -0.081 -0.058 -0.124 -0.149 -0.115 -0.155 -0.177 -0.163 -0.300 -0.414 -0.287 -0.098  0.178  0.145  0.248  0.231  0.199  0.197  0.259  0.296  0.223  0.203  0.126  0.083  0.027  0.008 -0.042 -0.053 -0.083 -0.020  0.042  0.036  0.019  0.011  0.029  0.056 -0.027  0.003 -0.012 -0.015  0.018  0.038  0.061  0.141  0.206  0.341  0.401  0.499  0.406  0.358  0.432  0.372  0.349  0.186  0.124 -0.003 -0.044  0.036  0.098  0.034 -0.006  0.037 -0.045 -0.003 -0.069 -0.017 -0.009  0.055  0.016 -0.006  0.087  0.112  0.026  0.059  0.136  0.094  0.033  0.100  0.137  0.075  0.025  0.138  0.144  0.057  0.096  0.044  0.028  0.029  0.008  0.049  0.099  0.060 -0.032  0.031  0.080  0.039  0.050  0.073  0.091  0.059  0.070  0.079  0.075  0.048  0.041  0.058  0.056  0.049  0.055  0.068  0.076  0.135  0.206  0.343  0.446  0.567  0.579  0.702  0.669  0.618  0.551  0.498  0.421  0.411  0.432  0.398  0.358  0.423  0.481  0.402  0.380  0.476  0.443  0.350  0.322  0.387  0.347  0.255  0.264  0.250  0.094 -0.090 -0.040 -0.258 -0.274 -0.224 -0.238 -0.254 -0.280 -0.292 -0.297
 -0.280 -0.283 -0.272 -0.272 -0.239 -0.184 -0.173 -0.197 -0.163 -0.137 -0.135 -0.125 -0.041 -0.032 -0.044  0.070  0.195  0.238  0.338  0.440  0.505  0.558  0.611  0.678  0.662  0.647  0.571  0.486  0.351  0.224  0.191  0.254  0.210  0.139  0.143  0.148  0.224  0.290  0.357  0.355  0.374  0.374  0.394  0.385  0.395  0.379  0.372  0.416  0.400  0.412  0.338  0.305  0.217  0.119 -0.045 -0.143 -0.182 -0.118 -0.098 -0.004  0.041  0.059  0.187  0.261  0.323  0.373  0.396  0.459  0.452  0.495  0.531  0.589  0.579  0.569  0.492  0.558  0.579  0.603  0.519  0.513  0.538  0.477  0.415  0.405  0.414  0.408  0.322  0.279  0.294  0.248  0.186  0.213  0.212  0.102  0.093  0.111  0.147  0.190  0.302  0.391  0.512  0.584  0.697  0.663  0.659  0.624  0.667  0.706  0.785  0.877  1.000  0.877  0.812  0.828  0.753  0.597  0.594  0.192  0.048 -0.063 -0.180 -0.204 -0.139 -0.143 -0.153 -0.053  0.039  0.121  0.127  0.121  0.386  0.539  0.484  0.619  0.589  0.466  0.376  0.410  0.342  0.269  0.281  0.273  0.247  0.141  0.126  0.171  0.141  0.067  0.066  0.077  0.028  0.006  0.005  0.036  0.028  0.082  0.099  0.137  0.133  0.163  0.152  0.244  0.213  0.142  0.121  0.125  0.123  0.059 -0.028 -0.252 -0.019 -0.056 -0.289 -0.236 -0.313 -0.279 -0.263 -0.222 -0.235 -0.251 -0.216 -0.281 -0.260 -0.244 -0.199 -0.167 -0.181 -0.102 -0.151 -0.149 -0.101 -0.149 -0.159 -0.195 -0.246 -0.288 -0.257 -0.216 -0.177  0.086  0.111  0.072  0.041  0.041  0.025  0.141  0.184  0.136  0.102  0.069  0.080  0.100  0.078  0.028  0.022  0.033 -0.035 -0.082 -0.068 -0.115 -0.160 -0.154 -0.191 -0.205 -0.210 -0.341 -0.422 -0.282 -0.150  0.161  0.139  0.195  0.184  0.171  0.257  0.372  0.423  0.366  0.329  0.261  0.206  0.147  0.113  0.050  0.028 -0.023  0.020  0.066  0.060  0.038  0.025  0.048  0.068 -0.019  0.044  0.054  0.073  0.117  0.156  0.194  0.283  0.361  0.483  0.562  0.637  0.526  0.444  0.491  0.426  0.375  0.186  0.130 -0.016 -0.052  0.034  0.090  0.058 -0.009  0.015 -0.100 -0.079 -0.048  0.012  0.024  0.098  0.078  0.070  0.167  0.194  0.127  0.176  0.242  0.195  0.153  0.219  0.235  0.188  0.154  0.240  0.240  0.162  0.190  0.111  0.093  0.104  0.101  0.135  0.179  0.122  0.026  0.130  0.171  0.150  0.174  0.198  0.226  0.198  0.200  0.210  0.215  0.167  0.159  0.186  0.161  0.100  0.099  0.150  0.183  0.247  0.328  0.463  0.559  0.640  0.641  0.730  0.660  0.578  0.507  0.437  0.348  0.338  0.390  0.364  0.345  0.430  0.478  0.415  0.416  0.516  0.480  0.406  0.397  0.456  0.414  0.336  0.352  0.327  0.121 -0.063 -0.040 -0.263 -0.292 -0.265 -0.283 -0.296 -0.313 -0.315 -0.319
 -0.154 -0.148 -0.125 -0.114 -0.072 -0.014 -0.005 -0.047 -0.018  0.012 -0.006 -0.038  0.047  0.037 -0.045  0.035  0.144  0.138  0.149  0.248  0.290  0.341  0.386  0.491  0.493  0.544  0.497  0.437  0.364  0.265  0.231  0.255  0.215  0.170  0.152  0.132  0.173  0.177  0.203  0.192  0.187  0.182  0.206  0.196  0.221  0.203  0.174  0.204  0.177  0.186  0.121  0.110  0.052 -0.012 -0.131 -0.189 -0.210 -0.153 -0.149 -0.037 -0.004 -0.055  0.021  0.056  0.095  0.134  0.162  0.228  0.236  0.289  0.319  0.408  0.420  0.473  0.433  0.481  0.564  0.610  0.511  0.443  0.432  0.414  0.343  0.283  0.284  0.326  0.254  0.184  0.211  0.201  0.134  0.141  0.148  0.060  0.038  0.052  0.073  0.120  0.195  0.267  0.383  0.433  0.548  0.466  0.473  0.462  0.595  0.680  0.675  0.798  0.877  1.000  0.899  0.803  0.773  0.721  0.707  0.239  0.031 -0.091 -0.244 -0.258 -0.216 -0.211 -0.243 -0.137 -0.041  0.077  0.119  0.183  0.470  0.629  0.598  0.688  0.602  0.551  0.506  0.496  0.391  0.366  0.380  0.327  0.301  0.179  0.153  0.200  0.170  0.092  0.079  0.084  0.038 -0.002  0.021  0.057  0.064  0.121  0.142  0.194  0.200  0.236  0.195  0.257  0.205  0.150  0.112  0.104  0.128  0.082  0.030 -0.180  0.033 -0.042 -0.272 -0.174 -0.257 -0.174 -0.150 -0.129 -0.145 -0.161 -0.130 -0.216 -0.225 -0.245 -0.212 -0.187 -0.205 -0.118 -0.172 -0.176 -0.129 -0.162 -0.180 -0.215 -0.255 -0.283 -0.242 -0.196 -0.162  0.084  0.136  0.100  0.077  0.090  0.082  0.212  0.239  0.186  0.132  0.061  0.104  0.164  0.111  0.051  0.106  0.135  0.039  0.008  0.056 -0.002 -0.073 -0.052 -0.070 -0.116 -0.134 -0.228 -0.333 -0.282 -0.145  0.081  0.104  0.212  0.192  0.153  0.253  0.319  0.439  0.355  0.351  0.274  0.227  0.151  0.109  0.044  0.013 -0.041 -0.008  0.028  0.011  0.001 -0.005  0.012  0.015 -0.036 -0.024  0.009  0.030  0.084  0.112  0.154  0.235  0.305  0.435  0.506  0.598  0.413  0.335  0.364  0.244  0.216  0.051 -0.017 -0.089 -0.075  0.007  0.090  0.081 -0.030 -0.055 -0.177 -0.117 -0.080 -0.017 -0.018  0.001 -0.037 -0.030  0.044  0.033 -0.028  0.031  0.074  0.016 -0.014  0.056  0.049  0.004 -0.011  0.063  0.051 -0.008  0.035 -0.014 -0.036 -0.013 -0.035 -0.002  0.040  0.014 -0.018  0.041  0.086  0.052  0.073  0.119  0.129  0.084  0.109  0.133  0.129  0.082  0.102  0.115  0.062  0.041  0.028  0.044  0.057  0.105  0.170  0.292  0.360  0.449  0.420  0.541  0.461  0.422  0.351  0.301  0.203  0.233  0.260  0.196  0.169  0.270  0.274  0.191  0.202  0.298  0.245  0.169  0.177  0.238  0.179  0.119  0.170  0.136  0.011 -0.136 -0.096 -0.263 -0.250 -0.215 -0.212 -0.218 -0.233 -0.235 -0.234
 -0.169 -0.163 -0.140 -0.131 -0.088 -0.030 -0.026 -0.071 -0.037 -0.004 -0.030 -0.064  0.037  0.026 -0.054  0.027  0.152  0.159  0.149  0.246  0.293  0.371  0.433  0.561  0.562  0.618  0.598  0.516  0.407  0.305  0.244  0.280  0.270  0.207  0.174  0.178  0.206  0.227  0.267  0.252  0.244  0.239  0.257  0.249  0.277  0.259  0.222  0.257  0.227  0.236  0.175  0.163  0.108  0.036 -0.082 -0.158 -0.179 -0.123 -0.124 -0.027  0.016 -0.024  0.062  0.097  0.140  0.166  0.198  0.258  0.272  0.348  0.389  0.490  0.503  0.559  0.554  0.603  0.687  0.712  0.618  0.552  0.522  0.496  0.438  0.368  0.342  0.359  0.293  0.213  0.218  0.208  0.144  0.133  0.138  0.064  0.031  0.035  0.051  0.085  0.158  0.219  0.348  0.377  0.500  0.407  0.405  0.389  0.505  0.649  0.677  0.825  0.812  0.899  1.000  0.877  0.775  0.735  0.769  0.314  0.089 -0.046 -0.215 -0.254 -0.220 -0.226 -0.237 -0.123 -0.045  0.051  0.157  0.279  0.537  0.716  0.689  0.752  0.638  0.542  0.502  0.509  0.386  0.344  0.371  0.318  0.298  0.201  0.177  0.214  0.186  0.127  0.113  0.107  0.071  0.023  0.040  0.070  0.069  0.118  0.124  0.163  0.147  0.172  0.096  0.132  0.069  0.028 -0.011 -0.008  0.005 -0.037 -0.063 -0.241 -0.002 -0.067 -0.286 -0.189 -0.272 -0.178 -0.137 -0.103 -0.124 -0.144 -0.131 -0.257 -0.277 -0.302 -0.260 -0.227 -0.235 -0.135 -0.190 -0.200 -0.168 -0.198 -0.216 -0.260 -0.298 -0.334 -0.294 -0.253 -0.215  0.060  0.122  0.088  0.070  0.090  0.097  0.231  0.228  0.159  0.114  0.052  0.113  0.157  0.092  0.052  0.117  0.123  0.027  0.009  0.053 -0.011 -0.078 -0.053 -0.070 -0.117 -0.131 -0.235 -0.355 -0.301 -0.121  0.106  0.105  0.243  0.195  0.138  0.158  0.206  0.322  0.256  0.294  0.224  0.198  0.125  0.097  0.037  0.014 -0.035 -0.003  0.035  0.022  0.018  0.025  0.045  0.060  0.007 -0.018  0.004  0.023  0.070  0.095  0.122  0.203  0.250  0.386  0.403  0.485  0.314  0.232  0.268  0.170  0.147  0.008 -0.042 -0.077 -0.068  0.002  0.073  0.051 -0.034 -0.034 -0.146 -0.106 -0.141 -0.078 -0.089 -0.087 -0.132 -0.132 -0.056 -0.061 -0.133 -0.080 -0.020 -0.071 -0.106 -0.020 -0.010 -0.066 -0.077  0.032  0.015 -0.051  0.015 -0.013 -0.042 -0.024 -0.069 -0.041 -0.002 -0.020 -0.067 -0.030  0.009 -0.052 -0.046  0.000  0.022 -0.014  0.010  0.044  0.047  0.017  0.053  0.064  0.023  0.034  0.033  0.044  0.038  0.089  0.146  0.281  0.339  0.459  0.413  0.549  0.485  0.459  0.399  0.340  0.245  0.246  0.254  0.198  0.140  0.223  0.264  0.173  0.153  0.264  0.237  0.134  0.126  0.219  0.165  0.080  0.138  0.132  0.036 -0.109 -0.053 -0.232 -0.213 -0.162 -0.162 -0.168 -0.194 -0.209 -0.212
 -0.298 -0.300 -0.284 -0.288 -0.252 -0.189 -0.187 -0.219 -0.175 -0.144 -0.167 -0.164 -0.058 -0.059 -0.082  0.060  0.226  0.280  0.329  0.426  0.473  0.540  0.584  0.679  0.632  0.625  0.568  0.453  0.315  0.205  0.146  0.192  0.185  0.114  0.094  0.113  0.165  0.225  0.303  0.298  0.328  0.330  0.362  0.362  0.393  0.379  0.354  0.407  0.370  0.369  0.289  0.257  0.182  0.102 -0.025 -0.099 -0.111 -0.045 -0.044  0.015  0.041  0.033  0.137  0.197  0.267  0.314  0.360  0.431  0.450  0.510  0.535  0.616  0.593  0.584  0.568  0.651  0.706  0.736  0.680  0.650  0.635  0.595  0.550  0.500  0.484  0.500  0.423  0.346  0.358  0.338  0.266  0.263  0.278  0.195  0.156  0.160  0.174  0.211  0.317  0.391  0.512  0.521  0.602  0.511  0.461  0.395  0.437  0.556  0.665  0.805  0.828  0.803  0.877  1.000  0.856  0.688  0.694  0.275  0.063 -0.055 -0.194 -0.224 -0.196 -0.190 -0.165 -0.067  0.005  0.087  0.133  0.252  0.527  0.678  0.657  0.779  0.735  0.596  0.510  0.553  0.470  0.394  0.408  0.390  0.378  0.282  0.261  0.297  0.271  0.203  0.183  0.179  0.143  0.110  0.128  0.163  0.151  0.203  0.200  0.226  0.185  0.193  0.117  0.130  0.074 -0.001 -0.033 -0.004 -0.004 -0.036 -0.087 -0.257 -0.035 -0.106 -0.291 -0.211 -0.315 -0.234 -0.179 -0.138 -0.154 -0.169 -0.163 -0.265 -0.268 -0.269 -0.229 -0.201 -0.218 -0.133 -0.177 -0.159 -0.118 -0.153 -0.193 -0.229 -0.270 -0.301 -0.264 -0.214 -0.164  0.085  0.153  0.131  0.131  0.151  0.136  0.257  0.252  0.188  0.149  0.092  0.133  0.155  0.097  0.053  0.083  0.082 -0.018 -0.061 -0.028 -0.098 -0.174 -0.151 -0.171 -0.219 -0.233 -0.329 -0.422 -0.324 -0.170  0.120  0.105  0.196  0.150  0.099  0.127  0.233  0.330  0.329  0.370  0.322  0.298  0.230  0.209  0.140  0.120  0.049  0.049  0.073  0.058  0.047  0.053  0.084  0.120  0.039  0.053  0.090  0.131  0.179  0.219  0.251  0.343  0.385  0.507  0.495  0.532  0.381  0.260  0.255  0.196  0.142 -0.001 -0.036 -0.097 -0.091 -0.018  0.043 -0.010 -0.084 -0.023 -0.121 -0.100 -0.166 -0.088 -0.078 -0.077 -0.108 -0.094 -0.007  0.005 -0.051  0.010  0.083  0.038  0.013  0.108  0.123  0.080  0.080  0.184  0.171  0.111  0.168  0.113  0.087  0.104  0.076  0.086  0.117  0.055 -0.035  0.047  0.068  0.021  0.031  0.066  0.111  0.094  0.102  0.136  0.156  0.113  0.154  0.178  0.130  0.098  0.114  0.173  0.186  0.265  0.320  0.461  0.508  0.607  0.549  0.632  0.554  0.482  0.422  0.335  0.242  0.217  0.247  0.216  0.172  0.256  0.331  0.265  0.246  0.370  0.367  0.271  0.258  0.363  0.320  0.230  0.279  0.281  0.125 -0.025  0.002 -0.206 -0.215 -0.180 -0.198 -0.207 -0.239 -0.261 -0.269
 -0.232 -0.233 -0.220 -0.225 -0.198 -0.149 -0.151 -0.178 -0.144 -0.132 -0.147 -0.139 -0.068 -0.092 -0.077  0.060  0.148  0.208  0.248  0.352  0.384  0.430  0.450  0.536  0.498  0.508  0.451  0.350  0.246  0.155  0.106  0.132  0.121  0.066  0.046  0.054  0.103  0.150  0.221  0.213  0.247  0.234  0.265  0.261  0.293  0.279  0.253  0.302  0.266  0.268  0.193  0.177  0.119  0.061 -0.035 -0.068 -0.073 -0.018 -0.017  0.049  0.032  0.011  0.093  0.122  0.174  0.218  0.261  0.325  0.353  0.400  0.410  0.484  0.464  0.465  0.448  0.524  0.593  0.637  0.590  0.546  0.531  0.510  0.461  0.410  0.403  0.444  0.385  0.317  0.334  0.318  0.256  0.260  0.275  0.200  0.169  0.166  0.179  0.219  0.298  0.353  0.456  0.456  0.527  0.427  0.382  0.328  0.393  0.496  0.566  0.690  0.753  0.773  0.775  0.856  1.000  0.815  0.691  0.215  0.058 -0.072 -0.203 -0.210 -0.203 -0.184 -0.178 -0.083 -0.028  0.074  0.133  0.238  0.495  0.614  0.623  0.755  0.740  0.663  0.574  0.574  0.479  0.418  0.425  0.385  0.381  0.286  0.255  0.305  0.285  0.211  0.194  0.195  0.153  0.109  0.132  0.171  0.168  0.221  0.223  0.264  0.239  0.248  0.186  0.177  0.127  0.033 -0.000  0.030  0.048  0.039 -0.010 -0.158 -0.007 -0.084 -0.263 -0.175 -0.261 -0.175 -0.142 -0.120 -0.135 -0.155 -0.147 -0.208 -0.213 -0.195 -0.161 -0.129 -0.143 -0.077 -0.106 -0.088 -0.060 -0.087 -0.103 -0.135 -0.171 -0.201 -0.189 -0.138 -0.065  0.121  0.179  0.157  0.155  0.170  0.147  0.259  0.254  0.191  0.122  0.078  0.155  0.164  0.092  0.084  0.137  0.106  0.013  0.017  0.044 -0.048 -0.103 -0.062 -0.096 -0.163 -0.160 -0.236 -0.334 -0.270 -0.157  0.090  0.062  0.126  0.089  0.028  0.128  0.229  0.348  0.361  0.401  0.350  0.316  0.246  0.220  0.145  0.119  0.042  0.032  0.034  0.013  0.000  0.010  0.042  0.068  0.003  0.015  0.067  0.121  0.176  0.226  0.260  0.338  0.388  0.491  0.469  0.504  0.334  0.213  0.205  0.130  0.096 -0.042 -0.090 -0.133 -0.110 -0.024  0.025 -0.034 -0.114 -0.066 -0.144 -0.100 -0.178 -0.108 -0.095 -0.097 -0.127 -0.104 -0.028 -0.029 -0.069 -0.006  0.044 -0.001 -0.012  0.068  0.062  0.038  0.051  0.118  0.102  0.068  0.117  0.056  0.036  0.061  0.045  0.060  0.095  0.035 -0.029  0.052  0.079  0.036  0.049  0.093  0.122  0.100  0.121  0.162  0.176  0.123  0.166  0.195  0.129  0.084  0.088  0.139  0.152  0.210  0.252  0.384  0.424  0.501  0.440  0.520  0.435  0.369  0.310  0.234  0.148  0.144  0.169  0.127  0.099  0.188  0.237  0.177  0.176  0.288  0.274  0.193  0.199  0.286  0.234  0.170  0.233  0.219  0.078 -0.059 -0.038 -0.211 -0.210 -0.188 -0.197 -0.199 -0.221 -0.242 -0.245
 -0.125 -0.118 -0.100 -0.091 -0.058 -0.015 -0.008 -0.042 -0.025 -0.002 -0.017 -0.053 -0.006 -0.025 -0.080 -0.025  0.035  0.124  0.069  0.144  0.169  0.223  0.245  0.353  0.342  0.403  0.383  0.312  0.250  0.185  0.136  0.142  0.142  0.103  0.070  0.069  0.076  0.083  0.116  0.099  0.106  0.092  0.118  0.110  0.143  0.128  0.090  0.121  0.088  0.091  0.036  0.035  0.008 -0.021 -0.072 -0.103 -0.101 -0.066 -0.068  0.011  0.006 -0.057 -0.018 -0.010  0.015  0.037  0.072  0.122  0.154  0.210  0.223  0.312  0.319  0.367  0.384  0.430  0.535  0.581  0.519  0.431  0.390  0.401  0.349  0.268  0.246  0.310  0.270  0.192  0.204  0.216  0.158  0.138  0.158  0.106  0.069  0.063  0.075  0.105  0.148  0.175  0.272  0.262  0.347  0.236  0.224  0.215  0.322  0.442  0.449  0.572  0.597  0.721  0.735  0.688  0.815  1.000  0.811  0.339  0.204  0.053 -0.136 -0.165 -0.191 -0.198 -0.209 -0.132 -0.095 -0.014  0.124  0.271  0.492  0.656  0.668  0.749  0.627  0.615  0.569  0.531  0.414  0.374  0.384  0.325  0.305  0.217  0.192  0.221  0.195  0.143  0.124  0.115  0.091  0.045  0.067  0.101  0.109  0.155  0.162  0.213  0.206  0.227  0.145  0.138  0.071  0.017 -0.025 -0.012  0.011  0.006  0.004 -0.117  0.068 -0.012 -0.164 -0.085 -0.125 -0.034 -0.032 -0.018 -0.055 -0.083 -0.073 -0.163 -0.199 -0.210 -0.183 -0.153 -0.161 -0.077 -0.112 -0.110 -0.081 -0.095 -0.122 -0.154 -0.173 -0.202 -0.196 -0.164 -0.103  0.073  0.140  0.120  0.107  0.130  0.122  0.231  0.203  0.150  0.097  0.072  0.160  0.159  0.101  0.134  0.194  0.154  0.107  0.139  0.148  0.084  0.057  0.080  0.045 -0.002 -0.001 -0.086 -0.198 -0.189 -0.064  0.075  0.033  0.162  0.112  0.046  0.122  0.152  0.284  0.256  0.323  0.260  0.232  0.159  0.127  0.065  0.037 -0.023 -0.012 -0.007 -0.024 -0.028 -0.017  0.004  0.018 -0.020 -0.050 -0.005  0.026  0.088  0.113  0.143  0.213  0.253  0.359  0.320  0.372  0.200  0.111  0.123  0.035  0.024 -0.086 -0.121 -0.127 -0.099 -0.035  0.012 -0.010 -0.092 -0.116 -0.185 -0.122 -0.183 -0.119 -0.123 -0.148 -0.184 -0.167 -0.114 -0.135 -0.176 -0.119 -0.088 -0.130 -0.143 -0.069 -0.086 -0.121 -0.101 -0.031 -0.070 -0.104 -0.033 -0.052 -0.080 -0.046 -0.095 -0.077 -0.065 -0.035 -0.041 -0.031 -0.014 -0.077 -0.074 -0.025 -0.002 -0.027  0.002  0.043  0.057  0.025  0.070  0.089  0.033  0.045  0.026  0.020  0.019  0.053  0.088  0.187  0.209  0.297  0.236  0.339  0.264  0.244  0.194  0.148  0.072  0.088  0.087  0.028 -0.013  0.069  0.089  0.014  0.011  0.105  0.084  0.004  0.013  0.099  0.046 -0.012  0.069  0.069  0.013 -0.098 -0.053 -0.181 -0.149 -0.111 -0.103 -0.101 -0.118 -0.139 -0.140
 -0.110 -0.104 -0.082 -0.072 -0.039  0.014  0.016 -0.034 -0.023  0.005 -0.009 -0.062  0.010  0.015 -0.035  0.011  0.060  0.131  0.075  0.152  0.177  0.236  0.265  0.377  0.366  0.428  0.405  0.336  0.267  0.198  0.148  0.155  0.150  0.109  0.078  0.073  0.094  0.099  0.125  0.095  0.104  0.106  0.142  0.134  0.167  0.149  0.106  0.133  0.099  0.099  0.028  0.011 -0.031 -0.051 -0.120 -0.156 -0.162 -0.118 -0.100 -0.026  0.018 -0.071 -0.038 -0.027  0.010  0.037  0.076  0.131  0.162  0.224  0.237  0.331  0.337  0.385  0.402  0.461  0.583  0.634  0.565  0.471  0.412  0.413  0.366  0.275  0.239  0.308  0.275  0.180  0.185  0.204  0.146  0.106  0.123  0.077  0.026  0.016  0.020  0.038  0.099  0.140  0.256  0.254  0.342  0.228  0.221  0.215  0.323  0.447  0.461  0.592  0.594  0.707  0.769  0.694  0.691  0.811  1.000  0.467  0.215  0.075 -0.119 -0.176 -0.206 -0.223 -0.242 -0.168 -0.110 -0.024  0.106  0.304  0.551  0.781  0.773  0.782  0.630  0.594  0.603  0.571  0.429  0.404  0.421  0.359  0.332  0.237  0.207  0.249  0.220  0.142  0.126  0.129  0.066  0.010  0.038  0.067  0.073  0.112  0.116  0.163  0.148  0.174  0.079  0.093  0.036  0.005 -0.031 -0.040 -0.026 -0.045 -0.023 -0.130  0.073 -0.029 -0.189 -0.117 -0.150 -0.046 -0.029  0.004 -0.035 -0.047 -0.034 -0.148 -0.187 -0.220 -0.195 -0.168 -0.174 -0.099 -0.141 -0.147 -0.137 -0.157 -0.146 -0.174 -0.202 -0.226 -0.209 -0.230 -0.188 -0.005  0.074  0.082  0.069  0.107  0.093  0.248  0.273  0.212  0.149  0.124  0.164  0.195  0.178  0.153  0.171  0.199  0.152  0.110  0.130  0.108  0.052  0.046  0.036  0.007 -0.021 -0.120 -0.214 -0.203 -0.088  0.040  0.025  0.162  0.144  0.082  0.110  0.126  0.239  0.203  0.271  0.199  0.185  0.114  0.086  0.027  0.002 -0.047 -0.018 -0.008 -0.024 -0.011  0.006  0.015  0.045  0.024 -0.027 -0.003  0.014  0.057  0.084  0.106  0.169  0.199  0.326  0.292  0.350  0.192  0.111  0.119  0.017  0.003 -0.105 -0.157 -0.148 -0.090 -0.031  0.013  0.006 -0.096 -0.090 -0.162 -0.144 -0.151 -0.098 -0.134 -0.142 -0.169 -0.172 -0.119 -0.119 -0.178 -0.134 -0.086 -0.124 -0.150 -0.073 -0.075 -0.118 -0.103 -0.020 -0.050 -0.085 -0.023 -0.011 -0.037 -0.040 -0.098 -0.135 -0.111 -0.148 -0.069 -0.084 -0.075 -0.115 -0.115 -0.072 -0.043 -0.070 -0.055 -0.013  0.003 -0.028  0.025  0.040 -0.022  0.008 -0.002 -0.019 -0.018  0.026  0.063  0.178  0.206  0.301  0.243  0.347  0.279  0.263  0.218  0.167  0.074  0.087  0.093  0.027 -0.023  0.070  0.092  0.015  0.008  0.104  0.089  0.005  0.008  0.102  0.053 -0.013  0.067  0.079  0.040 -0.088 -0.032 -0.167 -0.144 -0.094 -0.087 -0.091 -0.105 -0.116 -0.122
 -0.115 -0.116 -0.107 -0.091 -0.080 -0.038 -0.029 -0.081 -0.072  0.015 -0.009 -0.124 -0.043  0.064 -0.075 -0.100  0.154  0.248  0.159  0.054  0.037  0.067  0.077  0.140  0.127  0.175  0.201  0.163  0.149  0.136  0.076  0.076  0.115  0.082  0.041  0.064  0.061  0.000 -0.031 -0.067 -0.066 -0.012  0.016  0.013  0.042  0.029 -0.006  0.012 -0.013 -0.035 -0.059 -0.108 -0.096 -0.093 -0.059 -0.058 -0.085 -0.106 -0.059 -0.081  0.015 -0.064 -0.098 -0.074 -0.049 -0.038 -0.006  0.022  0.045  0.086  0.086  0.120  0.122  0.145  0.166  0.185  0.243  0.259  0.222  0.163  0.160  0.159  0.122  0.091  0.061  0.095  0.073  0.012  0.009  0.036 -0.004 -0.043  0.010 -0.013 -0.065 -0.017 -0.022 -0.044  0.017  0.071  0.107  0.099  0.108  0.050  0.033  0.034  0.055  0.076  0.114  0.186  0.192  0.239  0.314  0.275  0.215  0.339  0.467  1.000  0.662  0.618  0.488  0.334  0.222  0.094  0.165  0.190  0.183  0.016 -0.068  0.193  0.102  0.425  0.451  0.353  0.223  0.204  0.206  0.158  0.135  0.057  0.053  0.090  0.066  0.052  0.053  0.021  0.012  0.003 -0.015 -0.024 -0.017 -0.009  0.005  0.015  0.012  0.015  0.037  0.030  0.032  0.018 -0.014  0.005 -0.028 -0.027 -0.046 -0.055 -0.037 -0.040  0.094  0.022  0.196  0.128  0.110  0.053  0.041 -0.003  0.058  0.110  0.060  0.220  0.201  0.055 -0.097 -0.203 -0.251 -0.281 -0.286 -0.221 -0.262 -0.258 -0.234 -0.212 -0.260 -0.240 -0.206 -0.159 -0.099 -0.159 -0.128  0.026  0.085  0.057  0.030  0.013 -0.034  0.005 -0.068 -0.025  0.086  0.162  0.063 -0.010  0.150  0.181 -0.027  0.023  0.202  0.038 -0.077  0.135  0.138 -0.048 -0.023  0.127  0.045 -0.135 -0.150 -0.115 -0.103 -0.001 -0.115  0.047  0.105  0.044  0.027  0.015  0.059  0.049  0.076  0.076  0.054  0.044  0.018  0.014 -0.005 -0.027 -0.014 -0.058 -0.046 -0.042 -0.031 -0.022  0.018  0.001 -0.003  0.014  0.043  0.071  0.022  0.022  0.059  0.080  0.127  0.092  0.088  0.040  0.001  0.019 -0.025 -0.034 -0.033 -0.046 -0.037  0.010 -0.053 -0.187 -0.066 -0.057  0.029 -0.005 -0.175 -0.155 -0.055 -0.040 -0.118 -0.096 -0.084 -0.072 -0.070 -0.070 -0.040 -0.036 -0.032 -0.020  0.013  0.038  0.002  0.001  0.100  0.075  0.032  0.088  0.144  0.150  0.106  0.021 -0.099 -0.121 -0.199  0.040 -0.048 -0.070 -0.090 -0.115 -0.124 -0.079 -0.058 -0.080 -0.054 -0.025 -0.019  0.003 -0.026 -0.048  0.053  0.094  0.012 -0.092 -0.010  0.055  0.080  0.063  0.089  0.052  0.097  0.067  0.069  0.052  0.019 -0.001 -0.065 -0.046 -0.039 -0.096 -0.091 -0.044 -0.074 -0.107 -0.053 -0.027 -0.081 -0.106 -0.018 -0.008 -0.099 -0.067  0.026  0.043 -0.043  0.019 -0.086 -0.059 -0.011 -0.004  0.006  0.035  0.025  0.014
 -0.099 -0.098 -0.108 -0.089 -0.105 -0.100 -0.081 -0.067 -0.064 -0.022  0.003 -0.023 -0.049 -0.011 -0.021 -0.077 -0.054  0.127  0.085  0.007  0.039  0.070  0.087  0.115  0.117  0.132  0.155  0.110  0.057  0.039 -0.029 -0.000  0.062  0.008 -0.022  0.048  0.007  0.046  0.087  0.047  0.076  0.084  0.082  0.058  0.053  0.039  0.027  0.050  0.061  0.068  0.066  0.028  0.035  0.019  0.089  0.065  0.061  0.016  0.073  0.104  0.135  0.106  0.091  0.094  0.084  0.071  0.067  0.058  0.068  0.091  0.101  0.109  0.124  0.109  0.120  0.115  0.140  0.107  0.090  0.097  0.094  0.034  0.020  0.042  0.008 -0.006 -0.013 -0.031 -0.065 -0.072 -0.085 -0.114 -0.103 -0.121 -0.133 -0.121 -0.087 -0.137 -0.086 -0.068 -0.018  0.006  0.034  0.036  0.057  0.088  0.040  0.050  0.096  0.081  0.048  0.031  0.089  0.063  0.058  0.204  0.215  0.662  1.000  0.851  0.680  0.519  0.379  0.238  0.256  0.241  0.186  0.019  0.063  0.112 -0.009  0.181  0.142  0.096  0.007 -0.026 -0.022 -0.062 -0.093 -0.197 -0.185 -0.154 -0.205 -0.174 -0.149 -0.186 -0.200 -0.173 -0.146 -0.149 -0.132 -0.119 -0.177 -0.190 -0.208 -0.222 -0.210 -0.203 -0.175 -0.148 -0.103 -0.017 -0.037 -0.004 -0.013 -0.061 -0.069 -0.067  0.037 -0.018  0.140  0.165  0.205  0.100  0.174  0.021 -0.044  0.027 -0.044 -0.008  0.008 -0.028 -0.099 -0.100 -0.103 -0.087 -0.056  0.005 -0.009 -0.011  0.010 -0.011 -0.025 -0.025  0.006 -0.009 -0.047 -0.140 -0.071  0.006 -0.051 -0.086 -0.159 -0.181 -0.190 -0.181 -0.228 -0.221 -0.159  0.019 -0.010 -0.192 -0.052  0.148 -0.046 -0.147  0.128  0.152 -0.048  0.107  0.289  0.150  0.064  0.258  0.285  0.028  0.019  0.128  0.103  0.131 -0.116  0.036  0.096  0.088  0.083  0.011 -0.005 -0.075 -0.101 -0.147 -0.190 -0.175 -0.179 -0.170 -0.163 -0.162 -0.099 -0.122 -0.108 -0.130 -0.150 -0.140 -0.054 -0.089 -0.044 -0.094 -0.110 -0.080 -0.124 -0.158 -0.128 -0.087 -0.033 -0.043 -0.025  0.005  0.002  0.050  0.071  0.065  0.050  0.077 -0.013 -0.028 -0.036 -0.185 -0.183 -0.049  0.049  0.115 -0.009 -0.099 -0.064 -0.044  0.008  0.054  0.000  0.007  0.075  0.060  0.050  0.060  0.083  0.057  0.043  0.070  0.035  0.004  0.056  0.038 -0.012  0.001  0.053  0.067  0.017 -0.031 -0.103 -0.137 -0.096  0.063 -0.038 -0.058 -0.067 -0.083 -0.120 -0.080 -0.065 -0.100 -0.100 -0.071 -0.046 -0.084 -0.078 -0.039  0.028  0.024 -0.096 -0.081 -0.034  0.008  0.003  0.015  0.047  0.065  0.089  0.084  0.088  0.067  0.057  0.078  0.022  0.014  0.037  0.002 -0.017  0.035  0.021 -0.005  0.020  0.052  0.022 -0.003  0.051  0.071  0.007  0.015  0.098  0.082 -0.030  0.024 -0.070 -0.086 -0.048 -0.055 -0.036  0.008 -0.010 -0.033
 -0.091 -0.099 -0.119 -0.104 -0.141 -0.158 -0.130 -0.099 -0.117 -0.074 -0.010 -0.037 -0.094  0.006  0.035 -0.095 -0.081  0.174  0.134  0.010  0.020  0.023  0.024  0.031  0.023  0.026  0.046  0.016 -0.009 -0.009 -0.065 -0.044  0.015 -0.026 -0.047  0.015 -0.019  0.000  0.011 -0.020  0.001  0.032  0.037  0.028  0.028  0.019  0.010  0.029  0.036  0.027  0.028 -0.021 -0.005 -0.019  0.035  0.042  0.060  0.016  0.076  0.091  0.123  0.078  0.059  0.072  0.067  0.055  0.054  0.041  0.049  0.050  0.044  0.034  0.036  0.014  0.027  0.021  0.025  0.003 -0.001  0.013  0.037  0.010 -0.004  0.023  0.003 -0.021 -0.028 -0.021 -0.045 -0.069 -0.070 -0.073 -0.060 -0.092 -0.082 -0.042 -0.002 -0.049 -0.023 -0.018 -0.014 -0.005 -0.020 -0.008 -0.006  0.018 -0.041 -0.074 -0.031 -0.050 -0.063 -0.091 -0.046 -0.055 -0.072  0.053  0.075  0.618  0.851  1.000  0.828  0.725  0.576  0.433  0.458  0.388  0.277  0.060 -0.003  0.042 -0.145  0.040  0.035 -0.020 -0.074 -0.102 -0.115 -0.150 -0.132 -0.237 -0.241 -0.165 -0.207 -0.175 -0.143 -0.171 -0.178 -0.171 -0.143 -0.127 -0.127 -0.091 -0.140 -0.157 -0.174 -0.194 -0.177 -0.175 -0.161 -0.139 -0.086 -0.021 -0.014  0.011  0.009 -0.006 -0.012 -0.013  0.041  0.022  0.117  0.111  0.192  0.092  0.207  0.068 -0.072 -0.075 -0.138 -0.022 -0.039 -0.065 -0.126 -0.101 -0.113 -0.098 -0.078 -0.085 -0.055 -0.017  0.003  0.019 -0.029 -0.033 -0.024 -0.045 -0.086 -0.096 -0.039  0.042 -0.050 -0.082 -0.146 -0.162 -0.217 -0.226 -0.271 -0.201 -0.095  0.106  0.025 -0.177 -0.007  0.169 -0.083 -0.175  0.122  0.101 -0.125  0.060  0.241  0.072 -0.008  0.203  0.221  0.037  0.026  0.091  0.110  0.119 -0.057  0.047  0.062  0.067  0.046 -0.001 -0.036 -0.063 -0.105 -0.123 -0.157 -0.128 -0.129 -0.118 -0.103 -0.082 -0.048 -0.080 -0.068 -0.071 -0.090 -0.102 -0.047 -0.052 -0.066 -0.093 -0.083 -0.050 -0.073 -0.094 -0.086 -0.058 -0.052 -0.059 -0.072 -0.018 -0.014  0.010  0.031  0.037  0.056  0.087  0.027  0.026 -0.015 -0.215 -0.160 -0.040  0.003  0.069 -0.043 -0.066 -0.009  0.016  0.015  0.081  0.060  0.037  0.084  0.109  0.090  0.067  0.106  0.107  0.075  0.084  0.083  0.067  0.096  0.066  0.042  0.063  0.036  0.077  0.101  0.076  0.051 -0.009  0.043  0.118  0.056  0.025  0.017 -0.008 -0.035 -0.011  0.025 -0.004 -0.008  0.018  0.059  0.017  0.002  0.053  0.110  0.109  0.004 -0.058 -0.010  0.034  0.000  0.010 -0.006  0.006  0.004  0.005  0.006 -0.004 -0.008  0.027 -0.038 -0.036  0.003 -0.030 -0.063 -0.011 -0.007 -0.036 -0.022  0.017 -0.007 -0.024  0.028  0.038 -0.024  0.001  0.075 -0.007 -0.000 -0.064 -0.106 -0.082 -0.095 -0.112 -0.079 -0.028 -0.029 -0.037
 -0.014 -0.027 -0.056 -0.058 -0.116 -0.149 -0.151 -0.112 -0.100 -0.077 -0.041 -0.012 -0.029  0.029  0.066 -0.023 -0.020  0.088  0.134  0.010  0.011 -0.008 -0.014 -0.038 -0.055 -0.079 -0.053 -0.071 -0.079 -0.057 -0.097 -0.085 -0.022 -0.045 -0.062 -0.003 -0.046 -0.045 -0.037 -0.028 -0.029 -0.004 -0.018 -0.021 -0.025 -0.021 -0.002  0.012  0.026  0.012  0.049  0.014  0.024  0.015  0.055  0.096  0.087  0.056  0.102  0.078  0.097  0.131  0.094  0.108  0.089  0.068  0.055  0.037  0.035  0.014  0.006 -0.031 -0.038 -0.069 -0.051 -0.075 -0.100 -0.136 -0.125 -0.093 -0.069 -0.095 -0.090 -0.033 -0.044 -0.079 -0.083 -0.065 -0.095 -0.116 -0.110 -0.106 -0.098 -0.106 -0.092 -0.055 -0.016 -0.073 -0.032 -0.025 -0.050 -0.045 -0.079 -0.044 -0.041 -0.027 -0.116 -0.172 -0.125 -0.170 -0.180 -0.244 -0.215 -0.194 -0.203 -0.136 -0.119  0.488  0.680  0.828  1.000  0.914  0.802  0.714  0.690  0.629  0.565  0.327  0.200  0.135 -0.214 -0.148 -0.113 -0.197 -0.221 -0.242 -0.252 -0.283 -0.234 -0.351 -0.366 -0.257 -0.267 -0.243 -0.205 -0.226 -0.219 -0.197 -0.162 -0.149 -0.133 -0.109 -0.161 -0.191 -0.216 -0.237 -0.223 -0.261 -0.259 -0.258 -0.161 -0.114 -0.047 -0.034 -0.014 -0.045 -0.037 -0.019  0.042  0.120 -0.003  0.026  0.147  0.010  0.117 -0.114 -0.199 -0.174 -0.214 -0.049 -0.072  0.010 -0.050 -0.040 -0.083 -0.092 -0.038 -0.132 -0.043 -0.003 -0.045 -0.007 -0.001  0.014  0.034  0.068  0.055  0.021  0.089  0.038 -0.085 -0.111 -0.166 -0.201 -0.241 -0.324 -0.338 -0.264 -0.167  0.022 -0.065 -0.265 -0.120  0.032 -0.206 -0.302 -0.023 -0.030 -0.247 -0.076  0.120 -0.043 -0.124  0.087  0.123 -0.049  0.014  0.142  0.011  0.064 -0.139 -0.114 -0.037 -0.047 -0.060 -0.078 -0.121 -0.134 -0.216 -0.199 -0.221 -0.173 -0.156 -0.131 -0.099 -0.068 -0.021 -0.061 -0.047 -0.063 -0.087 -0.091 -0.039 -0.074 -0.050 -0.100 -0.088 -0.086 -0.103 -0.128 -0.126 -0.110 -0.137 -0.126 -0.158 -0.070 -0.054 -0.028  0.022  0.023  0.058  0.106  0.089  0.119  0.041 -0.187 -0.114  0.015  0.104  0.187  0.020 -0.034  0.028  0.063  0.053  0.131  0.108  0.077  0.137  0.181  0.143  0.112  0.161  0.174  0.114  0.141  0.159  0.132  0.131  0.151  0.151  0.107  0.090  0.148  0.100  0.122  0.050  0.025 -0.039  0.087  0.026 -0.009  0.027  0.022 -0.020  0.003  0.039 -0.011 -0.028  0.000  0.027 -0.026 -0.036  0.014  0.082  0.097 -0.010 -0.082 -0.041  0.009 -0.021 -0.010 -0.048 -0.026 -0.062 -0.047 -0.059 -0.063 -0.059  0.020 -0.041 -0.041  0.017  0.003 -0.047 -0.013  0.012 -0.006 -0.019  0.028  0.032  0.006  0.026  0.070  0.029 -0.010  0.048 -0.059 -0.085 -0.127 -0.148 -0.170 -0.181 -0.196 -0.175 -0.125 -0.125 -0.120
  0.034  0.018 -0.011 -0.016 -0.084 -0.127 -0.135 -0.059 -0.042 -0.052  0.003  0.075  0.016  0.014  0.107  0.040 -0.043  0.013  0.098 -0.012 -0.018 -0.044 -0.054 -0.083 -0.100 -0.123 -0.102 -0.115 -0.111 -0.082 -0.118 -0.113 -0.052 -0.068 -0.085 -0.031 -0.080 -0.080 -0.071 -0.042 -0.046 -0.033 -0.050 -0.050 -0.050 -0.047 -0.030 -0.015 -0.002 -0.016  0.028  0.005  0.031  0.016  0.070  0.138  0.160  0.140  0.167  0.142  0.108  0.141  0.092  0.085  0.060  0.037  0.021  0.004  0.003 -0.027 -0.036 -0.071 -0.080 -0.103 -0.081 -0.106 -0.129 -0.153 -0.136 -0.112 -0.088 -0.096 -0.097 -0.051 -0.059 -0.089 -0.076 -0.051 -0.087 -0.116 -0.090 -0.063 -0.079 -0.081 -0.034 -0.007  0.030 -0.034 -0.010 -0.018 -0.060 -0.057 -0.102 -0.074 -0.073 -0.054 -0.131 -0.194 -0.163 -0.204 -0.204 -0.258 -0.254 -0.224 -0.210 -0.165 -0.176  0.334  0.519  0.725  0.914  1.000  0.908  0.855  0.796  0.716  0.644  0.456  0.252  0.138 -0.197 -0.191 -0.148 -0.221 -0.221 -0.226 -0.226 -0.257 -0.206 -0.317 -0.333 -0.235 -0.240 -0.260 -0.221 -0.207 -0.205 -0.203 -0.156 -0.131 -0.123 -0.114 -0.164 -0.192 -0.214 -0.232 -0.226 -0.262 -0.262 -0.273 -0.142 -0.108 -0.024 -0.018 -0.001 -0.026 -0.020  0.010  0.018  0.082 -0.118 -0.049  0.097  0.032  0.130 -0.139 -0.261 -0.297 -0.308 -0.154 -0.219 -0.089 -0.114 -0.051 -0.087 -0.074 -0.014 -0.110 -0.005  0.043  0.006  0.048  0.041  0.041  0.045  0.063  0.020  0.079  0.162  0.058 -0.107 -0.155 -0.185 -0.212 -0.216 -0.322 -0.363 -0.284 -0.208 -0.040 -0.090 -0.298 -0.204 -0.038 -0.231 -0.372 -0.132 -0.072 -0.282 -0.186  0.034 -0.074 -0.186 -0.013  0.064 -0.030  0.021  0.122  0.009  0.057 -0.067 -0.099 -0.090 -0.066 -0.076 -0.074 -0.116 -0.123 -0.226 -0.191 -0.212 -0.163 -0.146 -0.123 -0.097 -0.079 -0.049 -0.076 -0.086 -0.106 -0.128 -0.121 -0.093 -0.098 -0.066 -0.093 -0.078 -0.080 -0.090 -0.111 -0.116 -0.108 -0.151 -0.134 -0.169 -0.074 -0.047 -0.047 -0.019 -0.015  0.029  0.069  0.064  0.137  0.052 -0.184 -0.129  0.013  0.073  0.197  0.074  0.007  0.056  0.097  0.083  0.155  0.139  0.096  0.150  0.203  0.165  0.113  0.161  0.191  0.110  0.111  0.161  0.141  0.090  0.111  0.139  0.072 -0.014  0.067  0.065  0.133  0.115  0.088  0.060  0.087  0.057  0.020  0.076  0.080  0.044  0.041  0.081  0.034  0.015  0.037  0.059  0.008  0.002  0.059  0.076  0.092  0.007 -0.048 -0.023  0.006 -0.033 -0.026 -0.081 -0.062 -0.102 -0.088 -0.098 -0.107 -0.096 -0.009 -0.051 -0.060 -0.014 -0.020 -0.063 -0.045 -0.020 -0.029 -0.048 -0.009  0.000 -0.015 -0.010  0.020 -0.002 -0.036 -0.018 -0.188 -0.137 -0.250 -0.219 -0.221 -0.270 -0.284 -0.253 -0.202 -0.201 -0.181
  0.111  0.095  0.063  0.043 -0.032 -0.088 -0.126 -0.046  0.002 -0.041 -0.005  0.120  0.093  0.017  0.110  0.086 -0.035 -0.072  0.096  0.026  0.023  0.016  0.016 -0.015 -0.018 -0.055 -0.031 -0.024 -0.033 -0.017 -0.038 -0.019  0.022  0.004 -0.004  0.038  0.001  0.009  0.016  0.067  0.039  0.057  0.023  0.029  0.014  0.021  0.050  0.056  0.077  0.071  0.127  0.107  0.123  0.072  0.086  0.104  0.080  0.091  0.102  0.084  0.090  0.191  0.168  0.170  0.149  0.117  0.090  0.062  0.047  0.023  0.031 -0.009 -0.014 -0.029 -0.037 -0.064 -0.118 -0.154 -0.164 -0.129 -0.083 -0.101 -0.117 -0.061 -0.064 -0.114 -0.105 -0.068 -0.112 -0.151 -0.127 -0.079 -0.109 -0.121 -0.055 -0.022  0.031 -0.040 -0.023 -0.029 -0.061 -0.037 -0.057  0.006  0.027  0.050 -0.026 -0.089 -0.067 -0.135 -0.139 -0.216 -0.220 -0.196 -0.203 -0.191 -0.206  0.222  0.379  0.576  0.802  0.908  1.000  0.932  0.822  0.744  0.699  0.538  0.326  0.104 -0.226 -0.217 -0.182 -0.235 -0.231 -0.275 -0.295 -0.302 -0.249 -0.370 -0.377 -0.288 -0.289 -0.301 -0.263 -0.262 -0.264 -0.242 -0.195 -0.182 -0.167 -0.166 -0.218 -0.239 -0.249 -0.254 -0.242 -0.279 -0.281 -0.296 -0.151 -0.098 -0.028 -0.001  0.002 -0.031 -0.029 -0.032 -0.055 -0.012 -0.173 -0.013  0.041 -0.052  0.031 -0.272 -0.412 -0.452 -0.449 -0.299 -0.351 -0.203 -0.194 -0.120 -0.137 -0.107 -0.032 -0.115 -0.028 -0.032 -0.088 -0.060  0.006 -0.009 -0.021 -0.016 -0.040  0.057  0.113  0.094 -0.091 -0.139 -0.175 -0.218 -0.189 -0.301 -0.349 -0.281 -0.196 -0.049 -0.092 -0.268 -0.204 -0.091 -0.255 -0.381 -0.200 -0.161 -0.332 -0.262 -0.082 -0.172 -0.272 -0.120 -0.051 -0.124 -0.046  0.095  0.014  0.093  0.019 -0.024 -0.026  0.027 -0.053 -0.037 -0.094 -0.131 -0.253 -0.223 -0.243 -0.194 -0.179 -0.159 -0.146 -0.131 -0.084 -0.101 -0.099 -0.126 -0.155 -0.152 -0.152 -0.120 -0.042 -0.084 -0.092 -0.117 -0.106 -0.135 -0.147 -0.131 -0.172 -0.119 -0.120 -0.021  0.026  0.061  0.108  0.118  0.162  0.204  0.187  0.204  0.137 -0.076 -0.012  0.159  0.180  0.259  0.143  0.087  0.110  0.147  0.164  0.211  0.182  0.160  0.212  0.235  0.182  0.144  0.183  0.190  0.099  0.129  0.173  0.115  0.078  0.145  0.154  0.055 -0.047  0.035  0.019  0.130  0.174  0.210  0.114 -0.007  0.021  0.036  0.080  0.108  0.084  0.054  0.066  0.032  0.009  0.007  0.022 -0.040 -0.048  0.027  0.010  0.041 -0.013 -0.070 -0.062 -0.013 -0.031  0.019 -0.031  0.013 -0.023  0.005 -0.007  0.006  0.010  0.096  0.045  0.038  0.097  0.088  0.031  0.059  0.081  0.057  0.034  0.068  0.076  0.052  0.037  0.076  0.051 -0.015 -0.016 -0.252 -0.209 -0.325 -0.291 -0.314 -0.369 -0.385 -0.360 -0.309 -0.294 -0.265
  0.131  0.115  0.087  0.063 -0.007 -0.053 -0.093 -0.020  0.026 -0.016  0.007  0.142  0.126  0.056  0.132  0.131  0.006 -0.113  0.067  0.025  0.022  0.001 -0.001 -0.035 -0.048 -0.090 -0.074 -0.072 -0.077 -0.057 -0.065 -0.054 -0.021 -0.027 -0.029  0.004 -0.036 -0.027 -0.006  0.064  0.031  0.024 -0.012 -0.009 -0.017 -0.007  0.028  0.040  0.058  0.051  0.112  0.115  0.129  0.080  0.083  0.134  0.131  0.140  0.135  0.117  0.078  0.205  0.167  0.161  0.130  0.098  0.073  0.050  0.038  0.002  0.006 -0.032 -0.041 -0.053 -0.042 -0.073 -0.119 -0.151 -0.149 -0.121 -0.102 -0.105 -0.100 -0.058 -0.058 -0.103 -0.094 -0.061 -0.098 -0.133 -0.107 -0.060 -0.099 -0.106 -0.041 -0.023  0.026 -0.028 -0.006 -0.009 -0.052 -0.035 -0.063 -0.016 -0.005  0.012 -0.054 -0.106 -0.086 -0.140 -0.143 -0.211 -0.226 -0.190 -0.184 -0.198 -0.223  0.094  0.238  0.433  0.714  0.855  0.932  1.000  0.881  0.801  0.771  0.640  0.435  0.183 -0.119 -0.227 -0.177 -0.244 -0.237 -0.264 -0.273 -0.286 -0.241 -0.325 -0.337 -0.260 -0.235 -0.276 -0.243 -0.214 -0.204 -0.198 -0.153 -0.131 -0.119 -0.133 -0.169 -0.200 -0.218 -0.223 -0.224 -0.274 -0.294 -0.312 -0.165 -0.123 -0.026 -0.025 -0.002 -0.019  0.000  0.013 -0.045  0.010 -0.288 -0.177 -0.090 -0.128 -0.059 -0.332 -0.443 -0.473 -0.455 -0.323 -0.370 -0.165 -0.122 -0.039 -0.053 -0.030  0.028 -0.109  0.018  0.064 -0.002  0.039  0.075  0.063  0.043  0.054  0.030  0.113  0.184  0.087 -0.107 -0.155 -0.173 -0.199 -0.163 -0.292 -0.308 -0.259 -0.213 -0.113 -0.132 -0.279 -0.277 -0.191 -0.288 -0.413 -0.303 -0.226 -0.354 -0.347 -0.180 -0.221 -0.324 -0.219 -0.127 -0.175 -0.094  0.061 -0.057  0.062 -0.031 -0.098 -0.118 -0.076 -0.119 -0.070 -0.095 -0.116 -0.244 -0.207 -0.221 -0.174 -0.147 -0.124 -0.096 -0.068 -0.040 -0.047 -0.056 -0.083 -0.114 -0.107 -0.106 -0.131 -0.069 -0.103 -0.091 -0.120 -0.102 -0.119 -0.127 -0.114 -0.164 -0.111 -0.132 -0.050 -0.012  0.012  0.052  0.059  0.102  0.140  0.135  0.190  0.114 -0.044 -0.023  0.097  0.146  0.243  0.159  0.075  0.091  0.116  0.116  0.174  0.148  0.110  0.171  0.214  0.162  0.119  0.159  0.175  0.089  0.107  0.160  0.117  0.061  0.135  0.164  0.053 -0.049  0.032  0.011  0.124  0.152  0.184  0.080 -0.000  0.035  0.043  0.087  0.119  0.104  0.077  0.085  0.063  0.037  0.034  0.041 -0.015 -0.026  0.037  0.046  0.061 -0.001 -0.069 -0.044 -0.006 -0.025  0.014 -0.035 -0.005 -0.046 -0.022 -0.037 -0.039 -0.029  0.061  0.036  0.018  0.062  0.066  0.021  0.029  0.054  0.049  0.025  0.055  0.072  0.054  0.033  0.071  0.065 -0.007 -0.029 -0.282 -0.264 -0.375 -0.337 -0.370 -0.420 -0.433 -0.412 -0.380 -0.368 -0.332
  0.066  0.048  0.018 -0.005 -0.073 -0.114 -0.149 -0.054 -0.023 -0.090 -0.064  0.086  0.028 -0.046  0.089  0.155  0.063  0.013  0.174  0.075  0.062  0.039  0.047  0.011 -0.016 -0.071 -0.064 -0.094 -0.118 -0.103 -0.120 -0.108 -0.064 -0.076 -0.078 -0.036 -0.053 -0.024  0.011  0.070  0.064  0.046  0.015  0.022  0.018  0.030  0.062  0.083  0.097  0.085  0.134  0.139  0.159  0.110  0.149  0.212  0.208  0.246  0.204  0.115  0.010  0.175  0.150  0.165  0.149  0.130  0.118  0.093  0.092  0.058  0.058  0.021  0.007 -0.038 -0.013 -0.041 -0.096 -0.137 -0.126 -0.084 -0.054 -0.087 -0.085 -0.027 -0.036 -0.104 -0.097 -0.072 -0.123 -0.152 -0.135 -0.090 -0.102 -0.112 -0.058 -0.014  0.026 -0.027  0.008  0.039 -0.018  0.004 -0.046  0.007 -0.022 -0.014 -0.096 -0.128 -0.089 -0.137 -0.153 -0.243 -0.237 -0.165 -0.178 -0.209 -0.242  0.165  0.256  0.458  0.690  0.796  0.822  0.881  1.000  0.888  0.777  0.566  0.332  0.220 -0.093 -0.206 -0.158 -0.221 -0.207 -0.260 -0.293 -0.326 -0.273 -0.353 -0.383 -0.313 -0.266 -0.267 -0.236 -0.216 -0.191 -0.172 -0.134 -0.107 -0.080 -0.082 -0.114 -0.146 -0.166 -0.183 -0.184 -0.240 -0.251 -0.274 -0.139 -0.129 -0.049 -0.060 -0.034 -0.046 -0.018  0.015 -0.036 -0.006 -0.259 -0.161  0.011 -0.089 -0.003 -0.269 -0.350 -0.383 -0.364 -0.208 -0.282 -0.118 -0.107 -0.049 -0.079 -0.071 -0.047 -0.157 -0.046  0.053  0.030  0.067  0.004  0.010  0.007  0.034  0.018  0.099  0.168  0.063 -0.081 -0.130 -0.149 -0.190 -0.176 -0.339 -0.410 -0.347 -0.264 -0.155 -0.183 -0.356 -0.339 -0.235 -0.353 -0.473 -0.357 -0.307 -0.430 -0.393 -0.253 -0.295 -0.367 -0.255 -0.185 -0.213 -0.143  0.003 -0.069  0.080 -0.039 -0.093 -0.071 -0.065 -0.144 -0.080 -0.126 -0.085 -0.197 -0.152 -0.181 -0.127 -0.110 -0.074 -0.051 -0.029 -0.040 -0.045 -0.043 -0.068 -0.084 -0.067 -0.057 -0.157 -0.085 -0.081 -0.056 -0.060 -0.087 -0.096 -0.103 -0.076 -0.128 -0.096 -0.136 -0.051 -0.031 -0.011  0.036  0.064  0.139  0.137  0.063  0.118  0.056 -0.119 -0.158 -0.025  0.147  0.286  0.217  0.016  0.041  0.105  0.063  0.118  0.131  0.099  0.130  0.192  0.167  0.124  0.167  0.187  0.125  0.158  0.205  0.168  0.149  0.208  0.226  0.144  0.039  0.112  0.115  0.199  0.233  0.261  0.132  0.001  0.056  0.060  0.096  0.113  0.092  0.073  0.096  0.081  0.066  0.058  0.070  0.025  0.004  0.072  0.093  0.144  0.107 -0.017  0.032  0.079  0.024  0.047 -0.002  0.020 -0.027  0.003 -0.024 -0.042 -0.038  0.049  0.006 -0.013  0.037  0.036 -0.030  0.020  0.053  0.041  0.035  0.077  0.084  0.060  0.057  0.098  0.076  0.014  0.024 -0.215 -0.165 -0.280 -0.253 -0.274 -0.321 -0.342 -0.320 -0.297 -0.306 -0.279
  0.048  0.034  0.006 -0.017 -0.070 -0.104 -0.137 -0.059 -0.024 -0.077 -0.061  0.066  0.043 -0.028  0.107  0.180  0.117 -0.001  0.157  0.096  0.089  0.080  0.100  0.078  0.061  0.013  0.041  0.019 -0.014 -0.001 -0.030 -0.011  0.044  0.024  0.011  0.058  0.030  0.045  0.071  0.136  0.107  0.090  0.052  0.053  0.049  0.061  0.089  0.110  0.128  0.125  0.184  0.193  0.202  0.137  0.140  0.193  0.168  0.209  0.187  0.149  0.066  0.224  0.200  0.201  0.188  0.160  0.144  0.124  0.111  0.096  0.108  0.082  0.074  0.052  0.072  0.046 -0.009 -0.052 -0.048 -0.019  0.026  0.002 -0.015  0.035  0.022 -0.053 -0.046 -0.031 -0.088 -0.115 -0.114 -0.077 -0.098 -0.119 -0.078 -0.047 -0.013 -0.057  0.011  0.052  0.016  0.037  0.018  0.053  0.038  0.035 -0.029 -0.051 -0.006 -0.037 -0.053 -0.137 -0.123 -0.067 -0.083 -0.132 -0.168  0.190  0.241  0.388  0.629  0.716  0.744  0.801  0.888  1.000  0.877  0.698  0.426  0.293 -0.035 -0.124 -0.057 -0.139 -0.130 -0.206 -0.244 -0.249 -0.205 -0.301 -0.311 -0.253 -0.219 -0.237 -0.216 -0.211 -0.187 -0.163 -0.142 -0.132 -0.094 -0.109 -0.132 -0.160 -0.178 -0.182 -0.179 -0.237 -0.245 -0.276 -0.121 -0.092 -0.018 -0.046 -0.031 -0.034 -0.006  0.027 -0.004 -0.034 -0.259 -0.166 -0.071 -0.136 -0.127 -0.394 -0.398 -0.409 -0.348 -0.189 -0.264 -0.152 -0.170 -0.141 -0.160 -0.143 -0.108 -0.183 -0.102 -0.040 -0.076 -0.049 -0.073 -0.078 -0.083 -0.049 -0.039  0.054  0.146  0.101 -0.041 -0.113 -0.138 -0.189 -0.175 -0.305 -0.368 -0.316 -0.252 -0.167 -0.158 -0.307 -0.319 -0.208 -0.275 -0.423 -0.342 -0.253 -0.365 -0.385 -0.249 -0.256 -0.352 -0.280 -0.188 -0.269 -0.256 -0.076 -0.135  0.143 -0.029 -0.092 -0.115 -0.122 -0.115 -0.048 -0.078 -0.063 -0.183 -0.142 -0.174 -0.144 -0.130 -0.111 -0.094 -0.077 -0.061 -0.030 -0.019 -0.037 -0.039 -0.015 -0.002 -0.140 -0.108 -0.118 -0.078 -0.088 -0.101 -0.111 -0.094 -0.063 -0.099 -0.057 -0.084 -0.017 -0.011  0.014  0.044  0.063  0.097  0.106  0.083  0.127  0.060 -0.100 -0.127  0.005  0.165  0.276  0.160 -0.046 -0.035  0.035  0.023  0.062  0.078  0.071  0.095  0.140  0.136  0.103  0.136  0.157  0.105  0.143  0.180  0.134  0.136  0.204  0.213  0.143  0.018  0.085  0.074  0.156  0.196  0.250  0.104 -0.028  0.028  0.068  0.106  0.117  0.098  0.076  0.075  0.061  0.050  0.035  0.032 -0.016 -0.034  0.034  0.026  0.080  0.082  0.020  0.036  0.078  0.060  0.081  0.060  0.075  0.051  0.078  0.050  0.038  0.034  0.123  0.073  0.052  0.110  0.097  0.027  0.082  0.100  0.075  0.080  0.117  0.103  0.072  0.091  0.123  0.076  0.017  0.018 -0.193 -0.191 -0.297 -0.319 -0.320 -0.340 -0.355 -0.331 -0.312 -0.332 -0.307
  0.003 -0.010 -0.027 -0.049 -0.095 -0.092 -0.136 -0.077  0.012 -0.010 -0.043  0.100  0.169  0.066  0.089  0.229  0.265  0.036  0.206  0.122  0.118  0.120  0.148  0.133  0.116  0.059  0.080  0.075  0.046  0.047  0.043  0.067  0.091  0.083  0.082  0.106  0.076  0.078  0.098  0.187  0.135  0.108  0.069  0.071  0.071  0.090  0.126  0.133  0.146  0.146  0.212  0.229  0.204  0.128  0.089  0.123  0.074  0.110  0.073  0.079  0.057  0.227  0.195  0.211  0.196  0.175  0.156  0.153  0.129  0.121  0.142  0.121  0.112  0.097  0.105  0.090  0.039  0.016  0.005  0.017  0.019  0.010  0.017  0.044  0.035  0.001 -0.002 -0.023 -0.072 -0.075 -0.090 -0.052 -0.070 -0.087 -0.052 -0.017  0.008 -0.031  0.069  0.114  0.086  0.110  0.092  0.118  0.115  0.082  0.031  0.018  0.063  0.040  0.039 -0.041 -0.045  0.005 -0.028 -0.095 -0.110  0.183  0.186  0.277  0.565  0.644  0.699  0.771  0.777  0.877  1.000  0.883  0.571  0.361  0.074 -0.065 -0.006 -0.084 -0.100 -0.154 -0.158 -0.164 -0.133 -0.220 -0.234 -0.162 -0.128 -0.227 -0.206 -0.162 -0.152 -0.158 -0.129 -0.113 -0.085 -0.112 -0.133 -0.152 -0.180 -0.177 -0.170 -0.240 -0.255 -0.293 -0.150 -0.088  0.002 -0.020 -0.001 -0.018  0.008  0.015 -0.040 -0.098 -0.289 -0.170 -0.121 -0.196 -0.229 -0.525 -0.441 -0.417 -0.375 -0.218 -0.286 -0.176 -0.183 -0.176 -0.193 -0.177 -0.132 -0.205 -0.124 -0.080 -0.112 -0.072 -0.076 -0.100 -0.121 -0.070 -0.041  0.029  0.114  0.085 -0.046 -0.116 -0.142 -0.200 -0.155 -0.265 -0.287 -0.294 -0.258 -0.250 -0.272 -0.335 -0.363 -0.349 -0.376 -0.445 -0.413 -0.358 -0.414 -0.419 -0.320 -0.329 -0.409 -0.337 -0.266 -0.371 -0.322 -0.141 -0.264  0.026 -0.137 -0.112 -0.076 -0.107 -0.087 -0.029 -0.024 -0.050 -0.185 -0.132 -0.151 -0.116 -0.108 -0.087 -0.072 -0.062 -0.012  0.010  0.009 -0.031 -0.058 -0.028  0.013 -0.132 -0.041 -0.066 -0.032 -0.055 -0.076 -0.083 -0.049 -0.026 -0.048  0.024  0.006  0.032  0.015  0.061  0.098  0.075  0.079  0.120  0.153  0.199  0.145  0.072  0.055  0.076  0.216  0.247  0.078 -0.020  0.008  0.019  0.038  0.097  0.089  0.088  0.157  0.193  0.197  0.173  0.202  0.227  0.188  0.232  0.258  0.203  0.215  0.297  0.285  0.194  0.096  0.155  0.101  0.183  0.173  0.214  0.062  0.019  0.046  0.060  0.111  0.135  0.099  0.092  0.104  0.056  0.017  0.032  0.037 -0.020 -0.014  0.042  0.069  0.128  0.103  0.029  0.063  0.134  0.114  0.130  0.119  0.133  0.116  0.133  0.102  0.092  0.086  0.164  0.144  0.136  0.174  0.171  0.140  0.150  0.160  0.148  0.144  0.173  0.163  0.119  0.130  0.180  0.128  0.032  0.029 -0.174 -0.238 -0.273 -0.328 -0.366 -0.373 -0.384 -0.380 -0.376 -0.375 -0.342
  0.086  0.079  0.076  0.055  0.019  0.034 -0.029  0.028  0.141  0.097  0.037  0.208  0.306  0.111  0.112  0.331  0.301 -0.106  0.088  0.090  0.084  0.108  0.134  0.136  0.132  0.090  0.107  0.115  0.092  0.086  0.088  0.103  0.113  0.113  0.111  0.116  0.088  0.085  0.105  0.193  0.139  0.101  0.062  0.063  0.068  0.083  0.103  0.107  0.117  0.126  0.183  0.209  0.171  0.101  0.037  0.062  0.023  0.079  0.042  0.088  0.063  0.206  0.162  0.155  0.140  0.120  0.102  0.111  0.089  0.096  0.123  0.126  0.126  0.131  0.128  0.127  0.099  0.095  0.080  0.065  0.047  0.050  0.048  0.041  0.025  0.018  0.035 -0.010 -0.064 -0.050 -0.062 -0.040 -0.085 -0.071 -0.039 -0.055 -0.062 -0.089  0.017  0.071  0.071  0.099  0.108  0.109  0.126  0.094  0.084  0.099  0.116  0.117  0.121  0.077  0.051  0.087  0.074 -0.014 -0.024  0.016  0.019  0.060  0.327  0.456  0.538  0.640  0.566  0.698  0.883  1.000  0.663  0.398  0.241  0.043  0.080  0.011  0.009 -0.023 -0.001  0.010 -0.001 -0.048 -0.036 -0.029 -0.017 -0.146 -0.134 -0.074 -0.081 -0.112 -0.086 -0.074 -0.068 -0.117 -0.131 -0.137 -0.157 -0.143 -0.143 -0.193 -0.216 -0.247 -0.114 -0.031  0.032  0.016  0.011 -0.031  0.011  0.019 -0.046 -0.158 -0.354 -0.214 -0.244 -0.218 -0.338 -0.608 -0.464 -0.451 -0.358 -0.273 -0.365 -0.247 -0.223 -0.205 -0.209 -0.178 -0.131 -0.171 -0.105 -0.080 -0.100 -0.076 -0.072 -0.115 -0.154 -0.103 -0.076  0.046  0.127  0.096 -0.054 -0.105 -0.109 -0.140 -0.066 -0.118 -0.110 -0.146 -0.189 -0.256 -0.207 -0.215 -0.333 -0.345 -0.265 -0.350 -0.421 -0.303 -0.290 -0.414 -0.349 -0.259 -0.346 -0.369 -0.270 -0.322 -0.310 -0.177 -0.306 -0.029 -0.101 -0.107 -0.089 -0.116 -0.054 -0.009  0.039 -0.022 -0.148 -0.118 -0.126 -0.118 -0.105 -0.103 -0.101 -0.119 -0.069 -0.046 -0.068 -0.100 -0.122 -0.096 -0.044 -0.147 -0.039 -0.067 -0.048 -0.090 -0.104 -0.110 -0.063 -0.043 -0.033  0.051  0.066  0.038  0.011  0.058  0.073  0.037 -0.002  0.040  0.113  0.163  0.154  0.163  0.100  0.087  0.182  0.175  0.059 -0.034  0.014  0.044  0.046  0.060  0.045  0.050  0.109  0.123  0.135  0.117  0.131  0.149  0.107  0.139  0.183  0.120  0.089  0.198  0.208  0.080 -0.037  0.035 -0.024  0.103  0.124  0.204  0.044 -0.061 -0.026  0.008  0.088  0.125  0.097  0.063  0.048  0.007 -0.024 -0.015 -0.031 -0.077 -0.050 -0.026 -0.081 -0.047 -0.006  0.047  0.049  0.085  0.100  0.106  0.119  0.126  0.130  0.139  0.116  0.106  0.096  0.143  0.158  0.143  0.149  0.150  0.155  0.136  0.132  0.130  0.128  0.136  0.129  0.093  0.086  0.119  0.095 -0.001 -0.058 -0.259 -0.327 -0.354 -0.390 -0.429 -0.428 -0.426 -0.426 -0.423 -0.417 -0.384
  0.120  0.116  0.102  0.078  0.045  0.039 -0.026  0.021  0.117  0.048 -0.013  0.170  0.253  0.033  0.078  0.227  0.050 -0.170 -0.053  0.022  0.068  0.110  0.157  0.191  0.198  0.181  0.225  0.204  0.133  0.124  0.101  0.133  0.173  0.152  0.134  0.168  0.096  0.127  0.189  0.291  0.208  0.128  0.077  0.080  0.081  0.102  0.131  0.131  0.146  0.163  0.231  0.295  0.268  0.197  0.056  0.048  0.042  0.078  0.024  0.099  0.082  0.252  0.270  0.250  0.206  0.151  0.129  0.108  0.096  0.121  0.160  0.185  0.202  0.251  0.306  0.276  0.284  0.251  0.227  0.199  0.109  0.127  0.171  0.140  0.093  0.053  0.081  0.047 -0.028 -0.038 -0.052 -0.051 -0.129 -0.139 -0.107 -0.167 -0.112 -0.143 -0.068 -0.102 -0.044 -0.026  0.054  0.046  0.082  0.072  0.083  0.202  0.203  0.212  0.127  0.119  0.157  0.133  0.133  0.124  0.106 -0.068  0.063 -0.003  0.200  0.252  0.326  0.435  0.332  0.426  0.571  0.663  1.000  0.734  0.477  0.180  0.235  0.110  0.019 -0.071 -0.036 -0.026 -0.103 -0.168 -0.149 -0.149 -0.147 -0.253 -0.235 -0.192 -0.199 -0.197 -0.163 -0.161 -0.155 -0.217 -0.263 -0.290 -0.315 -0.294 -0.303 -0.313 -0.316 -0.281 -0.219 -0.179 -0.116 -0.087 -0.083 -0.131 -0.135 -0.135 -0.172 -0.125 -0.311 -0.220 -0.288 -0.305 -0.218 -0.389 -0.384 -0.320 -0.309 -0.347 -0.368 -0.271 -0.230 -0.200 -0.161 -0.102 -0.012 -0.078  0.026  0.027 -0.090 -0.083  0.015 -0.057 -0.095 -0.107 -0.127 -0.114 -0.018 -0.051 -0.169 -0.212 -0.267 -0.264 -0.176 -0.188 -0.126 -0.255 -0.349 -0.361 -0.212 -0.230 -0.396 -0.326 -0.137 -0.270 -0.312 -0.083 -0.077 -0.206 -0.068  0.020 -0.092 -0.100  0.026 -0.108 -0.175 -0.051 -0.033  0.097 -0.079  0.055  0.054 -0.005 -0.068 -0.102 -0.058 -0.163 -0.225 -0.265 -0.272 -0.295 -0.275 -0.284 -0.246 -0.220 -0.120 -0.056 -0.054 -0.057 -0.081 -0.085 -0.041 -0.112 -0.145 -0.241 -0.248 -0.281 -0.229 -0.239 -0.183 -0.167 -0.109 -0.065 -0.010 -0.055 -0.061  0.005  0.049  0.034  0.023  0.082  0.173  0.207  0.210  0.278  0.135  0.112  0.130  0.231  0.208 -0.023 -0.042 -0.064 -0.007 -0.005 -0.069 -0.060  0.006 -0.025 -0.053 -0.028 -0.028 -0.051 -0.061 -0.029 -0.036 -0.080 -0.063 -0.003 -0.017 -0.066 -0.094 -0.069 -0.123 -0.087 -0.075 -0.030 -0.060 -0.060 -0.085 -0.069 -0.086 -0.074 -0.071 -0.090 -0.102 -0.102 -0.131 -0.117 -0.094 -0.128 -0.109 -0.048  0.052 -0.004 -0.116 -0.146 -0.153 -0.123 -0.049  0.020  0.096  0.109  0.145  0.166  0.162  0.141  0.154  0.227  0.247  0.194  0.190  0.174  0.167  0.161  0.137  0.120  0.123  0.139  0.104  0.072  0.089  0.114  0.085  0.025  0.007 -0.088 -0.256 -0.184 -0.275 -0.318 -0.247 -0.246 -0.256 -0.301 -0.309 -0.279
  0.009  0.003  0.000 -0.011 -0.030 -0.010 -0.049 -0.041  0.023 -0.007 -0.056  0.026  0.107 -0.006  0.027  0.127  0.089 -0.030 -0.054 -0.025 -0.029  0.023  0.069  0.150  0.143  0.174  0.238  0.186  0.136  0.142  0.080  0.073  0.149  0.131  0.075  0.105  0.044  0.035  0.077  0.158  0.083  0.010 -0.020 -0.014  0.015  0.024  0.018  0.026  0.016  0.020  0.068  0.149  0.163  0.134  0.092  0.127  0.126  0.140  0.075  0.080  0.021  0.120  0.113  0.075  0.037 -0.010 -0.001 -0.002  0.017  0.064  0.090  0.157  0.181  0.253  0.364  0.343  0.411  0.399  0.397  0.317  0.179  0.223  0.267  0.179  0.106  0.107  0.129  0.034 -0.035 -0.003 -0.020 -0.070 -0.090 -0.048 -0.077 -0.131 -0.147 -0.155 -0.090 -0.100 -0.045 -0.079 -0.021 -0.091 -0.096 -0.118 -0.054  0.135  0.132  0.224  0.121  0.183  0.279  0.252  0.238  0.271  0.304  0.193  0.112  0.042  0.135  0.138  0.104  0.183  0.220  0.293  0.361  0.398  0.734  1.000  0.692  0.466  0.553  0.339  0.187  0.122  0.185  0.159  0.036 -0.007  0.016 -0.026  0.001 -0.062 -0.064 -0.012 -0.005 -0.015  0.003  0.006  0.007 -0.061 -0.075 -0.091 -0.107 -0.101 -0.132 -0.152 -0.176 -0.188 -0.231 -0.296 -0.279 -0.269 -0.264 -0.262 -0.288 -0.252 -0.225 -0.132 -0.249 -0.171 -0.160 -0.185 -0.123 -0.182 -0.005  0.045  0.067  0.065 -0.057 -0.133 -0.193 -0.240 -0.238 -0.209 -0.158 -0.189 -0.117 -0.094 -0.177 -0.145 -0.120 -0.167 -0.182 -0.162 -0.169 -0.169 -0.090 -0.113 -0.092 -0.140 -0.142 -0.133 -0.061 -0.057 -0.101 -0.215 -0.296 -0.345 -0.194 -0.196 -0.354 -0.298 -0.098 -0.188 -0.258 -0.079 -0.034 -0.131 -0.076  0.018 -0.024 -0.067  0.008 -0.022 -0.144 -0.165 -0.080 -0.015 -0.121  0.025  0.010 -0.100 -0.202 -0.229 -0.171 -0.187 -0.134 -0.128 -0.106 -0.141 -0.118 -0.134 -0.110 -0.115 -0.072 -0.046 -0.041 -0.027 -0.015 -0.017  0.020 -0.035 -0.156 -0.169 -0.155 -0.163 -0.142 -0.145 -0.093 -0.120 -0.054 -0.113 -0.085 -0.178 -0.222 -0.183 -0.187 -0.179 -0.143 -0.136 -0.012  0.102  0.071  0.144  0.044 -0.031  0.063  0.183  0.129 -0.172 -0.155 -0.188 -0.226 -0.237 -0.263 -0.250 -0.215 -0.233 -0.239 -0.199 -0.197 -0.192 -0.147 -0.113 -0.129 -0.125 -0.060 -0.054 -0.065 -0.027  0.040  0.033 -0.004 -0.078 -0.150 -0.166 -0.187 -0.061 -0.153 -0.184 -0.232 -0.264 -0.257 -0.234 -0.218 -0.217 -0.214 -0.189 -0.158 -0.132 -0.116 -0.084  0.099  0.080 -0.016 -0.117 -0.095 -0.116 -0.059 -0.076  0.021 -0.021  0.049  0.058  0.064  0.032  0.032  0.082  0.100  0.028  0.000 -0.040 -0.045 -0.029 -0.062 -0.091 -0.056 -0.026 -0.090 -0.122 -0.058 -0.046 -0.100 -0.105 -0.060  0.024 -0.079  0.014 -0.059 -0.020  0.055  0.070  0.064  0.002 -0.036 -0.024
 -0.060 -0.058 -0.039 -0.042 -0.031  0.018 -0.006 -0.019  0.042  0.025 -0.024  0.040  0.134  0.017  0.005  0.171  0.166  0.017 -0.005  0.113  0.129  0.191  0.230  0.328  0.306  0.335  0.329  0.249  0.169  0.119  0.076  0.074  0.089  0.064  0.033  0.035  0.027  0.069  0.145  0.182  0.168  0.098  0.108  0.108  0.146  0.142  0.115  0.137  0.105  0.112  0.080  0.129  0.095  0.056 -0.030 -0.031  0.008  0.093  0.048  0.105  0.041  0.033  0.039  0.024  0.032  0.041  0.071  0.115  0.144  0.198  0.216  0.314  0.329  0.377  0.458  0.500  0.619  0.656  0.634  0.539  0.377  0.382  0.420  0.301  0.235  0.285  0.278  0.153  0.129  0.167  0.119  0.066  0.050  0.057  0.010 -0.050 -0.072 -0.057  0.026  0.053  0.154  0.127  0.201  0.082  0.051  0.024  0.121  0.323  0.333  0.455  0.386  0.470  0.537  0.527  0.495  0.492  0.551  0.102 -0.009 -0.145 -0.214 -0.197 -0.226 -0.119 -0.093 -0.035  0.074  0.241  0.477  0.692  1.000  0.770  0.705  0.604  0.476  0.427  0.499  0.483  0.308  0.330  0.359  0.267  0.273  0.170  0.145  0.227  0.217  0.149  0.151  0.164  0.119  0.041  0.056  0.064  0.052  0.075  0.047  0.057  0.015  0.023 -0.068 -0.101 -0.134 -0.152 -0.166 -0.150 -0.166 -0.151 -0.185 -0.221 -0.190 -0.217 -0.296 -0.190 -0.229 -0.158 -0.028  0.023  0.022 -0.074 -0.115 -0.191 -0.192 -0.217 -0.185 -0.152 -0.145 -0.118 -0.097 -0.043 -0.052 -0.082 -0.099 -0.151 -0.191 -0.200 -0.201 -0.180 -0.122 -0.056 -0.001 -0.007  0.007  0.052  0.111  0.204  0.206  0.055 -0.086 -0.209 -0.064  0.005 -0.175 -0.205  0.010 -0.002 -0.175 -0.071  0.049 -0.100 -0.145 -0.015 -0.035 -0.146 -0.106 -0.116 -0.244 -0.276 -0.164 -0.059 -0.079  0.087  0.101 -0.018 -0.073 -0.071  0.047  0.038  0.114  0.074  0.095  0.034  0.046  0.001  0.006 -0.032 -0.030 -0.000 -0.030 -0.015 -0.007 -0.004  0.059  0.001 -0.066 -0.053 -0.040 -0.021  0.002  0.011  0.078  0.067  0.186  0.132  0.175  0.008 -0.075 -0.088 -0.152 -0.163 -0.216 -0.249 -0.183 -0.065 -0.000  0.172 -0.003 -0.160 -0.063 -0.034  0.060 -0.169 -0.139 -0.175 -0.220 -0.257 -0.261 -0.226 -0.209 -0.255 -0.223 -0.156 -0.183 -0.207 -0.124 -0.109 -0.137 -0.124 -0.059 -0.061 -0.069 -0.029 -0.009 -0.021 -0.035 -0.087 -0.148 -0.139 -0.183 -0.098 -0.140 -0.153 -0.190 -0.200 -0.174 -0.151 -0.164 -0.147 -0.135 -0.114 -0.126 -0.071 -0.038 -0.081  0.033  0.018 -0.029 -0.040  0.020  0.012  0.115  0.103  0.219  0.152  0.236  0.199  0.188  0.128  0.100  0.051  0.109  0.065 -0.018 -0.050  0.035  0.037 -0.017 -0.013  0.063  0.068 -0.001 -0.009  0.068  0.038  0.002  0.046  0.032  0.064 -0.057  0.019 -0.094 -0.083 -0.015 -0.012 -0.029 -0.095 -0.127 -0.128
 -0.112 -0.106 -0.083 -0.078 -0.050  0.005 -0.005 -0.045 -0.012 -0.003 -0.031 -0.048  0.037 -0.013 -0.033  0.075  0.122  0.115  0.071  0.167  0.189  0.271  0.309  0.430  0.414  0.465  0.454  0.367  0.275  0.204  0.140  0.153  0.165  0.115  0.076  0.085  0.103  0.119  0.161  0.145  0.154  0.154  0.186  0.185  0.224  0.208  0.159  0.186  0.147  0.145  0.077  0.061  0.028 -0.005 -0.059 -0.097 -0.105 -0.048 -0.037  0.012  0.031 -0.037 -0.008  0.000  0.043  0.069  0.112  0.167  0.200  0.277  0.297  0.402  0.410  0.457  0.500  0.569  0.705  0.758  0.698  0.594  0.498  0.489  0.464  0.351  0.281  0.338  0.326  0.203  0.184  0.218  0.162  0.101  0.110  0.094  0.031 -0.001 -0.016 -0.013  0.067  0.108  0.231  0.218  0.310  0.187  0.171  0.153  0.250  0.413  0.442  0.574  0.539  0.629  0.716  0.678  0.614  0.656  0.781  0.425  0.181  0.040 -0.148 -0.191 -0.217 -0.227 -0.206 -0.124 -0.065  0.043  0.180  0.466  0.770  1.000  0.882  0.791  0.646  0.565  0.601  0.597  0.434  0.409  0.447  0.365  0.341  0.262  0.231  0.271  0.246  0.181  0.166  0.161  0.110  0.041  0.065  0.091  0.091  0.124  0.109  0.142  0.108  0.117  0.006 -0.003 -0.076 -0.095 -0.132 -0.139 -0.147 -0.155 -0.127 -0.222 -0.000 -0.054 -0.210 -0.119 -0.177 -0.087 -0.020  0.018 -0.004 -0.036 -0.057 -0.201 -0.250 -0.292 -0.267 -0.235 -0.227 -0.128 -0.176 -0.181 -0.171 -0.212 -0.200 -0.236 -0.264 -0.281 -0.260 -0.258 -0.212 -0.028  0.057  0.065  0.072  0.115  0.137  0.294  0.284  0.188  0.108  0.048  0.121  0.160  0.103  0.075  0.136  0.154  0.069  0.046  0.096  0.041 -0.028  0.004  0.000 -0.053 -0.071 -0.142 -0.249 -0.247 -0.111  0.025  0.034  0.164  0.150  0.070  0.024  0.035  0.143  0.126  0.220  0.162  0.169  0.098  0.087  0.030  0.008 -0.049 -0.036 -0.014 -0.031 -0.018  0.003  0.016  0.050  0.035 -0.014  0.015  0.019  0.047  0.067  0.075  0.144  0.150  0.288  0.227  0.289  0.125  0.041  0.039 -0.050 -0.064 -0.152 -0.205 -0.173 -0.112 -0.041  0.038 -0.013 -0.110 -0.069 -0.124 -0.099 -0.193 -0.132 -0.152 -0.191 -0.242 -0.244 -0.178 -0.182 -0.255 -0.214 -0.142 -0.177 -0.210 -0.122 -0.104 -0.148 -0.136 -0.040 -0.058 -0.086 -0.028 -0.004 -0.026 -0.043 -0.103 -0.153 -0.121 -0.187 -0.135 -0.164 -0.160 -0.200 -0.206 -0.168 -0.136 -0.162 -0.150 -0.107 -0.086 -0.116 -0.047 -0.017 -0.076 -0.028 -0.022 -0.018 -0.011  0.039  0.049  0.178  0.191  0.307  0.244  0.349  0.295  0.283  0.237  0.179  0.090  0.091  0.083  0.019 -0.048  0.043  0.085  0.012 -0.011  0.095  0.098  0.006 -0.004  0.101  0.060 -0.010  0.062  0.077  0.063 -0.055  0.007 -0.130 -0.112 -0.052 -0.050 -0.058 -0.086 -0.107 -0.115
 -0.105 -0.101 -0.077 -0.077 -0.049  0.009 -0.008 -0.056 -0.024 -0.008 -0.054 -0.084  0.020 -0.013 -0.047  0.056  0.129  0.143  0.071  0.136  0.138  0.205  0.232  0.354  0.323  0.383  0.394  0.316  0.255  0.212  0.141  0.135  0.168  0.130  0.076  0.083  0.076  0.056  0.075  0.078  0.065  0.066  0.100  0.105  0.157  0.144  0.093  0.122  0.074  0.063  0.010  0.008 -0.014 -0.033 -0.082 -0.090 -0.082 -0.044 -0.049 -0.012  0.012 -0.058 -0.045 -0.048 -0.016 -0.001  0.049  0.105  0.146  0.218  0.229  0.330  0.329  0.393  0.462  0.523  0.658  0.726  0.679  0.556  0.471  0.510  0.475  0.352  0.291  0.362  0.350  0.229  0.217  0.252  0.195  0.146  0.160  0.140  0.081  0.058  0.043  0.054  0.116  0.140  0.240  0.200  0.266  0.120  0.083  0.044  0.153  0.322  0.347  0.509  0.484  0.598  0.689  0.657  0.623  0.668  0.773  0.451  0.142  0.035 -0.113 -0.148 -0.182 -0.177 -0.158 -0.057 -0.006  0.080  0.235  0.553  0.705  0.882  1.000  0.844  0.685  0.618  0.634  0.622  0.481  0.440  0.462  0.394  0.389  0.295  0.263  0.300  0.279  0.213  0.186  0.178  0.137  0.072  0.111  0.142  0.144  0.183  0.168  0.192  0.146  0.145  0.024 -0.032 -0.090 -0.121 -0.164 -0.162 -0.145 -0.135 -0.091 -0.150 -0.014 -0.101 -0.221 -0.138 -0.200 -0.097 -0.002  0.029  0.020  0.032 -0.014 -0.155 -0.220 -0.272 -0.256 -0.231 -0.229 -0.162 -0.190 -0.189 -0.205 -0.199 -0.197 -0.231 -0.255 -0.258 -0.228 -0.218 -0.162 -0.005  0.092  0.095  0.113  0.156  0.163  0.299  0.262  0.181  0.120  0.054  0.133  0.171  0.099  0.071  0.150  0.154  0.064  0.050  0.094  0.036 -0.036 -0.013 -0.011 -0.070 -0.091 -0.143 -0.249 -0.270 -0.141 -0.005  0.007  0.157  0.108  0.013 -0.018  0.001  0.138  0.144  0.254  0.219  0.229  0.157  0.142  0.081  0.057 -0.008 -0.013 -0.013 -0.031 -0.011  0.028  0.047  0.078  0.060 -0.037  0.007  0.051  0.082  0.116  0.134  0.202  0.199  0.312  0.227  0.260  0.077 -0.031 -0.045 -0.130 -0.150 -0.206 -0.236 -0.144 -0.056 -0.025  0.024  0.006 -0.093 -0.065 -0.118 -0.129 -0.236 -0.171 -0.197 -0.268 -0.306 -0.293 -0.241 -0.253 -0.300 -0.250 -0.196 -0.233 -0.236 -0.143 -0.141 -0.171 -0.137 -0.047 -0.073 -0.093 -0.023 -0.008 -0.029 -0.025 -0.088 -0.133 -0.112 -0.170 -0.116 -0.137 -0.140 -0.195 -0.207 -0.160 -0.129 -0.142 -0.127 -0.071 -0.046 -0.069  0.015  0.031 -0.032  0.021  0.032  0.038  0.002  0.044  0.053  0.170  0.158  0.258  0.167  0.264  0.200  0.188  0.149  0.095  0.030  0.026  0.011 -0.046 -0.113 -0.039 -0.002 -0.072 -0.100  0.004  0.012 -0.082 -0.088  0.025 -0.012 -0.083 -0.007  0.016  0.014 -0.079 -0.028 -0.142 -0.102 -0.048 -0.041 -0.041 -0.073 -0.098 -0.099
 -0.222 -0.222 -0.202 -0.205 -0.173 -0.114 -0.123 -0.160 -0.125 -0.107 -0.141 -0.155 -0.065 -0.091 -0.104  0.032  0.133  0.240  0.219  0.298  0.315  0.373  0.392  0.491  0.443  0.468  0.430  0.330  0.242  0.168  0.107  0.118  0.127  0.077  0.042  0.049  0.082  0.102  0.149  0.135  0.164  0.173  0.219  0.227  0.272  0.260  0.221  0.261  0.213  0.199  0.117  0.091  0.045  0.012 -0.063 -0.097 -0.089 -0.038 -0.040 -0.001  0.024 -0.038  0.019  0.043  0.102  0.144  0.201  0.268  0.308  0.367  0.373  0.460  0.436  0.456  0.483  0.576  0.688  0.761  0.717  0.632  0.582  0.589  0.546  0.458  0.418  0.483  0.452  0.357  0.362  0.370  0.306  0.279  0.296  0.242  0.189  0.175  0.178  0.201  0.273  0.306  0.413  0.385  0.439  0.301  0.238  0.169  0.248  0.386  0.448  0.600  0.619  0.688  0.752  0.779  0.755  0.749  0.782  0.353  0.096 -0.020 -0.197 -0.221 -0.235 -0.244 -0.221 -0.139 -0.084  0.011  0.110  0.339  0.604  0.791  0.844  1.000  0.838  0.741  0.692  0.703  0.587  0.519  0.529  0.487  0.472  0.375  0.345  0.379  0.347  0.270  0.240  0.229  0.181  0.130  0.165  0.210  0.210  0.263  0.252  0.292  0.244  0.252  0.130  0.081  0.013 -0.048 -0.095 -0.077 -0.070 -0.074 -0.074 -0.174  0.029 -0.073 -0.227 -0.147 -0.218 -0.098 -0.060 -0.038 -0.063 -0.073 -0.083 -0.203 -0.236 -0.250 -0.221 -0.190 -0.200 -0.115 -0.157 -0.150 -0.129 -0.145 -0.167 -0.201 -0.232 -0.254 -0.231 -0.197 -0.144  0.047  0.149  0.161  0.178  0.223  0.201  0.348  0.324  0.261  0.207  0.152  0.208  0.233  0.178  0.144  0.182  0.186  0.093  0.047  0.079  0.016 -0.068 -0.055 -0.061 -0.120 -0.150 -0.206 -0.293 -0.273 -0.138  0.043  0.064  0.180  0.130  0.063  0.069  0.136  0.262  0.293  0.394  0.348  0.344  0.266  0.241  0.164  0.134  0.048  0.028  0.024  0.004  0.008  0.033  0.063  0.090  0.064  0.027  0.088  0.137  0.185  0.235  0.264  0.344  0.360  0.478  0.402  0.421  0.239  0.102  0.066 -0.013 -0.053 -0.149 -0.185 -0.156 -0.100 -0.028  0.024 -0.015 -0.116 -0.082 -0.163 -0.145 -0.208 -0.134 -0.149 -0.194 -0.224 -0.199 -0.130 -0.138 -0.183 -0.117 -0.057 -0.105 -0.109 -0.008 -0.016 -0.045 -0.007  0.077  0.043  0.017  0.084  0.053  0.026  0.048  0.010 -0.009  0.016 -0.045 -0.075 -0.033 -0.033 -0.084 -0.079 -0.031  0.012 -0.000  0.011  0.067  0.097  0.056  0.135  0.163  0.087  0.070  0.083  0.128  0.116  0.177  0.207  0.336  0.345  0.431  0.343  0.418  0.333  0.286  0.240  0.162  0.069  0.056  0.071  0.025 -0.024  0.069  0.123  0.061  0.042  0.160  0.166  0.074  0.075  0.189  0.142  0.068  0.150  0.162  0.076 -0.020 -0.001 -0.148 -0.135 -0.106 -0.113 -0.117 -0.145 -0.166 -0.172
 -0.311 -0.320 -0.308 -0.326 -0.303 -0.251 -0.270 -0.289 -0.253 -0.255 -0.284 -0.254 -0.179 -0.223 -0.134  0.071  0.134  0.344  0.363  0.430  0.446  0.476  0.459  0.510  0.430  0.412  0.337  0.227  0.141  0.070  0.015  0.026  0.033 -0.015 -0.041 -0.029  0.020  0.057  0.117  0.104  0.167  0.199  0.267  0.291  0.339  0.334  0.303  0.350  0.294  0.264  0.154  0.102  0.037  0.017 -0.055 -0.085 -0.052 -0.017 -0.006 -0.012  0.025 -0.028  0.038  0.081  0.166  0.230  0.302  0.381  0.429  0.466  0.445  0.504  0.435  0.402  0.403  0.538  0.626  0.716  0.713  0.665  0.669  0.671  0.620  0.569  0.543  0.625  0.605  0.533  0.549  0.544  0.475  0.455  0.479  0.408  0.348  0.325  0.336  0.362  0.451  0.476  0.570  0.525  0.529  0.384  0.278  0.149  0.176  0.272  0.374  0.521  0.589  0.602  0.638  0.735  0.740  0.627  0.630  0.223  0.007 -0.074 -0.221 -0.221 -0.231 -0.237 -0.207 -0.130 -0.100  0.009  0.019  0.187  0.476  0.646  0.685  0.838  1.000  0.881  0.741  0.803  0.774  0.653  0.639  0.647  0.611  0.521  0.501  0.506  0.458  0.371  0.322  0.302  0.244  0.221  0.258  0.317  0.312  0.381  0.363  0.415  0.347  0.360  0.234  0.158  0.096 -0.002 -0.061 -0.029 -0.024 -0.009 -0.033 -0.110  0.065 -0.084 -0.203 -0.153 -0.236 -0.110 -0.113 -0.107 -0.120 -0.134 -0.135 -0.188 -0.185 -0.157 -0.129 -0.100 -0.124 -0.061 -0.096 -0.071 -0.039 -0.052 -0.089 -0.109 -0.141 -0.163 -0.157 -0.108 -0.046  0.078  0.181  0.235  0.272  0.335  0.257  0.415  0.425  0.413  0.356  0.325  0.356  0.350  0.308  0.276  0.268  0.242  0.145  0.078  0.080 -0.020 -0.110 -0.093 -0.122 -0.202 -0.222 -0.248 -0.298 -0.242 -0.171  0.054  0.101  0.131  0.083  0.042  0.106  0.223  0.339  0.431  0.538  0.495  0.490  0.397  0.374  0.269  0.237  0.115  0.066  0.052  0.034  0.038  0.066  0.104  0.125  0.087  0.067  0.150  0.227  0.278  0.367  0.418  0.517  0.536  0.637  0.536  0.515  0.340  0.154  0.056  0.007 -0.075 -0.198 -0.206 -0.184 -0.113 -0.018 -0.012 -0.063 -0.126 -0.108 -0.205 -0.194 -0.193 -0.123 -0.112 -0.140 -0.166 -0.121 -0.043 -0.053 -0.080 -0.005  0.054 -0.000  0.011  0.105  0.077  0.085  0.150  0.180  0.152  0.164  0.189  0.105  0.085  0.114  0.141  0.139  0.185  0.068 -0.105  0.020  0.009  0.005  0.037  0.088  0.148  0.132  0.121  0.193  0.243  0.169  0.267  0.330  0.222  0.090  0.094  0.232  0.309  0.340  0.351  0.481  0.484  0.532  0.431  0.448  0.338  0.250  0.213  0.111  0.011 -0.022  0.019 -0.004 -0.029  0.074  0.143  0.107  0.097  0.220  0.235  0.157  0.169  0.283  0.240  0.180  0.263  0.270  0.108  0.046  0.010 -0.128 -0.143 -0.149 -0.170 -0.173 -0.185 -0.204 -0.215
 -0.233 -0.235 -0.212 -0.219 -0.190 -0.132 -0.145 -0.182 -0.151 -0.134 -0.175 -0.190 -0.119 -0.156 -0.150  0.015  0.106  0.280  0.239  0.278  0.265  0.266  0.227  0.277  0.205  0.223  0.153  0.079  0.061  0.020 -0.012 -0.040 -0.049 -0.062 -0.087 -0.108 -0.073 -0.077 -0.053 -0.076 -0.019  0.006  0.082  0.101  0.157  0.147  0.108  0.143  0.081  0.049 -0.057 -0.092 -0.141 -0.117 -0.137 -0.126 -0.077 -0.044 -0.038 -0.032 -0.006 -0.136 -0.131 -0.113 -0.049  0.022  0.093  0.177  0.231  0.250  0.211  0.268  0.206  0.196  0.207  0.327  0.445  0.553  0.559  0.478  0.455  0.484  0.443  0.373  0.369  0.518  0.509  0.427  0.478  0.512  0.444  0.415  0.457  0.409  0.337  0.320  0.312  0.346  0.402  0.417  0.484  0.419  0.395  0.229  0.125  0.021  0.097  0.173  0.216  0.376  0.466  0.551  0.542  0.596  0.663  0.615  0.594  0.204 -0.026 -0.102 -0.242 -0.226 -0.275 -0.264 -0.260 -0.206 -0.154 -0.023 -0.071  0.122  0.427  0.565  0.618  0.741  0.881  1.000  0.888  0.857  0.818  0.777  0.738  0.712  0.684  0.559  0.532  0.560  0.506  0.396  0.345  0.332  0.263  0.237  0.295  0.362  0.372  0.441  0.433  0.490  0.427  0.439  0.295  0.195  0.136  0.042 -0.021  0.008  0.036  0.065  0.057 -0.002  0.122 -0.067 -0.147 -0.073 -0.157 -0.001  0.011 -0.007 -0.029 -0.029 -0.020 -0.053 -0.068 -0.069 -0.067 -0.064 -0.108 -0.052 -0.091 -0.055 -0.003 -0.005 -0.064 -0.066 -0.082 -0.076 -0.060 -0.026  0.017  0.078  0.211  0.273  0.324  0.395  0.313  0.462  0.472  0.477  0.409  0.341  0.360  0.393  0.353  0.295  0.303  0.320  0.210  0.125  0.154  0.068 -0.051 -0.039 -0.041 -0.138 -0.180 -0.155 -0.179 -0.199 -0.199 -0.073  0.017  0.065  0.041 -0.000  0.113  0.203  0.357  0.460  0.587  0.550  0.548  0.456  0.419  0.314  0.272  0.141  0.072  0.028 -0.006 -0.007  0.018  0.058  0.066  0.059  0.042  0.159  0.241  0.308  0.379  0.441  0.522  0.527  0.617  0.498  0.459  0.268  0.090 -0.030 -0.119 -0.185 -0.288 -0.312 -0.262 -0.148 -0.070 -0.027 -0.042 -0.167 -0.174 -0.273 -0.236 -0.180 -0.097 -0.106 -0.169 -0.184 -0.115 -0.072 -0.109 -0.108 -0.026  0.002 -0.055 -0.023  0.062  0.008  0.026  0.116  0.108  0.067  0.110  0.128  0.077  0.063  0.079  0.098  0.047  0.073 -0.043 -0.087 -0.005 -0.039 -0.020  0.019  0.072  0.130  0.110  0.099  0.175  0.219  0.138  0.256  0.310  0.162  0.060  0.064  0.171  0.228  0.260  0.264  0.356  0.324  0.345  0.231  0.246  0.127  0.064  0.029 -0.050 -0.158 -0.144 -0.111 -0.161 -0.168 -0.048 -0.036 -0.071 -0.047  0.051  0.047 -0.005  0.029  0.116  0.067  0.043  0.142  0.132  0.038  0.019 -0.012 -0.086 -0.083 -0.098 -0.107 -0.110 -0.114 -0.127 -0.136
 -0.118 -0.114 -0.083 -0.079 -0.055  0.010 -0.001 -0.043 -0.012  0.008 -0.035 -0.074  0.000 -0.055 -0.094  0.046  0.114  0.158  0.081  0.132  0.113  0.122  0.092  0.161  0.113  0.158  0.112  0.061  0.061  0.034  0.012 -0.025 -0.040 -0.039 -0.063 -0.093 -0.072 -0.092 -0.088 -0.121 -0.079 -0.069 -0.001  0.009  0.063  0.051  0.004  0.021 -0.035 -0.058 -0.148 -0.167 -0.200 -0.164 -0.159 -0.133 -0.085 -0.049 -0.042 -0.014  0.007 -0.159 -0.194 -0.209 -0.163 -0.104 -0.043  0.034  0.084  0.112  0.081  0.150  0.116  0.137  0.161  0.262  0.402  0.505  0.514  0.410  0.323  0.356  0.348  0.253  0.234  0.410  0.410  0.301  0.353  0.409  0.347  0.308  0.328  0.306  0.242  0.204  0.181  0.201  0.250  0.258  0.334  0.267  0.260  0.086  0.008 -0.055  0.059  0.158  0.160  0.319  0.376  0.506  0.502  0.510  0.574  0.569  0.603  0.206 -0.022 -0.115 -0.252 -0.226 -0.295 -0.273 -0.293 -0.244 -0.158 -0.001 -0.036  0.185  0.499  0.601  0.634  0.692  0.741  0.888  1.000  0.910  0.772  0.800  0.787  0.699  0.666  0.483  0.450  0.529  0.472  0.331  0.299  0.303  0.213  0.156  0.215  0.272  0.277  0.333  0.319  0.368  0.319  0.326  0.199  0.125  0.074  0.019 -0.038 -0.024 -0.005  0.019  0.031 -0.035  0.068 -0.088 -0.144 -0.024 -0.102  0.034  0.084  0.065  0.048  0.033  0.028 -0.031 -0.065 -0.091 -0.093 -0.087 -0.120 -0.047 -0.092 -0.065 -0.018 -0.034 -0.074 -0.081 -0.096 -0.084 -0.073 -0.068 -0.033  0.004  0.125  0.161  0.216  0.293  0.281  0.454  0.471  0.422  0.308  0.199  0.232  0.310  0.258  0.181  0.234  0.291  0.168  0.102  0.168  0.092 -0.024  0.011  0.025 -0.076 -0.120 -0.084 -0.120 -0.184 -0.189 -0.130 -0.036  0.058  0.052  0.004  0.079  0.116  0.269  0.331  0.442  0.409  0.421  0.339  0.307  0.216  0.181  0.066  0.017 -0.012 -0.058 -0.057 -0.038 -0.005  0.005  0.028  0.001  0.104  0.162  0.217  0.267  0.314  0.382  0.365  0.459  0.359  0.348  0.161  0.024 -0.099 -0.220 -0.264 -0.347 -0.393 -0.314 -0.164 -0.089  0.000 -0.019 -0.173 -0.172 -0.231 -0.193 -0.151 -0.080 -0.114 -0.181 -0.204 -0.145 -0.119 -0.160 -0.170 -0.099 -0.075 -0.124 -0.101 -0.024 -0.080 -0.070  0.012 -0.004 -0.044  0.006  0.023  0.021  0.016  0.003 -0.003 -0.105 -0.098 -0.193 -0.078 -0.080 -0.125 -0.092 -0.067 -0.025  0.019 -0.003 -0.016  0.048  0.083  0.015  0.130  0.175  0.032 -0.009 -0.004  0.047  0.102  0.140  0.120  0.209  0.160  0.196  0.088  0.128  0.027  0.002 -0.031 -0.082 -0.186 -0.144 -0.132 -0.205 -0.217 -0.090 -0.114 -0.158 -0.128 -0.051 -0.063 -0.106 -0.072 -0.002 -0.053 -0.060  0.035  0.014 -0.005 -0.025 -0.027 -0.073 -0.056 -0.056 -0.055 -0.062 -0.071 -0.082 -0.087
 -0.204 -0.205 -0.180 -0.184 -0.162 -0.096 -0.108 -0.148 -0.108 -0.081 -0.122 -0.139 -0.039 -0.079 -0.078  0.085  0.168  0.223  0.168  0.233  0.224  0.244  0.213  0.268  0.206  0.221  0.166  0.103  0.077  0.042  0.014 -0.006 -0.012 -0.023 -0.045 -0.061 -0.039 -0.045 -0.028 -0.050 -0.006  0.021  0.094  0.113  0.166  0.161  0.118  0.138  0.082  0.052 -0.045 -0.083 -0.135 -0.113 -0.132 -0.135 -0.075 -0.061 -0.037 -0.021  0.048 -0.105 -0.121 -0.114 -0.050  0.011  0.077  0.155  0.200  0.235  0.207  0.271  0.218  0.219  0.231  0.356  0.480  0.584  0.614  0.535  0.468  0.506  0.494  0.407  0.379  0.542  0.533  0.429  0.480  0.521  0.452  0.406  0.424  0.397  0.321  0.265  0.238  0.267  0.343  0.346  0.436  0.359  0.350  0.172  0.081 -0.023  0.049  0.147  0.191  0.346  0.410  0.496  0.509  0.553  0.574  0.531  0.571  0.158 -0.062 -0.150 -0.283 -0.257 -0.302 -0.286 -0.326 -0.249 -0.164  0.010 -0.026  0.159  0.483  0.597  0.622  0.703  0.803  0.857  0.910  1.000  0.893  0.849  0.863  0.814  0.748  0.564  0.544  0.593  0.519  0.383  0.336  0.322  0.238  0.197  0.251  0.313  0.306  0.371  0.335  0.379  0.299  0.301  0.170  0.101  0.046 -0.017 -0.075 -0.061 -0.066 -0.047 -0.047 -0.109  0.024 -0.122 -0.183 -0.059 -0.169 -0.037  0.024  0.016  0.019 -0.022 -0.041 -0.114 -0.130 -0.134 -0.121 -0.101 -0.127 -0.051 -0.098 -0.084 -0.045 -0.060 -0.085 -0.102 -0.131 -0.133 -0.129 -0.108 -0.065 -0.012  0.101  0.150  0.227  0.322  0.305  0.505  0.541  0.485  0.361  0.253  0.286  0.354  0.292  0.217  0.266  0.296  0.158  0.100  0.153  0.038 -0.072 -0.022 -0.028 -0.144 -0.171 -0.140 -0.186 -0.213 -0.194 -0.082  0.038  0.083  0.046  0.020  0.075  0.139  0.274  0.337  0.450  0.428  0.459  0.364  0.350  0.243  0.215  0.084  0.030  0.024 -0.017 -0.008  0.014  0.045  0.063  0.088  0.048  0.140  0.199  0.238  0.314  0.361  0.455  0.421  0.520  0.418  0.407  0.230  0.074 -0.081 -0.170 -0.253 -0.357 -0.366 -0.276 -0.134 -0.057  0.017  0.002 -0.117 -0.150 -0.222 -0.205 -0.143 -0.088 -0.105 -0.145 -0.181 -0.133 -0.083 -0.109 -0.135 -0.067 -0.020 -0.071 -0.052  0.029 -0.025 -0.011  0.070  0.051  0.013  0.059  0.070  0.045  0.034  0.030  0.044 -0.037 -0.031 -0.103 -0.092 -0.062 -0.113 -0.074 -0.047 -0.010  0.052  0.032 -0.000  0.061  0.116  0.045  0.163  0.229  0.101  0.003 -0.008  0.106  0.240  0.262  0.218  0.329  0.271  0.313  0.199  0.225  0.117  0.068  0.045 -0.025 -0.127 -0.110 -0.086 -0.140 -0.153 -0.027 -0.027 -0.066 -0.052  0.033  0.033 -0.018  0.007  0.090  0.045  0.025  0.112  0.097  0.050  0.023  0.004 -0.067 -0.062 -0.060 -0.067 -0.076 -0.086 -0.095 -0.103
 -0.295 -0.303 -0.286 -0.297 -0.276 -0.219 -0.228 -0.256 -0.222 -0.192 -0.222 -0.220 -0.137 -0.140 -0.078  0.082  0.177  0.339  0.291  0.296  0.277  0.274  0.222  0.244  0.161  0.151  0.080  0.024  0.019 -0.007 -0.027 -0.048 -0.054 -0.059 -0.075 -0.091 -0.076 -0.095 -0.085 -0.091 -0.043  0.008  0.092  0.122  0.174  0.176  0.146  0.166  0.106  0.061 -0.038 -0.094 -0.157 -0.125 -0.134 -0.134 -0.059 -0.078 -0.042 -0.070  0.030 -0.112 -0.127 -0.096 -0.021  0.050  0.122  0.202  0.246  0.262  0.220  0.257  0.175  0.148  0.145  0.280  0.376  0.501  0.552  0.488  0.483  0.553  0.517  0.448  0.444  0.616  0.620  0.536  0.597  0.641  0.573  0.531  0.567  0.528  0.444  0.405  0.380  0.416  0.500  0.489  0.542  0.447  0.389  0.216  0.099 -0.047 -0.027  0.020  0.094  0.237  0.342  0.391  0.386  0.470  0.479  0.414  0.429  0.135 -0.093 -0.132 -0.234 -0.206 -0.249 -0.241 -0.273 -0.205 -0.133 -0.001 -0.103  0.036  0.308  0.434  0.481  0.587  0.774  0.818  0.772  0.893  1.000  0.892  0.842  0.889  0.823  0.640  0.638  0.630  0.546  0.424  0.351  0.317  0.256  0.255  0.317  0.388  0.379  0.454  0.420  0.458  0.366  0.362  0.224  0.141  0.097  0.017 -0.037 -0.012 -0.018  0.003 -0.012 -0.052  0.078 -0.100 -0.109 -0.034 -0.144 -0.021  0.010 -0.015 -0.013 -0.020 -0.031 -0.071 -0.078 -0.069 -0.068 -0.064 -0.107 -0.057 -0.094 -0.070 -0.023 -0.016 -0.060 -0.063 -0.086 -0.081 -0.074 -0.043 -0.007  0.005  0.129  0.201  0.291  0.383  0.308  0.479  0.541  0.537  0.456  0.371  0.335  0.386  0.367  0.280  0.263  0.294  0.189  0.087  0.100  0.011 -0.095 -0.087 -0.097 -0.187 -0.222 -0.182 -0.193 -0.206 -0.224 -0.096  0.040  0.047  0.019 -0.000  0.093  0.190  0.319  0.417  0.525  0.534  0.565  0.468  0.449  0.332  0.307  0.165  0.087  0.073  0.043  0.056  0.079  0.110  0.134  0.146  0.117  0.217  0.291  0.331  0.423  0.486  0.594  0.552  0.615  0.507  0.452  0.288  0.107 -0.076 -0.124 -0.242 -0.349 -0.312 -0.236 -0.109 -0.058 -0.025  0.009 -0.085 -0.162 -0.261 -0.260 -0.125 -0.070 -0.077 -0.115 -0.135 -0.078 -0.026 -0.051 -0.053  0.022  0.060  0.012  0.050  0.129  0.059  0.090  0.188  0.150  0.100  0.151  0.158  0.102  0.080  0.103  0.142  0.092  0.081  0.044 -0.045  0.031 -0.041  0.008  0.044  0.081  0.159  0.156  0.104  0.166  0.245  0.169  0.287  0.368  0.241  0.081  0.073  0.240  0.396  0.404  0.357  0.429  0.350  0.352  0.230  0.213  0.091  0.020  0.012 -0.068 -0.161 -0.165 -0.119 -0.147 -0.148 -0.031 -0.026 -0.045 -0.030  0.048  0.056  0.016  0.041  0.125  0.092  0.068  0.149  0.149  0.066  0.081  0.028 -0.029 -0.033 -0.053 -0.067 -0.075 -0.078 -0.081 -0.088
 -0.185 -0.184 -0.154 -0.156 -0.125 -0.060 -0.068 -0.118 -0.090 -0.054 -0.103 -0.139 -0.053 -0.057 -0.076  0.077  0.190  0.233  0.145  0.169  0.134  0.124  0.072  0.101  0.034  0.050 -0.016 -0.048 -0.020 -0.035 -0.033 -0.074 -0.102 -0.085 -0.094 -0.133 -0.120 -0.149 -0.156 -0.177 -0.130 -0.100 -0.019 -0.001  0.053  0.048  0.008  0.024 -0.035 -0.072 -0.166 -0.200 -0.251 -0.203 -0.177 -0.147 -0.069 -0.072 -0.043 -0.050  0.022 -0.178 -0.231 -0.217 -0.163 -0.093 -0.026  0.052  0.096  0.107  0.061  0.104  0.041  0.036  0.045  0.156  0.267  0.388  0.433  0.350  0.314  0.385  0.366  0.279  0.287  0.472  0.480  0.388  0.469  0.537  0.477  0.437  0.474  0.459  0.376  0.345  0.299  0.346  0.391  0.385  0.423  0.329  0.272  0.098 -0.007 -0.115 -0.051  0.003  0.027  0.174  0.269  0.366  0.344  0.394  0.418  0.374  0.404  0.057 -0.197 -0.237 -0.351 -0.317 -0.370 -0.325 -0.353 -0.301 -0.220 -0.048 -0.168 -0.007  0.330  0.409  0.440  0.519  0.653  0.777  0.800  0.849  0.892  1.000  0.942  0.881  0.859  0.665  0.633  0.663  0.595  0.453  0.377  0.359  0.283  0.261  0.355  0.427  0.431  0.494  0.465  0.498  0.399  0.389  0.231  0.140  0.089  0.023 -0.034 -0.002  0.019  0.039  0.031 -0.027  0.063 -0.151 -0.143 -0.007 -0.143  0.036  0.098  0.058  0.056  0.046  0.057  0.019  0.018 -0.004 -0.009 -0.022 -0.088 -0.032 -0.083 -0.043  0.019  0.014 -0.047 -0.040 -0.056 -0.036 -0.008  0.001  0.009  0.007  0.152  0.231  0.338  0.435  0.376  0.547  0.626  0.586  0.474  0.311  0.281  0.409  0.360  0.208  0.249  0.349  0.178  0.052  0.141  0.049 -0.118 -0.087 -0.048 -0.173 -0.234 -0.148 -0.149 -0.226 -0.264 -0.204 -0.013  0.008  0.004 -0.025  0.060  0.127  0.299  0.397  0.524  0.532  0.574  0.492  0.466  0.365  0.329  0.200  0.098  0.060  0.016  0.029  0.059  0.091  0.116  0.134  0.116  0.230  0.302  0.341  0.402  0.467  0.537  0.486  0.536  0.431  0.379  0.192  0.037 -0.134 -0.208 -0.295 -0.384 -0.381 -0.323 -0.197 -0.133 -0.013 -0.002 -0.158 -0.206 -0.309 -0.250 -0.137 -0.062 -0.087 -0.174 -0.197 -0.127 -0.102 -0.151 -0.145 -0.066 -0.042 -0.092 -0.055  0.029 -0.047 -0.024  0.080  0.037 -0.011  0.050  0.063  0.043  0.024  0.032  0.053 -0.017 -0.028 -0.070 -0.059 -0.020 -0.088 -0.044 -0.012  0.033  0.093  0.080  0.054  0.120  0.174  0.098  0.230  0.284  0.131  0.016  0.024  0.157  0.277  0.300  0.253  0.305  0.211  0.211  0.089  0.083 -0.029 -0.071 -0.084 -0.142 -0.250 -0.214 -0.181 -0.239 -0.233 -0.109 -0.140 -0.162 -0.128 -0.063 -0.071 -0.095 -0.058  0.004 -0.037 -0.030  0.057  0.032  0.004  0.027 -0.005 -0.026 -0.014 -0.028 -0.025 -0.035 -0.039 -0.042 -0.049
 -0.147 -0.144 -0.114 -0.116 -0.086 -0.021 -0.032 -0.088 -0.057 -0.018 -0.069 -0.115 -0.014 -0.025 -0.061  0.089  0.201  0.181  0.092  0.145  0.116  0.123  0.080  0.120  0.066  0.086  0.032  0.001  0.016 -0.001 -0.004 -0.038 -0.061 -0.050 -0.060 -0.094 -0.078 -0.107 -0.116 -0.142 -0.104 -0.073  0.001  0.016  0.067  0.060  0.014  0.029 -0.026 -0.056 -0.144 -0.177 -0.223 -0.180 -0.156 -0.139 -0.068 -0.077 -0.039 -0.032  0.043 -0.163 -0.211 -0.201 -0.149 -0.087 -0.026  0.046  0.085  0.109  0.073  0.124  0.073  0.078  0.086  0.193  0.305  0.414  0.457  0.375  0.329  0.390  0.373  0.283  0.277  0.448  0.451  0.354  0.428  0.493  0.436  0.385  0.414  0.413  0.328  0.279  0.223  0.265  0.315  0.314  0.372  0.285  0.254  0.085 -0.001 -0.096 -0.027  0.041  0.061  0.206  0.281  0.380  0.371  0.408  0.425  0.384  0.421  0.053 -0.185 -0.241 -0.366 -0.333 -0.377 -0.337 -0.383 -0.311 -0.234 -0.036 -0.149  0.016  0.359  0.447  0.462  0.529  0.639  0.738  0.787  0.863  0.842  0.942  1.000  0.894  0.835  0.664  0.638  0.665  0.590  0.457  0.388  0.362  0.284  0.252  0.336  0.401  0.398  0.456  0.416  0.447  0.345  0.334  0.186  0.114  0.047 -0.012 -0.072 -0.048 -0.031 -0.014 -0.006 -0.079  0.028 -0.152 -0.175 -0.012 -0.172  0.002  0.085  0.053  0.069  0.037  0.028 -0.035 -0.043 -0.062 -0.062 -0.062 -0.114 -0.042 -0.099 -0.075 -0.019 -0.029 -0.074 -0.078 -0.098 -0.085 -0.061 -0.040 -0.024  0.002  0.129  0.201  0.310  0.414  0.377  0.573  0.641  0.584  0.446  0.278  0.285  0.404  0.334  0.203  0.267  0.341  0.162  0.070  0.162  0.043 -0.113 -0.056 -0.027 -0.167 -0.213 -0.134 -0.163 -0.236 -0.252 -0.185  0.018  0.017 -0.005 -0.024  0.045  0.098  0.262  0.335  0.462  0.461  0.512  0.425  0.416  0.316  0.283  0.154  0.062  0.036 -0.010  0.006  0.037  0.066  0.091  0.118  0.092  0.194  0.256  0.280  0.339  0.391  0.465  0.409  0.475  0.376  0.349  0.166  0.028 -0.130 -0.208 -0.288 -0.383 -0.385 -0.310 -0.188 -0.116 -0.001  0.005 -0.124 -0.176 -0.285 -0.231 -0.142 -0.071 -0.084 -0.166 -0.212 -0.151 -0.115 -0.165 -0.178 -0.107 -0.077 -0.125 -0.100 -0.021 -0.088 -0.069  0.020 -0.016 -0.054  0.001  0.011 -0.002 -0.014 -0.013  0.009 -0.056 -0.060 -0.100 -0.098 -0.075 -0.129 -0.088 -0.063 -0.022  0.032  0.010 -0.013  0.052  0.101  0.027  0.152  0.207  0.070 -0.045 -0.044  0.092  0.248  0.261  0.201  0.273  0.182  0.202  0.089  0.101 -0.000 -0.034 -0.045 -0.101 -0.208 -0.176 -0.149 -0.208 -0.213 -0.091 -0.116 -0.147 -0.123 -0.056 -0.067 -0.098 -0.068 -0.004 -0.047 -0.046  0.040  0.011 -0.004  0.004 -0.019 -0.047 -0.028 -0.029 -0.022 -0.029 -0.028 -0.033 -0.040
 -0.296 -0.301 -0.282 -0.285 -0.260 -0.199 -0.195 -0.241 -0.212 -0.155 -0.183 -0.211 -0.112 -0.065 -0.059  0.055  0.200  0.335  0.257  0.258  0.231  0.224  0.168  0.180  0.103  0.093  0.024 -0.010  0.001 -0.018 -0.020 -0.044 -0.066 -0.058 -0.064 -0.091 -0.073 -0.105 -0.110 -0.119 -0.077 -0.028  0.055  0.085  0.138  0.142  0.114  0.128  0.070  0.024 -0.068 -0.120 -0.182 -0.136 -0.141 -0.139 -0.063 -0.089 -0.051 -0.062  0.045 -0.134 -0.152 -0.114 -0.048  0.021  0.090  0.165  0.201  0.210  0.164  0.194  0.113  0.089  0.086  0.212  0.305  0.426  0.484  0.427  0.409  0.484  0.470  0.402  0.407  0.576  0.574  0.507  0.585  0.631  0.573  0.525  0.562  0.539  0.449  0.408  0.367  0.401  0.472  0.455  0.502  0.398  0.334  0.166  0.057 -0.081 -0.063 -0.033  0.033  0.169  0.273  0.327  0.318  0.390  0.385  0.325  0.359  0.090 -0.154 -0.165 -0.257 -0.235 -0.288 -0.260 -0.313 -0.253 -0.162 -0.029 -0.149 -0.026  0.267  0.365  0.394  0.487  0.647  0.712  0.699  0.814  0.889  0.881  0.894  1.000  0.908  0.734  0.752  0.740  0.638  0.516  0.441  0.397  0.323  0.330  0.394  0.454  0.432  0.499  0.452  0.474  0.351  0.341  0.177  0.098  0.052 -0.023 -0.071 -0.033 -0.038 -0.025 -0.048 -0.062  0.054 -0.144 -0.146 -0.041 -0.162 -0.001  0.041  0.009 -0.004 -0.013 -0.011 -0.062 -0.059 -0.055 -0.055 -0.060 -0.113 -0.079 -0.109 -0.073 -0.018 -0.006 -0.059 -0.063 -0.090 -0.083 -0.068 -0.033 -0.011  0.003  0.127  0.215  0.326  0.433  0.320  0.507  0.601  0.611  0.520  0.393  0.331  0.418  0.393  0.256  0.244  0.314  0.184  0.049  0.086  0.009 -0.122 -0.122 -0.114 -0.206 -0.254 -0.203 -0.199 -0.223 -0.255 -0.138  0.020  0.009 -0.021 -0.035  0.038  0.132  0.270  0.366  0.488  0.514  0.577  0.489  0.485  0.371  0.360  0.230  0.141  0.123  0.087  0.101  0.121  0.146  0.170  0.181  0.138  0.242  0.318  0.349  0.433  0.491  0.586  0.515  0.564  0.459  0.395  0.233  0.070 -0.110 -0.156 -0.272 -0.376 -0.331 -0.237 -0.108 -0.075 -0.002  0.056 -0.077 -0.161 -0.294 -0.283 -0.111 -0.045 -0.082 -0.137 -0.148 -0.097 -0.062 -0.079 -0.077 -0.009  0.027 -0.014  0.025  0.106  0.034  0.062  0.164  0.129  0.076  0.128  0.143  0.101  0.081  0.097  0.124  0.055  0.027  0.008 -0.033  0.019 -0.067 -0.021  0.006  0.038  0.121  0.128  0.074  0.129  0.212  0.146  0.268  0.338  0.213  0.086  0.076  0.224  0.363  0.379  0.332  0.396  0.303  0.296  0.177  0.157  0.044 -0.016 -0.017 -0.090 -0.185 -0.181 -0.132 -0.161 -0.159 -0.042 -0.054 -0.067 -0.048  0.018  0.024 -0.007  0.018  0.096  0.064  0.048  0.129  0.125  0.068  0.089  0.039 -0.009 -0.008 -0.023 -0.031 -0.043 -0.052 -0.049 -0.055
 -0.323 -0.326 -0.309 -0.319 -0.292 -0.235 -0.234 -0.282 -0.260 -0.208 -0.238 -0.264 -0.173 -0.119 -0.085  0.038  0.185  0.334  0.269  0.261  0.221  0.208  0.151  0.158  0.074  0.061 -0.009 -0.048 -0.033 -0.050 -0.048 -0.079 -0.101 -0.090 -0.096 -0.124 -0.106 -0.130 -0.119 -0.117 -0.073 -0.045  0.029  0.052  0.103  0.103  0.083  0.108  0.051  0.010 -0.071 -0.101 -0.153 -0.109 -0.091 -0.062  0.003 -0.028 -0.006 -0.028  0.044 -0.111 -0.135 -0.107 -0.054  0.009  0.076  0.150  0.190  0.192  0.142  0.166  0.081  0.056  0.071  0.186  0.274  0.389  0.451  0.393  0.370  0.453  0.447  0.377  0.394  0.555  0.540  0.476  0.561  0.617  0.586  0.560  0.612  0.605  0.529  0.511  0.464  0.502  0.529  0.506  0.515  0.395  0.307  0.142  0.024 -0.110 -0.091 -0.055  0.008  0.145  0.247  0.301  0.298  0.378  0.381  0.305  0.332  0.066 -0.205 -0.207 -0.267 -0.240 -0.289 -0.235 -0.266 -0.219 -0.128 -0.017 -0.147  0.001  0.273  0.341  0.389  0.472  0.611  0.684  0.666  0.748  0.823  0.859  0.835  0.908  1.000  0.833  0.798  0.842  0.793  0.674  0.602  0.569  0.508  0.465  0.553  0.609  0.581  0.630  0.571  0.553  0.414  0.366  0.185  0.049  0.018 -0.080 -0.121 -0.048 -0.038 -0.018 -0.054 -0.037  0.015 -0.185 -0.164 -0.061 -0.185 -0.000  0.058  0.013 -0.012  0.014  0.025 -0.006  0.005  0.003  0.001 -0.011 -0.069 -0.058 -0.085 -0.038 -0.002  0.024 -0.023 -0.016 -0.038 -0.025  0.008  0.028  0.045  0.060  0.214  0.295  0.429  0.513  0.408  0.507  0.584  0.554  0.480  0.329  0.250  0.360  0.333  0.156  0.148  0.253  0.101 -0.062 -0.000 -0.058 -0.211 -0.220 -0.187 -0.273 -0.335 -0.245 -0.210 -0.251 -0.300 -0.195 -0.026 -0.040 -0.071 -0.111 -0.057  0.066  0.231  0.375  0.514  0.590  0.670  0.625  0.633  0.539  0.523  0.394  0.250  0.175  0.126  0.124  0.156  0.201  0.237  0.247  0.229  0.357  0.460  0.496  0.559  0.611  0.656  0.572  0.575  0.447  0.348  0.173  0.006 -0.143 -0.185 -0.280 -0.355 -0.326 -0.238 -0.124 -0.110 -0.026  0.013 -0.141 -0.184 -0.318 -0.299 -0.169 -0.093 -0.141 -0.225 -0.224 -0.171 -0.138 -0.148 -0.133 -0.060 -0.024 -0.060 -0.009  0.090  0.021  0.044  0.160  0.140  0.083  0.134  0.168  0.133  0.101  0.120  0.132  0.064  0.031  0.007 -0.004  0.056 -0.031 -0.019  0.002  0.045  0.122  0.149  0.113  0.170  0.251  0.185  0.316  0.379  0.242  0.136  0.166  0.300  0.354  0.393  0.363  0.403  0.301  0.279  0.152  0.122  0.013 -0.049 -0.051 -0.126 -0.214 -0.203 -0.161 -0.194 -0.187 -0.078 -0.089 -0.096 -0.076 -0.006  0.005 -0.024  0.002  0.079  0.047  0.035  0.115  0.112  0.061  0.095  0.035  0.004  0.005 -0.029 -0.034 -0.043 -0.057 -0.058 -0.063
 -0.280 -0.281 -0.270 -0.291 -0.264 -0.226 -0.245 -0.306 -0.284 -0.249 -0.298 -0.319 -0.223 -0.181 -0.144 -0.017  0.108  0.301  0.229  0.230  0.182  0.173  0.109  0.109  0.029  0.013 -0.049 -0.095 -0.079 -0.085 -0.098 -0.133 -0.136 -0.130 -0.145 -0.162 -0.133 -0.152 -0.135 -0.141 -0.088 -0.061  0.005  0.026  0.071  0.074  0.051  0.084  0.032 -0.005 -0.077 -0.106 -0.134 -0.075 -0.010  0.015  0.051  0.024  0.036 -0.034  0.005 -0.093 -0.111 -0.087 -0.046  0.004  0.069  0.126  0.174  0.177  0.119  0.138  0.058  0.017  0.042  0.146  0.216  0.301  0.357  0.322  0.332  0.379  0.350  0.306  0.316  0.427  0.406  0.366  0.442  0.506  0.490  0.425  0.521  0.568  0.454  0.438  0.369  0.394  0.382  0.375  0.377  0.277  0.193  0.069 -0.037 -0.158 -0.161 -0.126 -0.061  0.062  0.141  0.179  0.201  0.282  0.286  0.217  0.237  0.052 -0.174 -0.175 -0.243 -0.260 -0.301 -0.276 -0.267 -0.237 -0.227 -0.146 -0.253 -0.062  0.170  0.262  0.295  0.375  0.521  0.559  0.483  0.564  0.640  0.665  0.664  0.734  0.833  1.000  0.947  0.848  0.848  0.869  0.761  0.670  0.666  0.628  0.712  0.748  0.728  0.751  0.672  0.643  0.479  0.424  0.216  0.032 -0.047 -0.156 -0.211 -0.134 -0.091 -0.044 -0.031  0.063  0.118 -0.075 -0.095 -0.058 -0.188  0.016  0.073  0.038  0.012  0.049  0.067  0.052  0.050  0.035  0.019 -0.011 -0.059 -0.074 -0.095 -0.055 -0.032 -0.003 -0.040 -0.015 -0.013  0.026  0.084  0.121  0.136  0.148  0.311  0.480  0.615  0.695  0.511  0.565  0.564  0.600  0.579  0.464  0.420  0.484  0.448  0.305  0.284  0.349  0.201  0.030  0.081  0.019 -0.155 -0.176 -0.135 -0.230 -0.302 -0.206 -0.162 -0.201 -0.259 -0.171 -0.023 -0.088 -0.113 -0.152 -0.121 -0.006  0.146  0.307  0.492  0.562  0.677  0.639  0.691  0.609  0.598  0.468  0.292  0.151  0.124  0.130  0.176  0.212  0.253  0.279  0.252  0.391  0.471  0.507  0.532  0.552  0.560  0.469  0.466  0.316  0.216  0.059 -0.100 -0.193 -0.197 -0.265 -0.315 -0.286 -0.195 -0.124 -0.115 -0.082 -0.071 -0.175 -0.181 -0.324 -0.303 -0.244 -0.156 -0.176 -0.290 -0.297 -0.251 -0.221 -0.233 -0.218 -0.163 -0.128 -0.156 -0.111 -0.021 -0.054 -0.021  0.087  0.086  0.060  0.121  0.147  0.141  0.106  0.101  0.125  0.079  0.101 -0.027 -0.159 -0.068 -0.117 -0.125 -0.102 -0.043  0.030  0.035  0.025  0.103  0.165  0.100  0.240  0.292  0.151  0.041  0.082  0.238  0.285  0.294  0.279  0.315  0.223  0.204  0.096  0.058 -0.033 -0.090 -0.087 -0.168 -0.247 -0.261 -0.230 -0.245 -0.245 -0.167 -0.144 -0.138 -0.131 -0.058 -0.035 -0.063 -0.043  0.038  0.021  0.006  0.085  0.110  0.077  0.105  0.076  0.057  0.058  0.026  0.031  0.024  0.027  0.012 -0.004
 -0.301 -0.304 -0.296 -0.314 -0.290 -0.254 -0.267 -0.318 -0.297 -0.262 -0.301 -0.315 -0.231 -0.183 -0.139 -0.030  0.090  0.313  0.244  0.235  0.191  0.183  0.120  0.115  0.036  0.016 -0.044 -0.086 -0.072 -0.078 -0.092 -0.122 -0.122 -0.117 -0.131 -0.144 -0.120 -0.141 -0.126 -0.128 -0.079 -0.049  0.015  0.040  0.085  0.091  0.071  0.100  0.050  0.011 -0.058 -0.092 -0.124 -0.066 -0.002  0.016  0.059  0.022  0.032 -0.044  0.002 -0.087 -0.099 -0.067 -0.024  0.025  0.087  0.141  0.187  0.189  0.131  0.147  0.065  0.021  0.042  0.147  0.212  0.296  0.359  0.332  0.342  0.392  0.367  0.329  0.336  0.447  0.434  0.400  0.470  0.531  0.523  0.448  0.529  0.580  0.471  0.434  0.371  0.380  0.383  0.370  0.378  0.279  0.195  0.077 -0.027 -0.153 -0.167 -0.141 -0.069  0.047  0.126  0.153  0.177  0.261  0.255  0.192  0.207  0.053 -0.149 -0.143 -0.205 -0.221 -0.263 -0.243 -0.236 -0.216 -0.206 -0.134 -0.235 -0.064  0.145  0.231  0.263  0.345  0.501  0.532  0.450  0.544  0.638  0.633  0.638  0.752  0.798  0.947  1.000  0.883  0.827  0.869  0.797  0.682  0.673  0.637  0.673  0.694  0.654  0.677  0.589  0.569  0.409  0.371  0.172  0.007 -0.068 -0.165 -0.216 -0.148 -0.123 -0.079 -0.073  0.032  0.088 -0.091 -0.085 -0.055 -0.163  0.022  0.071  0.030 -0.002  0.023  0.027  0.012  0.015  0.018  0.006 -0.016 -0.061 -0.076 -0.085 -0.040 -0.015  0.019 -0.029 -0.011 -0.012  0.016  0.050  0.094  0.118  0.101  0.233  0.398  0.529  0.624  0.439  0.498  0.507  0.578  0.560  0.465  0.415  0.456  0.424  0.302  0.270  0.312  0.183  0.029  0.060 -0.002 -0.152 -0.172 -0.142 -0.226 -0.286 -0.195 -0.149 -0.179 -0.232 -0.151 -0.011 -0.080 -0.114 -0.140 -0.123 -0.008  0.124  0.277  0.448  0.511  0.623  0.572  0.631  0.543  0.556  0.431  0.279  0.160  0.139  0.143  0.182  0.213  0.243  0.260  0.223  0.348  0.425  0.452  0.491  0.510  0.540  0.445  0.449  0.307  0.207  0.065 -0.089 -0.182 -0.176 -0.251 -0.302 -0.259 -0.168 -0.103 -0.104 -0.078 -0.045 -0.126 -0.146 -0.291 -0.275 -0.203 -0.126 -0.159 -0.256 -0.260 -0.220 -0.193 -0.199 -0.182 -0.135 -0.098 -0.122 -0.078  0.004 -0.030  0.007  0.113  0.103  0.074  0.135  0.155  0.145  0.113  0.112  0.141  0.096  0.106  0.006 -0.147 -0.061 -0.122 -0.122 -0.100 -0.051  0.029  0.043  0.018  0.089  0.162  0.104  0.237  0.295  0.174  0.058  0.085  0.244  0.306  0.312  0.286  0.320  0.229  0.209  0.107  0.067 -0.021 -0.079 -0.075 -0.153 -0.224 -0.246 -0.214 -0.221 -0.222 -0.148 -0.121 -0.113 -0.111 -0.043 -0.018 -0.045 -0.030  0.049  0.036  0.019  0.090  0.122  0.089  0.127  0.090  0.075  0.072  0.040  0.042  0.033  0.034  0.019  0.003
 -0.349 -0.354 -0.345 -0.359 -0.340 -0.297 -0.294 -0.340 -0.334 -0.290 -0.304 -0.333 -0.266 -0.192 -0.129 -0.038  0.086  0.312  0.263  0.262  0.216  0.200  0.145  0.141  0.063  0.041 -0.024 -0.066 -0.064 -0.080 -0.084 -0.111 -0.126 -0.121 -0.125 -0.143 -0.104 -0.104 -0.074 -0.075 -0.022 -0.012  0.047  0.065  0.105  0.103  0.086  0.119  0.073  0.045 -0.029 -0.047 -0.088 -0.045 -0.002  0.036  0.093  0.065  0.068  0.025  0.033 -0.066 -0.065 -0.045 -0.005  0.045  0.102  0.159  0.200  0.193  0.139  0.157  0.079  0.036  0.058  0.163  0.231  0.318  0.382  0.356  0.331  0.380  0.383  0.338  0.352  0.471  0.448  0.410  0.482  0.518  0.541  0.512  0.563  0.603  0.541  0.508  0.441  0.454  0.442  0.422  0.419  0.314  0.225  0.101 -0.003 -0.120 -0.116 -0.087 -0.022  0.092  0.171  0.200  0.214  0.297  0.305  0.221  0.249  0.021 -0.186 -0.171 -0.226 -0.207 -0.262 -0.214 -0.216 -0.211 -0.162 -0.074 -0.192 -0.012  0.227  0.271  0.300  0.379  0.506  0.560  0.529  0.593  0.630  0.663  0.665  0.740  0.842  0.848  0.883  1.000  0.942  0.853  0.866  0.846  0.748  0.691  0.704  0.713  0.641  0.630  0.536  0.501  0.351  0.302  0.118 -0.043 -0.079 -0.184 -0.211 -0.117 -0.118 -0.087 -0.130 -0.045 -0.027 -0.185 -0.156 -0.073 -0.163  0.031  0.091  0.039 -0.002  0.014 -0.000 -0.028 -0.003  0.025  0.031  0.027 -0.019 -0.040 -0.043  0.015  0.039  0.071  0.027  0.031  0.007  0.008  0.013  0.049  0.074  0.069  0.191  0.291  0.426  0.512  0.390  0.449  0.476  0.492  0.443  0.331  0.274  0.336  0.302  0.160  0.142  0.211  0.069 -0.073 -0.021 -0.081 -0.221 -0.222 -0.188 -0.271 -0.323 -0.197 -0.159 -0.211 -0.252 -0.181 -0.026 -0.095 -0.145 -0.183 -0.169 -0.033  0.093  0.267  0.415  0.500  0.608  0.605  0.667  0.591  0.615  0.500  0.339  0.210  0.162  0.153  0.189  0.232  0.264  0.285  0.267  0.399  0.497  0.517  0.557  0.571  0.569  0.467  0.457  0.320  0.209  0.070 -0.080 -0.167 -0.192 -0.250 -0.300 -0.292 -0.202 -0.111 -0.104 -0.053 -0.033 -0.156 -0.145 -0.276 -0.258 -0.189 -0.118 -0.175 -0.262 -0.250 -0.212 -0.187 -0.172 -0.153 -0.104 -0.061 -0.079 -0.031  0.058  0.017  0.050  0.159  0.149  0.104  0.157  0.192  0.169  0.141  0.154  0.163  0.094  0.073  0.005 -0.045  0.026 -0.052 -0.055 -0.051 -0.013  0.061  0.104  0.076  0.129  0.206  0.158  0.281  0.342  0.223  0.138  0.170  0.296  0.313  0.348  0.319  0.350  0.259  0.231  0.131  0.094  0.010 -0.046 -0.048 -0.121 -0.194 -0.196 -0.169 -0.189 -0.178 -0.094 -0.082 -0.074 -0.062  0.000  0.022 -0.004  0.015  0.084  0.059  0.048  0.123  0.140  0.111  0.156  0.086  0.069  0.068  0.018  0.015  0.010  0.001 -0.008 -0.020
 -0.332 -0.336 -0.328 -0.347 -0.329 -0.289 -0.292 -0.343 -0.340 -0.300 -0.321 -0.352 -0.284 -0.208 -0.140 -0.038  0.082  0.301  0.254  0.253  0.201  0.182  0.125  0.118  0.039  0.015 -0.046 -0.091 -0.089 -0.100 -0.105 -0.134 -0.146 -0.140 -0.144 -0.161 -0.119 -0.117 -0.082 -0.081 -0.026 -0.022  0.033  0.047  0.085  0.080  0.065  0.104  0.059  0.033 -0.035 -0.044 -0.075 -0.032  0.017  0.063  0.112  0.085  0.084  0.034  0.024 -0.053 -0.056 -0.043 -0.011  0.035  0.091  0.143  0.187  0.177  0.120  0.135  0.060  0.014  0.047  0.142  0.205  0.281  0.342  0.317  0.296  0.342  0.345  0.301  0.321  0.425  0.393  0.356  0.433  0.472  0.493  0.474  0.543  0.589  0.524  0.507  0.433  0.453  0.426  0.411  0.392  0.287  0.192  0.075 -0.031 -0.141 -0.139 -0.105 -0.043  0.068  0.141  0.170  0.186  0.271  0.285  0.195  0.220  0.012 -0.200 -0.178 -0.219 -0.205 -0.264 -0.204 -0.191 -0.187 -0.152 -0.081 -0.199 -0.005  0.217  0.246  0.279  0.347  0.458  0.506  0.472  0.519  0.546  0.595  0.590  0.638  0.793  0.848  0.827  0.942  1.000  0.906  0.875  0.889  0.812  0.748  0.797  0.793  0.719  0.686  0.595  0.541  0.388  0.319  0.137 -0.045 -0.078 -0.198 -0.221 -0.110 -0.093 -0.052 -0.090  0.003 -0.015 -0.182 -0.155 -0.083 -0.178  0.024  0.090  0.042  0.005  0.043  0.035  0.020  0.039  0.057  0.056  0.045 -0.001 -0.042 -0.042  0.024  0.037  0.078  0.033  0.047  0.029  0.040  0.063  0.095  0.122  0.121  0.258  0.360  0.495  0.558  0.428  0.447  0.451  0.452  0.420  0.308  0.254  0.320  0.286  0.138  0.124  0.200  0.056 -0.091 -0.032 -0.086 -0.232 -0.236 -0.199 -0.282 -0.336 -0.206 -0.169 -0.228 -0.276 -0.198 -0.054 -0.127 -0.169 -0.227 -0.199 -0.060  0.075  0.261  0.414  0.516  0.628  0.654  0.723  0.667  0.690  0.582  0.388  0.230  0.176  0.167  0.209  0.255  0.297  0.315  0.303  0.445  0.547  0.568  0.584  0.592  0.563  0.464  0.431  0.290  0.170  0.031 -0.117 -0.189 -0.210 -0.257 -0.297 -0.297 -0.208 -0.114 -0.112 -0.077 -0.082 -0.208 -0.172 -0.293 -0.276 -0.226 -0.155 -0.201 -0.304 -0.288 -0.249 -0.227 -0.211 -0.184 -0.133 -0.097 -0.112 -0.060  0.032 -0.004  0.029  0.138  0.138  0.097  0.150  0.193  0.173  0.143  0.156  0.159  0.094  0.079 -0.008 -0.049  0.027 -0.039 -0.057 -0.056 -0.010  0.055  0.097  0.085  0.141  0.210  0.160  0.282  0.336  0.211  0.139  0.184  0.300  0.290  0.327  0.308  0.331  0.239  0.207  0.106  0.064 -0.016 -0.070 -0.070 -0.143 -0.211 -0.214 -0.190 -0.210 -0.197 -0.120 -0.107 -0.094 -0.081 -0.018  0.006 -0.019  0.002  0.071  0.047  0.037  0.114  0.131  0.102  0.144  0.078  0.064  0.069  0.015  0.015  0.012  0.005 -0.004 -0.015
 -0.276 -0.275 -0.269 -0.292 -0.269 -0.244 -0.258 -0.303 -0.293 -0.268 -0.304 -0.318 -0.256 -0.215 -0.156 -0.059  0.040  0.237  0.192  0.191  0.141  0.136  0.082  0.077  0.008 -0.011 -0.057 -0.099 -0.092 -0.094 -0.105 -0.133 -0.131 -0.127 -0.138 -0.147 -0.123 -0.127 -0.095 -0.092 -0.045 -0.045 -0.003  0.011  0.045  0.044  0.031  0.068  0.028  0.005 -0.040 -0.045 -0.059 -0.011  0.066  0.108  0.133  0.095  0.082  0.007 -0.012 -0.042 -0.052 -0.039 -0.018  0.013  0.062  0.100  0.143  0.141  0.090  0.103  0.038 -0.002  0.039  0.115  0.165  0.222  0.279  0.260  0.254  0.290  0.282  0.247  0.257  0.333  0.311  0.286  0.348  0.406  0.429  0.381  0.463  0.538  0.456  0.433  0.365  0.371  0.329  0.312  0.289  0.192  0.109  0.018 -0.071 -0.166 -0.175 -0.140 -0.082  0.015  0.067  0.092  0.127  0.203  0.211  0.143  0.142  0.003 -0.173 -0.171 -0.197 -0.203 -0.242 -0.198 -0.172 -0.163 -0.158 -0.112 -0.197 -0.015  0.149  0.181  0.213  0.270  0.371  0.396  0.331  0.383  0.424  0.453  0.457  0.516  0.674  0.869  0.869  0.853  0.906  1.000  0.934  0.844  0.868  0.769  0.806  0.783  0.719  0.694  0.594  0.535  0.379  0.307  0.123 -0.072 -0.132 -0.242 -0.279 -0.166 -0.140 -0.088 -0.095  0.035  0.019 -0.116 -0.103 -0.067 -0.160  0.023  0.091  0.046  0.007  0.043  0.041  0.038  0.046  0.054  0.045  0.026 -0.008 -0.043 -0.044  0.006  0.011  0.052  0.013  0.034  0.036  0.063  0.097  0.136  0.163  0.145  0.275  0.410  0.544  0.606  0.479  0.433  0.388  0.413  0.414  0.316  0.290  0.334  0.286  0.167  0.164  0.209  0.071 -0.056 -0.005 -0.062 -0.202 -0.207 -0.170 -0.252 -0.303 -0.181 -0.129 -0.177 -0.235 -0.175 -0.060 -0.139 -0.182 -0.231 -0.234 -0.112  0.018  0.191  0.359  0.456  0.577  0.585  0.670  0.626  0.655  0.554  0.361  0.199  0.163  0.150  0.194  0.239  0.270  0.290  0.274  0.405  0.488  0.506  0.509  0.504  0.473  0.377  0.340  0.195  0.080 -0.047 -0.173 -0.207 -0.201 -0.232 -0.253 -0.233 -0.143 -0.102 -0.115 -0.089 -0.097 -0.187 -0.156 -0.280 -0.259 -0.250 -0.182 -0.214 -0.327 -0.325 -0.290 -0.266 -0.264 -0.240 -0.198 -0.163 -0.175 -0.129 -0.044 -0.063 -0.034  0.066  0.077  0.051  0.105  0.142  0.146  0.109  0.105  0.114  0.072  0.078 -0.020 -0.124 -0.054 -0.102 -0.136 -0.131 -0.082 -0.021  0.009  0.006  0.067  0.127  0.081  0.202  0.250  0.141  0.071  0.126  0.245  0.228  0.250  0.234  0.250  0.164  0.142  0.055  0.017 -0.048 -0.093 -0.089 -0.155 -0.206 -0.220 -0.208 -0.217 -0.214 -0.161 -0.135 -0.123 -0.123 -0.063 -0.034 -0.058 -0.047  0.020  0.007 -0.004  0.058  0.087  0.085  0.122  0.087  0.090  0.091  0.045  0.053  0.048  0.047  0.027  0.013
 -0.285 -0.286 -0.284 -0.304 -0.288 -0.267 -0.272 -0.307 -0.304 -0.283 -0.298 -0.311 -0.268 -0.222 -0.146 -0.076  0.003  0.210  0.186  0.186  0.143  0.138  0.095  0.089  0.030  0.009 -0.033 -0.073 -0.076 -0.084 -0.094 -0.115 -0.115 -0.116 -0.123 -0.128 -0.098 -0.087 -0.047 -0.043  0.002 -0.009  0.023  0.032  0.059  0.055  0.046  0.081  0.051  0.037 -0.004 -0.002 -0.018  0.017  0.089  0.132  0.159  0.127  0.110  0.048  0.006 -0.013 -0.010 -0.001  0.014  0.040  0.078  0.109  0.146  0.141  0.098  0.110  0.053  0.013  0.049  0.116  0.159  0.205  0.258  0.251  0.232  0.256  0.260  0.233  0.240  0.304  0.283  0.264  0.312  0.354  0.403  0.367  0.425  0.503  0.449  0.419  0.355  0.349  0.300  0.279  0.255  0.170  0.096  0.023 -0.050 -0.130 -0.138 -0.108 -0.054  0.026  0.066  0.079  0.113  0.183  0.194  0.124  0.126 -0.015 -0.146 -0.143 -0.162 -0.156 -0.195 -0.153 -0.134 -0.142 -0.129 -0.086 -0.163  0.003  0.151  0.166  0.186  0.240  0.322  0.345  0.299  0.336  0.351  0.377  0.388  0.441  0.602  0.761  0.797  0.866  0.875  0.934  1.000  0.929  0.897  0.787  0.748  0.710  0.626  0.586  0.479  0.421  0.283  0.218  0.057 -0.118 -0.164 -0.261 -0.283 -0.173 -0.169 -0.127 -0.152 -0.022 -0.044 -0.134 -0.112 -0.066 -0.131  0.028  0.090  0.043 -0.003  0.017 -0.001 -0.010  0.011  0.039  0.044  0.040  0.017 -0.017 -0.010  0.037  0.036  0.070  0.046  0.054  0.046  0.052  0.056  0.091  0.121  0.104  0.201  0.302  0.426  0.484  0.398  0.350  0.308  0.325  0.318  0.237  0.215  0.245  0.200  0.101  0.097  0.131  0.010 -0.090 -0.045 -0.096 -0.207 -0.204 -0.173 -0.240 -0.277 -0.148 -0.099 -0.148 -0.194 -0.158 -0.052 -0.141 -0.192 -0.233 -0.259 -0.138 -0.036  0.132  0.275  0.371  0.487  0.513  0.606  0.567  0.613  0.527  0.360  0.207  0.167  0.145  0.184  0.229  0.255  0.277  0.270  0.383  0.459  0.469  0.472  0.456  0.414  0.316  0.281  0.148  0.040 -0.062 -0.170 -0.179 -0.175 -0.189 -0.205 -0.201 -0.120 -0.085 -0.092 -0.070 -0.079 -0.152 -0.106 -0.221 -0.204 -0.218 -0.160 -0.203 -0.295 -0.286 -0.265 -0.240 -0.219 -0.202 -0.175 -0.134 -0.136 -0.097 -0.023 -0.032 -0.006  0.082  0.093  0.067  0.110  0.145  0.149  0.119  0.115  0.119  0.071  0.067 -0.012 -0.088 -0.030 -0.083 -0.116 -0.122 -0.086 -0.030  0.014  0.006  0.051  0.112  0.080  0.181  0.231  0.147  0.097  0.148  0.242  0.207  0.235  0.218  0.228  0.156  0.134  0.065  0.033 -0.017 -0.056 -0.058 -0.114 -0.154 -0.167 -0.161 -0.169 -0.163 -0.117 -0.091 -0.078 -0.080 -0.029 -0.001 -0.023 -0.015  0.040  0.027  0.017  0.070  0.099  0.104  0.142  0.095  0.101  0.097  0.045  0.051  0.048  0.044  0.025  0.011
 -0.301 -0.304 -0.303 -0.322 -0.311 -0.289 -0.287 -0.320 -0.330 -0.304 -0.305 -0.327 -0.296 -0.225 -0.136 -0.074  0.002  0.228  0.209  0.207  0.162  0.146  0.106  0.095  0.034  0.009 -0.037 -0.076 -0.084 -0.094 -0.100 -0.119 -0.126 -0.127 -0.129 -0.136 -0.093 -0.073 -0.027 -0.025  0.026  0.010  0.043  0.048  0.071  0.063  0.056  0.093  0.067  0.057  0.009  0.015 -0.006  0.023  0.078  0.123  0.159  0.137  0.122  0.075  0.021 -0.006  0.009  0.014  0.029  0.057  0.093  0.123  0.157  0.144  0.099  0.108  0.052  0.008  0.041  0.108  0.147  0.192  0.241  0.238  0.214  0.233  0.246  0.220  0.236  0.296  0.265  0.247  0.298  0.321  0.375  0.368  0.419  0.482  0.451  0.435  0.368  0.370  0.316  0.298  0.268  0.188  0.109  0.040 -0.035 -0.112 -0.117 -0.091 -0.040  0.034  0.077  0.084  0.107  0.179  0.195  0.115  0.129 -0.024 -0.149 -0.127 -0.149 -0.131 -0.182 -0.131 -0.107 -0.132 -0.113 -0.074 -0.161  0.006  0.164  0.161  0.178  0.229  0.302  0.332  0.303  0.322  0.317  0.359  0.362  0.397  0.569  0.670  0.682  0.846  0.889  0.844  0.929  1.000  0.896  0.815  0.767  0.712  0.612  0.545  0.448  0.385  0.259  0.195  0.049 -0.118 -0.139 -0.241 -0.248 -0.132 -0.133 -0.097 -0.145 -0.030 -0.072 -0.167 -0.130 -0.074 -0.126  0.037  0.092  0.044 -0.004  0.021 -0.002 -0.012  0.017  0.055  0.065  0.067  0.042 -0.008  0.005  0.065  0.063  0.099  0.072  0.076  0.057  0.052  0.047  0.077  0.106  0.100  0.190  0.264  0.376  0.422  0.340  0.305  0.274  0.275  0.264  0.193  0.160  0.190  0.157  0.055  0.043  0.088 -0.022 -0.123 -0.077 -0.118 -0.220 -0.214 -0.186 -0.246 -0.280 -0.143 -0.106 -0.166 -0.201 -0.166 -0.056 -0.144 -0.192 -0.244 -0.253 -0.129 -0.039  0.136  0.261  0.360  0.467  0.526  0.615  0.590  0.640  0.565  0.386  0.223  0.176  0.154  0.195  0.241  0.275  0.293  0.297  0.409  0.491  0.498  0.492  0.476  0.414  0.320  0.276  0.155  0.045 -0.047 -0.154 -0.165 -0.173 -0.182 -0.199 -0.215 -0.142 -0.080 -0.080 -0.071 -0.093 -0.179 -0.114 -0.212 -0.199 -0.202 -0.148 -0.194 -0.279 -0.257 -0.237 -0.219 -0.186 -0.163 -0.138 -0.099 -0.098 -0.058  0.015  0.003  0.032  0.118  0.127  0.095  0.134  0.176  0.165  0.139  0.152  0.147  0.094  0.078  0.004 -0.034  0.027 -0.029 -0.061 -0.074 -0.043  0.005  0.061  0.054  0.091  0.151  0.124  0.215  0.262  0.177  0.144  0.191  0.263  0.213  0.251  0.238  0.243  0.175  0.144  0.079  0.041 -0.007 -0.045 -0.048 -0.102 -0.145 -0.151 -0.143 -0.155 -0.140 -0.092 -0.072 -0.054 -0.048 -0.002  0.024  0.005  0.017  0.067  0.048  0.041  0.100  0.122  0.116  0.160  0.094  0.093  0.093  0.033  0.034  0.035  0.029  0.017  0.006
 -0.290 -0.291 -0.288 -0.308 -0.289 -0.267 -0.270 -0.302 -0.303 -0.275 -0.292 -0.305 -0.270 -0.222 -0.152 -0.082  0.018  0.210  0.180  0.166  0.118  0.110  0.070  0.060  0.001 -0.021 -0.053 -0.092 -0.093 -0.091 -0.104 -0.124 -0.110 -0.110 -0.121 -0.116 -0.105 -0.097 -0.055 -0.041  0.002 -0.020  0.004  0.006  0.027  0.022  0.018  0.058  0.034  0.024 -0.001  0.010 -0.001  0.028  0.118  0.168  0.193  0.157  0.131  0.058  0.004  0.021  0.011  0.009  0.014  0.031  0.063  0.088  0.123  0.114  0.071  0.078  0.025 -0.011  0.036  0.087  0.117  0.152  0.202  0.197  0.181  0.210  0.218  0.191  0.207  0.254  0.221  0.208  0.262  0.300  0.346  0.331  0.397  0.471  0.429  0.419  0.350  0.358  0.297  0.276  0.235  0.150  0.070  0.007 -0.069 -0.145 -0.160 -0.129 -0.077 -0.006  0.028  0.038  0.071  0.143  0.153  0.091  0.066 -0.017 -0.132 -0.127 -0.133 -0.123 -0.167 -0.119 -0.080 -0.094 -0.085 -0.068 -0.155  0.007  0.119  0.110  0.137  0.181  0.244  0.263  0.213  0.238  0.256  0.283  0.284  0.323  0.508  0.666  0.673  0.748  0.812  0.868  0.897  0.896  1.000  0.883  0.834  0.773  0.674  0.607  0.506  0.428  0.297  0.215  0.072 -0.108 -0.147 -0.251 -0.266 -0.145 -0.130 -0.079 -0.109 -0.001 -0.043 -0.123 -0.078 -0.038 -0.111  0.031  0.101  0.058  0.019  0.054  0.032  0.026  0.039  0.059  0.058  0.046  0.021 -0.016 -0.011  0.044  0.047  0.093  0.041  0.056  0.055  0.067  0.083  0.128  0.157  0.155  0.257  0.329  0.451  0.480  0.414  0.302  0.214  0.217  0.241  0.165  0.145  0.171  0.125  0.038  0.042  0.071 -0.038 -0.122 -0.079 -0.121 -0.220 -0.211 -0.183 -0.245 -0.276 -0.145 -0.102 -0.157 -0.203 -0.163 -0.070 -0.147 -0.196 -0.250 -0.261 -0.144 -0.044  0.124  0.260  0.375  0.482  0.535  0.632  0.636  0.689  0.601  0.395  0.224  0.176  0.148  0.182  0.234  0.265  0.272  0.291  0.421  0.511  0.514  0.471  0.458  0.402  0.314  0.254  0.129  0.013 -0.080 -0.182 -0.192 -0.177 -0.187 -0.195 -0.184 -0.126 -0.086 -0.102 -0.096 -0.117 -0.188 -0.134 -0.229 -0.210 -0.228 -0.170 -0.194 -0.298 -0.287 -0.258 -0.242 -0.231 -0.199 -0.165 -0.133 -0.134 -0.089 -0.013 -0.025 -0.003  0.082  0.102  0.071  0.103  0.150  0.152  0.117  0.135  0.124  0.094  0.075  0.029 -0.047  0.010 -0.039 -0.086 -0.096 -0.062 -0.014  0.036  0.035  0.074  0.131  0.107  0.199  0.239  0.162  0.126  0.179  0.253  0.203  0.241  0.223  0.215  0.135  0.109  0.040  0.002 -0.045 -0.084 -0.084 -0.135 -0.155 -0.166 -0.165 -0.169 -0.158 -0.124 -0.103 -0.086 -0.086 -0.041 -0.012 -0.031 -0.025  0.025  0.015  0.006  0.051  0.082  0.091  0.133  0.088  0.098  0.100  0.043  0.050  0.051  0.045  0.024  0.017
 -0.342 -0.346 -0.344 -0.363 -0.344 -0.319 -0.313 -0.352 -0.354 -0.306 -0.326 -0.355 -0.306 -0.220 -0.182 -0.126  0.037  0.294  0.244  0.204  0.154  0.134  0.085  0.059 -0.012 -0.043 -0.081 -0.119 -0.111 -0.104 -0.121 -0.141 -0.121 -0.121 -0.134 -0.126 -0.113 -0.114 -0.079 -0.061 -0.015 -0.021  0.012  0.021  0.042  0.041  0.042  0.080  0.054  0.037  0.003  0.002 -0.013  0.018  0.088  0.117  0.160  0.127  0.104  0.021 -0.011 -0.005  0.001  0.020  0.034  0.058  0.096  0.124  0.158  0.139  0.088  0.080  0.016 -0.034  0.006  0.063  0.077  0.113  0.168  0.176  0.182  0.213  0.218  0.203  0.237  0.278  0.230  0.233  0.301  0.325  0.352  0.341  0.422  0.475  0.424  0.429  0.358  0.387  0.330  0.316  0.275  0.192  0.097  0.041 -0.051 -0.148 -0.184 -0.175 -0.110 -0.043  0.006 -0.002  0.023  0.110  0.109  0.045  0.010 -0.009 -0.119 -0.091 -0.109 -0.114 -0.166 -0.133 -0.082 -0.109 -0.112 -0.117 -0.217 -0.061  0.041  0.041  0.072  0.130  0.221  0.237  0.156  0.197  0.255  0.261  0.252  0.330  0.465  0.628  0.637  0.691  0.748  0.769  0.787  0.815  0.883  1.000  0.896  0.827  0.709  0.638  0.551  0.479  0.349  0.276  0.128 -0.053 -0.095 -0.206 -0.221 -0.106 -0.087 -0.036 -0.073  0.035  0.022 -0.082 -0.033 -0.013 -0.094  0.057  0.119  0.085  0.038  0.071  0.057  0.047  0.060  0.077  0.069  0.044  0.005 -0.045 -0.037  0.029  0.050  0.110  0.020  0.042  0.044  0.062  0.089  0.153  0.176  0.197  0.305  0.387  0.497  0.517  0.396  0.296  0.197  0.243  0.308  0.251  0.211  0.221  0.194  0.112  0.088  0.111  0.020 -0.085 -0.060 -0.084 -0.192 -0.202 -0.175 -0.227 -0.269 -0.151 -0.109 -0.154 -0.189 -0.130 -0.039 -0.120 -0.179 -0.223 -0.206 -0.081  0.002  0.174  0.310  0.421  0.524  0.578  0.669  0.676  0.738  0.642  0.418  0.250  0.210  0.185  0.213  0.261  0.286  0.267  0.288  0.425  0.528  0.540  0.487  0.486  0.444  0.359  0.296  0.175  0.049 -0.027 -0.144 -0.178 -0.145 -0.177 -0.189 -0.150 -0.104 -0.066 -0.087 -0.111 -0.112 -0.170 -0.140 -0.244 -0.236 -0.207 -0.145 -0.163 -0.260 -0.236 -0.195 -0.190 -0.185 -0.136 -0.101 -0.076 -0.078 -0.025  0.047  0.034  0.064  0.149  0.168  0.135  0.160  0.212  0.200  0.169  0.203  0.192  0.172  0.145  0.103 -0.026  0.060  0.008 -0.037 -0.045 -0.017  0.042  0.094  0.086  0.124  0.182  0.166  0.254  0.287  0.210  0.165  0.196  0.285  0.252  0.282  0.272  0.258  0.172  0.135  0.063  0.007 -0.048 -0.098 -0.092 -0.151 -0.170 -0.197 -0.182 -0.169 -0.151 -0.127 -0.097 -0.068 -0.067 -0.023  0.009 -0.006  0.003  0.057  0.051  0.038  0.087  0.127  0.131  0.178  0.133  0.127  0.127  0.068  0.067  0.068  0.067  0.050  0.040
 -0.315 -0.316 -0.309 -0.330 -0.304 -0.275 -0.279 -0.333 -0.332 -0.279 -0.320 -0.361 -0.294 -0.208 -0.196 -0.111  0.079  0.301  0.233  0.193  0.130  0.102  0.042  0.018 -0.060 -0.085 -0.126 -0.164 -0.140 -0.125 -0.136 -0.172 -0.158 -0.146 -0.161 -0.166 -0.148 -0.163 -0.138 -0.121 -0.075 -0.074 -0.033 -0.025  0.005  0.001 -0.004  0.039  0.003 -0.020 -0.058 -0.054 -0.061 -0.016  0.061  0.098  0.137  0.110  0.085  0.001 -0.023 -0.043 -0.057 -0.041 -0.026  0.003  0.049  0.085  0.126  0.105  0.045  0.040 -0.029 -0.074 -0.025  0.036  0.064  0.111  0.169  0.158  0.167  0.213  0.208  0.180  0.221  0.280  0.225  0.220  0.309  0.345  0.352  0.347  0.454  0.500  0.432  0.462  0.382  0.429  0.365  0.355  0.301  0.204  0.092  0.014 -0.093 -0.195 -0.219 -0.202 -0.146 -0.058  0.005  0.021  0.040  0.128  0.132  0.067  0.038  0.005 -0.177 -0.140 -0.161 -0.164 -0.218 -0.169 -0.114 -0.132 -0.133 -0.131 -0.263 -0.075  0.056  0.065  0.111  0.165  0.258  0.295  0.215  0.251  0.317  0.355  0.336  0.394  0.553  0.712  0.673  0.704  0.797  0.806  0.748  0.767  0.834  0.896  1.000  0.941  0.853  0.777  0.693  0.609  0.462  0.369  0.199 -0.007 -0.054 -0.180 -0.206 -0.083 -0.036  0.025  0.000  0.098  0.070 -0.079 -0.043 -0.016 -0.133  0.053  0.125  0.086  0.054  0.116  0.117  0.111  0.113  0.105  0.084  0.043 -0.015 -0.066 -0.072 -0.002  0.028  0.098 -0.005  0.031  0.041  0.079  0.139  0.205  0.216  0.249  0.401  0.502  0.630  0.644  0.499  0.393  0.280  0.320  0.387  0.298  0.250  0.291  0.260  0.139  0.121  0.175  0.056 -0.086 -0.040 -0.066 -0.214 -0.233 -0.188 -0.259 -0.320 -0.188 -0.139 -0.204 -0.255 -0.185 -0.066 -0.130 -0.182 -0.239 -0.195 -0.066  0.052  0.242  0.400  0.523  0.632  0.687  0.773  0.783  0.819  0.721  0.469  0.264  0.216  0.193  0.227  0.279  0.307  0.291  0.315  0.482  0.593  0.616  0.558  0.564  0.510  0.429  0.350  0.216  0.077 -0.026 -0.158 -0.215 -0.196 -0.233 -0.239 -0.206 -0.145 -0.085 -0.120 -0.135 -0.139 -0.231 -0.201 -0.312 -0.298 -0.241 -0.169 -0.180 -0.312 -0.290 -0.234 -0.232 -0.243 -0.183 -0.130 -0.119 -0.129 -0.064  0.019 -0.008  0.024  0.123  0.139  0.104  0.141  0.198  0.183  0.146  0.184  0.175  0.157  0.139  0.075 -0.041  0.055  0.011 -0.038 -0.038  0.006  0.060  0.101  0.109  0.160  0.208  0.176  0.285  0.308  0.201  0.144  0.197  0.299  0.248  0.283  0.284  0.265  0.164  0.118  0.025 -0.035 -0.102 -0.154 -0.146 -0.210 -0.243 -0.257 -0.240 -0.236 -0.216 -0.183 -0.164 -0.137 -0.127 -0.077 -0.049 -0.061 -0.043  0.016  0.005 -0.001  0.061  0.090  0.085  0.142  0.096  0.100  0.117  0.057  0.061  0.065  0.064  0.047  0.039
 -0.335 -0.337 -0.329 -0.352 -0.324 -0.289 -0.293 -0.352 -0.344 -0.287 -0.335 -0.379 -0.297 -0.214 -0.212 -0.111  0.109  0.330  0.262  0.221  0.153  0.122  0.056  0.032 -0.053 -0.080 -0.127 -0.169 -0.140 -0.128 -0.137 -0.177 -0.167 -0.154 -0.169 -0.179 -0.159 -0.177 -0.151 -0.132 -0.085 -0.076 -0.027 -0.017  0.016  0.012  0.006  0.051  0.009 -0.019 -0.065 -0.066 -0.074 -0.031  0.046  0.086  0.129  0.106  0.083 -0.001 -0.026 -0.059 -0.072 -0.053 -0.031  0.006  0.057  0.100  0.144  0.122  0.057  0.055 -0.021 -0.068 -0.022  0.049  0.081  0.138  0.194  0.176  0.192  0.241  0.230  0.199  0.245  0.317  0.256  0.247  0.347  0.387  0.383  0.386  0.507  0.543  0.471  0.514  0.427  0.486  0.419  0.408  0.353  0.249  0.129  0.041 -0.078 -0.194 -0.214 -0.196 -0.139 -0.039  0.036  0.057  0.070  0.163  0.171  0.101  0.067  0.015 -0.190 -0.157 -0.191 -0.192 -0.239 -0.200 -0.146 -0.160 -0.152 -0.137 -0.290 -0.091  0.064  0.091  0.142  0.210  0.317  0.362  0.272  0.313  0.388  0.427  0.401  0.454  0.609  0.748  0.694  0.713  0.793  0.783  0.710  0.712  0.773  0.827  0.941  1.000  0.941  0.867  0.785  0.697  0.543  0.438  0.253  0.034 -0.022 -0.160 -0.191 -0.075 -0.017  0.047  0.018  0.097  0.102 -0.049 -0.035 -0.006 -0.148  0.048  0.126  0.089  0.067  0.131  0.133  0.117  0.112  0.096  0.073  0.030 -0.032 -0.069 -0.090 -0.025  0.014  0.081 -0.023  0.015  0.024  0.066  0.137  0.215  0.218  0.284  0.464  0.561  0.702  0.705  0.552  0.457  0.332  0.368  0.436  0.332  0.278  0.330  0.300  0.160  0.141  0.207  0.076 -0.086 -0.032 -0.058 -0.228 -0.251 -0.200 -0.277 -0.349 -0.210 -0.156 -0.222 -0.273 -0.197 -0.054 -0.117 -0.169 -0.225 -0.169 -0.029  0.103  0.304  0.478  0.609  0.723  0.775  0.858  0.867  0.856  0.720  0.470  0.255  0.204  0.175  0.207  0.268  0.291  0.295  0.341  0.529  0.656  0.686  0.621  0.632  0.583  0.500  0.420  0.274  0.130  0.009 -0.139 -0.211 -0.192 -0.241 -0.252 -0.216 -0.149 -0.088 -0.117 -0.127 -0.121 -0.221 -0.205 -0.332 -0.315 -0.249 -0.168 -0.175 -0.315 -0.294 -0.229 -0.222 -0.237 -0.178 -0.116 -0.105 -0.123 -0.052  0.039  0.006  0.036  0.142  0.158  0.119  0.153  0.208  0.188  0.151  0.194  0.187  0.172  0.156  0.090 -0.036  0.070  0.026 -0.023 -0.019  0.031  0.089  0.128  0.136  0.193  0.241  0.202  0.317  0.344  0.224  0.155  0.214  0.331  0.281  0.317  0.322  0.305  0.198  0.148  0.045 -0.019 -0.097 -0.157 -0.147 -0.220 -0.260 -0.274 -0.249 -0.247 -0.228 -0.187 -0.167 -0.141 -0.129 -0.071 -0.045 -0.058 -0.035  0.028  0.014  0.010  0.077  0.101  0.080  0.144  0.092  0.095  0.110  0.049  0.052  0.058  0.057  0.040  0.031
 -0.280 -0.280 -0.271 -0.292 -0.263 -0.231 -0.239 -0.304 -0.294 -0.241 -0.294 -0.343 -0.258 -0.187 -0.201 -0.102  0.111  0.296  0.225  0.190  0.116  0.082  0.013 -0.007 -0.089 -0.105 -0.151 -0.189 -0.147 -0.130 -0.137 -0.186 -0.179 -0.161 -0.179 -0.198 -0.175 -0.203 -0.186 -0.169 -0.127 -0.113 -0.063 -0.053 -0.017 -0.022 -0.031  0.011 -0.033 -0.063 -0.108 -0.107 -0.107 -0.058  0.023  0.065  0.102  0.092  0.071 -0.010 -0.037 -0.084 -0.108 -0.095 -0.076 -0.038  0.015  0.059  0.105  0.081  0.015  0.015 -0.056 -0.094 -0.047  0.019  0.054  0.112  0.157  0.129  0.152  0.201  0.177  0.144  0.194  0.268  0.205  0.195  0.299  0.344  0.324  0.329  0.471  0.502  0.420  0.486  0.396  0.467  0.390  0.382  0.323  0.223  0.104  0.018 -0.100 -0.206 -0.213 -0.195 -0.154 -0.050  0.028  0.064  0.069  0.151  0.168  0.109  0.073  0.012 -0.208 -0.174 -0.216 -0.214 -0.249 -0.218 -0.166 -0.178 -0.180 -0.157 -0.315 -0.107  0.052  0.091  0.144  0.210  0.312  0.372  0.277  0.306  0.379  0.431  0.398  0.432  0.581  0.728  0.654  0.641  0.719  0.719  0.626  0.612  0.674  0.709  0.853  0.941  1.000  0.931  0.857  0.771  0.617  0.502  0.308  0.078  0.012 -0.125 -0.163 -0.061  0.015  0.082  0.061  0.135  0.153  0.005 -0.011  0.009 -0.147  0.052  0.125  0.087  0.077  0.149  0.157  0.144  0.131  0.102  0.073  0.023 -0.041 -0.073 -0.103 -0.049 -0.008  0.053 -0.039  0.004  0.019  0.069  0.157  0.245  0.235  0.323  0.525  0.631  0.778  0.769  0.602  0.511  0.366  0.406  0.477  0.363  0.319  0.381  0.343  0.195  0.185  0.257  0.115 -0.057  0.007 -0.020 -0.209 -0.234 -0.174 -0.261 -0.342 -0.195 -0.139 -0.217 -0.268 -0.206 -0.042 -0.104 -0.149 -0.201 -0.139 -0.008  0.137  0.334  0.524  0.652  0.767  0.808  0.869  0.866  0.798  0.653  0.398  0.193  0.146  0.125  0.163  0.219  0.242  0.266  0.303  0.507  0.622  0.670  0.614  0.632  0.577  0.502  0.421  0.271  0.135  0.007 -0.134 -0.211 -0.201 -0.246 -0.249 -0.221 -0.153 -0.091 -0.118 -0.124 -0.114 -0.216 -0.212 -0.337 -0.306 -0.246 -0.161 -0.159 -0.310 -0.297 -0.225 -0.221 -0.251 -0.191 -0.128 -0.128 -0.151 -0.079  0.009 -0.026  0.003  0.107  0.121  0.087  0.125  0.176  0.157  0.122  0.167  0.162  0.159  0.157  0.071 -0.063  0.048  0.019 -0.031 -0.020  0.039  0.087  0.111  0.133  0.198  0.231  0.185  0.301  0.318  0.187  0.117  0.186  0.307  0.247  0.275  0.290  0.269  0.165  0.112  0.009 -0.053 -0.131 -0.186 -0.177 -0.248 -0.293 -0.299 -0.275 -0.278 -0.260 -0.221 -0.205 -0.181 -0.165 -0.107 -0.088 -0.096 -0.068 -0.009 -0.025 -0.022  0.050  0.066  0.043  0.119  0.069  0.086  0.107  0.048  0.055  0.063  0.062  0.048  0.040
[truncated: 548,902 more chars]
