# Supplementary material for: Molecular Dynamics Simulations Provide Further Insights into the Allosteric Regulation of the Kinesin‑5 Motor Domain by Loop 5
Source: J Chem Inf Model. 2026 Mar 12;66(7):4101–15. doi: 10.1021/acs.jcim.5c02999 (PMC13080997; doi:10.1021/acs.jcim.5c02999)
Supplement: Supplementary file 2 [file ci5c02999_si_002.zip › Electronic_Supporting_Information/Clustering_Distance_and_Correlation_Matrices_for_SPM/ADP/ADP_wholetraj_distmat_c0.dat]

  0.000  3.839  6.584  9.042 11.804 14.081 16.248 15.972 15.617 17.415 18.515 18.208 18.921 20.654 21.169 21.531 23.224 24.652 25.740 26.718 28.783 30.758 33.543 36.154 38.977 41.752 44.717 47.349 49.091 52.558 53.161 51.279 53.041 56.072 55.164 54.435 51.337 49.541 46.233 44.196 41.129 39.787 37.212 35.653 33.854 33.051 32.021 31.156 32.819 35.137 37.347 39.923 42.813 43.614 46.309 48.539 49.471 48.247 47.058 44.787 43.972 43.263 40.608 37.788 35.173 32.553 30.315 29.149 27.768 30.170 32.936 35.416 38.351 41.202 41.730 38.994 39.743 38.687 37.350 35.576 34.414 34.003 32.621 30.890 30.273 30.867 30.243 27.634 27.894 29.527 27.822 26.574 28.747 29.312 27.198 28.267 27.414 28.920 28.898 30.498 31.465 33.190 35.276 36.019 38.409 41.639 44.049 44.929 41.996 41.129 39.258 41.275 41.779 38.546 38.152 41.036 42.648 45.773 47.061 49.783 50.967 51.065 51.686 51.001 49.674 47.831 45.928 44.123 43.323 44.576 43.697 43.811 42.189 39.494 36.639 37.930 39.950 37.871 35.693 37.813 38.719 35.916 35.070 37.487 37.089 34.049 34.483 37.025 35.465 33.422 35.899 35.203 37.239 36.743 38.241 37.928 39.016 39.492 40.261 41.390 41.902 42.833 42.270 44.701 45.571 43.635 44.903 43.700 45.611 45.758 46.295 46.428 49.038 51.734 53.942 54.497 55.177 53.666 50.965 50.699 48.551 46.035 45.211 42.170 41.321 38.795 37.946 38.488 36.768 34.329 32.927 33.075 34.353 36.850 39.478 41.519 44.723 46.391 44.033 43.430 41.674 43.275 42.504 42.520 43.278 43.822 42.228 45.103 45.703 43.505 45.662 47.974 45.901 45.226 48.547 49.419 47.089 48.429 51.581 50.802 49.252 52.032 54.163 52.454 52.538 55.855 56.449 54.487 54.361 51.474 49.672 46.793 45.561 45.510 43.697 40.606 40.425 38.228 38.174 36.316 35.822 34.848 34.236 34.695 33.893 34.113 32.274 32.996 32.186 33.609 34.635 33.491 34.804 34.997 33.348 33.253 31.130 31.682 30.608 31.790 32.014 33.477 34.793 35.868 38.173 38.566 41.236 42.004 40.337 43.295 43.815 41.543 42.821 45.471 46.681 47.193 48.876 50.684 51.893 50.643 50.990 49.965 49.285 47.708 46.022 44.992 43.596 42.000 40.896 39.886 38.321 36.781 35.974 34.992 33.259 32.140 31.589 30.335 28.794 28.101 27.470 26.212 25.066 24.867 24.852 26.529 28.143 30.165 31.063 33.057 33.410 36.340 37.270 38.024 38.962 37.131 34.497 35.642 36.088 33.243 31.975 31.258 29.922 28.856 27.429 25.831 24.785 26.071 26.186 27.704 28.844 30.826 32.922 34.404 37.364 39.360 42.494 43.328 46.190 47.202 48.401 45.223 43.888 43.200 41.875 40.018 38.825 38.281 36.657 34.785 34.298 33.521 31.601 30.411 30.197 28.974 27.172 27.177 26.853 27.557 29.237 29.575 31.253 33.306 34.041 34.371 34.939 35.852
  3.839  0.000  3.862  6.536  9.361 11.893 14.138 13.910 13.643 15.528 16.740 16.579 17.399 19.223 19.865 20.362 22.062 23.595 24.782 25.769 27.910 29.932 32.797 35.484 38.356 41.199 44.196 46.872 48.664 52.170 52.790 50.866 52.627 55.701 54.783 54.020 50.897 49.054 45.694 43.629 40.502 39.100 36.467 34.838 33.002 32.137 31.068 30.214 31.934 34.352 36.618 39.279 42.219 43.061 45.778 48.026 48.951 47.709 46.501 44.179 43.356 42.660 39.953 37.092 34.385 31.697 29.353 28.180 26.755 29.258 32.115 34.680 37.672 40.599 41.127 38.355 39.148 38.111 36.741 34.885 33.719 33.336 31.880 30.066 29.471 30.135 29.481 26.748 27.071 28.806 27.008 25.721 28.047 28.645 26.410 27.565 26.671 28.263 28.206 29.854 30.813 32.587 34.703 35.464 37.889 41.182 43.642 44.509 41.508 40.635 38.759 40.833 41.314 38.013 37.654 40.604 42.213 45.380 46.696 49.451 50.668 50.768 51.428 50.746 49.386 47.509 45.573 43.738 42.908 44.162 43.231 43.357 41.743 39.002 36.103 37.465 39.524 37.379 35.178 37.382 38.289 35.407 34.581 37.084 36.646 33.520 34.018 36.633 35.001 32.921 35.511 34.810 36.909 36.388 37.920 37.582 38.695 39.161 39.943 41.072 41.596 42.528 41.962 44.426 45.316 43.366 44.659 43.438 45.372 45.528 46.052 46.204 48.855 51.577 53.814 54.356 55.002 53.469 50.760 50.514 48.350 45.822 44.995 41.914 41.056 38.484 37.631 38.181 36.436 33.921 32.439 32.581 33.947 36.503 39.191 41.259 44.516 46.209 43.813 43.206 41.410 43.034 42.257 42.254 43.026 43.553 41.908 44.813 45.442 43.198 45.370 47.733 45.641 44.932 48.294 49.198 46.834 48.169 51.371 50.596 49.011 51.812 53.984 52.261 52.325 55.680 56.298 54.322 54.176 51.260 49.420 46.493 45.231 45.204 43.375 40.234 40.051 37.827 37.770 35.891 35.394 34.418 33.792 34.279 33.448 33.681 31.735 32.468 31.532 33.024 34.142 32.976 34.330 34.578 32.872 32.785 30.563 31.151 30.036 31.254 31.452 32.955 34.274 35.375 37.713 38.123 40.846 41.598 39.897 42.897 43.460 41.154 42.445 45.122 46.356 46.900 48.606 50.437 51.665 50.427 50.793 49.739 49.069 47.468 45.740 44.714 43.309 41.664 40.541 39.539 37.936 36.337 35.532 34.546 32.738 31.576 31.049 29.736 28.090 27.390 26.750 25.379 24.102 23.921 23.899 25.722 27.433 29.595 30.499 32.570 32.935 35.955 36.905 37.665 38.624 36.733 34.040 35.234 35.690 32.753 31.455 30.722 29.314 28.185 26.675 24.986 23.868 25.237 25.312 26.895 28.045 30.100 32.231 33.746 36.772 38.787 41.965 42.777 45.693 46.720 47.967 44.759 43.387 42.722 41.395 39.467 38.248 37.745 36.075 34.110 33.651 32.902 30.869 29.603 29.486 28.208 26.222 26.103 25.673 26.336 28.114 28.398 30.089 32.199 32.924 33.254 33.839 34.764
  6.584  3.862  0.000  3.854  6.761  9.261 11.703 11.653 11.404 13.342 14.735 14.778 15.621 17.491 18.333 18.885 20.514 22.156 23.455 24.460 26.687 28.756 31.708 34.466 37.393 40.300 43.334 46.054 47.887 51.433 52.069 50.112 51.876 54.989 54.068 53.278 50.131 48.252 44.844 42.761 39.571 38.115 35.413 33.724 31.837 30.932 29.832 28.962 30.757 33.271 35.612 38.356 41.356 42.250 45.001 47.270 48.185 46.929 45.720 43.358 42.529 41.837 39.067 36.165 33.355 30.579 28.105 26.890 25.402 28.008 30.960 33.608 36.661 39.660 40.195 37.383 38.225 37.203 35.818 33.879 32.692 32.347 30.841 28.929 28.337 29.080 28.433 25.580 25.935 27.805 25.958 24.595 27.072 27.770 25.426 26.637 25.627 27.262 27.154 28.835 29.790 31.610 33.760 34.546 37.014 40.372 42.874 43.729 40.664 39.780 37.895 40.027 40.493 37.124 36.801 39.825 41.431 44.640 46.000 48.799 50.061 50.169 50.888 50.225 48.828 46.927 44.944 43.064 42.210 43.439 42.447 42.569 40.967 38.169 35.231 36.666 38.781 36.580 34.359 36.663 37.590 34.644 33.853 36.474 36.013 32.813 33.404 36.119 34.437 32.353 35.076 34.352 36.492 35.893 37.413 37.002 38.103 38.526 39.296 40.409 40.932 41.856 41.281 43.779 44.692 42.727 44.045 42.811 44.773 44.950 45.463 45.651 48.343 51.100 53.369 53.888 54.472 52.898 50.183 49.962 47.788 45.258 44.430 41.310 40.452 37.841 37.005 37.586 35.829 33.199 31.607 31.720 33.209 35.818 38.580 40.666 43.985 45.712 43.275 42.684 40.848 42.511 41.757 41.740 42.552 43.045 41.328 44.249 44.899 42.595 44.769 47.182 45.065 44.308 47.707 48.643 46.236 47.559 50.809 50.038 48.413 51.231 53.443 51.705 51.749 55.139 55.782 53.789 53.627 50.674 48.797 45.827 44.534 44.529 42.680 39.487 39.306 37.058 37.014 35.123 34.654 33.701 33.112 33.677 32.878 33.190 31.178 31.958 30.926 32.474 33.629 32.428 33.838 34.147 32.359 32.228 29.863 30.405 29.195 30.402 30.551 32.073 33.392 34.507 36.881 37.305 40.086 40.831 39.106 42.154 42.759 40.434 41.759 44.467 45.697 46.262 47.996 49.854 51.080 49.855 50.247 49.163 48.489 46.858 45.099 44.084 42.657 40.963 39.835 38.838 37.184 35.532 34.743 33.741 31.851 30.668 30.167 28.774 27.030 26.359 25.690 24.185 22.812 22.675 22.610 24.597 26.407 28.685 29.587 31.735 32.091 35.210 36.180 36.936 37.914 35.957 33.203 34.451 34.917 31.882 30.553 29.806 28.323 27.127 25.540 23.763 22.571 24.015 24.063 25.703 26.875 29.010 31.179 32.736 35.826 37.871 41.097 41.898 44.871 45.926 47.209 43.969 42.578 41.941 40.589 38.597 37.378 36.903 35.168 33.132 32.726 31.976 29.825 28.532 28.514 27.142 24.998 24.818 24.251 24.898 26.803 27.044 28.772 30.909 31.653 31.998 32.599 33.560
  9.042  6.536  3.854  0.000  3.884  6.568  8.537  8.398  8.522 10.417 11.765 12.160 13.288 15.096 16.099 16.972 18.555 20.280 21.784 22.832 25.218 27.352 30.436 33.277 36.289 39.268 42.354 45.136 47.017 50.615 51.277 49.280 51.048 54.212 53.290 52.469 49.296 47.375 43.906 41.813 38.540 37.016 34.215 32.444 30.469 29.509 28.385 27.489 29.413 32.056 34.506 37.350 40.421 41.377 44.153 46.432 47.318 46.043 44.835 42.421 41.622 40.949 38.105 35.161 32.232 29.348 26.690 25.380 23.750 26.496 29.599 32.344 35.490 38.580 39.113 36.235 37.121 36.102 34.682 32.641 31.424 31.102 29.515 27.480 26.889 27.717 27.053 24.011 24.431 26.477 24.532 23.089 25.792 26.608 24.145 25.457 24.297 26.009 25.826 27.574 28.525 30.432 32.640 33.474 36.011 39.456 42.005 42.846 39.699 38.787 36.883 39.079 39.523 36.060 35.770 38.882 40.495 43.758 45.147 47.982 49.290 49.410 50.200 49.557 48.102 46.179 44.165 42.261 41.360 42.559 41.508 41.628 40.025 37.156 34.150 35.676 37.859 35.577 33.317 35.751 36.700 33.652 32.896 35.660 35.162 31.861 32.563 35.396 33.650 31.550 34.433 33.701 35.912 35.231 36.752 36.258 37.370 37.747 38.520 39.620 40.160 41.086 40.512 43.061 44.010 42.029 43.380 42.118 44.106 44.291 44.775 44.994 47.738 50.533 52.825 53.311 53.844 52.244 49.536 49.356 47.176 44.646 43.834 40.669 39.829 37.181 36.363 37.010 35.238 32.475 30.764 30.810 32.401 35.071 37.916 40.019 43.422 45.179 42.676 42.090 40.185 41.880 41.140 41.090 41.943 42.396 40.598 43.543 44.221 41.835 44.028 46.514 44.364 43.548 47.009 47.990 45.526 46.841 50.163 49.395 47.719 50.566 52.834 51.075 51.095 54.527 55.202 53.195 53.007 50.012 48.091 45.067 43.746 43.771 41.893 38.625 38.435 36.147 36.101 34.187 33.732 32.809 32.245 32.918 32.142 32.563 30.507 31.310 30.288 31.923 33.123 31.868 33.311 33.635 31.764 31.561 29.027 29.495 28.140 29.339 29.419 30.990 32.311 33.468 35.898 36.353 39.214 39.960 38.211 41.326 41.979 39.627 40.996 43.752 44.986 45.565 47.322 49.227 50.457 49.227 49.648 48.538 47.867 46.198 44.394 43.389 41.936 40.175 39.039 38.048 36.331 34.607 33.834 32.816 30.812 29.596 29.130 27.642 25.750 25.111 24.432 22.739 21.202 21.116 21.036 23.294 25.291 27.739 28.567 30.789 31.142 34.402 35.388 36.130 37.126 35.070 32.241 33.575 34.041 30.865 29.520 28.755 27.133 25.850 24.148 22.266 20.948 22.469 22.451 24.209 25.424 27.693 29.921 31.559 34.731 36.831 40.119 40.916 43.960 45.056 46.378 43.097 41.694 41.087 39.698 37.631 36.420 35.968 34.147 32.039 31.696 30.919 28.624 27.328 27.386 25.873 23.554 23.373 22.622 23.257 25.290 25.379 27.151 29.290 30.019 30.373 30.997 31.997
 11.804  9.361  6.761  3.884  0.000  3.849  5.901  6.708  7.276  8.922 10.569 11.572 12.688 14.367 15.712 16.780 18.106 19.870 21.521 22.592 25.043 27.177 30.308 33.174 36.212 39.222 42.316 45.133 47.043 50.659 51.339 49.322 51.078 54.269 53.350 52.506 49.328 47.381 43.885 41.792 38.483 36.903 34.051 32.210 30.190 29.165 28.046 27.184 29.187 31.914 34.411 37.312 40.408 41.404 44.185 46.474 47.352 46.068 44.850 42.391 41.597 40.949 38.075 35.131 32.144 29.233 26.480 25.147 23.442 26.221 29.387 32.170 35.347 38.482 38.993 36.094 37.003 36.010 34.556 32.462 31.267 30.963 29.312 27.231 26.680 27.555 26.863 23.750 24.231 26.346 24.355 22.913 25.706 26.553 24.066 25.414 24.188 25.920 25.710 27.483 28.435 30.378 32.607 33.465 36.026 39.505 42.073 42.901 39.715 38.788 36.886 39.107 39.528 36.027 35.762 38.906 40.508 43.781 45.189 48.048 49.383 49.506 50.335 49.690 48.205 46.237 44.200 42.278 41.351 42.552 41.471 41.609 40.018 37.132 34.108 35.680 37.876 35.547 33.283 35.769 36.704 33.609 32.890 35.693 35.156 31.828 32.583 35.426 33.636 31.554 34.469 33.758 36.002 35.319 36.854 36.344 37.467 37.837 38.616 39.716 40.262 41.190 40.613 43.184 44.141 42.141 43.505 42.238 44.239 44.430 44.909 45.140 47.900 50.710 53.026 53.498 53.966 52.335 49.632 49.473 47.295 44.770 43.946 40.760 39.900 37.222 36.414 37.050 35.284 32.484 30.693 30.730 32.417 35.119 38.002 40.122 43.547 45.331 42.817 42.241 40.312 42.018 41.272 41.208 42.059 42.494 40.672 43.627 44.326 41.923 44.122 46.636 44.481 43.648 47.129 48.129 45.652 46.966 50.311 49.549 47.860 50.718 53.005 51.243 51.258 54.709 55.398 53.384 53.197 50.174 48.241 45.195 43.864 43.898 41.999 38.699 38.505 36.199 36.151 34.224 33.771 32.855 32.296 32.991 32.214 32.645 30.557 31.311 30.230 31.794 32.972 31.785 33.285 33.670 31.812 31.628 29.066 29.518 28.132 29.326 29.383 30.972 32.296 33.470 35.925 36.394 39.289 40.032 38.274 41.413 42.084 39.722 41.112 43.884 45.121 45.702 47.467 49.417 50.645 49.429 49.861 48.714 48.034 46.357 44.534 43.523 42.055 40.274 39.132 38.129 36.389 34.647 33.869 32.826 30.789 29.565 29.083 27.546 25.617 24.982 24.241 22.473 20.881 20.756 20.625 22.991 25.067 27.621 28.479 30.727 31.100 34.411 35.415 36.179 37.193 35.109 32.236 33.587 34.071 30.846 29.467 28.694 27.047 25.724 23.934 21.975 20.636 22.245 22.215 24.017 25.254 27.584 29.824 31.496 34.694 36.808 40.114 40.891 43.972 45.088 46.440 43.147 41.734 41.149 39.752 37.647 36.442 36.008 34.154 32.013 31.704 30.920 28.569 27.279 27.364 25.793 23.423 23.248 22.450 23.022 25.089 25.072 26.864 28.922 29.581 29.927 30.529 31.490
 14.081 11.893  9.261  6.568  3.849  0.000  3.869  5.676  5.878  7.130  9.170 10.475 11.347 12.969 14.625 15.653 16.746 18.580 20.322 21.427 23.935 26.093 29.277 32.164 35.247 38.272 41.401 44.236 46.140 49.774 50.457 48.448 50.218 53.417 52.509 51.679 48.494 46.567 43.055 40.974 37.632 36.057 33.154 31.318 29.231 28.247 27.154 26.204 28.289 31.028 33.599 36.509 39.661 40.681 43.506 45.811 46.697 45.435 44.251 41.786 40.982 40.308 37.383 34.410 31.385 28.403 25.581 24.126 22.328 25.140 28.367 31.172 34.399 37.552 38.083 35.149 36.072 35.061 33.634 31.503 30.260 29.983 28.349 26.195 25.606 26.529 25.901 22.732 23.192 25.420 23.488 21.984 24.827 25.815 23.349 24.656 23.276 24.938 24.654 26.402 27.348 29.300 31.555 32.432 35.032 38.545 41.117 41.950 38.747 37.804 35.878 38.124 38.558 35.029 34.772 37.958 39.570 42.866 44.299 47.204 48.579 48.739 49.627 49.004 47.499 45.531 43.448 41.501 40.549 41.709 40.603 40.709 39.116 36.186 33.145 34.748 36.996 34.667 32.397 34.944 35.921 32.829 32.137 35.028 34.518 31.189 32.009 34.915 33.151 31.112 34.079 33.344 35.556 34.774 36.238 35.639 36.708 37.012 37.748 38.810 39.336 40.243 39.655 42.241 43.212 41.206 42.582 41.314 43.331 43.550 44.024 44.298 47.075 49.910 52.237 52.688 53.078 51.401 48.703 48.566 46.393 43.890 43.075 39.884 39.046 36.372 35.609 36.298 34.568 31.683 29.803 29.772 31.540 34.243 37.169 39.271 42.725 44.533 42.002 41.464 39.521 41.260 40.564 40.499 41.404 41.810 39.939 42.877 43.565 41.121 43.307 45.828 43.651 42.785 46.275 47.277 44.773 46.076 49.438 48.669 46.961 49.827 52.126 50.355 50.365 53.842 54.541 52.509 52.322 49.264 47.321 44.259 42.919 42.956 41.035 37.710 37.525 35.218 35.200 33.294 32.901 32.037 31.563 32.349 31.663 32.205 30.167 30.996 29.964 31.572 32.726 31.480 32.928 33.310 31.377 31.122 28.466 28.801 27.320 28.429 28.418 29.970 31.281 32.439 34.909 35.381 38.306 39.063 37.314 40.492 41.172 38.821 40.258 43.045 44.254 44.823 46.605 48.592 49.799 48.584 49.023 47.853 47.147 45.448 43.627 42.627 41.129 39.325 38.202 37.195 35.411 33.654 32.908 31.838 29.746 28.545 28.085 26.479 24.509 23.935 23.172 21.302 19.707 19.640 19.445 21.953 24.101 26.685 27.496 29.741 30.088 33.455 34.468 35.211 36.229 34.104 31.207 32.596 33.091 29.817 28.432 27.682 25.990 24.611 22.783 20.815 19.474 21.091 21.047 22.845 24.106 26.478 28.749 30.462 33.688 35.846 39.186 39.998 43.104 44.256 45.589 42.270 40.890 40.308 38.856 36.744 35.583 35.121 33.207 31.088 30.826 29.975 27.576 26.363 26.448 24.775 22.417 22.365 21.665 22.357 24.484 24.514 26.414 28.398 29.149 29.495 30.078 31.073
 16.248 14.138 11.703  8.537  5.901  3.869  0.000  3.864  5.659  5.877  7.054  9.277 10.553 11.566 13.287 14.910 15.861 17.660 19.591 20.706 23.311 25.490 28.734 31.652 34.765 37.826 40.964 43.834 45.783 49.441 50.145 48.098 49.855 53.088 52.175 51.308 48.114 46.146 42.605 40.525 37.147 35.520 32.575 30.673 28.541 27.484 26.414 25.503 27.663 30.468 33.075 36.038 39.203 40.258 43.073 45.363 46.206 44.929 43.730 41.239 40.476 39.843 36.894 33.921 30.852 27.848 24.961 23.469 21.570 24.437 27.742 30.586 33.846 37.051 37.562 34.603 35.558 34.574 33.108 30.906 29.678 29.420 27.704 25.480 24.932 25.923 25.257 21.964 22.522 24.866 22.858 21.356 24.363 25.395 22.895 24.311 22.852 24.555 24.190 25.971 26.881 28.885 31.151 32.054 34.672 38.224 40.827 41.636 38.380 37.429 35.516 37.801 38.197 34.616 34.401 37.630 39.221 42.536 43.984 46.879 48.279 48.429 49.374 48.747 47.194 45.216 43.143 41.200 40.217 41.348 40.197 40.319 38.747 35.792 32.728 34.405 36.673 34.277 32.005 34.638 35.597 32.434 31.793 34.753 34.186 30.806 31.715 34.657 32.825 30.803 33.863 33.163 35.442 34.635 36.120 35.480 36.579 36.855 37.608 38.655 39.206 40.110 39.535 42.142 43.139 41.146 42.549 41.263 43.281 43.492 43.923 44.210 47.018 49.857 52.187 52.609 52.965 51.292 48.623 48.534 46.378 43.896 43.114 39.911 39.106 36.432 35.684 36.429 34.694 31.742 29.815 29.718 31.516 34.232 37.192 39.284 42.788 44.593 42.013 41.469 39.465 41.198 40.494 40.383 41.287 41.652 39.733 42.676 43.401 40.911 43.096 45.681 43.502 42.587 46.109 47.161 44.628 45.909 49.320 48.572 46.823 49.692 52.040 50.265 50.242 53.729 54.462 52.430 52.208 49.134 47.156 44.076 42.717 42.788 40.868 37.505 37.316 34.998 34.963 33.056 32.658 31.833 31.354 32.212 31.513 32.110 30.053 30.821 29.822 31.470 32.689 31.444 32.924 33.297 31.352 31.056 28.328 28.623 27.043 28.137 28.057 29.647 30.931 32.123 34.607 35.101 38.064 38.798 37.028 40.225 40.955 38.585 40.032 42.836 44.074 44.668 46.433 48.446 49.676 48.460 48.925 47.742 47.065 45.346 43.479 42.499 41.009 39.149 38.010 37.036 35.231 33.404 32.663 31.626 29.461 28.209 27.805 26.182 24.084 23.518 22.835 20.843 19.059 19.084 18.990 21.702 23.987 26.654 27.358 29.600 29.948 33.403 34.395 35.111 36.143 33.938 31.018 32.487 32.965 29.600 28.243 27.486 25.670 24.238 22.349 20.327 18.873 20.499 20.361 22.247 23.510 25.964 28.244 29.996 33.254 35.422 38.777 39.559 42.700 43.866 45.241 41.914 40.513 39.960 38.513 36.350 35.180 34.755 32.811 30.636 30.398 29.568 27.090 25.844 25.983 24.267 21.777 21.659 20.897 21.596 23.758 23.613 25.493 27.409 28.067 28.395 28.993 29.962
 15.972 13.910 11.653  8.398  6.708  5.676  3.864  0.000  3.853  5.613  5.802  7.246  9.433 10.823 11.912 13.568 14.943 16.702 18.738 19.878 22.616 24.794 28.115 31.013 34.187 37.233 40.396 43.313 45.254 48.930 49.676 47.647 49.393 52.649 51.776 50.908 47.728 45.765 42.195 40.163 36.734 35.095 32.083 30.160 27.926 26.887 25.914 24.938 27.206 30.034 32.724 35.714 38.924 40.029 42.855 45.113 45.910 44.626 43.474 41.017 40.318 39.673 36.677 33.693 30.571 27.503 24.533 22.903 20.840 23.711 27.099 29.918 33.238 36.450 36.922 33.902 34.814 33.789 32.277 30.081 28.844 28.528 26.782 24.555 23.991 24.953 24.241 20.856 21.443 23.823 21.759 20.216 23.318 24.378 21.838 23.303 21.815 23.589 23.227 25.096 26.036 28.141 30.459 31.457 34.143 37.734 40.306 41.087 37.815 36.794 34.855 37.113 37.496 33.875 33.628 36.864 38.480 41.819 43.235 46.123 47.519 47.631 48.546 47.919 46.323 44.357 42.280 40.353 39.403 40.568 39.427 39.572 37.966 34.995 31.880 33.563 35.836 33.411 31.100 33.759 34.729 31.526 30.872 33.870 33.305 29.897 30.823 33.805 31.976 29.950 33.048 32.335 34.628 33.788 35.279 34.620 35.745 36.031 36.824 37.901 38.504 39.459 38.939 41.601 42.665 40.662 42.021 40.668 42.659 42.822 43.228 43.482 46.304 49.141 51.484 51.932 52.366 50.756 48.088 48.001 45.849 43.324 42.572 39.348 38.572 35.893 35.095 35.895 34.094 31.073 29.173 29.070 30.854 33.592 36.549 38.648 42.186 43.949 41.318 40.737 38.695 40.414 39.690 39.561 40.467 40.830 38.897 41.861 42.596 40.093 42.302 44.916 42.738 41.825 45.374 46.451 43.921 45.217 48.652 47.924 46.185 49.069 51.440 49.686 49.674 53.163 53.909 51.896 51.677 48.588 46.590 43.471 42.150 42.255 40.296 36.889 36.634 34.262 34.173 32.225 31.787 30.954 30.455 31.349 30.651 31.295 29.244 30.001 29.029 30.770 32.069 30.764 32.223 32.599 30.597 30.247 27.460 27.728 26.097 27.217 27.135 28.794 30.106 31.377 33.914 34.483 37.510 38.293 36.576 39.823 40.569 38.244 39.743 42.567 43.772 44.379 46.193 48.169 49.376 48.095 48.542 47.398 46.700 44.930 43.089 42.146 40.599 38.704 37.630 36.663 34.774 32.941 32.287 31.215 28.958 27.778 27.435 25.698 23.545 23.115 22.427 20.276 18.542 18.743 18.538 21.367 23.593 26.223 26.885 29.216 29.445 32.945 33.993 34.639 35.601 33.349 30.431 31.901 32.300 28.879 27.555 26.716 24.820 23.435 21.555 19.482 17.890 19.484 19.334 21.345 22.666 25.237 27.538 29.396 32.663 34.902 38.281 39.094 42.274 43.504 44.869 41.529 40.183 39.662 38.147 35.955 34.859 34.426 32.392 30.239 30.084 29.185 26.627 25.479 25.655 23.807 21.297 21.316 20.475 21.294 23.416 23.229 25.161 27.057 27.756 28.090 28.745 29.760
 15.617 13.643 11.404  8.522  7.276  5.878  5.659  3.853  0.000  3.879  5.611  5.966  7.354  9.662 11.096 12.117 13.404 15.343 17.336 18.572 21.367 23.608 26.967 29.848 33.072 36.080 39.289 42.195 44.063 47.740 48.474 46.508 48.292 51.521 50.675 49.876 46.708 44.818 41.259 39.257 35.819 34.271 31.243 29.431 27.151 26.281 25.332 24.169 26.440 29.179 31.926 34.861 38.135 39.237 42.117 44.402 45.249 43.988 42.907 40.475 39.758 39.046 35.999 32.960 29.838 26.680 23.714 21.933 19.826 22.710 26.109 28.888 32.252 35.410 35.923 32.864 33.718 32.596 31.148 29.021 27.680 27.320 25.694 23.472 22.761 23.659 23.063 19.697 20.113 22.520 20.596 18.931 21.950 23.149 20.674 22.010 20.388 22.061 21.677 23.534 24.532 26.653 29.030 30.068 32.817 36.424 38.949 39.761 36.528 35.467 33.459 35.684 36.135 32.523 32.202 35.441 37.122 40.475 41.880 44.811 46.195 46.353 47.245 46.650 45.092 43.179 41.040 39.114 38.167 39.337 38.242 38.328 36.663 33.654 30.510 32.134 34.462 32.109 29.751 32.400 33.463 30.316 29.611 32.660 32.204 28.832 29.735 32.788 31.078 29.073 32.175 31.379 33.579 32.608 33.991 33.244 34.289 34.525 35.274 36.337 36.923 37.885 37.376 40.065 41.162 39.151 40.473 39.094 41.082 41.250 41.664 41.933 44.766 47.630 49.988 50.454 50.887 49.253 46.567 46.469 44.307 41.774 41.045 37.834 37.107 34.467 33.701 34.592 32.832 29.757 27.846 27.665 29.401 32.102 35.061 37.121 40.667 42.417 39.770 39.196 37.170 38.917 38.255 38.157 39.132 39.506 37.562 40.509 41.186 38.665 40.879 43.453 41.244 40.346 43.890 44.929 42.394 43.712 47.129 46.380 44.661 47.562 49.912 48.159 48.179 51.687 52.420 50.400 50.208 47.091 45.111 41.972 40.682 40.776 38.777 35.355 35.077 32.688 32.618 30.672 30.285 29.481 29.078 30.049 29.481 30.270 28.334 29.260 28.407 30.302 31.608 30.137 31.482 31.779 29.651 29.152 26.266 26.389 24.678 25.711 25.611 27.230 28.575 29.836 32.408 32.992 36.047 36.897 35.237 38.533 39.246 36.970 38.519 41.364 42.514 43.064 44.911 46.892 48.046 46.737 47.172 46.064 45.314 43.503 41.711 40.790 39.179 37.280 36.277 35.297 33.331 31.534 30.964 29.838 27.522 26.441 26.149 24.309 22.151 21.862 21.182 18.912 17.311 17.723 17.411 20.328 22.480 24.966 25.553 27.886 27.987 31.498 32.591 33.164 34.065 31.797 28.894 30.356 30.717 27.286 25.982 25.137 23.230 21.867 20.036 18.022 16.419 17.954 17.841 19.841 21.240 23.842 26.204 28.120 31.398 33.716 37.129 38.045 41.218 42.493 43.775 40.403 39.147 38.600 36.987 34.841 33.828 33.311 31.205 29.153 29.036 28.009 25.445 24.435 24.572 22.596 20.194 20.444 19.755 20.747 23.010 23.088 25.166 27.124 27.994 28.353 29.026 30.099
 17.415 15.528 13.342 10.417  8.922  7.130  5.877  5.613  3.879  0.000  3.872  5.775  6.187  7.632 10.009 11.368 11.965 13.962 16.081 17.381 20.248 22.562 25.983 28.893 32.166 35.181 38.430 41.343 43.190 46.883 47.610 45.659 47.469 50.696 49.854 49.085 45.909 44.052 40.488 38.497 35.035 33.523 30.459 28.700 26.365 25.598 24.668 23.361 25.669 28.379 31.189 34.112 37.445 38.553 41.477 43.803 44.680 43.459 42.388 39.943 39.195 38.454 35.363 32.275 29.132 25.885 22.880 20.965 18.788 21.736 25.194 27.987 31.405 34.561 35.104 32.008 32.857 31.700 30.281 28.140 26.737 26.388 24.785 22.502 21.730 22.677 22.155 18.742 19.143 21.671 19.820 18.141 21.187 22.497 20.089 21.407 19.668 21.235 20.728 22.517 23.480 25.595 27.993 29.038 31.824 35.464 37.995 38.825 35.581 34.509 32.470 34.719 35.189 31.557 31.240 34.512 36.205 39.555 40.976 43.920 45.308 45.520 46.473 45.908 44.363 42.465 40.328 38.414 37.410 38.519 37.425 37.462 35.786 32.738 29.585 31.233 33.608 31.263 28.905 31.610 32.706 29.561 28.886 31.996 31.558 28.192 29.152 32.246 30.555 28.588 31.737 30.933 33.115 32.068 33.392 32.566 33.567 33.736 34.445 35.462 36.028 36.962 36.443 39.137 40.243 38.238 39.578 38.206 40.199 40.387 40.785 41.092 43.937 46.815 49.172 49.612 49.967 48.284 45.618 45.552 43.403 40.916 40.214 37.022 36.339 33.738 33.035 33.993 32.295 29.185 27.222 26.941 28.695 31.349 34.322 36.337 39.894 41.657 39.000 38.453 36.415 38.179 37.563 37.454 38.471 38.817 36.843 39.761 40.420 37.851 40.054 42.641 40.409 39.472 43.030 44.072 41.503 42.812 46.247 45.484 43.741 46.655 49.013 47.243 47.257 50.786 51.528 49.498 49.303 46.163 44.184 41.039 39.743 39.835 37.822 34.381 34.120 31.746 31.706 29.797 29.469 28.736 28.406 29.464 28.966 29.850 27.975 28.959 28.194 30.132 31.443 29.919 31.208 31.461 29.304 28.723 25.773 25.795 23.988 24.919 24.725 26.293 27.602 28.837 31.413 31.988 35.063 35.922 34.264 37.599 38.318 36.046 37.635 40.514 41.657 42.202 44.004 46.016 47.175 45.884 46.339 45.186 44.422 42.595 40.793 39.882 38.253 36.327 35.334 34.360 32.362 30.538 29.990 28.861 26.487 25.401 25.158 23.279 21.031 20.796 20.177 17.786 16.059 16.639 16.370 19.472 21.732 24.242 24.696 26.957 27.057 30.620 31.696 32.241 33.155 30.837 27.925 29.454 29.825 26.355 25.083 24.310 22.332 20.881 19.032 17.082 15.496 16.966 16.736 18.701 20.102 22.739 25.149 27.098 30.416 32.783 36.234 37.199 40.388 41.692 42.943 39.538 38.316 37.757 36.088 33.946 32.969 32.411 30.251 28.224 28.134 27.034 24.422 23.472 23.606 21.519 19.090 19.439 18.863 20.053 22.461 22.615 24.792 26.685 27.586 27.936 28.547 29.596
 18.515 16.740 14.735 11.765 10.569  9.170  7.054  5.802  5.611  3.872  0.000  3.869  5.716  6.127  7.639  9.931 10.938 12.730 15.068 16.446 19.445 21.849 25.360 28.336 31.659 34.716 38.009 40.940 42.804 46.530 47.254 45.282 47.114 50.360 49.503 48.730 45.524 43.653 40.061 38.049 34.554 33.045 29.952 28.198 25.840 25.098 24.126 22.750 25.086 27.821 30.672 33.616 36.980 38.082 41.009 43.328 44.185 42.964 41.856 39.413 38.702 37.993 34.875 31.750 28.577 25.269 22.211 20.223 17.967 21.045 24.591 27.446 30.921 34.114 34.689 31.558 32.429 31.244 29.829 27.649 26.175 25.826 24.222 21.853 21.006 22.004 21.510 17.936 18.336 21.023 19.133 17.356 20.555 21.969 19.503 20.867 19.010 20.601 20.013 21.837 22.802 24.963 27.405 28.459 31.284 34.965 37.534 38.380 35.101 34.032 31.965 34.259 34.742 31.062 30.746 34.077 35.787 39.183 40.619 43.561 44.977 45.196 46.183 45.637 44.052 42.162 40.077 38.172 37.135 38.201 37.076 37.082 35.394 32.289 29.087 30.778 33.213 30.843 28.442 31.224 32.356 29.160 28.488 31.673 31.235 27.822 28.824 31.984 30.278 28.295 31.514 30.694 32.906 31.814 33.128 32.253 33.249 33.381 34.078 35.077 35.639 36.565 36.035 38.743 39.856 37.849 39.225 37.850 39.865 40.057 40.443 40.770 43.630 46.533 48.862 49.271 49.659 47.993 45.331 45.272 43.113 40.624 39.930 36.710 36.046 33.434 32.751 33.751 32.054 28.898 26.906 26.564 28.317 30.992 34.013 36.032 39.644 41.411 38.719 38.183 36.119 37.903 37.307 37.190 38.247 38.578 36.562 39.478 40.140 37.501 39.722 42.352 40.088 39.106 42.709 43.777 41.161 42.461 45.942 45.172 43.385 46.314 48.703 46.909 46.899 50.430 51.180 49.132 48.910 45.762 43.769 40.629 39.315 39.406 37.394 33.918 33.676 31.281 31.255 29.342 29.037 28.334 28.028 29.157 28.677 29.613 27.730 28.672 27.897 29.857 31.198 29.681 30.992 31.236 29.083 28.474 25.451 25.423 23.506 24.407 24.157 25.742 27.053 28.298 30.903 31.471 34.578 35.439 33.756 37.118 37.849 35.558 37.172 40.068 41.234 41.828 43.614 45.601 46.780 45.462 45.923 44.766 44.023 42.187 40.351 39.436 37.809 35.852 34.837 33.868 31.862 29.991 29.432 28.310 25.890 24.768 24.539 22.629 20.298 20.079 19.467 16.978 15.155 15.802 15.547 18.766 21.107 23.682 24.127 26.450 26.554 30.194 31.247 31.788 32.727 30.354 27.404 29.002 29.379 25.828 24.563 23.809 21.709 20.169 18.272 16.279 14.594 16.036 15.759 17.837 19.290 22.017 24.495 26.481 29.863 32.262 35.759 36.741 39.950 41.257 42.513 39.078 37.844 37.271 35.588 33.426 32.433 31.863 29.676 27.621 27.527 26.407 23.739 22.781 22.921 20.767 18.248 18.589 17.963 19.268 21.734 21.826 24.071 25.928 26.838 27.197 27.795 28.848
 18.208 16.579 14.778 12.160 11.572 10.475  9.277  7.246  5.966  5.775  3.869  0.000  3.854  5.779  6.200  7.741  9.555 11.421 13.644 15.088 18.147 20.616 24.171 27.143 30.519 33.549 36.896 39.815 41.618 45.352 46.061 44.140 46.013 49.236 48.397 47.687 44.482 42.675 39.086 37.096 33.590 32.182 29.080 27.447 25.056 24.500 23.535 21.955 24.283 26.918 29.822 32.705 36.123 37.207 40.170 42.490 43.372 42.177 41.136 38.751 38.065 37.286 34.126 30.953 27.790 24.396 21.353 19.208 16.906 20.009 23.568 26.394 29.917 33.064 33.697 30.530 31.360 30.076 28.740 26.616 25.008 24.630 23.168 20.776 19.752 20.711 20.357 16.769 16.983 19.753 18.016 16.078 19.248 20.850 18.453 19.707 17.673 19.174 18.508 20.318 21.309 23.486 25.977 27.065 29.947 33.645 36.181 37.054 33.804 32.707 30.579 32.861 33.405 29.726 29.350 32.704 34.470 37.913 39.346 42.327 43.757 44.009 44.965 44.458 42.880 41.050 38.943 37.030 35.988 37.054 35.946 35.882 34.147 30.988 27.750 29.409 31.917 29.611 27.161 29.965 31.197 28.048 27.338 30.593 30.260 26.891 27.888 31.122 29.535 27.587 30.819 29.927 32.055 30.822 32.024 31.038 31.956 32.013 32.663 33.626 34.172 35.092 34.573 37.297 38.446 36.454 37.809 36.412 38.424 38.624 39.000 39.353 42.231 45.165 47.484 47.898 48.350 46.697 44.019 43.945 41.766 39.264 38.608 35.400 34.809 32.247 31.607 32.715 31.057 27.843 25.864 25.421 27.098 29.719 32.743 34.710 38.347 40.082 37.356 36.829 34.770 36.573 36.047 35.944 37.082 37.406 35.347 38.237 38.857 36.173 38.392 41.004 38.713 37.714 41.320 42.375 39.740 41.041 44.521 43.745 41.952 44.886 47.278 45.483 45.475 49.016 49.765 47.700 47.480 44.312 42.321 39.169 37.871 37.964 35.938 32.448 32.193 29.791 29.787 27.898 27.654 27.012 26.810 28.051 27.702 28.793 27.025 28.038 27.363 29.463 30.830 29.189 30.409 30.616 28.367 27.611 24.482 24.287 22.232 23.025 22.712 24.255 25.571 26.806 29.433 30.014 33.147 34.058 32.420 35.821 36.532 34.286 35.949 38.853 39.966 40.533 42.386 44.338 45.474 44.096 44.539 43.450 42.683 40.805 38.999 38.117 36.449 34.469 33.510 32.556 30.487 28.620 28.144 27.008 24.521 23.471 23.317 21.340 18.979 18.889 18.332 15.768 14.081 14.950 14.682 17.899 20.159 22.547 22.924 25.307 25.273 28.932 29.985 30.434 31.325 28.913 25.994 27.628 27.953 24.371 23.178 22.443 20.243 18.703 16.928 15.046 13.247 14.513 14.228 16.323 17.833 20.597 23.136 25.173 28.575 31.046 34.581 35.662 38.862 40.204 41.383 37.920 36.764 36.165 34.396 32.272 31.352 30.708 28.454 26.488 26.431 25.197 22.519 21.696 21.805 19.536 17.112 17.684 17.184 18.697 21.238 21.578 23.992 25.931 27.035 27.452 28.072 29.225
 18.921 17.399 15.621 13.288 12.688 11.347 10.553  9.433  7.354  6.187  5.716  3.854  0.000  3.866  5.604  6.165  7.234  9.442 11.654 13.218 16.349 18.914 22.519 25.500 28.930 31.937 35.343 38.235 39.962 43.700 44.377 42.515 44.442 47.629 46.803 46.175 42.964 41.250 37.683 35.718 32.212 30.919 27.809 26.334 23.909 23.595 22.636 20.794 23.111 25.619 28.589 31.393 34.880 35.955 38.979 41.343 42.299 41.152 40.190 37.838 37.130 36.256 33.039 29.804 26.653 23.154 20.123 17.767 15.415 18.559 22.128 24.935 28.507 31.598 32.321 29.127 29.939 28.565 27.367 25.282 23.500 23.152 21.884 19.412 18.174 19.165 19.075 15.533 15.507 18.437 17.013 14.954 17.986 19.871 17.683 18.721 16.407 17.612 16.749 18.419 19.398 21.539 24.071 25.171 28.111 31.832 34.339 35.251 32.030 30.921 28.727 31.020 31.641 27.972 27.558 30.955 32.767 36.230 37.703 40.748 42.189 42.549 43.553 43.115 41.584 39.815 37.694 35.749 34.620 35.612 34.517 34.334 32.566 29.337 26.096 27.739 30.353 28.142 25.682 28.532 29.887 26.841 26.132 29.480 29.278 25.999 27.029 30.343 28.907 27.048 30.300 29.333 31.328 29.895 30.910 29.745 30.517 30.432 30.975 31.847 32.338 33.208 32.678 35.405 36.583 34.619 35.972 34.578 36.590 36.834 37.197 37.626 40.537 43.517 45.844 46.233 46.601 44.867 42.183 42.130 39.954 37.509 36.910 33.751 33.265 30.798 30.276 31.527 30.002 26.745 24.739 24.092 25.694 28.200 31.232 33.095 36.742 38.479 35.731 35.250 33.204 35.048 34.647 34.560 35.815 36.105 33.981 36.807 37.365 34.612 36.793 39.375 37.042 35.999 39.596 40.625 37.950 39.237 42.715 41.916 40.103 43.043 45.429 43.623 43.615 47.186 47.945 45.860 45.636 42.433 40.441 37.277 35.971 36.060 34.020 30.519 30.282 27.911 27.981 26.168 26.069 25.561 25.557 26.972 26.842 28.158 26.583 27.772 27.267 29.503 30.812 29.011 30.094 30.211 27.868 26.910 23.652 23.190 20.952 21.504 21.044 22.443 23.722 24.882 27.511 28.078 31.231 32.180 30.584 34.032 34.730 32.538 34.247 37.161 38.211 38.740 40.595 42.572 43.670 42.308 42.768 41.686 40.884 38.961 37.180 36.339 34.628 32.611 31.714 30.785 28.640 26.762 26.388 25.239 22.653 21.678 21.643 19.571 17.122 17.237 16.778 14.013 12.437 13.699 13.365 16.724 18.987 21.200 21.412 23.727 23.563 27.262 28.297 28.641 29.503 27.025 24.136 25.853 26.153 22.526 21.419 20.780 18.468 16.839 15.160 13.412 11.647 12.729 12.375 14.347 15.898 18.677 21.296 23.376 26.807 29.357 32.936 34.128 37.317 38.698 39.789 36.287 35.223 34.598 32.725 30.648 29.825 29.094 26.754 24.901 24.908 23.529 20.823 20.193 20.291 17.843 15.547 16.455 16.189 18.004 20.651 21.302 23.850 25.801 27.044 27.480 28.029 29.213
 20.654 19.223 17.491 15.096 14.367 12.969 11.566 10.823  9.662  7.632  6.127  5.779  3.866  0.000  3.873  5.676  5.701  7.672 10.155 11.790 15.058 17.706 21.382 24.382 27.862 30.867 34.315 37.211 38.914 42.668 43.342 41.496 43.450 46.635 45.816 45.219 41.991 40.318 36.753 34.811 31.286 30.043 26.909 25.518 23.061 22.893 21.948 19.940 22.266 24.711 27.744 30.520 34.052 35.132 38.185 40.562 41.527 40.410 39.460 37.112 36.434 35.554 32.290 29.020 25.860 22.285 19.242 16.723 14.287 17.488 21.098 23.903 27.522 30.596 31.365 28.141 28.948 27.524 26.384 24.299 22.408 22.070 20.883 18.337 16.960 18.014 18.061 14.464 14.362 17.472 16.176 14.086 17.147 19.189 17.122 18.137 15.683 16.746 15.676 17.253 18.159 20.311 22.861 23.986 26.966 30.717 33.226 34.146 30.912 29.789 27.566 29.887 30.524 26.833 26.424 29.863 31.683 35.151 36.642 39.688 41.153 41.574 42.666 42.279 40.742 38.990 36.951 35.013 33.794 34.681 33.576 33.317 31.539 28.260 25.007 26.688 29.366 27.170 24.706 27.636 29.036 26.007 25.335 28.759 28.590 25.337 26.433 29.797 28.406 26.603 29.909 28.931 30.900 29.365 30.301 29.026 29.751 29.570 30.073 30.877 31.363 32.203 31.686 34.419 35.629 33.703 35.073 33.671 35.664 35.912 36.229 36.702 39.634 42.623 44.933 45.272 45.568 43.813 41.169 41.171 39.037 36.659 36.125 33.004 32.612 30.226 29.786 31.143 29.685 26.393 24.377 23.565 25.139 27.551 30.574 32.353 36.026 37.747 34.961 34.508 32.424 34.268 33.923 33.804 35.115 35.357 33.179 35.957 36.505 33.673 35.833 38.450 36.094 34.980 38.603 39.660 36.941 38.198 41.713 40.917 39.060 42.002 44.414 42.599 42.565 46.135 46.918 44.837 44.584 41.373 39.364 36.211 34.897 35.005 32.963 29.438 29.214 26.860 26.949 25.193 25.165 24.772 24.856 26.407 26.364 27.805 26.324 27.554 27.138 29.431 30.759 28.916 29.932 30.012 27.663 26.597 23.253 22.646 20.249 20.652 20.041 21.385 22.596 23.742 26.368 26.940 30.121 31.069 29.491 32.968 33.690 31.531 33.299 36.246 37.289 37.829 39.630 41.616 42.701 41.339 41.823 40.727 39.935 37.979 36.182 35.382 33.658 31.584 30.713 29.827 27.640 25.703 25.389 24.274 21.590 20.614 20.698 18.588 15.982 16.232 15.897 12.942 11.233 12.810 12.527 16.095 18.483 20.673 20.739 22.969 22.753 26.510 27.493 27.756 28.613 26.039 23.181 25.013 25.275 21.586 20.600 20.032 17.556 15.850 14.268 12.668 10.844 11.686 11.050 12.992 14.534 17.385 20.056 22.189 25.654 28.259 31.874 33.120 36.319 37.734 38.795 35.267 34.248 33.626 31.693 29.613 28.844 28.082 25.672 23.856 23.922 22.467 19.693 19.180 19.304 16.706 14.404 15.464 15.280 17.339 20.001 20.681 23.307 25.165 26.431 26.863 27.316 28.456
 21.169 19.865 18.333 16.099 15.712 14.625 13.287 11.912 11.096 10.009  7.639  6.200  5.604  3.873  0.000  3.854  5.667  7.047  9.314 11.029 14.262 16.987 20.651 23.687 27.160 30.179 33.652 36.513 38.210 41.975 42.611 40.759 42.745 45.917 45.071 44.494 41.248 39.586 36.025 34.063 30.551 29.378 26.283 24.979 22.573 22.499 21.507 19.415 21.661 24.024 27.038 29.762 33.296 34.332 37.366 39.716 40.671 39.580 38.632 36.346 35.709 34.813 31.556 28.267 25.148 21.558 18.584 16.046 13.692 16.918 20.486 23.307 26.918 29.980 30.825 27.624 28.474 27.042 25.996 23.892 21.903 21.637 20.558 17.937 16.467 17.614 17.813 14.241 14.070 17.301 16.170 14.077 17.081 19.266 17.327 18.274 15.684 16.545 15.288 16.700 17.526 19.581 22.109 23.164 26.130 29.877 32.418 33.371 30.143 29.076 26.847 29.223 29.894 26.217 25.834 29.318 31.130 34.639 36.179 39.229 40.756 41.199 42.319 41.986 40.402 38.682 36.712 34.765 33.523 34.324 33.167 32.831 31.081 27.758 24.527 26.247 28.994 26.842 24.404 27.391 28.841 25.863 25.237 28.709 28.575 25.380 26.529 29.913 28.568 26.833 30.163 29.188 31.115 29.491 30.331 28.948 29.588 29.289 29.701 30.404 30.825 31.584 31.020 33.707 34.897 33.013 34.443 33.086 35.107 35.413 35.714 36.263 39.193 42.210 44.460 44.735 45.079 43.341 40.703 40.702 38.545 36.197 35.684 32.574 32.239 29.890 29.542 30.974 29.591 26.274 24.254 23.313 24.839 27.200 30.259 31.988 35.697 37.420 34.622 34.233 32.170 34.034 33.780 33.654 35.037 35.230 32.985 35.698 36.237 33.328 35.443 38.074 35.697 34.504 38.123 39.199 36.427 37.632 41.169 40.367 38.442 41.365 43.803 41.958 41.868 45.427 46.218 44.106 43.807 40.613 38.585 35.463 34.104 34.204 32.218 28.715 28.567 26.275 26.450 24.794 24.889 24.617 24.823 26.489 26.548 28.091 26.702 27.955 27.613 29.931 31.280 29.426 30.369 30.398 28.046 26.892 23.500 22.754 20.230 20.457 19.707 20.914 22.043 23.091 25.664 26.166 29.317 30.238 28.624 32.094 32.815 30.643 32.424 35.368 36.415 36.997 38.820 40.743 41.839 40.443 40.931 39.865 39.119 37.162 35.322 34.530 32.844 30.742 29.834 28.985 26.826 24.836 24.502 23.444 20.754 19.712 19.824 17.771 15.101 15.307 15.055 12.147 10.313 12.002 11.938 15.474 17.938 20.034 20.051 22.361 22.148 25.931 26.812 27.050 27.965 25.355 22.511 24.452 24.755 21.047 20.130 19.723 17.155 15.280 13.844 12.518 10.810 11.294 10.551 12.325 13.812 16.590 19.304 21.381 24.877 27.470 31.101 32.377 35.548 36.938 37.971 34.433 33.414 32.758 30.820 28.766 27.985 27.188 24.790 22.998 23.031 21.545 18.798 18.305 18.376 15.751 13.483 14.605 14.549 16.753 19.420 20.165 22.874 24.739 26.077 26.528 26.968 28.139
 21.531 20.362 18.885 16.972 16.780 15.653 14.910 13.568 12.117 11.368  9.931  7.741  6.165  5.676  3.854  0.000  3.877  5.795  7.545  9.212 12.474 15.271 18.960 21.969 25.486 28.453 31.977 34.811 36.424 40.187 40.810 39.027 41.054 44.191 43.379 42.882 39.643 38.082 34.548 32.647 29.134 28.103 25.014 23.919 21.507 21.745 20.785 18.399 20.587 22.758 25.841 28.459 32.055 33.093 36.174 38.533 39.542 38.490 37.657 35.451 34.842 33.830 30.519 27.194 24.100 20.417 17.498 14.721 12.359 15.554 19.064 21.809 25.448 28.418 29.351 26.134 26.941 25.407 24.518 22.496 20.319 20.080 19.257 16.608 14.884 16.043 16.535 13.102 12.662 16.003 15.244 13.111 15.923 18.355 16.715 17.497 14.709 15.242 13.689 14.884 15.604 17.612 20.140 21.234 24.252 28.014 30.503 31.460 28.266 27.171 24.894 27.268 27.995 24.338 23.924 27.437 29.281 32.817 34.390 37.503 39.078 39.587 40.729 40.476 38.883 37.241 35.264 33.263 32.002 32.730 31.570 31.117 29.347 25.966 22.746 24.459 27.290 25.239 22.821 25.844 27.394 24.555 23.956 27.505 27.494 24.431 25.625 29.056 27.876 26.270 29.602 28.589 30.383 28.567 29.219 27.646 28.159 27.697 28.022 28.610 29.010 29.717 29.193 31.876 33.143 31.343 32.738 31.354 33.325 33.659 33.896 34.519 37.494 40.525 42.792 43.047 43.357 41.604 38.973 39.012 36.879 34.595 34.196 31.177 31.015 28.822 28.591 30.208 28.938 25.565 23.577 22.419 23.839 26.012 29.015 30.579 34.287 35.946 33.094 32.730 30.652 32.503 32.363 32.209 33.686 33.811 31.484 34.118 34.625 31.661 33.710 36.326 33.944 32.688 36.280 37.366 34.577 35.736 39.274 38.495 36.549 39.445 41.902 40.082 39.968 43.543 44.370 42.252 41.927 38.697 36.643 33.496 32.137 32.283 30.301 26.799 26.637 24.400 24.616 23.079 23.312 23.230 23.623 25.496 25.761 27.539 26.375 27.764 27.633 30.117 31.488 29.469 30.257 30.231 27.749 26.359 22.861 21.839 19.111 19.060 18.090 19.140 20.159 21.149 23.687 24.217 27.396 28.338 26.798 30.309 31.053 28.981 30.833 33.778 34.706 35.266 37.185 39.074 40.082 38.665 39.179 38.196 37.436 35.388 33.579 32.894 31.167 28.980 28.176 27.425 25.163 23.120 22.971 21.978 19.138 18.182 18.553 16.462 13.642 14.132 14.184 11.175  9.495 11.749 11.800 15.233 17.597 19.330 19.110 21.352 20.906 24.682 25.501 25.534 26.369 23.651 20.939 23.003 23.189 19.453 18.778 18.467 15.704 13.830 12.771 11.833 10.087  9.996  8.930 10.471 11.885 14.647 17.401 19.531 23.030 25.707 29.368 30.767 33.923 35.376 36.315 32.753 31.857 31.204 29.145 27.122 26.483 25.619 23.100 21.440 21.599 19.970 17.163 16.935 17.066 14.249 12.126 13.704 13.872 16.382 19.063 20.181 23.030 24.926 26.459 26.953 27.376 28.641
 23.224 22.062 20.514 18.555 18.106 16.746 15.861 14.943 13.404 11.965 10.938  9.555  7.234  5.701  5.667  3.877  0.000  3.856  5.914  7.482 11.000 13.720 17.485 20.382 23.980 26.862 30.415 33.285 34.830 38.590 39.264 37.551 39.569 42.703 41.972 41.521 38.324 36.852 33.334 31.556 28.016 27.040 23.892 22.913 20.379 20.866 20.089 17.469 19.744 21.791 24.994 27.560 31.219 32.342 35.466 37.824 38.854 37.830 37.104 34.914 34.359 33.300 29.913 26.601 23.494 19.753 16.818 13.746 11.140 14.170 17.706 20.308 24.011 26.898 27.815 24.532 25.248 23.623 22.784 20.826 18.542 18.268 17.569 14.900 12.981 14.165 14.862 11.497 10.934 14.461 14.020 12.014 14.704 17.300 16.000 16.735 13.859 14.123 12.218 13.217 13.765 15.870 18.413 19.682 22.781 26.573 28.964 29.860 26.669 25.456 23.151 25.480 26.184 22.499 22.074 25.598 27.444 30.955 32.537 35.666 37.238 37.797 39.006 38.811 37.228 35.617 33.665 31.648 30.309 30.961 29.826 29.319 27.522 24.114 20.885 22.640 25.501 23.466 21.084 24.187 25.761 22.991 22.484 26.102 26.129 23.170 24.475 27.917 26.826 25.376 28.733 27.746 29.473 27.517 28.044 26.315 26.785 26.197 26.517 27.026 27.492 28.206 27.797 30.522 31.916 30.196 31.518 30.053 31.917 32.203 32.328 32.969 36.006 39.010 41.327 41.565 41.743 39.979 37.410 37.559 35.529 33.347 33.103 30.196 30.224 28.210 28.070 29.866 28.684 25.288 23.330 21.949 23.286 25.248 28.148 29.528 33.217 34.781 31.856 31.466 29.304 31.090 30.996 30.753 32.258 32.291 29.901 32.468 32.987 29.978 31.969 34.621 32.266 30.950 34.536 35.673 32.891 34.014 37.574 36.851 34.906 37.782 40.274 38.513 38.395 41.974 42.862 40.793 40.453 37.188 35.098 31.908 30.594 30.837 28.813 25.274 25.019 22.799 22.954 21.506 21.794 21.911 22.410 24.484 24.878 26.860 25.879 27.365 27.441 30.053 31.467 29.339 30.026 29.928 27.389 25.789 22.210 20.968 18.054 17.763 16.533 17.518 18.394 19.443 21.983 22.646 25.909 26.886 25.487 29.048 29.855 27.931 29.881 32.842 33.663 34.180 36.084 38.006 38.923 37.519 38.076 37.130 36.342 34.186 32.425 31.875 30.073 27.782 27.136 26.486 24.074 21.985 22.084 21.128 18.084 17.288 17.950 15.745 12.748 13.672 13.953 10.673  9.194 11.929 11.917 15.464 17.792 19.313 18.821 20.864 20.186 23.975 24.783 24.588 25.292 22.419 19.860 22.036 22.043 18.256 17.863 17.577 14.595 12.806 12.054 11.440  9.691  9.040  7.325  8.667  9.987 12.950 15.679 18.010 21.456 24.260 27.929 29.416 32.604 34.184 35.064 31.498 30.757 30.183 27.984 25.944 25.519 24.642 21.942 20.424 20.817 19.050 16.126 16.267 16.527 13.474 11.561 13.504 13.719 16.439 18.990 20.190 23.090 24.846 26.423 26.897 27.240 28.480
 24.652 23.595 22.156 20.280 19.870 18.580 17.660 16.702 15.343 13.962 12.730 11.421  9.442  7.672  7.047  5.795  3.856  0.000  3.873  6.678 10.197 13.298 17.029 19.915 23.551 26.331 29.999 32.738 34.080 37.832 38.377 36.801 38.979 41.998 41.240 40.988 37.772 36.484 33.053 31.267 27.813 27.148 24.127 23.509 21.094 21.948 21.091 18.184 20.188 21.875 25.023 27.337 31.027 31.974 35.136 37.525 38.637 37.744 37.120 35.012 34.465 33.268 29.871 26.453 23.535 19.731 17.094 13.905 11.617 14.582 17.903 20.386 24.075 26.770 27.894 24.621 25.225 23.343 22.781 21.072 18.440 18.067 17.864 15.310 12.831 13.757 14.946 11.827 10.448 14.001 14.043 11.616 13.847 16.855 15.694 15.915 12.663 12.424 10.391 11.224 12.068 14.090 16.895 18.116 21.374 25.162 27.500 28.619 25.585 24.393 21.835 24.128 25.140 21.549 20.859 24.405 26.479 30.030 31.536 34.742 36.405 37.168 38.431 38.435 36.884 35.404 33.596 31.634 30.112 30.607 29.585 28.794 26.843 23.297 20.013 21.513 24.601 22.881 20.344 23.361 25.258 22.692 21.969 25.634 25.993 23.159 24.267 27.827 27.045 25.555 28.803 27.575 29.040 26.848 27.094 25.197 25.376 24.633 24.713 25.150 25.441 26.106 25.588 28.330 29.681 27.887 29.224 27.796 29.752 30.125 30.372 31.099 34.060 37.167 39.336 39.498 39.753 37.934 35.335 35.409 33.305 31.112 30.826 27.906 27.972 26.017 25.995 27.907 26.854 23.431 21.442 19.845 21.166 23.037 25.975 27.328 31.059 32.692 29.818 29.591 27.557 29.513 29.638 29.580 31.328 31.461 29.121 31.591 31.869 28.738 30.777 33.301 30.765 29.439 33.064 34.050 31.143 32.332 35.866 34.978 33.002 35.968 38.375 36.493 36.432 40.020 40.793 38.684 38.432 35.186 33.219 30.072 28.816 28.891 26.776 23.214 23.050 20.794 21.153 19.737 20.292 20.463 21.298 23.469 24.196 26.363 25.618 27.326 27.513 30.201 31.472 29.202 29.739 29.466 26.861 25.070 21.416 19.853 16.829 16.218 14.950 15.652 16.684 17.552 20.216 20.741 24.010 25.170 23.830 27.468 28.082 26.209 28.313 31.328 32.114 32.537 34.392 36.325 37.235 35.717 36.158 35.129 34.240 32.115 30.436 29.809 27.902 25.696 25.126 24.346 21.856 19.907 20.064 18.936 15.848 15.289 15.942 13.517 10.567 11.923 12.158  8.667  7.674 10.820 10.626 14.071 16.203 17.432 16.754 18.707 17.877 21.676 22.505 22.257 22.938 20.080 17.469 19.671 19.721 15.916 15.541 15.437 12.394 10.383  9.857  9.797  8.352  7.067  5.496  6.574  8.505 11.476 14.602 16.941 20.472 23.426 27.176 28.932 31.995 33.550 34.194 30.544 29.947 29.172 26.813 25.021 24.666 23.474 20.758 19.575 19.833 17.702 14.986 15.461 15.342 11.983 10.623 13.061 13.852 16.918 19.555 21.015 24.003 25.723 27.424 27.900 28.171 29.400
 25.740 24.782 23.455 21.784 21.521 20.322 19.591 18.738 17.336 16.081 15.068 13.644 11.654 10.155  9.314  7.545  5.914  3.873  0.000  3.847  6.867 10.301 13.876 16.875 20.436 23.259 26.990 29.551 30.849 34.612 34.996 33.402 35.706 38.652 37.794 37.638 34.382 33.191 29.833 28.018 24.658 24.297 21.473 21.313 19.192 20.546 19.519 16.258 17.833 19.055 22.121 24.182 27.889 28.751 31.936 34.336 35.559 34.763 34.262 32.269 31.751 30.381 26.972 23.524 20.784 16.968 14.702 11.415  9.707 12.511 15.415 17.887 21.453 24.022 25.500 22.417 23.234 21.399 21.393 19.632 16.611 16.746 17.140 14.328 11.526 12.974 14.997 12.508 10.934 14.607 15.496 13.445 15.096 18.409 17.898 17.863 14.436 13.303 10.466  9.959  9.937 11.196 13.710 14.595 17.764 21.552 24.008 25.207 22.177 21.235 18.712 21.288 22.407 18.935 18.484 22.200 24.155 27.775 29.532 32.802 34.638 35.531 36.972 37.173 35.711 34.428 32.749 30.668 28.975 29.118 27.874 26.739 24.993 21.314 18.317 20.006 23.323 21.864 19.659 22.844 24.860 22.689 22.270 26.033 26.515 24.066 25.403 28.904 28.330 27.220 30.459 29.295 30.549 28.046 27.882 25.548 25.355 24.068 23.747 23.639 23.655 23.884 23.225 25.719 27.041 25.563 27.103 25.880 27.843 28.486 28.589 29.694 32.730 35.865 37.903 37.808 37.907 35.999 33.483 33.689 31.589 29.699 29.624 26.943 27.379 25.787 26.221 28.440 27.772 24.369 22.327 20.232 21.403 22.802 25.694 26.638 30.364 31.944 29.056 29.071 27.119 29.072 29.578 29.422 31.389 31.257 28.668 30.791 31.045 27.688 29.390 31.932 29.401 27.712 31.209 32.288 29.218 30.099 33.686 32.838 30.589 33.410 35.930 33.991 33.670 37.262 38.143 35.935 35.483 32.264 30.176 27.101 25.604 25.740 23.877 20.445 20.601 18.799 19.555 18.769 19.913 20.715 22.057 24.645 25.764 28.287 27.897 29.718 30.179 32.993 34.295 31.911 32.261 31.843 29.174 27.071 23.360 21.318 17.994 16.614 14.643 14.506 14.870 15.132 17.390 17.635 20.771 21.694 20.238 23.846 24.579 22.726 24.824 27.836 28.562 29.032 30.941 32.841 33.755 32.294 32.861 31.924 31.222 29.020 27.180 26.737 25.003 22.568 21.937 21.494 19.059 16.756 17.071 16.400 13.121 12.310 13.609 11.613  8.146  9.786 11.044  8.067  6.966 10.662 11.293 14.219 16.445 17.109 15.926 17.585 16.683 20.422 20.746 20.186 21.034 17.922 15.642 18.393 18.504 14.776 14.997 15.624 12.391  9.983 10.467 11.600 10.834  8.674  6.370  5.046  5.768  8.064 11.345 13.405 17.041 19.949 23.739 25.619 28.569 30.066 30.608 26.929 26.386 25.574 23.153 21.418 21.149 19.887 17.097 16.068 16.436 14.174 11.416 12.313 12.313  8.758  7.852 10.903 12.109 15.506 17.986 19.920 23.016 24.699 26.705 27.236 27.434 28.758
 26.718 25.769 24.460 22.832 22.592 21.427 20.706 19.878 18.572 17.381 16.446 15.088 13.218 11.790 11.029  9.212  7.482  6.678  3.847  0.000  3.862  6.758 10.515 13.496 17.089 20.006 23.653 26.373 27.900 31.688 32.272 30.531 32.625 35.722 34.970 34.596 31.399 30.081 26.636 25.001 21.498 20.920 17.934 17.730 15.509 17.081 16.287 12.849 14.607 15.865 19.173 21.409 25.168 26.398 29.602 31.929 33.041 32.154 31.706 29.678 29.334 28.026 24.493 21.257 18.301 14.515 12.005  8.369  6.341  8.775 11.684 14.155 17.758 20.439 21.841 18.799 19.849 18.343 18.429 16.340 13.379 14.077 14.434 11.273  8.804 11.140 13.351 11.323 10.517 14.221 15.388 14.228 15.922 19.000 19.034 19.464 16.354 15.225 11.879 10.789  9.410 10.397 12.078 13.119 15.989 19.801 22.261 22.986 19.677 18.694 16.645 19.406 20.001 16.429 16.619 20.394 21.859 25.464 27.486 30.640 32.549 33.274 34.818 34.979 33.479 32.222 30.587 28.346 26.580 26.575 24.997 23.963 22.596 19.021 16.349 18.648 21.771 20.050 18.407 21.902 23.528 21.442 21.657 25.422 25.552 23.364 25.214 28.475 27.726 27.098 30.475 29.720 31.130 28.633 28.484 25.970 25.943 24.413 24.232 23.810 24.074 24.151 23.814 26.159 27.741 26.736 28.219 26.916 28.528 29.063 28.688 29.874 33.133 36.085 38.226 38.020 37.937 36.159 33.889 34.451 32.625 31.041 31.380 29.005 29.834 28.567 29.075 31.497 30.848 27.465 25.600 23.384 24.294 25.360 27.991 28.540 32.184 33.454 30.372 30.237 28.022 29.586 30.042 29.427 31.207 30.625 27.727 29.639 30.273 26.871 28.196 31.022 28.829 26.815 30.155 31.645 28.685 29.172 32.882 32.431 30.032 32.555 35.365 33.684 33.055 36.588 37.815 35.717 34.965 31.756 29.373 26.230 24.575 25.236 23.663 20.359 20.387 18.983 19.500 19.191 20.305 21.637 22.888 25.797 26.801 29.471 29.169 30.819 31.506 34.384 35.934 33.620 33.995 33.615 31.029 28.779 25.073 22.975 19.422 17.835 15.255 15.013 14.474 14.781 16.475 17.030 20.152 20.618 19.239 22.702 23.998 22.358 24.324 27.176 27.677 28.360 30.410 32.243 33.112 31.813 32.685 32.024 31.622 29.168 27.160 27.213 25.690 22.821 22.300 22.500 20.065 17.285 18.020 18.043 14.571 13.513 15.610 14.169 10.467 11.981 14.038 11.520  9.933 13.559 14.769 17.592 19.973 20.477 19.081 20.501 19.431 23.018 23.027 22.018 22.727 19.287 17.631 20.678 20.413 16.776 17.698 18.314 14.788 12.851 13.929 15.120 13.926 11.456  8.264  6.352  4.585  6.368  8.721 10.899 14.364 17.168 20.866 22.494 25.648 27.354 28.153 24.607 24.088 23.759 21.372 19.173 19.198 18.494 15.389 14.053 15.209 13.418 10.025 11.219 12.353  9.114  7.710 10.577 11.007 14.321 16.213 18.125 21.253 22.727 24.780 25.322 25.466 26.828
 28.783 27.910 26.687 25.218 25.043 23.935 23.311 22.616 21.367 20.248 19.445 18.147 16.349 15.058 14.262 12.474 11.000 10.197  6.867  3.862  0.000  3.851  7.143 10.484 13.842 16.957 20.613 23.104 24.724 28.528 28.924 27.035 29.227 32.286 31.368 31.001 27.733 26.422 23.024 21.306 17.893 17.633 14.944 15.347 13.705 15.842 14.776 11.068 12.051 12.636 15.814 17.786 21.556 22.756 25.987 28.328 29.509 28.711 28.362 26.444 26.131 24.686 21.144 17.947 15.195 11.506  9.606  6.118  5.753  7.371  9.241 11.782 15.066 17.663 19.561 16.932 18.443 17.271 18.073 15.837 12.655 14.238 15.158 11.868  9.659 12.517 15.243 13.960 13.267 16.712 18.365 17.532 18.838 21.968 22.395 22.687 19.556 17.962 14.356 12.336 10.015  9.628 10.171 10.456 12.790 16.533 19.243 19.915 16.500 16.021 14.354 17.563 18.079 14.789 15.606 19.438 20.510 24.082 26.455 29.572 31.677 32.496 34.254 34.632 33.214 32.199 30.744 28.412 26.467 26.008 24.081 22.698 21.788 18.231 16.192 18.759 21.927 20.482 19.408 22.963 24.548 22.907 23.498 27.217 27.368 25.585 27.642 30.748 30.124 29.848 33.191 32.549 33.814 31.135 30.682 27.860 27.539 25.544 24.998 23.986 23.965 23.496 23.021 24.926 26.414 25.887 27.602 26.598 28.151 28.974 28.387 29.974 33.254 36.165 38.135 37.628 37.323 35.473 33.383 34.128 32.366 31.185 31.745 29.678 30.832 29.911 30.820 33.428 33.108 29.784 27.863 25.333 26.164 26.822 29.354 29.511 33.062 34.254 31.223 31.321 29.218 30.707 31.492 30.748 32.658 31.778 28.665 30.150 30.823 27.267 28.120 30.965 28.892 26.461 29.538 31.190 28.122 28.146 31.875 31.547 28.825 31.057 34.022 32.328 31.308 34.787 36.196 34.006 32.941 29.821 27.263 24.281 22.237 23.091 22.016 19.071 19.527 18.845 19.746 20.174 21.771 23.625 25.219 28.381 29.631 32.508 32.434 34.119 34.969 37.890 39.461 37.108 37.376 36.918 34.325 31.898 28.199 25.831 22.173 20.110 17.104 16.128 14.776 14.313 15.130 15.280 18.005 17.882 16.259 19.503 21.155 19.534 21.312 24.018 24.438 25.296 27.421 29.219 30.131 29.017 30.150 29.618 29.564 27.061 24.778 25.135 23.993 20.841 20.166 20.943 18.794 15.557 16.414 17.222 13.872 12.363 15.118 14.503 10.806 12.035 14.914 13.217 11.535 14.955 16.779 19.100 21.546 21.681 19.990 21.130 20.160 23.510 22.933 21.669 22.591 19.034 17.895 21.336 21.175 17.854 19.214 20.386 16.953 14.869 16.415 18.147 17.362 14.666 11.552  8.784  5.772  4.901  6.268  7.484 11.061 13.559 17.274 18.884 21.943 23.546 24.370 20.835 20.257 20.028 17.701 15.365 15.469 14.973 11.781 10.355 11.946 10.442  6.790  8.517 10.348  7.674  6.751  9.536 10.078 13.366 14.790 17.136 20.236 21.574 23.903 24.502 24.573 26.008
 30.758 29.932 28.756 27.352 27.177 26.093 25.490 24.794 23.608 22.562 21.849 20.616 18.914 17.706 16.987 15.271 13.720 13.298 10.301  6.758  3.851  0.000  3.871  6.980 10.431 13.577 17.124 19.848 21.685 25.490 26.184 24.203 26.110 29.335 28.635 28.052 24.923 23.553 20.087 18.773 15.199 14.732 11.827 12.407 10.668 13.376 12.873  9.013 10.090 10.377 13.861 15.907 19.679 21.385 24.581 26.770 27.802 26.931 26.739 24.852 24.808 23.441 19.813 17.059 14.214 10.917  9.074  5.751  5.584  4.889  5.788  7.967 11.286 13.913 15.740 13.192 14.968 14.229 15.286 12.824  9.779 12.146 13.199  9.944  8.503 11.846 14.586 14.091 14.008 17.055 18.938 18.855 20.024 22.841 23.758 24.347 21.556 19.998 16.235 14.010 10.910 10.304  9.648 10.232 11.928 15.443 17.909 17.887 14.213 13.592 12.685 15.905 15.707 12.463 14.100 17.759 18.190 21.625 24.240 27.162 29.312 29.956 31.803 32.167 30.734 29.800 28.438 26.000 24.000 23.333 21.073 19.774 19.347 16.056 14.604 17.686 20.486 18.886 18.511 22.182 23.335 21.927 23.110 26.684 26.542 25.137 27.581 30.374 29.674 29.879 33.236 32.956 34.287 31.634 31.163 28.227 28.053 25.888 25.512 24.256 24.531 24.000 23.949 25.712 27.500 27.418 28.932 27.791 28.908 29.540 28.469 30.055 33.487 36.153 38.215 37.640 37.166 35.510 33.717 34.807 33.385 32.495 33.459 31.708 33.203 32.581 33.480 36.252 35.916 32.639 30.932 28.344 28.910 29.283 31.512 31.316 34.723 35.574 32.395 32.314 29.992 31.064 31.783 30.617 32.316 31.012 27.670 28.872 29.900 26.389 26.814 29.886 28.218 25.519 28.350 30.404 27.542 27.164 30.942 31.055 28.275 30.149 33.368 32.013 30.730 34.079 35.838 33.848 32.519 29.459 26.644 23.633 21.560 23.022 22.229 19.523 19.716 19.429 19.987 20.836 22.319 24.584 26.062 29.434 30.594 33.578 33.634 35.179 36.263 39.225 40.983 38.683 38.926 38.479 35.980 33.426 29.796 27.399 23.654 21.482 18.132 17.146 15.062 14.733 14.874 15.481 18.066 17.509 16.246 19.174 21.399 20.233 21.876 24.306 24.366 25.389 27.599 29.259 30.034 29.079 30.478 30.281 30.463 27.710 25.417 26.321 25.318 21.860 21.483 22.817 20.645 17.259 18.608 19.833 16.467 15.141 18.283 17.857 14.302 15.621 18.650 17.000 15.337 18.716 20.590 22.916 25.324 25.324 23.488 24.423 23.207 26.362 25.675 24.003 24.637 20.922 20.376 23.847 23.275 20.131 21.991 23.009 19.436 17.838 19.713 21.416 20.310 17.428 13.986 11.289  7.648  6.200  4.979  6.102  8.811 11.134 14.604 15.933 19.269 21.259 22.326 19.040 18.688 19.156 16.831 13.997 14.752 14.983 11.516 10.051 12.719 11.848  8.235 10.251 12.864 10.833  9.962 12.064 11.836 14.581 15.106 17.218 20.156 21.060 23.345 23.926 23.894 25.280
 33.543 32.797 31.708 30.436 30.308 29.277 28.734 28.115 26.967 25.983 25.360 24.171 22.519 21.382 20.651 18.960 17.485 17.029 13.876 10.515  7.143  3.871  0.000  3.865  6.785 10.193 13.676 16.197 18.201 22.004 22.614 20.467 22.372 25.608 24.842 24.210 21.074 19.741 16.323 15.176 11.681 11.640  9.185 10.808  9.962 13.309 12.851  9.215  9.171  8.149 11.363 12.928 16.626 18.504 21.655 23.750 24.792 24.012 24.043 22.348 22.469 20.995 17.419 15.045 12.626 10.043  9.325  7.293  8.511  6.611  4.853  6.071  8.495 10.816 13.271 11.443 13.729 13.548 15.398 13.023 10.187 13.263 14.777 11.925 11.018 14.229 17.102 17.225 17.207 19.902 22.078 22.254 23.119 25.879 27.112 27.620 24.890 23.073 19.245 16.580 13.103 11.608  9.644  9.495  9.966 12.986 15.465 15.035 11.223 11.204 11.234 14.679 14.121 11.511 13.949 17.311 17.110 20.306 23.261 26.005 28.306 28.987 31.026 31.594 30.275 29.614 28.482 26.014 23.903 22.752 20.146 18.535 18.742 15.756 15.214 18.406 20.998 19.713 19.981 23.535 24.536 23.612 25.133 28.540 28.389 27.413 30.001 32.572 31.995 32.541 35.812 35.666 36.866 34.104 33.398 30.258 29.885 27.381 26.771 25.033 25.153 24.186 24.165 25.467 27.234 27.681 29.258 28.333 29.239 30.027 28.673 30.548 33.963 36.481 38.394 37.560 36.851 35.221 33.703 35.025 33.786 33.312 34.543 33.142 34.941 34.655 35.818 38.735 38.629 35.432 33.759 30.978 31.414 31.434 33.477 32.911 36.153 36.840 33.715 33.768 31.526 32.424 33.377 32.047 33.779 32.173 28.690 29.427 30.536 27.000 26.892 29.951 28.533 25.482 27.925 30.182 27.359 26.462 30.178 30.530 27.518 28.973 32.346 31.117 29.433 32.625 34.634 32.671 31.000 28.100 25.100 22.317 19.945 21.782 21.563 19.383 19.831 20.260 20.997 22.465 24.225 26.876 28.553 32.085 33.404 36.531 36.790 38.340 39.587 42.580 44.370 42.048 42.193 41.684 39.206 36.510 32.930 30.359 26.587 24.127 20.560 19.129 16.459 15.605 14.770 15.138 17.120 15.851 14.630 17.032 19.764 18.904 20.270 22.364 22.162 23.377 25.630 27.166 27.890 27.177 28.871 28.929 29.477 26.650 24.200 25.556 24.932 21.262 20.919 22.861 20.981 17.415 18.978 20.819 17.727 16.312 19.786 19.907 16.609 17.769 21.121 19.942 18.350 21.539 23.664 25.668 28.032 27.755 25.717 26.388 25.181 28.037 26.950 25.017 25.680 21.980 21.986 25.595 24.997 22.217 24.409 25.711 22.251 20.705 22.857 24.840 23.923 20.911 17.529 14.561 10.803  8.349  5.606  4.675  6.048  7.589 10.871 12.077 15.435 17.540 18.699 15.581 15.365 16.308 14.073 10.928 12.245 13.059  9.617  8.358 11.805 11.565  8.554 10.805 13.767 12.562 12.210 13.843 13.605 15.877 15.711 17.944 20.600 21.128 23.549 24.149 24.016 25.373
 36.154 35.484 34.466 33.277 33.174 32.164 31.652 31.013 29.848 28.893 28.336 27.143 25.500 24.382 23.687 21.969 20.382 19.915 16.875 13.496 10.484  6.980  3.865  0.000  3.826  6.620 10.188 13.004 14.907 18.691 19.690 17.757 19.400 22.708 22.375 21.768 18.945 17.951 14.729 14.475 11.212 11.411  9.236 11.343 10.518 14.270 14.633 11.375 11.383  9.835 12.686 13.726 17.096 19.285 22.241 24.066 25.000 24.292 24.663 23.193 23.614 22.182 18.762 16.985 14.944 13.041 12.619 10.871 11.624  8.824  6.187  4.712  6.222  7.548 10.093  8.510 10.681 10.743 13.228 11.316  8.752 12.113 14.122 12.063 11.572 14.355 17.227 18.181 18.263 20.365 22.865 23.513 23.982 26.497 28.217 28.747 26.315 24.395 20.576 17.756 13.983 12.397  9.651 10.025  9.910 12.265 13.959 12.687  8.861  8.371  9.412 12.456 11.151  9.008 12.164 15.019 14.153 17.088 20.226 22.768 25.130 25.762 27.907 28.576 27.317 26.852 25.920 23.433 21.245 19.743 16.959 15.183 15.861 13.292 13.605 16.911 19.067 17.973 18.918 22.293 23.011 22.564 24.465 27.609 27.406 26.933 29.667 31.925 31.510 32.470 35.590 35.646 36.716 33.912 33.042 29.785 29.412 26.731 26.201 24.233 24.610 23.639 24.092 25.289 27.394 28.210 29.447 28.340 28.760 29.316 27.527 29.370 32.841 35.078 37.033 36.146 35.294 33.895 32.694 34.328 33.467 33.277 34.905 33.860 35.993 36.047 37.195 40.277 40.200 37.109 35.706 32.859 32.972 32.653 34.328 33.390 36.416 36.741 33.542 33.453 31.099 31.609 32.581 30.946 32.550 30.605 27.014 27.356 28.660 25.225 24.657 27.788 26.759 23.511 25.618 28.178 25.614 24.347 28.012 28.776 25.803 26.892 30.433 29.583 27.739 30.749 33.054 31.375 29.543 26.741 23.582 20.803 18.636 21.049 20.987 19.108 19.192 19.991 20.402 22.277 23.980 26.981 28.652 32.325 33.694 36.949 37.467 38.980 40.501 43.541 45.409 43.076 43.089 42.516 40.125 37.262 33.807 31.134 27.377 24.756 21.015 19.491 16.313 15.566 14.119 15.010 16.794 15.390 14.969 17.016 20.031 19.885 21.308 23.133 22.443 23.608 25.832 27.159 27.604 26.924 28.712 29.132 29.729 26.656 24.451 26.312 25.636 21.843 22.034 24.294 22.272 18.894 21.006 22.907 19.809 18.897 22.561 22.580 19.514 21.048 24.342 23.072 21.789 25.092 27.019 29.004 31.157 30.638 28.422 28.809 27.252 29.852 28.798 26.451 26.695 22.964 23.543 27.027 25.998 23.503 26.133 27.288 23.829 22.778 25.275 27.335 26.275 23.063 19.613 16.665 12.862 10.423  6.774  6.121  4.927  6.289  8.817 10.142 13.629 16.397 17.414 14.691 15.250 16.794 14.364 11.314 13.628 14.653 11.220 10.846 14.558 14.279 11.801 14.370 17.184 15.970 15.959 17.666 17.371 19.451 18.921 20.889 23.303 23.408 25.678 26.209 25.969 27.169
 38.977 38.356 37.393 36.289 36.212 35.247 34.765 34.187 33.072 32.166 31.659 30.519 28.930 27.862 27.160 25.486 23.980 23.551 20.436 17.089 13.842 10.431  6.785  3.826  0.000  3.871  6.989  9.525 11.896 15.631 16.592 14.328 15.826 19.226 18.835 18.036 15.252 14.253 11.135 11.389  8.522  9.284  8.200 11.181 11.437 15.222 15.573 12.920 12.083  9.642 11.589 11.908 14.809 17.211 19.932 21.528 22.385 21.767 22.390 21.181 21.809 20.380 17.219 16.105 14.668 13.718 14.108 13.292 14.664 11.721  8.307  6.237  5.149  5.181  8.693  8.678 11.312 12.228 15.139 13.399 11.552 15.044 17.043 15.268 15.196 17.879 20.630 21.793 21.995 23.941 26.483 27.264 27.649 30.091 31.929 32.454 30.057 28.045 24.234 21.268 17.468 15.506 12.293 11.978 10.611 11.854 13.318 11.387  7.781  8.364 10.705 13.503 11.788 10.806 14.340 16.594 15.030 17.401 20.775 22.950 25.375 25.965 28.248 29.089 27.979 27.789 27.106 24.672 22.497 20.582 17.503 15.577 17.037 15.084 16.201 19.387 21.203 20.369 21.787 24.963 25.478 25.373 27.505 30.453 30.182 30.005 32.833 34.882 34.498 35.697 38.750 38.941 39.953 37.132 36.141 32.803 32.320 29.458 28.772 26.483 26.712 25.389 25.822 26.547 28.535 29.797 31.099 30.233 30.485 31.179 29.187 31.239 34.623 36.683 38.470 37.353 36.282 34.936 34.029 35.841 35.146 35.314 37.113 36.340 38.652 38.924 40.262 43.407 43.491 40.458 39.042 36.094 36.168 35.645 37.207 36.031 38.901 39.112 36.006 36.029 33.775 34.139 35.261 33.508 35.080 32.904 29.268 29.206 30.593 27.249 26.201 29.247 28.510 25.041 26.680 29.392 26.958 25.199 28.684 29.694 26.570 27.158 30.785 30.098 27.856 30.609 33.152 31.535 29.357 26.813 23.550 21.161 18.760 21.471 22.026 20.745 21.078 22.423 22.969 25.211 27.048 30.228 31.981 35.705 37.132 40.434 41.041 42.520 44.112 47.145 49.047 46.731 46.711 46.118 43.756 40.841 37.430 34.696 30.956 28.226 24.441 22.708 19.321 18.248 16.166 16.734 17.783 15.698 15.336 16.551 19.981 20.120 21.120 22.467 21.519 22.887 25.080 26.236 26.632 26.287 28.377 29.045 30.037 27.000 24.675 26.900 26.649 22.812 22.956 25.664 24.013 20.605 22.694 25.027 22.254 21.194 24.927 25.366 22.466 23.747 27.219 26.280 24.926 28.050 30.200 31.983 34.165 33.528 31.230 31.493 30.042 32.422 31.056 28.619 28.947 25.336 26.235 29.770 28.806 26.580 29.318 30.668 27.315 26.218 28.779 30.963 30.018 26.795 23.389 20.357 16.568 13.853 10.215  8.570  6.038  4.981  5.900  6.548 10.138 13.174 14.433 12.240 12.992 15.239 13.234 10.084 12.852 14.542 11.706 11.518 15.347 15.719 13.854 16.160 19.102 18.514 18.631 19.915 19.531 21.166 20.130 22.052 24.107 23.854 26.145 26.670 26.355 27.490
 41.752 41.199 40.300 39.268 39.222 38.272 37.826 37.233 36.080 35.181 34.716 33.549 31.937 30.867 30.179 28.453 26.862 26.331 23.259 20.006 16.957 13.577 10.193  6.620  3.871  0.000  3.869  6.667  8.574 12.281 13.722 11.964 13.188 16.540 16.757 16.217 13.979 13.748 11.341 12.693 10.705 11.829 11.279 14.185 14.328 18.089 18.912 16.439 15.774 13.300 14.852 14.618 16.976 19.326 21.733 23.023 23.817 23.386 24.342 23.435 24.257 22.859 19.996 19.269 18.201 17.494 17.957 17.009 18.059 14.932 11.672  8.795  7.011  4.604  7.777  8.552 10.361 11.329 14.754 13.866 12.400 15.542 17.942 16.938 16.918 19.030 21.756 23.498 23.596 25.028 27.838 28.871 28.844 31.109 33.322 33.747 31.579 29.431 25.716 22.647 18.813 16.797 13.296 13.328 11.691 12.055 12.390  9.553  6.699  6.840 10.193 12.100  9.779  9.974 13.673 15.093 12.878 14.671 18.147 20.024 22.509 23.149 25.553 26.606 25.639 25.744 25.356 23.018 20.811 18.468 15.405 13.145 15.114 13.825 15.798 18.706 20.053 19.642 21.576 24.383 24.730 25.173 27.484 30.118 29.932 30.239 33.050 34.820 34.690 36.196 39.028 39.312 40.111 37.232 36.023 32.598 32.021 29.004 28.312 25.806 26.187 24.835 25.666 26.232 28.476 30.062 31.021 30.036 29.833 30.340 27.994 30.030 33.362 35.124 36.871 35.678 34.463 33.348 32.782 34.857 34.529 34.993 37.132 36.721 39.318 39.921 41.271 44.544 44.700 41.804 40.633 37.629 37.413 36.560 37.766 36.245 38.857 38.741 35.649 35.600 33.346 33.385 34.591 32.651 34.153 31.731 28.103 27.584 29.029 25.850 24.321 27.277 26.913 23.315 24.495 27.407 25.266 23.124 26.432 27.817 24.777 24.934 28.646 28.343 25.962 28.455 31.254 29.950 27.645 25.276 21.953 19.704 17.624 20.790 21.503 20.621 20.658 22.360 22.682 25.272 27.098 30.524 32.327 36.114 37.651 41.057 41.937 43.426 45.257 48.320 50.231 47.884 47.704 47.024 44.737 41.676 38.413 35.567 31.909 29.032 25.209 23.353 19.697 18.652 16.109 17.016 17.749 15.693 16.174 17.002 20.443 21.280 22.378 23.479 22.079 23.283 25.349 26.256 26.328 25.980 28.069 29.078 30.057 26.852 24.869 27.503 27.177 23.363 24.024 26.904 25.153 22.050 24.556 26.845 24.131 23.538 27.357 27.685 25.038 26.645 30.028 29.039 28.006 31.227 33.175 34.896 36.846 35.960 33.507 33.493 31.752 33.849 32.526 29.758 29.708 26.179 27.568 30.922 29.626 27.739 30.798 32.058 28.807 28.103 30.935 33.225 32.255 28.888 25.536 22.506 18.815 16.138 12.353 11.070  7.671  6.663  5.855  6.851  9.733 13.345 14.072 12.508 14.218 16.693 14.520 12.031 15.356 16.823 14.128 14.694 18.420 18.519 17.011 19.630 22.315 21.599 22.051 23.553 23.307 24.995 23.933 25.756 27.694 27.225 29.390 29.845 29.459 30.458
 44.717 44.196 43.334 42.354 42.316 41.401 40.964 40.396 39.289 38.430 38.009 36.896 35.343 34.315 33.652 31.977 30.415 29.999 26.990 23.653 20.613 17.124 13.676 10.188  6.989  3.869  0.000  3.849  6.539  9.737 11.764  9.882 10.158 13.740 14.421 13.476 11.857 11.821 10.049 12.466 11.306 12.373 12.562 15.435 16.033 19.566 20.646 18.730 17.876 15.305 16.268 15.702 17.343 19.909 21.882 22.770 23.304 22.923 24.104 23.455 24.528 23.331 20.837 20.790 20.049 19.951 20.618 20.090 21.228 17.899 14.417 11.312  8.482  4.967  7.359  9.669 11.410 13.167 16.502 15.802 15.112 18.216 20.393 19.703 20.147 22.183 24.633 26.590 26.939 28.164 30.918 32.208 32.167 34.225 36.572 37.124 35.112 33.032 29.356 26.340 22.508 20.552 17.015 16.975 14.986 14.655 14.513 11.156  9.333  9.754 13.450 14.745 12.027 12.949 16.641 17.413 14.594 15.542 18.977 20.231 22.589 22.988 25.417 26.524 25.709 26.046 25.913 23.686 21.622 19.039 15.803 13.817 16.534 16.067 18.554 21.373 22.199 21.840 24.208 26.805 26.783 27.464 30.051 32.416 32.037 32.634 35.575 37.047 36.877 38.665 41.416 41.930 42.743 39.950 38.747 35.355 34.853 31.826 31.213 28.621 29.091 27.679 28.660 28.984 31.223 33.082 33.945 33.007 32.552 32.978 30.400 32.406 35.665 37.149 38.835 37.555 36.183 35.265 35.021 37.280 37.199 37.901 40.217 40.015 42.738 43.483 44.854 48.164 48.340 45.487 44.380 41.366 41.082 40.120 41.182 39.498 41.957 41.654 38.591 38.482 36.212 35.988 37.156 35.006 36.310 33.634 30.014 29.163 30.818 27.888 25.949 28.852 28.921 25.285 25.987 29.092 27.284 24.789 27.831 29.576 26.617 26.268 30.001 30.036 27.427 29.559 32.597 31.529 29.001 26.928 23.622 21.732 19.773 23.148 24.190 23.689 23.672 25.580 25.757 28.469 30.180 33.686 35.386 39.174 40.632 44.020 44.949 46.329 48.245 51.280 53.273 50.991 50.807 50.146 47.940 44.864 41.686 38.884 35.271 32.431 28.618 26.825 23.102 22.129 19.405 20.323 20.687 18.404 19.045 19.271 22.836 23.920 24.712 25.402 23.787 25.077 27.040 27.734 27.682 27.606 29.869 31.128 32.342 29.176 27.253 30.135 30.033 26.274 26.982 30.064 28.487 25.451 27.943 30.383 27.802 27.170 30.990 31.447 28.828 30.333 33.772 32.841 31.720 34.892 36.928 38.640 40.628 39.731 37.258 37.203 35.469 37.458 36.045 33.210 33.106 29.661 31.222 34.533 33.166 31.410 34.543 35.772 32.535 31.919 34.765 37.025 35.981 32.621 29.227 26.279 22.583 19.976 16.183 14.830 11.384  9.695  7.465  7.011  9.111 12.901 13.852 13.341 15.197 18.203 16.558 14.238 17.552 19.429 17.191 17.683 21.364 21.832 20.496 22.880 25.686 25.216 25.565 26.815 26.354 27.716 26.286 27.875 29.495 28.685 30.698 31.104 30.657 31.535
 47.349 46.872 46.054 45.136 45.133 44.236 43.834 43.313 42.195 41.343 40.940 39.815 38.235 37.211 36.513 34.811 33.285 32.738 29.551 26.373 23.104 19.848 16.197 13.004  9.525  6.667  3.849  0.000  3.846  6.736  8.261  6.094  6.571 10.070 10.635 10.004  8.611  9.491  8.858 11.722 11.756 13.660 14.775 18.011 19.143 22.613 23.336 21.525 20.141 17.109 17.314 15.914 16.894 19.073 20.668 21.304 21.922 21.877 23.349 23.110 24.215 22.911 20.869 21.178 21.123 21.494 22.751 22.581 24.134 21.024 17.442 14.690 11.778  8.543 10.977 13.485 15.089 16.621 20.101 19.571 18.697 21.705 24.067 23.322 23.511 25.491 28.128 30.044 30.157 31.419 34.304 35.415 35.225 37.430 39.789 40.125 37.988 35.679 32.013 28.777 25.000 22.627 18.910 18.283 15.646 14.384 13.915 10.504  9.778 11.209 14.981 16.148 13.910 15.497 18.937 19.454 16.684 17.236 20.593 21.643 24.014 24.651 27.157 28.563 27.960 28.569 28.650 26.581 24.534 21.729 18.714 16.420 19.148 18.796 21.441 23.920 24.808 24.870 27.215 29.619 29.781 30.708 33.170 35.486 35.313 36.023 38.841 40.328 40.332 42.109 44.779 45.180 45.817 42.900 41.473 37.968 37.180 33.955 33.011 30.118 30.240 28.430 29.214 29.041 31.034 33.256 34.219 33.617 33.131 33.825 31.266 33.557 36.607 38.021 39.411 37.862 36.311 35.338 35.307 37.602 37.578 38.611 40.985 41.032 43.876 44.832 46.453 49.803 50.219 47.454 46.304 43.165 42.861 41.687 42.675 40.796 43.096 42.789 39.927 40.067 38.050 37.894 39.346 37.330 38.803 36.145 32.606 31.473 32.895 29.984 27.807 30.394 30.475 26.742 27.067 30.014 28.199 25.384 28.133 29.854 26.750 26.001 29.629 29.656 26.720 28.569 31.677 30.597 27.800 26.058 22.822 21.479 19.336 22.691 24.289 24.372 24.739 27.095 27.614 30.608 32.608 36.205 38.147 41.955 43.620 47.089 48.140 49.619 51.563 54.618 56.535 54.189 53.920 53.181 50.936 47.789 44.614 41.664 38.071 35.043 31.232 29.111 25.346 23.925 20.815 21.239 20.909 18.208 18.907 18.371 21.983 23.357 23.826 24.068 22.223 23.545 25.351 25.828 25.686 25.902 28.337 29.784 31.309 28.291 26.353 29.464 29.739 26.103 26.779 30.134 28.931 26.014 28.446 31.161 28.947 28.288 32.091 32.892 30.538 31.897 35.420 34.837 33.817 36.824 38.974 40.397 42.303 41.205 38.637 38.402 36.777 38.492 36.785 33.915 33.924 30.693 32.509 35.823 34.618 33.168 36.340 37.851 34.800 34.065 36.992 39.470 38.690 35.291 32.030 28.876 25.225 22.283 18.611 16.708 13.070 10.658  7.344  6.736  7.070 10.721 11.224 11.589 13.882 17.028 15.752 14.059 17.465 19.364 17.739 18.644 22.055 22.717 21.983 24.317 26.922 26.845 27.524 28.652 28.436 29.692 28.207 29.970 31.424 30.547 32.656 33.059 32.577 33.434
 49.091 48.664 47.887 47.017 47.043 46.140 45.783 45.254 44.063 43.190 42.804 41.618 39.962 38.914 38.210 36.424 34.830 34.080 30.849 27.900 24.724 21.685 18.201 14.907 11.896  8.574  6.539  3.846  0.000  3.864  5.589  5.365  6.408  8.833 10.068 10.719 10.004 12.014 12.085 14.750 15.002 17.209 18.176 21.434 22.267 25.860 26.615 24.513 23.254 20.179 20.473 18.834 19.812 21.543 23.062 23.667 24.466 24.681 26.291 26.218 27.252 25.795 23.853 23.961 24.067 24.211 25.497 25.010 26.413 23.416 20.061 17.226 14.767 11.399 13.524 15.621 16.445 17.347 21.041 21.149 20.058 22.618 25.385 24.992 24.807 26.331 29.124 31.281 31.037 32.010 35.152 36.193 35.603 37.825 40.382 40.437 38.367 35.835 32.305 28.937 25.289 22.758 19.003 18.451 15.783 13.941 12.493  8.875  9.534 10.769 14.449 14.897 12.958 15.378 18.379 18.315 15.564 15.630 18.813 19.736 22.156 23.145 25.734 27.470 27.049 27.925 28.242 26.351 24.283 21.234 18.672 15.919 18.483 18.392 21.329 23.277 24.045 24.680 27.073 29.092 29.434 30.786 33.087 35.217 35.364 36.346 38.943 40.363 40.715 42.535 44.982 45.244 45.578 42.528 40.809 37.215 36.162 32.782 31.637 28.534 28.557 26.620 27.575 27.173 29.260 31.727 32.431 31.849 31.073 31.747 29.066 31.446 34.313 35.546 36.759 35.082 33.414 32.543 32.765 35.177 35.390 36.697 39.272 39.642 42.685 43.941 45.646 49.070 49.641 47.045 46.075 42.872 42.342 40.859 41.561 39.405 41.446 40.949 38.228 38.457 36.620 36.367 38.040 36.102 37.700 35.050 31.655 30.182 31.346 28.538 26.099 28.351 28.532 24.780 24.700 27.539 25.869 22.801 25.265 27.089 24.041 22.944 26.502 26.723 23.689 25.294 28.510 27.638 24.782 23.248 20.086 19.038 17.211 20.714 22.460 22.977 23.277 25.952 26.512 29.770 31.915 35.629 37.760 41.564 43.458 47.024 48.337 49.934 52.028 55.113 56.928 54.495 54.044 53.179 50.951 47.682 44.624 41.519 38.037 34.832 31.081 28.727 24.915 23.326 19.935 20.365 19.657 17.130 18.503 17.738 21.066 23.017 23.687 23.833 21.668 22.692 24.304 24.556 24.088 24.189 26.484 28.173 29.590 26.503 24.951 28.309 28.485 25.006 26.123 29.506 28.266 25.722 28.445 31.050 28.989 28.761 32.559 33.286 31.261 32.894 36.293 35.760 35.117 38.163 40.101 41.360 42.983 41.601 38.897 38.372 36.544 37.933 36.241 33.147 32.883 29.849 32.054 35.163 33.799 32.736 36.092 37.639 34.805 34.311 37.445 40.094 39.463 35.968 32.889 29.655 26.186 23.180 19.622 17.863 14.035 12.105  8.972  9.668  9.214 12.503 11.822 12.319 15.364 18.042 16.384 15.477 19.135 20.437 18.837 20.413 23.634 23.842 23.447 26.138 28.365 28.132 29.242 30.688 30.819 32.352 31.129 33.060 34.645 33.865 36.023 36.409 35.905 36.742
 52.558 52.170 51.433 50.615 50.659 49.774 49.441 48.930 47.740 46.883 46.530 45.352 43.700 42.668 41.975 40.187 38.590 37.832 34.612 31.688 28.528 25.490 22.004 18.691 15.631 12.281  9.737  6.736  3.864  0.000  3.863  5.470  5.061  6.181  8.638  9.763 10.387 13.090 14.127 17.135 17.968 20.182 21.448 24.654 25.624 29.111 29.966 28.059 26.729 23.613 23.620 21.743 22.230 23.825 24.938 25.208 25.885 26.291 28.078 28.286 29.425 28.064 26.475 26.927 27.299 27.704 29.115 28.754 30.175 27.118 23.721 20.795 18.133 14.613 16.260 18.681 19.247 20.266 23.882 24.254 23.437 25.844 28.600 28.446 28.365 29.727 32.425 34.750 34.519 35.298 38.485 39.630 38.899 41.013 43.703 43.722 41.760 39.187 35.735 32.363 28.777 26.245 22.513 21.955 19.203 16.979 15.114 11.676 13.062 14.203 17.762 17.724 15.822 18.616 21.408 20.843 17.930 17.302 20.153 20.503 22.707 23.673 26.232 28.143 27.951 29.100 29.700 28.013 26.086 22.896 20.551 17.933 20.700 21.125 24.317 26.007 26.435 27.296 29.896 31.630 31.829 33.459 35.830 37.715 37.874 39.121 41.689 42.898 43.363 45.355 47.655 47.995 48.211 45.174 43.345 39.760 38.646 35.230 34.052 30.854 30.869 28.863 29.929 29.255 31.294 34.013 34.557 34.057 33.021 33.647 30.827 33.197 35.864 36.800 37.838 36.042 34.220 33.553 34.133 36.674 37.153 38.739 41.478 42.125 45.303 46.767 48.527 51.988 52.647 50.157 49.289 46.060 45.413 43.748 44.247 41.891 43.700 43.014 40.417 40.663 38.927 38.481 40.219 38.212 39.726 36.953 33.678 31.866 33.021 30.474 27.714 29.702 30.210 26.523 25.924 28.743 27.413 24.076 26.092 28.162 25.284 23.654 27.042 27.599 24.412 25.511 28.869 28.301 25.303 24.205 21.260 20.721 19.197 22.686 24.674 25.597 25.859 28.717 29.217 32.595 34.715 38.485 40.622 44.402 46.336 49.917 51.357 52.933 55.129 58.202 60.020 57.596 57.071 56.167 54.000 50.682 47.727 44.595 41.194 37.958 34.258 31.870 28.054 26.461 22.968 23.374 22.341 19.839 21.429 20.232 23.375 25.619 26.110 25.901 23.543 24.479 25.864 25.818 25.129 25.421 27.734 29.676 31.220 28.242 26.925 30.462 30.786 27.499 28.757 32.223 31.129 28.797 31.548 34.191 32.300 32.176 35.939 36.733 34.849 36.490 39.875 39.414 38.843 41.858 43.785 44.963 46.508 45.014 42.260 41.605 39.737 40.920 39.168 35.992 35.616 32.760 35.179 38.165 36.733 35.903 39.336 40.889 38.161 37.783 40.983 43.679 43.073 39.554 36.519 33.299 29.884 26.893 23.366 21.623 17.796 15.807 12.514 12.809 11.604 14.342 13.378 14.727 17.851 20.544 19.208 18.678 22.242 23.557 22.264 23.942 27.034 27.315 27.114 29.764 31.926 31.797 32.983 34.379 34.511 35.946 34.610 36.474 37.906 36.970 39.053 39.401 38.855 39.612
 53.161 52.790 52.069 51.277 51.339 50.457 50.145 49.676 48.474 47.610 47.254 46.061 44.377 43.342 42.611 40.810 39.264 38.377 34.996 32.272 28.924 26.184 22.614 19.690 16.592 13.722 11.764  8.261  5.589  3.863  0.000  3.873  5.516  5.114  6.278  8.727  9.083 12.413 13.961 16.519 17.893 20.655 22.319 25.802 27.079 30.599 31.009 29.019 27.294 23.890 23.477 21.097 21.297 22.343 23.276 23.529 24.446 25.149 27.026 27.463 28.464 26.913 25.604 26.063 26.909 27.505 29.345 29.209 30.995 28.240 24.831 22.315 19.775 16.590 18.835 21.104 21.958 22.732 26.464 26.649 25.411 27.894 30.782 30.306 29.892 31.366 34.319 36.400 35.910 36.922 40.175 41.000 40.249 42.622 45.167 44.961 42.761 39.989 36.531 32.979 29.489 26.592 22.830 21.678 18.526 15.739 13.938 11.108 13.049 15.014 18.279 18.562 17.356 20.117 22.706 22.413 19.944 19.630 22.463 23.106 25.388 26.643 29.209 31.237 31.082 32.231 32.767 31.077 29.075 25.917 23.658 20.779 23.192 23.176 26.116 27.659 28.491 29.540 31.833 33.609 34.164 35.744 37.866 39.922 40.310 41.394 43.824 45.259 45.812 47.596 49.934 50.048 50.162 46.983 45.005 41.324 39.928 36.373 34.832 31.438 30.992 28.592 29.240 28.133 29.783 32.707 33.506 33.419 32.611 33.640 31.083 33.777 36.260 37.360 38.106 36.078 34.186 33.261 33.807 36.196 36.498 38.258 40.864 41.588 44.747 46.283 48.297 51.731 52.620 50.179 49.176 45.853 45.294 43.545 44.126 41.739 43.510 43.012 40.629 41.194 39.740 39.587 41.601 39.881 41.672 39.102 35.879 34.113 34.942 32.236 29.606 31.355 31.530 27.813 27.241 29.710 28.101 24.753 26.638 28.329 25.223 23.562 26.750 26.956 23.545 24.577 27.779 26.938 23.754 22.877 20.060 20.007 18.115 21.286 23.745 25.069 25.857 28.983 29.951 33.446 35.891 39.638 42.033 45.811 47.944 51.579 53.034 54.745 56.862 59.958 61.666 59.161 58.603 57.640 55.379 52.045 49.018 45.761 42.346 38.964 35.287 32.604 28.866 26.820 23.162 22.956 21.371 18.528 19.928 18.138 21.179 23.514 23.718 23.181 20.739 21.671 22.899 22.719 22.036 22.588 25.035 27.010 28.838 26.096 24.664 28.246 28.950 25.832 26.904 30.518 29.829 27.589 30.144 32.999 31.484 31.259 34.919 36.046 34.409 35.846 39.266 39.161 38.666 41.473 43.504 44.387 45.864 44.232 41.442 40.676 39.015 39.994 37.954 34.880 34.753 32.115 34.599 37.617 36.491 35.858 39.191 41.062 38.515 37.893 41.073 43.953 43.650 40.153 37.272 33.859 30.513 27.239 23.934 21.728 18.016 15.675 12.270 12.827 10.676 12.641 10.902 12.688 15.994 18.392 17.331 17.443 20.861 21.995 21.242 23.214 25.941 26.318 26.637 29.192 31.092 31.303 32.772 34.071 34.486 35.900 34.662 36.760 38.163 37.339 39.583 39.965 39.425 40.230
 51.279 50.866 50.112 49.280 49.322 48.448 48.098 47.647 46.508 45.659 45.282 44.140 42.515 41.496 40.759 39.027 37.551 36.801 33.402 30.531 27.035 24.203 20.467 17.757 14.328 11.964  9.882  6.094  5.365  5.470  3.873  0.000  3.867  5.462  5.027  6.216  5.539  8.642 10.167 12.791 14.386 17.181 19.167 22.708 24.336 27.735 27.953 26.190 24.216 20.741 20.047 17.608 17.639 18.889 19.825 20.088 20.934 21.525 23.350 23.744 24.772 23.277 21.992 22.663 23.577 24.460 26.444 26.661 28.696 25.958 22.380 20.097 17.312 14.416 16.998 19.479 20.959 22.128 25.764 25.407 24.206 27.072 29.687 28.832 28.619 30.507 33.415 35.229 34.968 36.301 39.362 40.162 39.758 42.198 44.535 44.523 42.189 39.556 35.950 32.445 28.834 25.947 22.152 20.758 17.450 14.969 14.087 11.299 12.220 14.648 18.068 19.067 17.684 19.855 22.825 23.103 20.635 20.829 23.944 24.826 27.165 28.185 30.736 32.517 32.185 33.099 33.408 31.535 29.499 26.506 23.846 21.191 23.712 23.361 26.046 28.038 29.095 29.702 31.898 34.051 34.544 35.747 37.959 40.247 40.411 41.212 43.814 45.381 45.645 47.338 49.899 50.079 50.448 47.340 45.589 41.942 40.719 37.247 35.804 32.537 32.092 29.717 30.124 29.180 30.690 33.412 34.540 34.501 34.035 35.169 32.758 35.456 38.132 39.477 40.375 38.433 36.651 35.551 35.797 38.053 38.063 39.569 41.957 42.363 45.334 46.590 48.586 51.956 52.749 50.142 48.927 45.627 45.308 43.833 44.722 42.594 44.639 44.375 41.870 42.416 40.828 40.839 42.714 40.973 42.729 40.182 36.800 35.354 36.363 33.474 31.093 33.163 33.157 29.384 29.241 31.807 29.950 26.815 29.059 30.590 27.328 26.064 29.376 29.293 25.939 27.317 30.393 29.247 26.101 24.948 21.984 21.596 19.244 22.301 24.702 25.655 26.620 29.537 30.580 33.895 36.307 39.971 42.270 46.075 48.056 51.630 52.849 54.494 56.454 59.537 61.314 58.862 58.464 57.603 55.292 52.057 48.890 45.732 42.190 38.914 35.158 32.591 28.869 26.841 23.337 22.997 21.653 18.496 19.216 17.499 20.916 22.699 22.641 22.139 19.983 21.270 22.721 22.799 22.506 23.223 25.868 27.569 29.567 26.898 24.994 28.357 29.232 25.931 26.524 30.183 29.603 26.981 29.237 32.280 30.690 30.029 33.698 34.988 33.097 34.235 37.798 37.744 36.923 39.644 41.908 42.867 44.597 43.195 40.512 39.998 38.571 39.833 37.702 34.849 35.048 32.228 34.369 37.622 36.708 35.738 38.897 40.823 38.097 37.187 40.188 42.971 42.609 39.191 36.178 32.766 29.261 25.936 22.571 20.079 16.496 13.601  9.882  9.610  7.158  9.201  8.269 10.305 13.133 16.023 15.402 14.991 18.213 19.878 19.266 20.771 23.574 24.405 24.587 26.813 28.984 29.441 30.620 31.611 31.812 32.975 31.538 33.571 34.843 33.970 36.224 36.626 36.109 36.946
 53.041 52.627 51.876 51.048 51.078 50.218 49.855 49.393 48.292 47.469 47.114 46.013 44.442 43.450 42.745 41.054 39.569 38.979 35.706 32.625 29.227 26.110 22.372 19.400 15.826 13.188 10.158  6.571  6.408  5.061  5.516  3.867  0.000  3.872  5.393  4.954  6.213  8.900 10.801 14.118 15.735 17.952 19.958 23.216 24.873 28.089 28.670 27.262 25.457 22.197 21.520 19.368 19.137 20.819 21.499 21.443 21.885 22.338 24.188 24.624 25.872 24.696 23.532 24.597 25.339 26.401 28.168 28.459 30.317 27.288 23.606 21.007 17.829 14.652 16.556 19.544 20.957 22.615 26.070 25.764 25.114 28.013 30.388 29.772 30.000 31.887 34.513 36.516 36.578 37.741 40.699 41.813 41.483 43.681 46.132 46.356 44.215 41.762 38.146 34.785 31.083 28.472 24.688 23.666 20.572 18.390 17.425 14.287 14.935 16.802 20.469 21.195 19.246 21.446 24.615 24.612 21.717 21.489 24.518 24.928 27.067 27.738 30.221 31.894 31.620 32.603 33.039 31.232 29.344 26.330 23.554 21.314 24.275 24.428 27.367 29.503 30.135 30.553 33.081 35.181 35.279 36.537 39.034 41.127 41.020 41.999 44.774 46.078 46.215 48.154 50.684 51.128 51.609 48.648 47.029 43.472 42.485 39.118 37.950 34.798 34.669 32.522 33.209 32.426 34.121 36.816 37.775 37.529 36.850 37.718 35.084 37.558 40.297 41.417 42.443 40.602 38.795 37.941 38.356 40.758 40.970 42.468 44.987 45.415 48.428 49.674 51.526 54.916 55.570 52.933 51.800 48.558 48.187 46.753 47.563 45.412 47.427 46.988 44.372 44.701 42.930 42.664 44.331 42.324 43.804 41.032 37.627 36.056 37.371 34.700 32.116 34.305 34.679 30.948 30.610 33.432 31.898 28.667 30.827 32.712 29.655 28.185 31.549 31.822 28.514 29.690 32.926 32.064 28.934 27.862 24.916 24.450 22.393 25.630 27.865 28.692 29.327 32.109 32.808 36.057 38.205 41.896 43.970 47.776 49.570 53.090 54.283 55.779 57.801 60.852 62.750 60.390 60.039 59.241 57.021 53.805 50.699 47.654 44.122 40.971 37.192 34.863 31.075 29.382 25.974 26.020 24.935 21.944 22.751 21.211 24.650 26.394 26.324 25.799 23.678 25.000 26.441 26.450 26.105 26.846 29.478 31.262 33.224 30.503 28.697 32.082 32.861 29.521 30.186 33.805 33.082 30.409 32.717 35.694 33.921 33.244 36.960 38.115 36.035 37.208 40.789 40.538 39.569 42.387 44.664 45.819 47.651 46.370 43.721 43.298 41.786 43.157 41.153 38.252 38.316 35.394 37.511 40.749 39.649 38.566 41.788 43.508 40.646 39.879 42.869 45.507 44.906 41.486 38.322 35.065 31.469 28.354 24.801 22.585 18.955 16.154 12.421 11.337  9.416 11.524 11.453 13.687 16.086 19.283 18.851 18.021 21.139 23.129 22.359 23.498 26.504 27.484 27.333 29.452 31.888 32.256 33.137 34.024 33.894 34.866 33.163 34.894 35.983 34.854 36.898 37.250 36.702 37.439
 56.072 55.701 54.989 54.212 54.269 53.417 53.088 52.649 51.521 50.696 50.360 49.236 47.629 46.635 45.917 44.191 42.703 41.998 38.652 35.722 32.286 29.335 25.608 22.708 19.226 16.540 13.740 10.070  8.833  6.181  5.114  5.462  3.872  0.000  3.856  5.464  7.878 11.264 13.829 16.868 18.903 21.383 23.558 26.897 28.611 31.842 32.309 30.853 28.920 25.534 24.630 22.144 21.592 22.798 23.141 22.879 23.409 24.184 26.171 26.905 28.106 26.867 26.050 27.203 28.293 29.460 31.443 31.768 33.720 30.803 27.161 24.626 21.555 18.367 20.255 23.160 24.339 25.760 29.301 29.232 28.466 31.203 33.755 33.230 33.264 34.988 37.722 39.788 39.648 40.726 43.813 44.834 44.308 46.562 49.083 49.118 46.955 44.337 40.793 37.322 33.719 30.929 27.137 25.934 22.681 20.023 18.666 15.836 17.245 19.251 22.739 23.175 21.565 24.126 27.016 26.732 23.944 23.403 26.201 26.413 28.467 29.334 31.809 33.701 33.611 34.802 35.421 33.767 31.913 28.785 26.284 23.875 26.731 27.016 30.057 31.872 32.464 33.223 35.745 37.615 37.835 39.332 41.719 43.705 43.789 44.916 47.557 48.827 49.161 51.116 53.523 53.874 54.163 51.112 49.293 45.678 44.473 40.994 39.614 36.289 35.952 33.595 34.218 33.066 34.586 37.546 38.445 38.418 37.616 38.610 35.990 38.597 41.089 42.057 42.811 40.784 38.844 38.034 38.700 41.125 41.475 43.265 45.862 46.561 49.686 51.155 53.161 56.577 57.416 54.906 53.825 50.515 50.056 48.406 49.059 46.716 48.512 47.995 45.581 46.073 44.523 44.246 46.117 44.214 45.795 43.048 39.771 37.954 39.059 36.494 33.738 35.595 36.032 32.338 31.639 34.262 32.848 29.436 31.207 33.082 30.075 28.232 31.351 31.719 28.256 29.023 32.255 31.523 28.264 27.615 24.919 24.993 23.072 26.159 28.707 29.997 30.787 33.832 34.688 38.107 40.407 44.148 46.381 50.174 52.135 55.714 57.057 58.633 60.722 63.787 65.612 63.197 62.739 61.860 59.637 56.352 53.303 50.148 46.682 43.406 39.677 37.153 33.381 31.475 27.894 27.713 26.184 23.169 24.177 22.172 25.333 27.390 27.161 26.280 23.974 25.139 26.303 26.007 25.461 26.398 29.021 31.005 33.115 30.576 28.979 32.503 33.488 30.396 31.171 34.870 34.380 31.971 34.284 37.317 35.827 35.289 38.933 40.228 38.413 39.590 43.135 43.076 42.284 45.015 47.264 48.210 49.890 48.414 45.689 45.072 43.568 44.653 42.512 39.558 39.588 36.911 39.263 42.383 41.328 40.552 43.821 45.678 43.004 42.269 45.345 48.129 47.704 44.249 41.216 37.865 34.368 31.135 27.701 25.377 21.729 18.952 15.232 14.542 12.021 13.355 12.488 15.233 17.851 20.710 20.448 20.258 23.309 25.033 24.614 26.095 28.833 29.742 29.971 32.140 34.325 34.824 35.976 36.900 36.987 37.992 36.361 38.203 39.247 38.126 40.209 40.553 39.982 40.693
 55.164 54.783 54.068 53.290 53.350 52.509 52.175 51.776 50.675 49.854 49.503 48.397 46.803 45.816 45.071 43.379 41.972 41.240 37.794 34.970 31.368 28.635 24.842 22.375 18.835 16.757 14.421 10.635 10.068  8.638  6.278  5.027  5.393  3.856  0.000  3.892  5.481  9.175 12.146 14.670 17.205 20.048 22.610 26.121 28.181 31.354 31.379 29.964 27.650 24.076 22.732 19.871 18.978 19.782 19.934 19.651 20.354 21.339 23.348 24.247 25.326 23.967 23.421 24.675 26.166 27.601 29.950 30.600 32.912 30.266 26.601 24.511 21.509 18.756 21.180 23.975 25.592 26.968 30.547 30.109 29.040 31.979 34.500 33.569 33.438 35.421 38.312 40.060 39.833 41.233 44.267 45.029 44.662 47.137 49.437 49.399 46.999 44.317 40.712 37.159 33.593 30.584 26.809 25.113 21.596 18.795 17.983 15.668 16.904 19.535 22.835 23.800 22.561 24.814 27.720 27.898 25.415 25.350 28.311 28.901 31.092 32.076 34.581 36.437 36.251 37.305 37.743 35.972 34.023 30.986 28.352 25.818 28.463 28.267 30.999 32.923 33.920 34.596 36.836 38.927 39.388 40.653 42.891 45.130 45.279 46.131 48.748 50.267 50.524 52.262 54.813 55.016 55.361 52.241 50.432 46.767 45.451 41.923 40.344 36.966 36.317 33.725 33.929 32.590 33.752 36.708 37.962 38.243 37.799 39.121 36.777 39.601 42.078 43.314 43.963 41.836 39.928 38.833 39.278 41.507 41.556 43.303 45.669 46.234 49.224 50.579 52.748 56.097 57.045 54.487 53.197 49.847 49.582 48.031 48.911 46.703 48.624 48.378 46.050 46.753 45.329 45.359 47.349 45.649 47.421 44.843 41.513 39.913 40.874 38.081 35.563 37.441 37.527 33.780 33.360 35.799 34.042 30.761 32.671 34.182 30.941 29.342 32.400 32.345 28.805 29.761 32.782 31.674 28.354 27.674 25.002 25.187 22.814 25.575 28.360 29.698 30.922 34.009 35.219 38.608 41.113 44.783 47.150 50.949 52.976 56.559 57.787 59.434 61.377 64.451 66.223 63.774 63.374 62.505 60.186 56.945 53.774 50.585 47.051 43.735 39.997 37.336 33.652 31.460 27.887 27.237 25.491 22.157 22.654 20.314 23.515 25.289 24.696 23.586 21.430 22.773 23.926 23.680 23.389 24.606 27.397 29.210 31.595 29.297 27.372 30.751 32.089 29.057 29.425 33.203 33.066 30.551 32.533 35.781 34.537 33.707 37.239 38.847 37.098 37.964 41.574 41.801 40.910 43.422 45.849 46.609 48.359 46.913 44.237 43.677 42.457 43.542 41.164 38.427 38.809 36.207 38.401 41.645 40.925 40.112 43.197 45.300 42.676 41.624 44.574 47.426 47.197 43.815 40.849 37.383 33.892 30.472 27.216 24.486 21.071 17.913 14.190 13.334 10.140 10.526  9.537 12.774 15.069 17.855 18.113 18.161 20.871 22.694 22.778 24.201 26.638 27.837 28.377 30.276 32.368 33.236 34.440 35.130 35.330 36.192 34.566 36.550 37.510 36.479 38.687 39.067 38.523 39.291
 54.435 54.020 53.278 52.469 52.506 51.679 51.308 50.908 49.876 49.085 48.730 47.687 46.175 45.219 44.494 42.882 41.521 40.988 37.638 34.596 31.001 28.052 24.210 21.768 18.036 16.217 13.476 10.004 10.719  9.763  8.727  6.216  4.954  5.464  3.892  0.000  3.848  6.621  9.895 12.859 15.498 17.901 20.658 23.967 26.259 29.192 29.307 28.284 25.945 22.522 21.033 18.408 17.259 18.582 18.615 18.148 18.467 19.212 21.159 22.009 23.258 22.188 21.696 23.338 24.693 26.402 28.653 29.564 31.892 29.104 25.320 23.242 19.927 17.330 19.538 22.657 24.623 26.484 29.849 29.081 28.356 31.527 33.705 32.666 32.929 35.165 37.837 39.507 39.631 41.132 43.959 44.894 44.809 47.168 49.388 49.634 47.277 44.818 41.122 37.712 34.026 31.230 27.472 25.910 22.507 20.181 19.840 17.273 17.735 20.233 23.732 24.961 23.297 25.175 28.407 28.791 26.094 26.145 29.234 29.761 31.892 32.542 34.997 36.607 36.313 37.218 37.553 35.700 33.815 30.909 27.981 25.832 28.733 28.584 31.266 33.556 34.459 34.727 37.073 39.380 39.575 40.603 43.054 45.333 45.172 45.922 48.748 50.204 50.184 51.992 54.673 55.078 55.670 52.696 51.135 47.557 46.514 43.119 41.792 38.585 38.163 35.766 36.028 34.972 36.232 38.989 40.324 40.444 40.083 41.276 38.875 41.548 44.225 45.508 46.380 44.402 42.568 41.506 41.825 44.068 44.045 45.576 47.883 48.219 51.103 52.243 54.276 57.593 58.359 55.662 54.292 51.010 50.869 49.546 50.586 48.554 50.661 50.459 47.949 48.480 46.829 46.799 48.552 46.675 48.256 45.572 42.124 40.690 41.950 39.153 36.704 38.884 39.059 35.296 35.079 37.753 36.007 32.821 34.972 36.602 33.370 31.953 35.186 35.162 31.710 32.855 35.922 34.789 31.533 30.622 27.797 27.613 25.155 28.024 30.587 31.541 32.625 35.465 36.486 39.699 42.003 45.624 47.775 51.584 53.382 56.879 57.923 59.428 61.296 64.335 66.228 63.877 63.621 62.864 60.572 57.420 54.196 51.157 47.551 44.399 40.606 38.189 34.486 32.542 29.151 28.708 27.353 23.988 24.162 22.139 25.595 26.966 26.303 25.339 23.439 25.012 26.360 26.316 26.250 27.451 30.304 31.961 34.335 31.975 29.826 33.054 34.340 31.123 31.268 35.003 34.763 31.959 33.809 37.086 35.621 34.517 38.084 39.658 37.600 38.314 42.008 42.102 40.899 43.428 45.994 46.961 48.949 47.756 45.186 44.871 43.726 45.102 42.794 40.163 40.642 37.824 39.758 43.141 42.416 41.284 44.293 46.270 43.432 42.298 45.113 47.785 47.346 44.028 40.885 37.544 33.914 30.632 27.246 24.564 21.251 17.907 14.137 12.297  9.477  9.964 10.416 13.550 15.144 18.435 18.988 18.322 20.811 23.180 23.153 23.993 26.626 28.180 28.350 29.963 32.414 33.333 34.123 34.553 34.377 34.950 33.031 34.753 35.508 34.285 36.351 36.712 36.173 36.903
 51.337 50.897 50.131 49.296 49.328 48.494 48.114 47.728 46.708 45.909 45.524 44.482 42.964 41.991 41.248 39.643 38.324 37.772 34.382 31.399 27.733 24.923 21.074 18.945 15.252 13.979 11.857  8.611 10.004 10.387  9.083  5.539  6.213  7.878  5.481  3.848  0.000  3.858  6.870  9.445 12.149 14.895 17.736 21.219 23.603 26.593 26.409 25.246 22.737 19.193 17.625 14.859 13.890 15.187 15.566 15.473 16.087 16.730 18.603 19.269 20.388 19.095 18.363 19.789 21.175 22.849 25.230 26.223 28.721 26.130 22.381 20.635 17.512 15.324 18.055 20.871 23.142 24.859 28.229 27.176 26.146 29.437 31.596 30.246 30.346 32.757 35.539 36.955 37.008 38.745 41.513 42.255 42.301 44.808 46.848 47.061 44.555 42.098 38.364 34.946 31.288 28.419 24.717 22.920 19.468 17.322 17.527 15.245 15.237 18.069 21.393 23.082 21.645 23.145 26.395 27.218 24.802 25.355 28.609 29.556 31.843 32.592 35.082 36.619 36.166 36.881 37.008 35.015 33.029 30.240 27.218 24.953 27.594 26.983 29.345 31.759 33.004 33.145 35.221 37.734 38.128 38.915 41.223 43.723 43.612 44.100 46.892 48.570 48.482 50.079 52.881 53.156 53.814 50.808 49.304 45.719 44.657 41.281 39.893 36.741 36.196 33.766 33.798 32.837 33.989 36.573 38.124 38.306 38.229 39.564 37.362 40.107 42.871 44.413 45.342 43.404 41.675 40.402 40.438 42.523 42.238 43.581 45.696 45.819 48.560 49.531 51.583 54.843 55.598 52.836 51.334 48.063 48.062 46.886 48.123 46.267 48.543 48.553 46.019 46.621 44.979 45.181 46.947 45.211 46.921 44.399 40.898 39.732 40.908 37.901 35.734 38.024 37.882 34.099 34.251 36.835 34.793 31.822 34.237 35.592 32.207 31.170 34.462 34.107 30.736 32.233 35.147 33.722 30.547 29.368 26.441 26.028 23.264 25.976 28.468 29.208 30.485 33.212 34.409 37.515 39.905 43.436 45.635 49.435 51.243 54.721 55.654 57.205 58.953 61.992 63.838 61.471 61.273 60.537 58.180 55.082 51.769 48.739 45.086 41.950 38.162 35.720 32.104 30.053 26.772 26.125 24.867 21.387 21.174 19.274 22.864 23.914 23.228 22.430 20.724 22.445 23.963 24.169 24.340 25.474 28.355 29.778 32.139 29.792 27.385 30.430 31.739 28.439 28.330 32.030 31.837 28.874 30.555 33.886 32.428 31.138 34.669 36.326 34.224 34.798 38.519 38.689 37.414 39.868 42.504 43.440 45.493 44.374 41.865 41.642 40.634 42.127 39.777 37.289 37.967 35.095 36.827 40.310 39.762 38.494 41.364 43.428 40.577 39.251 41.964 44.629 44.270 41.017 37.904 34.521 30.899 27.545 24.282 21.393 18.280 14.738 11.070  9.106  5.992  6.310  7.299 10.200 11.526 14.954 15.583 14.734 17.123 19.601 19.642 20.367 22.953 24.616 24.819 26.326 28.779 29.802 30.577 30.940 30.832 31.428 29.598 31.470 32.331 31.278 33.494 33.906 33.403 34.236
 49.541 49.054 48.252 47.375 47.381 46.567 46.146 45.765 44.818 44.052 43.653 42.675 41.250 40.318 39.586 38.082 36.852 36.484 33.191 30.081 26.422 23.553 19.741 17.951 14.253 13.748 11.821  9.491 12.014 13.090 12.413  8.642  8.900 11.264  9.175  6.621  3.858  0.000  3.847  6.558  9.498 11.881 15.067 18.394 21.129 23.842 23.509 22.718 20.046 16.625 14.766 12.202 10.976 12.869 13.310 13.256 13.584 13.837 15.553 16.033 17.251 16.160 15.381 17.145 18.436 20.433 22.808 24.168 26.794 24.240 20.453 19.025 15.788 14.207 16.938 19.793 22.543 24.587 27.684 26.158 25.290 28.815 30.601 28.963 29.338 32.066 34.677 35.843 36.178 38.136 40.653 41.426 41.806 44.280 46.124 46.566 44.023 41.782 37.982 34.725 31.034 28.356 24.789 23.003 19.736 18.189 19.053 16.868 16.012 18.770 22.020 24.121 22.513 23.441 26.892 28.101 25.717 26.596 29.952 31.029 33.304 33.831 36.260 37.549 36.941 37.431 37.363 35.255 33.299 30.734 27.473 25.531 28.188 27.383 29.473 32.225 33.557 33.282 35.268 38.049 38.321 38.762 41.150 43.785 43.436 43.681 46.616 48.352 47.983 49.510 52.478 52.854 53.758 50.877 49.622 46.131 45.289 42.061 40.850 37.893 37.459 35.181 35.127 34.423 35.558 37.877 39.597 39.705 39.843 41.149 39.031 41.675 44.602 46.295 47.401 45.597 43.980 42.640 42.455 44.454 43.982 45.062 47.010 46.844 49.399 50.098 52.047 55.224 55.827 52.926 51.283 48.098 48.290 47.393 48.863 47.257 49.750 49.910 47.247 47.754 45.957 46.233 47.807 46.019 47.628 45.124 41.531 40.648 42.007 38.924 36.975 39.523 39.295 35.535 36.010 38.693 36.541 33.775 36.446 37.744 34.330 33.595 36.991 36.510 33.263 35.010 37.860 36.295 33.223 31.802 28.785 28.041 25.134 27.766 30.029 30.368 31.628 34.062 35.193 38.059 40.309 43.713 45.742 49.517 51.125 54.498 55.202 56.651 58.253 61.251 63.172 60.888 60.845 60.221 57.857 54.884 51.492 48.615 44.900 41.941 38.148 35.925 32.399 30.522 27.518 26.926 26.044 22.570 21.871 20.337 24.055 24.562 23.781 23.183 21.852 23.768 25.478 25.931 26.374 27.468 30.360 31.545 33.883 31.560 28.891 31.664 32.956 29.543 29.097 32.682 32.465 29.228 30.643 33.993 32.394 30.755 34.232 35.913 33.541 33.859 37.636 37.753 36.150 38.529 41.330 42.413 44.708 43.867 41.507 41.555 40.720 42.499 40.190 37.911 38.785 35.756 37.135 40.753 40.320 38.730 41.419 43.419 40.407 38.899 41.398 43.881 43.395 40.266 37.047 33.789 30.096 26.880 23.653 20.743 17.996 14.320 11.011  7.999  5.794  5.822  8.596 10.772 10.951 14.695 15.694 14.101 15.996 19.017 19.051 19.067 21.715 23.794 23.681 24.768 27.529 28.690 29.041 29.067 28.625 28.901 26.819 28.501 29.180 28.028 30.192 30.626 30.161 31.022
 46.233 45.694 44.844 43.906 43.885 43.055 42.605 42.195 41.259 40.488 40.061 39.086 37.683 36.753 36.025 34.548 33.334 33.053 29.833 26.636 23.024 20.087 16.323 14.729 11.135 11.341 10.049  8.858 12.085 14.127 13.961 10.167 10.801 13.829 12.146  9.895  6.870  3.847  0.000  3.857  5.895  8.205 11.318 14.720 17.448 20.206 19.831 18.960 16.339 12.960 11.385  9.291  8.940 11.566 12.820 13.371 13.771 13.488 14.816 14.683 15.829 14.668 13.138 14.516 15.269 17.046 19.207 20.530 23.117 20.559 16.777 15.538 12.405 11.378 14.341 16.894 19.938 22.002 24.920 23.089 22.168 25.801 27.402 25.561 26.008 28.904 31.442 32.440 32.893 34.984 37.358 38.121 38.686 41.147 42.864 43.428 40.877 38.783 34.959 31.835 28.136 25.648 22.220 20.579 17.612 16.727 18.067 15.954 14.282 16.840 19.928 22.356 20.685 21.076 24.609 26.176 23.950 25.229 28.654 29.995 32.308 32.757 35.144 36.244 35.472 35.731 35.454 33.233 31.249 28.901 25.541 23.743 26.220 25.130 26.918 29.886 31.358 30.794 32.619 35.595 35.865 36.030 38.396 41.157 40.710 40.744 43.720 45.551 45.036 46.451 49.520 49.900 50.946 48.138 47.052 43.637 42.953 39.860 38.806 36.049 35.750 33.681 33.633 33.276 34.530 36.546 38.304 38.231 38.517 39.731 37.692 40.207 43.287 45.134 46.435 44.804 43.335 41.939 41.510 43.427 42.806 43.600 45.426 45.005 47.418 47.899 49.703 52.827 53.270 50.278 48.590 45.489 45.771 45.084 46.700 45.300 47.971 48.232 45.440 45.835 43.901 44.250 45.664 43.878 45.445 43.022 39.382 38.785 40.222 37.047 35.364 38.114 37.736 34.031 34.862 37.587 35.309 32.805 35.749 36.951 33.545 33.185 36.684 36.080 33.042 35.109 37.881 36.210 33.324 31.573 28.447 27.273 24.325 26.937 28.839 28.734 29.878 32.006 33.042 35.684 37.811 41.100 43.004 46.746 48.227 51.528 52.090 53.497 55.010 57.988 59.934 57.688 57.729 57.169 54.798 51.907 48.472 45.700 41.957 39.131 35.352 33.310 29.875 28.182 25.454 25.013 24.582 21.273 20.336 19.400 23.202 23.362 22.832 22.697 21.614 23.568 25.498 26.225 26.797 27.601 30.385 31.364 33.467 31.016 28.241 30.798 31.833 28.272 27.730 31.135 30.686 27.260 28.632 31.852 30.006 28.247 31.742 33.261 30.666 30.976 34.749 34.690 32.941 35.391 38.190 39.455 41.865 41.203 38.933 39.158 38.328 40.354 38.207 36.016 36.923 33.724 34.838 38.518 38.082 36.231 38.816 40.696 37.561 36.000 38.384 40.727 40.121 37.055 33.769 30.613 26.886 23.807 20.595 17.783 15.303 11.708  8.907  5.277  4.927  6.018  9.352 10.170  9.861 13.679 14.324 11.948 13.790 17.015 16.617 16.182 19.098 21.199 20.673 21.690 24.681 25.683 25.770 25.784 25.169 25.483 23.399 25.066 25.914 24.870 27.096 27.587 27.174 28.136
 44.196 43.629 42.761 41.813 41.792 40.974 40.525 40.163 39.257 38.497 38.049 37.096 35.718 34.811 34.063 32.647 31.556 31.267 28.018 25.001 21.306 18.773 15.176 14.475 11.389 12.693 12.466 11.722 14.750 17.135 16.519 12.791 14.118 16.868 14.670 12.859  9.445  6.558  3.857  0.000  3.879  6.892 10.334 13.777 16.790 19.360 18.290 17.405 14.299 10.735  8.443  5.718  5.329  8.022  9.828 11.007 11.818 11.438 12.409 12.037 12.838 11.300  9.546 10.824 11.970 14.078 16.702 18.458 21.463 19.411 15.847 15.479 12.963 12.924 16.183 18.137 21.409 23.198 25.976 23.811 22.520 26.192 27.680 25.391 25.599 28.714 31.347 31.910 32.257 34.687 36.924 37.369 38.133 40.790 42.209 42.706 39.939 37.854 34.034 30.940 27.394 24.822 21.630 19.571 16.645 16.085 18.162 16.758 14.739 17.580 20.141 23.043 21.827 21.754 25.105 27.138 25.356 27.067 30.505 32.182 34.554 35.122 37.487 38.540 37.684 37.778 37.310 35.027 32.993 30.834 27.521 25.662 27.753 26.180 27.496 30.495 32.358 31.695 33.123 36.277 36.803 36.683 38.813 41.805 41.440 41.146 44.031 46.119 45.528 46.657 49.843 50.047 51.154 48.322 47.294 43.900 43.153 40.105 38.924 36.240 35.704 33.549 33.119 32.756 33.709 35.528 37.596 37.727 38.389 39.836 38.110 40.726 43.789 45.891 47.146 45.513 44.139 42.513 41.818 43.501 42.571 43.201 44.740 44.096 46.291 46.569 48.451 51.459 51.945 48.902 47.009 43.927 44.437 43.938 45.810 44.635 47.454 47.997 45.275 45.823 43.994 44.651 46.116 44.558 46.282 44.090 40.466 40.141 41.413 38.067 36.701 39.445 38.722 35.067 36.207 38.725 36.166 33.908 36.975 37.827 34.307 34.274 37.686 36.719 33.768 36.051 38.578 36.613 33.827 31.960 28.907 27.691 24.479 26.678 28.551 28.295 29.766 31.755 33.075 35.549 37.799 40.917 42.894 46.576 48.078 51.326 51.736 53.199 54.525 57.479 59.349 57.093 57.211 56.677 54.232 51.436 47.906 45.160 41.400 38.618 34.917 32.837 29.625 27.758 25.252 24.417 24.008 20.640 19.050 18.203 21.903 21.487 20.724 20.670 20.027 22.139 24.138 25.065 25.943 26.773 29.538 30.213 32.373 30.141 27.083 29.285 30.494 27.012 26.001 29.294 29.096 25.541 26.474 29.798 28.129 26.003 29.314 31.084 28.497 28.425 32.227 32.417 30.511 32.710 35.685 36.811 39.331 38.788 36.639 37.011 36.493 38.607 36.328 34.441 35.699 32.564 33.367 37.137 37.045 35.084 37.390 39.446 36.374 34.480 36.643 38.977 38.555 35.640 32.473 29.290 25.668 22.526 19.703 16.573 14.765 11.114  9.235  6.119  6.161  5.716  9.355  9.328  7.657 11.254 12.443  9.855 10.830 14.378 14.438 13.549 16.110 18.634 18.293 18.843 21.807 23.196 23.211 22.905 22.380 22.529 20.498 22.400 23.246 22.444 24.905 25.493 25.156 26.259
 41.129 40.502 39.571 38.540 38.483 37.632 37.147 36.734 35.819 35.035 34.554 33.590 32.212 31.286 30.551 29.134 28.016 27.813 24.658 21.498 17.893 15.199 11.681 11.212  8.522 10.705 11.306 11.756 15.002 17.968 17.893 14.386 15.735 18.903 17.205 15.498 12.149  9.498  5.895  3.879  0.000  3.846  6.723 10.344 13.137 15.883 14.879 13.703 10.787  7.207  5.851  4.660  6.618  9.682 12.177 13.744 14.480 13.741 14.210 13.148 13.826 12.371  9.604  9.873  9.802 11.234 13.377 14.885 17.737 15.592 12.029 11.879  9.714 10.477 13.775 15.188 18.612 20.331 22.870 20.465 19.124 22.837 24.143 21.707 21.991 25.224 27.757 28.208 28.682 31.177 33.287 33.774 34.682 37.279 38.625 39.255 36.539 34.620 30.791 27.866 24.311 22.027 19.028 17.317 14.921 15.208 17.545 16.159 13.403 15.737 18.042 21.139 19.831 19.197 22.566 24.884 23.268 25.306 28.728 30.604 32.967 33.446 35.743 36.609 35.602 35.484 34.839 32.472 30.441 28.515 25.187 23.511 25.377 23.579 24.585 27.763 29.693 28.752 30.035 33.333 33.822 33.461 35.574 38.642 38.182 37.721 40.637 42.777 42.069 43.118 46.368 46.595 47.821 45.076 44.215 40.917 40.356 37.471 36.504 34.060 33.744 31.887 31.580 31.638 32.815 34.309 36.292 36.145 36.859 38.118 36.422 38.837 42.042 44.230 45.700 44.276 43.052 41.445 40.559 42.195 41.197 41.541 43.015 42.150 44.234 44.325 46.004 48.976 49.267 46.149 44.278 41.298 41.835 41.522 43.472 42.474 45.433 46.004 43.136 43.515 41.521 42.183 43.454 41.865 43.506 41.381 37.741 37.676 39.037 35.661 34.546 37.466 36.655 33.103 34.552 37.119 34.522 32.536 35.820 36.637 33.212 33.512 37.004 36.013 33.322 35.857 38.331 36.368 33.805 31.640 28.511 26.851 23.765 25.991 27.397 26.657 27.872 29.499 30.624 32.849 34.911 37.914 39.732 43.372 44.734 47.910 48.212 49.624 50.901 53.839 55.743 53.523 53.706 53.226 50.795 48.067 44.524 41.891 38.121 35.487 31.812 29.966 26.850 25.270 23.102 22.573 22.731 19.712 18.090 18.033 21.699 21.073 20.769 21.290 20.808 22.809 24.954 26.088 26.970 27.429 30.002 30.527 32.336 29.915 26.908 28.926 29.726 26.108 25.173 28.207 27.625 23.943 24.962 28.026 25.997 23.877 27.244 28.693 25.842 25.907 29.670 29.546 27.537 29.921 32.810 34.205 36.804 36.428 34.351 34.881 34.256 36.622 34.611 32.743 33.905 30.582 31.150 34.930 34.728 32.505 34.755 36.604 33.389 31.542 33.630 35.800 35.188 32.308 29.045 25.997 22.333 19.408 16.568 13.712 12.262  9.059  8.242  5.456  7.649  8.538 11.622 10.444  8.934 12.058 12.388  8.980 10.034 13.493 12.713 11.288 14.339 16.646 15.641 16.274 19.536 20.532 20.236 20.073 19.331 19.686 17.727 19.625 20.829 20.217 22.722 23.361 23.081 24.300
 39.787 39.100 38.115 37.016 36.903 36.057 35.520 35.095 34.271 33.523 33.045 32.182 30.919 30.043 29.378 28.103 27.040 27.148 24.297 20.920 17.633 14.732 11.640 11.411  9.284 11.829 12.373 13.660 17.209 20.182 20.655 17.181 17.952 21.383 20.048 17.901 14.895 11.881  8.205  6.892  3.846  0.000  3.855  6.956 10.197 12.544 11.721 11.188  8.489  5.797  5.199  6.391  8.343 11.865 14.207 15.655 15.920 14.729 14.737 13.159 13.965 13.087 10.097 10.476  9.303 10.658 12.002 13.708 16.274 13.934 10.439 10.543  8.399 10.136 12.716 14.001 17.719 19.844 21.863 19.036 18.202 22.010 22.737 20.192 21.046 24.485 26.600 26.915 27.866 30.398 32.167 32.888 34.129 36.492 37.720 38.705 36.145 34.587 30.780 28.197 24.666 22.899 20.205 19.016 17.221 18.100 20.432 18.864 15.750 17.410 19.622 22.678 21.007 19.894 23.361 25.781 24.081 26.183 29.552 31.351 33.582 33.749 35.917 36.485 35.349 35.012 34.208 31.789 29.892 28.259 24.793 23.654 25.575 23.862 24.667 28.130 29.875 28.462 29.774 33.223 33.401 32.723 35.012 38.064 37.256 36.647 39.742 41.786 40.762 41.849 45.208 45.655 47.153 44.630 44.082 40.969 40.757 38.118 37.502 35.353 35.358 33.836 33.707 34.114 35.464 36.701 38.597 38.194 38.896 39.914 38.165 40.316 43.665 45.836 47.534 46.311 45.183 43.678 42.712 44.358 43.366 43.472 44.902 43.830 45.779 45.646 47.077 49.972 50.010 46.798 44.929 42.113 42.726 42.671 44.708 43.910 46.990 47.548 44.520 44.653 42.426 42.978 43.935 42.179 43.566 41.388 37.711 37.875 39.515 36.232 35.263 38.414 37.713 34.280 35.903 38.630 36.146 34.332 37.745 38.685 35.403 35.847 39.419 38.542 36.019 38.639 41.146 39.269 36.824 34.515 31.340 29.399 26.499 28.798 29.857 28.734 29.625 30.866 31.656 33.568 35.283 38.132 39.621 43.189 44.240 47.257 47.340 48.561 49.743 52.606 54.632 52.555 52.903 52.555 50.197 47.612 44.080 41.691 37.928 35.587 31.970 30.544 27.554 26.441 24.663 24.536 25.187 22.477 20.875 21.269 24.855 24.035 23.878 24.626 24.294 26.266 28.436 29.651 30.568 30.923 33.416 33.854 35.497 33.003 30.035 31.896 32.464 28.801 27.862 30.651 29.826 26.068 27.018 29.832 27.521 25.310 28.580 29.752 26.588 26.595 30.262 29.816 27.496 29.930 32.821 34.548 37.347 37.297 35.397 36.191 35.563 38.207 36.446 34.684 35.789 32.317 32.595 36.359 36.053 33.524 35.649 37.205 33.803 32.006 33.880 35.718 34.783 32.056 28.642 25.933 22.264 19.834 17.043 14.792 13.806 11.308 11.049  8.250 10.967 12.112 15.332 14.177 12.608 15.510 15.729 12.078 12.721 16.129 14.966 12.830 15.935 18.262 16.564 16.814 20.421 21.169 20.197 19.787 18.379 18.393 16.047 17.398 18.490 17.671 19.982 20.641 20.391 21.630
 37.212 36.467 35.413 34.215 34.051 33.154 32.575 32.083 31.243 30.459 29.952 29.080 27.809 26.909 26.283 25.014 23.892 24.127 21.473 17.934 14.944 11.827  9.185  9.236  8.200 11.279 12.562 14.775 18.176 21.448 22.319 19.167 19.958 23.558 22.610 20.658 17.736 15.067 11.318 10.334  6.723  3.855  0.000  3.854  6.517  9.290  8.876  7.844  6.022  4.494  6.446  8.915 11.640 14.883 17.478 19.084 19.386 18.111 17.930 16.065 16.708 15.926 12.595 12.057  9.725  9.773  9.904 10.945 12.988 10.364  6.921  7.348  6.110  9.050 11.168 11.551 15.292 17.294 18.904 15.807 15.028 18.807 19.239 16.569 17.623 21.150 23.066 23.296 24.448 26.986 28.593 29.422 30.807 33.046 34.224 35.377 32.935 31.597 27.827 25.502 22.020 20.712 18.354 17.743 16.679 18.274 20.606 19.084 15.561 16.474 18.300 21.348 19.591 17.898 21.264 23.880 22.381 24.740 27.995 29.942 32.106 32.168 34.226 34.586 33.309 32.744 31.756 29.275 27.416 26.086 22.688 21.827 23.452 21.576 22.020 25.629 27.365 25.637 26.799 30.358 30.454 29.515 31.797 34.888 33.959 33.192 36.321 38.386 37.238 38.263 41.672 42.165 43.785 41.376 41.015 38.034 38.046 35.617 35.268 33.412 33.688 32.523 32.576 33.400 34.984 35.906 37.639 36.932 37.627 38.405 36.677 38.572 42.030 44.237 46.144 45.147 44.174 42.730 41.614 43.216 42.206 42.042 43.427 42.171 44.015 43.719 44.906 47.758 47.581 44.323 42.532 39.848 40.444 40.562 42.621 41.988 45.160 45.703 42.544 42.473 40.075 40.588 41.313 39.511 40.775 38.665 35.005 35.437 37.173 33.921 33.216 36.510 35.761 32.495 34.389 37.140 34.689 33.169 36.728 37.651 34.537 35.272 38.868 38.017 35.782 38.578 41.020 39.201 36.994 34.458 31.272 28.963 26.305 28.604 29.181 27.616 28.164 28.991 29.499 31.109 32.559 35.264 36.538 40.042 40.921 43.849 43.830 44.980 46.131 48.976 51.045 49.014 49.423 49.131 46.810 44.296 40.781 38.532 34.790 32.644 29.092 27.987 25.146 24.444 23.091 23.367 24.582 22.337 20.876 21.937 25.360 24.471 24.756 25.947 25.678 27.477 29.714 31.051 31.919 31.955 34.236 34.570 35.862 33.212 30.395 32.096 32.243 28.533 27.765 30.244 29.019 25.272 26.352 28.793 26.132 24.071 27.330 28.067 24.683 24.926 28.445 27.590 25.229 27.887 30.583 32.618 35.438 35.547 33.727 34.652 33.862 36.716 35.287 33.527 34.455 30.846 30.911 34.601 34.125 31.363 33.436 34.701 31.169 29.515 31.309 32.930 31.741 29.061 25.545 23.074 19.421 17.419 14.687 13.125 12.643 11.150 11.867  9.941 13.339 15.056 17.865 16.149 14.918 17.398 16.924 13.094 13.846 16.750 14.839 12.468 15.799 17.612 15.217 15.632 19.366 19.521 18.197 18.065 16.387 16.732 14.620 15.816 17.390 16.860 19.076 19.742 19.540 20.852
 35.653 34.838 33.724 32.444 32.210 31.318 30.673 30.160 29.431 28.700 28.198 27.447 26.334 25.518 24.979 23.919 22.913 23.509 21.313 17.730 15.347 12.407 10.808 11.343 11.181 14.185 15.435 18.011 21.434 24.654 25.802 22.708 23.216 26.897 26.121 23.967 21.219 18.394 14.720 13.777 10.344  6.956  3.854  0.000  3.881  5.635  5.610  5.752  5.249  6.318  8.630 11.850 14.391 17.635 20.108 21.653 21.712 20.191 19.663 17.509 18.096 17.734 14.463 13.881 10.902 10.609  9.555 10.599 11.988  9.464  6.974  8.098  7.801 11.243 12.292 12.160 15.833 18.001 18.853 15.345 15.137 18.748 18.404 15.593 17.248 20.894 22.252 22.187 23.855 26.438 27.573 28.580 30.360 32.332 33.291 34.809 32.542 31.633 27.987 26.121 22.840 22.125 20.254 20.082 19.578 21.565 23.918 22.418 18.773 19.190 20.726 23.668 21.774 19.642 22.855 25.555 24.146 26.564 29.661 31.562 33.559 33.355 35.236 35.284 33.876 33.043 31.857 29.376 27.697 26.777 23.405 23.107 24.600 22.773 22.860 26.618 28.200 26.008 27.050 30.712 30.540 29.200 31.554 34.624 33.356 32.347 35.596 37.592 36.094 37.068 40.586 41.269 43.179 41.033 41.026 38.291 38.655 36.538 36.525 35.017 35.552 34.713 34.863 35.992 37.659 38.301 39.975 39.071 39.809 40.389 38.700 40.328 43.872 46.087 48.182 47.389 46.538 45.161 43.936 45.483 44.433 44.012 45.287 43.805 45.455 44.903 45.834 48.556 48.124 44.795 42.998 40.529 41.230 41.644 43.805 43.421 46.702 47.277 44.010 43.725 41.148 41.606 42.010 40.117 41.136 39.063 35.439 36.170 38.113 34.979 34.513 37.964 37.258 34.188 36.275 39.083 36.723 35.444 39.083 40.034 37.079 37.991 41.595 40.789 38.747 41.623 44.026 42.250 40.185 37.534 34.367 31.858 29.364 31.611 31.877 29.986 30.279 30.689 30.909 32.123 33.201 35.648 36.563 39.918 40.454 43.162 42.872 43.816 44.813 47.550 49.720 47.855 48.453 48.311 46.075 43.761 40.281 38.334 34.660 32.885 29.503 28.871 26.306 26.066 25.183 25.741 27.343 25.403 23.908 25.281 28.561 27.465 27.839 29.198 29.092 30.856 33.109 34.530 35.449 35.397 37.583 37.807 38.945 36.292 33.508 35.003 34.965 31.294 30.475 32.672 31.284 27.549 28.478 30.631 27.797 25.670 28.707 29.168 25.572 25.710 29.016 27.861 25.222 27.838 30.474 32.813 35.795 36.256 34.663 35.857 35.118 38.210 37.037 35.453 36.359 32.691 32.422 36.029 35.515 32.484 34.335 35.296 31.654 30.040 31.525 32.747 31.249 28.827 25.261 23.265 19.807 18.481 16.115 15.260 15.358 14.491 15.519 13.678 17.090 18.760 21.659 19.923 18.544 20.837 20.375 16.531 16.899 19.657 17.635 14.865 17.917 19.659 16.812 16.776 20.590 20.504 18.525 18.133 15.807 15.795 13.490 13.913 15.452 14.891 16.786 17.472 17.339 18.682
 33.854 33.002 31.837 30.469 30.190 29.231 28.541 27.926 27.151 26.365 25.840 25.056 23.909 23.061 22.573 21.507 20.379 21.094 19.192 15.509 13.705 10.668  9.962 10.518 11.437 14.328 16.033 19.143 22.267 25.624 27.079 24.336 24.873 28.611 28.181 26.259 23.603 21.129 17.448 16.790 13.137 10.197  6.517  3.881  0.000  3.878  5.593  4.616  6.598  8.493 11.658 14.863 17.768 20.847 23.482 25.108 25.263 23.784 23.324 21.151 21.668 21.239 17.835 16.737 13.432 12.101  9.960  9.663  9.805  6.816  5.247  6.435  7.632 11.331 11.681 10.447 13.722 15.609 15.898 12.201 12.191 15.574 14.836 12.007 14.013 17.613 18.666 18.618 20.538 22.999 23.985 25.194 27.048 28.825 29.814 31.505 29.441 28.764 25.213 23.660 20.493 20.340 18.871 19.381 19.562 21.993 24.149 22.669 18.903 18.579 19.711 22.428 20.478 17.901 20.865 23.607 22.413 24.974 27.862 29.852 31.737 31.441 33.188 33.042 31.513 30.466 29.120 26.613 25.000 24.418 21.233 21.245 22.381 20.489 20.223 24.033 25.511 23.026 23.936 27.634 27.343 25.774 28.132 31.184 29.796 28.680 31.959 33.934 32.346 33.302 36.836 37.580 39.580 37.551 37.712 35.124 35.723 33.835 34.119 32.918 33.759 33.303 33.701 35.206 37.124 37.507 38.936 37.711 38.359 38.654 36.957 38.293 41.905 44.094 46.379 45.815 45.108 43.838 42.523 44.048 43.050 42.406 43.686 42.096 43.685 43.041 43.711 46.404 45.762 42.431 40.791 38.464 39.070 39.589 41.682 41.405 44.709 45.204 41.828 41.313 38.572 38.933 39.094 37.136 38.002 35.989 32.418 33.387 35.418 32.376 32.153 35.696 34.991 32.134 34.422 37.232 34.977 33.981 37.687 38.650 35.918 37.056 40.636 39.915 38.165 41.139 43.481 41.822 39.993 37.184 34.052 31.260 29.088 31.345 31.164 28.927 28.816 28.827 28.696 29.604 30.360 32.663 33.335 36.616 36.980 39.610 39.270 40.144 41.169 43.901 46.118 44.286 44.909 44.803 42.624 40.353 36.929 35.121 31.499 29.934 26.650 26.385 23.994 24.239 23.780 24.792 26.865 25.417 24.215 26.079 29.166 28.163 28.953 30.630 30.479 32.039 34.315 35.788 36.595 36.260 38.233 38.421 39.219 36.417 33.866 35.277 34.823 31.160 30.622 32.533 30.747 27.151 28.300 30.036 26.898 25.101 28.108 28.064 24.366 24.887 27.948 26.333 23.821 26.702 28.995 31.625 34.510 35.047 33.500 34.738 33.751 36.962 36.154 34.508 35.140 31.391 31.008 34.453 33.688 30.510 32.359 32.966 29.230 27.899 29.358 30.355 28.558 26.160 22.509 20.838 17.496 16.768 14.545 14.614 15.046 15.127 16.681 15.526 19.213 21.316 23.849 21.796 20.836 22.876 21.836 18.062 18.711 20.933 18.350 15.787 18.908 19.979 16.686 17.025 20.683 19.900 17.773 17.891 15.538 16.077 14.385 14.687 16.668 16.449 18.087 18.658 18.536 19.790
 33.051 32.137 30.932 29.509 29.165 28.247 27.484 26.887 26.281 25.598 25.098 24.500 23.595 22.893 22.499 21.745 20.866 21.948 20.546 17.081 15.842 13.376 13.309 14.270 15.222 18.089 19.566 22.613 25.860 29.111 30.599 27.735 28.089 31.842 31.354 29.192 26.593 23.842 20.206 19.360 15.883 12.544  9.290  5.635  3.878  0.000  3.863  5.460  7.872 10.764 13.491 17.036 19.647 22.722 25.182 26.735 26.677 25.004 24.226 21.871 22.313 22.249 19.035 18.102 14.616 13.492 10.931 11.141 10.946  8.903  8.579 10.172 11.257 14.839 14.741 13.598 16.659 18.645 18.343 14.522 15.004 18.012 16.552 13.708 16.093 19.648 20.116 19.617 21.976 24.503 24.923 26.188 28.464 29.994 30.643 32.657 30.725 30.462 27.100 25.971 23.101 23.301 22.195 22.729 23.066 25.591 27.883 26.477 22.703 22.382 23.383 26.085 24.139 21.427 24.222 26.990 25.869 28.394 31.162 33.065 34.806 34.309 35.904 35.526 33.928 32.687 31.200 28.770 27.368 27.110 23.993 24.403 25.484 23.680 23.163 26.967 28.337 25.556 26.305 30.017 29.527 27.605 29.945 32.945 31.260 29.878 33.205 35.111 33.161 34.004 37.627 38.535 40.818 39.067 39.563 37.229 38.094 36.477 36.966 36.013 36.941 36.635 36.976 38.591 40.435 40.638 42.131 40.881 41.643 41.886 40.282 41.475 45.104 47.319 49.689 49.236 48.601 47.333 45.934 47.379 46.295 45.478 46.604 44.819 46.195 45.305 45.815 48.342 47.520 44.139 42.422 40.301 41.079 41.883 44.118 44.085 47.475 48.063 44.663 44.045 41.231 41.608 41.536 39.563 40.237 38.300 34.809 36.011 38.167 35.240 35.196 38.800 38.109 35.405 37.793 40.599 38.386 37.533 41.258 42.198 39.535 40.760 44.322 43.577 41.899 44.906 47.205 45.517 43.734 40.893 37.792 34.967 32.794 34.945 34.679 32.308 32.170 31.935 31.704 32.299 32.798 34.815 35.187 38.271 38.312 40.679 40.025 40.682 41.475 44.052 46.342 44.706 45.545 45.606 43.511 41.493 38.115 36.628 33.122 31.925 28.874 28.963 26.877 27.344 27.180 28.187 30.365 28.976 27.580 29.474 32.491 31.234 31.900 33.582 33.622 35.240 37.513 39.046 39.964 39.676 41.647 41.725 42.527 39.822 37.195 38.413 37.983 34.397 33.658 35.394 33.667 30.068 30.923 32.534 29.428 27.435 30.149 30.056 26.270 26.472 29.332 27.639 24.820 27.446 29.772 32.562 35.628 36.521 35.232 36.732 35.945 39.319 38.617 37.222 37.975 34.263 33.567 36.951 36.301 32.949 34.500 34.937 31.199 29.782 30.855 31.470 29.494 27.464 23.913 22.711 19.705 19.459 17.700 17.931 18.709 18.771 20.305 18.888 22.454 24.284 27.054 25.094 23.787 25.764 25.017 21.223 21.409 23.725 21.374 18.447 21.181 22.468 19.096 18.809 22.450 21.773 19.116 18.726 15.827 15.722 13.810 13.211 14.896 14.633 15.833 16.402 16.361 17.604
 32.021 31.068 29.832 28.385 28.046 27.154 26.414 25.914 25.332 24.668 24.126 23.535 22.636 21.948 21.507 20.785 20.089 21.091 19.519 16.287 14.776 12.873 12.851 14.633 15.573 18.912 20.646 23.336 26.615 29.966 31.009 27.953 28.670 32.309 31.379 29.307 26.409 23.509 19.831 18.290 14.879 11.721  8.876  5.610  5.593  3.863  0.000  3.889  5.292  8.814 11.240 15.008 17.648 20.401 22.914 24.642 24.710 23.057 22.018 19.531 19.695 19.570 16.340 15.133 11.509 10.441  7.946  9.178  9.989  8.974  8.759 11.388 12.538 16.250 16.964 15.964 19.215 20.892 20.960 17.171 16.918 19.994 18.868 15.583 17.273 21.009 21.860 20.896 22.862 25.797 26.238 26.985 29.353 31.232 31.583 33.357 31.082 30.667 27.274 26.011 23.267 23.144 22.118 22.091 22.296 24.848 27.555 26.563 22.768 22.955 23.745 26.825 25.308 22.581 25.274 28.340 27.486 30.221 33.098 35.218 37.095 36.842 38.535 38.338 36.789 35.623 34.141 31.707 30.179 29.785 26.688 26.680 27.610 25.437 24.736 28.433 30.225 27.666 28.091 31.876 31.783 29.829 31.858 35.072 33.663 32.073 35.204 37.397 35.550 36.088 39.757 40.381 42.584 40.697 41.082 38.662 39.278 37.554 37.738 36.673 37.237 36.680 36.621 38.062 39.577 39.727 41.530 40.581 41.661 42.223 40.879 42.310 45.857 48.278 50.482 49.898 49.259 47.766 46.227 47.499 46.165 45.335 46.230 44.333 45.557 44.553 45.251 47.692 47.019 43.608 41.645 39.476 40.486 41.388 43.853 43.946 47.422 48.274 45.011 44.657 42.053 42.753 42.903 41.207 42.156 40.420 36.946 38.192 40.078 36.956 37.018 40.501 39.512 36.740 39.222 41.828 39.346 38.523 42.268 42.929 40.082 41.412 44.897 43.854 42.107 45.192 47.340 45.408 43.600 40.778 37.742 35.049 32.599 34.446 34.335 32.027 32.310 32.161 32.352 32.975 33.783 35.728 36.349 39.413 39.634 42.022 41.305 42.107 42.725 45.298 47.450 45.750 46.607 46.642 44.429 42.452 38.959 37.385 33.844 32.546 29.530 29.364 27.410 27.480 27.308 27.818 29.808 28.257 26.399 28.208 31.117 29.484 29.920 31.580 31.907 33.607 35.852 37.471 38.584 38.389 40.378 40.268 41.193 38.716 35.875 36.851 36.659 33.183 32.049 33.729 32.322 28.639 29.068 30.827 27.980 25.593 28.109 28.363 24.617 24.329 27.274 25.954 22.897 25.201 27.840 30.419 33.638 34.623 33.435 35.047 34.618 38.007 37.081 35.967 37.088 33.492 32.587 36.080 35.825 32.473 33.771 34.527 30.912 29.063 29.939 30.657 29.020 27.118 23.740 22.347 19.423 18.906 17.536 17.242 18.465 18.285 20.047 18.651 22.013 23.320 26.138 24.019 22.224 23.874 23.454 19.726 19.279 21.630 19.683 16.364 18.659 20.318 17.125 16.200 19.864 19.661 16.826 15.886 12.824 12.296 10.136  9.686 11.640 11.845 13.604 14.374 14.439 16.091
 31.156 30.214 28.962 27.489 27.184 26.204 25.503 24.938 24.169 23.361 22.750 21.955 20.794 19.940 19.415 18.399 17.469 18.184 16.258 12.849 11.068  9.013  9.215 11.375 12.920 16.439 18.730 21.525 24.513 28.059 29.019 26.190 27.262 30.853 29.964 28.284 25.246 22.718 18.960 17.405 13.703 11.188  7.844  5.752  4.616  5.460  3.889  0.000  3.836  7.130 10.476 14.028 17.233 19.772 22.602 24.535 24.923 23.488 22.712 20.358 20.461 19.881 16.354 14.514 10.813  8.722  5.784  5.818  6.686  5.389  5.375  8.667 10.643 14.417 15.531 14.012 17.082 18.235 18.558 14.909 13.974 17.052 16.386 12.896 14.036 17.830 19.123 18.236 19.795 22.818 23.610 24.168 26.289 28.418 28.912 30.411 27.986 27.301 23.801 22.331 19.509 19.292 18.315 18.372 18.833 21.618 24.319 23.532 19.688 19.722 20.195 23.339 22.083 19.211 21.738 24.955 24.370 27.303 30.155 32.493 34.461 34.438 36.194 36.149 34.616 33.505 32.047 29.571 27.891 27.411 24.464 24.120 24.746 22.282 21.418 25.027 27.062 24.697 24.949 28.748 28.954 27.113 28.962 32.298 31.198 29.638 32.630 35.001 33.440 33.896 37.519 37.907 39.896 37.797 37.966 35.405 35.829 33.992 34.042 32.926 33.418 32.859 32.796 34.302 35.876 35.977 37.721 36.734 37.825 38.411 37.130 38.606 42.127 44.610 46.778 46.190 45.588 44.052 42.451 43.680 42.323 41.482 42.394 40.533 41.823 40.910 41.665 44.192 43.605 40.217 38.306 36.026 36.938 37.715 40.128 40.151 43.612 44.466 41.224 40.940 38.405 39.197 39.490 37.920 39.062 37.423 33.959 35.198 36.881 33.647 33.791 37.190 36.034 33.264 35.835 38.317 35.737 35.010 38.772 39.302 36.460 37.919 41.348 40.226 38.580 41.736 43.793 41.840 40.141 37.255 34.261 31.491 29.108 30.876 30.622 28.231 28.505 28.336 28.612 29.291 30.257 32.286 33.116 36.274 36.733 39.290 38.771 39.778 40.525 43.224 45.282 43.407 44.104 44.011 41.710 39.570 36.020 34.230 30.617 29.106 25.999 25.654 23.665 23.648 23.527 24.045 26.153 24.791 23.032 25.105 27.893 26.347 27.067 28.936 29.204 30.764 33.023 34.663 35.698 35.316 37.175 37.046 37.799 35.249 32.520 33.484 33.111 29.625 28.647 30.265 28.690 25.049 25.672 27.336 24.369 22.170 24.851 24.972 21.225 21.264 24.288 22.882 20.072 22.688 25.203 27.755 30.816 31.566 30.213 31.677 31.072 34.415 33.534 32.291 33.312 29.688 28.860 32.359 32.039 28.731 30.154 30.979 27.361 25.549 26.648 27.604 26.081 23.929 20.487 18.812 15.730 15.067 13.706 13.560 15.048 15.337 17.580 16.832 20.341 21.884 24.295 21.804 20.326 21.716 20.808 17.159 16.986 18.919 16.571 13.472 15.991 17.172 13.779 13.392 17.025 16.441 13.881 13.597 11.027 11.593 10.237 10.999 13.572 14.164 16.221 16.907 16.950 18.544
 32.819 31.934 30.757 29.413 29.187 28.289 27.663 27.206 26.440 25.669 25.086 24.283 23.111 22.266 21.661 20.587 19.744 20.188 17.833 14.607 12.051 10.090  9.171 11.383 12.083 15.774 17.876 20.141 23.254 26.729 27.294 24.216 25.457 28.920 27.650 25.945 22.737 20.046 16.339 14.299 10.787  8.489  6.022  5.249  6.598  7.872  5.292  3.836  0.000  3.853  6.780 10.434 13.579 16.040 18.873 20.879 21.353 19.986 19.152 16.832 16.856 16.120 12.556 10.774  7.145  5.762  4.417  6.465  9.052  8.057  6.620  9.643 10.634 14.146 15.998 15.217 18.619 19.915 20.866 17.398 16.166 19.518 19.396 15.978 16.688 20.471 22.202 21.433 22.591 25.688 26.770 27.088 28.999 31.388 31.923 33.134 30.470 29.437 25.829 23.939 20.979 20.080 18.654 17.947 17.718 20.106 23.062 22.390 18.669 19.441 20.205 23.606 22.510 20.057 22.790 25.995 25.277 28.134 31.188 33.517 35.630 35.780 37.695 37.891 36.477 35.594 34.297 31.823 30.022 29.179 26.084 25.335 26.221 23.739 23.217 26.741 28.944 26.941 27.313 31.066 31.472 29.923 31.736 35.112 34.225 32.814 35.739 38.169 36.797 37.270 40.849 41.107 42.923 40.637 40.550 37.789 37.896 35.776 35.459 33.992 34.120 33.137 32.785 33.888 35.182 35.547 37.554 36.923 38.127 39.038 37.798 39.604 43.035 45.568 47.514 46.679 45.939 44.267 42.735 43.962 42.533 41.933 42.833 41.107 42.481 41.706 42.776 45.351 45.037 41.677 39.616 37.147 38.129 38.737 41.201 41.080 44.500 45.444 42.342 42.337 40.011 40.936 41.538 40.076 41.439 39.764 36.245 37.228 38.756 35.391 35.304 38.578 37.365 34.374 36.764 39.194 36.467 35.478 39.173 39.632 36.554 37.827 41.250 39.994 38.079 41.159 43.232 41.132 39.226 36.488 33.483 30.999 28.284 29.979 30.167 28.138 28.866 29.134 29.824 30.863 32.227 34.443 35.602 38.861 39.585 42.276 41.885 43.028 43.793 46.530 48.500 46.538 47.150 46.974 44.594 42.359 38.752 36.744 33.072 31.264 28.032 27.217 25.022 24.435 23.854 23.854 25.462 23.626 21.530 23.156 26.088 24.415 24.748 26.354 26.706 28.445 30.681 32.290 33.444 33.304 35.343 35.219 36.289 33.902 30.938 31.961 32.004 28.522 27.249 29.157 28.007 24.229 24.629 26.754 24.135 21.606 24.356 25.054 21.481 21.147 24.475 23.636 20.809 23.151 26.018 28.167 31.263 31.834 30.383 31.734 31.371 34.541 33.248 32.050 33.360 29.840 29.172 32.841 32.793 29.695 31.156 32.409 28.931 26.832 28.037 29.334 28.215 25.973 22.662 20.535 17.315 15.878 14.336 13.140 14.362 13.808 15.759 14.675 17.868 18.928 21.515 19.150 17.244 18.682 18.268 14.587 14.025 16.413 14.623 11.257 13.712 15.607 12.745 12.000 15.824 16.050 13.854 13.087 10.824 10.939  8.975 10.439 12.727 13.201 15.737 16.576 16.616 18.319
 35.137 34.352 33.271 32.056 31.914 31.028 30.468 30.034 29.179 28.379 27.821 26.918 25.619 24.711 24.024 22.758 21.791 21.875 19.055 15.865 12.636 10.377  8.149  9.835  9.642 13.300 15.305 17.109 20.179 23.613 23.890 20.741 22.197 25.534 24.076 22.522 19.193 16.625 12.960 10.735  7.207  5.797  4.494  6.318  8.493 10.764  8.814  7.130  3.853  0.000  3.838  6.994 10.432 12.931 15.906 17.971 18.665 17.528 17.027 15.014 15.126 13.961 10.299  8.634  5.815  5.366  6.347  8.198 11.264  9.846  7.217  9.316  9.415 12.333 14.925 14.715 18.201 19.491 21.124 18.016 16.461 20.014 20.577 17.412 17.728 21.363 23.570 23.217 23.954 26.917 28.469 28.724 30.218 32.804 33.621 34.513 31.731 30.270 26.534 24.157 20.946 19.398 17.383 16.150 15.203 17.114 20.082 19.375 15.820 17.163 18.285 21.770 20.760 18.810 21.743 24.797 23.903 26.627 29.837 32.136 34.390 34.743 36.819 37.291 36.011 35.394 34.305 31.839 29.894 28.651 25.490 24.287 25.394 22.969 22.891 26.290 28.557 26.988 27.585 31.219 31.793 30.670 32.506 35.850 35.221 34.115 36.983 39.402 38.337 38.951 42.417 42.567 44.118 41.596 41.169 38.165 37.948 35.506 34.869 33.024 32.906 31.564 31.130 31.874 33.079 33.796 35.869 35.454 36.578 37.686 36.359 38.438 41.788 44.276 46.032 44.975 44.087 42.369 40.990 42.309 40.954 40.659 41.712 40.255 41.866 41.389 42.732 45.458 45.410 42.129 40.094 37.393 38.242 38.513 40.843 40.426 43.717 44.593 41.592 41.789 39.625 40.550 41.459 40.029 41.586 39.811 36.242 36.884 38.267 34.818 34.432 37.564 36.377 33.171 35.313 37.728 34.947 33.664 37.260 37.741 34.496 35.530 38.961 37.695 35.540 38.506 40.654 38.525 36.430 33.838 30.797 28.553 25.642 27.424 28.000 26.361 27.361 28.111 29.073 30.556 32.275 34.787 36.280 39.701 40.739 43.648 43.538 44.846 45.794 48.629 50.532 48.428 48.855 48.538 46.099 43.657 40.036 37.735 33.997 31.812 28.388 27.093 24.561 23.497 22.362 22.057 23.198 20.958 18.852 20.064 23.215 21.753 21.913 23.282 23.459 25.288 27.522 29.034 30.149 30.153 32.342 32.361 33.656 31.270 28.232 29.521 29.822 26.269 25.026 27.316 26.380 22.552 23.122 25.641 23.229 20.750 23.786 24.837 21.511 21.294 24.881 24.392 21.893 24.264 27.190 28.992 31.904 32.077 30.365 31.407 30.984 33.880 32.277 30.864 32.196 28.729 28.467 32.237 32.207 29.412 31.149 32.715 29.344 27.244 28.808 30.526 29.698 27.172 23.897 21.280 17.829 15.627 13.601 11.534 12.087 10.749 12.365 11.190 14.194 15.140 17.693 15.386 13.482 15.161 14.863 11.106 10.821 13.593 12.018  8.949 11.847 14.021 11.758 11.553 15.326 15.933 14.577 14.099 12.684 13.085 11.267 13.287 15.224 15.378 18.072 18.874 18.801 20.363
 37.347 36.618 35.612 34.506 34.411 33.599 33.075 32.724 31.926 31.189 30.672 29.822 28.589 27.744 27.038 25.841 24.994 25.023 22.121 19.173 15.814 13.861 11.363 12.686 11.589 14.852 16.268 17.314 20.473 23.620 23.477 20.047 21.520 24.630 22.732 21.033 17.625 14.766 11.385  8.443  5.851  5.199  6.446  8.630 11.658 13.491 11.240 10.476  6.780  3.838  0.000  3.846  6.880  9.456 12.334 14.439 15.166 14.090 13.484 11.581 11.616 10.252  6.610  5.681  4.225  6.302  8.799 11.432 14.801 13.643 10.960 12.603 11.839 14.123 16.971 17.460 21.052 22.547 24.442 21.444 19.963 23.577 24.272 21.183 21.453 25.040 27.338 26.996 27.634 30.617 32.225 32.380 33.823 36.497 37.287 38.070 35.182 33.585 29.851 27.310 24.118 22.208 19.962 18.171 16.557 17.798 20.857 20.214 17.039 19.049 20.471 23.977 23.050 21.552 24.570 27.479 26.423 28.944 32.254 34.432 36.730 37.146 39.303 39.918 38.741 38.282 37.314 34.892 32.931 31.475 28.224 26.854 28.220 25.930 26.125 29.427 31.703 30.339 31.050 34.616 35.236 34.272 36.121 39.446 38.874 37.852 40.708 43.117 42.096 42.739 46.190 46.315 47.806 45.219 44.677 41.587 41.200 38.607 37.743 35.669 35.284 33.616 32.947 33.292 34.196 35.165 37.454 37.369 38.566 39.925 38.630 40.939 44.185 46.669 48.233 46.975 45.961 44.157 42.880 44.194 42.804 42.726 43.754 42.418 44.061 43.674 45.242 47.961 48.101 44.859 42.707 39.919 40.847 41.022 43.383 42.878 46.105 47.048 44.182 44.578 42.578 43.569 44.663 43.288 44.942 43.123 39.538 39.992 41.306 37.828 37.245 40.267 39.100 35.765 37.698 40.076 37.246 35.730 39.203 39.661 36.259 37.063 40.454 39.115 36.707 39.528 41.696 39.466 37.166 34.784 31.782 29.894 26.730 28.424 29.454 28.215 29.574 30.662 31.895 33.596 35.529 38.120 39.770 43.218 44.367 47.314 47.233 48.577 49.498 52.324 54.189 52.074 52.487 52.148 49.680 47.222 43.584 41.205 37.467 35.163 31.720 30.184 27.578 26.161 24.696 23.970 24.572 21.894 19.522 20.059 23.304 21.747 21.352 22.262 22.529 24.575 26.732 28.161 29.409 29.757 32.147 32.192 33.855 31.701 28.459 29.795 30.571 27.119 25.576 28.115 27.663 23.831 24.111 27.000 25.013 22.292 25.214 26.756 23.675 23.071 26.753 26.730 24.206 26.216 29.376 30.843 33.778 33.877 32.161 33.142 32.982 35.694 33.752 32.445 34.031 30.735 30.586 34.416 34.626 32.028 33.720 35.562 32.338 30.051 31.590 33.448 32.868 30.386 27.248 24.497 21.112 18.613 16.628 13.988 14.141 11.912 12.720 10.909 13.114 13.185 16.103 14.263 11.677 13.556 14.210 10.691  9.788 13.212 12.683  9.734 12.054 14.977 13.566 12.902 16.454 17.832 16.749 15.768 14.571 14.343 12.166 14.214 15.486 15.347 18.177 19.020 18.937 20.470
 39.923 39.279 38.356 37.350 37.312 36.509 36.038 35.714 34.861 34.112 33.616 32.705 31.393 30.520 29.762 28.459 27.560 27.337 24.182 21.409 17.786 15.907 12.928 13.726 11.908 14.618 15.702 15.914 18.834 21.743 21.097 17.608 19.368 22.144 19.871 18.408 14.859 12.202  9.291  5.718  4.660  6.391  8.915 11.850 14.863 17.036 15.008 14.028 10.434  6.994  3.846  0.000  3.857  6.206  9.290 11.534 12.676 12.038 11.903 10.677 10.686  8.689  5.545  5.414  6.444  8.831 11.955 14.298 17.760 16.541 13.592 14.620 13.328 14.726 18.001 18.947 22.397 23.794 26.154 23.515 21.828 25.432 26.591 23.709 23.667 27.059 29.662 29.558 29.862 32.738 34.656 34.708 35.838 38.663 39.618 40.125 37.142 35.223 31.466 28.599 25.346 22.947 20.342 18.052 15.732 16.193 19.181 18.639 15.963 18.605 20.267 23.710 22.984 22.050 25.070 27.761 26.618 28.939 32.311 34.427 36.814 37.435 39.709 40.580 39.546 39.324 38.545 36.177 34.129 32.362 29.148 27.396 28.898 26.700 27.233 30.310 32.628 31.674 32.508 35.914 36.701 36.078 37.882 41.161 40.825 40.021 42.785 45.194 44.425 45.136 48.484 48.493 49.757 46.988 46.164 42.901 42.218 39.377 38.205 35.814 35.144 33.120 32.300 32.218 32.919 34.230 36.613 36.815 37.974 39.563 38.256 40.824 43.926 46.366 47.697 46.213 45.061 43.196 42.071 43.420 42.075 42.298 43.412 42.332 44.141 44.012 45.840 48.644 49.043 45.899 43.754 40.799 41.640 41.533 43.780 43.035 46.112 47.027 44.319 44.937 43.144 44.171 45.548 44.256 46.089 44.233 40.658 40.823 41.957 38.441 37.616 40.436 39.273 35.798 37.466 39.753 36.884 35.115 38.415 38.839 35.300 35.850 39.169 37.784 35.143 37.796 39.980 37.701 35.215 33.058 30.104 28.586 25.238 26.892 28.374 27.612 29.287 30.815 32.329 34.377 36.612 39.389 41.318 44.850 46.260 49.356 49.487 50.967 52.002 54.888 56.676 54.453 54.723 54.270 51.758 49.159 45.527 42.930 39.183 36.605 33.086 31.164 28.381 26.537 24.621 23.515 23.525 20.451 18.050 17.906 21.261 19.905 19.155 19.633 19.755 21.916 24.015 25.310 26.556 27.150 29.698 29.869 31.825 29.796 26.479 28.024 29.164 25.779 24.193 27.066 26.962 23.218 23.530 26.756 25.125 22.481 25.483 27.378 24.646 24.062 27.839 28.178 25.956 27.868 31.044 32.153 34.893 34.664 32.770 33.474 33.340 35.737 33.489 32.071 33.726 30.600 30.794 34.638 34.938 32.674 34.519 36.644 33.595 31.293 33.052 35.220 34.922 32.292 29.273 26.221 22.819 19.861 17.735 14.547 14.096 11.126 11.182  9.303 10.537  9.854 12.768 11.229  8.296 10.471 11.742  8.634  7.791 11.587 11.829  9.711 11.799 14.880 14.362 14.059 17.170 18.915 18.541 17.750 17.191 17.146 15.256 17.524 18.588 18.339 21.149 21.912 21.745 23.134
 42.813 42.219 41.356 40.421 40.408 39.661 39.203 38.924 38.135 37.445 36.980 36.123 34.880 34.052 33.296 32.055 31.219 31.027 27.889 25.168 21.556 19.679 16.626 17.096 14.809 16.976 17.343 16.894 19.812 22.230 21.297 17.639 19.137 21.592 18.978 17.259 13.890 10.976  8.940  5.329  6.618  8.343 11.640 14.391 17.768 19.647 17.648 17.233 13.579 10.432  6.880  3.857  0.000  3.853  6.174  8.267  9.384  8.917  8.892  8.263  8.368  6.268  4.618  6.733  8.989 12.077 15.299 17.923 21.400 20.133 17.089 17.843 16.033 16.978 20.138 21.621 25.114 26.777 29.235 26.650 25.187 28.853 30.004 27.219 27.327 30.708 33.275 33.245 33.611 36.445 38.370 38.474 39.593 42.398 43.381 43.896 40.910 38.956 35.201 32.277 29.009 26.492 23.749 21.312 18.650 18.513 21.266 20.603 18.392 21.306 23.267 26.556 25.737 25.163 28.281 30.757 29.383 31.434 34.842 36.749 39.120 39.708 42.023 42.971 42.019 41.926 41.270 38.950 36.927 35.012 31.714 29.959 31.742 29.779 30.573 33.622 35.818 34.953 35.966 39.312 40.015 39.515 41.421 44.632 44.252 43.557 46.376 48.702 47.921 48.732 52.070 52.145 53.402 50.624 49.753 46.449 45.709 42.783 41.523 38.987 38.212 36.004 35.115 34.733 35.254 36.799 39.258 39.661 40.776 42.477 41.119 43.804 46.829 49.188 50.388 48.760 47.493 45.635 44.665 46.063 44.774 45.196 46.349 45.407 47.270 47.236 49.190 51.994 52.500 49.391 47.204 44.212 45.072 44.882 47.097 46.254 49.247 50.141 47.516 48.222 46.505 47.491 48.951 47.620 49.447 47.492 43.897 43.886 45.051 41.575 40.544 43.302 42.265 38.703 40.141 42.459 39.652 37.662 40.817 41.322 37.721 37.996 41.279 39.947 37.096 39.534 41.783 39.518 36.842 34.931 32.032 30.844 27.418 29.077 30.909 30.486 32.304 34.061 35.653 37.849 40.153 43.004 44.976 48.535 49.970 53.084 53.233 54.690 55.732 58.608 60.409 58.204 58.479 58.028 55.523 52.911 49.285 46.663 42.915 40.290 36.748 34.737 31.876 29.909 27.774 26.520 26.151 22.824 20.457 19.680 23.030 21.787 20.566 20.485 20.567 22.863 24.805 25.903 27.184 28.137 30.855 31.136 33.413 31.581 28.209 29.856 31.362 28.109 26.415 29.458 29.688 26.042 26.215 29.624 28.278 25.582 28.465 30.609 28.042 27.270 31.036 31.601 29.362 31.062 34.340 35.273 38.013 37.750 35.865 36.515 36.519 38.760 36.313 34.939 36.693 33.702 34.022 37.857 38.246 36.128 37.977 40.215 37.237 34.893 36.642 38.849 38.628 36.026 33.038 29.968 26.580 23.561 21.383 18.106 17.325 14.008 13.225 10.799 10.919  9.197 12.484 11.992  8.797 11.238 13.434 11.024 10.070 13.871 14.819 13.067 14.649 17.932 17.845 17.335 20.213 22.286 21.981 20.924 20.330 19.866 17.733 19.713 20.213 19.622 22.274 22.973 22.767 24.030
 43.614 43.061 42.250 41.377 41.404 40.681 40.258 40.029 39.237 38.553 38.082 37.207 35.955 35.132 34.332 33.093 32.342 31.974 28.751 26.398 22.756 21.385 18.504 19.285 17.211 19.326 19.909 19.073 21.543 23.825 22.343 18.889 20.819 22.798 19.782 18.582 15.187 12.869 11.566  8.022  9.682 11.865 14.883 17.635 20.847 22.722 20.401 19.772 16.040 12.931  9.456  6.206  3.853  0.000  3.856  6.834  8.859  9.133  9.067  9.118  8.557  5.758  5.412  6.951 10.268 13.275 16.903 19.561 23.233 22.417 19.634 20.631 19.124 19.971 23.333 24.653 28.006 29.348 31.940 29.468 27.673 31.207 32.554 29.676 29.397 32.690 35.457 35.268 35.318 38.261 40.259 40.051 41.077 44.081 44.945 45.205 42.041 39.912 36.234 33.203 30.133 27.358 24.726 21.847 19.026 18.585 21.497 21.402 19.569 22.803 24.452 27.803 27.445 26.987 29.836 32.371 31.271 33.384 36.746 38.782 41.211 42.022 44.384 45.480 44.583 44.557 43.928 41.634 39.546 37.566 34.407 32.388 33.965 31.817 32.496 35.314 37.745 37.118 37.914 41.198 42.185 41.735 43.403 46.694 46.552 45.786 48.429 50.915 50.277 50.914 54.225 54.082 55.201 52.305 51.283 47.918 46.934 43.920 42.378 39.732 38.607 36.149 34.900 34.215 34.337 35.934 38.631 39.386 40.722 42.717 41.606 44.490 47.343 49.813 50.792 49.023 47.743 45.711 44.683 45.909 44.453 44.962 45.939 45.030 46.812 46.806 48.975 51.712 52.428 49.394 47.088 44.043 45.003 44.760 47.048 46.220 49.165 50.237 47.818 48.786 47.321 48.537 50.213 49.125 51.168 49.378 45.855 45.828 46.731 43.171 42.206 44.765 43.512 39.962 41.389 43.455 40.487 38.530 41.571 41.802 38.110 38.415 41.509 39.922 37.032 39.430 41.470 39.015 36.343 34.581 31.871 30.980 27.398 28.647 30.708 30.537 32.739 34.638 36.576 38.830 41.376 44.176 46.363 49.883 51.503 54.649 54.842 56.429 57.407 60.286 61.955 59.678 59.900 59.387 56.816 54.200 50.551 47.830 44.125 41.393 37.938 35.694 32.971 30.670 28.492 26.762 26.011 22.585 19.898 18.724 21.757 20.264 18.616 18.216 18.603 20.972 22.760 23.832 25.310 26.452 29.162 29.285 31.759 30.273 26.769 28.203 30.076 27.094 25.060 28.101 28.798 25.298 25.091 28.668 27.791 24.963 27.592 30.114 27.895 26.833 30.549 31.555 29.459 30.828 34.179 34.722 37.357 36.966 35.103 35.660 35.940 37.969 35.258 34.096 36.127 33.404 33.707 37.508 38.219 36.307 37.994 40.513 37.774 35.222 36.904 39.270 39.389 36.859 34.120 30.930 27.751 24.563 22.754 19.222 18.678 15.407 14.788 13.050 12.450  9.837 12.380 11.869  8.201  9.622 12.606 11.129  9.373 12.801 14.689 13.305 13.986 17.420 18.090 17.357 19.686 22.229 22.312 21.140 21.054 20.617 18.875 21.170 21.657 21.389 24.135 24.843 24.669 25.947
 46.309 45.778 45.001 44.153 44.185 43.506 43.073 42.855 42.117 41.477 41.009 40.170 38.979 38.185 37.366 36.174 35.466 35.136 31.936 29.602 25.987 24.581 21.655 22.241 19.932 21.733 21.882 20.668 23.062 24.938 23.276 19.825 21.499 23.141 19.934 18.615 15.566 13.310 12.820  9.828 12.177 14.207 17.478 20.108 23.482 25.182 22.914 22.602 18.873 15.906 12.334  9.290  6.174  3.856  0.000  3.843  6.465  7.514  7.575  8.691  8.322  5.904  7.434  9.765 13.130 16.337 19.903 22.686 26.335 25.462 22.616 23.453 21.670 22.275 25.515 27.138 30.504 32.014 34.651 32.212 30.570 34.143 35.473 32.660 32.491 35.779 38.512 38.374 38.477 41.386 43.382 43.217 44.240 47.219 48.102 48.374 45.219 43.077 39.410 36.357 33.279 30.460 27.757 24.848 21.886 21.108 23.783 23.591 22.075 25.400 27.228 30.447 30.015 29.777 32.683 35.065 33.815 35.726 39.079 40.965 43.363 44.154 46.541 47.689 46.833 46.904 46.381 44.131 42.070 39.983 36.787 34.779 36.535 34.553 35.398 38.198 40.535 39.960 40.877 44.118 45.041 44.671 46.409 49.645 49.467 48.776 51.458 53.881 53.228 53.936 57.237 57.147 58.266 55.369 54.319 50.933 49.918 46.855 45.264 42.532 41.348 38.785 37.507 36.622 36.620 38.371 41.097 41.982 43.273 45.330 44.185 47.133 49.915 52.316 53.194 51.328 49.952 47.938 47.038 48.299 46.900 47.551 48.554 47.747 49.559 49.620 51.865 54.591 55.377 52.372 50.039 46.986 47.959 47.663 49.919 49.026 51.904 52.957 50.605 51.638 50.223 51.405 53.131 52.012 54.043 52.187 48.660 48.514 49.439 45.918 44.812 47.325 46.166 42.566 43.829 45.912 43.002 40.900 43.822 44.110 40.397 40.501 43.547 42.009 38.986 41.199 43.267 40.845 38.060 36.504 33.870 33.227 29.640 30.879 33.158 33.215 35.483 37.518 39.486 41.829 44.406 47.249 49.456 52.989 54.621 57.777 57.985 59.561 60.546 63.424 65.103 62.833 63.057 62.538 59.967 57.344 53.705 50.974 47.275 44.521 41.057 38.771 36.002 33.650 31.348 29.561 28.584 25.054 22.469 20.917 23.851 22.490 20.571 19.768 20.121 22.513 24.117 24.974 26.418 27.808 30.608 30.837 33.513 32.199 28.719 30.202 32.312 29.469 27.404 30.509 31.421 28.036 27.751 31.390 30.700 27.880 30.400 33.046 30.943 29.779 33.448 34.584 32.478 33.707 37.104 37.530 40.151 39.747 37.907 38.427 38.796 40.708 37.883 36.759 38.836 36.223 36.608 40.378 41.138 39.328 41.013 43.589 40.898 38.337 40.008 42.380 42.538 40.030 37.308 34.125 30.959 27.765 25.909 22.375 21.641 18.243 17.190 15.209 14.029 10.960 13.434 13.750 10.401 11.791 15.072 14.036 12.464 15.639 17.754 16.561 17.045 20.460 21.295 20.475 22.656 25.326 25.415 24.102 23.956 23.274 21.393 23.436 23.566 23.070 25.611 26.239 26.053 27.206
 48.539 48.026 47.270 46.432 46.474 45.811 45.363 45.113 44.402 43.803 43.328 42.490 41.343 40.562 39.716 38.533 37.824 37.525 34.336 31.929 28.328 26.770 23.750 24.066 21.528 23.023 22.770 21.304 23.667 25.208 23.529 20.088 21.443 22.879 19.651 18.148 15.473 13.256 13.371 11.007 13.744 15.655 19.084 21.653 25.108 26.735 24.642 24.535 20.879 17.971 14.439 11.534  8.267  6.834  3.843  0.000  3.853  6.051  7.061  9.172  9.576  7.772  9.719 12.364 15.514 18.761 22.190 24.970 28.530 27.489 24.528 25.125 23.070 23.424 26.514 28.412 31.762 33.445 36.115 33.734 32.272 35.881 37.200 34.500 34.477 37.743 40.422 40.404 40.593 43.418 45.428 45.380 46.378 49.288 50.248 50.571 47.472 45.336 41.657 38.586 35.448 32.628 29.820 26.988 23.931 22.933 25.343 24.936 23.626 26.948 28.991 32.058 31.474 31.428 34.423 36.636 35.201 36.907 40.259 41.973 44.313 45.048 47.466 48.625 47.796 47.940 47.520 45.323 43.301 41.126 37.900 35.941 37.883 36.097 37.128 39.938 42.133 41.584 42.662 45.856 46.668 46.392 48.236 51.393 51.152 50.570 53.313 55.635 54.969 55.790 59.070 59.067 60.193 57.310 56.248 52.848 51.849 48.752 47.176 44.384 43.235 40.642 39.446 38.467 38.483 40.367 43.030 43.925 45.099 47.126 45.887 48.844 51.599 53.898 54.735 52.815 51.351 49.400 48.642 49.992 48.713 49.476 50.568 49.862 51.747 51.883 54.142 56.902 57.695 54.691 52.394 49.336 50.268 49.909 52.095 51.115 53.934 54.910 52.560 53.589 52.162 53.246 54.975 53.774 55.752 53.799 50.255 49.986 50.981 47.519 46.263 48.769 47.748 44.106 45.213 47.365 44.553 42.312 45.149 45.557 41.855 41.774 44.822 43.398 40.277 42.341 44.489 42.160 39.292 37.885 35.255 34.751 31.206 32.555 34.953 35.151 37.370 39.503 41.413 43.837 46.395 49.303 51.492 55.051 56.668 59.839 60.077 61.631 62.654 65.537 67.256 64.998 65.225 64.701 62.145 59.495 55.876 53.140 49.441 46.671 43.171 40.883 38.028 35.699 33.282 31.566 30.484 26.899 24.515 22.763 25.702 24.571 22.611 21.572 21.786 24.161 25.669 26.349 27.663 29.156 32.014 32.401 35.171 33.880 30.486 32.094 34.277 31.468 29.509 32.683 33.625 30.306 30.104 33.752 33.085 30.345 32.876 35.511 33.432 32.311 35.964 37.086 34.981 36.216 39.602 40.028 42.637 42.214 40.373 40.841 41.175 43.025 40.177 38.993 41.009 38.416 38.911 42.659 43.355 41.602 43.359 45.915 43.212 40.718 42.436 44.805 44.917 42.385 39.617 36.448 33.232 30.043 28.046 24.559 23.581 20.082 18.647 16.425 14.910 11.783 14.259 15.201 12.290 13.911 17.132 16.219 15.004 18.096 20.139 19.082 19.673 22.998 23.807 23.063 25.250 27.871 27.938 26.622 26.383 25.596 23.579 25.415 25.360 24.645 26.995 27.573 27.379 28.413
 49.471 48.951 48.185 47.318 47.352 46.697 46.206 45.910 45.249 44.680 44.185 43.372 42.299 41.527 40.671 39.542 38.854 38.637 35.559 33.041 29.509 27.802 24.792 25.000 22.385 23.817 23.304 21.922 24.466 25.885 24.446 20.934 21.885 23.409 20.354 18.467 16.087 13.584 13.771 11.818 14.480 15.920 19.386 21.712 25.263 26.677 24.710 24.923 21.353 18.665 15.166 12.676  9.384  8.859  6.465  3.853  0.000  3.864  5.744  8.378  9.560  8.544 10.593 13.586 16.416 19.768 22.984 25.851 29.311 28.145 25.150 25.664 23.446 23.811 26.662 28.722 32.132 34.038 36.592 34.137 32.921 36.583 37.733 35.075 35.294 38.611 41.139 41.150 41.532 44.326 46.242 46.334 47.430 50.232 51.199 51.669 48.647 46.626 42.934 39.949 36.756 34.074 31.258 28.608 25.634 24.731 27.043 26.390 24.992 28.161 30.353 33.361 32.549 32.477 35.591 37.749 36.155 37.771 41.125 42.711 45.007 45.589 48.020 49.088 48.239 48.355 47.961 45.770 43.786 41.633 38.327 36.552 38.642 36.996 38.093 41.010 43.066 42.384 43.575 46.797 47.440 47.122 49.096 52.207 51.812 51.249 54.092 56.324 55.545 56.448 59.753 59.879 61.102 58.301 57.337 53.983 53.111 50.067 48.619 45.878 44.866 42.366 41.290 40.398 40.518 42.388 44.988 45.778 46.879 48.803 47.473 50.357 53.159 55.380 56.294 54.404 52.937 51.064 50.357 51.792 50.580 51.314 52.453 51.718 53.605 53.700 55.883 58.643 59.344 56.286 53.994 50.977 51.940 51.641 53.825 52.866 55.711 56.628 54.205 55.135 53.611 54.599 56.224 54.907 56.770 54.730 51.154 50.882 52.022 48.615 47.309 49.906 49.007 45.354 46.435 48.710 45.981 43.698 46.560 47.100 43.433 43.293 46.409 45.101 41.963 43.986 46.225 43.990 41.095 39.698 37.006 36.437 32.964 34.454 36.794 36.919 38.999 41.071 42.838 45.222 47.661 50.570 52.642 56.203 57.706 60.836 61.017 62.486 63.502 66.354 68.131 65.931 66.208 65.743 63.240 60.621 57.010 54.346 50.639 47.948 44.429 42.267 39.377 37.200 34.817 33.279 32.323 28.782 26.505 24.859 27.865 26.784 24.910 23.878 24.063 26.440 27.983 28.586 29.841 31.289 34.136 34.597 37.355 35.995 32.644 34.295 36.403 33.542 31.652 34.802 35.640 32.281 32.132 35.720 34.932 32.189 34.732 37.267 35.070 33.960 37.599 38.600 36.384 37.645 41.029 41.579 44.258 43.949 42.133 42.705 43.008 44.945 42.170 40.972 42.930 40.262 40.723 44.480 45.094 43.250 45.020 47.470 44.678 42.229 43.904 46.175 46.155 43.635 40.791 37.725 34.461 31.395 29.298 25.951 24.916 21.431 19.881 17.333 15.983 13.187 15.903 17.026 14.307 16.174 19.207 18.036 16.965 20.161 21.966 20.719 21.487 24.822 25.375 24.564 26.913 29.438 29.277 27.868 27.352 26.376 24.140 25.679 25.414 24.492 26.640 27.175 27.003 27.977
 48.247 47.709 46.929 46.043 46.068 45.435 44.929 44.626 43.988 43.459 42.964 42.177 41.152 40.410 39.580 38.490 37.830 37.744 34.763 32.154 28.711 26.931 24.012 24.292 21.767 23.386 22.923 21.877 24.681 26.291 25.149 21.525 22.338 24.184 21.339 19.212 16.730 13.837 13.488 11.438 13.741 14.729 18.111 20.191 23.784 25.004 23.057 23.488 19.986 17.528 14.090 12.038  8.917  9.133  7.514  6.051  3.864  0.000  3.872  6.525  8.587  8.162  9.845 12.932 15.402 18.787 21.804 24.752 28.134 26.942 23.999 24.600 22.410 23.012 25.717 27.725 31.229 33.255 35.643 33.045 31.971 35.670 36.627 33.927 34.320 37.715 40.102 40.053 40.605 43.423 45.211 45.384 46.611 49.330 50.247 50.857 47.893 46.014 42.312 39.445 36.237 33.728 30.984 28.502 25.706 25.092 27.501 26.722 25.035 28.028 30.226 33.293 32.331 32.056 35.242 37.484 35.857 37.544 40.923 42.514 44.789 45.238 47.607 48.567 47.634 47.648 47.188 44.973 43.059 41.011 37.633 36.031 38.137 36.486 37.500 40.547 42.555 41.688 42.883 46.178 46.710 46.264 48.300 51.414 50.887 50.255 53.163 55.368 54.461 55.367 58.719 58.927 60.265 57.554 56.722 53.440 52.713 49.766 48.468 45.847 44.981 42.629 41.643 40.950 41.201 42.940 45.502 46.143 47.245 49.060 47.688 50.458 53.363 55.593 56.648 54.870 53.473 51.634 50.860 52.302 51.074 51.674 52.803 51.955 53.788 53.773 55.841 58.574 59.153 56.037 53.744 50.801 51.792 51.609 53.843 52.976 55.897 56.805 54.283 55.077 53.438 54.386 55.876 54.489 56.254 54.193 50.600 50.432 51.686 48.292 47.056 49.779 48.910 45.285 46.478 48.842 46.136 43.934 46.902 47.500 43.876 43.837 47.033 45.769 42.715 44.837 47.119 44.900 42.038 40.489 37.718 36.947 33.515 35.099 37.266 37.175 39.116 41.024 42.656 44.919 47.224 50.078 52.019 55.555 56.931 59.998 60.082 61.480 62.454 65.278 67.106 64.961 65.302 64.906 62.417 59.859 56.247 53.682 49.969 47.393 43.884 41.882 39.022 37.019 34.773 33.404 32.698 29.245 26.952 25.590 28.683 27.513 25.815 25.039 25.258 27.628 29.308 29.997 31.206 32.502 35.307 35.784 38.421 36.941 33.582 35.191 37.129 34.160 32.289 35.355 36.017 32.554 32.425 35.922 34.947 32.145 34.708 37.112 34.735 33.616 37.249 38.091 35.735 37.036 40.433 41.156 43.945 43.782 42.040 42.728 43.007 45.102 42.454 41.275 43.198 40.413 40.746 44.526 45.080 43.078 44.814 47.140 44.251 41.815 43.408 45.538 45.385 42.926 40.004 37.054 33.768 30.850 28.737 25.531 24.611 21.218 19.826 17.077 16.201 13.795 16.843 17.681 14.874 16.935 19.757 18.169 17.085 20.446 21.968 20.406 21.345 24.726 24.961 24.035 26.587 29.003 28.578 27.077 26.316 25.200 22.831 24.181 23.815 22.827 24.914 25.515 25.455 26.502
 47.058 46.501 45.720 44.835 44.850 44.251 43.730 43.474 42.907 42.388 41.856 41.136 40.190 39.460 38.632 37.657 37.104 37.120 34.262 31.706 28.362 26.739 24.043 24.663 22.390 24.342 24.104 23.349 26.291 28.078 27.026 23.350 24.188 26.171 23.348 21.159 18.603 15.553 14.816 12.409 14.210 14.737 17.930 19.663 23.324 24.226 22.018 22.712 19.152 17.027 13.484 11.903  8.892  9.067  7.575  7.061  5.744  3.872  0.000  3.873  5.654  6.211  8.471 11.778 14.244 17.832 20.827 24.038 27.481 26.516 23.777 24.727 22.759 23.746 26.386 28.208 31.819 33.855 36.062 33.269 32.212 35.919 36.674 33.810 34.262 37.767 40.052 39.790 40.439 43.388 45.005 45.119 46.530 49.245 49.997 50.693 47.698 45.945 42.264 39.525 36.397 34.016 31.448 28.976 26.370 26.050 28.690 28.028 26.103 29.014 31.052 34.264 33.329 32.795 35.956 38.375 36.851 38.698 42.075 43.749 46.013 46.409 48.742 49.609 48.648 48.549 47.976 45.706 43.811 41.904 38.486 36.999 39.015 37.237 38.049 41.181 43.265 42.231 43.297 46.691 47.218 46.580 48.581 51.772 51.169 50.370 53.293 55.562 54.528 55.331 58.759 58.970 60.417 57.774 57.066 53.853 53.213 50.360 49.126 46.622 45.774 43.496 42.433 41.859 42.065 43.634 46.285 46.914 48.151 49.971 48.688 51.414 54.367 56.686 57.806 56.094 54.772 52.888 51.983 53.339 51.991 52.449 53.454 52.450 54.147 53.972 55.986 58.638 59.152 56.000 53.628 50.755 51.849 51.831 54.197 53.486 56.503 57.517 54.966 55.734 54.059 55.083 56.493 55.135 56.878 54.878 51.269 51.267 52.558 49.129 48.043 50.840 49.886 46.306 47.659 50.014 47.241 45.165 48.228 48.754 45.125 45.240 48.453 47.103 44.122 46.360 48.581 46.291 43.504 41.860 39.075 38.183 34.711 36.202 38.240 37.968 39.918 41.660 43.290 45.398 47.639 50.380 52.241 55.725 57.006 59.990 59.935 61.281 62.140 64.914 66.748 64.661 65.079 64.743 62.263 59.808 56.168 53.704 49.991 47.531 44.079 42.194 39.458 37.532 35.477 34.100 33.563 30.189 27.688 26.540 29.579 28.128 26.408 25.777 26.209 28.595 30.271 31.097 32.460 33.740 36.508 36.812 39.391 37.958 34.511 35.926 37.837 34.879 32.833 35.759 36.432 32.896 32.560 36.004 35.015 32.029 34.457 36.879 34.415 33.085 36.677 37.536 35.007 36.169 39.654 40.413 43.328 43.347 41.734 42.576 42.997 45.222 42.609 41.596 43.638 40.830 40.943 44.748 45.408 43.264 44.840 47.140 44.223 41.668 43.085 45.092 44.916 42.580 39.687 36.851 33.634 30.855 28.921 25.778 25.190 21.944 20.902 18.171 17.663 15.329 18.447 18.953 15.825 17.658 20.532 18.760 17.242 20.662 22.217 20.269 21.008 24.575 24.685 23.388 26.001 28.530 27.848 26.066 25.120 23.709 21.239 22.448 21.859 20.908 22.973 23.552 23.514 24.627
 44.787 44.179 43.358 42.421 42.391 41.786 41.239 41.017 40.475 39.943 39.413 38.751 37.838 37.112 36.346 35.451 34.914 35.012 32.269 29.678 26.444 24.852 22.348 23.193 21.181 23.435 23.455 23.110 26.218 28.286 27.463 23.744 24.624 26.905 24.247 22.009 19.269 16.033 14.683 12.037 13.148 13.159 16.065 17.509 21.151 21.871 19.531 20.358 16.832 15.014 11.581 10.677  8.263  9.118  8.691  9.172  8.378  6.525  3.873  0.000  3.867  5.664  6.976 10.157 12.127 15.723 18.530 21.841 25.240 24.368 21.786 22.979 21.238 22.586 25.142 26.733 30.408 32.435 34.457 31.513 30.492 34.185 34.760 31.796 32.331 35.905 38.077 37.685 38.446 41.455 42.937 43.060 44.607 47.276 47.934 48.732 45.765 44.148 40.484 37.884 34.792 32.597 30.179 27.862 25.509 25.561 28.354 27.691 25.455 28.167 30.075 33.379 32.400 31.593 34.742 37.303 35.861 37.871 41.227 42.987 45.259 45.581 47.857 48.621 47.621 47.377 46.668 44.341 42.469 40.734 37.296 35.943 37.855 35.977 36.607 39.829 41.938 40.730 41.702 45.175 45.663 44.857 46.848 50.081 49.397 48.475 51.417 53.714 52.577 53.316 56.792 57.026 58.570 56.003 55.421 52.286 51.768 49.028 47.923 45.565 44.833 42.713 41.699 41.349 41.663 43.047 45.675 46.162 47.447 49.175 47.911 50.527 53.570 55.938 57.190 55.590 54.368 52.491 51.470 52.796 51.384 51.670 52.617 51.465 53.072 52.758 54.649 57.253 57.649 54.456 52.070 49.273 50.410 50.537 52.975 52.394 55.503 56.545 53.913 54.572 52.808 53.845 55.132 53.760 55.445 53.484 49.868 50.026 51.379 47.943 47.002 49.894 48.896 45.379 46.897 49.281 46.488 44.554 47.735 48.248 44.660 44.945 48.214 46.850 43.990 46.375 48.582 46.276 43.593 41.778 38.944 37.822 34.400 35.906 37.708 37.183 39.013 40.551 42.081 44.027 46.148 48.794 50.541 53.980 55.151 58.063 57.901 59.198 59.994 62.739 64.596 62.553 63.030 62.747 60.290 57.908 54.260 51.892 48.183 45.846 42.435 40.709 38.062 36.297 34.444 33.202 32.946 29.715 27.153 26.365 29.436 27.840 26.300 25.994 26.481 28.789 30.577 31.605 32.999 34.127 36.837 37.048 39.452 37.905 34.444 35.759 37.467 34.424 32.372 35.162 35.650 32.025 31.676 34.992 33.823 30.774 33.193 35.469 32.839 31.491 35.061 35.764 33.111 34.310 37.792 38.719 41.727 41.895 40.354 41.328 41.736 44.124 41.655 40.691 42.715 39.807 39.750 43.566 44.195 41.888 43.387 45.570 42.578 40.015 41.326 43.198 42.914 40.655 37.731 35.016 31.822 29.213 27.362 24.382 24.047 21.013 20.326 17.610 17.659 15.717 18.968 19.034 15.820 17.655 20.250 18.105 16.478 19.962 21.222 18.920 19.762 23.341 23.127 21.672 24.466 26.874 25.924 24.048 22.868 21.345 18.762 19.866 19.285 18.375 20.537 21.217 21.236 22.475
 43.972 43.356 42.529 41.622 41.597 40.982 40.476 40.318 39.758 39.195 38.702 38.065 37.130 36.434 35.709 34.842 34.359 34.465 31.751 29.334 26.131 24.808 22.469 23.614 21.809 24.257 24.528 24.215 27.252 29.425 28.464 24.772 25.872 28.106 25.326 23.258 20.388 17.251 15.829 12.838 13.826 13.965 16.708 18.096 21.668 22.313 19.695 20.461 16.856 15.126 11.616 10.686  8.368  8.557  8.322  9.576  9.560  8.587  5.654  3.867  0.000  3.868  6.084  9.106 11.458 15.117 18.098 21.533 25.056 24.479 22.089 23.560 22.071 23.583 26.255 27.650 31.325 33.199 35.198 32.206 31.019 34.662 35.234 32.142 32.521 36.116 38.336 37.769 38.432 41.555 42.992 42.949 44.546 47.301 47.829 48.560 45.504 43.880 40.254 37.682 34.706 32.486 30.205 27.747 25.462 25.611 28.590 28.180 25.911 28.686 30.388 33.804 33.016 32.098 35.132 37.827 36.559 38.705 42.066 43.952 46.238 46.636 48.891 49.654 48.679 48.397 47.593 45.247 43.348 41.680 38.286 36.872 38.631 36.590 37.056 40.234 42.489 41.288 42.092 45.596 46.211 45.319 47.185 50.504 49.891 48.848 51.719 54.125 52.995 53.602 57.102 57.236 58.771 56.187 55.607 52.481 51.913 49.192 48.018 45.689 44.844 42.687 41.510 41.140 41.307 42.597 45.345 45.937 47.375 49.202 48.080 50.739 53.750 56.226 57.445 55.845 54.653 52.682 51.551 52.755 51.216 51.448 52.264 51.035 52.539 52.148 54.081 56.619 57.060 53.884 51.424 48.632 49.854 50.048 52.581 52.090 55.231 56.398 53.828 54.566 52.869 54.036 55.360 54.101 55.862 54.007 50.410 50.663 51.921 48.434 47.614 50.465 49.327 45.852 47.464 49.739 46.849 45.015 48.214 48.581 44.967 45.370 48.582 47.079 44.270 46.727 48.821 46.405 43.783 41.932 39.154 38.035 34.548 35.863 37.645 37.086 39.046 40.534 42.188 44.065 46.244 48.808 50.600 53.996 55.196 58.081 57.870 59.194 59.908 62.630 64.437 62.391 62.880 62.596 60.116 57.785 54.114 51.757 48.065 45.743 42.396 40.644 38.118 36.273 34.517 33.112 32.843 29.647 26.875 26.133 29.067 27.230 25.592 25.309 26.021 28.350 30.045 31.157 32.730 33.895 36.558 36.561 38.967 37.556 34.014 35.139 36.919 33.972 31.727 34.415 35.040 31.427 30.847 34.167 33.135 29.951 32.208 34.607 32.048 30.496 34.021 34.882 32.188 33.209 36.764 37.570 40.607 40.828 39.363 40.392 40.962 43.354 40.829 40.027 42.201 39.368 39.179 42.994 43.789 41.474 42.827 45.091 42.175 39.474 40.675 42.545 42.378 40.205 37.392 34.682 31.601 28.999 27.376 24.337 24.266 21.326 20.903 18.416 18.478 16.359 19.469 19.284 15.814 17.257 19.997 17.978 15.920 19.299 20.806 18.397 18.861 22.569 22.515 20.791 23.436 26.054 25.106 23.049 21.983 20.349 17.924 19.175 18.544 17.893 20.191 20.860 20.866 22.138
 43.263 42.660 41.837 40.949 40.949 40.308 39.843 39.673 39.046 38.454 37.993 37.286 36.256 35.554 34.813 33.830 33.300 33.268 30.381 28.026 24.686 23.441 20.995 22.182 20.380 22.859 23.331 22.911 25.795 28.064 26.913 23.277 24.696 26.867 23.967 22.188 19.095 16.160 14.668 11.300 12.371 13.087 15.926 17.734 21.239 22.249 19.570 19.881 16.120 13.961 10.252  8.689  6.268  5.758  5.904  7.772  8.544  8.162  6.211  5.664  3.868  0.000  3.870  7.055 10.091 13.777 17.109 20.433 24.092 23.554 21.095 22.569 21.164 22.595 25.533 26.830 30.446 32.117 34.283 31.401 29.962 33.577 34.373 31.270 31.400 34.940 37.344 36.813 37.265 40.393 41.977 41.820 43.277 46.144 46.718 47.289 44.159 42.383 38.748 36.049 33.083 30.691 28.363 25.727 23.329 23.385 26.437 26.212 24.018 26.943 28.548 32.009 31.411 30.560 33.507 36.226 35.076 37.276 40.646 42.634 44.964 45.515 47.784 48.639 47.656 47.435 46.647 44.324 42.362 40.633 37.321 35.708 37.355 35.206 35.662 38.735 41.109 40.070 40.803 44.271 45.049 44.245 46.004 49.350 48.901 47.889 50.667 53.144 52.158 52.720 56.177 56.191 57.605 54.919 54.213 51.019 50.312 47.513 46.206 43.800 42.833 40.579 39.315 38.859 38.956 40.287 43.072 43.747 45.222 47.135 46.074 48.808 51.770 54.300 55.432 53.789 52.586 50.557 49.409 50.571 49.003 49.283 50.091 48.914 50.455 50.137 52.152 54.727 55.255 52.114 49.661 46.796 47.990 48.091 50.598 50.052 53.159 54.353 51.843 52.683 51.075 52.311 53.750 52.587 54.460 52.671 49.104 49.316 50.432 46.894 46.083 48.844 47.613 44.129 45.736 47.913 44.955 43.130 46.302 46.569 42.921 43.354 46.514 44.928 42.121 44.602 46.635 44.158 41.552 39.695 36.968 35.899 32.355 33.578 35.417 34.939 37.018 38.596 40.380 42.336 44.645 47.245 49.171 52.590 53.924 56.879 56.766 58.187 58.947 61.715 63.469 61.349 61.774 61.419 58.884 56.480 52.801 50.338 46.645 44.209 40.849 38.944 36.406 34.401 32.570 31.013 30.619 27.372 24.524 23.702 26.607 24.746 23.072 22.796 23.520 25.871 27.581 28.733 30.341 31.490 34.138 34.091 36.512 35.135 31.566 32.691 34.521 31.598 29.326 32.066 32.763 29.175 28.598 31.998 31.056 27.900 30.206 32.696 30.247 28.742 32.325 33.294 30.736 31.793 35.335 36.022 38.962 39.028 37.480 38.401 38.958 41.256 38.656 37.820 40.019 37.240 37.129 40.948 41.786 39.573 40.963 43.337 40.494 37.772 39.069 41.090 41.052 38.809 36.047 33.189 30.108 27.329 25.736 22.520 22.440 19.438 19.089 16.854 16.798 14.497 17.445 17.058 13.425 14.699 17.550 15.674 13.475 16.865 18.566 16.322 16.703 20.439 20.632 19.044 21.583 24.290 23.619 21.723 21.001 19.670 17.477 19.188 18.950 18.526 21.093 21.820 21.794 23.090
 40.608 39.953 39.067 38.105 38.075 37.383 36.894 36.677 35.999 35.363 34.875 34.126 33.039 32.290 31.556 30.519 29.913 29.871 26.972 24.493 21.144 19.813 17.419 18.762 17.219 19.996 20.837 20.869 23.853 26.475 25.604 21.992 23.532 26.050 23.421 21.696 18.363 15.381 13.138  9.546  9.604 10.097 12.595 14.463 17.835 19.035 16.340 16.354 12.556 10.299  6.610  5.545  4.618  5.412  7.434  9.719 10.593  9.845  8.471  6.976  6.084  3.870  0.000  3.849  6.563 10.266 13.592 16.838 20.488 19.904 17.473 19.092 17.948 19.667 22.632 23.633 27.241 28.803 30.880 27.951 26.438 30.030 30.797 27.654 27.763 31.322 33.712 33.174 33.644 36.770 38.346 38.223 39.694 42.533 43.128 43.741 40.653 38.928 35.273 32.627 29.630 27.365 25.106 22.649 20.489 20.950 24.116 23.852 21.322 24.019 25.497 29.027 28.400 27.312 30.238 33.068 32.012 34.366 37.719 39.814 42.154 42.690 44.926 45.710 44.654 44.344 43.485 41.122 39.140 37.511 34.234 32.669 34.174 31.921 32.236 35.363 37.762 36.628 37.292 40.801 41.576 40.694 42.433 45.798 45.338 44.281 47.055 49.548 48.554 49.094 52.557 52.569 54.005 51.343 50.690 47.533 46.910 44.182 42.991 40.700 39.880 37.799 36.667 36.472 36.792 37.972 40.643 41.100 42.542 44.310 43.220 45.834 48.884 51.436 52.698 51.178 50.055 48.067 46.837 48.017 46.459 46.596 47.432 46.168 47.709 47.337 49.219 51.826 52.236 49.054 46.668 43.829 44.971 45.123 47.621 47.122 50.291 51.445 48.832 49.554 47.841 49.046 50.387 49.197 51.029 49.269 45.706 46.027 47.172 43.630 42.935 45.770 44.508 41.080 42.831 45.040 42.082 40.390 43.677 43.955 40.368 40.969 44.197 42.638 39.974 42.604 44.651 42.212 39.720 37.665 34.850 33.505 30.041 31.360 32.932 32.188 34.092 35.498 37.155 39.008 41.222 43.790 45.646 49.060 50.346 53.290 53.171 54.581 55.367 58.149 59.920 57.797 58.227 57.874 55.351 52.942 49.266 46.831 43.127 40.737 37.371 35.569 33.051 31.195 29.507 28.142 28.060 24.978 22.166 21.800 24.816 22.938 21.646 21.820 22.469 24.758 26.656 27.955 29.493 30.359 32.922 32.857 35.025 33.407 29.892 31.034 32.536 29.439 27.320 29.984 30.344 26.645 26.261 29.528 28.282 25.184 27.662 29.907 27.259 25.957 29.597 30.305 27.730 29.044 32.507 33.420 36.382 36.473 34.882 35.850 36.227 38.677 36.267 35.325 37.383 34.447 34.274 38.113 38.806 36.458 37.899 40.137 37.190 34.551 35.889 37.866 37.698 35.407 32.562 29.729 26.589 23.883 22.263 19.166 19.258 16.474 16.550 14.475 15.116 13.469 16.477 15.464 11.914 13.323 15.582 13.151 11.035 14.586 15.746 13.179 13.986 17.649 17.430 15.968 18.827 21.248 20.447 18.730 17.903 16.838 14.631 16.575 16.821 16.549 19.360 20.186 20.162 21.612
 37.788 37.092 36.165 35.161 35.131 34.410 33.921 33.693 32.960 32.275 31.750 30.953 29.804 29.020 28.267 27.194 26.601 26.453 23.524 21.257 17.947 17.059 15.045 16.985 16.105 19.269 20.790 21.178 23.961 26.927 26.063 22.663 24.597 27.203 24.675 23.338 19.789 17.145 14.516 10.824  9.873 10.476 12.057 13.881 16.737 18.102 15.133 14.514 10.774  8.634  5.681  5.414  6.733  6.951  9.765 12.364 13.586 12.932 11.778 10.157  9.106  7.055  3.849  0.000  3.848  7.106 10.769 13.919 17.708 17.596 15.585 17.689 17.254 19.312 22.406 22.821 26.280 27.416 29.410 26.487 24.605 28.015 28.840 25.536 25.286 28.804 31.297 30.534 30.779 34.032 35.588 35.214 36.688 39.650 40.103 40.583 37.394 35.644 32.052 29.457 26.644 24.414 22.454 19.931 18.134 19.072 22.527 22.678 19.941 22.486 23.459 27.145 26.856 25.459 28.099 31.172 30.505 33.137 36.407 38.757 41.126 41.794 43.996 44.770 43.656 43.247 42.277 39.896 37.873 36.381 33.274 31.608 32.723 30.154 30.110 33.127 35.767 34.651 34.989 38.519 39.524 38.516 40.004 43.478 43.178 41.946 44.558 47.224 46.300 46.623 50.083 49.909 51.294 48.598 47.939 44.816 44.138 41.481 40.245 38.077 37.181 35.180 33.911 33.883 34.160 35.082 37.814 38.252 39.880 41.686 40.800 43.380 46.411 49.108 50.391 48.958 47.956 45.872 44.443 45.464 43.744 43.695 44.366 42.945 44.349 43.855 45.711 48.256 48.654 45.468 43.030 40.222 41.437 41.691 44.292 43.941 47.183 48.472 45.890 46.655 45.001 46.381 47.734 46.724 48.664 47.109 43.620 44.130 45.109 41.497 41.064 43.853 42.351 39.041 41.023 43.059 39.964 38.535 41.899 41.946 38.393 39.296 42.448 40.704 38.251 41.070 42.933 40.384 38.097 35.874 33.121 31.600 28.158 29.226 30.535 29.553 31.511 32.712 34.472 36.157 38.407 40.832 42.736 46.078 47.417 50.336 50.192 51.682 52.400 55.182 56.861 54.694 55.112 54.737 52.173 49.799 46.105 43.669 40.001 37.639 34.379 32.578 30.273 28.391 26.971 25.497 25.626 22.801 19.761 19.868 22.660 20.464 19.430 20.068 20.956 23.129 25.097 26.593 28.196 28.787 31.154 30.871 32.792 31.174 27.652 28.519 29.826 26.765 24.530 26.951 27.229 23.506 22.961 26.103 24.828 21.627 24.022 26.240 23.583 22.200 25.831 26.574 24.020 25.315 28.772 29.662 32.621 32.734 31.184 32.215 32.653 35.186 32.851 32.037 34.179 31.260 30.875 34.702 35.514 33.100 34.386 36.657 33.774 31.021 32.266 34.252 34.201 31.971 29.256 26.420 23.442 20.780 19.553 16.495 17.186 14.903 15.810 14.500 15.608 14.345 16.860 15.014 11.515 12.164 13.900 11.394  8.719 11.919 12.944 10.016 10.496 14.199 13.943 12.243 15.077 17.549 16.780 15.084 14.564 13.852 12.163 14.743 15.646 16.044 19.096 19.992 20.027 21.618
 35.173 34.385 33.355 32.232 32.144 31.385 30.852 30.571 29.838 29.132 28.577 27.790 26.653 25.860 25.148 24.100 23.494 23.535 20.784 18.301 15.195 14.214 12.626 14.944 14.668 18.201 20.049 21.123 24.067 27.299 26.909 23.577 25.339 28.293 26.166 24.693 21.175 18.436 15.269 11.970  9.802  9.303  9.725 10.902 13.432 14.616 11.509 10.813  7.145  5.815  4.225  6.444  8.989 10.268 13.130 15.514 16.416 15.402 14.244 12.127 11.458 10.091  6.563  3.848  0.000  3.847  7.128 10.501 14.205 14.165 12.475 15.026 15.113 17.745 20.524 20.496 23.962 25.085 26.722 23.591 21.824 25.188 25.692 22.270 22.218 25.847 28.111 27.208 27.698 30.994 32.341 32.083 33.765 36.588 36.965 37.668 34.590 33.093 29.506 27.167 24.367 22.563 20.870 18.850 17.660 19.269 22.714 22.690 19.508 21.497 22.288 25.991 25.521 23.679 26.303 29.526 28.934 31.727 34.932 37.341 39.638 40.154 42.257 42.829 41.598 40.999 39.886 37.468 35.512 34.269 31.176 29.793 30.761 28.122 27.813 30.992 33.577 32.153 32.399 36.034 36.904 35.652 37.174 40.664 40.194 38.818 41.495 44.143 43.053 43.341 46.861 46.782 48.327 45.773 45.328 42.342 41.919 39.464 38.516 36.616 36.022 34.368 33.330 33.730 34.313 34.956 37.507 37.601 39.180 40.721 39.788 42.116 45.288 47.992 49.504 48.289 47.405 45.415 43.880 44.917 43.220 42.917 43.588 41.981 43.303 42.632 44.223 46.741 46.889 43.619 41.243 38.565 39.779 40.230 42.867 42.674 46.029 47.275 44.522 45.052 43.190 44.492 45.595 44.491 46.270 44.736 41.248 41.981 43.108 39.543 39.302 42.256 40.774 37.587 39.782 41.913 38.881 37.663 41.179 41.297 37.885 38.999 42.238 40.590 38.353 41.325 43.216 40.764 38.644 36.192 33.356 31.457 28.220 29.429 30.301 28.880 30.481 31.308 32.771 34.181 36.158 38.455 40.122 43.408 44.538 47.354 47.078 48.461 49.133 51.884 53.635 51.541 52.052 51.757 49.237 46.948 43.261 40.988 37.321 35.170 31.953 30.480 28.288 26.801 25.743 24.687 25.382 22.921 20.057 20.836 23.643 21.468 20.955 22.071 22.871 24.888 26.974 28.573 30.067 30.355 32.578 32.271 33.855 31.991 28.613 29.425 30.271 27.065 25.055 27.220 27.015 23.208 22.856 25.640 23.902 20.769 23.233 24.987 21.958 20.757 24.329 24.601 21.831 23.396 26.765 28.078 31.172 31.522 30.062 31.287 31.547 34.370 32.385 31.536 33.486 30.355 29.748 33.557 34.171 31.465 32.712 34.680 31.607 28.955 30.095 31.832 31.480 29.311 26.448 23.844 20.840 18.563 17.397 14.840 15.957 14.279 15.765 14.566 16.540 16.126 18.703 16.498 13.486 14.321 15.175 12.088  9.944 12.842 12.801  9.263 10.378 13.661 12.400 10.612 14.006 15.886 14.479 12.794 11.643 10.980  9.047 11.690 13.124 13.773 16.878 17.846 17.948 19.684
 32.553 31.697 30.579 29.348 29.233 28.403 27.848 27.503 26.680 25.885 25.269 24.396 23.154 22.285 21.558 20.417 19.753 19.731 16.968 14.515 11.506 10.917 10.043 13.041 13.718 17.494 19.951 21.494 24.211 27.704 27.505 24.460 26.401 29.460 27.601 26.402 22.849 20.433 17.046 14.078 11.234 10.658  9.773 10.609 12.101 13.492 10.441  8.722  5.762  5.366  6.302  8.831 12.077 13.275 16.337 18.761 19.768 18.787 17.832 15.723 15.117 13.777 10.266  7.106  3.847  0.000  3.872  6.914 10.724 11.196 10.203 13.289 14.307 17.247 19.912 19.188 22.378 23.054 24.480 21.375 19.305 22.416 22.898 19.349 18.989 22.575 24.866 23.764 24.112 27.500 28.802 28.391 30.102 32.977 33.262 33.918 30.813 29.366 25.819 23.612 20.962 19.400 18.112 16.374 15.877 18.140 21.638 21.843 18.434 19.952 20.205 23.945 23.693 21.449 23.760 27.194 26.969 30.008 33.071 35.682 37.955 38.528 40.558 41.060 39.758 39.028 37.796 35.371 33.413 32.373 29.485 28.119 28.676 25.779 25.066 28.173 30.913 29.421 29.360 33.019 34.035 32.624 33.942 37.507 37.134 35.597 38.148 40.921 39.870 39.986 43.501 43.298 44.831 42.284 41.889 38.973 38.595 36.272 35.411 33.724 33.220 31.803 30.808 31.540 32.267 32.601 35.052 34.946 36.599 38.023 37.212 39.389 42.590 45.380 46.998 45.947 45.207 43.211 41.504 42.441 40.668 40.129 40.709 38.936 40.154 39.355 40.801 43.290 43.325 40.026 37.682 35.066 36.282 36.854 39.540 39.492 42.926 44.220 41.418 41.871 39.967 41.353 42.369 41.366 43.170 41.806 38.396 39.345 40.379 36.798 36.835 39.791 38.144 35.120 37.558 39.578 36.497 35.577 39.179 39.160 35.871 37.285 40.476 38.762 36.800 39.941 41.702 39.254 37.378 34.731 31.936 29.760 26.706 27.794 28.238 26.447 27.880 28.373 29.762 30.928 32.817 34.963 36.585 39.805 40.919 43.701 43.398 44.825 45.468 48.230 49.937 47.813 48.315 48.012 45.476 43.214 39.519 37.281 33.638 31.568 28.443 27.103 25.127 23.817 23.151 22.253 23.390 21.381 18.580 20.034 22.606 20.354 20.371 22.004 22.834 24.613 26.757 28.481 29.902 29.836 31.814 31.384 32.594 30.603 27.378 28.001 28.429 25.209 23.339 25.176 24.607 20.811 20.545 22.982 20.944 17.892 20.378 21.779 18.556 17.545 21.077 21.059 18.286 20.114 23.349 24.882 27.970 28.378 26.937 28.242 28.374 31.368 29.646 28.812 30.658 27.444 26.620 30.384 30.940 28.072 29.234 31.070 27.953 25.311 26.400 28.075 27.667 25.505 22.654 20.114 17.212 15.161 14.390 12.247 14.096 13.316 15.636 15.196 17.655 17.820 19.957 17.198 14.703 15.114 15.074 11.943 10.099 12.141 11.251  7.434  8.730 11.330  9.327  7.539 11.234 12.559 10.885  9.543  8.447  8.756  7.756 10.903 13.241 14.439 17.441 18.345 18.480 20.244
 30.315 29.353 28.105 26.690 26.480 25.581 24.961 24.533 23.714 22.880 22.211 21.353 20.123 19.242 18.584 17.498 16.818 17.094 14.702 12.005  9.606  9.074  9.325 12.619 14.108 17.957 20.618 22.751 25.497 29.115 29.345 26.444 28.168 31.443 29.950 28.653 25.230 22.808 19.207 16.702 13.377 12.002  9.904  9.555  9.960 10.931  7.946  5.784  4.417  6.347  8.799 11.955 15.299 16.903 19.903 22.190 22.984 21.804 20.827 18.530 18.098 17.109 13.592 10.769  7.128  3.872  0.000  3.856  7.328  8.253  8.336 11.976 13.791 17.188 19.289 17.977 20.993 21.576 22.455 19.150 17.265 20.166 20.162 16.466 16.359 20.032 21.955 20.598 21.283 24.724 25.701 25.419 27.421 30.098 30.251 31.194 28.250 27.169 23.695 21.912 19.396 18.513 17.708 16.735 17.015 19.800 23.094 23.131 19.470 20.277 20.263 23.854 23.426 20.706 22.867 26.400 26.306 29.466 32.375 35.016 37.163 37.560 39.445 39.709 38.284 37.327 35.930 33.494 31.645 30.945 28.155 27.162 27.491 24.558 23.475 26.704 29.342 27.481 27.256 31.004 31.857 30.121 31.439 35.008 34.431 32.690 35.293 38.050 36.790 36.831 40.415 40.316 42.047 39.690 39.572 36.857 36.796 34.760 34.258 32.934 32.785 31.799 31.071 32.254 33.270 33.291 35.506 35.032 36.616 37.727 36.893 38.749 42.065 44.839 46.694 45.894 45.297 43.419 41.612 42.540 40.803 39.982 40.537 38.567 39.657 38.651 39.768 42.188 41.925 38.554 36.301 33.886 35.099 35.917 38.623 38.777 42.303 43.549 40.588 40.768 38.645 39.941 40.646 39.555 41.157 39.848 36.480 37.709 38.897 35.412 35.699 38.804 37.186 34.363 37.018 39.103 36.133 35.480 39.190 39.234 36.155 37.779 41.005 39.406 37.708 40.954 42.709 40.390 38.714 35.888 33.077 30.573 27.821 29.001 28.972 26.749 27.736 27.753 28.756 29.534 31.046 32.982 34.283 37.397 38.240 40.871 40.390 41.684 42.252 44.965 46.753 44.723 45.343 45.143 42.668 40.530 36.859 34.850 31.244 29.485 26.481 25.610 23.864 23.108 22.947 22.570 24.290 22.763 20.281 22.265 24.725 22.580 23.027 24.954 25.693 27.297 29.478 31.246 32.551 32.239 34.045 33.597 34.475 32.307 29.302 29.841 29.815 26.566 24.978 26.471 25.427 21.718 21.647 23.560 21.088 18.282 20.675 21.439 17.886 17.159 20.413 19.765 16.786 18.912 21.912 23.953 27.131 27.836 26.547 28.067 28.003 31.268 29.987 29.159 30.756 27.394 26.306 29.944 30.270 27.101 28.161 29.581 26.281 23.811 24.710 26.008 25.204 23.175 20.175 18.057 15.255 13.959 13.442 12.308 14.578 14.627 17.289 16.988 19.950 20.680 22.810 19.954 17.885 18.422 17.846 14.588 13.324 14.926 13.256  9.629 11.171 12.829  9.874  8.338 12.022 12.325  9.786  8.725  6.567  7.362  6.712  9.353 12.295 13.747 16.458 17.298 17.501 19.305
 29.149 28.180 26.890 25.380 25.147 24.126 23.469 22.903 21.933 20.965 20.223 19.208 17.767 16.723 16.046 14.721 13.746 13.905 11.415  8.369  6.118  5.751  7.293 10.871 13.292 17.009 20.090 22.581 25.010 28.754 29.209 26.661 28.459 31.768 30.600 29.564 26.223 24.168 20.530 18.458 14.885 13.708 10.945 10.599  9.663 11.141  9.178  5.818  6.465  8.198 11.432 14.298 17.923 19.561 22.686 24.970 25.851 24.752 24.038 21.841 21.533 20.433 16.838 13.919 10.501  6.914  3.856  0.000  3.864  5.389  6.718 10.440 13.150 16.504 18.369 16.386 18.924 18.983 19.660 16.530 14.315 16.874 16.943 13.216 12.723 16.324 18.331 16.952 17.477 20.925 21.998 21.695 23.610 26.314 26.558 27.460 24.557 23.478 19.975 18.286 15.804 15.302 14.895 14.543 15.575 18.812 21.868 21.964 18.236 18.418 17.925 21.364 21.064 18.005 19.830 23.463 23.682 26.999 29.723 32.501 34.599 35.045 36.854 37.067 35.596 34.548 33.078 30.649 28.799 28.273 25.738 24.765 24.691 21.585 20.151 23.300 26.009 24.105 23.649 27.393 28.351 26.539 27.714 31.321 30.852 29.057 31.569 34.399 33.245 33.218 36.767 36.581 38.253 35.867 35.749 33.063 33.061 31.127 30.766 29.640 29.691 29.001 28.491 30.021 31.312 31.118 33.078 32.304 33.800 34.691 33.866 35.525 38.884 41.660 43.642 43.012 42.532 40.728 38.839 39.749 38.062 37.071 37.669 35.643 36.750 35.736 36.671 39.144 38.757 35.380 33.287 30.901 31.964 32.786 35.407 35.589 39.132 40.300 37.249 37.284 35.064 36.333 36.940 35.870 37.465 36.257 32.953 34.331 35.460 31.997 32.494 35.600 33.904 31.242 34.070 36.093 33.160 32.757 36.512 36.517 33.614 35.450 38.637 37.090 35.655 38.993 40.683 38.470 37.015 34.046 31.272 28.510 26.062 27.249 26.788 24.239 24.889 24.583 25.373 25.952 27.328 29.204 30.455 33.570 34.424 37.092 36.686 38.040 38.703 41.480 43.258 41.160 41.708 41.465 38.982 36.780 33.111 31.075 27.452 25.713 22.719 22.008 20.384 19.936 20.149 20.149 22.335 21.315 19.212 21.725 23.993 22.082 23.068 25.322 25.891 27.235 29.436 31.221 32.354 31.727 33.307 32.868 33.379 31.014 28.290 28.818 28.321 25.044 23.851 25.095 23.559 19.985 20.311 21.787 18.901 16.554 19.094 19.255 15.533 15.485 18.587 17.381 14.672 17.367 19.943 22.284 25.274 25.887 24.502 25.959 25.522 28.885 27.953 26.944 28.220 24.735 23.610 27.147 27.199 23.904 25.069 26.242 22.817 20.580 21.629 22.909 21.907 19.701 16.544 14.445 11.577 10.672 10.430 10.203 12.935 13.967 17.106 17.465 20.689 21.947 23.672 20.543 19.101 19.502 18.169 15.043 14.453 15.360 12.885  9.870 11.739 12.227  8.617  8.227 11.571 10.673  8.170  8.536  6.987  9.216  9.623 11.855 14.959 16.342 18.776 19.477 19.619 21.260
 27.768 26.755 25.402 23.750 23.442 22.328 21.570 20.840 19.826 18.788 17.967 16.906 15.415 14.287 13.692 12.359 11.140 11.617  9.707  6.341  5.753  5.584  8.511 11.624 14.664 18.059 21.228 24.134 26.413 30.175 30.995 28.696 30.317 33.720 32.912 31.892 28.721 26.794 23.117 21.463 17.737 16.274 12.988 11.988  9.805 10.946  9.989  6.686  9.052 11.264 14.801 17.760 21.400 23.233 26.335 28.530 29.311 28.134 27.481 25.240 25.056 24.092 20.488 17.708 14.205 10.724  7.328  3.864  0.000  3.867  7.189 10.539 13.908 17.275 18.480 15.859 17.869 17.610 17.619 14.505 12.456 14.464 14.012 10.211  9.849 13.404 14.975 13.331 14.205 17.652 18.427 18.312 20.467 22.939 23.132 24.322 21.656 20.969 17.586 16.444 14.201 14.633 14.850 15.450 17.188 20.683 23.370 23.326 19.580 19.003 18.185 21.243 20.824 17.374 18.845 22.451 22.881 26.250 28.706 31.495 33.427 33.728 35.361 35.351 33.771 32.500 30.877 28.476 26.754 26.617 24.330 23.732 23.305 20.206 18.324 21.477 24.033 21.782 21.090 24.864 25.676 23.539 24.663 28.255 27.627 25.635 28.165 30.987 29.683 29.580 33.173 33.067 34.897 32.684 32.825 30.353 30.686 29.077 29.125 28.415 28.876 28.684 28.515 30.485 32.084 31.608 33.234 32.055 33.405 33.921 33.065 34.345 37.781 40.498 42.709 42.353 42.030 40.383 38.428 39.333 37.739 36.485 37.098 34.938 35.955 34.801 35.366 37.789 37.094 33.692 31.795 29.629 30.586 31.589 34.130 34.469 38.042 39.101 35.904 35.629 33.185 34.321 34.595 33.439 34.820 33.693 30.476 32.147 33.395 30.076 30.858 34.061 32.406 30.017 33.038 35.081 32.318 32.221 36.017 36.084 33.465 35.492 38.654 37.260 36.133 39.521 41.179 39.146 37.924 34.829 32.100 29.069 27.024 28.280 27.340 24.428 24.536 23.712 24.014 24.148 25.064 26.708 27.604 30.610 31.201 33.746 33.221 34.468 35.127 37.894 39.754 37.714 38.333 38.161 35.741 33.619 29.993 28.172 24.600 23.195 20.359 20.222 18.899 19.155 19.939 20.551 23.249 22.772 21.123 23.997 26.095 24.411 25.765 28.201 28.637 29.790 31.987 33.765 34.747 33.887 35.269 34.850 35.025 32.502 30.082 30.571 29.622 26.394 25.584 26.502 24.500 21.188 21.807 22.705 19.465 17.657 20.049 19.464 15.640 16.159 18.763 16.817 14.271 17.315 19.334 22.143 25.007 25.791 24.511 26.058 25.297 28.814 28.387 27.311 28.206 24.645 23.362 26.642 26.348 22.830 23.956 24.592 21.000 19.154 20.095 20.968 19.455 17.313 13.951 12.451  9.832 10.168 10.293 11.431 14.208 15.976 19.202 19.771 23.227 24.903 26.509 23.358 22.320 22.789 21.070 18.018 17.868 18.462 15.577 13.075 14.981 14.740 10.931 11.109 13.864 12.011  9.373 10.447  8.870 11.243 11.998 13.488 16.590 17.906 19.930 20.513 20.675 22.173
 30.170 29.258 28.008 26.496 26.221 25.140 24.437 23.711 22.710 21.736 21.045 20.009 18.559 17.488 16.918 15.554 14.170 14.582 12.511  8.775  7.371  4.889  6.611  8.824 11.721 14.932 17.899 21.024 23.416 27.118 28.240 25.958 27.288 30.803 30.266 29.104 26.130 24.240 20.559 19.411 15.592 13.934 10.364  9.464  6.816  8.903  8.974  5.389  8.057  9.846 13.643 16.541 20.133 22.417 25.462 27.489 28.145 26.942 26.516 24.368 24.479 23.554 19.904 17.596 14.165 11.196  8.253  5.389  3.867  0.000  3.865  6.853 10.318 13.701 14.676 12.070 14.280 14.450 14.643 11.324  9.564 12.246 11.945  8.293  8.772 12.568 14.210 13.520 14.734 17.698 18.855 19.403 21.217 23.458 24.220 25.534 23.146 22.316 18.752 17.280 14.411 14.632 14.067 14.954 16.281 19.517 21.867 21.246 17.422 16.641 16.432 19.332 18.324 15.012 17.064 20.414 20.304 23.487 26.096 28.686 30.637 30.794 32.497 32.485 30.908 29.731 28.217 25.729 23.957 23.626 21.077 20.584 20.574 17.786 16.451 19.953 22.150 19.824 19.776 23.584 24.033 22.194 23.839 27.266 26.439 24.884 27.730 30.247 28.974 29.361 32.907 33.097 34.894 32.647 32.685 30.068 30.466 28.671 28.827 27.891 28.596 28.364 28.572 30.448 32.336 32.226 33.637 32.315 33.270 33.609 32.341 33.614 37.161 39.650 41.931 41.519 41.055 39.594 37.905 39.108 37.826 36.834 37.827 35.974 37.342 36.514 37.107 39.736 39.077 35.731 34.063 31.765 32.420 33.088 35.325 35.302 38.732 39.469 36.148 35.732 33.119 33.886 34.143 32.628 33.850 32.342 28.940 30.318 31.849 28.590 28.984 32.345 31.049 28.455 31.236 33.598 31.037 30.615 34.415 34.857 32.227 33.950 37.296 36.213 34.900 38.157 40.099 38.270 36.860 33.825 30.914 27.866 25.879 27.619 26.857 24.136 23.996 23.490 23.517 24.035 24.903 26.952 27.824 31.050 31.651 34.354 34.057 35.231 36.185 39.021 41.022 38.981 39.498 39.283 36.942 34.631 31.078 29.135 25.476 23.862 20.696 20.452 18.525 18.868 19.145 20.141 22.747 22.026 20.781 23.429 25.919 24.698 26.044 28.276 28.349 29.572 31.821 33.461 34.273 33.497 35.052 34.935 35.244 32.483 30.130 31.091 30.176 26.703 26.238 27.584 25.469 22.075 23.211 24.392 21.038 19.509 22.358 21.837 18.098 19.005 21.819 19.889 17.656 20.852 22.800 25.527 28.228 28.715 27.183 28.443 27.350 30.685 30.178 28.666 29.258 25.539 24.797 28.129 27.441 24.097 25.743 26.309 22.593 21.174 22.596 23.655 21.976 19.493 15.872 14.122 10.898 10.683  9.419 10.538 12.411 13.996 16.858 17.194 20.849 22.932 24.657 21.769 21.069 22.116 20.308 16.984 17.510 18.549 15.414 13.172 15.897 15.847 12.116 12.981 16.094 14.398 12.371 13.497 11.901 13.843 13.711 14.965 17.791 18.523 20.473 21.021 21.029 22.407
 32.936 32.115 30.960 29.599 29.387 28.367 27.742 27.099 26.109 25.194 24.591 23.568 22.128 21.098 20.486 19.064 17.706 17.903 15.415 11.684  9.241  5.788  4.853  6.187  8.307 11.672 14.417 17.442 20.061 23.721 24.831 22.380 23.606 27.161 26.601 25.320 22.381 20.453 16.777 15.847 12.029 10.439  6.921  6.974  5.247  8.579  8.759  5.375  6.620  7.217 10.960 13.592 17.089 19.634 22.616 24.528 25.150 23.999 23.777 21.786 22.089 21.095 17.473 15.585 12.475 10.203  8.336  6.718  7.189  3.865  0.000  3.845  6.770 10.256 11.723  9.798 12.685 13.487 14.482 11.231  9.615 13.058 13.388 10.261 10.914 14.573 16.545 16.543 17.591 20.250 21.820 22.546 23.982 26.252 27.361 28.517 26.124 24.944 21.229 19.226 15.905 15.350 13.815 14.240 14.701 17.465 19.742 18.722 14.863 14.509 15.097 18.109 16.739 13.952 16.689 19.794 19.107 22.062 24.981 27.395 29.484 29.661 31.548 31.727 30.261 29.355 28.067 25.535 23.642 22.833 19.920 19.161 19.769 17.259 16.737 20.363 22.401 20.380 20.933 24.651 24.991 23.650 25.607 28.895 28.103 26.995 29.962 32.281 31.177 31.903 35.348 35.640 37.274 34.882 34.653 31.805 31.986 29.844 29.769 28.389 28.961 28.356 28.601 30.099 31.985 32.327 33.787 32.639 33.407 33.879 32.352 33.885 37.429 39.788 41.940 41.294 40.620 39.189 37.745 39.160 38.043 37.418 38.660 37.117 38.776 38.261 39.112 41.904 41.472 38.186 36.541 34.022 34.548 34.876 36.957 36.585 39.883 40.471 37.184 36.895 34.349 34.966 35.460 33.794 35.070 33.271 29.721 30.652 32.257 28.958 28.859 32.217 31.149 28.229 30.664 33.219 30.696 29.814 33.559 34.226 31.399 32.746 36.230 35.273 33.614 36.721 38.888 37.099 35.392 32.506 29.444 26.593 24.389 26.446 26.152 23.853 23.908 23.998 24.187 25.272 26.436 28.882 29.997 33.412 34.217 37.097 37.035 38.251 39.388 42.271 44.288 42.200 42.595 42.296 39.957 37.475 33.947 31.780 28.055 26.093 22.661 21.946 19.462 19.349 18.855 19.692 21.836 20.571 19.394 21.582 24.469 23.514 24.622 26.548 26.392 27.771 30.043 31.563 32.323 31.763 33.568 33.677 34.296 31.470 29.001 30.345 29.740 26.090 25.667 27.515 25.618 22.063 23.398 25.088 21.904 20.307 23.500 23.428 19.840 20.702 23.872 22.344 20.221 23.341 25.526 27.950 30.606 30.798 29.039 30.050 28.930 32.027 31.166 29.402 30.011 26.267 26.000 29.495 28.771 25.712 27.701 28.561 24.900 23.494 25.258 26.676 25.222 22.509 18.892 16.658 13.064 11.802  9.442  9.489 10.344 11.139 13.550 13.516 17.229 19.429 21.321 18.693 18.080 19.605 17.962 14.406 15.340 16.915 13.887 11.761 15.059 15.500 12.155 13.289 16.717 15.601 14.106 15.005 13.556 15.129 14.297 15.721 18.238 18.528 20.640 21.223 21.109 22.456
 35.416 34.680 33.608 32.344 32.170 31.172 30.586 29.918 28.888 27.987 27.446 26.394 24.935 23.903 23.307 21.809 20.308 20.386 17.887 14.155 11.782  7.967  6.071  4.712  6.237  8.795 11.312 14.690 17.226 20.795 22.315 20.097 21.007 24.626 24.511 23.242 20.635 19.025 15.538 15.479 11.879 10.543  7.348  8.098  6.435 10.172 11.388  8.667  9.643  9.316 12.603 14.620 17.843 20.631 23.453 25.125 25.664 24.600 24.727 22.979 23.560 22.569 19.092 17.689 15.026 13.289 11.976 10.440 10.539  6.853  3.845  0.000  3.845  6.918  8.100  6.101  9.163 10.412 11.879  8.939  7.727 11.529 12.336 10.094 11.103 14.314 16.314 17.189 18.254 20.327 22.256 23.426 24.433 26.485 28.089 29.233 27.112 25.798 22.071 19.885 16.277 15.633 13.538 14.393 14.546 16.872 18.504 16.844 13.118 12.309 13.570 16.120 14.109 11.689 14.910 17.530 16.270 18.941 21.958 24.151 26.257 26.340 28.298 28.527 27.105 26.355 25.241 22.665 20.711 19.621 16.511 15.755 16.804 14.741 14.933 18.669 20.268 18.361 19.549 23.105 23.152 22.251 24.580 27.615 26.767 26.156 29.263 31.279 30.345 31.484 34.773 35.254 36.750 34.312 33.926 30.971 31.162 28.876 28.898 27.347 28.171 27.602 28.269 29.714 31.907 32.539 33.687 32.355 32.695 32.939 31.036 32.502 36.093 38.192 40.395 39.729 38.946 37.738 36.569 38.251 37.471 37.077 38.671 37.438 39.401 39.199 40.032 42.990 42.585 39.396 38.009 35.412 35.628 35.637 37.380 36.674 39.780 40.038 36.677 36.246 33.588 33.845 34.337 32.385 33.527 31.411 27.765 28.350 30.157 26.975 26.484 29.915 29.211 26.160 28.304 31.124 28.862 27.698 31.379 32.411 29.666 30.712 34.316 33.708 31.955 34.892 37.300 35.780 33.970 31.168 27.999 25.146 23.172 25.675 25.459 23.373 23.089 23.442 23.321 24.733 25.829 28.591 29.701 33.253 34.115 37.129 37.336 38.529 39.951 42.889 44.974 42.861 43.111 42.739 40.480 37.824 34.416 32.133 28.418 26.289 22.688 21.890 18.977 18.991 18.065 19.350 21.388 20.087 19.551 21.527 24.607 24.240 25.461 27.213 26.642 27.951 30.202 31.548 32.057 31.493 33.348 33.759 34.382 31.333 29.095 30.855 30.159 26.398 26.445 28.546 26.475 23.058 24.906 26.637 23.386 22.245 25.687 25.497 22.091 23.387 26.550 24.930 23.171 26.464 28.437 30.827 33.256 33.175 31.214 31.944 30.471 33.351 32.534 30.379 30.605 26.811 27.039 30.440 29.318 26.496 28.903 29.637 25.965 25.011 27.147 28.693 27.133 24.180 20.498 18.190 14.481 13.056  9.890 10.106  9.614 10.328 12.078 12.045 15.848 18.635 20.377 18.088 18.152 20.127 18.244 14.788 16.568 18.198 15.015 13.660 17.306 17.539 14.519 16.270 19.538 18.297 17.314 18.519 17.302 18.876 17.869 19.138 21.397 21.270 23.212 23.714 23.490 24.639
 38.351 37.672 36.661 35.490 35.347 34.399 33.846 33.238 32.252 31.405 30.921 29.917 28.507 27.522 26.918 25.448 24.011 24.075 21.453 17.758 15.066 11.286  8.495  6.222  5.149  7.011  8.482 11.778 14.767 18.133 19.775 17.312 17.829 21.555 21.509 19.927 17.512 15.788 12.405 12.963  9.714  8.399  6.110  7.801  7.632 11.257 12.538 10.643 10.634  9.415 11.839 13.328 16.033 19.124 21.670 23.070 23.446 22.410 22.759 21.238 22.071 21.164 17.948 17.254 15.113 14.307 13.791 13.150 13.908 10.318  6.770  3.845  0.000  3.841  5.677  5.733  9.408 11.601 13.579 11.034 10.531 14.331 15.283 13.525 14.732 17.718 19.671 20.828 21.919 23.786 25.814 27.121 27.981 29.960 31.725 32.844 30.769 29.328 25.582 23.186 19.460 18.387 15.744 16.135 15.407 16.959 18.342 16.135 12.674 12.440 14.665 17.031 14.604 13.095 16.730 18.843 16.920 19.069 22.294 24.110 26.255 26.245 28.321 28.685 27.405 26.926 26.065 23.543 21.611 20.107 16.673 15.839 17.676 16.211 17.202 20.845 22.114 20.476 22.164 25.515 25.351 24.835 27.405 30.224 29.311 29.044 32.239 34.016 33.134 34.543 37.740 38.371 39.798 37.340 36.826 33.781 33.872 31.397 31.290 29.435 30.168 29.312 30.015 31.088 33.233 34.256 35.429 34.265 34.420 34.749 32.622 34.256 37.794 39.712 41.791 40.933 39.952 38.823 37.931 39.799 39.196 39.123 40.907 39.929 42.085 42.098 43.098 46.138 45.875 42.734 41.355 38.647 38.801 38.601 40.221 39.272 42.240 42.362 39.058 38.702 36.107 36.195 36.818 34.721 35.814 33.447 29.748 29.924 31.843 28.754 27.789 31.170 30.773 27.508 29.224 32.223 30.106 28.497 32.028 33.326 30.469 31.065 34.763 34.344 32.257 34.958 37.598 36.172 34.068 31.486 28.222 25.666 23.550 26.339 26.602 24.987 24.860 25.694 25.665 27.450 28.680 31.653 32.850 36.470 37.396 40.467 40.785 41.942 43.457 46.388 48.511 46.417 46.621 46.227 44.004 41.281 37.925 35.566 31.860 29.592 25.910 24.875 21.690 21.402 19.892 20.992 22.494 20.684 20.251 21.598 25.003 24.899 25.794 27.143 26.345 27.808 30.029 31.215 31.662 31.374 33.476 34.120 35.063 32.017 29.705 31.794 31.425 27.600 27.653 30.142 28.335 24.873 26.769 28.870 25.843 24.612 28.175 28.330 25.052 26.191 29.537 28.195 26.409 29.577 31.739 33.953 36.398 36.188 34.126 34.725 33.298 35.993 34.912 32.630 32.889 29.156 29.702 33.170 32.054 29.465 32.032 32.939 29.339 28.374 30.630 32.323 30.871 27.865 24.215 21.755 17.988 16.145 12.696 12.073 10.534  9.966 10.477  9.517 13.271 16.229 18.267 16.578 16.753 19.333 17.841 14.341 16.424 18.600 15.841 14.654 18.442 19.172 16.624 18.267 21.655 20.913 20.117 20.998 19.738 20.893 19.375 20.550 22.399 21.840 23.752 24.239 23.933 24.986
 41.202 40.599 39.660 38.580 38.482 37.552 37.051 36.450 35.410 34.561 34.114 33.064 31.598 30.596 29.980 28.418 26.898 26.770 24.022 20.439 17.663 13.913 10.816  7.548  5.181  4.604  4.967  8.543 11.399 14.613 16.590 14.416 14.652 18.367 18.756 17.330 15.324 14.207 11.378 12.924 10.477 10.136  9.050 11.243 11.331 14.839 16.250 14.417 14.146 12.333 14.123 14.726 16.978 19.971 22.275 23.424 23.811 23.012 23.746 22.586 23.583 22.595 19.667 19.312 17.745 17.247 17.188 16.504 17.275 13.701 10.256  6.918  3.841  0.000  3.881  5.673  8.628 10.989 13.663 12.052 11.698 15.214 16.742 15.696 16.691 19.162 21.263 22.949 23.786 25.241 27.609 29.046 29.472 31.393 33.504 34.436 32.479 30.799 27.085 24.449 20.623 19.259 16.183 16.599 15.408 16.244 16.911 14.111 11.181 10.894 13.867 15.678 12.846 12.311 16.141 17.597 15.113 16.738 20.080 21.607 23.822 23.870 26.082 26.688 25.579 25.427 24.876 22.435 20.440 18.451 14.950 13.763 16.156 15.261 17.056 20.441 21.368 20.198 22.352 25.372 25.129 25.178 27.880 30.441 29.679 29.881 33.031 34.587 34.000 35.678 38.662 39.324 40.504 37.933 37.149 33.967 33.883 31.195 30.978 28.846 29.604 28.610 29.562 30.403 32.694 34.060 35.016 33.842 33.650 33.909 31.502 33.207 36.676 38.353 40.338 39.355 38.220 37.252 36.662 38.748 38.433 38.673 40.745 40.111 42.543 42.886 43.984 47.162 47.038 44.020 42.819 39.995 39.905 39.365 40.692 39.404 42.144 42.012 38.754 38.414 35.875 35.726 36.507 34.284 35.381 32.795 29.092 28.803 30.728 27.750 26.321 29.586 29.492 26.072 27.356 30.499 28.596 26.614 29.967 31.555 28.717 28.913 32.663 32.530 30.268 32.726 35.575 34.373 32.119 29.722 26.414 24.049 22.096 25.222 25.726 24.516 24.281 25.525 25.433 27.612 28.954 32.195 33.539 37.249 38.357 41.568 42.172 43.388 45.127 48.105 50.207 48.049 48.081 47.579 45.395 42.505 39.255 36.724 33.061 30.567 26.803 25.512 22.029 21.585 19.563 20.782 21.915 19.980 20.111 21.065 24.565 25.022 25.939 27.042 25.857 27.227 29.359 30.339 30.542 30.305 32.457 33.392 34.401 31.240 29.143 31.606 31.269 27.433 27.856 30.592 28.782 25.507 27.756 29.955 27.033 26.141 29.859 30.051 27.028 28.424 31.793 30.535 29.068 32.304 34.355 36.414 38.646 38.139 35.886 36.195 34.551 36.961 35.807 33.226 33.234 29.574 30.592 33.970 32.635 30.383 33.260 34.214 30.728 30.025 32.580 34.487 33.126 29.936 26.355 23.727 19.967 17.856 14.120 13.340 10.778  9.837  9.218  8.358 11.717 15.168 16.833 15.629 16.561 19.412 17.779 14.693 17.427 19.494 16.834 16.412 20.252 20.806 18.705 20.766 23.924 23.198 22.895 24.005 23.066 24.331 22.836 24.119 25.844 25.106 26.992 27.423 27.040 27.967
 41.730 41.127 40.195 39.113 38.993 38.083 37.562 36.922 35.923 35.104 34.689 33.697 32.321 31.365 30.825 29.351 27.815 27.894 25.500 21.841 19.561 15.740 13.271 10.093  8.693  7.777  7.359 10.977 13.524 16.260 18.835 16.998 16.556 20.255 21.180 19.538 18.055 16.938 14.341 16.183 13.775 12.716 11.168 12.292 11.681 14.741 16.964 15.531 15.998 14.925 16.971 18.001 20.138 23.333 25.515 26.514 26.662 25.717 26.386 25.142 26.255 25.533 22.632 22.406 20.524 19.912 19.289 18.369 18.480 14.676 11.723  8.100  5.677  3.881  0.000  3.877  6.506  9.831 11.861 10.397 11.253 14.474 15.501 15.086 16.784 18.981 20.498 22.511 23.796 24.859 27.020 28.920 29.395 30.885 33.147 34.395 32.808 31.448 27.874 25.598 21.866 21.086 18.325 19.369 18.634 19.636 19.983 16.993 14.285 13.222 16.031 17.253 13.936 13.293 16.999 18.034 15.240 16.479 19.565 20.713 22.672 22.258 24.298 24.563 23.372 23.081 22.510 20.050 18.247 16.474 12.802 12.519 15.244 15.018 16.957 20.433 20.740 19.182 21.709 24.614 23.810 23.834 26.880 29.155 28.006 28.404 31.748 32.958 32.187 34.156 37.082 38.077 39.412 37.083 36.532 33.552 33.844 31.412 31.635 29.792 31.000 30.404 31.723 32.838 35.382 36.627 37.306 35.814 35.373 35.248 32.643 33.974 37.517 38.969 41.179 40.417 39.345 38.643 38.153 40.348 40.239 40.369 42.557 41.913 44.346 44.648 45.478 48.638 48.284 45.274 44.255 41.586 41.385 40.918 42.104 40.843 43.534 43.193 39.798 39.130 36.347 35.858 36.287 33.755 34.460 31.666 27.971 27.696 30.015 27.338 25.852 29.297 29.582 26.356 27.569 30.939 29.405 27.514 30.817 32.704 30.176 30.324 34.094 34.287 32.214 34.576 37.512 36.581 34.448 32.037 28.762 26.250 24.697 27.955 28.167 26.774 26.054 26.992 26.375 28.317 29.191 32.356 33.317 36.948 37.759 40.843 41.404 42.410 44.231 47.148 49.385 47.359 47.444 47.027 44.995 42.169 39.061 36.747 33.186 30.961 27.299 26.457 23.060 23.202 21.488 23.226 24.672 23.084 23.480 24.612 28.018 28.561 29.611 30.778 29.550 30.845 32.970 33.919 34.015 33.684 35.747 36.752 37.596 34.329 32.428 34.901 34.326 30.506 31.132 33.714 31.652 28.484 30.850 32.791 29.663 28.951 32.619 32.480 29.345 30.913 34.116 32.515 31.024 34.381 36.246 38.566 40.799 40.428 38.248 38.630 36.809 39.311 38.442 35.801 35.547 31.829 32.803 36.022 34.401 32.050 34.959 35.530 31.948 31.572 34.071 35.701 33.996 30.882 27.221 24.987 21.359 19.818 16.172 16.138 13.842 13.468 12.948 12.012 15.172 18.649 20.367 19.372 20.342 23.231 21.565 18.475 21.120 23.155 20.336 19.760 23.601 24.022 21.606 23.613 26.832 25.798 25.200 26.350 25.102 26.288 24.722 25.573 27.211 26.311 27.861 28.222 27.833 28.621
 38.994 38.355 37.383 36.235 36.094 35.149 34.603 33.902 32.864 32.008 31.558 30.530 29.127 28.141 27.624 26.134 24.532 24.621 22.417 18.799 16.932 13.192 11.443  8.510  8.678  8.552  9.669 13.485 15.621 18.681 21.104 19.479 19.544 23.160 23.975 22.657 20.871 19.793 16.894 18.137 15.188 14.001 11.551 12.160 10.447 13.598 15.964 14.012 15.217 14.715 17.460 18.947 21.621 24.653 27.138 28.412 28.722 27.725 28.208 26.733 27.650 26.830 23.633 22.821 20.496 19.188 17.977 16.386 15.859 12.070  9.798  6.101  5.733  5.673  3.877  0.000  3.861  6.852  8.515  6.681  7.480 10.731 11.707 11.337 13.074 15.208 16.662 18.702 20.021 21.056 23.181 25.112 25.630 27.084 29.319 30.621 29.100 27.876 24.361 22.309 18.679 18.363 16.041 17.645 17.660 19.315 19.813 17.240 14.200 12.432 14.473 15.726 12.587 11.029 14.491 15.896 13.607 15.439 18.353 19.932 21.871 21.530 23.468 23.554 22.157 21.545 20.676 18.057 16.162 14.809 11.334 11.225 13.187 12.448 13.816 17.488 17.958 16.038 18.306 21.411 20.682 20.395 23.360 25.795 24.649 24.823 28.155 29.524 28.716 30.533 33.533 34.446 35.844 33.537 33.108 30.205 30.647 28.398 28.823 27.282 28.683 28.422 29.817 31.316 33.981 34.877 35.458 33.740 33.389 33.103 30.636 31.751 35.381 36.969 39.347 38.800 37.923 37.187 36.455 38.515 38.296 38.130 40.198 39.350 41.643 41.784 42.420 45.520 45.011 41.979 41.018 38.467 38.258 37.946 39.175 38.099 40.893 40.611 37.128 36.325 33.424 33.004 33.262 30.780 31.477 28.846 25.146 25.255 27.558 24.799 23.738 27.314 27.367 24.335 25.978 29.244 27.619 26.155 29.634 31.325 28.939 29.522 33.234 33.297 31.566 34.164 36.905 35.922 34.081 31.439 28.228 25.380 24.020 27.087 26.813 24.974 23.985 24.467 23.630 25.244 25.911 28.931 29.759 33.351 34.080 37.129 37.630 38.651 40.449 43.381 45.607 43.565 43.672 43.268 41.225 38.436 35.314 33.074 29.521 27.432 23.832 23.263 20.050 20.591 19.380 21.442 23.409 22.317 22.727 24.432 27.576 27.954 29.334 30.867 29.801 30.949 33.112 34.204 34.337 33.727 35.556 36.370 36.892 33.577 31.786 34.004 33.084 29.304 30.011 32.254 29.900 26.814 29.220 30.801 27.454 26.924 30.494 29.994 26.794 28.578 31.572 29.685 28.297 31.777 33.401 35.886 38.052 37.768 35.667 36.128 34.192 36.832 36.248 33.664 33.289 29.507 30.263 33.373 31.646 29.117 31.946 32.281 28.637 28.408 30.845 32.321 30.466 27.384 23.709 21.684 18.178 17.085 13.635 14.391 12.703 13.370 13.894 13.747 17.219 20.652 22.144 20.539 21.450 23.886 21.820 18.708 21.216 22.818 19.597 18.969 22.742 22.711 19.949 22.107 25.185 23.692 22.997 24.452 23.259 24.781 23.617 24.504 26.470 25.892 27.451 27.821 27.496 28.353
 39.743 39.148 38.225 37.121 37.003 36.072 35.558 34.814 33.718 32.857 32.429 31.360 29.939 28.948 28.474 26.941 25.248 25.225 23.234 19.849 18.443 14.968 13.729 10.681 11.312 10.361 11.410 15.089 16.445 19.247 21.958 20.959 20.957 24.339 25.592 24.623 23.142 22.543 19.938 21.409 18.612 17.719 15.292 15.833 13.722 16.659 19.215 17.082 18.619 18.201 21.052 22.397 25.114 28.006 30.504 31.762 32.132 31.229 31.819 30.408 31.325 30.446 27.241 26.280 23.962 22.378 20.993 18.924 17.869 14.280 12.685  9.163  9.408  8.628  6.506  3.861  0.000  3.857  5.561  5.532  6.890  8.999 10.380 11.250 12.825 14.024 15.259 17.957 19.133 19.491 21.816 24.040 24.137 25.290 27.892 29.145 27.979 26.783 23.491 21.606 18.148 18.221 16.148 18.400 18.825 20.447 20.361 17.730 15.141 12.538 14.248 14.606 11.213  9.833 12.845 13.575 11.131 12.692 15.286 16.773 18.603 18.169 20.058 20.052 18.583 17.940 17.122 14.405 12.406 11.031  7.627  7.943  9.832  9.734 11.485 14.941 14.806 12.892 15.615 18.400 17.381 17.460 20.608 22.737 21.615 22.207 25.504 26.619 26.050 28.120 30.895 31.888 33.126 30.836 30.335 27.475 28.042 25.889 26.598 25.229 27.029 27.137 28.974 30.702 33.670 34.501 34.673 32.625 31.922 31.246 28.574 29.357 32.997 34.355 36.889 36.532 35.728 35.250 34.635 36.803 36.851 36.662 38.924 38.223 40.630 40.919 41.363 44.510 43.907 41.003 40.344 37.871 37.383 36.916 37.831 36.618 39.237 38.674 35.126 34.072 31.034 30.279 30.373 27.678 28.184 25.390 21.704 21.688 24.169 21.628 20.474 24.121 24.457 21.602 23.164 26.551 25.264 23.920 27.314 29.222 27.183 27.765 31.424 31.788 30.331 32.841 35.593 34.907 33.280 30.632 27.522 24.539 23.728 26.892 26.273 24.366 22.831 23.128 21.790 23.347 23.699 26.784 27.462 31.037 31.751 34.836 35.567 36.578 38.608 41.557 43.782 41.722 41.687 41.218 39.280 36.400 33.464 31.227 27.820 25.769 22.266 21.901 18.699 19.709 18.666 21.278 23.447 22.858 23.822 25.707 28.602 29.316 31.006 32.642 31.407 32.317 34.407 35.422 35.342 34.507 36.113 37.026 37.253 33.802 32.395 34.682 33.413 29.731 30.880 32.953 30.291 27.533 30.266 31.512 28.056 28.035 31.582 30.709 27.692 29.896 32.645 30.509 29.497 33.124 34.376 36.918 38.818 38.394 36.239 36.526 34.255 36.758 36.472 33.681 32.874 29.142 30.104 32.925 30.807 28.443 31.458 31.474 27.909 28.191 30.792 32.211 30.222 27.077 23.523 21.720 18.513 17.798 14.513 15.930 14.177 15.475 16.048 16.492 19.714 23.328 24.373 22.753 24.117 26.369 23.935 21.162 23.922 25.102 21.676 21.499 25.202 24.673 21.954 24.470 27.244 25.350 24.901 26.748 25.781 27.592 26.721 27.619 29.693 29.175 30.643 30.963 30.632 31.413
 38.687 38.111 37.203 36.102 36.010 35.061 34.574 33.789 32.596 31.700 31.244 30.076 28.565 27.524 27.042 25.407 23.623 23.343 21.399 18.343 17.271 14.229 13.548 10.743 12.228 11.329 13.167 16.621 17.347 20.266 22.732 22.128 22.615 25.760 26.968 26.484 24.859 24.587 22.002 23.198 20.331 19.844 17.294 18.001 15.609 18.645 20.892 18.235 19.915 19.491 22.547 23.794 26.777 29.348 32.014 33.445 34.038 33.255 33.855 32.435 33.199 32.117 28.803 27.416 25.085 23.054 21.576 18.983 17.610 14.450 13.487 10.412 11.601 10.989  9.831  6.852  3.857  0.000  3.870  5.574  5.428  6.342  8.864 10.235 10.870 11.294 12.916 15.919 16.526 16.582 19.297 21.371 21.045 22.309 25.101 26.056 24.923 23.549 20.364 18.466 15.151 15.468 13.744 16.544 17.552 19.415 19.113 16.901 14.496 11.253 12.085 11.988  8.955  7.067  9.441 10.171  8.332 10.516 12.882 14.947 16.875 16.862 18.758 18.915 17.388 16.681 15.770 13.030 10.730  9.437  6.894  6.428  6.883  6.079  7.678 11.104 11.156  9.398 12.026 14.813 14.197 14.467 17.362 19.620 18.946 19.577 22.625 23.954 23.766 25.670 28.336 29.032 30.021 27.525 26.810 23.825 24.257 22.054 22.784 21.520 23.470 23.835 25.851 27.835 30.959 31.595 31.544 29.294 28.523 27.689 25.069 25.721 29.390 30.827 33.436 33.203 32.538 32.056 31.305 33.399 33.450 33.134 35.408 34.714 37.140 37.492 37.858 41.034 40.434 37.611 37.107 34.647 33.993 33.424 34.204 32.959 35.538 34.930 31.356 30.254 27.199 26.478 26.630 24.038 24.746 22.104 18.401 18.518 20.766 18.043 17.158 20.821 20.903 18.148 20.023 23.268 21.901 20.886 24.372 26.105 24.222 25.132 28.686 28.980 27.845 30.490 33.056 32.396 31.053 28.278 25.297 22.100 21.638 24.635 23.594 21.463 19.593 19.635 18.077 19.581 19.920 23.081 23.898 27.533 28.464 31.685 32.623 33.824 35.967 38.992 41.092 38.894 38.703 38.113 36.127 33.123 30.207 27.812 24.430 22.239 18.737 18.349 15.165 16.457 15.706 18.687 21.159 21.133 22.404 24.645 27.173 28.002 30.032 31.896 30.665 31.328 33.364 34.407 34.242 33.128 34.453 35.284 35.180 31.680 30.549 32.709 31.100 27.547 28.981 30.782 27.860 25.394 28.329 29.226 25.703 26.119 29.589 28.407 25.609 28.171 30.684 28.417 27.814 31.530 32.453 34.941 36.570 35.982 33.779 33.914 31.412 33.811 33.756 30.869 29.792 26.108 27.149 29.761 27.435 25.175 28.296 28.176 24.707 25.291 28.050 29.541 27.619 24.374 20.987 19.202 16.270 15.786 12.807 14.847 13.385 15.515 16.647 17.909 21.029 24.605 25.175 23.180 24.779 26.570 23.720 21.298 24.118 24.711 21.073 21.315 24.819 23.711 21.073 23.944 26.304 24.029 23.930 26.214 25.661 27.887 27.485 28.639 30.965 30.719 32.307 32.637 32.334 33.166
 37.350 36.741 35.818 34.682 34.556 33.634 33.108 32.277 31.148 30.281 29.829 28.740 27.367 26.384 25.996 24.518 22.784 22.781 21.393 18.429 18.073 15.286 15.398 13.228 15.139 14.754 16.502 20.101 21.041 23.882 26.464 25.764 26.070 29.301 30.547 29.849 28.229 27.684 24.920 25.976 22.870 21.863 18.904 18.853 15.898 18.343 20.960 18.558 20.866 21.124 24.442 26.154 29.235 31.940 34.651 36.115 36.592 35.643 36.062 34.457 35.198 34.283 30.880 29.410 26.722 24.480 22.455 19.660 17.619 14.643 14.482 11.879 13.579 13.663 11.861  8.515  5.561  3.870  0.000  3.868  5.533  4.976  6.110  8.580 10.043 10.028 10.539 13.782 15.031 14.702 16.937 19.510 19.456 20.187 22.964 24.376 23.653 22.842 19.931 18.734 15.842 17.018 16.030 19.116 20.574 22.783 22.690 20.660 18.121 14.901 15.275 15.163 12.472 10.173 11.718 12.471 11.232 13.165 14.839 16.662 18.108 17.637 19.121 18.711 16.941 15.696 14.399 11.548  9.599  9.538  7.612  8.772  8.533  8.076  8.419 11.746 11.291  8.404 10.908 13.781 12.493 12.083 15.323 17.466 16.205 16.677 20.007 21.153 20.579 22.610 25.376 26.379 27.702 25.550 25.318 22.716 23.743 22.095 23.414 22.764 25.089 25.939 28.053 30.378 33.552 33.848 33.682 31.191 30.452 29.317 26.813 27.000 30.692 32.073 34.921 35.013 34.551 34.192 33.318 35.297 35.329 34.683 36.820 35.890 38.087 38.180 38.188 41.215 40.290 37.441 37.047 34.867 34.239 33.973 34.777 33.821 36.463 35.838 32.158 30.718 27.415 26.535 26.143 23.368 23.618 21.007 17.388 18.070 20.676 18.295 17.917 21.699 21.873 19.635 21.746 24.915 23.782 23.224 26.656 28.353 26.797 27.938 31.357 31.701 30.873 33.550 35.986 35.398 34.275 31.424 28.563 25.245 24.959 27.767 26.395 23.931 21.787 21.209 19.202 20.008 19.646 22.398 22.611 26.045 26.500 29.486 30.209 31.169 33.289 36.243 38.481 36.435 36.387 35.939 34.088 31.262 28.457 26.442 23.205 21.553 18.365 18.772 16.142 18.143 18.118 21.275 24.096 24.352 25.457 27.944 30.354 30.947 33.037 35.055 33.985 34.645 36.709 37.840 37.737 36.545 37.770 38.474 38.203 34.734 33.643 35.571 33.773 30.308 31.672 33.174 30.092 27.687 30.469 31.048 27.367 27.792 31.042 29.520 26.587 29.163 31.404 28.782 28.088 31.820 32.524 35.301 36.967 36.660 34.666 35.015 32.490 35.090 35.371 32.660 31.500 27.819 28.497 30.916 28.484 25.973 28.848 28.262 24.715 25.535 28.004 29.040 26.717 23.722 20.341 19.222 16.675 17.043 14.603 17.170 16.357 18.661 20.049 21.060 24.372 27.885 28.688 26.612 27.936 29.683 26.893 24.289 26.813 27.425 23.709 23.562 26.957 25.812 22.831 25.436 27.817 25.284 24.758 26.996 26.157 28.318 28.003 28.809 31.133 30.927 32.259 32.548 32.298 33.065
 35.576 34.885 33.879 32.641 32.462 31.503 30.906 30.081 29.021 28.140 27.649 26.616 25.282 24.299 23.892 22.496 20.826 21.072 19.632 16.340 15.837 12.824 13.023 11.316 13.399 13.866 15.802 19.571 21.149 24.254 26.649 25.407 25.764 29.232 30.109 29.081 27.176 26.158 23.089 23.811 20.465 19.036 15.807 15.345 12.201 14.522 17.171 14.909 17.398 18.016 21.444 23.515 26.650 29.468 32.212 33.734 34.137 33.045 33.269 31.513 32.206 31.401 27.951 26.487 23.591 21.375 19.150 16.530 14.505 11.324 11.231  8.939 11.034 12.052 10.397  6.681  5.532  5.574  3.868  0.000  3.858  5.415  5.223  6.142  8.571  9.937 10.467 12.876 14.644 15.200 17.005 19.377 20.012 21.000 23.275 24.922 23.858 23.194 20.036 18.837 15.774 16.835 15.806 18.485 19.832 22.299 22.821 20.897 17.842 15.162 15.683 16.483 13.915 11.146 13.263 14.874 13.708 15.993 18.072 19.982 21.538 21.058 22.570 22.140 20.400 19.105 17.695 14.970 13.243 13.175 10.726 11.613 11.854 10.695 10.537 14.256 14.545 11.589 13.348 16.662 15.667 14.583 17.577 20.094 18.650 18.454 21.889 23.326 22.290 23.994 27.093 28.081 29.719 27.661 27.668 25.129 26.149 24.519 25.635 24.928 26.906 27.485 29.162 31.391 34.296 34.534 34.777 32.544 32.211 31.424 29.167 29.624 33.338 34.982 37.729 37.695 37.202 36.584 35.531 37.371 37.092 36.357 38.240 37.051 39.051 38.878 38.985 41.920 40.986 37.961 37.246 35.059 34.766 34.789 35.980 35.278 38.163 37.864 34.211 32.967 29.752 29.244 28.918 26.375 26.754 24.376 20.792 21.718 24.171 21.591 21.388 25.135 25.001 22.620 24.890 27.954 26.468 25.863 29.438 30.907 29.027 30.252 33.743 33.775 32.737 35.561 37.966 37.076 35.794 32.883 29.913 26.624 25.832 28.521 27.357 24.799 23.130 22.574 21.020 21.728 21.589 24.153 24.391 27.784 28.109 30.967 31.315 32.209 34.017 36.929 39.218 37.242 37.424 37.108 35.165 32.514 29.497 27.598 24.198 22.654 19.397 19.778 17.230 18.916 18.921 21.643 24.460 24.349 24.883 27.374 29.973 30.146 32.010 34.036 33.198 34.072 36.226 37.479 37.607 36.576 37.977 38.528 38.474 35.123 33.653 35.428 33.881 30.313 31.222 32.777 29.906 27.155 29.584 30.369 26.684 26.596 29.817 28.519 25.286 27.476 29.884 27.338 26.190 29.834 30.850 33.719 35.705 35.662 33.792 34.418 32.226 35.084 35.174 32.727 32.001 28.216 28.535 31.242 29.197 26.371 28.974 28.597 24.879 25.177 27.381 28.326 25.978 23.103 19.491 18.320 15.466 15.792 13.311 15.661 15.239 17.288 18.886 19.474 23.050 26.365 27.588 25.419 26.252 28.067 25.568 22.606 24.771 25.696 22.063 21.358 24.765 23.995 20.760 22.964 25.645 23.317 22.347 24.253 23.073 25.006 24.529 25.195 27.492 27.320 28.641 28.960 28.749 29.582
 34.414 33.719 32.692 31.424 31.267 30.260 29.678 28.844 27.680 26.737 26.175 25.008 23.500 22.408 21.903 20.319 18.542 18.440 16.611 13.379 12.655  9.779 10.187  8.752 11.552 12.400 15.112 18.697 20.058 23.437 25.411 24.206 25.114 28.466 29.040 28.356 26.146 25.290 22.168 22.520 19.124 18.202 15.028 15.137 12.191 15.004 16.918 13.974 16.166 16.461 19.963 21.828 25.187 27.673 30.570 32.272 32.921 31.971 32.212 30.492 31.019 29.962 26.438 24.605 21.824 19.305 17.265 14.315 12.456  9.564  9.615  7.727 10.531 11.698 11.253  7.480  6.890  5.428  5.533  3.858  0.000  3.851  5.659  5.283  5.988  7.757  9.621 11.721 12.641 13.700 16.021 17.760 18.190 19.814 22.001 23.181 21.663 20.554 17.149 15.521 12.226 13.044 12.045 14.797 16.433 19.148 19.850 18.371 15.212 12.525 12.456 13.653 11.685  8.346 10.336 12.683 12.163 15.094 17.350 19.799 21.633 21.695 23.374 23.340 21.704 20.595 19.262 16.616 14.623 14.216 12.031 11.748 11.358  9.049  8.298 12.158 13.408 10.961 12.065 15.651 15.561 14.563 16.965 19.922 19.149 18.707 21.779 23.724 23.064 24.332 27.446 27.925 29.295 26.878 26.548 23.718 24.290 22.365 23.066 22.156 23.815 24.210 25.656 27.880 30.685 30.856 31.237 29.132 29.028 28.501 26.462 27.199 30.900 32.824 35.430 35.272 34.803 33.941 32.691 34.385 33.893 33.135 34.904 33.664 35.662 35.509 35.808 38.797 38.049 35.003 34.167 31.815 31.565 31.515 32.827 32.123 35.100 34.998 31.412 30.439 27.411 27.290 27.337 25.165 26.058 23.981 20.391 21.361 23.297 20.299 20.298 23.896 23.253 20.716 23.251 26.055 24.157 23.660 27.367 28.480 26.396 27.870 31.312 31.018 30.005 33.006 35.243 34.130 32.911 29.906 26.971 23.626 22.701 25.169 23.926 21.255 19.788 19.262 18.077 18.943 19.295 22.001 22.730 26.277 27.024 30.094 30.564 31.776 33.535 36.554 38.652 36.472 36.538 36.086 33.948 31.161 27.954 25.727 22.147 20.211 16.724 16.656 13.963 15.356 15.406 17.993 20.916 20.941 21.403 24.105 26.524 26.624 28.630 30.799 30.044 30.829 32.971 34.277 34.448 33.310 34.611 35.036 34.899 31.592 30.103 31.751 30.155 26.615 27.502 28.976 26.087 23.352 25.808 26.559 22.882 22.878 26.138 24.866 21.719 24.035 26.486 24.063 23.118 26.809 27.819 30.511 32.398 32.181 30.210 30.747 28.556 31.378 31.381 28.934 28.298 24.494 24.813 27.618 25.703 22.883 25.538 25.433 21.725 21.837 24.218 25.475 23.431 20.338 16.723 15.082 12.024 12.079  9.592 12.210 12.113 14.678 16.808 17.991 21.514 24.690 25.609 23.084 23.958 25.391 22.660 19.906 22.052 22.584 18.843 18.406 21.687 20.588 17.451 19.952 22.383 19.933 19.326 21.547 20.819 23.127 23.005 24.136 26.673 26.778 28.406 28.781 28.592 29.564
 34.003 33.336 32.347 31.102 30.963 29.983 29.420 28.528 27.320 26.388 25.826 24.630 23.152 22.070 21.637 20.080 18.268 18.067 16.746 14.077 14.238 12.146 13.263 12.113 15.044 15.542 18.216 21.705 22.618 25.844 27.894 27.072 28.013 31.203 31.979 31.527 29.437 28.815 25.801 26.192 22.837 22.010 18.807 18.748 15.574 18.012 19.994 17.052 19.518 20.014 23.577 25.432 28.853 31.207 34.143 35.881 36.583 35.670 35.919 34.185 34.662 33.577 30.030 28.015 25.188 22.416 20.166 16.874 14.464 12.246 13.058 11.529 14.331 15.214 14.474 10.731  8.999  6.342  4.976  5.415  3.851  0.000  3.873  5.581  5.528  5.203  6.699  9.662 10.353 10.555 13.095 15.147 15.185 16.492 19.008 20.191 19.083 18.169 15.118 14.020 11.290 13.018 12.861 16.215 18.420 21.215 21.581 20.338 17.551 14.403 13.623 14.055 12.476  9.125  9.747 11.718 11.928 14.795 16.380 18.911 20.476 20.546 21.966 21.772 20.052 18.699 17.204 14.642 12.760 12.988 11.746 11.799 10.308  8.000  6.149  9.688 10.689  7.769  8.496 12.133 12.020 10.796 13.152 16.123 15.444 15.019 18.017 19.988 19.515 20.780 23.787 24.214 25.514 23.114 22.854 20.143 20.992 19.385 20.544 20.137 22.253 23.227 25.016 27.627 30.650 30.524 30.520 28.043 27.754 26.810 24.800 25.067 28.774 30.618 33.432 33.588 33.332 32.643 31.315 32.939 32.561 31.560 33.348 32.069 34.011 33.840 33.818 36.770 35.819 32.874 32.341 30.182 29.702 29.667 30.753 30.117 33.012 32.748 29.074 27.787 24.566 24.261 23.995 21.741 22.484 20.523 17.024 18.375 20.321 17.479 17.947 21.556 20.879 18.798 21.585 24.249 22.575 22.570 26.204 27.266 25.607 27.348 30.598 30.423 29.856 32.862 34.926 34.005 33.139 30.073 27.352 23.852 23.462 25.759 24.005 21.077 19.040 17.925 16.117 16.476 16.260 18.817 19.253 22.757 23.413 26.495 27.101 28.332 30.264 33.316 35.399 33.184 33.153 32.657 30.590 27.753 24.675 22.521 19.071 17.341 14.063 14.589 12.317 14.565 15.307 18.379 21.630 22.300 23.109 26.069 28.109 28.343 30.637 32.971 32.197 32.742 34.807 36.110 36.161 34.775 35.783 36.165 35.657 32.313 31.189 32.693 30.693 27.367 28.579 29.675 26.469 24.150 26.761 26.994 23.225 23.744 26.776 24.997 22.082 24.783 26.794 24.032 23.515 27.269 27.768 30.561 32.143 31.891 29.979 30.437 27.946 30.705 31.156 28.659 27.613 23.916 24.201 26.597 24.315 21.536 24.202 23.594 19.963 20.686 23.083 24.110 21.840 18.794 15.411 14.337 12.028 12.953 11.270 14.510 14.696 17.695 19.939 21.462 24.854 28.070 28.705 26.086 27.165 28.338 25.359 22.905 25.061 25.172 21.341 21.185 24.207 22.629 19.552 22.194 24.201 21.323 20.870 23.414 22.908 25.439 25.680 26.745 29.358 29.569 31.072 31.407 31.242 32.141
 32.621 31.880 30.841 29.515 29.312 28.349 27.704 26.782 25.694 24.785 24.222 23.168 21.884 20.883 20.558 19.257 17.569 17.864 17.140 14.434 15.158 13.199 14.777 14.122 17.043 17.942 20.393 24.067 25.385 28.600 30.782 29.687 30.388 33.755 34.500 33.705 31.596 30.601 27.402 27.680 24.143 22.737 19.239 18.404 14.836 16.552 18.868 16.386 19.396 20.577 24.272 26.591 30.004 32.554 35.473 37.200 37.733 36.627 36.674 34.760 35.234 34.373 30.797 28.840 25.692 22.898 20.162 16.943 14.012 11.945 13.388 12.336 15.283 16.742 15.501 11.707 10.380  8.864  6.110  5.223  5.659  3.873  0.000  3.850  5.912  6.078  5.421  8.036 10.119 10.395 11.866 14.449 15.272 16.021 18.180 20.050 19.251 19.071 16.286 15.936 13.651 15.821 16.004 19.157 21.378 24.338 25.006 23.711 20.691 17.787 17.191 17.861 16.147 12.816 13.573 15.485 15.525 18.126 19.568 21.788 23.077 22.721 23.882 23.253 21.405 19.685 17.918 15.442 14.014 14.884 13.580 14.508 13.366 11.619  9.776 12.985 13.552 10.058 10.488 13.989 13.234 11.110 13.649 16.491 15.040 14.102 17.454 19.277 18.094 19.352 22.625 23.432 25.256 23.328 23.695 21.471 22.875 21.804 23.346 23.353 25.574 26.725 28.409 31.125 34.049 33.727 33.811 31.308 31.156 30.132 28.251 28.283 31.963 33.775 36.699 37.020 36.851 36.200 34.810 36.344 35.884 34.665 36.261 34.736 36.404 35.916 35.635 38.385 37.146 34.125 33.541 31.664 31.377 31.734 32.985 32.681 35.671 35.498 31.799 30.323 26.982 26.634 25.919 23.585 23.888 22.012 18.691 20.446 22.678 20.180 20.885 24.527 23.979 22.198 25.001 27.655 26.126 26.267 29.852 30.927 29.375 31.150 34.370 34.204 33.686 36.695 38.737 37.802 36.954 33.871 31.156 27.655 27.166 29.390 27.620 24.569 22.595 21.195 19.297 19.115 18.382 20.385 20.190 23.375 23.426 26.137 26.300 27.193 28.927 31.860 34.133 32.147 32.398 32.132 30.192 27.666 24.646 23.009 19.717 18.675 15.831 17.045 15.354 17.808 18.863 21.773 25.095 25.665 26.143 29.134 31.252 31.183 33.341 35.706 35.103 35.770 37.886 39.276 39.454 38.141 39.207 39.488 39.021 35.755 34.485 35.821 33.868 30.562 31.509 32.474 29.323 26.891 29.189 29.336 25.521 25.742 28.556 26.679 23.533 25.956 27.815 24.827 23.941 27.603 28.091 31.179 32.974 33.126 31.480 32.252 29.954 32.959 33.555 31.336 30.446 26.766 26.630 28.977 26.830 23.777 26.045 25.138 21.437 22.080 23.994 24.492 21.815 19.179 15.748 15.405 13.398 14.948 13.639 16.842 17.404 20.157 22.417 23.463 27.054 30.189 31.209 28.629 29.338 30.627 27.898 25.141 26.960 27.340 23.579 22.859 25.813 24.510 21.114 23.249 25.455 22.581 21.497 23.714 22.721 24.972 25.136 25.757 28.276 28.481 29.706 30.008 29.903 30.745
 30.890 30.066 28.929 27.480 27.231 26.195 25.480 24.555 23.472 22.502 21.853 20.776 19.412 18.337 17.937 16.608 14.900 15.310 14.328 11.273 11.868  9.944 11.925 12.063 15.268 16.938 19.703 23.322 24.992 28.446 30.306 28.832 29.772 33.230 33.569 32.666 30.246 28.963 25.561 25.391 21.707 20.192 16.569 15.593 12.007 13.708 15.583 12.896 15.978 17.412 21.183 23.709 27.219 29.676 32.660 34.500 35.075 33.927 33.810 31.796 32.142 31.270 27.654 25.536 22.270 19.349 16.466 13.216 10.211  8.293 10.261 10.094 13.525 15.696 15.086 11.337 11.250 10.235  8.580  6.142  5.283  5.581  3.850  0.000  3.867  6.345  6.745  7.616  9.713 11.352 12.606 14.444 15.846 17.218 18.769 20.541 19.133 18.827 15.694 15.101 12.609 14.481 14.668 17.357 19.547 22.749 23.974 22.950 19.586 17.208 16.552 18.024 16.602 12.983 14.117 16.762 16.904 19.868 21.723 24.165 25.694 25.540 26.874 26.439 24.669 23.094 21.372 18.911 17.360 17.842 16.078 16.474 15.622 13.268 11.303 14.734 16.095 12.994 12.964 16.702 16.534 14.344 16.366 19.547 18.356 16.961 20.083 22.288 20.997 21.777 25.230 25.762 27.646 25.622 25.949 23.621 24.711 23.450 24.551 24.331 26.069 26.847 28.042 30.605 33.224 32.861 33.369 31.191 31.466 30.876 29.264 29.683 33.347 35.456 38.197 38.316 38.096 37.144 35.572 36.950 36.160 34.914 36.254 34.523 36.030 35.343 35.281 37.972 36.854 33.678 32.724 30.746 30.798 31.354 32.996 32.880 36.087 36.271 32.664 31.523 28.397 28.513 28.096 26.116 26.774 25.138 21.822 23.566 25.492 22.676 23.409 26.965 26.050 24.024 26.946 29.459 27.514 27.568 31.285 32.080 30.170 32.040 35.302 34.778 34.061 37.219 39.188 37.929 36.952 33.822 31.045 27.605 26.650 28.677 27.107 24.011 22.577 21.304 20.023 19.933 19.715 21.650 21.791 24.981 25.179 27.862 27.777 28.771 30.175 33.091 35.285 33.274 33.661 33.438 31.330 28.905 25.634 23.925 20.440 19.266 16.286 17.145 15.466 17.381 18.401 20.794 24.063 24.351 24.299 27.322 29.501 29.037 31.027 33.429 33.066 33.874 36.041 37.542 37.929 36.728 37.903 38.011 37.716 34.597 33.000 34.151 32.432 29.076 29.597 30.579 27.655 24.938 26.888 27.222 23.450 23.202 25.982 24.357 20.967 23.038 25.084 22.246 20.973 24.573 25.394 28.486 30.561 30.882 29.307 30.293 28.337 31.538 31.885 29.920 29.484 25.742 25.293 27.949 26.254 22.966 24.987 24.462 20.648 20.640 22.360 22.944 20.437 17.823 14.154 13.505 11.108 12.561 11.418 14.434 15.548 18.189 20.769 21.687 25.372 28.224 29.442 26.686 26.981 28.137 25.607 22.688 24.122 24.594 20.934 19.809 22.640 21.551 17.983 19.806 22.161 19.436 18.041 20.074 18.950 21.179 21.397 22.118 24.746 25.147 26.523 26.880 26.829 27.813
 30.273 29.471 28.337 26.889 26.680 25.606 24.932 23.991 22.761 21.730 21.006 19.752 18.174 16.960 16.467 14.884 12.981 12.831 11.526  8.804  9.659  8.503 11.018 11.572 15.196 16.918 20.147 23.511 24.807 28.365 29.892 28.619 30.000 33.264 33.438 32.929 30.346 29.338 26.008 25.599 21.991 21.046 17.623 17.248 14.013 16.093 17.273 14.036 16.688 17.728 21.453 23.667 27.327 29.397 32.491 34.477 35.294 34.320 34.262 32.331 32.521 31.400 27.763 25.286 22.218 18.989 16.359 12.723  9.849  8.772 10.914 11.103 14.732 16.691 16.784 13.074 12.825 10.870 10.043  8.571  5.988  5.528  5.912  3.867  0.000  3.842  6.181  6.706  7.235  9.405 11.399 12.439 13.430 15.498 17.051 18.218 16.375 15.573 12.205 11.311  8.810 10.932 11.694 14.594 17.284 20.687 21.938 21.434 18.221 15.807 14.371 15.926 15.274 11.450 11.846 14.930 15.838 19.149 20.909 23.737 25.404 25.697 27.102 26.964 25.306 23.884 22.234 19.859 18.128 18.428 17.037 16.713 15.238 12.196  9.534 12.600 14.746 12.209 11.376 15.180 15.887 13.868 15.173 18.694 18.247 16.728 19.353 22.012 21.232 21.600 24.942 24.922 26.446 24.055 24.020 21.442 22.117 20.666 21.452 21.203 22.721 23.496 24.536 27.212 29.780 29.239 29.757 27.600 28.059 27.608 26.258 26.804 30.412 32.748 35.384 35.472 35.333 34.210 32.442 33.644 32.679 31.335 32.556 30.761 32.247 31.579 31.622 34.373 33.397 30.223 29.237 27.127 27.143 27.625 29.327 29.231 32.503 32.840 29.293 28.347 25.386 25.852 25.736 24.139 25.258 23.960 20.735 22.550 23.959 20.868 21.891 25.222 23.841 21.853 25.020 27.199 24.963 25.271 29.017 29.448 27.504 29.662 32.771 31.984 31.439 34.725 36.463 35.071 34.276 31.076 28.442 24.955 24.066 25.773 23.964 20.691 19.312 17.843 16.799 16.650 16.793 18.783 19.388 22.709 23.362 26.275 26.401 27.755 29.181 32.212 34.178 31.932 32.136 31.739 29.449 26.849 23.422 21.352 17.703 16.139 12.979 13.555 12.010 13.886 15.291 17.619 21.074 21.736 21.728 25.012 26.841 26.363 28.587 31.165 30.867 31.484 33.592 35.132 35.508 34.126 35.090 35.065 34.559 31.491 30.021 30.984 29.077 25.854 26.466 27.210 24.156 21.628 23.653 23.737 19.928 19.988 22.721 20.903 17.682 20.094 22.019 19.160 18.322 22.038 22.643 25.579 27.425 27.522 25.834 26.677 24.597 27.752 28.172 26.189 25.706 21.988 21.495 24.117 22.443 19.145 21.221 20.823 17.007 16.992 18.950 19.846 17.616 14.691 11.012  9.954  7.588  9.361  8.877 12.385 13.977 17.144 20.133 21.664 25.164 27.886 28.694 25.645 26.080 26.774 23.961 21.425 22.842 22.743 19.002 18.309 20.852 19.212 15.828 18.036 19.893 16.840 15.972 18.525 18.073 20.790 21.510 22.711 25.541 26.192 27.824 28.222 28.180 29.246
 30.867 30.135 29.080 27.717 27.555 26.529 25.923 24.953 23.659 22.677 22.004 20.711 19.165 18.014 17.614 16.043 14.165 13.757 12.974 11.140 12.517 11.846 14.229 14.355 17.879 19.030 22.183 25.491 26.331 29.727 31.366 30.507 31.887 34.988 35.421 35.165 32.757 32.066 28.904 28.714 25.224 24.485 21.150 20.894 17.613 19.648 21.009 17.830 20.471 21.363 25.040 27.059 30.708 32.690 35.779 37.743 38.611 37.715 37.767 35.905 36.116 34.940 31.322 28.804 25.847 22.575 20.032 16.324 13.404 12.568 14.573 14.314 17.718 19.162 18.981 15.208 14.024 11.294 10.028  9.937  7.757  5.203  6.078  6.345  3.842  0.000  3.850  5.728  5.267  6.146  8.896 10.249 10.466 12.335 14.445 15.452 14.055 13.305 10.328  9.981  8.213 11.162 12.519 15.956 18.966 22.243 23.004 22.586 19.793 16.901 15.032 15.768 15.380 11.740 11.049 13.645 15.124 18.291 19.475 22.340 23.788 24.159 25.358 25.167 23.515 21.998 20.298 18.087 16.483 17.151 16.517 16.295 14.060 11.135  7.781 10.107 12.106  9.550  7.958 11.677 12.617 10.484 11.438 15.037 14.908 13.430 15.835 18.593 18.179 18.513 21.678 21.504 22.830 20.339 20.246 17.697 18.559 17.365 18.567 18.780 20.748 22.079 23.527 26.530 29.354 28.611 28.675 26.135 26.324 25.444 24.084 24.192 27.783 30.013 32.820 33.184 33.222 32.284 30.499 31.674 30.884 29.369 30.686 28.948 30.468 29.894 29.642 32.417 31.284 28.251 27.649 25.691 25.361 25.733 27.106 26.977 30.115 30.231 26.600 25.352 22.207 22.486 22.130 20.495 21.553 20.413 17.341 19.447 20.745 17.806 19.242 22.481 21.057 19.504 22.833 24.847 22.842 23.571 27.198 27.602 26.074 28.418 31.336 30.708 30.566 33.806 35.408 34.248 33.767 30.552 28.124 24.534 24.202 25.821 23.571 20.158 18.180 16.204 14.512 13.877 13.461 15.372 15.779 19.151 19.847 22.888 23.288 24.755 26.451 29.563 31.481 29.130 29.148 28.639 26.390 23.630 20.319 18.183 14.605 13.113 10.079 11.302 10.205 12.959 14.913 17.744 21.397 22.643 23.134 26.542 28.046 27.868 30.367 33.021 32.592 32.963 34.973 36.446 36.643 35.038 35.729 35.737 34.885 31.751 30.702 31.635 29.341 26.333 27.383 27.840 24.479 22.447 24.749 24.362 20.536 21.265 23.815 21.529 18.729 21.600 23.073 19.975 19.763 23.486 23.523 26.431 27.851 27.771 26.071 26.687 24.212 27.176 28.030 25.888 24.891 21.317 20.967 23.112 20.963 17.832 20.051 19.119 15.427 16.250 18.376 19.135 16.742 13.775 10.507 10.070  8.798 11.066 11.015 14.781 16.138 19.592 22.488 24.352 27.706 30.576 31.055 28.011 28.807 29.362 26.280 24.080 25.721 25.263 21.466 21.255 23.656 21.582 18.478 20.956 22.364 19.024 18.573 21.413 21.279 24.138 25.062 26.247 29.066 29.692 31.230 31.583 31.520 32.491
 30.243 29.481 28.433 27.053 26.863 25.901 25.257 24.241 23.063 22.155 21.510 20.357 19.075 18.061 17.813 16.535 14.862 14.946 14.997 13.351 15.243 14.586 17.102 17.227 20.630 21.756 24.633 28.128 29.124 32.425 34.319 33.415 34.513 37.722 38.312 37.837 35.539 34.677 31.442 31.347 27.757 26.600 23.066 22.252 18.666 20.116 21.860 19.123 22.202 23.570 27.338 29.662 33.275 35.457 38.512 40.422 41.139 40.102 40.052 38.077 38.336 37.344 33.712 31.297 28.111 24.866 21.955 18.331 14.975 14.210 16.545 16.314 19.671 21.263 20.498 16.662 15.259 12.916 10.539 10.467  9.621  6.699  5.421  6.745  6.181  3.850  0.000  3.906  5.480  5.169  6.607  9.199 10.018 10.771 12.849 14.707 14.095 14.337 12.089 12.782 11.715 14.892 16.321 19.717 22.661 25.928 26.663 26.038 23.202 20.232 18.635 19.149 18.405 14.901 14.313 16.404 17.621 20.434 21.310 23.844 24.955 24.917 25.809 25.205 23.419 21.550 19.641 17.569 16.392 17.702 17.299 17.868 15.697 13.447 10.327 12.371 13.466 10.253  8.693 12.019 12.114  9.103 10.299 13.645 12.756 10.807 13.597 16.163 15.175 15.568 18.941 19.184 20.999 19.021 19.604 17.648 19.259 18.756 20.580 21.317 23.630 25.306 26.911 30.045 32.914 32.025 31.938 29.229 29.304 28.115 26.737 26.407 29.948 31.978 34.971 35.600 35.760 35.022 33.282 34.444 33.762 32.065 33.320 31.473 32.787 32.008 31.364 33.929 32.438 29.451 29.023 27.451 27.131 27.788 29.084 29.192 32.261 32.269 28.602 26.991 23.647 23.622 22.652 20.781 21.234 20.118 17.258 19.773 21.439 18.996 20.638 23.938 22.822 21.679 24.948 27.020 25.382 26.276 29.781 30.343 29.108 31.421 34.284 33.853 33.861 37.019 38.631 37.628 37.236 34.041 31.655 28.053 27.872 29.539 27.206 23.772 21.593 19.374 17.281 16.113 14.844 16.130 15.616 18.596 18.561 21.236 21.313 22.422 24.100 27.136 29.272 27.130 27.355 27.041 24.990 22.494 19.386 17.877 14.654 14.109 11.846 13.965 13.446 16.513 18.598 21.512 25.179 26.437 26.903 30.290 31.839 31.594 34.038 36.692 36.296 36.709 38.731 40.217 40.421 38.828 39.514 39.519 38.619 35.499 34.491 35.365 33.016 30.076 31.092 31.425 28.046 26.079 28.235 27.686 23.873 24.529 26.844 24.378 21.542 24.246 25.438 22.091 21.713 25.309 25.143 28.309 29.764 29.998 28.562 29.378 26.951 29.997 31.117 29.142 28.064 24.613 24.042 25.916 23.695 20.518 22.400 20.946 17.376 18.471 20.118 20.220 17.313 14.894 11.899 12.544 11.856 14.521 14.546 18.237 19.569 22.848 25.606 27.152 30.641 33.583 34.288 31.350 32.028 32.745 29.788 27.397 28.930 28.678 24.911 24.384 26.783 24.890 21.604 23.731 25.252 21.903 20.987 23.567 23.039 25.648 26.508 27.269 29.972 30.543 31.779 32.076 32.057 32.926
 27.634 26.748 25.580 24.011 23.750 22.732 21.964 20.856 19.697 18.742 17.936 16.769 15.533 14.464 14.241 13.102 11.497 11.827 12.508 11.323 13.960 14.091 17.225 18.181 21.793 23.498 26.590 30.044 31.281 34.750 36.400 35.229 36.516 39.788 40.060 39.507 36.955 35.843 32.440 31.910 28.208 26.915 23.296 22.187 18.618 19.617 20.896 18.236 21.433 23.217 26.996 29.558 33.245 35.268 38.374 40.404 41.150 40.053 39.790 37.685 37.769 36.813 33.174 30.534 27.208 23.764 20.598 16.952 13.331 13.520 16.543 17.189 20.828 22.949 22.511 18.702 17.957 15.919 13.782 12.876 11.721  9.662  8.036  7.616  6.706  5.728  3.906  0.000  3.873  5.613  5.451  7.118  9.300 10.449 11.365 13.476 12.444 13.187 11.065 12.362 11.878 15.216 17.141 20.162 23.284 26.817 28.025 27.760 24.713 22.131 20.303 21.351 20.962 17.253 16.693 19.271 20.701 23.741 24.767 27.434 28.615 28.652 29.542 28.943 27.189 25.290 23.325 21.341 20.206 21.481 20.872 21.286 19.217 16.629 13.330 15.290 16.898 13.940 11.930 15.125 15.611 12.400 12.827 16.249 15.471 12.811 15.130 18.049 16.746 16.365 19.927 19.883 21.936 20.139 21.006 19.319 20.862 20.575 22.185 23.071 25.016 26.596 27.739 30.901 33.460 32.274 32.494 29.989 30.528 29.619 28.664 28.463 31.901 34.197 37.077 37.691 37.939 36.964 34.966 35.848 34.807 32.860 33.700 31.482 32.402 31.209 30.504 32.833 31.227 28.098 27.377 25.987 26.052 27.179 28.893 29.453 32.741 33.146 29.603 28.182 25.043 25.500 24.569 23.156 23.777 23.104 20.491 23.196 24.569 22.043 23.931 27.072 25.601 24.519 27.956 29.770 27.849 28.902 32.453 32.673 31.297 33.825 36.603 35.834 35.863 39.164 40.582 39.318 38.977 35.719 33.400 29.829 29.379 30.700 28.349 24.755 22.971 20.550 18.920 17.396 16.293 16.991 16.444 19.072 18.865 21.227 20.789 21.890 23.079 26.043 28.122 26.029 26.519 26.343 24.178 21.996 18.688 17.469 14.267 14.166 12.333 14.605 14.707 17.493 19.914 22.359 26.075 27.315 27.299 30.820 32.223 31.531 33.891 36.668 36.576 37.039 39.068 40.691 41.095 39.519 40.170 39.918 39.013 36.097 34.896 35.401 33.116 30.305 30.926 30.977 27.737 25.717 27.409 26.685 22.936 23.290 25.231 22.680 19.729 22.129 23.058 19.566 18.962 22.401 22.158 25.506 27.122 27.727 26.572 27.734 25.640 28.948 30.132 28.591 27.880 24.515 23.355 25.250 23.472 19.980 21.269 19.805 16.214 16.847 17.916 17.608 14.497 12.472  9.481 10.866 10.790 14.039 14.853 18.452 20.456 23.704 26.778 28.245 31.783 34.434 35.280 32.146 32.420 32.875 30.087 27.656 28.697 28.356 24.745 23.850 25.855 23.995 20.603 22.260 23.605 20.206 18.901 21.334 20.763 23.354 24.551 25.240 28.001 28.846 30.050 30.367 30.455 31.391
 27.894 27.071 25.935 24.431 24.231 23.192 22.522 21.443 20.113 19.143 18.336 16.983 15.507 14.362 14.070 12.662 10.934 10.448 10.934 10.517 13.267 14.008 17.207 18.263 21.995 23.596 26.939 30.157 31.037 34.519 35.910 34.968 36.578 39.648 39.833 39.631 37.008 36.178 32.893 32.257 28.682 27.866 24.448 23.855 20.538 21.976 22.862 19.795 22.591 23.954 27.634 29.862 33.611 35.318 38.477 40.593 41.532 40.605 40.439 38.446 38.432 37.265 33.644 30.779 27.698 24.112 21.283 17.477 14.205 14.734 17.591 18.254 21.919 23.786 23.796 20.021 19.133 16.526 15.031 14.644 12.641 10.353 10.119  9.713  7.235  5.267  5.480  3.873  0.000  3.862  5.392  5.328  6.571  8.943 10.026 11.115  9.473  9.569  7.262  8.776  9.001 12.672 15.191 18.292 21.735 25.277 26.381 26.539 23.761 21.171 18.778 19.699 19.968 16.347 15.073 17.760 19.817 23.005 23.875 26.811 28.086 28.527 29.476 29.165 27.555 25.858 24.013 22.111 20.811 21.865 21.557 21.399 18.886 15.918 12.250 13.521 15.728 13.470 10.724 13.726 15.137 12.336 11.875 15.568 15.721 13.178 14.775 18.125 17.564 16.820 20.087 19.373 20.880 18.595 18.961 16.972 18.038 17.604 18.939 19.908 21.681 23.355 24.403 27.691 30.215 28.835 28.970 26.433 27.102 26.263 25.585 25.438 28.780 31.267 34.044 34.658 34.998 33.896 31.729 32.428 31.254 29.193 29.929 27.664 28.574 27.429 26.784 29.213 27.742 24.621 23.944 22.415 22.354 23.375 25.091 25.666 28.995 29.520 26.033 24.772 21.792 22.608 21.987 21.006 22.132 21.826 19.366 22.076 22.894 20.164 22.330 25.176 23.274 22.321 25.930 27.374 25.244 26.580 30.075 29.950 28.629 31.403 33.977 33.003 33.246 36.610 37.791 36.458 36.327 33.049 30.927 27.372 27.086 28.083 25.484 21.783 19.980 17.282 15.798 14.025 13.172 13.828 13.829 16.656 17.084 19.797 19.736 21.327 22.620 25.718 27.491 25.092 25.286 24.860 22.479 20.001 16.487 14.713 11.219 10.645  8.733 11.040 11.682 14.536 17.390 19.758 23.553 25.193 25.314 28.982 30.010 29.390 31.960 34.844 34.768 35.022 36.957 38.574 38.923 37.178 37.594 37.244 36.102 33.252 32.262 32.598 30.099 27.499 28.285 28.065 24.690 23.008 24.794 23.740 20.029 20.840 22.652 19.835 17.239 20.045 20.736 17.223 17.274 20.774 20.190 23.308 24.565 24.860 23.569 24.508 22.194 25.389 26.740 25.156 24.288 21.031 19.848 21.556 19.698 16.236 17.580 16.080 12.479 13.397 14.780 14.814 11.994  9.483  6.645  8.049  8.797 12.282 13.727 17.445 19.629 23.169 26.425 28.361 31.689 34.251 34.712 31.410 31.872 31.957 28.943 26.921 28.001 27.163 23.568 23.147 24.876 22.533 19.483 21.479 22.287 18.654 17.991 20.862 20.949 23.910 25.445 26.543 29.431 30.401 31.830 32.174 32.233 33.216
 29.527 28.806 27.805 26.477 26.346 25.420 24.866 23.823 22.520 21.671 21.023 19.753 18.437 17.472 17.301 16.003 14.461 14.001 14.607 14.221 16.712 17.055 19.902 20.365 23.941 25.028 28.164 31.419 32.010 35.298 36.922 36.301 37.741 40.726 41.233 41.132 38.745 38.136 34.984 34.687 31.177 30.398 26.986 26.438 22.999 24.503 25.797 22.818 25.688 26.917 30.617 32.738 36.445 38.261 41.386 43.418 44.326 43.423 43.388 41.455 41.555 40.393 36.770 34.032 30.994 27.500 24.724 20.925 17.652 17.698 20.250 20.327 23.786 25.241 24.859 21.056 19.491 16.582 14.702 15.200 13.700 10.555 10.395 11.352  9.405  6.146  5.169  5.613  3.862  0.000  3.863  5.370  4.968  6.238  8.609  9.811  9.392  9.814  8.483 10.329 10.836 14.577 16.970 20.433 23.849 27.168 27.786 27.742 25.260 22.267 19.904 20.106 20.248 16.922 15.198 17.170 19.334 22.173 22.532 25.283 26.269 26.622 27.322 26.875 25.272 23.470 21.607 19.921 18.864 20.281 20.570 20.696 17.817 15.333 11.661 12.222 13.760 11.485  8.359 10.790 12.063  9.086  8.187 11.814 12.111  9.606 11.063 14.417 14.177 13.579 16.669 15.998 17.406 15.116 15.596 13.782 15.368 15.395 17.389 18.834 21.175 23.350 24.916 28.377 31.194 29.818 29.463 26.558 26.772 25.413 24.544 23.876 27.189 29.396 32.386 33.287 33.745 32.944 30.919 31.717 30.881 28.783 29.756 27.704 28.747 27.818 26.848 29.299 27.645 24.763 24.607 23.283 22.773 23.564 24.765 25.177 28.235 28.365 24.780 23.071 19.806 20.150 19.072 17.833 18.634 18.381 16.133 19.119 20.011 17.661 20.093 22.871 21.192 20.698 24.266 25.684 23.982 25.567 28.876 28.929 28.050 30.803 33.251 32.601 33.129 36.345 37.526 36.516 36.577 33.351 31.349 27.755 27.953 29.083 26.261 22.621 20.248 17.332 15.098 12.950 11.163 11.627 10.973 13.843 14.081 16.940 17.236 18.826 20.574 23.756 25.589 23.147 23.138 22.625 20.391 17.719 14.472 12.781  9.543  9.385  7.983 11.052 11.911 15.366 18.267 21.105 24.911 26.829 27.434 31.055 32.015 31.766 34.478 37.321 37.031 37.151 39.030 40.540 40.691 38.833 39.118 38.921 37.586 34.620 33.978 34.473 31.739 29.235 30.440 30.193 26.625 25.271 27.381 26.158 22.488 23.747 25.576 22.587 20.331 23.380 23.895 20.372 20.777 24.219 23.337 26.353 27.268 27.367 26.045 26.713 24.056 26.946 28.589 26.764 25.379 22.281 21.465 22.718 20.332 17.262 18.843 16.808 13.561 15.390 16.928 16.813 13.939 11.676  9.665 11.155 11.969 15.145 16.189 20.004 21.709 25.325 28.344 30.376 33.659 36.457 36.762 33.593 34.391 34.604 31.422 29.505 30.917 30.047 26.358 26.235 28.137 25.677 22.759 25.005 25.783 22.122 21.693 24.627 24.710 27.635 29.032 30.025 32.842 33.643 34.955 35.248 35.255 36.132
 27.822 27.008 25.958 24.532 24.355 23.488 22.858 21.759 20.596 19.820 19.133 18.016 17.013 16.176 16.170 15.244 14.020 14.043 15.496 15.388 18.365 18.938 22.078 22.865 26.483 27.838 30.918 34.304 35.152 38.485 40.175 39.362 40.699 43.813 44.267 43.959 41.513 40.653 37.358 36.924 33.287 32.167 28.593 27.573 23.985 24.923 26.238 23.610 26.770 28.469 32.225 34.656 38.370 40.259 43.382 45.428 46.242 45.211 45.005 42.937 42.992 41.977 38.346 35.588 32.341 28.802 25.701 21.998 18.427 18.855 21.820 22.256 25.814 27.609 27.020 23.181 21.816 19.297 16.937 17.005 16.021 13.095 11.866 12.606 11.399  8.896  6.607  5.451  5.392  3.863  0.000  3.873  5.583  5.298  6.435  9.011  9.299 11.083 10.538 13.108 13.954 17.728 20.221 23.496 26.913 30.366 31.221 31.162 28.488 25.614 23.378 23.785 23.769 20.333 18.883 20.887 22.860 25.629 25.969 28.553 29.381 29.465 29.979 29.244 27.573 25.537 23.523 21.977 21.218 22.964 23.193 23.734 21.047 18.765 15.210 15.947 17.162 14.567 11.698 13.793 14.487 11.004 10.045 13.133 12.776  9.459 10.791 14.092 13.076 11.868 15.276 14.797 16.872 15.305 16.644 15.647 17.741 18.383 20.595 22.344 24.653 26.901 28.306 31.804 34.474 32.895 32.637 29.778 30.156 28.780 28.091 27.251 30.441 32.610 35.635 36.679 37.230 36.446 34.355 35.021 34.083 31.776 32.478 30.175 30.837 29.529 28.239 30.343 28.342 25.457 25.271 24.399 24.141 25.417 26.788 27.622 30.708 30.979 27.497 25.669 22.458 22.820 21.325 20.178 20.542 20.530 18.620 21.863 22.904 20.896 23.441 26.190 24.614 24.338 27.878 29.257 27.662 29.334 32.595 32.622 31.818 34.604 37.007 36.329 36.906 40.130 41.254 40.213 40.313 37.077 35.091 31.507 31.606 32.654 29.837 26.142 23.903 20.881 18.737 16.297 14.208 13.844 12.372 14.405 13.716 15.877 15.430 16.646 18.043 21.136 23.152 20.929 21.311 21.083 18.978 16.834 13.715 13.002 10.388 11.487 11.041 14.362 15.569 18.903 21.882 24.541 28.359 30.190 30.524 34.181 35.159 34.642 37.252 40.143 40.021 40.220 42.122 43.709 43.973 42.155 42.455 42.140 40.812 37.954 37.201 37.501 34.809 32.379 33.336 32.917 29.448 28.051 29.824 28.473 24.867 25.859 27.362 24.280 21.940 24.654 24.860 21.155 21.295 24.493 23.436 26.700 27.725 28.275 27.317 28.312 25.929 28.993 30.806 29.340 28.145 25.179 23.934 25.044 22.921 19.710 20.688 18.344 15.305 16.944 17.729 16.825 13.469 12.088 10.494 12.931 14.122 17.630 18.897 22.649 24.610 28.105 31.187 32.961 36.382 39.105 39.654 36.461 36.983 37.212 34.201 32.098 33.225 32.490 28.881 28.362 30.115 27.836 24.737 26.532 27.339 23.705 22.778 25.414 25.198 27.897 29.376 30.029 32.756 33.629 34.697 34.955 35.043 35.866
 26.574 25.721 24.595 23.089 22.913 21.984 21.356 20.216 18.931 18.141 17.356 16.078 14.954 14.086 14.077 13.111 12.014 11.616 13.445 14.228 17.532 18.855 22.254 23.513 27.264 28.871 32.208 35.415 36.193 39.630 41.000 40.162 41.813 44.834 45.029 44.894 42.255 41.426 38.121 37.369 33.774 32.888 29.422 28.580 25.194 26.188 26.985 24.168 27.088 28.724 32.380 34.708 38.474 40.051 43.217 45.380 46.334 45.384 45.119 43.060 42.949 41.820 38.223 35.214 32.083 28.391 25.419 21.695 18.312 19.403 22.546 23.426 27.121 29.046 28.920 25.112 24.040 21.371 19.510 19.377 17.760 15.147 14.449 14.444 12.439 10.249  9.199  7.118  5.328  5.370  3.873  0.000  3.868  5.461  4.959  6.578  5.856  7.996  7.993 11.231 12.956 16.744 19.750 22.744 26.368 29.920 30.987 31.394 28.779 26.167 23.529 24.178 24.721 21.256 19.510 21.838 24.223 27.219 27.623 30.459 31.437 31.830 32.437 31.925 30.361 28.485 26.532 25.003 24.082 25.583 25.767 25.849 23.025 20.321 16.561 16.982 18.843 16.785 13.503 15.494 16.963 13.850 12.203 15.406 15.779 12.528 13.009 16.636 16.057 14.234 17.321 16.084 17.751 15.922 16.952 15.895 17.444 18.069 19.840 21.678 23.554 25.742 26.741 30.279 32.676 30.783 30.684 27.990 28.779 27.680 27.474 26.803 29.819 32.290 35.122 36.120 36.775 35.742 33.387 33.728 32.449 29.915 30.231 27.641 27.983 26.393 25.090 27.066 25.075 22.084 21.708 20.922 20.868 22.450 24.134 25.330 28.579 29.237 25.931 24.400 21.528 22.513 21.357 20.873 21.764 22.231 20.523 23.737 24.233 22.005 24.767 27.223 25.161 24.943 28.641 29.628 27.708 29.603 32.838 32.423 31.542 34.583 36.794 35.759 36.461 39.794 40.637 39.376 39.632 36.372 34.567 31.057 31.074 31.689 28.755 24.966 23.029 19.792 18.129 15.390 13.701 12.847 11.880 13.697 13.498 15.657 15.123 16.790 17.801 20.901 22.554 20.108 20.434 20.097 17.693 15.573 12.079 11.136  8.373  9.636  9.760 13.030 14.950 17.980 21.308 23.554 27.360 29.389 29.505 33.278 33.914 33.167 35.822 38.828 38.908 39.002 40.830 42.488 42.843 40.945 41.070 40.527 39.056 36.408 35.673 35.615 32.859 30.694 31.487 30.699 27.294 26.132 27.619 25.933 22.497 23.586 24.681 21.399 19.342 22.048 21.837 18.087 18.592 21.607 20.192 23.364 24.186 24.783 23.966 25.044 22.778 25.897 27.879 26.724 25.692 22.943 21.281 22.199 20.388 17.069 17.540 15.109 12.218 13.763 14.190 13.075  9.720  8.576  7.779 10.840 12.956 16.669 18.661 22.296 24.682 28.268 31.601 33.596 36.894 39.371 39.760 36.373 36.766 36.603 33.588 31.743 32.589 31.499 28.058 27.627 28.936 26.414 23.554 25.229 25.546 21.826 21.110 23.864 24.066 26.945 28.824 29.701 32.519 33.625 34.826 35.116 35.242 36.132
 28.747 28.047 27.072 25.792 25.706 24.827 24.363 23.318 21.950 21.187 20.555 19.248 17.986 17.147 17.081 15.923 14.704 13.847 15.096 15.922 18.838 20.024 23.119 23.982 27.649 28.844 32.167 35.225 35.603 38.899 40.249 39.758 41.483 44.308 44.662 44.809 42.301 41.806 38.686 38.133 34.682 34.129 30.807 30.360 27.048 28.464 29.353 26.289 28.999 30.218 33.823 35.838 39.593 41.077 44.240 46.378 47.430 46.611 46.530 44.607 44.546 43.277 39.694 36.688 33.765 30.102 27.421 23.610 20.467 21.217 23.982 24.433 27.981 29.472 29.395 25.630 24.137 21.045 19.456 20.012 18.190 15.185 15.272 15.846 13.430 10.466 10.018  9.300  6.571  4.968  5.583  3.868  0.000  3.866  5.330  5.070  4.856  6.094  6.793 10.037 12.177 15.960 19.049 22.266 25.958 29.300 29.955 30.445 28.207 25.381 22.515 22.646 23.479 20.331 18.005 19.919 22.659 25.489 25.538 28.399 29.297 29.926 30.469 30.120 28.688 26.962 25.143 23.774 22.841 24.281 24.909 24.747 21.561 18.957 15.186 14.780 16.607 15.153 11.500 12.842 14.871 12.276  9.867 13.016 14.238 11.474 11.284 15.072 15.381 13.669 16.257 14.550 15.507 13.095 13.565 12.234 13.620 14.366 16.300 18.439 20.536 23.058 24.359 28.030 30.618 28.705 28.208 25.260 25.779 24.400 24.214 23.294 26.228 28.644 31.517 32.651 33.407 32.484 30.153 30.479 29.372 26.816 27.311 24.928 25.489 24.228 22.848 25.043 23.140 20.340 20.407 19.496 18.920 20.074 21.320 22.274 25.351 25.774 22.410 20.711 17.755 18.699 17.571 17.271 18.425 19.151 17.680 20.895 21.006 18.857 21.861 24.033 21.832 21.937 25.648 26.378 24.586 26.754 29.811 29.306 28.715 31.842 33.852 32.911 33.884 37.133 37.858 36.772 37.242 34.030 32.416 28.932 29.347 29.892 26.725 22.990 20.697 17.249 15.246 12.172 10.101  9.028  8.188 10.415 10.933 13.738 14.059 16.201 17.756 20.988 22.407 19.676 19.484 18.794 16.300 13.580 10.053  8.251  5.047  6.171  6.870 10.552 12.895 16.194 19.668 22.137 25.918 28.307 28.859 32.621 33.034 32.647 35.502 38.495 38.389 38.284 40.018 41.568 41.732 39.683 39.611 39.162 37.463 34.754 34.379 34.410 31.406 29.399 30.612 29.751 26.154 25.390 27.237 25.363 21.992 23.662 24.843 21.423 19.813 22.948 22.694 19.100 20.202 23.284 21.678 24.498 24.867 24.951 23.889 24.517 21.809 24.553 26.737 25.270 23.747 21.155 19.897 20.430 18.125 15.203 16.083 13.355 10.740 13.209 14.258 13.677 10.935  9.313  9.006 11.394 13.583 16.972 18.865 22.556 24.635 28.381 31.610 33.926 37.047 39.635 39.685 36.328 37.090 36.845 33.592 32.054 33.212 31.860 28.365 28.446 29.808 26.977 24.422 26.551 26.649 22.853 22.742 25.803 26.355 29.434 31.289 32.402 35.270 36.293 37.620 37.906 37.953 38.825
 29.312 28.645 27.770 26.608 26.553 25.815 25.395 24.378 23.149 22.497 21.969 20.850 19.871 19.189 19.266 18.355 17.300 16.855 18.409 19.000 21.968 22.841 25.879 26.497 30.091 31.109 34.225 37.430 37.825 41.013 42.622 42.198 43.681 46.562 47.137 47.168 44.808 44.280 41.147 40.790 37.279 36.492 33.046 32.332 28.825 29.994 31.232 28.418 31.388 32.804 36.497 38.663 42.398 44.081 47.219 49.288 50.232 49.330 49.245 47.276 47.301 46.144 42.533 39.650 36.588 32.977 30.098 26.314 22.939 23.458 26.252 26.485 29.960 31.393 30.885 27.084 25.290 22.309 20.187 21.000 19.814 16.492 16.021 17.218 15.498 12.335 10.771 10.449  8.943  6.238  5.298  5.461  3.866  0.000  3.872  5.279  7.359  9.504 10.629 13.758 15.599 19.396 22.249 25.630 29.232 32.516 32.999 33.213 30.982 27.941 25.313 25.148 25.622 22.565 20.323 21.790 24.302 26.819 26.563 29.117 29.700 30.024 30.270 29.609 28.139 26.202 24.293 23.168 22.611 24.484 25.420 25.760 22.560 20.471 16.883 16.382 17.403 15.654 12.210 12.933 14.241 11.320  8.670 11.116 11.964  8.824  8.136 11.885 12.025  9.964 12.543 10.974 12.409 10.602 12.022 11.624 13.987 15.510 18.113 20.617 23.126 25.924 27.536 31.250 33.983 32.097 31.349 28.213 28.416 26.650 26.285 24.901 27.748 29.819 32.883 34.292 35.129 34.492 32.325 32.745 31.915 29.332 29.931 27.664 28.166 26.917 25.162 27.131 24.905 22.369 22.813 22.323 21.594 22.783 23.675 24.648 27.445 27.559 24.209 22.065 18.912 19.283 17.418 16.799 17.209 18.047 16.972 20.494 20.891 19.338 22.455 24.619 22.821 23.317 26.875 27.690 26.358 28.608 31.505 31.251 30.988 33.999 35.963 35.325 36.429 39.540 40.325 39.487 40.024 36.862 35.259 31.756 32.378 33.108 29.908 26.246 23.673 20.232 17.773 14.614 11.768 10.217  7.894  9.287  8.553 10.981 11.140 13.013 14.897 18.170 19.820 17.215 17.115 16.555 14.348 11.832  8.823  8.226  6.452  8.763  9.962 13.771 15.903 19.435 22.763 25.490 29.266 31.639 32.343 36.059 36.582 36.306 39.151 42.108 41.919 41.833 43.580 45.090 45.185 43.135 43.071 42.721 40.988 38.215 37.942 38.077 35.026 33.011 34.336 33.518 29.887 29.146 31.054 29.185 25.819 27.465 28.640 25.203 23.563 26.602 26.276 22.615 23.550 26.541 24.856 27.789 28.137 28.376 27.479 28.134 25.426 28.062 30.391 28.913 27.214 24.726 23.584 23.897 21.429 18.750 19.556 16.536 14.310 16.916 17.683 16.642 13.658 12.677 12.439 15.018 16.952 20.358 21.925 25.697 27.561 31.259 34.336 36.492 39.712 42.463 42.623 39.379 40.199 40.162 36.917 35.227 36.490 35.323 31.753 31.720 33.253 30.552 27.847 29.903 30.196 26.423 26.058 28.965 29.216 32.119 33.826 34.655 37.422 38.329 39.437 39.670 39.723 40.498
 27.198 26.410 25.426 24.145 24.066 23.349 22.895 21.838 20.674 20.089 19.503 18.453 17.683 17.122 17.327 16.715 16.000 15.694 17.898 19.034 22.395 23.758 27.112 28.217 31.929 33.322 36.572 39.789 40.382 43.703 45.167 44.535 46.132 49.083 49.437 49.388 46.848 46.124 42.864 42.209 38.625 37.720 34.224 33.291 29.814 30.643 31.583 28.912 31.923 33.621 37.287 39.618 43.381 44.945 48.102 50.248 51.199 50.247 49.997 47.934 47.829 46.718 43.128 40.103 36.965 33.262 30.251 26.558 23.132 24.220 27.361 28.089 31.725 33.504 33.147 29.319 27.892 25.101 22.964 23.275 22.001 19.008 18.180 18.769 17.051 14.445 12.849 11.365 10.026  8.609  6.435  4.959  5.330  3.872  0.000  3.874  6.178  9.525 11.231 14.855 17.108 20.903 24.026 27.117 30.807 34.262 35.089 35.532 33.132 30.340 27.608 27.829 28.452 25.205 23.097 24.929 27.481 30.183 30.102 32.743 33.397 33.713 33.975 33.275 31.788 29.804 27.827 26.685 26.128 27.994 28.697 29.019 25.939 23.616 19.918 19.662 20.997 19.167 15.727 16.696 18.024 14.962 12.487 14.793 15.390 11.954 11.136 14.684 14.328 11.589 14.137 12.357 14.075 12.859 14.617 14.663 16.781 18.423 20.707 23.247 25.383 28.054 29.251 32.954 35.390 33.225 32.735 29.812 30.429 28.930 28.942 27.693 30.386 32.645 35.568 36.959 37.866 37.045 34.679 34.834 33.687 30.874 31.028 28.400 28.415 26.685 24.746 26.329 23.864 21.250 21.474 21.401 21.073 22.846 24.137 25.645 28.588 29.105 25.975 24.053 21.236 22.058 20.287 20.112 20.597 21.704 20.773 24.302 24.574 22.967 26.126 28.211 26.211 26.682 30.316 30.971 29.432 31.746 34.673 34.166 33.785 36.933 38.830 37.927 39.039 42.247 42.871 41.828 42.410 39.216 37.668 34.202 34.607 35.071 31.880 28.129 25.903 22.375 20.362 17.070 14.591 12.564 10.436 10.908  9.768 11.223 10.348 12.157 13.225 16.416 17.971 15.408 15.715 15.390 13.058 11.238  8.092  8.501  7.390 10.364 12.030 15.705 18.185 21.420 24.919 27.277 31.053 33.393 33.730 37.523 37.921 37.290 40.051 43.093 43.154 43.098 44.834 46.452 46.708 44.674 44.568 43.998 42.247 39.676 39.262 39.066 36.072 34.215 35.210 34.113 30.637 29.917 31.397 29.324 26.111 27.536 28.272 24.743 23.174 25.892 25.155 21.421 22.307 24.956 22.996 26.014 26.353 26.986 26.463 27.433 25.077 27.886 30.353 29.343 27.972 25.664 23.976 24.173 22.184 19.318 19.385 16.240 14.284 16.498 16.467 14.705 11.501 11.506 11.975 15.215 17.663 21.324 23.353 27.017 29.294 32.946 36.221 38.295 41.564 44.112 44.389 41.014 41.532 41.303 38.205 36.492 37.383 36.152 32.739 32.442 33.640 30.982 28.272 29.926 30.006 26.265 25.650 28.360 28.610 31.416 33.372 34.087 36.823 37.912 38.925 39.153 39.285 40.063
 28.267 27.565 26.637 25.457 25.414 24.656 24.311 23.303 22.010 21.407 20.867 19.707 18.721 18.137 18.274 17.497 16.735 15.915 17.863 19.464 22.687 24.347 27.620 28.747 32.454 33.747 37.124 40.125 40.437 43.722 44.961 44.523 46.356 49.118 49.399 49.634 47.061 46.566 43.428 42.706 39.255 38.705 35.377 34.809 31.505 32.657 33.357 30.411 33.134 34.513 38.070 40.125 43.896 45.205 48.374 50.571 51.669 50.857 50.693 48.732 48.560 47.289 43.741 40.583 37.668 33.918 31.194 27.460 24.322 25.534 28.517 29.233 32.844 34.436 34.395 30.621 29.145 26.056 24.376 24.922 23.181 20.191 20.050 20.541 18.218 15.452 14.707 13.476 11.115  9.811  9.011  6.578  5.070  5.279  3.874  0.000  3.860  6.965  9.727 13.450 16.330 19.952 23.327 26.306 30.094 33.436 34.139 34.915 32.798 30.077 27.021 27.097 28.208 25.169 22.631 24.393 27.335 30.053 29.836 32.628 33.345 34.002 34.313 33.876 32.539 30.775 28.938 27.867 27.170 28.798 29.678 29.567 26.256 23.760 20.027 19.193 20.865 19.696 15.976 16.562 18.603 16.104 13.079 15.375 16.847 13.892 12.467 16.141 16.611 13.917 15.859 13.354 14.081 12.215 13.196 13.037 14.519 16.216 18.194 20.931 22.833 25.616 26.693 30.446 32.779 30.407 29.772 26.845 27.575 26.119 26.499 25.239 27.698 30.116 32.885 34.309 35.343 34.421 31.910 31.813 30.541 27.572 27.544 24.860 24.761 23.045 21.018 22.646 20.237 17.682 18.120 18.072 17.509 19.229 20.432 22.073 24.985 25.643 22.659 20.877 18.348 19.621 18.176 18.648 19.691 21.236 20.559 23.957 23.638 21.947 25.300 26.992 24.613 25.293 28.971 29.199 27.534 30.118 32.882 32.022 31.765 35.097 36.721 35.636 36.986 40.185 40.541 39.463 40.274 37.128 35.833 32.478 33.061 33.194 29.832 26.127 23.941 20.245 18.437 14.880 12.585 10.002  8.420  8.711  8.718 10.684 10.604 13.158 14.301 17.461 18.460 15.530 15.284 14.538 11.854  9.471  5.796  5.203  4.310  7.724 10.317 13.820 16.869 19.908 23.595 25.760 29.435 32.081 32.541 36.353 36.392 35.848 38.735 41.814 41.884 41.636 43.251 44.835 45.027 42.866 42.523 41.866 39.890 37.446 37.276 36.903 33.741 32.187 33.328 31.954 28.450 28.157 29.655 27.270 24.280 26.115 26.628 22.941 21.898 24.833 23.818 20.245 21.752 24.290 22.011 24.660 24.526 24.804 24.219 24.916 22.375 24.910 27.617 26.639 25.074 23.091 21.403 21.159 19.117 16.559 16.452 13.036 11.648 14.348 14.421 12.912 10.373 10.321 11.649 14.639 17.521 20.986 23.312 26.873 29.182 32.938 36.271 38.658 41.725 44.176 44.144 40.690 41.354 40.838 37.614 36.262 37.172 35.576 32.266 32.344 33.303 30.337 27.998 29.851 29.504 25.721 25.631 28.580 29.300 32.331 34.482 35.500 38.327 39.497 40.695 40.946 41.040 41.853
 27.414 26.671 25.627 24.297 24.188 23.276 22.852 21.815 20.388 19.668 19.010 17.673 16.407 15.683 15.684 14.709 13.859 12.663 14.436 16.354 19.556 21.556 24.890 26.315 30.057 31.579 35.112 37.988 38.367 41.760 42.761 42.189 44.215 46.955 46.999 47.277 44.555 44.023 40.877 39.939 36.539 36.145 32.935 32.542 29.441 30.725 31.082 27.986 30.470 31.731 35.182 37.142 40.910 42.041 45.219 47.472 48.647 47.893 47.698 45.765 45.504 44.159 40.653 37.394 34.590 30.813 28.250 24.557 21.656 23.146 26.124 27.112 30.769 32.479 32.808 29.100 27.979 24.923 23.653 23.858 21.663 19.083 19.251 19.133 16.375 14.055 14.095 12.444  9.473  9.392  9.299  5.856  4.856  7.359  6.178  3.860  0.000  3.845  6.563 10.404 13.540 17.013 20.559 23.263 27.084 30.498 31.453 32.469 30.283 27.841 24.652 25.116 26.474 23.338 20.896 23.105 26.119 29.113 29.245 32.269 33.270 34.118 34.700 34.488 33.150 31.526 29.733 28.425 27.427 28.708 29.230 28.756 25.573 22.667 18.869 18.307 20.603 19.542 15.827 17.023 19.427 17.039 14.389 17.277 18.777 15.922 15.145 18.935 19.304 16.970 19.233 16.929 17.581 15.316 15.653 14.664 15.366 16.236 17.509 19.756 21.171 23.562 24.235 27.889 30.019 27.627 27.359 24.705 25.823 24.837 25.365 24.632 27.196 29.931 32.498 33.603 34.520 33.310 30.660 30.489 28.906 25.994 25.823 22.966 22.883 21.063 19.504 21.354 19.324 16.381 16.206 15.660 15.445 17.266 19.014 20.681 23.935 24.960 21.982 20.719 18.412 20.170 19.410 19.984 21.539 22.813 21.686 24.818 24.410 22.197 25.341 27.127 24.473 24.697 28.469 28.711 26.609 29.012 31.954 30.908 30.262 33.652 35.373 33.990 35.130 38.464 38.801 37.448 38.131 34.940 33.590 30.269 30.553 30.518 27.267 23.506 21.718 18.115 16.891 13.593 12.219 10.312 10.095 11.286 12.133 14.380 14.334 16.786 17.646 20.698 21.620 18.756 18.583 17.842 15.084 12.743  9.020  7.337  4.958  6.685  8.625 11.627 14.745 17.377 21.117 22.928 26.575 29.137 29.339 33.178 33.153 32.413 35.254 38.366 38.560 38.341 39.961 41.604 41.910 39.790 39.487 38.714 36.833 34.473 34.114 33.612 30.563 28.990 29.908 28.497 25.082 24.688 26.016 23.646 20.654 22.387 22.846 19.175 18.107 21.044 20.061 16.504 18.122 20.719 18.523 21.135 21.115 21.348 20.643 21.436 18.993 21.771 24.290 23.416 22.173 20.058 18.102 18.175 16.472 13.530 13.292 10.220  8.329 10.666 10.796  9.601  7.184  6.637  8.290 11.235 14.419 17.844 20.503 23.900 26.456 30.179 33.646 36.095 39.083 41.343 41.281 37.735 38.260 37.563 34.400 33.142 33.873 32.154 28.959 29.042 29.798 26.779 24.558 26.362 25.837 22.066 22.123 25.144 26.108 29.250 31.538 32.778 35.671 36.954 38.330 38.630 38.732 39.637
 28.920 28.263 27.262 26.009 25.920 24.938 24.555 23.589 22.061 21.235 20.601 19.174 17.612 16.746 16.545 15.242 14.123 12.424 13.303 15.225 17.962 19.998 23.073 24.395 28.045 29.431 33.032 35.679 35.835 39.187 39.989 39.556 41.762 44.337 44.317 44.818 42.098 41.782 38.783 37.854 34.620 34.587 31.597 31.633 28.764 30.462 30.667 27.301 29.437 30.270 33.585 35.223 38.956 39.912 43.077 45.336 46.626 46.014 45.945 44.148 43.880 42.383 38.928 35.644 33.093 29.366 27.169 23.478 20.969 22.316 24.944 25.798 29.328 30.799 31.448 27.876 26.783 23.549 22.842 23.194 20.554 18.169 19.071 18.827 15.573 13.305 14.337 13.187  9.569  9.814 11.083  7.996  6.094  9.504  9.525  6.965  3.845  0.000  3.864  7.300 10.843 14.015 17.662 20.268 24.107 27.387 28.227 29.463 27.508 25.169 21.771 22.196 23.937 21.007 18.329 20.594 23.828 26.890 27.101 30.290 31.483 32.633 33.408 33.492 32.257 30.877 29.247 27.850 26.612 27.512 27.994 27.060 23.837 20.722 17.023 16.193 18.941 18.426 14.748 15.988 18.908 17.087 14.544 17.636 19.564 17.228 16.634 20.405 21.187 19.309 21.478 19.150 19.306 16.460 15.912 14.116 13.926 14.027 14.644 16.545 17.637 19.870 20.435 24.081 26.219 23.875 23.620 21.004 22.220 21.460 22.082 21.686 24.282 27.215 29.624 30.514 31.350 29.982 27.264 27.084 25.405 22.601 22.539 19.776 20.032 18.541 17.477 19.808 18.319 15.292 14.981 13.673 13.225 14.538 16.347 17.680 21.086 22.192 19.159 18.267 16.126 18.234 18.154 18.911 21.026 22.172 20.846 23.617 22.898 20.339 23.336 24.976 22.053 22.056 25.834 25.930 23.557 25.924 28.875 27.644 26.847 30.295 31.974 30.434 31.545 34.915 35.194 33.753 34.440 31.257 29.969 26.712 27.018 26.834 23.540 19.798 18.111 14.510 13.656 10.528 10.026  8.804 10.017 11.995 13.846 16.644 17.215 19.819 20.937 23.994 24.792 21.846 21.370 20.397 17.612 14.873 11.263  8.449  5.372  4.583  5.994  8.266 11.654 13.970 17.775 19.431 23.007 25.724 26.062 29.883 29.691 29.106 32.053 35.149 35.268 34.937 36.504 38.103 38.349 36.169 35.792 35.033 33.099 30.720 30.459 29.994 26.874 25.340 26.424 25.024 21.518 21.291 22.837 20.443 17.452 19.549 20.189 16.531 15.725 19.025 18.267 14.969 17.003 19.779 17.766 20.015 19.840 19.519 18.365 18.776 15.990 18.653 21.056 19.891 18.509 16.312 14.568 14.734 12.837  9.844 10.134  7.355  4.933  7.875  9.096  9.271  7.946  5.991  7.478  9.314 12.508 15.497 18.239 21.482 23.946 27.710 31.160 33.859 36.642 38.840 38.518 34.956 35.658 34.807 31.526 30.553 31.415 29.456 26.304 26.783 27.490 24.243 22.341 24.491 23.766 19.996 20.641 23.927 25.269 28.611 30.885 32.458 35.426 36.693 38.302 38.639 38.682 39.643
 28.898 28.206 27.154 25.826 25.710 24.654 24.190 23.227 21.677 20.728 20.013 18.508 16.749 15.676 15.288 13.689 12.218 10.391 10.466 11.879 14.356 16.235 19.245 20.576 24.234 25.716 29.356 32.013 32.305 35.735 36.531 35.950 38.146 40.793 40.712 41.122 38.364 37.982 34.959 34.034 30.791 30.780 27.827 27.987 25.213 27.100 27.274 23.801 25.829 26.534 29.851 31.466 35.201 36.234 39.410 41.657 42.934 42.312 42.264 40.484 40.254 38.748 35.273 32.052 29.506 25.819 23.695 19.975 17.586 18.752 21.229 22.071 25.582 27.085 27.874 24.361 23.491 20.364 19.931 20.036 17.149 15.118 16.286 15.694 12.205 10.328 12.089 11.065  7.262  8.483 10.538  7.993  6.793 10.629 11.231  9.727  6.563  3.864  0.000  3.879  7.146 10.487 14.089 16.757 20.585 23.970 24.964 26.077 23.926 21.663 18.353 19.116 20.733 17.631 15.258 17.939 20.978 24.242 24.846 28.133 29.550 30.693 31.709 31.892 30.590 29.281 27.674 26.028 24.573 25.195 25.293 24.205 21.227 17.865 14.191 13.959 17.066 16.378 13.010 15.007 17.838 16.068 14.270 17.772 19.370 17.218 17.435 21.127 21.658 20.315 22.859 21.019 21.439 18.479 17.810 15.444 15.145 14.399 14.700 15.807 16.793 18.540 19.066 22.553 24.783 22.838 22.912 20.463 21.669 21.191 21.397 21.484 24.422 27.389 29.788 30.354 30.915 29.456 26.861 26.994 25.352 22.949 23.228 20.696 21.416 20.235 19.790 22.390 21.299 18.175 17.456 15.562 15.328 16.230 18.172 18.973 22.485 23.500 20.293 19.618 17.313 19.196 19.422 19.647 21.802 22.330 20.412 22.906 22.520 19.554 22.121 24.137 21.338 20.706 24.478 24.988 22.384 24.292 27.530 26.534 25.300 28.572 30.604 29.069 29.762 33.221 33.796 32.231 32.568 29.311 27.712 24.358 24.328 24.424 21.378 17.564 16.048 12.790 12.177  9.847 10.116 10.326 11.910 14.633 16.416 19.441 19.978 22.346 23.563 26.670 27.746 24.922 24.590 23.725 21.003 18.214 14.567 11.738  8.170  6.183  4.879  6.360  8.954 11.169 14.837 16.544 20.244 22.663 22.890 26.721 26.847 26.242 29.131 32.192 32.257 32.081 33.769 35.385 35.682 33.630 33.522 32.872 31.237 28.679 28.109 27.912 25.013 23.047 24.026 23.064 19.542 18.762 20.493 18.599 15.223 17.027 18.250 14.889 13.440 16.865 16.827 13.552 15.136 18.351 17.015 19.406 19.780 19.404 17.897 18.364 15.637 18.582 20.366 18.888 17.795 14.972 13.465 14.605 12.787  9.311 10.488  8.972  5.328  7.072  9.222 10.247  8.852  5.642  5.131  5.927  8.768 11.747 14.412 17.706 20.189 23.941 27.412 30.054 32.880 35.094 34.874 31.324 31.991 31.284 28.019 26.884 27.824 26.031 22.754 23.175 24.116 20.968 18.878 21.203 20.796 17.003 17.640 21.024 22.295 25.687 27.789 29.486 32.489 33.702 35.441 35.819 35.846 36.879
 30.498 29.854 28.835 27.574 27.483 26.402 25.971 25.096 23.534 22.517 21.837 20.318 18.419 17.253 16.700 14.884 13.217 11.224  9.959 10.789 12.336 14.010 16.580 17.756 21.268 22.647 26.340 28.777 28.937 32.363 32.979 32.445 34.785 37.322 37.159 37.712 34.946 34.725 31.835 30.940 27.866 28.197 25.502 26.121 23.660 25.971 26.011 22.331 23.939 24.157 27.310 28.599 32.277 33.203 36.357 38.586 39.949 39.445 39.525 37.884 37.682 36.049 32.627 29.457 27.167 23.612 21.912 18.286 16.444 17.280 19.226 19.885 23.186 24.449 25.598 22.309 21.606 18.466 18.734 18.837 15.521 14.020 15.936 15.101 11.311  9.981 12.782 12.362  8.776 10.329 13.108 11.231 10.037 13.758 14.855 13.450 10.404  7.300  3.879  0.000  3.861  6.738 10.416 13.029 16.861 20.170 21.137 22.377 20.334 18.232 14.782 15.743 17.652 14.710 12.367 15.333 18.377 21.765 22.673 26.095 27.779 29.142 30.423 30.892 29.662 28.611 27.181 25.394 23.678 23.808 23.656 22.092 19.303 15.701 12.343 12.273 15.846 15.592 12.733 14.997 17.979 16.782 15.540 19.092 20.746 19.109 19.708 23.206 23.873 23.014 25.561 23.909 24.148 20.935 19.774 16.855 15.962 14.277 13.823 13.989 14.544 15.713 16.111 19.415 21.707 20.125 20.413 18.164 19.395 19.307 19.306 19.987 23.061 26.120 28.341 28.543 28.865 27.251 24.729 25.050 23.401 21.411 21.992 19.787 21.020 20.324 20.547 23.471 22.923 19.863 18.959 16.467 16.170 16.408 18.302 18.497 22.008 22.975 19.759 19.502 17.363 19.257 20.096 20.175 22.630 22.757 20.488 22.454 22.020 18.679 20.766 22.816 19.962 18.762 22.431 23.060 20.143 21.676 25.051 24.062 22.434 25.604 27.802 26.156 26.553 30.071 30.779 29.078 29.196 25.917 24.173 20.826 20.589 20.750 17.855 14.040 12.787  9.952 10.020  8.846 10.405 11.816 14.126 17.261 19.403 22.669 23.473 25.829 27.199 30.317 31.418 28.593 28.155 27.213 24.513 21.562 18.018 14.887 11.319  8.381  5.625  4.586  6.082  7.569 11.143 12.723 16.445 18.807 19.118 22.932 23.122 22.679 25.627 28.642 28.589 28.410 30.124 31.698 31.959 29.936 29.935 29.383 27.898 25.208 24.534 24.573 21.773 19.547 20.633 20.017 16.435 15.419 17.524 16.030 12.461 14.388 16.201 13.248 11.698 15.366 16.013 13.247 14.771 18.171 17.429 19.472 19.988 19.159 17.184 17.314 14.472 17.302 18.505 16.565 15.559 12.282 11.336 13.218 11.398  7.966 10.216 10.005  6.410  7.152 10.304 12.384 11.706  8.193  6.789  5.057  6.745  8.783 11.356 14.450 16.792 20.557 23.997 26.832 29.483 31.655 31.257 27.710 28.536 27.789 24.421 23.460 24.593 22.694 19.383 20.177 21.237 17.973 16.118 18.881 18.517 14.837 16.034 19.594 21.102 24.589 26.518 28.522 31.548 32.693 34.654 35.073 35.044 36.139
 31.465 30.813 29.790 28.525 28.435 27.348 26.881 26.036 24.532 23.480 22.802 21.309 19.398 18.159 17.526 15.604 13.765 12.068  9.937  9.410 10.015 10.910 13.103 13.983 17.468 18.813 22.508 25.000 25.289 28.777 29.489 28.834 31.083 33.719 33.593 34.026 31.288 31.034 28.136 27.394 24.311 24.666 22.020 22.840 20.493 23.101 23.267 19.509 20.979 20.946 24.118 25.346 29.009 30.133 33.279 35.448 36.756 36.237 36.397 34.792 34.706 33.083 29.630 26.644 24.367 20.962 19.396 15.804 14.201 14.411 15.905 16.277 19.460 20.623 21.866 18.679 18.148 15.151 15.842 15.774 12.226 11.290 13.651 12.609  8.810  8.213 11.715 11.878  9.001 10.836 13.954 12.956 12.177 15.599 17.108 16.330 13.540 10.843  7.146  3.861  0.000  3.857  7.065 10.105 13.828 17.212 18.220 19.105 16.807 14.647 11.404 12.743 14.321 11.179  9.379 12.803 15.428 18.977 20.332 23.761 25.655 26.950 28.457 29.008 27.733 26.790 25.443 23.436 21.517 21.305 20.730 19.011 16.595 12.828  9.773 10.608 14.287 13.872 11.781 14.617 17.219 16.246 15.878 19.488 20.747 19.456 20.709 23.938 24.404 24.089 26.822 25.629 26.060 22.867 21.701 18.532 17.750 15.580 15.080 14.472 15.088 15.702 16.278 19.217 21.674 20.730 21.207 19.130 20.063 20.095 19.487 20.522 23.849 26.733 28.961 28.887 28.913 27.347 25.123 25.867 24.466 22.989 23.994 22.188 23.815 23.445 23.967 26.997 26.609 23.573 22.583 19.939 19.681 19.617 21.347 21.067 24.432 25.132 21.830 21.589 19.291 20.724 21.652 21.165 23.465 22.974 20.227 21.810 21.804 18.250 19.730 22.161 19.668 17.823 21.308 22.473 19.524 20.426 24.037 23.479 21.469 24.280 26.884 25.424 25.329 28.841 29.955 28.259 27.953 24.663 22.519 19.075 18.494 19.222 16.759 13.094 11.947 10.011 10.119 10.189 11.970 14.217 16.405 19.858 21.830 25.194 26.004 28.150 29.654 32.800 34.133 31.412 31.059 30.193 27.582 24.581 21.062 18.003 14.305 11.338  7.838  6.268  5.100  6.147  8.911 10.826 14.618 16.462 16.811 20.541 21.278 20.991 23.823 26.703 26.463 26.496 28.355 29.890 30.143 28.302 28.659 28.351 27.258 24.327 23.349 23.882 21.421 18.652 19.721 19.829 16.369 14.647 17.084 16.434 12.664 14.054 16.639 14.379 12.212 15.661 17.165 14.698 15.490 19.118 19.106 21.197 22.169 21.340 19.185 19.311 16.691 19.466 20.015 17.747 16.964 13.293 13.015 15.555 13.816 10.730 13.383 13.696 10.179 10.257 13.344 15.510 14.643 11.061  8.564  5.752  4.870  5.968  7.762 11.071 13.166 16.971 20.353 23.123 25.857 28.176 27.904 24.439 25.347 24.936 21.547 20.311 21.744 20.191 16.632 17.417 19.015 16.021 13.892 16.985 17.253 13.776 14.886 18.382 19.620 23.027 24.561 26.629 29.627 30.603 32.655 33.099 33.026 34.156
 33.190 32.587 31.610 30.432 30.378 29.300 28.885 28.141 26.653 25.595 24.963 23.486 21.539 20.311 19.581 17.612 15.870 14.090 11.196 10.397  9.628 10.304 11.608 12.397 15.506 16.797 20.552 22.627 22.758 26.245 26.592 25.947 28.472 30.929 30.584 31.230 28.419 28.356 25.648 24.822 22.027 22.899 20.712 22.125 20.340 23.301 23.144 19.292 20.080 19.398 22.208 22.947 26.492 27.358 30.460 32.628 34.074 33.728 34.016 32.597 32.486 30.691 27.365 24.414 22.563 19.400 18.513 15.302 14.633 14.632 15.350 15.633 18.387 19.259 21.086 18.363 18.221 15.468 17.018 16.835 13.044 13.018 15.821 14.481 10.932 11.162 14.892 15.216 12.672 14.577 17.728 16.744 15.960 19.396 20.903 19.952 17.013 14.015 10.487  6.738  3.857  0.000  3.816  6.420 10.202 13.524 14.670 15.923 13.788 12.154  8.693 10.654 12.757 10.123  8.758 12.334 14.741 18.297 20.030 23.507 25.669 27.208 28.962 29.826 28.684 28.044 26.915 24.873 22.774 22.015 21.141 18.864 16.875 13.071 10.917 11.829 15.611 15.740 14.309 17.001 19.613 19.148 19.053 22.517 23.850 22.885 24.212 27.307 27.884 27.757 30.427 29.245 29.499 26.174 24.682 21.290 20.019 17.317 16.073 14.569 14.416 14.087 14.214 16.650 18.948 18.455 19.318 17.729 18.812 19.438 18.787 20.502 23.728 26.679 28.569 28.075 27.859 26.065 23.932 24.763 23.274 22.258 23.384 21.886 23.806 23.785 24.874 28.032 28.104 25.159 23.974 20.987 20.785 20.300 22.034 21.365 24.629 25.404 22.322 22.579 20.677 22.222 23.681 23.275 25.813 25.140 22.290 23.337 23.177 19.452 20.381 22.641 20.124 17.777 20.942 22.090 18.832 19.234 22.854 22.200 19.705 22.331 25.031 23.342 22.849 26.402 27.586 25.652 25.076 21.818 19.537 16.231 15.185 15.875 13.798 10.356 10.072  9.299 10.556 11.798 14.382 16.986 19.581 23.071 25.303 28.743 29.683 31.879 33.388 36.517 37.783 35.036 34.609 33.672 31.038 27.986 24.517 21.293 17.700 14.444 11.003  8.365  6.197  4.710  6.234  7.375 11.055 12.681 12.981 16.707 17.479 17.306 20.177 23.007 22.691 22.720 24.596 26.107 26.377 24.586 25.067 24.804 23.931 20.947 19.760 20.500 18.283 15.240 16.296 16.845 13.540 11.463 14.232 14.189 10.535 11.844 14.953 13.421 11.438 14.734 16.797 15.091 15.841 19.307 19.776 21.379 22.387 21.183 18.728 18.547 16.100 18.590 18.451 15.908 15.457 11.625 11.961 15.051 13.718 11.165 14.091 15.338 12.258 11.654 14.924 17.640 17.380 13.849 11.572  8.089  6.297  4.754  6.064  8.448 10.395 14.120 17.502 20.557 22.972 25.104 24.566 21.049 22.090 21.495 17.998 17.101 18.679 16.889 13.397 14.765 16.344 13.227 11.662 15.178 15.353 12.306 14.135 17.598 19.176 22.562 23.948 26.356 29.305 30.243 32.519 33.003 32.886 34.067
 35.276 34.703 33.760 32.640 32.607 31.555 31.151 30.459 29.030 27.993 27.405 25.977 24.071 22.861 22.109 20.140 18.413 16.895 13.710 12.078 10.171  9.648  9.644  9.651 12.293 13.296 17.015 18.910 19.003 22.513 22.830 22.152 24.688 27.137 26.809 27.472 24.717 24.789 22.220 21.630 19.028 20.205 18.354 20.254 18.871 22.195 22.118 18.315 18.654 17.383 19.962 20.342 23.749 24.726 27.757 29.820 31.258 30.984 31.448 30.179 30.205 28.363 25.106 22.454 20.870 18.112 17.708 14.895 14.850 14.067 13.815 13.538 15.744 16.183 18.325 16.041 16.148 13.744 16.030 15.806 12.045 12.861 16.004 14.668 11.694 12.519 16.321 17.141 15.191 16.970 20.221 19.750 19.049 22.249 24.026 23.327 20.559 17.662 14.089 10.416  7.065  3.816  0.000  3.870  7.100 10.294 11.355 12.270  9.990  8.504  5.228  8.013  9.915  7.691  7.449 10.993 12.664 16.163 18.386 21.754 24.137 25.692 27.681 28.725 27.641 27.237 26.307 24.173 21.923 20.667 19.390 16.771 15.400 11.765 10.684 12.133 15.607 15.889 15.364 18.110 20.345 20.284 20.794 24.093 25.199 24.636 26.314 29.121 29.649 29.945 32.633 31.747 32.027 28.701 27.115 23.576 22.286 19.269 17.919 15.791 15.564 14.609 14.870 16.659 19.014 19.275 20.239 18.924 19.652 20.424 19.269 21.332 24.607 27.328 29.099 28.296 27.769 26.029 24.271 25.477 24.273 23.812 25.300 24.242 26.481 26.791 28.111 31.349 31.589 28.721 27.540 24.460 24.206 23.437 24.953 23.879 26.908 27.436 24.399 24.723 22.834 24.022 25.624 24.870 27.306 26.177 23.072 23.609 23.703 19.939 20.162 22.554 20.434 17.539 20.260 21.810 18.604 18.253 21.933 21.679 18.814 20.923 23.953 22.458 21.407 24.858 26.437 24.531 23.487 20.324 17.656 14.417 12.908 14.288 12.949 10.182 10.252 10.778 12.072 14.166 16.808 19.829 22.391 26.026 28.222 31.735 32.759 34.842 36.476 39.616 41.005 38.310 37.884 36.959 34.389 31.272 27.862 24.631 21.020 17.716 14.089 11.395  8.322  6.290  5.294  6.321  9.457 10.210 10.760 14.189 15.603 15.828 18.514 21.073 20.444 20.664 22.638 24.034 24.234 22.658 23.512 23.574 23.145 19.961 18.528 19.893 18.138 14.656 15.773 17.174 14.255 11.712 14.749 15.610 12.293 13.076 16.644 15.879 13.816 16.635 19.236 17.948 18.253 21.648 22.606 24.082 25.292 24.009 21.445 21.153 18.912 21.117 20.444 17.668 17.352 13.580 14.582 17.831 16.558 14.484 17.552 19.004 16.028 15.348 18.554 21.298 20.991 17.468 14.907 11.384  8.695  5.870  4.704  6.064  6.953 10.676 13.866 17.056 19.363 21.641 21.049 17.656 18.990 18.747 15.163 14.172 16.300 14.858 11.226 12.963 15.137 12.482 11.100 14.879 15.627 13.239 15.065 18.186 19.540 22.680 23.573 26.061 28.873 29.569 31.940 32.438 32.253 33.436
 36.019 35.464 34.546 33.474 33.465 32.432 32.054 31.457 30.068 29.038 28.459 27.065 25.171 23.986 23.164 21.234 19.682 18.116 14.595 13.119 10.456 10.232  9.495 10.025 11.978 13.328 16.975 18.283 18.451 21.955 21.678 20.758 23.666 25.934 25.113 25.910 22.920 23.003 20.579 19.571 17.317 19.016 17.743 20.082 19.381 22.729 22.091 18.372 17.947 16.150 18.171 18.052 21.312 21.847 24.848 26.988 28.608 28.502 28.976 27.862 27.747 25.727 22.649 19.931 18.850 16.374 16.735 14.543 15.450 14.954 14.240 14.393 16.135 16.599 19.369 17.645 18.400 16.544 19.116 18.485 14.797 16.215 19.157 17.357 14.594 15.956 19.717 20.162 18.292 20.433 23.496 22.744 22.266 25.630 27.117 26.306 23.263 20.268 16.757 13.029 10.105  6.420  3.870  0.000  3.859  7.388  9.440 11.130  8.956  9.054  6.513  9.900 11.947 10.470 10.843 14.052 15.328 18.586 21.040 24.289 26.772 28.422 30.529 31.734 30.746 30.496 29.661 27.535 25.262 23.766 22.213 19.401 18.510 15.080 14.419 15.849 19.262 19.648 19.221 21.926 24.172 24.123 24.615 27.932 29.040 28.401 30.063 32.931 33.401 33.605 36.345 35.382 35.649 32.295 30.643 27.094 25.571 22.454 20.683 18.251 17.304 15.579 15.009 16.039 17.770 18.356 19.955 19.368 20.509 21.918 21.041 23.560 26.579 29.400 30.806 29.675 28.994 26.977 25.237 26.301 24.836 24.648 25.923 24.926 27.107 27.452 29.191 32.367 32.924 30.077 28.587 25.355 25.370 24.560 26.299 25.220 28.224 29.031 26.303 27.061 25.559 27.010 28.887 28.347 30.926 29.850 26.782 27.150 27.106 23.333 23.349 25.517 23.336 20.312 22.728 24.091 20.705 20.040 23.531 23.043 19.816 21.703 24.644 22.795 21.346 24.765 26.263 23.994 22.670 19.655 16.978 14.229 11.864 12.865 12.352 10.267 11.664 12.908 14.974 17.223 20.165 23.058 25.794 29.339 31.633 35.105 36.047 38.174 39.653 42.756 44.065 41.365 40.974 40.045 37.413 34.368 30.911 27.656 24.094 20.772 17.329 14.400 11.696  8.900  7.203  5.976  7.893  7.631  7.211 10.728 12.274 12.184 14.762 17.341 16.868 17.211 19.249 20.730 21.150 19.740 20.813 20.743 20.701 17.706 15.734 17.096 15.905 12.227 12.765 14.656 12.347  9.234 12.067 13.733 10.918 11.053 14.844 14.961 13.099 15.338 18.332 17.790 17.933 20.974 22.376 23.410 24.731 23.309 20.668 20.316 18.578 20.620 19.271 16.675 17.067 13.519 14.535 18.110 17.561 15.764 18.516 20.610 17.934 16.573 19.582 22.580 22.738 19.380 17.035 13.283 10.633  7.004  6.100  4.900  5.977  8.935 12.236 15.561 17.434 19.189 18.415 14.814 15.943 15.253 11.654 11.100 13.034 11.207  7.785 10.184 12.035  9.384  8.905 12.747 13.287 11.652 14.002 16.835 18.545 21.553 22.417 25.218 27.939 28.708 31.279 31.827 31.644 32.893
 38.409 37.889 37.014 36.011 36.026 35.032 34.672 34.143 32.817 31.824 31.284 29.947 28.111 26.966 26.130 24.252 22.781 21.374 17.764 15.989 12.790 11.928  9.966  9.910 10.611 11.691 14.986 15.646 15.783 19.203 18.526 17.450 20.572 22.681 21.596 22.507 19.468 19.736 17.612 16.645 14.921 17.221 16.679 19.578 19.562 23.066 22.296 18.833 17.718 15.203 16.557 15.732 18.650 19.026 21.886 23.931 25.634 25.706 26.370 25.509 25.462 23.329 20.489 18.134 17.660 15.877 17.015 15.575 17.188 16.281 14.701 14.546 15.407 15.408 18.634 17.660 18.825 17.552 20.574 19.832 16.433 18.420 21.378 19.547 17.284 18.966 22.661 23.284 21.735 23.849 26.913 26.368 25.958 29.232 30.807 30.094 27.084 24.107 20.585 16.861 13.828 10.202  7.100  3.859  0.000  3.840  6.748  8.505  6.499  8.174  7.113 10.571 12.206 11.644 12.841 15.545 16.072 18.937 21.705 24.692 27.285 28.947 31.221 32.607 31.728 31.714 31.071 28.940 26.623 24.745 22.872 19.856 19.634 16.622 16.750 18.349 21.434 21.943 22.043 24.695 26.698 26.898 27.709 30.902 31.878 31.469 33.312 36.009 36.443 36.878 39.626 38.817 39.085 35.724 33.994 30.371 28.781 25.493 23.586 20.796 19.655 17.423 16.732 16.954 18.381 19.647 21.443 21.296 22.272 23.922 22.831 25.638 28.536 31.178 32.352 30.912 29.964 27.935 26.531 27.782 26.473 26.756 28.186 27.521 29.859 30.427 32.401 35.590 36.336 33.561 32.013 28.714 28.753 27.766 29.399 28.080 30.881 31.593 29.021 29.928 28.555 29.848 31.872 31.194 33.733 32.406 29.240 29.229 29.295 25.576 25.086 27.196 25.308 21.998 23.917 25.440 22.148 20.874 24.186 23.921 20.418 21.723 24.776 23.003 20.983 24.173 25.925 23.596 21.783 19.046 16.164 13.944 10.898 12.299 12.929 11.924 13.768 15.762 17.900 20.525 23.525 26.589 29.346 32.946 35.250 38.758 39.737 41.813 43.333 46.434 47.794 45.121 44.732 43.802 41.193 38.121 34.689 31.416 27.856 24.495 21.001 18.016 15.076 12.174  9.610  7.911  8.091  5.983  5.148  7.807 10.294 10.551 12.647 14.798 14.028 14.677 16.795 18.161 18.615 17.579 19.127 19.321 19.901 16.944 14.575 16.500 16.076 12.247 12.521 15.258 13.731 10.512 13.075 15.550 13.409 13.024 16.819 17.657 15.940 17.595 20.870 20.784 20.640 23.429 25.205 26.007 27.443 25.955 23.284 22.852 21.416 23.155 21.319 18.737 19.376 16.137 17.486 21.060 20.703 19.252 21.978 24.270 21.716 20.245 23.164 26.200 26.430 23.120 20.704 16.955 14.084 10.313  8.584  5.843  5.058  6.433  9.230 12.727 14.081 15.634 14.632 11.046 12.462 11.920  8.202  7.973 10.514  8.983  5.975  9.105 11.224  9.475  9.778 13.299 14.177 13.521 15.808 18.073 19.648 22.262 22.677 25.569 28.050 28.606 31.279 31.841 31.602 32.843
 41.639 41.182 40.372 39.456 39.505 38.545 38.224 37.734 36.424 35.464 34.965 33.645 31.832 30.717 29.877 28.014 26.573 25.162 21.552 19.801 16.533 15.443 12.986 12.265 11.854 12.055 14.655 14.384 13.941 16.979 15.739 14.969 18.390 20.023 18.795 20.181 17.322 18.189 16.727 16.085 15.208 18.100 18.274 21.565 21.993 25.591 24.848 21.618 20.106 17.114 17.798 16.193 18.513 18.585 21.108 22.933 24.731 25.092 26.050 25.561 25.611 23.385 20.950 19.072 19.269 18.140 19.800 18.812 20.683 19.517 17.465 16.872 16.959 16.244 19.636 19.315 20.447 19.415 22.783 22.299 19.148 21.215 24.338 22.749 20.687 22.243 25.928 26.817 25.277 27.168 30.366 29.920 29.300 32.516 34.262 33.436 30.498 27.387 23.970 20.170 17.212 13.524 10.294  7.388  3.840  0.000  3.859  6.256  5.868  8.680  8.629 11.323 12.928 13.461 14.782 16.775 16.894 19.213 22.016 24.743 27.389 29.214 31.601 33.250 32.553 32.831 32.443 30.418 28.089 25.863 23.992 20.704 20.860 18.312 19.078 20.417 23.217 24.123 24.570 26.942 28.890 29.485 30.399 33.392 34.460 34.355 36.182 38.721 39.322 39.936 42.556 41.771 41.861 38.419 36.463 32.742 30.928 27.433 25.274 22.112 20.706 18.002 17.267 16.705 17.920 19.873 21.652 21.877 22.599 24.469 23.227 26.322 28.991 31.437 32.305 30.552 29.361 27.328 26.278 27.689 26.592 27.390 29.035 28.817 31.394 32.325 34.533 37.779 38.771 36.162 34.693 31.310 31.210 29.884 31.260 29.595 32.091 32.646 30.294 31.398 30.258 31.429 33.706 33.017 35.616 34.155 31.028 30.592 30.555 26.938 26.008 27.846 26.159 22.688 24.062 25.541 22.354 20.575 23.560 23.397 19.710 20.456 23.471 21.756 19.263 22.172 24.092 21.753 19.536 17.134 14.180 12.644  9.153 10.846 12.540 12.681 14.841 17.529 19.802 22.823 25.975 29.206 32.107 35.730 38.186 41.771 42.931 45.041 46.673 49.786 51.119 48.415 47.916 46.911 44.325 41.165 37.823 34.442 30.963 27.464 23.995 20.807 17.736 14.627 11.446  9.445  8.052  4.605  4.611  5.304  8.445  9.752 11.471 12.989 11.614 12.283 14.298 15.376 15.630 14.828 16.695 17.281 18.309 15.348 12.952 15.552 15.677 11.956 12.460 15.780 14.824 12.063 14.608 17.408 15.900 15.647 19.272 20.471 19.171 20.651 23.904 24.141 24.106 26.697 28.527 29.045 30.326 28.601 25.832 25.118 23.734 24.996 22.845 20.116 20.711 17.863 19.733 23.123 22.791 21.863 24.700 27.150 24.847 23.493 26.491 29.653 30.033 26.708 24.398 20.645 17.850 14.110 12.204  9.398  7.515  7.269  8.507 12.171 12.507 13.812 12.026  8.754 11.051 10.526  6.789  7.842 10.879  9.488  7.777 11.245 13.113 11.913 12.950 16.141 16.902 16.777 19.199 21.187 22.776 25.137 25.289 28.198 30.460 30.812 33.515 34.057 33.757 34.938
 44.049 43.642 42.874 42.005 42.073 41.117 40.827 40.306 38.949 37.995 37.534 36.181 34.339 33.226 32.418 30.503 28.964 27.500 24.008 22.261 19.243 17.909 15.465 13.959 13.318 12.390 14.513 13.915 12.493 15.114 13.938 14.087 17.425 18.666 17.983 19.840 17.527 19.053 18.067 18.162 17.545 20.432 20.606 23.918 24.149 27.883 27.555 24.319 23.062 20.082 20.857 19.181 21.266 21.497 23.783 25.343 27.043 27.501 28.690 28.354 28.590 26.437 24.116 22.527 22.714 21.638 23.094 21.868 23.370 21.867 19.742 18.504 18.342 16.911 19.983 19.813 20.361 19.113 22.690 22.821 19.850 21.581 25.006 23.974 21.938 23.004 26.663 28.025 26.381 27.786 31.221 30.987 29.955 32.999 35.089 34.139 31.453 28.227 24.964 21.137 18.220 14.670 11.355  9.440  6.748  3.859  0.000  3.840  5.778  7.913  8.171  9.621 11.387 12.946 13.994 15.149 15.107 16.926 19.567 22.138 24.809 26.851 29.281 31.152 30.609 31.129 30.978 29.110 26.790 24.325 22.757 19.205 19.381 17.283 18.588 19.467 21.926 23.337 24.085 26.036 27.958 29.041 29.996 32.694 33.934 34.233 35.963 38.279 39.166 39.997 42.382 41.621 41.461 37.948 35.742 31.942 29.967 26.308 24.063 20.631 19.306 16.506 16.311 15.529 17.189 19.561 20.783 20.823 20.952 22.641 21.035 24.200 26.764 28.936 29.706 27.829 26.472 24.616 23.928 25.646 24.984 26.154 28.218 28.456 31.367 32.693 34.873 38.245 39.301 36.874 35.721 32.324 31.866 30.162 31.086 29.016 31.183 31.361 29.055 30.118 29.042 29.923 32.351 31.575 34.180 32.587 29.555 28.712 28.554 25.089 23.779 25.357 23.902 20.338 21.247 22.741 19.751 17.577 20.348 20.428 16.726 17.051 20.159 18.751 16.046 18.797 21.002 18.956 16.573 14.266 11.083  9.683  6.378  9.055 11.026 11.866 13.629 16.808 18.876 22.270 25.434 28.878 31.854 35.505 38.099 41.776 43.218 45.357 47.215 50.351 51.667 48.925 48.255 47.150 44.641 41.341 38.168 34.679 31.319 27.689 24.240 20.945 17.675 14.638 10.970  9.512  7.604  4.761  7.165  7.201  9.610 12.059 13.913 15.047 13.097 13.330 15.016 15.688 15.358 14.373 16.057 17.166 17.988 14.721 13.100 16.248 16.067 12.559 14.047 17.290 16.080 14.015 17.039 19.461 17.979 18.401 21.957 22.821 21.771 23.650 26.681 26.723 27.002 29.731 31.272 31.807 32.816 30.872 27.994 26.983 25.209 26.113 24.160 21.037 21.024 18.349 20.813 23.854 23.068 22.575 25.752 28.015 25.858 25.012 28.260 31.461 31.767 28.325 26.075 22.413 19.734 16.232 14.116 12.015  9.496  9.528  9.813 13.557 13.532 15.264 12.957 10.504 13.597 13.466 10.002 11.190 14.492 13.248 11.586 14.964 16.947 15.559 16.432 19.798 20.492 20.043 22.517 24.715 26.243 28.676 28.761 31.541 33.784 33.967 36.574 37.069 36.711 37.806
 44.929 44.509 43.729 42.846 42.901 41.950 41.636 41.087 39.761 38.825 38.380 37.054 35.251 34.146 33.371 31.460 29.860 28.619 25.207 22.986 19.915 17.887 15.035 12.687 11.387  9.553 11.156 10.504  8.875 11.676 11.108 11.299 14.287 15.836 15.668 17.273 15.245 16.868 15.954 16.758 16.159 18.864 19.084 22.418 22.669 26.477 26.563 23.532 22.390 19.375 20.214 18.639 20.603 21.402 23.591 24.936 26.390 26.722 28.028 27.691 28.180 26.212 23.852 22.678 22.690 21.843 23.131 21.964 23.326 21.246 18.722 16.844 16.135 14.111 16.993 17.240 17.730 16.901 20.660 20.897 18.371 20.338 23.711 22.950 21.434 22.586 26.038 27.760 26.539 27.742 31.162 31.394 30.445 33.213 35.532 34.915 32.469 29.463 26.077 22.377 19.105 15.923 12.270 11.130  8.505  6.256  3.840  0.000  3.877  5.953  7.943  8.972  9.448 11.585 13.413 14.132 13.161 14.601 17.559 19.814 22.526 24.341 26.869 28.717 28.165 28.774 28.743 26.838 24.524 21.838 20.009 16.500 17.296 15.719 17.670 18.922 20.866 22.100 23.425 25.415 26.864 28.087 29.493 32.023 32.949 33.501 35.516 37.553 38.309 39.476 41.878 41.443 41.426 38.037 35.967 32.196 30.536 26.930 25.100 21.754 21.034 18.645 19.080 18.610 20.618 22.958 23.858 23.505 23.198 24.403 22.298 25.163 27.926 29.777 30.785 29.014 27.559 26.079 25.705 27.744 27.454 28.631 30.945 31.225 34.213 35.518 37.463 40.878 41.715 39.222 38.187 34.870 34.331 32.696 33.497 31.376 33.510 33.390 30.863 31.565 30.151 30.593 32.758 31.547 33.836 31.869 28.671 27.613 27.888 24.567 22.853 24.729 23.808 20.073 20.707 22.761 20.182 17.629 20.457 21.229 17.714 17.570 21.004 20.243 17.432 19.885 22.547 20.982 18.446 16.299 12.970 11.448  8.926 12.242 13.905 14.470 15.428 18.424 19.836 23.257 26.062 29.672 32.368 36.114 38.489 42.163 43.597 45.570 47.547 50.688 52.179 49.522 48.904 47.869 45.453 42.129 38.993 35.609 32.184 28.666 25.052 22.076 18.486 16.027 12.340 11.956 10.840  8.435 10.491 10.419 13.253 15.502 17.015 17.883 15.809 16.328 18.023 18.575 18.141 17.469 19.326 20.684 21.605 18.319 16.839 20.054 19.839 16.320 17.782 20.990 19.590 17.344 20.370 22.752 20.904 21.182 24.886 25.557 24.093 26.020 29.168 28.883 28.874 31.814 33.430 34.296 35.505 33.764 30.938 30.102 28.203 29.325 27.584 24.410 24.171 21.283 23.677 26.720 25.588 24.850 28.174 30.097 27.647 27.027 30.297 33.296 33.216 29.700 27.115 23.585 20.570 17.229 14.415 12.531  9.156  8.703  7.963 11.470 11.597 14.072 12.149 10.319 13.689 14.600 11.498 11.743 15.464 15.119 13.172 15.971 18.589 17.651 17.894 21.195 22.487 21.943 23.935 26.003 27.055 29.298 29.000 31.529 33.652 33.560 36.042 36.509 36.110 37.142
 41.996 41.508 40.664 39.699 39.715 38.747 38.380 37.815 36.528 35.581 35.101 33.804 32.030 30.912 30.143 28.266 26.669 25.585 22.177 19.677 16.500 14.213 11.223  8.861  7.781  6.699  9.333  9.778  9.534 13.062 13.049 12.220 14.935 17.245 16.904 17.735 15.237 16.012 14.282 14.739 13.403 15.750 15.561 18.773 18.903 22.703 22.768 19.688 18.669 15.820 17.039 15.963 18.392 19.569 22.075 23.626 24.992 25.035 26.103 25.455 25.911 24.018 21.322 19.941 19.508 18.434 19.470 18.236 19.580 17.422 14.863 13.118 12.674 11.181 14.285 14.200 15.141 14.496 18.121 17.842 15.212 17.551 20.691 19.586 18.221 19.793 23.202 24.713 23.761 25.260 28.488 28.779 28.207 30.982 33.132 32.798 30.283 27.508 23.926 20.334 16.807 13.788  9.990  8.956  6.499  5.868  5.778  3.877  0.000  3.851  6.277  8.640  8.543  9.513 11.982 13.553 12.577 14.701 17.905 20.368 23.059 24.538 27.005 28.524 27.744 28.041 27.735 25.614 23.273 20.849 18.650 15.461 16.265 14.237 15.805 17.712 19.862 20.469 21.689 24.144 25.453 26.215 27.755 30.526 31.163 31.410 33.635 35.785 36.220 37.311 39.943 39.619 39.912 36.647 34.898 31.219 29.892 26.489 24.985 21.984 21.551 19.534 19.904 19.997 22.028 23.875 24.982 24.417 24.423 25.487 23.495 26.106 29.149 31.193 32.515 31.011 29.756 28.249 27.541 29.434 28.892 29.616 31.697 31.527 34.264 35.179 36.935 40.278 40.870 38.166 36.975 33.742 33.423 32.175 33.298 31.539 34.009 34.076 31.312 31.810 30.101 30.620 32.471 31.144 33.287 31.321 27.948 27.314 27.893 24.436 23.071 25.402 24.380 20.700 21.896 24.148 21.467 19.333 22.550 23.281 19.866 20.230 23.738 22.874 20.391 23.108 25.621 23.943 21.654 19.221 15.918 13.824 11.256 14.235 15.296 14.935 15.727 18.126 19.351 22.410 25.004 28.499 30.971 34.745 36.873 40.462 41.637 43.507 45.348 48.477 50.070 47.484 47.046 46.136 43.698 40.486 37.215 33.986 30.414 27.076 23.346 20.656 17.049 14.888 11.627 11.545 11.451  9.135 10.187 11.004 14.168 15.548 17.069 18.324 16.723 17.549 19.523 20.409 20.358 19.695 21.589 22.571 23.428 20.187 18.313 21.087 20.755 16.995 17.973 21.001 19.394 16.614 19.439 21.814 19.549 19.424 23.244 23.810 21.869 23.689 26.971 26.471 26.116 29.161 30.917 32.062 33.562 32.142 29.450 28.964 27.178 28.779 27.168 24.217 24.199 20.952 22.820 26.115 25.052 23.751 26.921 28.710 25.935 25.117 28.223 31.034 30.732 27.256 24.422 20.928 17.638 14.294 11.156  9.161  5.507  5.252  5.561  9.245 10.544 13.314 12.359  9.883 12.513 13.695 10.530  9.615 13.320 13.366 10.797 13.044 16.086 15.310 14.937 18.187 19.888 19.223 20.816 22.810 23.602 25.817 25.468 27.925 30.120 30.089 32.559 33.052 32.696 33.785
 41.129 40.635 39.780 38.787 38.788 37.804 37.429 36.794 35.467 34.509 34.032 32.707 30.921 29.789 29.076 27.171 25.456 24.393 21.235 18.694 16.021 13.592 11.204  8.371  8.364  6.840  9.754 11.209 10.769 14.203 15.014 14.648 16.802 19.251 19.535 20.233 18.069 18.770 16.840 17.580 15.737 17.410 16.474 19.190 18.579 22.382 22.955 19.722 19.441 17.163 19.049 18.605 21.306 22.803 25.400 26.948 28.161 28.028 29.014 28.167 28.686 26.943 24.019 22.486 21.497 19.952 20.277 18.418 19.003 16.641 14.509 12.309 12.440 10.894 13.222 12.432 12.538 11.253 14.901 15.162 12.525 14.403 17.787 17.208 15.807 16.901 20.232 22.131 21.171 22.267 25.614 26.167 25.381 27.941 30.340 30.077 27.841 25.169 21.663 18.232 14.647 12.154  8.504  9.054  8.174  8.680  7.913  5.953  3.851  0.000  3.861  5.560  4.819  5.852  8.462  9.887  8.874 11.353 14.552 17.231 19.945 21.396 23.814 25.225 24.346 24.538 24.178 22.036 19.656 17.302 15.333 12.070 12.518 10.418 12.173 14.080 16.065 16.706 18.077 20.448 21.669 22.563 24.178 26.834 27.478 27.889 30.112 32.143 32.671 33.881 36.415 36.165 36.426 33.199 31.476 27.822 26.671 23.347 22.176 19.371 19.504 18.052 19.064 19.775 22.342 23.878 24.500 23.358 23.025 23.568 21.306 23.548 26.796 28.729 30.367 29.145 28.025 26.768 26.037 28.059 27.738 28.248 30.508 30.309 33.102 34.015 35.460 38.847 39.211 36.525 35.593 32.476 31.936 30.685 31.602 29.821 32.274 32.098 29.111 29.265 27.276 27.525 29.166 27.635 29.640 27.582 24.173 23.571 24.288 20.857 19.524 22.072 21.173 17.525 18.919 21.411 18.905 16.964 20.405 21.384 18.278 18.879 22.506 21.958 19.898 22.710 25.263 23.909 21.965 19.317 16.033 13.339 11.649 14.828 15.032 14.098 13.960 15.979 16.585 19.586 21.894 25.479 27.787 31.589 33.639 37.242 38.514 40.342 42.324 45.465 47.103 44.530 44.042 43.125 40.763 37.503 34.327 31.139 27.607 24.327 20.565 18.113 14.342 12.786  9.745 10.917 11.799 10.663 12.326 13.886 16.562 18.004 19.948 21.498 19.941 20.508 22.442 23.335 23.114 22.117 23.658 24.637 25.000 21.556 20.150 22.791 21.838 18.134 19.592 22.184 19.975 17.448 20.607 22.414 19.720 20.084 23.883 23.830 21.788 24.083 27.107 26.107 25.935 29.251 30.652 32.091 33.469 32.099 29.431 28.947 26.771 28.476 27.353 24.222 23.694 20.278 22.177 25.249 23.685 22.278 25.650 26.996 24.100 23.773 27.001 29.640 29.039 25.490 22.587 19.330 16.125 13.300 10.022  9.406  6.098  7.663  8.572 11.772 13.654 16.768 16.034 13.686 16.160 17.320 14.027 12.850 16.351 16.224 13.117 15.068 18.231 16.970 15.982 19.462 21.157 19.816 21.232 23.585 24.237 26.680 26.483 28.729 31.077 31.058 33.362 33.816 33.466 34.506
 39.258 38.759 37.895 36.883 36.886 35.878 35.516 34.855 33.459 32.470 31.965 30.579 28.727 27.566 26.847 24.894 23.151 21.835 18.712 16.645 14.354 12.685 11.234  9.412 10.705 10.193 13.450 14.981 14.449 17.762 18.279 18.068 20.469 22.739 22.835 23.732 21.393 22.020 19.928 20.141 18.042 19.622 18.300 20.726 19.711 23.383 23.745 20.195 20.205 18.285 20.471 20.267 23.267 24.452 27.228 28.991 30.353 30.226 31.052 30.075 30.388 28.548 25.497 23.459 22.288 20.205 20.263 17.925 18.185 16.432 15.097 13.570 14.665 13.867 16.031 14.473 14.248 12.085 15.275 15.683 12.456 13.623 17.191 16.552 14.371 15.032 18.635 20.303 18.778 19.904 23.378 23.529 22.515 25.313 27.608 27.021 24.652 21.771 18.353 14.782 11.404  8.693  5.228  6.513  7.113  8.629  8.171  7.943  6.277  3.861  0.000  3.836  5.525  5.247  6.220  8.511  9.094 12.181 14.837 17.990 20.618 22.310 24.553 25.914 24.994 25.000 24.452 22.371 20.006 18.057 16.644 13.442 12.754  9.843 10.567 11.958 14.659 15.537 16.157 18.490 20.295 21.046 22.124 24.967 25.996 26.160 28.047 30.372 31.093 31.959 34.441 33.856 33.961 30.603 28.759 25.061 23.684 20.327 18.939 16.190 16.159 14.823 15.755 16.898 19.590 20.728 21.301 19.999 19.905 20.505 18.570 20.836 24.111 26.361 28.036 26.951 26.058 24.600 23.470 25.243 24.666 24.893 26.998 26.625 29.346 30.198 31.622 35.010 35.392 32.728 31.823 28.693 28.106 26.847 27.816 26.133 28.708 28.699 25.700 25.953 24.054 24.638 26.407 25.226 27.521 25.853 22.599 22.338 22.631 18.995 18.241 20.624 19.135 15.685 17.647 19.698 16.803 15.484 19.105 19.535 16.471 17.794 21.208 20.265 18.678 21.841 23.987 22.441 20.939 17.989 14.912 11.762 10.327 12.939 12.365 10.769 10.527 12.316 13.205 16.167 18.746 22.250 24.791 28.554 30.801 34.436 35.760 37.755 39.688 42.846 44.334 41.667 41.104 40.115 37.678 34.398 31.195 27.894 24.391 20.978 17.277 14.553 10.866  8.979  5.972  7.486  9.218  9.166 10.991 13.421 15.414 16.690 19.131 21.124 19.821 20.078 21.983 23.028 22.853 21.460 22.589 23.265 23.158 19.687 18.491 20.750 19.307 15.688 17.372 19.510 16.910 14.615 17.984 19.341 16.499 17.328 21.019 20.629 18.810 21.446 24.204 23.110 23.335 26.677 27.769 29.137 30.281 28.793 26.099 25.513 23.158 24.858 23.953 20.776 20.093 16.601 18.480 21.474 19.848 18.449 21.866 23.235 20.449 20.208 23.546 26.291 25.866 22.291 19.648 16.325 13.486 10.751  8.188  8.330  6.382  9.289 11.291 14.724 16.643 19.385 18.446 15.606 17.822 18.237 14.605 13.801 16.881 15.967 12.615 14.833 17.551 15.541 14.598 18.344 19.501 17.706 19.470 22.234 23.284 26.091 26.402 28.789 31.361 31.643 33.985 34.448 34.151 35.236
 41.275 40.833 40.027 39.079 39.107 38.124 37.801 37.113 35.684 34.719 34.259 32.861 31.020 29.887 29.223 27.268 25.480 24.128 21.288 19.406 17.563 15.905 14.679 12.456 13.503 12.100 14.745 16.148 14.897 17.724 18.562 19.067 21.195 23.175 23.800 24.961 23.082 24.121 22.356 23.043 21.139 22.678 21.348 23.668 22.428 26.085 26.825 23.339 23.606 21.770 23.977 23.710 26.556 27.803 30.447 32.058 33.361 33.293 34.264 33.379 33.804 32.009 29.027 27.145 25.991 23.945 23.854 21.364 21.243 19.332 18.109 16.120 17.031 15.678 17.253 15.726 14.606 11.988 15.163 16.483 13.653 14.055 17.861 18.024 15.926 15.768 19.149 21.351 19.699 20.106 23.785 24.178 22.646 25.148 27.829 27.097 25.116 22.196 19.116 15.743 12.743 10.654  8.013  9.900 10.571 11.323  9.621  8.972  8.640  5.560  3.836  0.000  3.847  5.374  5.033  5.565  6.434  9.210 11.525 14.777 17.459 19.434 21.671 23.217 22.421 22.617 22.280 20.404 18.058 15.938 15.146 11.670 10.558  8.206  9.646 10.106 12.323 13.990 14.940 16.622 18.438 19.828 20.883 23.322 24.605 25.261 26.963 29.013 30.105 31.193 33.357 32.785 32.587 29.168 27.052 23.289 21.781 18.278 16.940 14.011 14.413 13.396 15.173 16.444 19.610 20.868 20.766 19.053 18.254 18.364 15.928 18.028 21.329 23.273 25.044 24.020 23.089 21.949 21.106 23.185 23.101 23.526 26.046 26.065 29.061 30.255 31.532 35.010 35.381 32.930 32.410 29.347 28.367 26.767 27.222 25.176 27.411 26.950 23.913 23.968 22.019 22.189 24.044 22.710 24.995 23.181 20.032 19.344 19.500 15.980 14.845 17.074 15.821 12.216 13.917 16.144 13.499 11.966 15.613 16.415 13.614 14.800 18.308 17.847 16.490 19.504 21.807 20.730 19.416 16.526 13.539 10.220  9.963 12.907 11.955 10.663  9.387 11.376 11.641 14.973 17.420 21.144 23.702 27.458 29.831 33.540 35.187 37.202 39.388 42.548 44.003 41.310 40.552 39.457 37.134 33.722 30.759 27.388 24.098 20.620 17.065 14.385 10.636  9.269  6.246  8.753 10.283 10.985 13.662 15.783 17.395 19.235 21.803 23.649 22.065 22.049 23.755 24.571 24.045 22.477 23.330 24.273 23.861 20.254 19.721 22.178 20.399 17.082 19.407 21.367 18.552 16.906 20.541 21.521 18.769 20.173 23.697 22.980 21.472 24.415 26.878 25.602 26.164 29.565 30.315 31.691 32.535 30.871 28.131 27.289 24.568 25.933 25.336 21.878 20.553 17.297 19.637 22.142 19.982 19.039 22.724 23.759 21.198 21.602 25.102 27.789 27.273 23.675 21.231 18.218 15.791 13.640 11.367 12.080 10.058 12.631 13.952 17.298 18.958 21.907 20.673 18.240 20.874 21.384 17.741 17.242 20.485 19.505 16.305 18.650 21.309 19.155 18.292 22.072 23.069 21.073 22.894 25.797 26.835 29.690 30.003 32.261 34.815 34.982 37.212 37.627 37.292 38.289
 41.779 41.314 40.493 39.523 39.528 38.558 38.197 37.496 36.135 35.189 34.742 33.405 31.641 30.524 29.894 27.995 26.184 25.140 22.407 20.001 18.079 15.707 14.121 11.151 11.788  9.779 12.027 13.910 12.958 15.822 17.356 17.684 19.246 21.565 22.561 23.297 21.645 22.513 20.685 21.827 19.831 21.007 19.591 21.774 20.478 24.139 25.308 22.083 22.510 20.760 23.050 22.984 25.737 27.445 30.015 31.474 32.549 32.331 33.329 32.400 33.016 31.411 28.400 26.856 25.521 23.693 23.426 21.064 20.824 18.324 16.739 14.109 14.604 12.846 13.936 12.587 11.213  8.955 12.472 13.915 11.685 12.476 16.147 16.602 15.274 15.380 18.405 20.962 19.968 20.248 23.769 24.721 23.479 25.622 28.452 28.208 26.474 23.937 20.733 17.652 14.321 12.757  9.915 11.947 12.206 12.928 11.387  9.448  8.543  4.819  5.525  3.847  0.000  3.859  5.696  5.623  4.093  6.923 10.019 12.934 15.694 17.230 19.604 20.998 20.076 20.275 19.997 17.946 15.527 13.107 11.783  8.257  8.047  6.369  8.980 10.406 11.742 12.821 14.642 16.542 17.579 18.987 20.713 22.994 23.739 24.612 26.750 28.476 29.281 30.754 33.013 32.873 32.958 29.765 27.955 24.332 23.347 20.098 19.377 16.798 17.748 17.064 18.991 20.249 23.381 24.690 24.590 22.787 21.819 21.607 18.881 20.570 23.972 25.572 27.553 26.657 25.653 24.845 24.287 26.539 26.676 27.083 29.667 29.631 32.566 33.625 34.700 38.138 38.281 35.736 35.230 32.284 31.367 29.975 30.447 28.500 30.737 30.107 26.927 26.626 24.339 24.062 25.477 23.617 25.414 23.139 19.734 18.906 19.780 16.505 14.940 17.688 17.171 13.557 14.932 17.805 15.773 13.952 17.478 18.942 16.412 17.065 20.734 20.779 19.245 21.933 24.560 23.763 22.223 19.538 16.455 13.414 13.034 16.308 15.701 14.477 13.068 14.641 14.236 17.220 19.061 22.793 24.884 28.681 30.681 34.311 35.835 37.611 39.856 42.995 44.663 42.105 41.477 40.508 38.295 34.941 32.003 28.857 25.507 22.313 18.659 16.571 12.747 12.191  9.667 12.226 13.729 13.749 16.059 17.886 20.056 21.767 24.023 25.685 24.032 24.308 26.107 26.890 26.394 25.112 26.272 27.363 27.236 23.642 22.887 25.485 23.951 20.499 22.545 24.702 21.990 19.993 23.452 24.632 21.695 22.692 26.335 25.642 23.701 26.481 29.120 27.634 27.779 31.300 32.230 33.902 35.028 33.631 30.986 30.395 27.758 29.376 28.810 25.458 24.231 20.860 22.936 25.533 23.311 22.039 25.646 26.404 23.542 23.977 27.335 29.751 28.835 25.258 22.438 19.632 16.820 14.865 11.906 12.698 10.124 12.265 13.059 15.853 17.826 21.174 20.412 18.345 20.932 22.104 18.739 17.615 21.029 20.740 17.444 19.262 22.385 20.736 19.408 22.992 24.556 22.640 23.933 26.590 27.130 29.736 29.666 31.652 34.074 34.000 36.089 36.480 36.118 37.058
 38.546 38.013 37.124 36.060 36.027 35.029 34.616 33.875 32.523 31.557 31.062 29.726 27.972 26.833 26.217 24.338 22.499 21.549 18.935 16.429 14.789 12.463 11.511  9.008 10.806  9.974 12.949 15.497 15.378 18.616 20.117 19.855 21.446 24.126 24.814 25.175 23.145 23.441 21.076 21.754 19.197 19.894 17.898 19.642 17.901 21.427 22.581 19.211 20.057 18.810 21.552 22.050 25.163 26.987 29.777 31.428 32.477 32.056 32.795 31.593 32.098 30.560 27.312 25.459 23.679 21.449 20.706 18.005 17.374 15.012 13.952 11.689 13.095 12.311 13.293 11.029  9.833  7.067 10.173 11.146  8.346  9.125 12.816 12.983 11.450 11.740 14.901 17.253 16.347 16.922 20.333 21.256 20.331 22.565 25.205 25.169 23.338 21.007 17.631 14.710 11.179 10.123  7.691 10.470 11.644 13.461 12.946 11.585  9.513  5.852  5.247  5.374  3.859  0.000  3.857  6.041  5.821  9.385 12.080 15.161 17.642 18.835 20.981 21.952 20.780 20.516 19.822 17.531 15.118 13.363 11.862  9.106  8.226  5.134  6.392  8.846 10.844 11.008 12.335 14.922 16.034 16.741 18.429 21.120 21.673 22.060 24.330 26.333 26.842 28.088 30.607 30.454 30.831 27.725 26.246 22.728 22.065 19.098 18.699 16.628 17.760 17.470 19.167 20.922 23.965 24.756 24.863 22.922 22.392 22.144 19.788 21.220 24.793 26.695 28.900 28.274 27.531 26.573 25.585 27.540 27.316 27.222 29.469 28.950 31.574 32.224 33.097 36.433 36.339 33.608 32.967 30.136 29.423 28.434 29.242 27.721 30.302 29.948 26.598 26.150 23.631 23.595 24.689 22.873 24.605 22.536 19.026 18.923 19.951 16.507 15.735 18.803 17.908 14.643 16.789 19.475 17.236 16.153 19.873 20.951 18.530 19.786 23.303 23.011 21.794 24.754 27.084 26.039 24.732 21.811 18.825 15.513 14.879 17.674 16.609 14.570 13.096 13.815 13.241 15.637 17.251 20.785 22.677 26.490 28.282 31.836 33.095 34.829 36.919 40.065 41.788 39.262 38.796 37.932 35.661 32.417 29.318 26.305 22.797 19.780 16.012 14.272 10.518 10.514  8.924 11.768 14.141 14.404 16.050 18.490 20.627 21.716 24.056 26.053 24.778 25.159 27.102 28.140 27.916 26.571 27.688 28.435 28.188 24.678 23.665 25.825 24.137 20.623 22.312 24.145 21.234 18.982 22.222 23.174 19.895 20.716 24.294 23.338 21.065 23.863 26.432 24.662 24.639 28.256 29.145 31.070 32.358 31.243 28.752 28.460 25.892 27.922 27.567 24.467 23.417 19.797 21.305 24.032 21.886 20.062 23.467 24.037 20.883 21.211 24.407 26.616 25.486 21.946 18.936 16.245 13.327 11.744  8.829 10.486  8.817 11.753 13.490 16.111 18.693 21.943 21.638 19.130 21.137 22.169 18.804 17.202 20.217 19.927 16.297 17.595 20.725 18.966 17.092 20.583 22.246 20.012 20.967 23.701 24.104 26.806 26.914 28.816 31.374 31.478 33.523 33.929 33.632 34.625
 38.152 37.654 36.801 35.770 35.762 34.772 34.401 33.628 32.202 31.240 30.746 29.350 27.558 26.424 25.834 23.924 22.074 20.859 18.484 16.619 15.606 14.100 13.949 12.164 14.340 13.673 16.641 18.937 18.379 21.408 22.706 22.825 24.615 27.016 27.720 28.407 26.395 26.892 24.609 25.105 22.566 23.361 21.264 22.855 20.865 24.222 25.274 21.738 22.790 21.743 24.570 25.070 28.281 29.836 32.683 34.423 35.591 35.242 35.956 34.742 35.132 33.507 30.238 28.099 26.303 23.760 22.867 19.830 18.845 17.064 16.689 14.910 16.730 16.141 16.999 14.491 12.845  9.441 11.718 13.263 10.336  9.747 13.573 14.117 11.846 11.049 14.313 16.693 15.073 15.198 18.883 19.510 18.005 20.323 23.097 22.631 20.896 18.329 15.258 12.367  9.379  8.758  7.449 10.843 12.841 14.782 13.994 13.413 11.982  8.462  6.220  5.033  5.696  3.857  0.000  3.875  6.169  9.744 11.495 14.956 17.280 18.830 20.760 21.788 20.682 20.345 19.593 17.540 15.226 13.879 13.380 10.711  8.453  4.942  4.828  5.796  8.615  9.613 10.142 12.311 14.169 15.103 16.139 18.822 19.973 20.377 22.164 24.337 25.276 26.277 28.563 28.058 28.100 24.801 23.032 19.394 18.441 15.351 14.860 12.884 14.263 14.451 16.500 18.716 22.000 22.456 22.175 19.873 19.217 18.694 16.434 17.671 21.293 23.331 25.640 25.219 24.704 23.750 22.539 24.370 24.157 23.851 26.135 25.631 28.296 29.045 29.791 33.165 33.065 30.467 30.069 27.280 26.308 25.154 25.734 24.148 26.670 26.237 22.833 22.323 19.803 19.861 21.096 19.531 21.571 19.836 16.534 16.606 17.110 13.471 13.220 16.068 14.674 11.633 14.307 16.614 14.207 13.776 17.560 18.295 16.183 17.987 21.245 20.852 20.194 23.290 25.298 24.327 23.491 20.439 17.778 14.236 14.299 16.648 14.834 12.397 10.196 10.406  9.454 11.929 13.692 17.330 19.483 23.292 25.372 29.024 30.527 32.456 34.642 37.814 39.369 36.725 36.073 35.073 32.781 29.427 26.421 23.236 19.857 16.643 12.981 11.037  7.272  7.719  6.838 10.417 13.253 14.529 16.538 19.323 20.812 22.009 24.708 26.920 25.701 25.752 27.568 28.604 28.267 26.587 27.278 27.905 27.176 23.662 23.108 25.018 22.836 19.628 21.717 23.067 19.805 18.121 21.554 21.926 18.637 20.120 23.443 22.041 20.173 23.376 25.519 23.599 24.124 27.738 28.164 30.000 30.906 29.602 27.090 26.584 23.689 25.533 25.556 22.336 20.829 17.326 18.975 21.310 18.807 17.208 20.773 21.125 18.199 19.021 22.386 24.640 23.632 20.074 17.475 14.963 12.772 11.726  9.884 12.126 11.236 14.570 16.594 19.533 21.910 24.984 24.321 21.631 23.722 24.262 20.664 19.531 22.367 21.475 17.853 19.469 22.168 19.824 18.148 21.788 22.886 20.263 21.557 24.645 25.412 28.397 28.922 30.901 33.597 33.886 35.921 36.311 36.041 37.024
 41.036 40.604 39.825 38.882 38.906 37.958 37.630 36.864 35.441 34.512 34.077 32.704 30.955 29.863 29.318 27.437 25.598 24.405 22.200 20.394 19.438 17.759 17.311 15.019 16.594 15.093 17.413 19.454 18.315 20.843 22.413 23.103 24.612 26.732 27.898 28.791 27.218 28.101 26.176 27.138 24.884 25.781 23.880 25.555 23.607 26.990 28.340 24.955 25.995 24.797 27.479 27.761 30.757 32.371 35.065 36.636 37.749 37.484 38.375 37.303 37.827 36.226 33.068 31.172 29.526 27.194 26.400 23.463 22.451 20.414 19.794 17.530 18.843 17.597 18.034 15.896 13.575 10.171 12.471 14.874 12.683 11.718 15.485 16.762 14.930 13.645 16.404 19.271 17.760 17.170 20.887 21.838 19.919 21.790 24.929 24.393 23.105 20.594 17.939 15.333 12.803 12.334 10.993 14.052 15.545 16.775 15.149 14.132 13.553  9.887  8.511  5.565  5.623  6.041  3.875  0.000  3.856  6.716  7.910 11.467 13.880 15.723 17.693 18.969 18.019 17.970 17.539 15.750 13.453 11.755 11.980  9.045  6.398  4.424  6.114  5.564  6.910  9.119 10.471 11.604 13.194 15.061 16.248 18.280 19.604 20.705 22.353 24.062 25.373 26.738 28.643 28.264 27.995 24.698 22.652 18.998 17.965 14.767 14.431 12.300 14.155 14.579 17.286 19.347 22.902 23.630 22.819 20.294 18.912 17.900 15.046 16.007 19.594 21.144 23.537 23.158 22.549 22.025 21.264 23.442 23.801 23.815 26.520 26.487 29.423 30.543 31.206 34.637 34.571 32.217 32.161 29.437 28.134 26.631 26.682 24.700 26.785 25.843 22.474 21.744 19.198 18.636 19.920 18.036 19.946 17.862 14.621 13.959 14.475 11.034  9.978 12.841 12.031  8.719 10.938 13.694 11.854 11.081 14.736 16.076 14.376 15.781 19.078 19.310 18.781 21.547 23.764 23.306 22.542 19.706 17.172 13.792 14.640 17.291 15.521 13.684 10.951 11.508  9.933 12.705 14.149 17.947 20.006 23.738 25.881 29.562 31.394 33.279 35.727 38.866 40.409 37.785 36.947 35.858 33.729 30.274 27.581 24.399 21.329 18.171 14.835 13.070  9.622 10.267  9.062 12.638 14.897 16.274 18.870 21.247 22.650 24.357 27.048 29.036 27.518 27.429 29.097 29.906 29.280 27.564 28.149 29.072 28.251 24.656 24.546 26.747 24.489 21.474 23.987 25.413 22.168 20.874 24.494 24.817 21.737 23.493 26.770 25.337 23.729 27.017 29.056 27.145 27.843 31.440 31.720 33.492 34.194 32.723 30.158 29.420 26.327 27.807 27.936 24.497 22.563 19.370 21.462 23.404 20.558 19.493 23.205 23.343 20.723 21.992 25.418 27.626 26.585 23.083 20.690 18.441 16.503 15.570 13.645 15.598 14.119 17.016 18.380 21.270 23.342 26.592 25.681 23.387 25.890 26.615 23.019 22.120 25.245 24.412 20.945 22.792 25.561 23.272 21.805 25.486 26.568 24.021 25.399 28.465 29.194 32.114 32.496 34.390 36.996 37.109 39.068 39.418 39.097 39.995
 42.648 42.213 41.431 40.495 40.508 39.570 39.221 38.480 37.122 36.205 35.787 34.470 32.767 31.683 31.130 29.281 27.444 26.479 24.155 21.859 20.510 18.190 17.110 14.153 15.030 12.878 14.594 16.684 15.564 17.930 19.944 20.635 21.717 23.944 25.415 26.094 24.802 25.717 23.950 25.356 23.268 24.081 22.381 24.146 22.413 25.869 27.486 24.370 25.277 23.903 26.423 26.618 29.383 31.271 33.815 35.201 36.155 35.857 36.851 35.861 36.559 35.076 32.012 30.505 28.934 26.969 26.306 23.682 22.881 20.304 19.107 16.270 16.920 15.113 15.240 13.607 11.131  8.332 11.232 13.708 12.163 11.928 15.525 16.904 15.838 15.124 17.621 20.701 19.817 19.334 22.860 24.223 22.659 24.302 27.481 27.335 26.119 23.828 20.978 18.377 15.428 14.741 12.664 15.328 16.072 16.894 15.107 13.161 12.577  8.874  9.094  6.434  4.093  5.821  6.169  3.856  0.000  3.838  6.528  9.606 12.325 13.846 16.144 17.461 16.475 16.656 16.468 14.533 12.109  9.642  9.190  5.719  4.482  4.223  7.712  8.465  8.596 10.088 12.500 13.799 14.444 16.394 18.303 20.107 20.855 22.218 24.302 25.648 26.669 28.435 30.421 30.457 30.421 27.338 25.522 22.017 21.313 18.280 18.142 15.973 17.715 17.782 20.351 21.985 25.426 26.528 25.891 23.603 22.134 21.226 18.153 19.169 22.640 23.842 26.147 25.605 24.735 24.398 24.036 26.435 26.975 27.267 30.065 30.145 33.125 34.258 34.981 38.407 38.328 35.915 35.765 33.023 31.829 30.383 30.486 28.461 30.479 29.450 26.137 25.370 22.796 21.941 23.021 20.764 22.231 19.669 16.257 15.161 16.355 13.371 11.495 14.549 14.612 11.222 12.480 15.763 14.424 12.843 16.231 18.179 16.360 16.976 20.523 21.132 20.088 22.538 25.170 24.871 23.674 21.075 18.281 15.209 15.701 18.876 17.778 16.408 14.140 15.142 13.755 16.462 17.659 21.401 23.151 26.871 28.731 32.324 34.039 35.713 38.181 41.286 43.000 40.499 39.771 38.784 36.741 33.352 30.674 27.658 24.538 21.564 18.145 16.593 13.024 13.464 11.690 14.879 16.675 17.267 19.796 21.722 23.644 25.460 27.848 29.553 27.855 27.997 29.715 30.425 29.773 28.350 29.282 30.434 30.009 26.379 26.030 28.563 26.693 23.462 25.797 27.655 24.669 23.016 26.571 27.338 24.272 25.611 29.101 27.977 26.088 29.125 31.475 29.636 29.948 33.577 34.177 36.042 37.009 35.650 33.079 32.451 29.533 31.097 30.960 27.530 25.835 22.577 24.673 26.859 24.176 23.000 26.671 26.896 24.099 25.129 28.478 30.628 29.421 25.913 23.195 20.880 18.446 17.221 14.579 16.080 13.879 16.158 16.859 19.350 21.394 24.882 24.181 22.303 24.920 26.168 22.804 21.628 24.996 24.698 21.307 22.966 26.093 24.293 22.724 26.287 27.820 25.573 26.691 29.474 29.869 32.519 32.491 34.243 36.676 36.536 38.434 38.772 38.406 39.258
 45.773 45.380 44.640 43.758 43.781 42.866 42.536 41.819 40.475 39.555 39.183 37.913 36.230 35.151 34.639 32.817 30.955 30.030 27.775 25.464 24.082 21.625 20.306 17.088 17.401 14.671 15.542 17.236 15.630 17.302 19.630 20.829 21.489 23.403 25.350 26.145 25.355 26.596 25.229 27.067 25.306 26.183 24.740 26.564 24.974 28.394 30.221 27.303 28.134 26.627 28.944 28.939 31.434 33.384 35.726 36.907 37.771 37.544 38.698 37.871 38.705 37.276 34.366 33.137 31.727 30.008 29.466 26.999 26.250 23.487 22.062 18.941 19.069 16.738 16.479 15.439 12.692 10.516 13.165 15.993 15.094 14.795 18.126 19.868 19.149 18.291 20.434 23.741 23.005 22.173 25.629 27.219 25.489 26.819 30.183 30.053 29.113 26.890 24.242 21.765 18.977 18.297 16.163 18.586 18.937 19.213 16.926 14.601 14.701 11.353 12.181  9.210  6.923  9.385  9.744  6.716  3.838  0.000  3.870  6.254  9.190 10.959 13.523 15.231 14.448 15.132 15.495 13.958 11.732  8.706  8.882  5.500  5.297  7.234 10.818 10.998  9.994 11.858 14.717 15.307 15.463 17.969 20.045 21.270 21.967 23.848 25.876 26.767 27.964 30.053 31.749 31.971 31.764 28.789 26.868 23.481 22.808 19.854 19.835 17.650 19.524 19.614 22.445 23.818 27.321 28.683 27.765 25.456 23.534 22.379 18.978 19.790 23.027 23.707 25.950 25.394 24.352 24.420 24.566 27.191 28.181 28.786 31.852 32.283 35.432 36.815 37.515 40.965 40.927 38.676 38.717 36.002 34.631 32.971 32.750 30.469 32.145 30.770 27.575 26.687 24.178 22.865 23.905 21.411 22.595 19.720 16.514 14.687 16.052 13.687 10.949 13.741 14.671 11.427 11.615 15.227 14.641 12.592 15.449 18.004 16.553 16.506 19.996 21.196 20.103 22.088 24.951 25.110 23.853 21.598 18.960 16.295 17.190 20.542 19.692 18.837 16.496 17.731 16.173 18.921 19.890 23.604 25.210 28.801 30.621 34.164 36.061 37.645 40.273 43.324 45.055 42.611 41.780 40.765 38.864 35.450 33.007 30.054 27.154 24.274 21.066 19.621 16.218 16.670 14.741 17.763 19.101 19.574 22.377 23.892 25.818 27.966 30.249 31.712 29.790 29.907 31.501 31.982 31.112 29.758 30.699 32.112 31.732 28.098 28.000 30.770 28.973 25.870 28.401 30.383 27.496 26.025 29.654 30.478 27.559 28.982 32.477 31.406 29.629 32.671 35.020 33.216 33.566 37.184 37.766 39.596 40.492 39.044 36.435 35.665 32.676 34.022 33.880 30.335 28.454 25.403 27.744 29.744 26.928 26.051 29.783 29.925 27.290 28.508 31.880 34.006 32.776 29.307 26.659 24.448 22.082 20.855 18.140 19.403 16.868 18.671 18.742 21.003 22.696 26.260 25.421 24.010 26.893 28.355 25.116 24.089 27.630 27.470 24.257 26.019 29.206 27.538 26.112 29.660 31.243 29.112 30.252 32.965 33.293 35.838 35.640 37.307 39.618 39.298 41.118 41.407 40.998 41.773
 47.061 46.696 46.000 45.147 45.189 44.299 43.984 43.235 41.880 40.976 40.619 39.346 37.703 36.642 36.179 34.390 32.537 31.536 29.532 27.486 26.455 24.240 23.261 20.226 20.775 18.147 18.977 20.593 18.813 20.153 22.463 23.944 24.518 26.201 28.311 29.234 28.609 29.952 28.654 30.505 28.728 29.552 27.995 29.661 27.862 31.162 33.098 30.155 31.188 29.837 32.254 32.311 34.842 36.746 39.079 40.259 41.125 40.923 42.075 41.227 42.066 40.646 37.719 36.407 34.932 33.071 32.375 29.723 28.706 26.096 24.981 21.958 22.294 20.080 19.565 18.353 15.286 12.882 14.839 18.072 17.350 16.380 19.568 21.723 20.909 19.475 21.310 24.767 23.875 22.532 25.969 27.623 25.538 26.563 30.102 29.836 29.245 27.101 24.846 22.673 20.332 20.030 18.386 21.040 21.705 22.016 19.567 17.559 17.905 14.552 14.837 11.525 10.019 12.080 11.495  7.910  6.528  3.870  0.000  3.858  6.681  9.053 11.369 13.315 12.680 13.515 14.158 13.194 11.190  8.604 10.157  7.759  6.597  8.938 11.944 11.107  9.300 11.818 14.556 14.282 14.397 17.407 19.233 19.940 20.914 23.169 24.864 25.477 27.032 29.202 30.532 30.720 30.228 27.292 25.208 21.945 21.276 18.492 18.740 16.854 19.132 19.709 22.915 24.472 28.127 29.340 27.992 25.397 23.094 21.452 17.894 18.158 21.258 21.565 23.946 23.689 22.801 23.243 23.564 26.240 27.560 28.133 31.347 31.956 35.150 36.674 37.168 40.581 40.474 38.421 38.753 36.187 34.580 32.784 32.201 29.803 31.192 29.493 26.331 25.185 22.648 20.921 21.852 19.238 20.272 17.331 14.429 12.193 13.446 11.544  8.371 11.004 12.496  9.691  9.432 13.178 13.289 11.557 14.016 16.824 16.055 16.010 19.191 20.771 20.159 21.922 24.641 25.181 24.308 22.181 19.940 17.361 18.876 21.971 20.770 19.921 17.140 18.055 16.023 18.549 19.156 22.752 24.222 27.633 29.481 32.979 35.112 36.695 39.487 42.496 44.157 41.713 40.706 39.631 37.849 34.412 32.251 29.352 26.762 24.015 21.163 19.957 16.946 17.790 16.295 19.496 20.911 21.853 24.851 26.458 28.054 30.314 32.752 34.282 32.344 32.309 33.794 34.169 33.157 31.617 32.305 33.748 33.075 29.468 29.751 32.425 30.361 27.522 30.307 32.023 28.983 27.884 31.590 32.084 29.200 30.957 34.289 32.951 31.382 34.619 36.709 34.767 35.376 39.000 39.292 41.126 41.789 40.266 37.678 36.787 33.600 34.764 34.916 31.315 29.075 26.249 28.677 30.286 27.193 26.578 30.315 30.158 27.763 29.392 32.765 34.780 33.516 30.133 27.743 25.823 23.859 22.995 20.638 22.208 19.940 21.951 22.136 24.458 26.084 29.604 28.626 27.221 30.161 31.472 28.146 27.279 30.774 30.405 27.170 29.017 32.078 30.177 28.768 32.369 33.754 31.417 32.624 35.489 35.902 38.555 38.510 40.146 42.511 42.238 43.987 44.233 43.834 44.589
 49.783 49.451 48.799 47.982 48.048 47.204 46.879 46.123 44.811 43.920 43.561 42.327 40.748 39.688 39.229 37.503 35.666 34.742 32.802 30.640 29.572 27.162 26.005 22.768 22.950 20.024 20.231 21.643 19.736 20.503 23.106 24.826 24.928 26.413 28.901 29.761 29.556 31.029 29.995 32.182 30.604 31.351 29.942 31.562 29.852 33.065 35.218 32.493 33.517 32.136 34.432 34.427 36.749 38.782 40.965 41.973 42.711 42.514 43.749 42.987 43.952 42.634 39.814 38.757 37.341 35.682 35.016 32.501 31.495 28.686 27.395 24.151 24.110 21.607 20.713 19.932 16.773 14.947 16.662 19.982 19.799 18.911 21.788 24.165 23.737 22.340 23.844 27.434 26.811 25.283 28.553 30.459 28.399 29.117 32.743 32.628 32.269 30.290 28.133 26.095 23.761 23.507 21.754 24.289 24.692 24.743 22.138 19.814 20.368 17.231 17.990 14.777 12.934 15.161 14.956 11.467  9.606  6.254  3.858  0.000  3.883  6.247  8.875 11.192 10.902 12.355 13.711 13.168 11.617  8.974 10.795  9.144  8.962 11.961 15.061 14.354 12.004 14.194 17.202 16.597 16.099 19.295 21.349 21.555 22.271 24.894 26.628 26.782 28.340 30.813 31.931 32.387 31.870 29.158 27.159 24.141 23.688 21.159 21.630 19.899 22.236 22.826 26.087 27.466 31.092 32.454 30.990 28.421 25.905 24.121 20.465 20.492 23.307 23.117 25.429 25.241 24.291 25.143 25.840 28.582 30.188 30.921 34.250 35.033 38.276 39.894 40.326 43.728 43.578 41.595 42.032 39.518 37.861 36.016 35.270 32.786 33.959 32.023 28.966 27.680 25.174 23.083 23.791 20.942 21.527 18.310 15.691 12.944 14.554 13.504 10.030 12.187 14.508 12.254 11.166 14.847 15.672 13.789 15.551 18.741 18.325 17.735 20.712 22.735 22.067 23.363 26.212 27.096 26.152 24.329 22.220 19.997 21.589 24.780 23.814 23.229 20.511 21.490 19.387 21.776 22.104 25.559 26.763 30.014 31.677 35.044 37.232 38.652 41.537 44.457 46.178 43.854 42.835 41.784 40.172 36.780 34.812 32.067 29.637 27.073 24.367 23.356 20.441 21.339 19.778 22.867 24.059 24.791 27.826 29.161 30.867 33.259 35.561 36.906 34.839 34.860 36.282 36.528 35.413 33.994 34.759 36.363 35.790 32.212 32.569 35.389 33.439 30.637 33.444 35.276 32.326 31.229 34.932 35.516 32.673 34.372 37.738 36.447 34.841 38.033 40.168 38.206 38.744 42.378 42.697 44.574 45.254 43.744 41.158 40.277 37.083 38.187 38.329 34.702 32.416 29.677 32.161 33.708 30.572 30.034 33.756 33.506 31.143 32.843 36.177 38.110 36.742 33.414 30.989 29.173 27.159 26.309 23.800 25.242 22.757 24.428 24.192 26.194 27.645 31.220 30.291 29.260 32.290 33.848 30.681 29.777 33.362 33.213 30.071 31.856 35.029 33.311 31.887 35.427 36.960 34.710 35.815 38.590 38.836 41.379 41.146 42.643 44.909 44.485 46.126 46.334 45.900 46.578
 50.967 50.668 50.061 49.290 49.383 48.579 48.279 47.519 46.195 45.308 44.977 43.757 42.189 41.153 40.756 39.078 37.238 36.405 34.638 32.549 31.677 29.312 28.306 25.130 25.375 22.509 22.589 24.014 22.156 22.707 25.388 27.165 27.067 28.467 31.092 31.892 31.843 33.304 32.308 34.554 32.967 33.582 32.106 33.559 31.737 34.806 37.095 34.461 35.630 34.390 36.730 36.814 39.120 41.211 43.363 44.313 45.007 44.789 46.013 45.259 46.238 44.964 42.154 41.126 39.638 37.955 37.163 34.599 33.427 30.637 29.484 26.257 26.255 23.822 22.672 21.871 18.603 16.875 18.108 21.538 21.633 20.476 23.077 25.694 25.404 23.788 24.955 28.615 28.086 26.269 29.381 31.437 29.297 29.700 33.397 33.345 33.270 31.483 29.550 27.779 25.655 25.669 24.137 26.772 27.285 27.389 24.809 22.526 23.059 19.945 20.618 17.459 15.694 17.642 17.280 13.880 12.325  9.190  6.681  3.883  0.000  3.856  6.312  8.872  9.177 11.002 12.678 12.773 11.847  9.942 12.261 11.369 11.039 14.119 16.877 15.971 13.221 15.247 18.178 17.144 16.290 19.616 21.633 21.388 22.047 24.934 26.538 26.353 28.021 30.639 31.506 32.094 31.498 28.970 27.045 24.279 24.063 21.877 22.684 21.316 23.856 24.719 28.070 29.540 33.183 34.447 32.812 30.117 27.469 25.417 21.833 21.451 24.059 23.577 25.937 26.035 25.214 26.334 27.145 29.805 31.585 32.233 35.586 36.409 39.617 41.248 41.501 44.870 44.592 42.696 43.315 40.910 39.160 37.323 36.410 33.937 34.959 32.857 29.829 28.351 25.791 23.395 23.794 20.771 20.967 17.651 15.339 12.409 14.258 13.915 10.649 12.550 15.270 13.671 12.504 15.895 17.142 15.595 16.974 20.157 20.118 19.501 22.204 24.391 23.928 25.025 27.754 28.828 28.089 26.395 24.501 22.394 24.110 27.184 26.105 25.480 22.635 23.360 21.021 23.088 23.036 26.274 27.193 30.247 31.749 34.983 37.240 38.555 41.520 44.368 46.103 43.858 42.794 41.773 40.291 36.957 35.202 32.624 30.412 28.078 25.623 24.912 22.268 23.433 22.138 25.275 26.533 27.371 30.396 31.753 33.392 35.773 38.073 39.410 37.353 37.392 38.786 38.969 37.801 36.328 37.056 38.693 38.036 34.491 34.961 37.727 35.700 32.999 35.843 37.564 34.565 33.571 37.256 37.706 34.849 36.619 39.906 38.483 36.899 40.131 42.147 40.080 40.658 44.293 44.502 46.440 47.070 45.591 43.093 42.196 38.942 40.023 40.321 36.717 34.309 31.661 34.086 35.460 32.216 31.717 35.374 34.902 32.620 34.513 37.769 39.544 38.072 34.861 32.519 30.931 29.085 28.471 26.083 27.672 25.304 26.997 26.762 28.645 30.105 33.671 32.793 31.833 34.831 36.417 33.280 32.344 35.891 35.760 32.603 34.311 37.477 35.739 34.241 37.736 39.267 36.940 37.961 40.762 40.949 43.487 43.273 44.698 46.960 46.539 48.105 48.276 47.848 48.489
 51.065 50.768 50.169 49.410 49.506 48.739 48.429 47.631 46.353 45.520 45.196 44.009 42.549 41.574 41.199 39.587 37.797 37.168 35.531 33.274 32.496 29.956 28.987 25.762 25.965 23.149 22.988 24.651 23.145 23.673 26.643 28.185 27.738 29.334 32.076 32.542 32.592 33.831 32.757 35.122 33.446 33.749 32.168 33.355 31.441 34.309 36.842 34.438 35.780 34.743 37.146 37.435 39.708 42.022 44.154 45.048 45.589 45.238 46.409 45.581 46.636 45.515 42.690 41.794 40.154 38.528 37.560 35.045 33.728 30.794 29.661 26.340 26.245 23.870 22.258 21.530 18.169 16.862 17.637 21.058 21.695 20.546 22.721 25.540 25.697 24.159 24.917 28.652 28.527 26.622 29.465 31.830 29.926 30.024 33.713 34.002 34.118 32.633 30.693 29.142 26.950 27.208 25.692 28.422 28.947 29.214 26.851 24.341 24.538 21.396 22.310 19.434 17.230 18.835 18.830 15.723 13.846 10.959  9.053  6.247  3.856  0.000  3.870  6.061  6.648  8.754 10.722 10.986 10.716  9.234 11.556 11.605 11.749 15.106 17.804 17.348 14.320 15.598 18.779 17.887 16.335 19.448 21.834 21.369 21.496 24.506 26.353 25.832 27.225 30.105 30.975 31.926 31.590 29.358 27.801 25.304 25.552 23.691 24.856 23.761 26.444 27.421 30.725 32.305 35.941 37.126 35.583 32.838 30.304 28.204 24.696 24.150 26.804 26.266 28.730 29.001 28.307 29.507 30.224 32.818 34.523 34.992 38.256 38.901 41.998 43.451 43.548 46.863 46.390 44.411 45.012 42.707 41.047 39.418 38.609 36.312 37.447 35.350 32.223 30.571 27.834 25.333 25.309 22.037 21.723 18.226 15.988 13.342 15.807 15.766 12.895 15.029 17.788 16.349 15.441 18.837 20.089 18.645 20.094 23.278 23.213 22.628 25.367 27.544 27.021 28.114 30.868 31.898 31.098 29.347 27.337 25.164 26.676 29.828 28.766 27.950 25.100 25.621 23.133 24.919 24.529 27.603 28.134 31.098 32.241 35.313 37.422 38.527 41.500 44.291 46.164 44.052 43.124 42.199 40.823 37.598 35.900 33.565 31.377 29.318 26.894 26.533 23.933 25.356 24.209 27.436 28.868 29.550 32.385 33.785 35.632 37.858 40.077 41.407 39.397 39.575 41.058 41.295 40.204 38.813 39.676 41.304 40.742 37.175 37.471 40.224 38.245 35.421 38.112 39.866 36.840 35.647 39.256 39.744 36.745 38.340 41.655 40.187 38.386 41.545 43.594 41.387 41.779 45.451 45.698 47.810 48.575 47.273 44.857 44.160 40.945 42.227 42.573 39.046 36.723 33.942 36.167 37.626 34.384 33.631 37.203 36.567 34.118 36.003 39.144 40.711 38.996 35.869 33.388 31.995 30.072 29.644 27.150 28.841 26.502 28.103 27.805 29.345 30.986 34.639 34.069 33.198 36.038 37.851 34.834 33.605 37.107 37.234 34.008 35.427 38.731 37.170 35.426 38.786 40.539 38.196 38.936 41.640 41.553 43.983 43.628 44.844 47.059 46.569 47.990 48.140 47.720 48.302
 51.686 51.428 50.888 50.200 50.335 49.627 49.374 48.546 47.245 46.473 46.183 44.965 43.553 42.666 42.319 40.729 39.006 38.431 36.972 34.818 34.254 31.803 31.026 27.907 28.248 25.553 25.417 27.157 25.734 26.232 29.209 30.736 30.221 31.809 34.581 34.997 35.082 36.260 35.144 37.487 35.743 35.917 34.226 35.236 33.188 35.904 38.535 36.194 37.695 36.819 39.303 39.709 42.023 44.384 46.541 47.466 48.020 47.607 48.742 47.857 48.891 47.784 44.926 43.996 42.257 40.558 39.445 36.854 35.361 32.497 31.548 28.298 28.321 26.082 24.298 23.468 20.058 18.758 19.121 22.570 23.374 21.966 23.882 26.874 27.102 25.358 25.809 29.542 29.476 27.322 29.979 32.437 30.469 30.270 33.975 34.313 34.700 33.408 31.709 30.423 28.457 28.962 27.681 30.529 31.221 31.601 29.281 26.869 27.005 23.814 24.553 21.671 19.604 20.981 20.760 17.693 16.144 13.523 11.369  8.875  6.312  3.870  0.000  3.876  5.777  8.070 10.078 11.032 11.453 10.832 13.427 13.919 13.792 17.038 19.395 18.734 15.548 16.706 19.656 18.422 16.658 19.734 21.984 21.085 21.150 24.355 26.020 25.164 26.654 29.633 30.230 31.300 30.886 28.866 27.412 25.208 25.674 24.154 25.593 24.829 27.688 28.929 32.329 34.041 37.714 38.755 37.057 34.179 31.566 29.244 25.790 24.850 27.371 26.622 29.176 29.752 29.265 30.686 31.393 33.890 35.680 36.014 39.256 39.892 42.917 44.343 44.250 47.481 46.888 45.014 45.771 43.610 41.868 40.279 39.335 37.097 38.116 35.877 32.786 30.913 28.148 25.421 25.103 21.751 21.041 17.569 15.824 13.229 15.690 16.241 13.679 15.491 18.442 17.529 16.602 19.749 21.320 20.216 21.421 24.562 24.846 24.364 26.867 29.141 28.888 29.894 32.489 33.631 33.011 31.271 29.404 27.228 28.901 31.926 30.702 29.791 26.797 27.071 24.388 25.880 25.168 27.994 28.255 30.986 31.964 34.875 37.037 38.044 41.080 43.786 45.649 43.615 42.662 41.723 40.479 37.342 35.873 33.725 31.772 29.954 27.796 27.701 25.371 27.021 26.131 29.432 30.978 31.818 34.644 36.139 37.892 40.076 42.334 43.743 41.751 41.877 43.359 43.589 42.479 41.049 41.827 43.439 42.759 39.216 39.613 42.279 40.183 37.449 40.181 41.795 38.690 37.603 41.200 41.527 38.502 40.185 43.406 41.788 40.022 43.230 45.140 42.824 43.288 46.956 47.059 49.216 49.890 48.610 46.267 45.633 42.345 43.607 44.134 40.638 38.193 35.496 37.649 38.929 35.589 34.869 38.359 37.505 35.148 37.213 40.282 41.690 39.875 36.860 34.508 33.348 31.622 31.428 29.091 30.948 28.766 30.469 30.270 31.767 33.477 37.130 36.608 35.704 38.493 40.280 37.247 35.983 39.430 39.526 36.254 37.608 40.884 39.259 37.438 40.764 42.482 40.034 40.710 43.473 43.343 45.805 45.511 46.669 48.924 48.495 49.854 50.006 49.599 50.153
 51.001 50.746 50.225 49.557 49.690 49.004 48.747 47.919 46.650 45.908 45.637 44.458 43.115 42.279 41.986 40.476 38.811 38.435 37.173 34.979 34.632 32.167 31.594 28.576 29.089 26.606 26.524 28.563 27.470 28.143 31.237 32.517 31.894 33.701 36.437 36.607 36.619 37.549 36.244 38.540 36.609 36.485 34.586 35.284 33.042 35.526 38.338 36.149 37.891 37.291 39.918 40.580 42.971 45.480 47.689 48.625 49.088 48.567 49.609 48.621 49.654 48.639 45.710 44.770 42.829 41.060 39.709 37.067 35.351 32.485 31.727 28.527 28.685 26.688 24.563 23.554 20.052 18.915 18.711 22.140 23.340 21.772 23.253 26.439 26.964 25.167 25.205 28.943 29.165 26.875 29.244 31.925 30.120 29.609 33.275 33.876 34.488 33.492 31.892 30.892 29.008 29.826 28.725 31.734 32.607 33.250 31.152 28.717 28.524 25.225 25.914 23.217 20.998 21.952 21.788 18.969 17.461 15.231 13.315 11.192  8.872  6.061  3.876  0.000  3.872  6.081  7.961  9.325 10.544 10.709 13.361 14.667 14.517 17.771 19.856 19.407 16.070 16.667 19.613 18.421 16.225 18.992 21.380 20.252 19.913 23.148 24.902 23.749 25.027 28.161 28.694 30.038 29.822 28.102 26.989 25.088 25.959 24.791 26.572 26.134 29.173 30.631 34.024 35.944 39.638 40.492 38.816 35.820 33.312 30.868 27.541 26.403 28.975 28.242 30.961 31.720 31.389 32.798 33.353 35.779 37.472 37.565 40.692 41.137 44.016 45.259 44.966 48.140 47.319 45.383 46.190 44.172 42.483 41.101 40.224 38.184 39.295 37.085 33.901 31.852 28.922 26.108 25.394 21.890 20.763 17.294 15.736 13.546 16.317 17.112 14.951 16.905 19.830 19.154 18.519 21.625 23.206 22.357 23.677 26.739 27.081 26.810 29.313 31.520 31.369 32.495 35.024 36.096 35.548 33.672 31.750 29.414 30.999 33.999 32.620 31.446 28.359 28.335 25.466 26.624 25.565 28.162 28.049 30.623 31.265 33.975 36.002 36.805 39.826 42.450 44.417 42.526 41.670 40.863 39.741 36.733 35.361 33.468 31.610 30.091 28.069 28.335 26.174 28.119 27.504 30.927 32.722 33.597 36.268 37.934 39.760 41.767 44.037 45.529 43.640 43.810 45.377 45.727 44.712 43.272 44.056 45.578 44.871 41.316 41.614 44.174 42.012 39.223 41.855 43.375 40.182 39.001 42.527 42.762 39.604 41.214 44.389 42.636 40.733 43.919 45.756 43.273 43.629 47.314 47.367 49.688 50.440 49.335 47.100 46.593 43.317 44.746 45.413 42.011 39.582 36.804 38.741 40.004 36.637 35.716 39.088 38.019 35.581 37.709 40.618 41.800 39.785 36.908 34.524 33.628 31.970 32.056 29.782 31.848 29.853 31.650 31.600 32.928 34.881 38.582 38.297 37.304 39.918 41.775 38.765 37.275 40.621 40.821 37.443 38.555 41.876 40.293 38.245 41.455 43.272 40.729 41.170 43.886 43.578 45.975 45.661 46.653 48.884 48.446 49.687 49.839 49.454 49.970
 49.674 49.386 48.828 48.102 48.205 47.499 47.194 46.323 45.092 44.363 44.052 42.880 41.584 40.742 40.402 38.883 37.228 36.884 35.711 33.479 33.214 30.734 30.275 27.317 27.979 25.639 25.709 27.960 27.049 27.951 31.082 32.185 31.620 33.611 36.251 36.313 36.166 36.941 35.472 37.684 35.602 35.349 33.309 33.876 31.513 33.928 36.789 34.616 36.477 36.011 38.741 39.546 42.019 44.583 46.833 47.796 48.239 47.634 48.648 47.621 48.679 47.656 44.654 43.656 41.598 39.758 38.284 35.596 33.771 30.908 30.261 27.105 27.405 25.579 23.372 22.157 18.583 17.388 16.941 20.400 21.704 20.052 21.405 24.669 25.306 23.515 23.419 27.189 27.555 25.272 27.573 30.361 28.688 28.139 31.788 32.539 33.150 32.257 30.590 29.662 27.733 28.684 27.641 30.746 31.728 32.553 30.609 28.165 27.744 24.346 24.994 22.421 20.076 20.780 20.682 18.019 16.475 14.448 12.680 10.902  9.177  6.648  5.777  3.872  0.000  3.873  6.396  7.768  8.911  9.099 11.876 13.431 13.190 16.453 18.442 18.231 14.861 15.083 18.137 17.196 14.759 17.328 19.954 18.971 18.358 21.518 23.491 22.386 23.451 26.635 27.341 28.789 28.791 27.116 26.194 24.290 25.331 24.196 26.075 25.693 28.787 30.280 33.627 35.662 39.366 40.135 38.566 35.542 33.172 30.777 27.473 26.391 29.130 28.648 31.441 32.166 31.848 33.089 33.504 35.899 37.444 37.427 40.475 40.761 43.567 44.674 44.344 47.498 46.607 44.576 45.305 43.313 41.704 40.456 39.723 37.810 39.088 37.010 33.720 31.634 28.565 25.862 25.054 21.501 20.367 16.883 15.038 13.229 16.223 16.688 14.659 17.033 19.750 18.894 18.597 21.844 23.178 22.377 23.996 26.973 27.148 27.058 29.705 31.752 31.564 32.895 35.446 36.360 35.743 33.716 31.698 29.188 30.652 33.681 32.240 30.883 27.784 27.634 24.709 25.772 24.635 27.227 27.014 29.651 30.166 32.868 34.773 35.520 38.497 41.142 43.175 41.299 40.521 39.804 38.651 35.672 34.205 32.366 30.419 28.970 26.878 27.276 25.097 27.176 26.671 30.174 32.137 32.999 35.561 37.350 39.239 41.121 43.417 45.003 43.179 43.407 45.062 45.482 44.523 43.072 43.901 45.366 44.677 41.087 41.256 43.761 41.582 38.702 41.247 42.745 39.502 38.208 41.691 41.917 38.660 40.190 43.370 41.574 39.552 42.718 44.561 41.995 42.257 45.967 46.031 48.449 49.278 48.276 46.076 45.688 42.445 44.014 44.706 41.358 39.004 36.111 37.913 39.261 35.920 34.814 38.144 37.030 34.464 36.547 39.398 40.498 38.378 35.512 33.058 32.240 30.563 30.764 28.497 30.682 28.795 30.686 30.780 32.086 34.210 37.943 37.781 36.668 39.175 41.042 38.023 36.393 39.681 39.921 36.464 37.447 40.796 39.229 37.048 40.207 42.087 39.491 39.803 42.482 42.092 44.453 44.140 45.044 47.261 46.808 47.993 48.129 47.777 48.300
 47.831 47.509 46.927 46.179 46.237 45.531 45.216 44.357 43.179 42.465 42.162 41.050 39.815 38.990 38.682 37.241 35.617 35.404 34.428 32.222 32.199 29.800 29.614 26.852 27.789 25.744 26.046 28.569 27.925 29.100 32.231 33.099 32.603 34.802 37.305 37.218 36.881 37.431 35.731 37.778 35.484 35.012 32.744 33.043 30.466 32.687 35.623 33.505 35.594 35.394 38.282 39.324 41.926 44.557 46.904 47.940 48.355 47.648 48.549 47.377 48.397 47.435 44.344 43.247 40.999 39.028 37.327 34.548 32.500 29.731 29.355 26.355 26.926 25.427 23.081 21.545 17.940 16.681 15.696 19.105 20.595 18.699 19.685 23.094 23.884 21.998 21.550 25.290 25.858 23.470 25.537 28.485 26.962 26.202 29.804 30.775 31.526 30.877 29.281 28.611 26.790 28.044 27.237 30.496 31.714 32.831 31.129 28.774 28.041 24.538 25.000 22.617 20.275 20.516 20.345 17.970 16.656 15.132 13.515 12.355 11.002  8.754  8.070  6.081  3.873  0.000  3.857  5.776  7.509  8.657 11.503 13.527 12.963 16.011 17.597 17.522 14.099 13.846 16.769 15.928 13.171 15.401 18.150 17.121 16.132 19.252 21.384 20.192 21.022 24.300 25.104 26.727 26.972 25.454 24.834 23.086 24.449 23.552 25.689 25.578 28.803 30.476 33.780 36.030 39.739 40.299 38.796 35.683 33.474 31.053 27.863 26.664 29.566 29.268 32.252 33.097 32.888 33.975 34.133 36.437 37.816 37.574 40.485 40.546 43.198 44.100 43.621 46.685 45.644 43.563 44.280 42.404 40.851 39.809 39.201 37.504 38.940 36.983 33.576 31.345 28.109 25.470 24.393 20.769 19.465 15.987 14.007 12.714 16.004 16.373 14.768 17.450 19.942 19.191 19.346 22.579 23.745 23.220 25.078 27.892 28.029 28.235 30.933 32.804 32.708 34.272 36.767 37.520 36.951 34.708 32.645 29.938 31.307 34.263 32.636 30.995 27.828 27.371 24.305 25.056 23.653 26.071 25.584 28.166 28.434 31.037 32.777 33.397 36.319 38.939 41.040 39.231 38.568 37.953 36.855 33.967 32.490 30.829 28.898 27.687 25.687 26.400 24.398 26.748 26.547 30.146 32.370 33.318 35.717 37.716 39.618 41.300 43.643 45.361 43.675 43.928 45.662 46.206 45.348 43.858 44.668 46.005 45.260 41.665 41.728 44.089 41.829 38.909 41.348 42.719 39.387 38.023 41.419 41.528 38.157 39.633 42.738 40.809 38.681 41.832 43.582 40.866 41.055 44.769 44.764 47.318 48.202 47.359 45.258 45.006 41.791 43.523 44.341 41.108 38.798 35.826 37.398 38.742 35.405 34.089 37.296 36.010 33.359 35.474 38.195 39.099 36.802 34.040 31.588 31.013 29.447 29.935 27.815 30.226 28.604 30.665 31.014 32.279 34.636 38.374 38.377 37.085 39.410 41.241 38.210 36.414 39.565 39.817 36.262 37.046 40.375 38.789 36.419 39.477 41.385 38.676 38.801 41.445 40.949 43.294 43.038 43.813 46.047 45.642 46.744 46.876 46.560 47.072
 45.928 45.573 44.944 44.165 44.200 43.448 43.143 42.280 41.040 40.328 40.077 38.943 37.694 36.951 36.712 35.264 33.665 33.596 32.749 30.587 30.744 28.438 28.482 25.920 27.106 25.356 25.913 28.650 28.242 29.700 32.767 33.408 33.039 35.421 37.743 37.553 37.008 37.363 35.454 37.310 34.839 34.208 31.756 31.857 29.120 31.200 34.141 32.047 34.297 34.305 37.314 38.545 41.270 43.928 46.381 47.520 47.961 47.188 47.976 46.668 47.593 46.647 43.485 42.277 39.886 37.796 35.930 33.078 30.877 28.217 28.067 25.241 26.065 24.876 22.510 20.676 17.122 15.770 14.399 17.695 19.262 17.204 17.918 21.372 22.234 20.298 19.641 23.325 24.013 21.607 23.523 26.532 25.143 24.293 27.827 28.938 29.733 29.247 27.674 27.181 25.443 26.915 26.307 29.661 31.071 32.443 30.978 28.743 27.735 24.178 24.452 22.280 19.997 19.822 19.593 17.539 16.468 15.495 14.158 13.711 12.678 10.722 10.078  7.961  6.396  3.857  0.000  3.865  6.592  8.646 11.290 13.491 12.599 15.296 16.501 16.564 13.228 12.569 15.327 14.652 11.735 13.655 16.457 15.532 14.320 17.297 19.553 18.441 19.085 22.335 23.298 24.974 25.426 23.965 23.568 21.891 23.469 22.725 25.007 25.082 28.356 30.131 33.345 35.756 39.438 39.822 38.422 35.273 33.262 30.874 27.818 26.589 29.633 29.588 32.672 33.569 33.463 34.378 34.327 36.510 37.681 37.228 39.990 39.836 42.351 43.071 42.500 45.509 44.356 42.193 42.846 41.048 39.585 38.727 38.270 36.767 38.376 36.577 33.080 30.797 27.440 24.946 23.705 20.094 18.750 15.365 13.211 12.580 15.943 16.082 14.951 17.871 19.985 19.263 19.885 23.043 23.933 23.646 25.764 28.347 28.374 28.882 31.637 33.270 33.232 35.030 37.438 38.008 37.482 35.090 32.938 30.040 31.272 34.146 32.388 30.509 27.332 26.637 23.519 24.029 22.470 24.755 24.105 26.675 26.790 29.350 30.934 31.521 34.381 37.033 39.195 37.389 36.798 36.264 35.109 32.291 30.756 29.203 27.251 26.194 24.239 25.169 23.303 25.829 25.874 29.517 31.950 32.957 35.188 37.369 39.272 40.757 43.112 44.935 43.360 43.599 45.400 46.097 45.381 43.881 44.670 45.858 45.078 41.500 41.456 43.673 41.367 38.419 40.736 41.999 38.616 37.185 40.485 40.509 37.061 38.471 41.505 39.489 37.282 40.395 42.074 39.268 39.393 43.090 43.056 45.695 46.641 45.933 43.919 43.760 40.600 42.479 43.374 40.249 38.015 34.974 36.338 37.705 34.415 32.912 36.002 34.621 31.893 33.989 36.580 37.341 34.957 32.293 29.825 29.411 27.936 28.635 26.656 29.230 27.856 30.064 30.658 31.910 34.463 38.176 38.305 36.830 38.984 40.752 37.710 35.797 38.810 39.051 35.433 36.055 39.339 37.737 35.234 38.195 40.104 37.327 37.316 39.940 39.390 41.715 41.534 42.270 44.534 44.216 45.306 45.471 45.162 45.674
 44.123 43.738 43.064 42.261 42.278 41.501 41.200 40.353 39.114 38.414 38.172 37.030 35.749 35.013 34.765 33.263 31.648 31.634 30.668 28.346 28.412 26.000 26.014 23.433 24.672 23.018 23.686 26.581 26.351 28.013 31.077 31.535 31.232 33.767 35.972 35.700 35.015 35.255 33.233 35.027 32.472 31.789 29.275 29.376 26.613 28.770 31.707 29.571 31.823 31.839 34.892 36.177 38.950 41.634 44.131 45.323 45.770 44.973 45.706 44.341 45.247 44.324 41.122 39.896 37.468 35.371 33.494 30.649 28.476 25.729 25.535 22.665 23.543 22.435 20.050 18.057 14.405 13.030 11.548 14.970 16.616 14.642 15.442 18.911 19.859 18.087 17.569 21.341 22.111 19.921 21.977 25.003 23.774 23.168 26.685 27.867 28.425 27.850 26.028 25.394 23.436 24.873 24.173 27.535 28.940 30.418 29.110 26.838 25.614 22.036 22.371 20.404 17.946 17.531 17.540 15.750 14.533 13.958 13.194 13.168 12.773 10.986 11.032  9.325  7.768  5.776  3.865  0.000  3.861  6.356  8.609 11.189 10.385 13.011 14.249 14.753 11.485 10.342 13.501 13.346 10.354 12.204 15.410 15.065 13.785 16.482 19.081 18.403 18.836 21.974 23.328 24.906 25.522 23.861 23.445 21.497 22.990 22.012 24.183 24.111 27.311 28.955 32.056 34.468 38.114 38.512 37.292 34.219 32.377 30.173 27.133 26.139 29.388 29.563 32.682 33.419 33.198 33.908 33.701 35.940 36.942 36.472 39.169 38.901 41.399 42.035 41.568 44.599 43.492 41.207 41.688 39.820 38.463 37.679 37.421 35.975 37.771 36.138 32.565 30.398 26.990 24.715 23.632 20.051 19.025 15.593 12.824 12.329 15.852 15.478 14.362 17.640 19.528 18.503 19.385 22.669 23.265 22.897 25.269 27.800 27.569 28.143 31.059 32.539 32.350 34.280 36.745 37.160 36.519 34.047 31.710 28.716 29.725 32.648 30.943 28.965 25.883 25.216 22.183 22.789 21.395 23.875 23.388 26.210 26.422 29.141 30.613 31.295 34.083 36.823 39.017 37.144 36.635 36.066 34.764 31.892 30.107 28.424 26.196 24.986 22.761 23.612 21.550 24.055 24.060 27.709 30.218 31.109 33.214 35.437 37.451 38.834 41.159 43.004 41.473 41.745 43.595 44.381 43.755 42.332 43.193 44.314 43.616 40.020 39.821 42.034 39.800 36.741 38.941 40.272 36.913 35.318 38.580 38.706 35.198 36.476 39.576 37.636 35.310 38.366 40.153 37.370 37.377 41.106 41.194 43.857 44.918 44.247 42.218 42.133 39.038 41.033 41.821 38.721 36.631 33.456 34.755 36.306 33.106 31.439 34.557 33.296 30.399 32.336 34.981 35.816 33.401 30.611 27.970 27.433 25.769 26.409 24.317 26.900 25.541 27.760 28.424 29.635 32.305 36.035 36.263 34.717 36.785 38.584 35.564 33.543 36.526 36.837 33.188 33.720 37.051 35.517 32.943 35.882 37.876 35.129 35.062 37.637 37.040 39.338 39.113 39.856 42.118 41.782 42.912 43.108 42.792 43.342
 43.323 42.908 42.210 41.360 41.351 40.549 40.217 39.403 38.167 37.410 37.135 35.988 34.620 33.794 33.523 32.002 30.309 30.112 28.975 26.580 26.467 24.000 23.903 21.245 22.497 20.811 21.622 24.534 24.283 26.086 29.075 29.499 29.344 31.913 34.023 33.815 33.029 33.299 31.249 32.993 30.441 29.892 27.416 27.697 25.000 27.368 30.179 27.891 30.022 29.894 32.931 34.129 36.927 39.546 42.070 43.301 43.786 43.059 43.811 42.469 43.348 42.362 39.140 37.873 35.512 33.413 31.645 28.799 26.754 23.957 23.642 20.711 21.611 20.440 18.247 16.162 12.406 10.730  9.599 13.243 14.623 12.760 14.014 17.360 18.128 16.483 16.392 20.206 20.811 18.864 21.218 24.082 22.841 22.611 26.128 27.170 27.427 26.612 24.573 23.678 21.517 22.774 21.923 25.262 26.623 28.089 26.790 24.524 23.273 19.656 20.006 18.058 15.527 15.118 15.226 13.453 12.109 11.732 11.190 11.617 11.847 10.716 11.453 10.544  8.911  7.509  6.592  3.861  0.000  3.865  6.407  8.810  7.828 10.547 12.066 12.796  9.658  8.561 12.091 12.324  9.737 11.719 14.953 15.119 14.169 16.614 19.267 19.026 19.518 22.433 24.001 25.326 25.891 23.945 23.315 21.037 22.250 20.938 22.862 22.533 25.611 27.089 30.121 32.469 36.093 36.561 35.451 32.466 30.696 28.652 25.584 24.850 28.202 28.563 31.599 32.154 31.808 32.320 32.087 34.392 35.314 34.932 37.636 37.377 39.932 40.601 40.295 43.393 42.409 40.058 40.436 38.428 37.117 36.279 36.114 34.613 36.493 34.982 31.393 29.398 26.020 23.943 23.154 19.682 19.070 15.659 12.483 11.942 15.343 14.447 13.199 16.694 18.358 16.964 17.981 21.368 21.690 21.177 23.747 26.222 25.757 26.357 29.397 30.748 30.427 32.455 34.975 35.286 34.532 32.045 29.638 26.579 27.481 30.452 28.822 26.860 23.862 23.334 20.427 21.280 20.192 22.933 22.772 25.831 26.297 29.205 30.688 31.533 34.262 37.079 39.226 37.250 36.728 36.100 34.682 31.712 29.713 27.796 25.335 23.844 21.354 21.940 19.632 21.998 21.856 25.492 27.977 28.810 30.912 33.127 35.160 36.550 38.865 40.704 39.188 39.467 41.324 42.131 41.528 40.087 40.980 42.113 41.471 37.872 37.606 39.846 37.667 34.554 36.733 38.136 34.812 33.155 36.443 36.664 33.161 34.411 37.589 35.742 33.403 36.467 38.361 35.657 35.646 39.406 39.587 42.199 43.297 42.579 40.453 40.310 37.248 39.246 39.918 36.785 34.770 31.529 32.887 34.566 31.428 29.746 32.947 31.871 28.911 30.714 33.437 34.455 32.181 29.272 26.529 25.739 23.907 24.352 22.145 24.671 23.239 25.487 26.186 27.511 30.176 33.902 34.072 32.469 34.567 36.328 33.276 31.289 34.311 34.587 30.936 31.547 34.891 33.344 30.826 33.839 35.824 33.115 33.142 35.719 35.216 37.540 37.314 38.163 40.423 40.065 41.290 41.513 41.172 41.756
 44.576 44.162 43.439 42.559 42.552 41.709 41.348 40.568 39.337 38.519 38.201 37.054 35.612 34.681 34.324 32.730 30.961 30.607 29.118 26.575 26.008 23.333 22.752 19.743 20.582 18.468 19.039 21.729 21.234 22.896 25.917 26.506 26.330 28.785 30.986 30.909 30.240 30.734 28.901 30.834 28.515 28.259 26.086 26.777 24.418 27.110 29.785 27.411 29.179 28.651 31.475 32.362 35.012 37.566 39.983 41.126 41.633 41.011 41.904 40.734 41.680 40.633 37.511 36.381 34.269 32.373 30.945 28.273 26.617 23.626 22.833 19.621 20.107 18.451 16.474 14.809 11.031  9.437  9.538 13.175 14.216 12.988 14.884 17.842 18.428 17.151 17.702 21.481 21.865 20.281 22.964 25.583 24.281 24.484 27.994 28.798 28.708 27.512 25.195 23.808 21.305 22.015 20.667 23.766 24.745 25.863 24.325 21.838 20.849 17.302 18.057 15.938 13.107 13.363 13.879 11.755  9.642  8.706  8.604  8.974  9.942  9.234 10.832 10.709  9.099  8.657  8.646  6.356  3.865  0.000  3.888  5.702  5.604  9.095 11.616 12.512  9.683  9.311 13.087 13.546 11.587 13.790 16.907 17.373 16.775 19.117 21.722 21.727 22.340 25.128 26.767 27.889 28.289 26.081 25.110 22.498 23.228 21.422 22.858 21.981 24.786 25.862 28.859 30.907 34.505 35.285 34.258 31.466 29.619 27.797 24.547 24.226 27.570 27.930 30.768 30.979 30.365 30.831 30.802 33.276 34.271 34.215 37.066 37.016 39.770 40.644 40.633 43.855 43.128 40.770 41.028 38.796 37.483 36.419 36.253 34.509 36.340 34.834 31.324 29.607 26.414 24.455 24.147 20.818 20.630 17.197 13.925 12.748 15.806 14.557 12.617 16.089 17.812 15.865 16.525 20.143 20.357 19.331 21.923 24.580 23.867 24.153 27.346 28.769 28.160 30.078 32.779 33.115 32.141 29.781 27.253 24.345 25.175 28.347 27.023 25.381 22.572 22.564 19.976 21.406 20.874 23.970 24.281 27.542 28.348 31.442 33.023 34.028 36.741 39.619 41.695 39.617 39.041 38.325 36.793 33.688 31.541 29.336 26.691 24.792 21.994 22.023 19.274 21.152 20.452 23.955 26.122 26.711 28.962 30.914 33.058 34.658 36.901 38.578 36.920 37.220 39.021 39.728 39.056 37.719 38.715 39.967 39.490 35.863 35.573 38.031 36.029 32.843 35.077 36.738 33.557 31.841 35.227 35.714 32.326 33.528 36.874 35.293 33.003 36.027 38.145 35.677 35.651 39.415 39.799 42.249 43.380 42.494 40.218 39.929 36.904 38.772 39.168 35.901 33.959 30.702 32.338 34.189 31.135 29.613 33.003 32.280 29.317 30.917 33.840 35.172 33.128 30.012 27.169 25.937 23.788 23.717 21.165 23.314 21.440 23.436 23.804 25.180 27.624 31.388 31.410 29.990 32.291 34.143 31.117 29.264 32.479 32.807 29.265 30.099 33.523 32.071 29.776 32.915 34.938 32.435 32.679 35.214 34.820 37.121 36.754 37.740 39.940 39.462 40.803 41.033 40.657 41.271
 43.697 43.231 42.447 41.508 41.471 40.603 40.197 39.427 38.242 37.425 37.076 35.946 34.517 33.576 33.167 31.570 29.826 29.585 27.874 24.997 24.081 21.073 20.146 16.959 17.503 15.405 15.803 18.714 18.672 20.551 23.658 23.846 23.554 26.284 28.352 27.981 27.218 27.473 25.541 27.521 25.187 24.793 22.688 23.405 21.233 23.993 26.688 24.464 26.084 25.490 28.224 29.148 31.714 34.407 36.787 37.900 38.327 37.633 38.486 37.296 38.286 37.321 34.234 33.274 31.176 29.485 28.155 25.738 24.330 21.077 19.920 16.511 16.673 14.950 12.802 11.334  7.627  6.894  7.612 10.726 12.031 11.746 13.580 16.078 17.037 16.517 17.299 20.872 21.557 20.570 23.193 25.767 24.909 25.420 28.697 29.678 29.230 27.994 25.293 23.656 20.730 21.141 19.390 22.213 22.872 23.992 22.757 20.009 18.650 15.333 16.644 15.146 11.783 11.862 13.380 11.980  9.190  8.882 10.157 10.795 12.261 11.556 13.427 13.361 11.876 11.503 11.290  8.609  6.407  3.888  0.000  3.875  5.822  8.658 11.463 13.373 11.390 10.427 14.164 15.488 13.758 15.288 18.592 19.617 18.743 20.581 23.523 23.837 24.008 26.670 28.705 29.861 30.560 28.325 27.498 24.761 25.415 23.407 24.554 23.384 25.847 26.514 29.178 31.042 34.469 35.383 34.743 32.218 30.681 29.263 26.099 26.234 29.698 30.340 33.052 32.987 32.227 32.405 32.274 34.740 35.476 35.473 38.202 38.006 40.715 41.456 41.640 44.876 44.221 41.670 41.617 39.270 38.210 37.288 37.458 35.816 37.889 36.653 33.125 31.648 28.505 26.910 26.784 23.617 23.658 20.359 16.883 16.012 18.911 17.187 15.341 18.887 20.225 17.818 18.645 22.303 22.037 20.699 23.558 26.103 24.885 25.102 28.536 29.703 28.693 30.739 33.576 33.627 32.335 29.925 27.127 24.229 24.518 27.838 26.852 25.226 22.829 23.071 20.902 22.524 22.346 25.540 26.002 29.421 30.202 33.319 34.634 35.621 38.140 41.051 43.210 41.144 40.743 40.111 38.445 35.389 32.971 30.725 27.787 25.778 22.660 22.486 19.430 20.970 19.972 23.232 25.310 25.425 27.367 29.186 31.656 33.081 35.116 36.701 35.085 35.586 37.474 38.246 37.727 36.613 37.857 39.073 38.892 35.282 34.631 37.151 35.436 32.039 33.971 35.872 32.878 30.796 34.036 34.853 31.444 32.254 35.734 34.434 31.901 34.672 37.056 34.721 34.366 38.109 38.816 41.287 42.684 41.912 39.633 39.498 36.697 38.750 38.862 35.683 34.098 30.656 32.172 34.386 31.612 29.841 33.190 32.750 29.556 30.729 33.613 35.021 32.987 29.804 26.673 25.192 22.619 22.246 19.330 21.170 19.119 20.779 20.979 22.016 24.593 28.381 28.698 27.364 29.484 31.569 28.750 26.635 29.813 30.473 26.995 27.582 31.151 30.039 27.659 30.640 32.942 30.679 30.741 33.042 32.454 34.562 33.959 34.907 37.015 36.451 37.820 38.078 37.700 38.346
 43.811 43.357 42.569 41.628 41.609 40.709 40.319 39.572 38.328 37.462 37.082 35.882 34.334 33.317 32.831 31.117 29.319 28.794 26.739 23.963 22.698 19.774 18.535 15.183 15.577 13.145 13.817 16.420 15.919 17.933 20.779 21.191 21.314 23.875 25.818 25.832 24.953 25.531 23.743 25.662 23.511 23.654 21.827 23.107 21.245 24.403 26.680 24.120 25.335 24.287 26.854 27.396 29.959 32.388 34.779 35.941 36.552 36.031 36.999 35.943 36.872 35.708 32.669 31.608 29.793 28.119 27.162 24.765 23.732 20.584 19.161 15.755 15.839 13.763 12.519 11.225  7.943  6.428  8.772 11.613 11.748 11.799 14.508 16.474 16.713 16.295 17.868 21.286 21.399 20.696 23.734 25.849 24.747 25.760 29.019 29.567 28.756 27.060 24.205 22.092 19.011 18.864 16.771 19.401 19.856 20.704 19.205 16.500 15.461 12.070 13.442 11.670  8.257  9.106 10.711  9.045  5.719  5.500  7.759  9.144 11.369 11.605 13.919 14.667 13.431 13.527 13.491 11.189  8.810  5.702  3.875  0.000  3.874  6.509 10.067 11.783 10.462 10.480 13.950 15.333 14.498 16.297 19.151 20.510 20.279 21.972 24.635 25.357 25.868 28.217 30.260 30.990 31.395 28.789 27.531 24.434 24.520 22.038 22.639 20.984 23.112 23.423 26.014 27.652 31.046 32.159 31.572 29.221 27.684 26.521 23.324 23.871 27.320 28.117 30.618 30.281 29.389 29.398 29.287 31.785 32.491 32.711 35.509 35.479 38.340 39.275 39.738 43.072 42.694 40.186 40.056 37.502 36.405 35.244 35.396 33.551 35.583 34.412 30.988 29.827 26.927 25.588 25.988 23.129 23.739 20.627 17.102 15.948 18.249 16.036 13.915 17.315 18.327 15.444 16.209 19.853 19.253 17.609 20.597 23.054 21.551 21.706 25.240 26.277 25.100 27.204 30.071 30.020 28.636 26.236 23.387 20.547 20.815 24.195 23.362 21.978 19.748 20.429 18.630 20.765 21.179 24.663 25.676 29.266 30.504 33.847 35.331 36.597 39.103 42.109 44.107 41.859 41.333 40.551 38.719 35.505 32.951 30.361 27.297 24.849 21.528 20.748 17.383 18.399 16.936 20.063 21.883 21.963 24.118 25.819 28.210 29.839 31.923 33.461 31.749 32.174 33.990 34.688 34.101 32.962 34.184 35.442 35.284 31.666 31.074 33.701 32.047 28.666 30.716 32.734 29.828 27.831 31.190 32.127 28.879 29.800 33.358 32.241 29.914 32.732 35.210 33.132 32.966 36.673 37.441 39.655 40.937 39.919 37.493 37.164 34.356 36.209 36.120 32.823 31.257 27.873 29.663 31.944 29.249 27.716 31.222 31.125 28.049 29.087 32.187 33.942 32.249 28.886 25.835 23.918 21.240 20.374 17.348 18.884 16.526 18.206 18.350 19.854 22.180 25.936 25.881 24.481 26.862 28.770 25.806 24.011 27.360 27.785 24.383 25.386 28.880 27.628 25.587 28.798 30.901 28.751 29.221 31.653 31.413 33.683 33.197 34.484 36.683 36.222 37.829 38.117 37.727 38.460
 42.189 41.743 40.967 40.025 40.018 39.116 38.747 37.966 36.663 35.786 35.394 34.147 32.566 31.539 31.081 29.347 27.522 26.843 24.993 22.596 21.788 19.347 18.742 15.861 17.037 15.114 16.534 19.148 18.483 20.700 23.192 23.712 24.275 26.731 28.463 28.733 27.594 28.188 26.220 27.753 25.377 25.575 23.452 24.600 22.381 25.484 27.610 24.746 26.221 25.394 28.220 28.898 31.742 33.965 36.535 37.883 38.642 38.137 39.015 37.855 38.631 37.355 34.174 32.723 30.761 28.676 27.491 24.691 23.305 20.574 19.769 16.804 17.676 16.156 15.244 13.187  9.832  6.883  8.533 11.854 11.358 10.308 13.366 15.622 15.238 14.060 15.697 19.217 18.886 17.817 21.047 23.025 21.561 22.560 25.939 26.256 25.573 23.837 21.227 19.303 16.595 16.875 15.400 18.510 19.634 20.860 19.381 17.296 16.265 12.518 12.754 10.558  8.047  8.226  8.453  6.398  4.482  5.297  6.597  8.962 11.039 11.749 13.792 14.517 13.190 12.963 12.599 10.385  7.828  5.604  5.822  3.874  0.000  3.859  7.142  8.176  6.637  7.157 10.495 11.636 11.218 13.259 15.763 17.179 17.400 19.091 21.455 22.369 23.211 25.353 27.279 27.737 27.941 25.192 23.789 20.627 20.674 18.243 19.024 17.657 20.094 20.859 23.657 25.682 29.219 29.994 29.166 26.535 24.959 23.528 20.428 20.675 24.208 25.124 27.812 27.725 27.074 27.081 26.729 29.085 29.756 29.716 32.469 32.356 35.156 36.065 36.356 39.669 39.209 36.780 36.824 34.363 33.124 31.951 31.980 30.193 32.215 31.009 27.513 26.203 23.203 21.856 22.199 19.399 20.173 17.239 13.673 12.788 14.888 12.435 10.762 14.363 15.052 12.397 13.758 17.229 16.563 15.537 18.680 20.861 19.641 20.340 23.690 24.596 23.908 26.219 28.786 28.728 27.742 25.158 22.516 19.402 20.067 23.120 21.722 19.979 17.309 17.504 15.304 17.212 17.440 20.915 21.957 25.545 26.916 30.330 31.964 33.369 35.947 38.987 40.873 38.535 37.896 37.030 35.182 31.903 29.407 26.754 23.789 21.331 18.154 17.522 14.391 15.872 14.969 18.463 20.687 21.418 23.704 25.826 27.808 29.384 31.767 33.573 31.984 32.201 33.986 34.763 34.161 32.736 33.647 34.741 34.208 30.589 30.249 32.619 30.590 27.391 29.634 31.268 28.096 26.407 29.846 30.355 27.039 28.338 31.713 30.240 28.107 31.193 33.363 31.112 31.278 35.010 35.435 37.649 38.693 37.616 35.227 34.825 31.826 33.629 33.858 30.558 28.725 25.417 27.155 29.155 26.245 24.774 28.283 27.940 24.991 26.366 29.497 31.192 29.509 26.174 23.367 21.656 19.414 18.962 16.463 18.569 16.761 19.129 19.914 21.900 24.317 27.952 27.672 25.859 28.215 29.688 26.440 24.842 28.053 28.008 24.442 25.602 28.856 27.141 25.084 28.442 30.192 27.688 28.319 31.050 31.061 33.616 33.519 34.904 37.301 37.076 38.716 39.007 38.659 39.425
 39.494 39.002 38.169 37.156 37.132 36.186 35.792 34.995 33.654 32.738 32.289 30.988 29.337 28.260 27.758 25.966 24.114 23.297 21.314 19.021 18.231 16.056 15.756 13.292 15.084 13.825 16.067 18.796 18.392 21.125 23.176 23.361 24.428 27.016 28.267 28.584 26.983 27.383 25.130 26.180 23.579 23.862 21.576 22.773 20.489 23.680 25.437 22.282 23.739 22.969 25.930 26.700 29.779 31.817 34.553 36.097 36.996 36.486 37.237 35.977 36.590 35.206 31.921 30.154 28.122 25.779 24.558 21.585 20.206 17.786 17.259 14.741 16.211 15.261 15.018 12.448  9.734  6.079  8.076 10.695  9.049  8.000 11.619 13.268 12.196 11.135 13.447 16.629 15.918 15.333 18.765 20.321 18.957 20.471 23.616 23.760 22.667 20.722 17.865 15.701 12.828 13.071 11.765 15.080 16.622 18.312 17.283 15.719 14.237 10.418  9.843  8.206  6.369  5.134  4.942  4.424  4.223  7.234  8.938 11.961 14.119 15.106 17.038 17.771 16.453 16.011 15.296 13.011 10.547  9.095  8.658  6.509  3.859  0.000  3.843  5.808  6.259  6.516  8.826 10.857 11.413 12.731 14.770 16.936 17.436 18.434 20.710 22.255 23.007 24.651 26.865 26.963 27.239 24.280 22.858 19.499 19.309 16.693 17.155 15.713 17.863 18.518 20.992 23.188 26.607 27.160 26.607 24.070 22.945 21.842 19.115 19.681 23.344 24.795 27.416 27.254 26.704 26.284 25.496 27.600 27.841 27.574 30.065 29.665 32.325 33.045 33.439 36.745 36.336 33.772 33.600 31.059 29.990 28.961 29.304 27.722 30.045 29.208 25.673 24.602 21.667 20.909 21.479 19.120 20.385 17.963 14.362 14.187 15.712 12.599 11.783 15.279 14.991 12.175 14.349 17.386 15.941 15.265 18.801 20.357 18.756 20.005 23.363 23.685 23.021 25.728 28.059 27.571 26.642 23.804 21.104 17.739 18.068 20.848 19.254 17.104 14.597 14.584 12.685 14.598 15.243 18.778 20.149 23.888 25.450 28.963 30.452 32.044 34.433 37.549 39.351 36.899 36.322 35.443 33.393 30.103 27.330 24.510 21.292 18.613 15.167 14.275 10.957 12.382 11.722 15.259 17.843 18.729 20.756 23.224 25.090 26.378 28.866 30.886 29.512 29.725 31.571 32.512 32.083 30.576 31.437 32.286 31.692 28.121 27.600 29.723 27.637 24.393 26.464 27.950 24.723 22.936 26.291 26.725 23.333 24.599 27.939 26.438 24.275 27.376 29.531 27.308 27.512 31.233 31.667 33.839 34.906 33.852 31.473 31.144 28.223 30.172 30.372 27.184 25.539 22.090 23.622 25.789 23.053 21.351 24.810 24.639 21.575 22.728 25.878 27.687 26.140 22.726 19.882 17.960 15.678 15.193 12.883 15.243 13.889 16.732 18.145 20.447 23.044 26.498 26.212 23.966 26.098 27.249 23.883 22.288 25.294 25.002 21.333 22.486 25.582 23.671 21.579 24.983 26.576 23.967 24.687 27.538 27.739 30.455 30.604 32.171 34.714 34.718 36.494 36.829 36.526 37.391
 36.639 36.103 35.231 34.150 34.108 33.145 32.728 31.880 30.510 29.585 29.087 27.750 26.096 25.007 24.527 22.746 20.885 20.013 18.317 16.349 16.192 14.604 15.214 13.605 16.201 15.798 18.554 21.441 21.329 24.317 26.116 26.046 27.367 30.057 30.999 31.266 29.345 29.473 26.918 27.496 24.585 24.667 22.020 22.860 20.223 23.163 24.736 21.418 23.217 22.891 26.125 27.233 30.573 32.496 35.398 37.128 38.093 37.500 38.049 36.607 37.056 35.662 32.236 30.110 27.813 25.066 23.475 20.151 18.324 16.451 16.737 14.933 17.202 17.056 16.957 13.816 11.485  7.678  8.419 10.537  8.298  6.149  9.776 11.303  9.534  7.781 10.327 13.330 12.250 11.661 15.210 16.561 15.186 16.883 19.918 20.027 18.869 17.023 14.191 12.343  9.773 10.917 10.684 14.419 16.750 19.078 18.588 17.670 15.805 12.173 10.567  9.646  8.980  6.392  4.828  6.114  7.712 10.818 11.944 15.061 16.877 17.804 19.395 19.856 18.442 17.597 16.501 14.249 12.066 11.616 11.463 10.067  7.142  3.843  0.000  3.886  5.905  5.258  5.965  8.824 10.066 10.536 12.061 14.802 15.486 15.864 17.995 20.022 20.707 21.910 24.303 24.139 24.532 21.524 20.283 16.965 16.944 14.604 15.320 14.467 16.733 17.822 20.104 22.757 26.093 26.122 25.632 22.941 22.200 21.062 18.817 19.151 22.870 24.677 27.424 27.515 27.255 26.638 25.402 27.154 27.048 26.293 28.449 27.638 30.004 30.398 30.577 33.782 33.181 30.519 30.319 27.914 26.934 26.212 26.772 25.574 28.158 27.585 23.948 22.784 19.708 19.313 19.667 17.581 18.989 17.072 13.574 14.341 15.581 12.283 12.635 16.028 15.057 12.782 15.699 18.207 16.453 16.576 20.194 21.182 19.698 21.566 24.680 24.603 24.311 27.277 29.236 28.515 27.897 24.860 22.342 18.792 19.074 21.329 19.247 16.484 13.866 12.936 10.804 11.954 12.344 15.672 16.974 20.745 22.270 25.783 27.131 28.815 31.089 34.242 35.998 33.491 32.978 32.120 29.976 26.728 23.809 21.014 17.679 15.091 11.605 11.143  8.216 10.491 11.008 14.639 17.806 19.138 20.806 23.746 25.316 26.192 28.843 31.159 30.087 30.243 32.121 33.241 32.976 31.313 31.986 32.520 31.679 28.220 27.667 29.347 27.012 23.901 25.809 26.843 23.416 21.713 24.884 24.897 21.331 22.704 25.795 23.920 21.723 24.953 26.810 24.320 24.650 28.389 28.562 30.868 31.878 30.978 28.749 28.587 25.636 27.815 28.329 25.363 23.732 20.228 21.292 23.348 20.602 18.544 21.803 21.357 18.169 19.457 22.488 24.108 22.434 19.067 16.293 14.668 12.805 13.059 11.539 14.608 14.243 17.595 19.690 22.085 24.909 28.158 27.970 25.334 27.111 27.904 24.472 22.825 25.432 24.857 21.067 21.996 24.808 22.599 20.279 23.585 24.938 21.972 22.576 25.603 25.898 28.798 29.313 30.870 33.567 33.824 35.578 35.921 35.691 36.601
 37.930 37.465 36.666 35.676 35.680 34.748 34.405 33.563 32.134 31.233 30.778 29.409 27.739 26.688 26.247 24.459 22.640 21.513 20.006 18.648 18.759 17.686 18.406 16.911 19.387 18.706 21.373 23.920 23.277 26.007 27.659 28.038 29.503 31.872 32.923 33.556 31.759 32.225 29.886 30.495 27.763 28.130 25.629 26.618 24.033 26.967 28.433 25.027 26.741 26.290 29.427 30.310 33.622 35.314 38.198 39.938 41.010 40.547 41.181 39.829 40.234 38.735 35.363 33.127 30.992 28.173 26.704 23.300 21.477 19.953 20.363 18.669 20.845 20.441 20.433 17.488 14.941 11.104 11.746 14.256 12.158  9.688 12.985 14.734 12.600 10.107 12.371 15.290 13.521 12.222 15.947 16.982 14.780 16.382 19.662 19.193 18.307 16.193 13.959 12.273 10.608 11.829 12.133 15.849 18.349 20.417 19.467 18.922 17.712 14.080 11.958 10.106 10.406  8.846  5.796  5.564  8.465 10.998 11.107 14.354 15.971 17.348 18.734 19.407 18.231 17.522 16.564 14.753 12.796 12.512 13.373 11.783  8.176  5.808  3.886  0.000  3.894  5.561  5.285  6.607  8.948 10.286 10.904 13.273 14.851 15.596 17.011 19.019 20.397 21.460 23.386 22.848 22.676 19.401 17.624 14.074 13.622 11.033 11.809 11.138 13.875 15.518 18.257 21.137 24.675 24.558 23.562 20.541 19.431 17.862 15.557 15.519 19.231 20.978 23.836 24.135 24.055 23.595 22.338 24.061 24.173 23.366 25.700 25.119 27.630 28.297 28.368 31.633 31.093 28.684 28.843 26.488 25.131 24.067 24.174 22.731 25.054 24.205 20.552 19.237 16.131 15.559 16.108 14.150 15.939 14.266 11.027 11.716 12.282  8.777  9.643 12.725 11.396  9.518 12.774 14.917 13.294 14.016 17.461 18.279 17.285 19.431 22.224 22.253 22.469 25.367 27.080 26.591 26.375 23.379 21.216 17.689 18.666 20.629 18.104 15.384 12.154 10.857  7.991  9.180  9.506 13.112 14.743 18.500 20.449 24.107 25.892 27.792 30.265 33.420 34.967 32.336 31.531 30.477 28.366 24.942 22.265 19.245 16.225 13.411 10.298  9.686  7.215  9.846 10.751 14.564 17.665 19.637 21.746 24.706 25.791 26.956 29.833 32.183 31.027 30.888 32.602 33.628 33.178 31.280 31.601 32.145 30.932 27.491 27.440 29.040 26.360 23.600 25.937 26.665 23.064 21.975 25.331 24.936 21.560 23.528 26.390 24.256 22.588 26.099 27.597 25.126 26.000 29.649 29.426 31.522 32.102 30.921 28.648 28.159 24.902 26.699 27.515 24.388 22.244 19.058 20.440 21.961 18.812 17.284 20.706 20.033 17.305 19.191 22.372 24.070 22.626 19.320 17.150 15.732 14.620 15.015 14.090 17.072 16.738 20.171 22.209 24.933 27.457 30.641 30.045 27.403 29.446 29.943 26.328 25.153 27.812 26.811 23.129 24.491 27.019 24.435 22.489 25.951 26.839 23.739 24.755 27.998 28.643 31.712 32.465 34.133 36.879 37.201 38.978 39.306 39.066 39.948
 39.950 39.524 38.781 37.859 37.876 36.996 36.673 35.836 34.462 33.608 33.213 31.917 30.353 29.366 28.994 27.290 25.501 24.601 23.323 21.771 21.927 20.486 20.998 19.067 21.203 20.053 22.199 24.808 24.045 26.435 28.491 29.095 30.135 32.464 33.920 34.459 33.004 33.557 31.358 32.358 29.693 29.875 27.365 28.200 25.511 28.337 30.225 27.062 28.944 28.557 31.703 32.628 35.818 37.745 40.535 42.133 43.066 42.555 43.265 41.938 42.489 41.109 37.762 35.767 33.577 30.913 29.342 26.009 24.033 22.150 22.401 20.268 22.114 21.368 20.740 17.958 14.806 11.156 11.291 14.545 13.408 10.689 13.552 16.095 14.746 12.106 13.466 16.898 15.728 13.760 17.162 18.843 16.607 17.403 20.997 20.865 20.603 18.941 17.066 15.846 14.287 15.611 15.607 19.262 21.434 23.217 21.926 20.866 19.862 16.065 14.659 12.323 11.742 10.844  8.615  6.910  8.596  9.994  9.300 12.004 13.221 14.320 15.548 16.070 14.861 14.099 13.228 11.485  9.658  9.683 11.390 10.462  6.637  6.259  5.905  3.894  0.000  3.873  5.506  5.367  6.409  8.916 10.250 11.685 13.002 14.622 16.183 17.465 19.000 20.653 22.262 22.165 21.954 18.950 17.293 14.047 14.170 12.074 13.570 13.235 16.402 18.256 21.337 24.094 27.759 27.801 26.511 23.349 21.762 19.734 17.031 16.424 20.018 21.138 24.207 24.730 24.632 24.667 23.830 25.793 26.367 25.708 28.276 27.940 30.517 31.305 31.148 34.352 33.654 31.401 31.828 29.667 28.145 27.030 26.792 25.224 27.210 25.931 22.295 20.558 17.260 15.831 15.842 13.127 14.195 11.796  8.271  8.532  9.999  7.140  7.497 11.050 10.852  9.410 12.032 14.646 13.989 14.533 17.601 19.059 18.576 20.262 23.019 23.653 23.939 26.481 28.390 28.342 28.128 25.338 23.218 19.856 21.143 23.402 21.032 18.660 15.276 14.193 11.017 11.938 11.366 14.675 15.621 19.146 20.733 24.250 26.186 27.838 30.555 33.630 35.299 32.813 31.959 30.941 29.089 25.705 23.396 20.693 18.047 15.739 13.126 13.137 11.039 13.647 14.204 18.031 20.866 22.666 24.981 27.704 28.953 30.336 33.134 35.334 34.001 33.888 35.575 36.485 35.897 34.062 34.430 35.178 34.001 30.503 30.599 32.410 29.760 27.017 29.485 30.335 26.764 25.708 29.120 28.781 25.426 27.360 30.251 28.099 26.374 29.851 31.343 28.761 29.526 33.206 32.950 35.172 35.762 34.646 32.425 31.928 28.619 30.324 31.234 28.052 25.734 22.693 24.181 25.505 22.193 20.842 24.202 23.223 20.610 22.741 25.791 27.229 25.523 22.383 20.208 19.150 18.006 18.519 17.251 20.156 19.412 22.567 24.179 26.637 29.149 32.550 32.031 29.696 31.900 32.720 29.176 27.875 30.726 29.995 26.306 27.577 30.328 27.938 25.882 29.290 30.407 27.350 28.156 31.284 31.662 34.584 35.114 36.562 39.202 39.333 40.952 41.238 40.967 41.758
 37.871 37.379 36.580 35.577 35.547 34.667 34.277 33.411 32.109 31.263 30.843 29.611 28.142 27.170 26.842 25.239 23.466 22.881 21.864 20.050 20.482 18.886 19.713 17.973 20.369 19.642 21.840 24.870 24.680 27.296 29.540 29.702 30.553 33.223 34.596 34.727 33.145 33.282 30.794 31.695 28.752 28.462 25.637 26.008 23.026 25.556 27.666 24.697 26.941 26.988 30.339 31.674 34.953 37.118 39.960 41.584 42.384 41.688 42.231 40.730 41.288 40.070 36.628 34.651 32.153 29.421 27.481 24.105 21.782 19.824 20.380 18.361 20.476 20.198 19.182 16.038 12.892  9.398  8.404 11.589 10.961  7.769 10.058 12.994 12.209  9.550 10.253 13.940 13.470 11.485 14.567 16.785 15.153 15.654 19.167 19.696 19.542 18.426 16.378 15.592 13.872 15.740 15.889 19.648 21.943 24.123 23.337 22.100 20.469 16.706 15.537 13.990 12.821 11.008  9.613  9.119 10.088 11.858 11.818 14.194 15.247 15.598 16.706 16.667 15.083 13.846 12.569 10.342  8.561  9.311 10.427 10.480  7.157  6.516  5.258  5.561  3.873  0.000  3.853  5.574  5.167  6.343  8.748 10.658 10.965 12.192 14.485 15.813 16.659 18.453 20.510 20.814 21.249 18.601 17.698 14.849 15.760 14.266 16.136 16.174 19.227 21.037 23.793 26.648 30.170 30.046 29.079 25.998 24.794 22.933 20.480 19.881 23.494 24.739 27.856 28.440 28.369 28.283 27.290 29.127 29.439 28.530 30.816 30.091 32.377 32.757 32.422 35.484 34.511 32.043 32.285 30.280 29.043 28.400 28.542 27.399 29.679 28.662 24.948 23.107 19.640 18.388 17.849 15.025 15.520 13.130  9.513 10.672 12.809 10.422 11.049 14.660 14.529 13.203 15.831 18.479 17.705 18.186 21.366 22.777 22.075 23.778 26.665 27.142 27.244 29.900 31.863 31.621 31.253 28.362 26.053 22.595 23.413 25.720 23.445 20.773 17.664 16.295 13.261 13.551 12.497 15.357 15.651 19.131 20.115 23.436 24.936 26.328 28.913 31.978 33.877 31.538 30.974 30.172 28.350 25.171 22.712 20.380 17.558 15.749 13.073 13.818 11.895 14.857 15.733 19.494 22.607 24.115 25.972 28.838 30.363 31.362 34.035 36.313 35.156 35.257 37.085 38.136 37.746 36.036 36.597 37.224 36.208 32.732 32.467 34.155 31.628 28.699 30.791 31.642 28.090 26.653 29.816 29.534 25.955 27.496 30.377 28.167 26.025 29.322 30.854 28.030 28.408 32.142 31.983 34.519 35.405 34.659 32.615 32.485 29.368 31.486 32.426 29.492 27.490 24.224 25.210 26.765 23.658 21.737 24.813 23.642 20.655 22.589 25.350 26.429 24.305 21.287 18.780 18.077 16.799 17.768 16.468 19.658 19.224 22.379 24.165 26.241 29.119 32.556 32.484 30.083 31.930 32.938 29.560 27.803 30.445 30.027 26.222 26.962 29.834 27.681 25.183 28.314 29.733 26.616 26.903 29.855 29.858 32.629 33.072 34.258 36.862 36.982 38.447 38.723 38.491 39.266
 35.693 35.178 34.359 33.317 33.283 32.397 32.005 31.100 29.751 28.905 28.442 27.161 25.682 24.706 24.404 22.821 21.084 20.344 19.659 18.407 19.408 18.511 19.981 18.918 21.787 21.576 24.208 27.215 27.073 29.896 31.833 31.898 33.081 35.745 36.836 37.073 35.221 35.268 32.619 33.123 30.035 29.774 26.799 27.050 23.936 26.305 28.091 24.949 27.313 27.585 31.050 32.508 35.966 37.914 40.877 42.662 43.575 42.883 43.297 41.702 42.092 40.803 37.292 34.989 32.399 29.360 27.256 23.649 21.090 19.776 20.933 19.549 22.164 22.352 21.709 18.306 15.615 12.026 10.908 13.348 12.065  8.496 10.488 12.964 11.376  7.958  8.693 11.930 10.724  8.359 11.698 13.503 11.500 12.210 15.727 15.976 15.827 14.748 13.010 12.733 11.781 14.309 15.364 19.221 22.043 24.570 24.085 23.425 21.689 18.077 16.157 14.940 14.642 12.335 10.142 10.471 12.500 14.717 14.556 17.202 18.178 18.779 19.656 19.613 18.137 16.769 15.327 13.501 12.091 13.087 14.164 13.950 10.495  8.826  5.965  5.285  5.506  3.853  0.000  3.850  5.482  5.300  6.145  9.016 10.074 10.426 12.187 14.282 15.318 16.401 18.550 18.312 18.674 15.794 14.898 11.977 12.957 11.784 13.884 14.551 17.621 19.807 22.374 25.565 28.976 28.396 27.421 24.231 23.349 21.475 19.539 18.760 22.327 23.935 27.085 27.866 28.058 27.757 26.365 27.839 27.841 26.510 28.480 27.434 29.452 29.590 29.056 32.025 30.914 28.421 28.709 26.847 25.618 25.187 25.445 24.631 27.087 26.311 22.562 20.671 17.140 16.329 15.668 13.332 14.211 12.676  9.505 11.629 12.943 10.371 12.149 15.318 14.353 13.544 16.749 18.757 17.634 18.796 21.996 22.807 22.202 24.437 27.055 27.140 27.587 30.452 32.041 31.595 31.530 28.505 26.412 22.866 23.711 25.524 22.854 19.799 16.650 14.540 11.369 10.746  9.241 11.821 12.109 15.688 16.826 20.262 21.756 23.384 25.894 29.031 30.792 28.313 27.716 26.857 24.892 21.667 19.061 16.632 13.740 11.998  9.529 10.882  9.830 13.334 15.104 18.762 22.181 24.109 25.764 28.948 30.112 30.847 33.671 36.173 35.246 35.229 37.025 38.197 37.906 36.034 36.368 36.729 35.452 32.114 31.917 33.211 30.453 27.752 29.770 30.180 26.498 25.303 28.300 27.584 23.996 25.746 28.305 25.762 23.795 27.216 28.370 25.384 26.042 29.704 29.206 31.748 32.443 31.748 29.837 29.765 26.597 28.785 30.043 27.313 25.259 22.100 22.726 24.020 20.890 18.820 21.666 20.191 17.272 19.477 22.113 23.033 20.901 17.986 15.820 15.520 14.952 16.516 16.051 19.559 19.812 23.304 25.567 27.867 30.794 34.026 33.877 31.158 32.811 33.425 29.962 28.342 30.678 29.901 26.097 26.817 29.330 26.862 24.377 27.434 28.476 25.103 25.451 28.573 28.811 31.769 32.603 33.865 36.598 36.966 38.458 38.746 38.573 39.389
 37.813 37.382 36.663 35.751 35.769 34.944 34.638 33.759 32.400 31.610 31.224 29.965 28.532 27.636 27.391 25.844 24.187 23.361 22.844 21.902 22.963 22.182 23.535 22.293 24.963 24.383 26.805 29.619 29.092 31.630 33.609 34.051 35.181 37.615 38.927 39.380 37.734 38.049 35.595 36.277 33.333 33.223 30.358 30.712 27.634 30.017 31.876 28.748 31.066 31.219 34.616 35.914 39.312 41.198 44.118 45.856 46.797 46.178 46.691 45.175 45.596 44.271 40.801 38.519 36.034 33.019 31.004 27.393 24.864 23.584 24.651 23.105 25.515 25.372 24.614 21.411 18.400 14.813 13.781 16.662 15.651 12.133 13.989 16.702 15.180 11.677 12.019 15.125 13.726 10.790 13.793 15.494 12.842 12.933 16.696 16.562 17.023 15.988 15.007 14.997 14.617 17.001 18.110 21.926 24.695 26.942 26.036 25.415 24.144 20.448 18.490 16.622 16.542 14.922 12.311 11.604 13.799 15.307 14.282 16.597 17.144 17.887 18.422 18.421 17.196 15.928 14.652 13.346 12.324 13.546 15.488 15.333 11.636 10.857  8.824  6.607  5.367  5.574  3.850  0.000  3.855  5.560  5.313  6.843  8.985 10.288 11.174 12.785 14.693 15.917 17.342 16.951 16.689 13.689 12.334  9.401 10.542  9.757 12.492 13.675 17.198 19.853 22.814 26.066 29.623 28.998 27.535 24.082 22.747 20.351 18.313 16.889 20.266 21.492 24.827 25.937 26.292 26.339 25.115 26.615 26.981 25.654 27.814 27.054 29.166 29.562 28.808 31.751 30.602 28.430 29.159 27.471 25.870 25.160 24.870 23.846 25.889 24.689 20.985 18.707 15.047 13.574 12.551  9.817 10.539  8.953  5.963  8.481  9.565  7.611  9.957 12.739 12.017 12.091 15.106 16.832 16.330 17.908 20.672 21.560 21.591 23.808 26.089 26.491 27.353 29.982 31.430 31.339 31.579 28.699 26.898 23.487 24.880 26.594 23.727 20.892 17.377 15.171 11.541 10.675  8.463 10.838 10.877 14.206 15.514 18.979 20.990 22.677 25.492 28.557 30.171 27.671 26.772 25.754 23.984 20.644 18.536 16.145 13.905 12.379 10.766 12.196 11.661 15.116 16.871 20.583 23.811 26.052 28.070 31.162 32.077 33.098 36.040 38.501 37.442 37.232 38.901 39.961 39.485 37.488 37.594 38.039 36.519 33.194 33.405 34.724 31.756 29.323 31.676 31.932 28.174 27.415 30.553 29.599 26.191 28.319 30.733 28.043 26.455 30.026 30.936 27.972 28.973 32.550 31.765 34.165 34.530 33.647 31.738 31.412 28.030 29.857 31.370 28.529 26.052 23.244 24.137 24.921 21.474 19.943 22.813 21.041 18.644 21.352 23.996 24.857 22.855 20.138 18.501 18.418 18.248 19.762 19.402 22.792 22.839 26.301 28.374 30.817 33.549 36.834 36.435 33.823 35.730 36.279 32.709 31.350 33.826 32.873 29.128 30.130 32.566 29.930 27.673 30.843 31.669 28.258 28.838 32.053 32.441 35.454 36.344 37.619 40.341 40.669 42.129 42.391 42.194 42.957
 38.719 38.289 37.590 36.700 36.704 35.921 35.597 34.729 33.463 32.706 32.356 31.197 29.887 29.036 28.841 27.394 25.761 25.258 24.860 23.528 24.548 23.335 24.536 23.011 25.478 24.730 26.783 29.781 29.434 31.829 34.164 34.544 35.279 37.835 39.388 39.575 38.128 38.321 35.865 36.803 33.822 33.401 30.454 30.540 27.343 29.527 31.783 28.954 31.472 31.793 35.236 36.701 40.015 42.185 45.041 46.668 47.440 46.710 47.218 45.663 46.211 45.049 41.576 39.524 36.904 34.035 31.857 28.351 25.676 24.033 24.991 23.152 25.351 25.129 23.810 20.682 17.381 14.197 12.493 15.667 15.561 12.020 13.234 16.534 15.887 12.617 12.114 15.611 15.137 12.063 14.487 16.963 14.871 14.241 18.024 18.603 19.427 18.908 17.838 17.979 17.219 19.613 20.345 24.172 26.698 28.890 27.958 26.864 25.453 21.669 20.295 18.438 17.579 16.034 14.169 13.194 14.444 15.463 14.397 16.099 16.290 16.335 16.658 16.225 14.759 13.171 11.735 10.354  9.737 11.587 13.758 14.498 11.218 11.413 10.066  8.948  6.409  5.167  5.482  3.855  0.000  3.861  5.783  6.095  6.770  9.046 10.741 11.406 12.926 14.980 16.394 16.834 17.034 14.689 14.045 11.868 13.697 13.337 16.192 17.246 20.786 23.285 26.302 29.420 33.018 32.569 31.157 27.743 26.279 23.830 21.532 20.036 23.350 24.189 27.585 28.725 28.965 29.252 28.300 29.993 30.547 29.352 31.593 30.878 32.973 33.306 32.453 35.308 34.002 31.813 32.533 30.965 29.458 28.892 28.622 27.633 29.598 28.262 24.592 22.164 18.485 16.601 15.105 11.838 11.382  8.956  5.720  8.150 10.583  9.558 11.081 14.152 14.379 14.373 16.836 19.028 18.990 20.144 22.798 24.174 24.244 26.067 28.505 29.240 29.898 32.355 34.062 34.143 34.189 31.389 29.421 26.047 27.341 29.394 26.771 24.060 20.609 18.693 15.139 14.473 12.185 14.179 13.481 16.409 16.956 20.044 21.828 23.064 25.955 28.905 30.776 28.536 27.811 26.985 25.480 22.380 20.505 18.639 16.577 15.591 14.028 15.674 14.833 18.217 19.629 23.412 26.577 28.480 30.463 33.424 34.665 35.701 38.510 40.871 39.733 39.675 41.416 42.449 41.966 40.108 40.411 40.989 39.655 36.250 36.324 37.830 35.013 32.393 34.662 35.144 31.442 30.413 33.538 32.802 29.286 31.139 33.691 31.092 29.206 32.633 33.700 30.631 31.288 34.924 34.297 36.909 37.499 36.815 34.967 34.806 31.520 33.491 34.923 32.090 29.725 26.800 27.648 28.597 25.217 23.524 26.323 24.486 21.916 24.473 26.957 27.575 25.243 22.649 20.720 20.808 20.304 21.851 21.070 24.439 24.234 27.470 29.280 31.359 34.217 37.670 37.532 35.133 37.013 37.918 34.479 32.819 35.383 34.805 31.001 31.736 34.440 32.099 29.590 32.633 33.827 30.492 30.717 33.735 33.742 36.543 37.162 38.167 40.766 40.917 42.197 42.426 42.220 42.909
 35.916 35.407 34.644 33.652 33.609 32.829 32.434 31.526 30.316 29.561 29.160 28.048 26.841 26.007 25.863 24.555 22.991 22.692 22.689 21.442 22.907 21.927 23.612 22.564 25.373 25.173 27.464 30.708 30.786 33.459 35.744 35.747 36.537 39.332 40.653 40.603 38.915 38.762 36.030 36.683 33.461 32.723 29.515 29.200 25.774 27.605 29.829 27.113 29.923 30.670 34.272 36.078 39.515 41.735 44.671 46.392 47.122 46.264 46.580 44.857 45.319 44.245 40.694 38.516 35.652 32.624 30.121 26.539 23.539 22.194 23.650 22.251 24.835 25.178 23.834 20.395 17.460 14.467 12.083 14.583 14.563 10.796 11.110 14.344 13.868 10.484  9.103 12.400 12.336  9.086 11.004 13.850 12.276 11.320 14.962 16.104 17.039 17.087 16.068 16.782 16.246 19.148 20.284 24.123 26.898 29.485 29.041 28.087 26.215 22.563 21.046 19.828 18.987 16.741 15.103 15.061 16.394 17.969 17.407 19.295 19.616 19.448 19.734 18.992 17.328 15.401 13.655 12.204 11.719 13.790 15.288 16.297 13.259 12.731 10.536 10.286  8.916  6.343  5.300  5.560  3.861  0.000  3.872  5.620  5.107  5.977  8.480  9.805 10.494 12.252 14.342 14.899 15.821 13.769 13.948 12.190 14.523 14.618 17.547 18.890 22.236 24.732 27.396 30.672 34.096 33.369 32.251 28.915 27.906 25.676 23.748 22.372 25.718 26.899 30.266 31.423 31.749 31.777 30.533 31.990 32.173 30.658 32.539 31.390 33.140 33.043 32.019 34.706 33.149 30.763 31.297 29.913 28.693 28.608 28.739 28.224 30.513 29.550 25.843 23.448 19.734 18.356 16.614 13.772 13.264 11.583  8.918 11.812 13.942 12.679 14.559 17.622 17.379 17.283 20.097 22.148 21.694 22.970 25.852 26.930 26.745 28.816 31.316 31.714 32.313 34.994 36.609 36.403 36.420 33.467 31.419 27.920 28.860 30.757 28.078 25.032 21.815 19.536 16.181 14.924 12.375 13.779 12.534 15.356 15.347 18.248 19.521 20.614 23.300 26.289 28.318 26.145 25.713 25.084 23.520 20.631 18.521 17.010 14.803 14.381 12.975 15.293 14.884 18.502 20.364 24.003 27.438 29.276 30.833 34.005 35.293 35.929 38.683 41.183 40.285 40.342 42.170 43.362 43.083 41.259 41.620 41.988 40.690 37.366 37.176 38.428 35.641 32.976 34.912 35.226 31.531 30.311 33.147 32.304 28.665 30.267 32.649 29.918 27.807 31.082 32.012 28.732 29.180 32.773 32.092 34.931 35.687 35.336 33.701 33.857 30.757 33.066 34.603 32.069 29.977 26.939 27.266 28.311 25.161 22.994 25.423 23.380 20.587 23.002 25.131 25.367 22.713 20.353 18.359 18.944 18.668 20.747 20.312 23.909 24.211 27.539 29.670 31.576 34.691 38.042 38.188 35.599 37.117 37.968 34.637 32.728 34.977 34.473 30.632 30.965 33.563 31.294 28.506 31.258 32.500 29.066 28.911 31.817 31.635 34.367 35.095 35.926 38.536 38.806 39.976 40.205 40.061 40.758
 35.070 34.581 33.853 32.896 32.890 32.137 31.793 30.872 29.611 28.886 28.488 27.338 26.132 25.335 25.237 23.956 22.484 21.969 22.270 21.657 23.498 23.110 25.133 24.465 27.505 27.484 30.051 33.170 33.087 35.830 37.866 37.959 39.034 41.719 42.891 43.054 41.223 41.150 38.396 38.813 35.574 35.012 31.797 31.554 28.132 29.945 31.858 28.962 31.736 32.506 36.121 37.882 41.421 43.403 46.409 48.236 49.096 48.300 48.581 46.848 47.185 46.004 42.433 40.004 37.174 33.942 31.439 27.714 24.663 23.839 25.607 24.580 27.405 27.880 26.880 23.360 20.608 17.362 15.323 17.577 16.965 13.152 13.649 16.366 15.173 11.438 10.299 12.827 11.875  8.187 10.045 12.203  9.867  8.670 12.487 13.079 14.389 14.544 14.270 15.540 15.878 19.053 20.794 24.615 27.709 30.399 29.996 29.493 27.755 24.178 22.124 20.883 20.713 18.429 16.139 16.248 18.303 20.045 19.233 21.349 21.633 21.834 21.984 21.380 19.954 18.150 16.457 15.410 14.953 16.907 18.592 19.151 15.763 14.770 12.061 10.904 10.250  8.748  6.145  5.313  5.783  3.872  0.000  3.857  5.559  5.411  6.172  8.508 10.038 10.782 12.567 12.262 12.758 10.288 10.374  8.728 11.382 12.144 15.379 17.378 20.746 23.618 26.209 29.705 33.049 31.959 30.671 27.212 26.327 23.966 22.478 20.798 23.948 25.297 28.674 30.071 30.652 30.601 29.110 30.254 30.300 28.462 30.111 28.812 30.343 30.139 28.857 31.426 29.741 27.489 28.259 27.091 25.728 25.722 25.732 25.445 27.695 26.809 23.162 20.621 16.909 15.760 13.753 11.414 11.204 10.599  8.778 12.251 13.438 12.269 14.971 17.485 16.655 17.157 20.251 21.689 21.139 22.996 25.726 26.337 26.407 28.848 31.013 31.187 32.174 34.921 36.183 35.927 36.277 33.295 31.532 28.047 29.186 30.662 27.656 24.464 21.174 18.400 14.969 12.936  9.780 10.438  8.778 11.520 11.701 14.828 16.407 17.871 20.662 23.738 25.525 23.139 22.500 21.707 20.044 17.002 14.954 13.382 11.502 11.446 10.881 13.691 14.208 17.993 20.398 23.903 27.426 29.671 31.224 34.569 35.464 36.023 38.926 41.571 40.795 40.679 42.421 43.649 43.367 41.371 41.463 41.663 40.076 36.891 36.914 37.865 34.842 32.486 34.486 34.397 30.616 29.783 32.525 31.257 27.745 29.664 31.706 28.688 26.936 30.343 30.855 27.515 28.373 31.826 30.739 33.463 33.887 33.477 31.950 32.026 28.830 31.006 32.888 30.502 28.233 25.478 25.621 26.220 22.990 20.974 23.153 20.745 18.324 21.147 23.132 23.212 20.682 18.555 17.196 18.173 18.640 21.026 21.227 24.923 25.593 29.147 31.543 33.733 36.771 39.979 39.918 37.126 38.628 39.125 35.681 34.028 36.118 35.238 31.453 31.944 34.210 31.624 29.013 31.770 32.584 28.981 29.039 32.114 32.249 35.161 36.235 37.192 39.900 40.359 41.580 41.810 41.698 42.420
 37.487 37.084 36.474 35.660 35.693 35.028 34.753 33.870 32.660 31.996 31.673 30.593 29.480 28.759 28.709 27.505 26.102 25.634 26.033 25.422 27.217 26.684 28.540 27.609 30.453 30.118 32.416 35.486 35.217 37.715 39.922 40.247 41.127 43.705 45.130 45.333 43.723 43.785 41.157 41.805 38.642 38.064 34.888 34.624 31.184 32.945 35.072 32.298 35.112 35.850 39.446 41.161 44.632 46.694 49.645 51.393 52.207 51.414 51.772 50.081 50.504 49.350 45.798 43.478 40.664 37.507 35.008 31.321 28.255 27.266 28.895 27.615 30.224 30.441 29.155 25.795 22.737 19.620 17.466 20.094 19.922 16.123 16.491 19.547 18.694 15.037 13.645 16.249 15.568 11.814 13.133 15.406 13.016 11.116 14.793 15.375 17.277 17.636 17.772 19.092 19.488 22.517 24.093 27.932 30.902 33.392 32.694 32.023 30.526 26.834 24.967 23.322 22.994 21.120 18.822 18.280 20.107 21.270 19.940 21.555 21.388 21.369 21.085 20.252 18.971 17.121 15.532 15.065 15.119 17.373 19.617 20.510 17.179 16.936 14.802 13.273 11.685 10.658  9.016  6.843  6.095  5.620  3.857  0.000  3.862  5.716  5.414  6.085  8.689 10.087 10.838 10.943 11.021  9.043  9.317  8.580 11.773 13.149 16.754 18.995 22.610 25.698 28.570 32.036 35.492 34.453 32.841 29.232 27.973 25.233 23.598 21.429 24.318 25.178 28.673 30.354 31.033 31.345 30.108 31.328 31.725 29.954 31.762 30.711 32.287 32.258 30.762 33.230 31.447 29.495 30.615 29.649 28.058 27.892 27.475 27.050 28.903 27.626 24.098 21.209 17.499 15.641 12.999 10.175  8.805  8.144  7.279 10.923 12.294 12.227 14.905 17.063 16.810 17.906 20.581 21.936 22.023 23.979 26.316 27.156 27.694 29.950 31.913 32.445 33.641 36.137 37.387 37.459 37.950 35.112 33.496 30.126 31.586 33.139 30.106 27.118 23.624 20.951 17.309 15.347 11.943 12.238 10.063 11.964 11.714 14.438 16.383 17.569 20.673 23.539 25.303 23.099 22.271 21.457 20.212 17.308 16.023 14.917 13.866 14.189 14.132 16.824 17.350 21.063 23.284 26.881 30.260 32.575 34.371 37.606 38.471 39.242 42.175 44.759 43.853 43.677 45.370 46.501 46.075 44.041 44.058 44.383 42.701 39.489 39.739 40.793 37.687 35.433 37.637 37.549 33.739 33.084 35.937 34.612 31.181 33.243 35.266 32.206 30.590 34.040 34.469 31.130 32.076 35.488 34.283 36.972 37.244 36.767 35.276 35.245 31.945 33.900 35.916 33.449 30.935 28.382 28.720 29.038 25.637 23.967 26.137 23.551 21.475 24.518 26.451 26.413 23.895 21.980 20.850 21.913 22.399 24.688 24.724 28.357 28.768 32.239 34.415 36.570 39.536 42.859 42.730 40.090 41.766 42.370 38.890 37.286 39.529 38.681 34.891 35.480 37.827 35.241 32.679 35.489 36.320 32.727 32.814 35.879 35.962 38.823 39.812 40.671 43.318 43.670 44.788 44.978 44.848 45.501
 37.089 36.646 36.013 35.162 35.156 34.518 34.186 33.305 32.204 31.558 31.235 30.260 29.278 28.590 28.575 27.494 26.129 25.993 26.515 25.552 27.368 26.542 28.389 27.406 30.182 29.932 32.037 35.313 35.364 37.874 40.310 40.411 41.020 43.789 45.279 45.172 43.612 43.436 40.710 41.440 38.182 37.256 33.959 33.356 29.796 31.260 33.663 31.198 34.225 35.221 38.874 40.825 44.252 46.552 49.467 51.152 51.812 50.887 51.169 49.397 49.891 48.901 45.338 43.178 40.194 37.134 34.431 30.852 27.627 26.439 28.103 26.767 29.311 29.679 28.006 24.649 21.615 18.946 16.205 18.650 19.149 15.444 15.040 18.356 18.247 14.908 12.756 15.471 15.721 12.111 12.776 15.779 14.238 11.964 15.390 16.847 18.777 19.564 19.370 20.746 20.747 23.850 25.199 29.040 31.878 34.460 33.934 32.949 31.163 27.478 25.996 24.605 23.739 21.673 19.973 19.604 20.855 21.967 20.914 22.271 22.047 21.496 21.150 19.913 18.358 16.132 14.320 13.785 14.169 16.775 18.743 20.279 17.400 17.436 15.486 14.851 13.002 10.965 10.074  8.985  6.770  5.107  5.559  3.862  0.000  3.869  5.647  5.186  6.274  8.814 10.138 11.451 12.595 11.558 12.690 12.308 15.532 16.714 20.178 22.136 25.688 28.551 31.342 34.738 38.186 37.260 35.873 32.361 31.193 28.597 26.799 24.836 27.849 28.659 32.151 33.712 34.248 34.569 33.416 34.766 35.129 33.422 35.214 34.051 35.573 35.368 33.885 36.293 34.391 32.271 33.177 32.246 30.900 30.978 30.827 30.518 32.529 31.349 27.780 24.965 21.248 19.432 16.821 13.880 12.155 10.905  9.635 12.871 15.037 14.958 17.088 19.654 19.786 20.465 22.998 24.780 24.869 26.448 28.942 30.060 30.366 32.421 34.642 35.255 36.167 38.672 40.153 40.186 40.435 37.568 35.715 32.285 33.478 35.285 32.455 29.426 26.061 23.553 20.015 18.261 15.057 15.452 13.112 14.854 13.863 16.053 17.339 17.958 20.896 23.648 25.754 23.863 23.417 22.918 21.846 19.323 17.997 17.357 16.128 16.709 16.322 19.121 19.302 23.022 25.071 28.705 32.140 34.128 35.737 38.934 40.116 40.755 43.546 46.090 45.204 45.214 47.012 48.185 47.845 45.955 46.196 46.560 45.095 41.817 41.805 42.956 40.023 37.533 39.537 39.641 35.888 34.878 37.642 36.540 32.957 34.667 36.809 33.853 31.872 35.127 35.728 32.284 32.815 36.270 35.278 38.206 38.792 38.587 37.173 37.391 34.257 36.484 38.359 35.958 33.684 30.897 31.077 31.710 28.467 26.454 28.554 26.025 23.613 26.346 28.107 27.849 24.997 23.177 21.666 22.862 23.033 25.413 25.186 28.830 29.199 32.503 34.582 36.381 39.525 42.921 43.113 40.575 42.085 42.960 39.638 37.703 39.902 39.400 35.560 35.799 38.334 36.041 33.196 35.804 36.979 33.458 33.138 35.975 35.673 38.307 39.078 39.661 42.191 42.431 43.370 43.538 43.425 44.026
 34.049 33.520 32.813 31.861 31.828 31.189 30.806 29.897 28.832 28.192 27.822 26.891 25.999 25.337 25.380 24.431 23.170 23.159 24.066 23.364 25.585 25.137 27.413 26.933 30.005 30.239 32.634 36.023 36.346 39.121 41.394 41.212 41.999 44.916 46.131 45.922 44.100 43.681 40.744 41.146 37.721 36.647 33.192 32.347 28.680 29.878 32.073 29.638 32.814 34.115 37.852 40.021 43.557 45.786 48.776 50.570 51.249 50.255 50.370 48.475 48.848 47.889 44.281 41.946 38.818 35.597 32.690 29.057 25.635 24.884 26.995 26.156 29.044 29.881 28.404 24.823 22.207 19.577 16.677 18.454 18.707 15.019 14.102 16.961 16.728 13.430 10.807 12.811 13.178  9.606  9.459 12.528 11.474  8.824 11.954 13.892 15.922 17.228 17.218 19.109 19.456 22.885 24.636 28.401 31.469 34.355 34.233 33.501 31.410 27.889 26.160 25.261 24.612 22.060 20.377 20.705 22.218 23.848 23.169 24.894 24.934 24.506 24.355 23.148 21.518 19.252 17.297 16.482 16.614 19.117 20.581 21.972 19.091 18.434 15.864 15.596 14.622 12.192 10.426 10.288  9.046  5.977  5.411  5.716  3.869  0.000  3.849  5.448  5.107  6.341  8.885  9.893 11.832 10.936 12.711 12.540 15.849 17.228 20.572 22.705 26.012 28.845 31.286 34.802 38.057 36.859 35.735 32.328 31.597 29.252 27.827 26.048 29.098 30.300 33.720 35.238 35.837 35.861 34.397 35.507 35.496 33.508 34.942 33.393 34.586 33.996 32.398 34.636 32.556 30.270 30.991 30.234 29.152 29.652 29.880 30.002 32.308 31.527 27.963 25.286 21.631 20.425 17.873 15.528 14.304 13.748 12.472 15.931 17.696 17.100 19.536 22.142 21.720 22.253 25.160 26.775 26.404 28.126 30.844 31.615 31.675 34.006 36.253 36.498 37.390 40.120 41.467 41.209 41.469 38.468 36.588 33.067 33.988 35.568 32.661 29.370 26.238 23.436 20.153 17.959 14.723 14.582 11.938 13.527 12.101 14.135 14.845 15.479 18.171 21.059 23.250 21.308 21.144 20.788 19.533 17.197 15.548 15.230 13.915 15.036 14.924 18.155 18.785 22.570 25.003 28.435 32.053 34.055 35.306 38.686 39.802 40.093 42.858 45.533 44.879 44.938 46.775 48.086 47.921 46.030 46.265 46.414 44.939 41.774 41.574 42.448 39.524 37.071 38.792 38.685 34.966 33.882 36.360 35.108 31.501 33.044 34.953 31.881 29.822 32.932 33.331 29.757 30.197 33.539 32.435 35.490 36.153 36.218 35.002 35.458 32.513 34.980 36.955 34.852 32.824 30.015 29.738 30.394 27.404 25.052 26.767 24.092 21.596 24.185 25.585 24.985 21.936 20.409 19.024 20.690 21.214 24.006 24.214 27.975 28.827 32.230 34.628 36.393 39.682 42.920 43.258 40.510 41.719 42.427 39.180 37.149 39.033 38.478 34.668 34.645 36.968 34.672 31.701 34.050 35.129 31.538 30.985 33.742 33.398 36.012 36.980 37.484 40.047 40.458 41.349 41.525 41.477 42.107
 34.483 34.018 33.404 32.563 32.583 32.009 31.715 30.823 29.735 29.152 28.824 27.888 27.029 26.433 26.529 25.625 24.475 24.267 25.403 25.214 27.642 27.581 30.001 29.667 32.833 33.050 35.575 38.841 38.943 41.689 43.824 43.814 44.774 47.557 48.748 48.748 46.892 46.616 43.720 44.031 40.637 39.742 36.321 35.596 31.959 33.205 35.204 32.630 35.739 36.983 40.708 42.785 46.376 48.429 51.458 53.313 54.092 53.163 53.293 51.417 51.719 50.667 47.055 44.558 41.495 38.148 35.293 31.569 28.165 27.730 29.962 29.263 32.239 33.031 31.748 28.155 25.504 22.625 20.007 21.889 21.779 18.017 17.454 20.083 19.353 15.835 13.597 15.130 14.775 11.063 10.791 13.009 11.284  8.136 11.136 12.467 15.145 16.634 17.435 19.708 20.709 24.212 26.314 30.063 33.312 36.182 35.963 35.516 33.635 30.112 28.047 26.963 26.750 24.330 22.164 22.353 24.302 25.876 24.864 26.628 26.538 26.353 26.020 24.902 23.491 21.384 19.553 19.081 19.267 21.722 23.523 24.635 21.455 20.710 17.995 17.011 16.183 14.485 12.187 11.174 10.741  8.480  6.172  5.414  5.647  3.849  0.000  3.867  5.445  5.075  6.501  6.487  8.053  7.270  9.569 10.294 13.949 16.089 19.653 22.311 25.645 28.797 31.253 34.898 38.106 36.645 35.274 31.750 30.998 28.454 27.352 25.210 27.955 29.110 32.526 34.318 35.151 35.229 33.665 34.538 34.534 32.321 33.595 32.020 33.016 32.395 30.487 32.542 30.305 28.289 29.366 28.908 27.626 28.144 28.106 28.393 30.487 29.651 26.247 23.371 19.832 18.638 15.701 13.823 12.491 12.907 12.593 16.277 17.374 17.165 20.077 22.149 21.479 22.600 25.540 26.657 26.415 28.576 31.033 31.513 31.919 34.453 36.362 36.550 37.809 40.494 41.553 41.369 41.941 38.979 37.380 33.927 35.113 36.392 33.238 29.938 26.708 23.620 20.281 17.612 13.996 13.007  9.752 10.508  8.703 10.628 11.822 12.738 15.765 18.666 20.591 18.488 18.021 17.491 16.348 13.965 12.822 12.858 12.401 14.095 14.907 18.336 19.607 23.417 26.143 29.491 33.096 35.435 36.788 40.250 41.039 41.363 44.258 47.012 46.399 46.289 48.032 49.330 49.107 47.065 47.052 47.110 45.370 42.319 42.379 43.051 39.919 37.765 39.616 39.189 35.412 34.718 37.161 35.553 32.112 33.970 35.589 32.293 30.615 33.839 33.859 30.279 31.119 34.300 32.808 35.709 36.007 35.978 34.877 35.207 32.164 34.405 36.703 34.705 32.456 29.985 29.643 29.813 26.737 24.680 26.150 23.130 21.150 24.123 25.363 24.594 21.723 20.519 19.809 21.745 22.825 25.737 26.333 30.124 31.124 34.677 37.191 39.199 42.386 45.562 45.684 42.831 44.117 44.576 41.215 39.430 41.267 40.409 36.649 36.827 38.916 36.358 33.583 35.982 36.704 33.003 32.682 35.579 35.512 38.267 39.485 40.095 42.720 43.247 44.169 44.337 44.299 44.927
 37.025 36.633 36.119 35.396 35.426 34.915 34.657 33.805 32.788 32.246 31.984 31.122 30.343 29.797 29.913 29.056 27.917 27.827 28.904 28.475 30.748 30.374 32.572 31.925 34.882 34.820 37.047 40.328 40.363 42.898 45.259 45.381 46.078 48.827 50.267 50.204 48.570 48.352 45.551 46.119 42.777 41.786 38.386 37.592 33.934 35.111 37.397 35.001 38.169 39.402 43.117 45.194 48.702 50.915 53.881 55.635 56.324 55.368 55.562 53.714 54.125 53.144 49.548 47.224 44.143 40.921 38.050 34.399 30.987 30.247 32.281 31.279 34.016 34.587 32.958 29.524 26.619 23.954 21.153 23.326 23.724 19.988 19.277 22.288 22.012 18.593 16.163 18.049 18.125 14.417 14.092 16.636 15.072 11.885 14.684 16.141 18.935 20.405 21.127 23.206 23.938 27.307 29.121 32.931 36.009 38.721 38.279 37.553 35.785 32.143 30.372 29.013 28.476 26.333 24.337 24.062 25.648 26.767 25.477 26.782 26.353 25.832 25.164 23.749 22.386 20.192 18.441 18.403 19.026 21.727 23.837 25.357 22.369 22.255 20.022 19.019 17.465 15.813 14.282 12.785 11.406  9.805  8.508  6.085  5.186  5.448  3.867  0.000  3.866  5.460  5.253  6.942  8.381  8.722 11.111 12.324 16.081 18.301 22.021 24.625 28.156 31.354 34.055 37.628 40.968 39.667 38.115 34.504 33.436 30.657 29.291 26.909 29.538 30.267 33.759 35.684 36.500 36.882 35.592 36.634 36.938 34.883 36.363 35.022 36.141 35.691 33.722 35.747 33.487 31.653 32.898 32.495 31.091 31.453 31.148 31.242 33.067 31.910 28.566 25.497 21.957 20.197 16.958 14.631 12.385 12.444 12.632 16.065 17.557 18.062 20.670 22.641 22.569 23.893 26.445 27.703 27.944 29.981 32.208 33.016 33.671 35.949 37.828 38.359 39.639 42.119 43.296 43.374 43.934 41.079 39.480 36.084 37.436 38.926 35.846 32.710 29.325 26.433 22.913 20.515 16.876 16.099 12.873 13.246 11.204 12.426 13.670 13.952 17.092 19.627 21.650 19.936 19.437 19.029 18.408 16.356 15.871 16.201 16.065 17.662 18.355 21.596 22.560 26.358 28.818 32.318 35.828 38.090 39.625 42.968 43.881 44.385 47.260 49.932 49.180 49.088 50.834 52.055 51.729 49.715 49.745 49.957 48.246 45.110 45.258 46.117 42.994 40.785 42.772 42.490 38.695 37.981 40.559 39.057 35.596 37.458 39.203 35.964 34.236 37.466 37.588 34.014 34.764 37.984 36.559 39.490 39.808 39.757 38.628 38.908 35.806 37.951 40.229 38.101 35.722 33.263 33.133 33.279 30.077 28.186 29.788 26.779 24.859 27.863 29.161 28.388 25.486 24.302 23.471 25.295 26.120 28.881 29.151 32.895 33.595 37.027 39.297 41.170 44.343 47.661 47.821 45.148 46.564 47.236 43.882 42.025 44.033 43.338 39.534 39.720 41.999 39.545 36.722 39.168 40.067 36.413 36.031 38.867 38.634 41.280 42.301 42.770 45.302 45.671 46.475 46.609 46.548 47.104
 35.465 35.001 34.437 33.650 33.636 33.151 32.825 31.976 31.078 30.555 30.278 29.535 28.907 28.406 28.568 27.876 26.826 27.045 28.330 27.726 30.124 29.674 31.995 31.510 34.498 34.690 36.877 40.332 40.715 43.363 45.812 45.645 46.215 49.161 50.524 50.184 48.482 47.983 45.036 45.528 42.069 40.762 37.238 36.094 32.346 33.161 35.550 33.440 36.797 38.337 42.096 44.425 47.921 50.277 53.228 54.969 55.545 54.461 54.528 52.577 52.995 52.158 48.554 46.300 43.053 39.870 36.790 33.245 29.683 28.974 31.177 30.345 33.134 34.000 32.187 28.716 26.050 23.766 20.579 22.290 23.064 19.515 18.094 20.997 21.232 18.179 15.175 16.746 17.564 14.177 13.076 16.057 15.381 12.025 14.328 16.611 19.304 21.187 21.658 23.873 24.404 27.884 29.649 33.401 36.443 39.322 39.166 38.309 36.220 32.671 31.093 30.105 29.281 26.842 25.276 25.373 26.669 27.964 27.032 28.340 28.021 27.225 26.654 25.027 23.451 21.022 19.085 18.836 19.518 22.340 24.008 25.868 23.211 23.007 20.707 20.397 19.000 16.659 15.318 14.693 12.926 10.494 10.038  8.689  6.274  5.107  5.445  3.866  0.000  3.865  5.456  8.245 10.899 11.665 14.392 15.420 19.110 21.094 24.669 27.081 30.493 33.497 36.015 39.572 42.839 41.544 40.279 36.787 35.949 33.388 32.002 29.880 32.688 33.578 37.054 38.829 39.539 39.787 38.430 39.502 39.629 37.542 38.904 37.343 38.336 37.628 35.688 37.636 35.268 33.212 34.172 33.810 32.709 33.385 33.449 33.747 35.836 34.916 31.501 28.574 25.007 23.508 20.435 18.118 16.049 15.767 15.382 18.726 20.604 20.763 23.146 25.488 25.431 26.353 28.996 30.533 30.552 32.359 34.831 35.715 36.065 38.310 40.422 40.858 41.894 44.487 45.802 45.720 46.081 43.143 41.340 37.859 38.898 40.498 37.552 34.292 31.090 28.232 24.869 22.518 19.048 18.346 15.129 15.608 13.161 13.955 14.258 14.005 16.721 19.167 21.536 20.119 20.130 20.078 19.479 17.842 17.089 17.761 17.329 19.127 19.571 22.945 23.769 27.564 30.012 33.455 37.061 39.072 40.326 43.696 44.827 45.099 47.842 50.526 49.880 49.954 51.796 53.099 52.909 51.013 51.221 51.387 49.852 46.704 46.569 47.406 44.432 42.047 43.770 43.574 39.848 38.825 41.226 39.864 36.290 37.804 39.561 36.393 34.358 37.357 37.557 33.890 34.262 37.451 36.184 39.332 39.944 40.203 39.198 39.757 36.867 39.309 41.479 39.501 37.411 34.748 34.354 34.784 31.801 29.532 30.975 28.024 25.802 28.468 29.517 28.486 25.295 24.288 23.202 25.235 25.921 28.846 29.070 32.820 33.661 36.979 39.286 40.869 44.213 47.504 47.965 45.297 46.461 47.272 44.083 41.948 43.790 43.344 39.537 39.358 41.685 39.475 36.411 38.586 39.712 36.123 35.343 37.941 37.388 39.820 40.734 40.946 43.376 43.723 44.356 44.473 44.457 44.982
 33.422 32.921 32.353 31.550 31.554 31.112 30.803 29.950 29.073 28.588 28.295 27.587 27.048 26.603 26.833 26.270 25.376 25.555 27.220 27.098 29.848 29.879 32.541 32.470 35.697 36.196 38.665 42.109 42.535 45.355 47.596 47.338 48.154 51.116 52.262 51.992 50.079 49.510 46.451 46.657 43.118 41.849 38.263 37.068 33.302 34.004 36.088 33.896 37.270 38.951 42.739 45.136 48.732 50.914 53.936 55.790 56.448 55.367 55.331 53.316 53.602 52.720 49.094 46.623 43.341 39.986 36.831 33.218 29.580 29.361 31.903 31.484 34.543 35.678 34.156 30.533 28.120 25.670 22.610 23.994 24.332 20.780 19.352 21.777 21.600 18.513 15.568 16.365 16.820 13.579 11.868 14.234 13.669  9.964 11.589 13.917 16.970 19.309 20.315 23.014 24.089 27.757 29.945 33.605 36.878 39.936 39.997 39.476 37.311 33.881 31.959 31.193 30.754 28.088 26.277 26.738 28.435 30.053 29.202 30.813 30.639 30.105 29.633 28.161 26.635 24.300 22.335 21.974 22.433 25.128 26.670 28.217 25.353 24.651 21.910 21.460 20.653 18.453 16.401 15.917 14.980 12.252 10.782 10.087  8.814  6.341  5.075  5.460  3.865  0.000  3.879  5.689  9.029 10.144 13.409 14.888 18.578 20.925 24.426 27.138 30.353 33.452 35.715 39.390 42.478 40.871 39.679 36.236 35.700 33.248 32.277 30.147 32.824 33.974 37.371 39.219 40.076 40.130 38.511 39.295 39.156 36.784 37.801 35.966 36.615 35.616 33.461 35.167 32.609 30.591 31.579 31.511 30.523 31.510 31.723 32.408 34.586 33.942 30.648 27.781 24.381 23.340 20.246 18.568 16.898 17.367 17.225 20.809 22.155 22.095 24.874 27.025 26.476 27.540 30.451 31.648 31.399 33.499 36.004 36.502 36.837 39.368 41.333 41.474 42.670 45.398 46.472 46.214 46.738 43.732 42.057 38.561 39.545 40.826 37.719 34.302 31.237 28.084 24.913 22.122 18.581 17.193 13.688 13.552 10.590 10.884 10.733 10.525 13.214 15.814 18.118 16.563 16.691 16.701 16.042 14.675 14.016 15.238 15.250 17.663 18.712 22.349 23.742 27.527 30.340 33.578 37.272 39.460 40.524 44.046 44.947 44.998 47.785 50.591 50.129 50.145 51.955 53.343 53.244 51.269 51.340 51.304 49.629 46.633 46.505 47.039 43.979 41.789 43.377 42.867 39.161 38.301 40.470 38.825 35.357 36.912 38.334 34.996 33.135 36.066 35.912 32.189 32.719 35.704 34.149 37.271 37.730 38.130 37.343 38.003 35.226 37.697 40.083 38.387 36.378 33.897 33.159 33.355 30.550 28.226 29.246 26.067 24.098 26.800 27.479 26.112 22.920 22.351 21.757 24.217 25.427 28.639 29.359 33.167 34.401 37.860 40.443 42.159 45.527 48.663 49.083 46.211 47.217 47.758 44.562 42.520 44.117 43.454 39.716 39.487 41.520 39.166 36.157 38.175 39.017 35.346 34.555 37.165 36.764 39.261 40.465 40.710 43.200 43.745 44.385 44.507 44.541 45.095
 35.899 35.511 35.076 34.433 34.469 34.079 33.863 33.048 32.175 31.737 31.514 30.819 30.300 29.909 30.163 29.602 28.733 28.803 30.459 30.475 33.191 33.236 35.812 35.590 38.750 39.028 41.416 44.779 44.982 47.655 49.934 49.899 50.684 53.523 54.813 54.673 52.881 52.478 49.520 49.843 46.368 45.208 41.672 40.586 36.836 37.627 39.757 37.519 40.849 42.417 46.190 48.484 52.070 54.225 57.237 59.070 59.753 58.719 58.759 56.792 57.102 56.177 52.557 50.083 46.861 43.501 40.415 36.767 33.173 32.907 35.348 34.773 37.740 38.662 37.082 33.533 30.895 28.336 25.376 27.093 27.446 23.787 22.625 25.230 24.942 21.678 18.941 19.927 20.087 16.669 15.276 17.321 16.257 12.543 14.137 15.859 19.233 21.478 22.859 25.561 26.822 30.427 32.633 36.345 39.626 42.556 42.382 41.878 39.943 36.415 34.441 33.357 33.013 30.607 28.563 28.643 30.421 31.749 30.532 31.931 31.506 30.975 30.230 28.694 27.341 25.104 23.298 23.328 24.001 26.767 28.705 30.260 27.279 26.865 24.303 23.386 22.262 20.510 18.550 17.342 16.394 14.342 12.567 10.838 10.138  8.885  6.501  5.253  5.456  3.879  0.000  3.868  6.846  9.134 12.651 14.922 18.731 21.514 25.187 28.153 31.491 34.807 37.243 40.942 44.089 42.432 40.949 37.381 36.617 33.899 32.972 30.487 32.875 33.726 37.137 39.232 40.227 40.503 38.997 39.732 39.802 37.407 38.463 36.798 37.421 36.559 34.190 35.763 33.133 31.457 32.812 32.944 31.709 32.544 32.373 33.003 34.838 33.943 30.821 27.736 24.459 23.105 19.669 18.107 15.966 16.854 17.507 20.999 22.107 22.641 25.508 27.250 26.877 28.403 31.097 32.047 32.160 34.454 36.645 37.146 37.854 40.354 42.070 42.385 43.834 46.399 47.352 47.311 48.036 45.131 43.645 40.232 41.506 42.726 39.506 36.203 32.968 29.779 26.460 23.592 19.861 18.186 14.490 13.617 10.422 10.007 10.375  9.932 12.965 15.211 17.281 15.894 15.671 15.604 15.479 14.344 14.602 16.131 16.865 19.387 20.828 24.400 25.943 29.738 32.549 35.847 39.465 41.836 43.117 46.613 47.369 47.591 50.468 53.267 52.724 52.621 54.364 55.686 55.471 53.404 53.329 53.341 51.503 48.524 48.643 49.181 45.985 43.960 45.750 45.137 41.378 40.776 43.046 41.247 37.882 39.681 41.028 37.596 35.979 39.026 38.722 35.038 35.813 38.741 36.991 39.982 40.180 40.441 39.671 40.163 37.261 39.479 42.046 40.303 38.045 35.798 35.209 35.072 32.114 30.133 31.136 27.793 26.210 29.189 29.886 28.513 25.514 25.060 24.771 27.205 28.548 31.685 32.408 36.217 37.322 40.824 43.327 45.160 48.439 51.636 51.901 49.070 50.248 50.752 47.458 45.560 47.274 46.491 42.747 42.712 44.730 42.243 39.360 41.503 42.215 38.502 37.896 40.602 40.326 42.886 44.125 44.409 46.902 47.421 48.051 48.156 48.172 48.687
 35.203 34.810 34.352 33.701 33.758 33.344 33.163 32.335 31.379 30.933 30.694 29.927 29.333 28.931 29.188 28.589 27.746 27.575 29.295 29.720 32.549 32.956 35.666 35.646 38.941 39.312 41.930 45.180 45.244 47.995 50.048 50.079 51.128 53.874 55.016 55.078 53.156 52.854 49.900 50.047 46.595 45.655 42.165 41.269 37.580 38.535 40.381 37.907 41.107 42.567 46.315 48.493 52.145 54.082 57.147 59.067 59.879 58.927 58.970 57.026 57.236 56.191 52.569 49.909 46.782 43.298 40.316 36.581 33.067 33.097 35.640 35.254 38.371 39.324 38.077 34.446 31.888 29.032 26.379 28.081 27.925 24.214 23.432 25.762 24.922 21.504 19.184 19.883 19.373 15.998 14.797 16.084 14.550 10.974 12.357 13.354 16.929 19.150 21.019 23.909 25.629 29.245 31.747 35.382 38.817 41.771 41.621 41.443 39.619 36.165 33.856 32.785 32.873 30.454 28.058 28.264 30.457 31.971 30.720 32.387 32.094 31.926 31.300 30.038 28.789 26.727 24.974 24.906 25.326 27.889 29.861 30.990 27.737 26.963 24.139 22.848 22.165 20.814 18.312 16.951 16.834 14.899 12.262 10.943 11.451  9.893  6.487  6.942  8.245  5.689  3.868  0.000  3.845  6.272 10.059 12.727 16.391 19.486 23.059 26.282 29.458 32.886 35.180 38.941 41.964 40.089 38.543 34.990 34.373 31.690 31.115 28.581 30.782 31.818 35.130 37.293 38.429 38.571 36.885 37.374 37.294 34.715 35.557 33.798 34.238 33.310 30.805 32.271 29.596 28.056 29.574 29.858 28.537 29.411 29.172 29.983 31.771 31.007 28.023 24.976 21.890 20.878 17.484 16.569 14.954 16.555 17.445 21.039 21.527 21.898 25.111 26.558 25.732 27.465 30.329 30.887 30.825 33.411 35.533 35.672 36.458 39.186 40.688 40.784 42.439 45.059 45.760 45.632 46.554 43.646 42.354 38.991 40.345 41.261 37.886 34.552 31.378 27.995 24.816 21.649 17.896 15.677 11.873 10.360  6.946  6.362  7.404  7.921 11.261 13.779 15.413 13.499 12.886 12.480 12.118 10.734 11.240 12.939 14.220 17.013 19.003 22.601 24.596 28.315 31.361 34.493 38.095 40.699 41.970 45.542 46.014 46.195 49.155 52.022 51.561 51.331 52.993 54.330 54.118 51.948 51.687 51.569 49.556 46.710 46.966 47.291 43.980 42.196 44.009 43.135 39.382 39.060 41.247 39.194 35.991 37.996 39.106 35.551 34.244 37.359 36.789 33.165 34.273 37.072 35.064 37.871 37.789 37.936 37.234 37.628 34.699 36.760 39.510 37.892 35.565 33.568 32.878 32.434 29.519 27.719 28.505 25.014 23.805 26.961 27.562 26.171 23.418 23.120 23.310 25.834 27.576 30.764 31.841 35.647 36.946 40.585 43.259 45.340 48.530 51.611 51.681 48.705 49.897 50.125 46.752 45.084 46.707 45.634 41.964 42.104 43.879 41.169 38.486 40.673 41.055 37.280 36.920 39.764 39.796 42.527 44.014 44.501 47.098 47.766 48.531 48.658 48.678 49.243
 37.239 36.909 36.492 35.912 36.002 35.556 35.442 34.628 33.579 33.115 32.906 32.055 31.328 30.900 31.115 30.383 29.473 29.040 30.549 31.130 33.814 34.287 36.866 36.716 39.953 40.111 42.743 45.817 45.578 48.211 50.162 50.448 51.609 54.163 55.361 55.670 53.814 53.758 50.946 51.154 47.821 47.153 43.785 43.179 39.580 40.818 42.584 39.896 42.923 44.118 47.806 49.757 53.402 55.201 58.266 60.193 61.102 60.265 60.417 58.570 58.771 57.605 54.005 51.294 48.327 44.831 42.047 38.253 34.897 34.894 37.274 36.750 39.798 40.504 39.412 35.844 33.126 30.021 27.702 29.719 29.295 25.514 25.256 27.646 26.446 22.830 20.999 21.936 20.880 17.406 16.872 17.751 15.507 12.409 14.075 14.081 17.581 19.306 21.439 24.148 26.060 29.499 32.027 35.649 39.085 41.861 41.461 41.426 39.912 36.426 33.961 32.587 32.958 30.831 28.100 27.995 30.421 31.764 30.228 31.870 31.498 31.590 30.886 29.822 28.791 26.972 25.426 25.522 25.891 28.289 30.560 31.395 27.941 27.239 24.532 22.676 21.954 21.249 18.674 16.689 17.034 15.821 12.758 11.021 12.595 11.832  8.053  8.381 10.899  9.029  6.846  3.845  0.000  3.853  7.383 10.737 14.229 17.672 21.260 24.695 27.886 31.483 33.899 37.643 40.686 38.777 36.937 33.301 32.484 29.607 29.159 26.360 28.254 29.122 32.387 34.730 36.006 36.270 34.635 35.026 35.106 32.531 33.427 31.893 32.399 31.730 29.153 30.631 28.063 26.850 28.718 29.016 27.370 27.918 27.245 27.892 29.335 28.340 25.529 22.341 19.430 18.256 14.702 14.205 12.645 14.917 16.464 19.893 19.811 20.508 23.876 24.827 23.918 26.068 28.790 28.966 29.109 31.935 33.752 33.744 34.851 37.613 38.818 38.976 40.898 43.382 43.894 43.920 45.067 42.271 41.220 37.986 39.630 40.391 36.904 33.730 30.443 27.055 23.835 20.638 16.856 14.420 10.759  8.656  5.906  5.678  8.310  9.518 12.917 15.267 16.349 14.212 12.896 11.965 11.651  9.790 10.922 12.236 14.047 16.584 18.882 22.228 24.381 27.995 31.024 34.132 37.593 40.426 41.936 45.457 45.697 46.086 49.150 51.994 51.446 51.052 52.604 53.859 53.523 51.246 50.794 50.704 48.508 45.716 46.261 46.574 43.128 41.566 43.614 42.629 38.848 38.860 41.176 38.978 35.941 38.267 39.325 35.728 34.759 38.050 37.387 33.902 35.365 38.148 35.997 38.551 38.158 37.995 37.196 37.299 34.195 35.907 38.779 37.058 34.456 32.741 32.294 31.506 28.423 27.078 27.951 24.427 23.644 27.085 27.886 26.761 24.385 23.955 24.413 26.697 28.549 31.542 32.661 36.410 37.583 41.286 43.911 46.230 49.248 52.329 52.129 49.161 50.566 50.657 47.157 45.759 47.510 46.210 42.579 43.044 44.750 41.836 39.402 41.807 41.968 38.171 38.177 41.204 41.517 44.414 45.982 46.680 49.351 50.033 50.935 51.073 51.052 51.637
 36.743 36.388 35.893 35.231 35.319 34.774 34.635 33.788 32.608 32.068 31.814 30.822 29.895 29.365 29.491 28.567 27.517 26.848 28.046 28.633 31.135 31.634 34.104 33.912 37.132 37.232 39.950 42.900 42.528 45.174 46.983 47.340 48.648 51.112 52.241 52.696 50.808 50.877 48.138 48.322 45.076 44.630 41.376 41.033 37.551 39.067 40.697 37.797 40.637 41.596 45.219 46.988 50.624 52.305 55.369 57.310 58.301 57.554 57.774 56.003 56.187 54.919 51.343 48.598 45.773 42.284 39.690 35.867 32.684 32.647 34.882 34.312 37.340 37.933 37.083 33.537 30.836 27.525 25.550 27.661 26.878 23.114 23.328 25.622 24.055 20.339 19.021 20.139 18.595 15.116 15.305 15.922 13.095 10.602 12.859 12.215 15.316 16.460 18.479 20.935 22.867 26.174 28.701 32.295 35.724 38.419 37.948 38.037 36.647 33.199 30.603 29.168 29.765 27.725 24.801 24.698 27.338 28.789 27.292 29.158 28.970 29.358 28.866 28.102 27.116 25.454 23.965 23.861 23.945 26.081 28.325 28.789 25.192 24.280 21.524 19.401 18.950 18.601 15.794 13.689 14.689 13.769 10.288  9.043 11.558 10.936  7.270  8.722 11.665 10.144  9.134  6.272  3.853  0.000  3.847  6.973 10.474 13.882 17.456 20.892 24.071 27.668 30.105 33.841 36.909 35.056 33.194 29.544 28.711 25.871 25.429 22.724 24.739 25.808 29.076 31.307 32.552 32.701 30.996 31.400 31.441 28.916 29.926 28.466 29.189 28.710 26.360 28.141 25.824 24.475 26.283 26.250 24.469 24.754 24.038 24.472 26.010 25.012 22.041 18.895 15.825 14.774 11.391 11.032 10.192 12.622 13.918 17.367 16.950 17.285 20.798 21.720 20.502 22.597 25.457 25.542 25.493 28.377 30.258 30.127 31.156 33.997 35.206 35.262 37.179 39.714 40.201 40.162 41.308 38.501 37.476 34.260 35.937 36.634 33.126 29.983 26.682 23.296 20.081 16.882 13.109 10.730  7.193  5.608  4.314  6.504  9.649 11.638 14.881 17.573 18.559 16.031 14.586 13.353 12.273  9.412  9.615  9.772 11.206 13.265 15.511 18.686 20.863 24.412 27.435 30.514 33.923 36.829 38.422 41.918 42.074 42.552 45.655 48.479 47.892 47.439 48.957 50.182 49.817 47.515 47.027 46.952 44.743 41.940 42.538 42.885 39.423 37.881 40.017 39.064 35.266 35.355 37.776 35.605 32.597 35.060 36.209 32.661 31.794 35.217 34.665 31.288 32.908 35.788 33.715 36.136 35.694 35.291 34.293 34.228 30.996 32.618 35.405 33.534 30.850 29.120 28.850 28.089 24.884 23.649 24.771 21.379 20.563 24.113 25.242 24.511 22.349 21.524 21.931 23.897 25.711 28.521 29.650 33.338 34.458 38.196 40.828 43.309 46.215 49.249 48.894 45.905 47.404 47.399 43.841 42.601 44.416 42.989 39.389 40.058 41.735 38.719 36.443 39.014 39.080 35.296 35.565 38.728 39.246 42.276 43.874 44.794 47.542 48.243 49.324 49.496 49.445 50.093
 38.241 37.920 37.413 36.752 36.854 36.238 36.120 35.279 33.991 33.392 33.128 32.024 30.910 30.301 30.331 29.219 28.044 27.094 27.882 28.484 30.682 31.163 33.398 33.042 36.141 36.023 38.747 41.473 40.809 43.345 45.005 45.589 47.029 49.293 50.432 51.135 49.304 49.622 47.052 47.294 44.215 44.082 41.015 41.026 37.712 39.563 41.082 37.966 40.550 41.169 44.677 46.164 49.753 51.283 54.319 56.248 57.337 56.722 57.066 55.421 55.607 54.213 50.690 47.939 45.328 41.889 39.572 35.749 32.825 32.685 34.653 33.926 36.826 37.149 36.532 33.108 30.335 26.810 25.318 27.668 26.548 22.854 23.695 25.949 24.020 20.246 19.604 21.006 18.961 15.596 16.644 16.952 13.565 12.022 14.617 13.196 15.653 15.912 17.810 19.774 21.701 24.682 27.115 30.643 33.994 36.463 35.742 35.967 34.898 31.476 28.759 27.052 27.955 26.246 23.032 22.652 25.522 26.868 25.208 27.159 27.045 27.801 27.412 26.989 26.194 24.834 23.568 23.445 23.315 25.110 27.498 27.531 23.789 22.858 20.283 17.624 17.293 17.698 14.898 12.334 14.045 13.948 10.374  9.317 12.690 12.711  9.569 11.111 14.392 13.409 12.651 10.059  7.383  3.847  0.000  3.864  6.979 10.582 14.136 17.664 20.866 24.558 27.139 30.816 33.938 32.171 30.076 26.357 25.301 22.319 21.901 19.063 20.962 22.026 25.281 27.545 28.844 29.027 27.355 27.752 27.936 25.519 26.736 25.572 26.587 26.511 24.374 26.426 24.461 23.247 25.189 24.851 22.763 22.531 21.437 21.467 22.791 21.547 18.548 15.312 12.196 10.976  7.600  7.738  7.817 10.740 12.251 15.368 14.260 14.566 18.202 18.712 17.243 19.592 22.387 22.149 22.146 25.203 26.892 26.614 27.825 30.698 31.715 31.786 33.862 36.312 36.685 36.735 38.012 35.292 34.442 31.348 33.256 33.845 30.287 27.333 23.943 20.648 17.417 14.357 10.727  8.557  5.965  5.200  6.529  9.386 12.736 14.990 18.074 20.761 21.501 18.834 17.118 15.611 14.290 10.996 10.876  9.791 10.944 12.048 14.199 16.849 18.992 22.336 25.232 28.270 31.494 34.561 36.395 39.790 39.766 40.479 43.653 46.414 45.717 45.130 46.550 47.681 47.198 44.828 44.209 44.199 41.887 39.097 39.927 40.340 36.806 35.404 37.773 36.830 33.024 33.366 35.967 33.789 30.925 33.660 34.884 31.415 30.816 34.403 33.936 30.775 32.661 35.587 33.557 35.714 35.087 34.310 33.088 32.701 29.280 30.578 33.314 31.225 28.295 26.733 26.838 25.918 22.504 21.720 23.158 19.982 19.404 23.110 24.639 24.421 22.680 21.471 21.904 23.378 25.108 27.564 28.634 32.178 33.109 36.852 39.395 42.102 44.796 47.801 47.174 44.224 45.935 45.815 42.160 41.198 43.160 41.544 38.010 39.026 40.668 37.502 35.508 38.321 38.230 34.494 35.161 38.484 39.272 42.445 44.053 45.222 48.031 48.722 49.982 50.180 50.082 50.771
[truncated: 548,902 more chars]
