# Supplementary material for: Molecular Dynamics Simulations Provide Further Insights into the Allosteric Regulation of the Kinesin‑5 Motor Domain by Loop 5
Source: J Chem Inf Model. 2026 Mar 12;66(7):4101–15. doi: 10.1021/acs.jcim.5c02999 (PMC13080997; doi:10.1021/acs.jcim.5c02999)
Supplement: Supplementary file 2 [file ci5c02999_si_002.zip › Electronic_Supporting_Information/Loop_Clustering/Output/Reconstituted_structures_from_clust/ADP_c3.pdb]

CRYST1   96.810   96.810   96.568  90.00  90.00  90.00               1
ATOM      1  N   MET     1      43.436  83.951  38.300  1.00  0.00           N  
ATOM      2  H1  MET     1      42.605  84.220  37.793  1.00  0.00           H  
ATOM      3  H2  MET     1      44.229  84.265  37.760  1.00  0.00           H  
ATOM      4  H3  MET     1      43.489  82.955  38.464  1.00  0.00           H  
ATOM      5  CA  MET     1      43.445  84.648  39.587  1.00  0.00           C  
ATOM      6  HA  MET     1      43.226  85.708  39.455  1.00  0.00           H  
ATOM      7  CB  MET     1      42.521  83.998  40.708  1.00  0.00           C  
ATOM      8  HB2 MET     1      42.733  84.392  41.702  1.00  0.00           H  
ATOM      9  HB3 MET     1      41.477  84.229  40.495  1.00  0.00           H  
ATOM     10  CG  MET     1      42.652  82.452  40.795  1.00  0.00           C  
ATOM     11  HG2 MET     1      42.372  81.999  39.844  1.00  0.00           H  
ATOM     12  HG3 MET     1      43.661  82.170  41.096  1.00  0.00           H  
ATOM     13  SD  MET     1      41.695  81.564  42.066  1.00  0.00           S  
ATOM     14  CE  MET     1      40.104  82.186  41.521  1.00  0.00           C  
ATOM     15  HE1 MET     1      40.078  83.260  41.708  1.00  0.00           H  
ATOM     16  HE2 MET     1      39.893  82.014  40.465  1.00  0.00           H  
ATOM     17  HE3 MET     1      39.298  81.683  42.054  1.00  0.00           H  
ATOM     18  C   MET     1      44.857  84.597  40.186  1.00  0.00           C  
ATOM     19  O   MET     1      45.606  83.674  39.836  1.00  0.00           O  
ATOM     20  N   ALA     2      45.154  85.546  41.097  1.00  0.00           N  
ATOM     21  H   ALA     2      44.471  86.266  41.285  1.00  0.00           H  
ATOM     22  CA  ALA     2      46.354  85.651  41.937  1.00  0.00           C  
ATOM     23  HA  ALA     2      47.233  85.842  41.321  1.00  0.00           H  
ATOM     24  CB  ALA     2      46.155  86.803  43.023  1.00  0.00           C  
ATOM     25  HB1 ALA     2      45.975  87.785  42.587  1.00  0.00           H  
ATOM     26  HB2 ALA     2      45.296  86.457  43.597  1.00  0.00           H  
ATOM     27  HB3 ALA     2      47.013  86.831  43.695  1.00  0.00           H  
ATOM     28  C   ALA     2      46.586  84.313  42.708  1.00  0.00           C  
ATOM     29  O   ALA     2      45.731  83.461  42.846  1.00  0.00           O  
ATOM     30  N   SER     3      47.785  84.075  43.183  1.00  0.00           N  
ATOM     31  H   SER     3      48.535  84.695  42.912  1.00  0.00           H  
ATOM     32  CA  SER     3      48.214  83.037  44.095  1.00  0.00           C  
ATOM     33  HA  SER     3      48.213  82.114  43.515  1.00  0.00           H  
ATOM     34  CB  SER     3      49.607  83.291  44.615  1.00  0.00           C  
ATOM     35  HB2 SER     3      49.558  84.167  45.263  1.00  0.00           H  
ATOM     36  HB3 SER     3      49.824  82.394  45.194  1.00  0.00           H  
ATOM     37  OG  SER     3      50.545  83.444  43.562  1.00  0.00           O  
ATOM     38  HG  SER     3      50.568  82.659  43.011  1.00  0.00           H  
ATOM     39  C   SER     3      47.289  82.837  45.322  1.00  0.00           C  
ATOM     40  O   SER     3      46.925  83.850  45.901  1.00  0.00           O  
ATOM     41  N   GLN     4      46.965  81.630  45.661  1.00  0.00           N  
ATOM     42  H   GLN     4      47.399  80.889  45.129  1.00  0.00           H  
ATOM     43  CA  GLN     4      46.233  81.345  46.942  1.00  0.00           C  
ATOM     44  HA  GLN     4      45.181  81.606  46.832  1.00  0.00           H  
ATOM     45  CB  GLN     4      46.474  79.799  47.123  1.00  0.00           C  
ATOM     46  HB2 GLN     4      47.550  79.623  47.148  1.00  0.00           H  
ATOM     47  HB3 GLN     4      46.117  79.517  48.113  1.00  0.00           H  
ATOM     48  CG  GLN     4      45.924  78.856  46.064  1.00  0.00           C  
ATOM     49  HG2 GLN     4      46.446  79.043  45.125  1.00  0.00           H  
ATOM     50  HG3 GLN     4      46.196  77.819  46.261  1.00  0.00           H  
ATOM     51  CD  GLN     4      44.355  78.957  46.062  1.00  0.00           C  
ATOM     52  OE1 GLN     4      43.719  79.073  47.092  1.00  0.00           O  
ATOM     53  NE2 GLN     4      43.757  78.760  44.859  1.00  0.00           N  
ATOM     54 HE21 GLN     4      44.290  78.682  44.005  1.00  0.00           H  
ATOM     55 HE22 GLN     4      42.752  78.729  44.767  1.00  0.00           H  
ATOM     56  C   GLN     4      46.864  82.021  48.194  1.00  0.00           C  
ATOM     57  O   GLN     4      48.073  82.188  48.286  1.00  0.00           O  
ATOM     58  N   PRO     5      46.115  82.390  49.290  1.00  0.00           N  
ATOM     59  CD  PRO     5      44.698  82.205  49.405  1.00  0.00           C  
ATOM     60  HD2 PRO     5      44.443  81.234  48.980  1.00  0.00           H  
ATOM     61  HD3 PRO     5      44.203  82.980  48.820  1.00  0.00           H  
ATOM     62  CG  PRO     5      44.375  82.340  50.886  1.00  0.00           C  
ATOM     63  HG2 PRO     5      44.397  81.327  51.287  1.00  0.00           H  
ATOM     64  HG3 PRO     5      43.496  82.947  51.105  1.00  0.00           H  
ATOM     65  CB  PRO     5      45.615  82.996  51.459  1.00  0.00           C  
ATOM     66  HB2 PRO     5      45.897  82.583  52.427  1.00  0.00           H  
ATOM     67  HB3 PRO     5      45.530  84.080  51.379  1.00  0.00           H  
ATOM     68  CA  PRO     5      46.759  82.638  50.591  1.00  0.00           C  
ATOM     69  HA  PRO     5      47.397  83.521  50.603  1.00  0.00           H  
ATOM     70  C   PRO     5      47.583  81.440  51.042  1.00  0.00           C  
ATOM     71  O   PRO     5      47.396  80.282  50.695  1.00  0.00           O  
ATOM     72  N   ASN     6      48.460  81.731  51.988  1.00  0.00           N  
ATOM     73  H   ASN     6      48.587  82.720  52.152  1.00  0.00           H  
ATOM     74  CA  ASN     6      49.428  80.770  52.631  1.00  0.00           C  
ATOM     75  HA  ASN     6      50.000  80.332  51.813  1.00  0.00           H  
ATOM     76  CB  ASN     6      50.174  81.373  53.818  1.00  0.00           C  
ATOM     77  HB2 ASN     6      50.614  82.270  53.381  1.00  0.00           H  
ATOM     78  HB3 ASN     6      49.557  81.573  54.694  1.00  0.00           H  
ATOM     79  CG  ASN     6      51.289  80.529  54.304  1.00  0.00           C  
ATOM     80  OD1 ASN     6      51.076  79.553  54.923  1.00  0.00           O  
ATOM     81  ND2 ASN     6      52.537  80.960  54.202  1.00  0.00           N  
ATOM     82 HD21 ASN     6      53.287  80.439  54.634  1.00  0.00           H  
ATOM     83 HD22 ASN     6      52.771  81.816  53.720  1.00  0.00           H  
ATOM     84  C   ASN     6      48.624  79.533  53.151  1.00  0.00           C  
ATOM     85  O   ASN     6      49.038  78.454  52.887  1.00  0.00           O  
ATOM     86  N   SER     7      47.469  79.783  53.768  1.00  0.00           N  
ATOM     87  H   SER     7      47.305  80.741  54.043  1.00  0.00           H  
ATOM     88  CA  SER     7      46.726  78.658  54.438  1.00  0.00           C  
ATOM     89  HA  SER     7      47.561  78.038  54.766  1.00  0.00           H  
ATOM     90  CB  SER     7      45.878  79.182  55.542  1.00  0.00           C  
ATOM     91  HB2 SER     7      46.549  79.676  56.245  1.00  0.00           H  
ATOM     92  HB3 SER     7      45.113  79.819  55.098  1.00  0.00           H  
ATOM     93  OG  SER     7      45.309  78.104  56.200  1.00  0.00           O  
ATOM     94  HG  SER     7      44.614  78.350  56.814  1.00  0.00           H  
ATOM     95  C   SER     7      45.822  77.796  53.548  1.00  0.00           C  
ATOM     96  O   SER     7      45.756  76.567  53.625  1.00  0.00           O  
ATOM     97  N   SER     8      45.210  78.376  52.553  1.00  0.00           N  
ATOM     98  H   SER     8      45.273  79.384  52.546  1.00  0.00           H  
ATOM     99  CA  SER     8      44.523  77.618  51.503  1.00  0.00           C  
ATOM    100  HA  SER     8      43.989  76.814  52.011  1.00  0.00           H  
ATOM    101  CB  SER     8      43.648  78.547  50.559  1.00  0.00           C  
ATOM    102  HB2 SER     8      43.038  79.234  51.144  1.00  0.00           H  
ATOM    103  HB3 SER     8      44.344  79.166  49.992  1.00  0.00           H  
ATOM    104  OG  SER     8      43.005  77.762  49.578  1.00  0.00           O  
ATOM    105  HG  SER     8      43.159  78.148  48.713  1.00  0.00           H  
ATOM    106  C   SER     8      45.459  76.761  50.641  1.00  0.00           C  
ATOM    107  O   SER     8      45.221  75.608  50.429  1.00  0.00           O  
ATOM    108  N   ALA     9      46.616  77.304  50.337  1.00  0.00           N  
ATOM    109  H   ALA     9      46.829  78.259  50.587  1.00  0.00           H  
ATOM    110  CA  ALA     9      47.790  76.648  49.736  1.00  0.00           C  
ATOM    111  HA  ALA     9      47.340  76.447  48.763  1.00  0.00           H  
ATOM    112  CB  ALA     9      48.904  77.785  49.552  1.00  0.00           C  
ATOM    113  HB1 ALA     9      48.479  78.583  48.942  1.00  0.00           H  
ATOM    114  HB2 ALA     9      49.088  78.301  50.494  1.00  0.00           H  
ATOM    115  HB3 ALA     9      49.841  77.399  49.151  1.00  0.00           H  
ATOM    116  C   ALA     9      48.368  75.387  50.453  1.00  0.00           C  
ATOM    117  O   ALA     9      48.512  74.409  49.752  1.00  0.00           O  
ATOM    118  N   LYS    10      48.512  75.472  51.771  1.00  0.00           N  
ATOM    119  H   LYS    10      48.435  76.379  52.208  1.00  0.00           H  
ATOM    120  CA  LYS    10      48.834  74.330  52.618  1.00  0.00           C  
ATOM    121  HA  LYS    10      49.656  73.764  52.180  1.00  0.00           H  
ATOM    122  CB  LYS    10      49.252  74.776  54.040  1.00  0.00           C  
ATOM    123  HB2 LYS    10      48.510  75.409  54.527  1.00  0.00           H  
ATOM    124  HB3 LYS    10      49.362  73.860  54.620  1.00  0.00           H  
ATOM    125  CG  LYS    10      50.605  75.426  54.004  1.00  0.00           C  
ATOM    126  HG2 LYS    10      51.317  74.602  54.066  1.00  0.00           H  
ATOM    127  HG3 LYS    10      50.671  76.125  53.171  1.00  0.00           H  
ATOM    128  CD  LYS    10      50.788  76.164  55.287  1.00  0.00           C  
ATOM    129  HD2 LYS    10      50.086  76.995  55.222  1.00  0.00           H  
ATOM    130  HD3 LYS    10      50.466  75.488  56.079  1.00  0.00           H  
ATOM    131  CE  LYS    10      52.167  76.736  55.601  1.00  0.00           C  
ATOM    132  HE2 LYS    10      52.908  75.938  55.654  1.00  0.00           H  
ATOM    133  HE3 LYS    10      52.394  77.464  54.822  1.00  0.00           H  
ATOM    134  NZ  LYS    10      52.219  77.473  56.888  1.00  0.00           N  
ATOM    135  HZ1 LYS    10      51.343  77.891  57.167  1.00  0.00           H  
ATOM    136  HZ2 LYS    10      52.343  76.806  57.636  1.00  0.00           H  
ATOM    137  HZ3 LYS    10      52.880  78.236  56.855  1.00  0.00           H  
ATOM    138  C   LYS    10      47.720  73.262  52.629  1.00  0.00           C  
ATOM    139  O   LYS    10      48.116  72.086  52.564  1.00  0.00           O  
ATOM    140  N   LYS    11      46.443  73.631  52.570  1.00  0.00           N  
ATOM    141  H   LYS    11      46.193  74.608  52.518  1.00  0.00           H  
ATOM    142  CA  LYS    11      45.331  72.713  52.623  1.00  0.00           C  
ATOM    143  HA  LYS    11      45.514  71.910  53.338  1.00  0.00           H  
ATOM    144  CB  LYS    11      44.127  73.536  53.036  1.00  0.00           C  
ATOM    145  HB2 LYS    11      44.098  74.409  52.384  1.00  0.00           H  
ATOM    146  HB3 LYS    11      43.224  72.955  52.851  1.00  0.00           H  
ATOM    147  CG  LYS    11      44.259  73.841  54.535  1.00  0.00           C  
ATOM    148  HG2 LYS    11      44.124  72.928  55.114  1.00  0.00           H  
ATOM    149  HG3 LYS    11      45.206  74.348  54.723  1.00  0.00           H  
ATOM    150  CD  LYS    11      43.088  74.802  54.736  1.00  0.00           C  
ATOM    151  HD2 LYS    11      43.205  75.646  54.057  1.00  0.00           H  
ATOM    152  HD3 LYS    11      42.089  74.403  54.561  1.00  0.00           H  
ATOM    153  CE  LYS    11      43.055  75.287  56.230  1.00  0.00           C  
ATOM    154  HE2 LYS    11      43.035  74.443  56.919  1.00  0.00           H  
ATOM    155  HE3 LYS    11      44.065  75.647  56.427  1.00  0.00           H  
ATOM    156  NZ  LYS    11      42.146  76.409  56.443  1.00  0.00           N  
ATOM    157  HZ1 LYS    11      42.354  77.024  55.670  1.00  0.00           H  
ATOM    158  HZ2 LYS    11      41.182  76.106  56.458  1.00  0.00           H  
ATOM    159  HZ3 LYS    11      42.225  76.892  57.326  1.00  0.00           H  
ATOM    160  C   LYS    11      45.060  72.115  51.269  1.00  0.00           C  
ATOM    161  O   LYS    11      44.748  70.906  51.218  1.00  0.00           O  
ATOM    162  N   LYS    12      45.250  72.833  50.132  1.00  0.00           N  
ATOM    163  H   LYS    12      45.314  73.834  50.245  1.00  0.00           H  
ATOM    164  CA  LYS    12      45.366  72.215  48.811  1.00  0.00           C  
ATOM    165  HA  LYS    12      44.553  71.505  48.660  1.00  0.00           H  
ATOM    166  CB  LYS    12      45.483  73.205  47.681  1.00  0.00           C  
ATOM    167  HB2 LYS    12      46.052  74.068  48.028  1.00  0.00           H  
ATOM    168  HB3 LYS    12      45.855  72.801  46.740  1.00  0.00           H  
ATOM    169  CG  LYS    12      44.137  73.795  47.202  1.00  0.00           C  
ATOM    170  HG2 LYS    12      43.645  73.038  46.592  1.00  0.00           H  
ATOM    171  HG3 LYS    12      43.460  74.090  48.003  1.00  0.00           H  
ATOM    172  CD  LYS    12      44.359  75.129  46.377  1.00  0.00           C  
ATOM    173  HD2 LYS    12      44.883  75.835  47.021  1.00  0.00           H  
ATOM    174  HD3 LYS    12      44.991  74.900  45.519  1.00  0.00           H  
ATOM    175  CE  LYS    12      43.017  75.566  45.810  1.00  0.00           C  
ATOM    176  HE2 LYS    12      42.352  75.811  46.639  1.00  0.00           H  
ATOM    177  HE3 LYS    12      43.135  76.531  45.317  1.00  0.00           H  
ATOM    178  NZ  LYS    12      42.381  74.638  44.810  1.00  0.00           N  
ATOM    179  HZ1 LYS    12      41.867  73.853  45.183  1.00  0.00           H  
ATOM    180  HZ2 LYS    12      41.705  75.130  44.244  1.00  0.00           H  
ATOM    181  HZ3 LYS    12      43.144  74.306  44.237  1.00  0.00           H  
ATOM    182  C   LYS    12      46.574  71.232  48.753  1.00  0.00           C  
ATOM    183  O   LYS    12      46.423  70.109  48.308  1.00  0.00           O  
ATOM    184  N   GLU    13      47.783  71.598  49.204  1.00  0.00           N  
ATOM    185  H   GLU    13      47.823  72.556  49.519  1.00  0.00           H  
ATOM    186  CA  GLU    13      48.970  70.734  49.407  1.00  0.00           C  
ATOM    187  HA  GLU    13      49.191  70.340  48.415  1.00  0.00           H  
ATOM    188  CB  GLU    13      50.200  71.512  49.807  1.00  0.00           C  
ATOM    189  HB2 GLU    13      50.369  72.234  49.008  1.00  0.00           H  
ATOM    190  HB3 GLU    13      50.048  72.172  50.661  1.00  0.00           H  
ATOM    191  CG  GLU    13      51.476  70.807  49.861  1.00  0.00           C  
ATOM    192  HG2 GLU    13      52.042  71.420  50.562  1.00  0.00           H  
ATOM    193  HG3 GLU    13      51.437  69.795  50.264  1.00  0.00           H  
ATOM    194  CD  GLU    13      52.115  70.744  48.482  1.00  0.00           C  
ATOM    195  OE1 GLU    13      51.606  69.852  47.754  1.00  0.00           O  
ATOM    196  OE2 GLU    13      53.052  71.515  48.113  1.00  0.00           O  
ATOM    197  C   GLU    13      48.628  69.489  50.260  1.00  0.00           C  
ATOM    198  O   GLU    13      49.019  68.338  49.879  1.00  0.00           O  
ATOM    199  N   GLU    14      47.852  69.538  51.358  1.00  0.00           N  
ATOM    200  H   GLU    14      47.655  70.487  51.644  1.00  0.00           H  
ATOM    201  CA  GLU    14      47.402  68.293  52.040  1.00  0.00           C  
ATOM    202  HA  GLU    14      48.338  67.734  52.038  1.00  0.00           H  
ATOM    203  CB  GLU    14      47.071  68.532  53.492  1.00  0.00           C  
ATOM    204  HB2 GLU    14      47.965  68.946  53.957  1.00  0.00           H  
ATOM    205  HB3 GLU    14      46.211  69.201  53.538  1.00  0.00           H  
ATOM    206  CG  GLU    14      46.661  67.237  54.211  1.00  0.00           C  
ATOM    207  HG2 GLU    14      46.234  67.453  55.190  1.00  0.00           H  
ATOM    208  HG3 GLU    14      45.923  66.571  53.763  1.00  0.00           H  
ATOM    209  CD  GLU    14      47.801  66.271  54.525  1.00  0.00           C  
ATOM    210  OE1 GLU    14      47.645  65.537  55.510  1.00  0.00           O  
ATOM    211  OE2 GLU    14      48.903  66.400  53.972  1.00  0.00           O  
ATOM    212  C   GLU    14      46.326  67.466  51.262  1.00  0.00           C  
ATOM    213  O   GLU    14      46.292  66.232  51.120  1.00  0.00           O  
ATOM    214  N   LYS    15      45.442  68.207  50.597  1.00  0.00           N  
ATOM    215  H   LYS    15      45.560  69.210  50.574  1.00  0.00           H  
ATOM    216  CA  LYS    15      44.355  67.698  49.788  1.00  0.00           C  
ATOM    217  HA  LYS    15      43.822  66.957  50.384  1.00  0.00           H  
ATOM    218  CB  LYS    15      43.327  68.892  49.470  1.00  0.00           C  
ATOM    219  HB2 LYS    15      43.007  69.363  50.400  1.00  0.00           H  
ATOM    220  HB3 LYS    15      43.837  69.488  48.713  1.00  0.00           H  
ATOM    221  CG  LYS    15      42.074  68.423  48.738  1.00  0.00           C  
ATOM    222  HG2 LYS    15      42.366  67.786  47.903  1.00  0.00           H  
ATOM    223  HG3 LYS    15      41.535  67.811  49.461  1.00  0.00           H  
ATOM    224  CD  LYS    15      41.318  69.495  48.094  1.00  0.00           C  
ATOM    225  HD2 LYS    15      41.011  70.218  48.851  1.00  0.00           H  
ATOM    226  HD3 LYS    15      41.951  70.023  47.381  1.00  0.00           H  
ATOM    227  CE  LYS    15      40.072  69.031  47.326  1.00  0.00           C  
ATOM    228  HE2 LYS    15      39.662  69.859  46.747  1.00  0.00           H  
ATOM    229  HE3 LYS    15      40.345  68.230  46.639  1.00  0.00           H  
ATOM    230  NZ  LYS    15      38.971  68.574  48.157  1.00  0.00           N  
ATOM    231  HZ1 LYS    15      39.146  67.743  48.703  1.00  0.00           H  
ATOM    232  HZ2 LYS    15      38.557  69.274  48.755  1.00  0.00           H  
ATOM    233  HZ3 LYS    15      38.229  68.207  47.579  1.00  0.00           H  
ATOM    234  C   LYS    15      44.859  66.986  48.555  1.00  0.00           C  
ATOM    235  O   LYS    15      44.292  65.876  48.312  1.00  0.00           O  
ATOM    236  N   GLY    16      46.019  67.314  47.976  1.00  0.00           N  
ATOM    237  H   GLY    16      46.493  68.112  48.374  1.00  0.00           H  
ATOM    238  CA  GLY    16      46.500  66.434  46.923  1.00  0.00           C  
ATOM    239  HA2 GLY    16      45.714  66.207  46.203  1.00  0.00           H  
ATOM    240  HA3 GLY    16      47.404  66.868  46.496  1.00  0.00           H  
ATOM    241  C   GLY    16      47.086  65.035  47.384  1.00  0.00           C  
ATOM    242  O   GLY    16      47.359  64.236  46.528  1.00  0.00           O  
ATOM    243  N   LYS    17      47.428  64.854  48.678  1.00  0.00           N  
ATOM    244  H   LYS    17      47.198  65.529  49.394  1.00  0.00           H  
ATOM    245  CA  LYS    17      48.157  63.643  49.103  1.00  0.00           C  
ATOM    246  HA  LYS    17      48.864  63.339  48.331  1.00  0.00           H  
ATOM    247  CB  LYS    17      48.858  63.918  50.411  1.00  0.00           C  
ATOM    248  HB2 LYS    17      48.143  64.195  51.186  1.00  0.00           H  
ATOM    249  HB3 LYS    17      49.341  62.976  50.670  1.00  0.00           H  
ATOM    250  CG  LYS    17      49.905  64.987  50.311  1.00  0.00           C  
ATOM    251  HG2 LYS    17      50.379  64.990  49.330  1.00  0.00           H  
ATOM    252  HG3 LYS    17      49.435  65.970  50.345  1.00  0.00           H  
ATOM    253  CD  LYS    17      51.006  64.936  51.375  1.00  0.00           C  
ATOM    254  HD2 LYS    17      50.474  65.211  52.286  1.00  0.00           H  
ATOM    255  HD3 LYS    17      51.408  63.924  51.349  1.00  0.00           H  
ATOM    256  CE  LYS    17      51.990  66.046  51.010  1.00  0.00           C  
ATOM    257  HE2 LYS    17      52.693  65.737  50.237  1.00  0.00           H  
ATOM    258  HE3 LYS    17      51.384  66.855  50.601  1.00  0.00           H  
ATOM    259  NZ  LYS    17      52.730  66.488  52.246  1.00  0.00           N  
ATOM    260  HZ1 LYS    17      53.041  65.772  52.887  1.00  0.00           H  
ATOM    261  HZ2 LYS    17      53.460  67.162  52.063  1.00  0.00           H  
ATOM    262  HZ3 LYS    17      52.112  67.064  52.799  1.00  0.00           H  
ATOM    263  C   LYS    17      47.200  62.400  49.267  1.00  0.00           C  
ATOM    264  O   LYS    17      47.580  61.257  49.215  1.00  0.00           O  
ATOM    265  N   ASN    18      45.905  62.678  49.444  1.00  0.00           N  
ATOM    266  H   ASN    18      45.612  63.640  49.357  1.00  0.00           H  
ATOM    267  CA  ASN    18      44.900  61.665  49.749  1.00  0.00           C  
ATOM    268  HA  ASN    18      45.099  61.382  50.783  1.00  0.00           H  
ATOM    269  CB  ASN    18      43.518  62.304  49.641  1.00  0.00           C  
ATOM    270  HB2 ASN    18      43.389  62.807  48.683  1.00  0.00           H  
ATOM    271  HB3 ASN    18      42.734  61.559  49.504  1.00  0.00           H  
ATOM    272  CG  ASN    18      43.085  63.261  50.749  1.00  0.00           C  
ATOM    273  OD1 ASN    18      43.182  62.925  51.885  1.00  0.00           O  
ATOM    274  ND2 ASN    18      42.883  64.515  50.436  1.00  0.00           N  
ATOM    275 HD21 ASN    18      42.455  65.102  51.138  1.00  0.00           H  
ATOM    276 HD22 ASN    18      43.095  64.906  49.529  1.00  0.00           H  
ATOM    277  C   ASN    18      44.983  60.317  48.893  1.00  0.00           C  
ATOM    278  O   ASN    18      44.864  59.248  49.452  1.00  0.00           O  
ATOM    279  N   ILE    19      45.067  60.378  47.566  1.00  0.00           N  
ATOM    280  H   ILE    19      45.222  61.276  47.130  1.00  0.00           H  
ATOM    281  CA  ILE    19      44.950  59.225  46.689  1.00  0.00           C  
ATOM    282  HA  ILE    19      45.481  58.479  47.280  1.00  0.00           H  
ATOM    283  CB  ILE    19      43.534  58.777  46.504  1.00  0.00           C  
ATOM    284  HB  ILE    19      43.059  58.481  47.440  1.00  0.00           H  
ATOM    285  CG2 ILE    19      42.699  59.875  45.841  1.00  0.00           C  
ATOM    286 HG21 ILE    19      41.641  59.690  46.029  1.00  0.00           H  
ATOM    287 HG22 ILE    19      42.804  60.852  46.312  1.00  0.00           H  
ATOM    288 HG23 ILE    19      42.903  59.964  44.774  1.00  0.00           H  
ATOM    289  CG1 ILE    19      43.356  57.594  45.565  1.00  0.00           C  
ATOM    290 HG12 ILE    19      42.310  57.417  45.319  1.00  0.00           H  
ATOM    291 HG13 ILE    19      43.954  57.785  44.673  1.00  0.00           H  
ATOM    292  CD1 ILE    19      43.836  56.235  46.064  1.00  0.00           C  
ATOM    293 HD11 ILE    19      43.795  55.414  45.349  1.00  0.00           H  
ATOM    294 HD12 ILE    19      44.883  56.346  46.345  1.00  0.00           H  
ATOM    295 HD13 ILE    19      43.264  55.960  46.951  1.00  0.00           H  
ATOM    296  C   ILE    19      45.829  59.315  45.445  1.00  0.00           C  
ATOM    297  O   ILE    19      45.902  60.385  44.800  1.00  0.00           O  
ATOM    298  N   GLN    20      46.625  58.312  45.222  1.00  0.00           N  
ATOM    299  H   GLN    20      46.588  57.549  45.883  1.00  0.00           H  
ATOM    300  CA  GLN    20      47.328  58.104  43.978  1.00  0.00           C  
ATOM    301  HA  GLN    20      47.066  58.908  43.290  1.00  0.00           H  
ATOM    302  CB  GLN    20      48.833  58.241  44.316  1.00  0.00           C  
ATOM    303  HB2 GLN    20      49.057  57.584  45.157  1.00  0.00           H  
ATOM    304  HB3 GLN    20      49.393  57.741  43.526  1.00  0.00           H  
ATOM    305  CG  GLN    20      49.387  59.591  44.594  1.00  0.00           C  
ATOM    306  HG2 GLN    20      49.246  60.157  43.673  1.00  0.00           H  
ATOM    307  HG3 GLN    20      48.855  60.013  45.446  1.00  0.00           H  
ATOM    308  CD  GLN    20      50.873  59.581  44.972  1.00  0.00           C  
ATOM    309  OE1 GLN    20      51.467  58.536  44.882  1.00  0.00           O  
ATOM    310  NE2 GLN    20      51.582  60.681  45.182  1.00  0.00           N  
ATOM    311 HE21 GLN    20      51.097  61.555  45.323  1.00  0.00           H  
ATOM    312 HE22 GLN    20      52.518  60.543  45.535  1.00  0.00           H  
ATOM    313  C   GLN    20      46.824  56.828  43.277  1.00  0.00           C  
ATOM    314  O   GLN    20      46.546  55.820  43.935  1.00  0.00           O  
ATOM    315  N   VAL    21      46.675  56.839  41.901  1.00  0.00           N  
ATOM    316  H   VAL    21      46.914  57.624  41.312  1.00  0.00           H  
ATOM    317  CA  VAL    21      46.339  55.571  41.095  1.00  0.00           C  
ATOM    318  HA  VAL    21      46.560  54.680  41.682  1.00  0.00           H  
ATOM    319  CB  VAL    21      44.905  55.789  40.580  1.00  0.00           C  
ATOM    320  HB  VAL    21      44.810  56.740  40.055  1.00  0.00           H  
ATOM    321  CG1 VAL    21      44.571  54.736  39.558  1.00  0.00           C  
ATOM    322 HG11 VAL    21      45.212  54.743  38.676  1.00  0.00           H  
ATOM    323 HG12 VAL    21      44.619  53.747  40.014  1.00  0.00           H  
ATOM    324 HG13 VAL    21      43.569  54.941  39.182  1.00  0.00           H  
ATOM    325  CG2 VAL    21      43.762  55.680  41.652  1.00  0.00           C  
ATOM    326 HG21 VAL    21      43.741  56.599  42.237  1.00  0.00           H  
ATOM    327 HG22 VAL    21      42.761  55.692  41.222  1.00  0.00           H  
ATOM    328 HG23 VAL    21      43.849  54.788  42.273  1.00  0.00           H  
ATOM    329  C   VAL    21      47.326  55.464  39.987  1.00  0.00           C  
ATOM    330  O   VAL    21      47.462  56.416  39.203  1.00  0.00           O  
ATOM    331  N   VAL    22      48.057  54.387  39.989  1.00  0.00           N  
ATOM    332  H   VAL    22      47.827  53.577  40.548  1.00  0.00           H  
ATOM    333  CA  VAL    22      49.188  54.193  39.101  1.00  0.00           C  
ATOM    334  HA  VAL    22      49.119  54.813  38.207  1.00  0.00           H  
ATOM    335  CB  VAL    22      50.590  54.310  39.792  1.00  0.00           C  
ATOM    336  HB  VAL    22      51.319  54.168  38.994  1.00  0.00           H  
ATOM    337  CG1 VAL    22      50.679  55.656  40.436  1.00  0.00           C  
ATOM    338 HG11 VAL    22      49.862  55.718  41.155  1.00  0.00           H  
ATOM    339 HG12 VAL    22      51.659  55.744  40.904  1.00  0.00           H  
ATOM    340 HG13 VAL    22      50.667  56.510  39.759  1.00  0.00           H  
ATOM    341  CG2 VAL    22      50.854  53.307  40.979  1.00  0.00           C  
ATOM    342 HG21 VAL    22      51.919  53.299  41.210  1.00  0.00           H  
ATOM    343 HG22 VAL    22      50.356  53.536  41.922  1.00  0.00           H  
ATOM    344 HG23 VAL    22      50.499  52.358  40.579  1.00  0.00           H  
ATOM    345  C   VAL    22      49.027  52.854  38.471  1.00  0.00           C  
ATOM    346  O   VAL    22      48.597  51.860  39.164  1.00  0.00           O  
ATOM    347  N   VAL    23      49.415  52.639  37.198  1.00  0.00           N  
ATOM    348  H   VAL    23      49.969  53.387  36.806  1.00  0.00           H  
ATOM    349  CA  VAL    23      49.304  51.334  36.475  1.00  0.00           C  
ATOM    350  HA  VAL    23      48.865  50.543  37.083  1.00  0.00           H  
ATOM    351  CB  VAL    23      48.418  51.425  35.274  1.00  0.00           C  
ATOM    352  HB  VAL    23      47.459  51.830  35.594  1.00  0.00           H  
ATOM    353  CG1 VAL    23      49.009  52.418  34.231  1.00  0.00           C  
ATOM    354 HG11 VAL    23      48.268  52.472  33.433  1.00  0.00           H  
ATOM    355 HG12 VAL    23      49.076  53.419  34.657  1.00  0.00           H  
ATOM    356 HG13 VAL    23      49.950  52.075  33.801  1.00  0.00           H  
ATOM    357  CG2 VAL    23      48.117  50.045  34.576  1.00  0.00           C  
ATOM    358 HG21 VAL    23      47.829  49.278  35.294  1.00  0.00           H  
ATOM    359 HG22 VAL    23      47.246  50.114  33.925  1.00  0.00           H  
ATOM    360 HG23 VAL    23      48.984  49.772  33.975  1.00  0.00           H  
ATOM    361  C   VAL    23      50.707  50.771  36.354  1.00  0.00           C  
ATOM    362  O   VAL    23      51.656  51.516  36.012  1.00  0.00           O  
ATOM    363  N   ARG    24      50.867  49.495  36.604  1.00  0.00           N  
ATOM    364  H   ARG    24      50.038  49.032  36.946  1.00  0.00           H  
ATOM    365  CA  ARG    24      51.985  48.599  36.307  1.00  0.00           C  
ATOM    366  HA  ARG    24      52.758  49.195  35.822  1.00  0.00           H  
ATOM    367  CB  ARG    24      52.571  48.054  37.615  1.00  0.00           C  
ATOM    368  HB2 ARG    24      52.613  48.811  38.397  1.00  0.00           H  
ATOM    369  HB3 ARG    24      51.908  47.235  37.895  1.00  0.00           H  
ATOM    370  CG  ARG    24      53.898  47.394  37.321  1.00  0.00           C  
ATOM    371  HG2 ARG    24      53.828  46.799  36.410  1.00  0.00           H  
ATOM    372  HG3 ARG    24      54.656  48.139  37.079  1.00  0.00           H  
ATOM    373  CD  ARG    24      54.367  46.520  38.457  1.00  0.00           C  
ATOM    374  HD2 ARG    24      54.463  46.983  39.439  1.00  0.00           H  
ATOM    375  HD3 ARG    24      53.595  45.796  38.715  1.00  0.00           H  
ATOM    376  NE  ARG    24      55.565  45.847  38.021  1.00  0.00           N  
ATOM    377  HE  ARG    24      55.854  45.960  37.060  1.00  0.00           H  
ATOM    378  CZ  ARG    24      56.451  45.317  38.838  1.00  0.00           C  
ATOM    379  NH1 ARG    24      56.183  45.095  40.075  1.00  0.00           N  
ATOM    380 HH11 ARG    24      55.213  45.175  40.345  1.00  0.00           H  
ATOM    381 HH12 ARG    24      56.848  44.669  40.706  1.00  0.00           H  
ATOM    382  NH2 ARG    24      57.648  44.916  38.446  1.00  0.00           N  
ATOM    383 HH21 ARG    24      57.935  45.111  37.498  1.00  0.00           H  
ATOM    384 HH22 ARG    24      58.217  44.470  39.152  1.00  0.00           H  
ATOM    385  C   ARG    24      51.483  47.570  35.353  1.00  0.00           C  
ATOM    386  O   ARG    24      51.060  46.533  35.827  1.00  0.00           O  
ATOM    387  N   CYS    25      51.867  47.677  34.102  1.00  0.00           N  
ATOM    388  H   CYS    25      52.388  48.523  33.921  1.00  0.00           H  
ATOM    389  CA  CYS    25      51.996  46.573  33.183  1.00  0.00           C  
ATOM    390  HA  CYS    25      51.172  45.874  33.326  1.00  0.00           H  
ATOM    391  CB  CYS    25      51.714  47.086  31.759  1.00  0.00           C  
ATOM    392  HB2 CYS    25      50.756  47.605  31.748  1.00  0.00           H  
ATOM    393  HB3 CYS    25      52.499  47.776  31.451  1.00  0.00           H  
ATOM    394  SG  CYS    25      51.544  45.651  30.657  1.00  0.00           S  
ATOM    395  HG  CYS    25      52.836  45.682  30.318  1.00  0.00           H  
ATOM    396  C   CYS    25      53.274  45.659  33.331  1.00  0.00           C  
ATOM    397  O   CYS    25      54.393  46.187  33.364  1.00  0.00           O  
ATOM    398  N   ARG    26      52.967  44.349  33.395  1.00  0.00           N  
ATOM    399  H   ARG    26      51.994  44.189  33.179  1.00  0.00           H  
ATOM    400  CA  ARG    26      53.937  43.265  33.554  1.00  0.00           C  
ATOM    401  HA  ARG    26      54.843  43.739  33.930  1.00  0.00           H  
ATOM    402  CB  ARG    26      53.445  42.239  34.557  1.00  0.00           C  
ATOM    403  HB2 ARG    26      54.244  41.598  34.929  1.00  0.00           H  
ATOM    404  HB3 ARG    26      53.003  42.724  35.427  1.00  0.00           H  
ATOM    405  CG  ARG    26      52.357  41.338  33.892  1.00  0.00           C  
ATOM    406  HG2 ARG    26      51.400  41.858  33.944  1.00  0.00           H  
ATOM    407  HG3 ARG    26      52.624  41.231  32.840  1.00  0.00           H  
ATOM    408  CD  ARG    26      52.294  39.955  34.546  1.00  0.00           C  
ATOM    409  HD2 ARG    26      53.260  39.466  34.419  1.00  0.00           H  
ATOM    410  HD3 ARG    26      52.148  40.099  35.617  1.00  0.00           H  
ATOM    411  NE  ARG    26      51.125  39.080  34.102  1.00  0.00           N  
ATOM    412  HE  ARG    26      50.624  38.689  34.888  1.00  0.00           H  
ATOM    413  CZ  ARG    26      50.822  38.511  32.948  1.00  0.00           C  
ATOM    414  NH1 ARG    26      51.449  38.727  31.846  1.00  0.00           N  
ATOM    415 HH11 ARG    26      52.432  38.922  31.974  1.00  0.00           H  
ATOM    416 HH12 ARG    26      51.074  38.298  31.012  1.00  0.00           H  
ATOM    417  NH2 ARG    26      49.815  37.697  32.849  1.00  0.00           N  
ATOM    418 HH21 ARG    26      49.306  37.495  33.698  1.00  0.00           H  
ATOM    419 HH22 ARG    26      49.498  37.276  31.988  1.00  0.00           H  
ATOM    420  C   ARG    26      54.445  42.590  32.188  1.00  0.00           C  
ATOM    421  O   ARG    26      53.738  42.715  31.194  1.00  0.00           O  
ATOM    422  N   PRO    27      55.521  41.773  32.164  1.00  0.00           N  
ATOM    423  CD  PRO    27      56.437  41.516  33.310  1.00  0.00           C  
ATOM    424  HD2 PRO    27      56.099  40.789  34.049  1.00  0.00           H  
ATOM    425  HD3 PRO    27      56.452  42.489  33.800  1.00  0.00           H  
ATOM    426  CG  PRO    27      57.747  41.092  32.631  1.00  0.00           C  
ATOM    427  HG2 PRO    27      58.366  40.457  33.265  1.00  0.00           H  
ATOM    428  HG3 PRO    27      58.223  41.967  32.190  1.00  0.00           H  
ATOM    429  CB  PRO    27      57.201  40.354  31.360  1.00  0.00           C  
ATOM    430  HB2 PRO    27      57.033  39.313  31.636  1.00  0.00           H  
ATOM    431  HB3 PRO    27      57.816  40.418  30.462  1.00  0.00           H  
ATOM    432  CA  PRO    27      55.874  41.045  30.979  1.00  0.00           C  
ATOM    433  HA  PRO    27      56.075  41.719  30.147  1.00  0.00           H  
ATOM    434  C   PRO    27      54.875  39.954  30.593  1.00  0.00           C  
ATOM    435  O   PRO    27      54.091  39.494  31.436  1.00  0.00           O  
ATOM    436  N   PHE    28      54.877  39.505  29.335  1.00  0.00           N  
ATOM    437  H   PHE    28      55.306  40.101  28.642  1.00  0.00           H  
ATOM    438  CA  PHE    28      54.151  38.250  28.909  1.00  0.00           C  
ATOM    439  HA  PHE    28      53.084  38.433  29.037  1.00  0.00           H  
ATOM    440  CB  PHE    28      54.512  37.767  27.521  1.00  0.00           C  
ATOM    441  HB2 PHE    28      55.570  37.593  27.327  1.00  0.00           H  
ATOM    442  HB3 PHE    28      53.999  36.814  27.396  1.00  0.00           H  
ATOM    443  CG  PHE    28      54.060  38.601  26.425  1.00  0.00           C  
ATOM    444  CD1 PHE    28      54.936  39.366  25.626  1.00  0.00           C  
ATOM    445  HD1 PHE    28      55.996  39.362  25.833  1.00  0.00           H  
ATOM    446  CE1 PHE    28      54.469  40.184  24.588  1.00  0.00           C  
ATOM    447  HE1 PHE    28      55.100  40.810  23.974  1.00  0.00           H  
ATOM    448  CZ  PHE    28      53.023  40.273  24.367  1.00  0.00           C  
ATOM    449  HZ  PHE    28      52.634  41.010  23.680  1.00  0.00           H  
ATOM    450  CE2 PHE    28      52.142  39.429  25.086  1.00  0.00           C  
ATOM    451  HE2 PHE    28      51.102  39.275  24.840  1.00  0.00           H  
ATOM    452  CD2 PHE    28      52.675  38.605  26.059  1.00  0.00           C  
ATOM    453  HD2 PHE    28      51.971  37.893  26.464  1.00  0.00           H  
ATOM    454  C   PHE    28      54.480  37.167  29.932  1.00  0.00           C  
ATOM    455  O   PHE    28      55.650  37.018  30.306  1.00  0.00           O  
ATOM    456  N   ASN    29      53.517  36.450  30.499  1.00  0.00           N  
ATOM    457  H   ASN    29      52.551  36.546  30.221  1.00  0.00           H  
ATOM    458  CA  ASN    29      53.671  35.259  31.334  1.00  0.00           C  
ATOM    459  HA  ASN    29      54.675  35.116  31.734  1.00  0.00           H  
ATOM    460  CB  ASN    29      52.667  35.308  32.507  1.00  0.00           C  
ATOM    461  HB2 ASN    29      51.736  35.721  32.120  1.00  0.00           H  
ATOM    462  HB3 ASN    29      52.447  34.289  32.828  1.00  0.00           H  
ATOM    463  CG  ASN    29      53.100  36.110  33.700  1.00  0.00           C  
ATOM    464  OD1 ASN    29      54.014  36.855  33.709  1.00  0.00           O  
ATOM    465  ND2 ASN    29      52.405  35.849  34.788  1.00  0.00           N  
ATOM    466 HD21 ASN    29      52.759  36.188  35.672  1.00  0.00           H  
ATOM    467 HD22 ASN    29      51.725  35.111  34.677  1.00  0.00           H  
ATOM    468  C   ASN    29      53.534  33.912  30.552  1.00  0.00           C  
ATOM    469  O   ASN    29      53.239  33.871  29.336  1.00  0.00           O  
ATOM    470  N   LEU    30      53.545  32.767  31.240  1.00  0.00           N  
ATOM    471  H   LEU    30      53.576  32.818  32.248  1.00  0.00           H  
ATOM    472  CA  LEU    30      53.451  31.484  30.635  1.00  0.00           C  
ATOM    473  HA  LEU    30      54.269  31.400  29.920  1.00  0.00           H  
ATOM    474  CB  LEU    30      53.492  30.510  31.767  1.00  0.00           C  
ATOM    475  HB2 LEU    30      54.511  30.603  32.141  1.00  0.00           H  
ATOM    476  HB3 LEU    30      52.778  30.828  32.527  1.00  0.00           H  
ATOM    477  CG  LEU    30      53.332  28.990  31.347  1.00  0.00           C  
ATOM    478  HG  LEU    30      52.414  28.944  30.761  1.00  0.00           H  
ATOM    479  CD1 LEU    30      54.611  28.533  30.570  1.00  0.00           C  
ATOM    480 HD11 LEU    30      54.233  27.590  30.176  1.00  0.00           H  
ATOM    481 HD12 LEU    30      54.808  29.171  29.709  1.00  0.00           H  
ATOM    482 HD13 LEU    30      55.503  28.369  31.176  1.00  0.00           H  
ATOM    483  CD2 LEU    30      53.106  28.100  32.577  1.00  0.00           C  
ATOM    484 HD21 LEU    30      52.438  28.435  33.371  1.00  0.00           H  
ATOM    485 HD22 LEU    30      52.628  27.156  32.315  1.00  0.00           H  
ATOM    486 HD23 LEU    30      54.076  27.847  33.005  1.00  0.00           H  
ATOM    487  C   LEU    30      52.229  31.131  29.676  1.00  0.00           C  
ATOM    488  O   LEU    30      52.358  30.636  28.590  1.00  0.00           O  
ATOM    489  N   ALA    31      51.027  31.516  30.069  1.00  0.00           N  
ATOM    490  H   ALA    31      50.948  32.048  30.924  1.00  0.00           H  
ATOM    491  CA  ALA    31      49.759  31.154  29.405  1.00  0.00           C  
ATOM    492  HA  ALA    31      49.702  30.085  29.201  1.00  0.00           H  
ATOM    493  CB  ALA    31      48.689  31.457  30.495  1.00  0.00           C  
ATOM    494  HB1 ALA    31      48.987  30.974  31.426  1.00  0.00           H  
ATOM    495  HB2 ALA    31      48.585  32.537  30.604  1.00  0.00           H  
ATOM    496  HB3 ALA    31      47.711  31.017  30.302  1.00  0.00           H  
ATOM    497  C   ALA    31      49.562  31.818  28.050  1.00  0.00           C  
ATOM    498  O   ALA    31      49.131  31.248  27.048  1.00  0.00           O  
ATOM    499  N   GLU    32      50.144  32.991  27.953  1.00  0.00           N  
ATOM    500  H   GLU    32      50.803  33.308  28.650  1.00  0.00           H  
ATOM    501  CA  GLU    32      50.181  33.984  26.828  1.00  0.00           C  
ATOM    502  HA  GLU    32      49.348  33.813  26.146  1.00  0.00           H  
ATOM    503  CB  GLU    32      50.437  35.432  27.318  1.00  0.00           C  
ATOM    504  HB2 GLU    32      51.407  35.381  27.813  1.00  0.00           H  
ATOM    505  HB3 GLU    32      50.450  36.145  26.494  1.00  0.00           H  
ATOM    506  CG  GLU    32      49.342  35.838  28.354  1.00  0.00           C  
ATOM    507  HG2 GLU    32      48.444  36.159  27.825  1.00  0.00           H  
ATOM    508  HG3 GLU    32      49.047  34.934  28.889  1.00  0.00           H  
ATOM    509  CD  GLU    32      49.727  36.850  29.470  1.00  0.00           C  
ATOM    510  OE1 GLU    32      50.881  37.214  29.710  1.00  0.00           O  
ATOM    511  OE2 GLU    32      48.811  37.238  30.239  1.00  0.00           O  
ATOM    512  C   GLU    32      51.394  33.621  25.915  1.00  0.00           C  
ATOM    513  O   GLU    32      51.293  33.671  24.683  1.00  0.00           O  
ATOM    514  N   ARG    33      52.542  33.289  26.518  1.00  0.00           N  
ATOM    515  H   ARG    33      52.702  33.407  27.508  1.00  0.00           H  
ATOM    516  CA  ARG    33      53.706  32.787  25.825  1.00  0.00           C  
ATOM    517  HA  ARG    33      53.922  33.495  25.025  1.00  0.00           H  
ATOM    518  CB  ARG    33      54.871  32.781  26.817  1.00  0.00           C  
ATOM    519  HB2 ARG    33      54.624  32.192  27.701  1.00  0.00           H  
ATOM    520  HB3 ARG    33      55.687  32.242  26.335  1.00  0.00           H  
ATOM    521  CG  ARG    33      55.441  34.103  27.221  1.00  0.00           C  
ATOM    522  HG2 ARG    33      55.994  34.670  26.472  1.00  0.00           H  
ATOM    523  HG3 ARG    33      54.544  34.679  27.447  1.00  0.00           H  
ATOM    524  CD  ARG    33      56.368  33.788  28.466  1.00  0.00           C  
ATOM    525  HD2 ARG    33      56.657  34.716  28.959  1.00  0.00           H  
ATOM    526  HD3 ARG    33      55.812  33.154  29.157  1.00  0.00           H  
ATOM    527  NE  ARG    33      57.654  33.143  28.073  1.00  0.00           N  
ATOM    528  HE  ARG    33      57.629  32.569  27.243  1.00  0.00           H  
ATOM    529  CZ  ARG    33      58.876  33.258  28.591  1.00  0.00           C  
ATOM    530  NH1 ARG    33      58.992  33.829  29.734  1.00  0.00           N  
ATOM    531 HH11 ARG    33      58.258  34.243  30.290  1.00  0.00           H  
ATOM    532 HH12 ARG    33      59.944  34.108  29.924  1.00  0.00           H  
ATOM    533  NH2 ARG    33      59.901  32.767  27.988  1.00  0.00           N  
ATOM    534 HH21 ARG    33      59.798  32.446  27.036  1.00  0.00           H  
ATOM    535 HH22 ARG    33      60.780  32.798  28.483  1.00  0.00           H  
ATOM    536  C   ARG    33      53.495  31.391  25.131  1.00  0.00           C  
ATOM    537  O   ARG    33      53.818  31.253  23.978  1.00  0.00           O  
ATOM    538  N   LYS    34      52.795  30.457  25.728  1.00  0.00           N  
ATOM    539  H   LYS    34      52.617  30.542  26.719  1.00  0.00           H  
ATOM    540  CA  LYS    34      52.258  29.244  25.110  1.00  0.00           C  
ATOM    541  HA  LYS    34      53.063  28.723  24.591  1.00  0.00           H  
ATOM    542  CB  LYS    34      51.780  28.312  26.246  1.00  0.00           C  
ATOM    543  HB2 LYS    34      52.608  28.115  26.927  1.00  0.00           H  
ATOM    544  HB3 LYS    34      50.925  28.777  26.736  1.00  0.00           H  
ATOM    545  CG  LYS    34      51.456  26.896  25.651  1.00  0.00           C  
ATOM    546  HG2 LYS    34      50.443  26.901  25.248  1.00  0.00           H  
ATOM    547  HG3 LYS    34      52.050  26.670  24.765  1.00  0.00           H  
ATOM    548  CD  LYS    34      51.574  25.816  26.774  1.00  0.00           C  
ATOM    549  HD2 LYS    34      52.519  25.989  27.289  1.00  0.00           H  
ATOM    550  HD3 LYS    34      50.859  26.035  27.566  1.00  0.00           H  
ATOM    551  CE  LYS    34      51.456  24.407  26.134  1.00  0.00           C  
ATOM    552  HE2 LYS    34      50.535  24.294  25.561  1.00  0.00           H  
ATOM    553  HE3 LYS    34      52.201  24.380  25.339  1.00  0.00           H  
ATOM    554  NZ  LYS    34      51.660  23.228  27.034  1.00  0.00           N  
ATOM    555  HZ1 LYS    34      51.423  22.402  26.502  1.00  0.00           H  
ATOM    556  HZ2 LYS    34      52.608  23.159  27.373  1.00  0.00           H  
ATOM    557  HZ3 LYS    34      51.183  23.383  27.911  1.00  0.00           H  
ATOM    558  C   LYS    34      51.136  29.498  24.104  1.00  0.00           C  
ATOM    559  O   LYS    34      51.169  28.753  23.134  1.00  0.00           O  
ATOM    560  N   ALA    35      50.186  30.433  24.285  1.00  0.00           N  
ATOM    561  H   ALA    35      50.156  30.824  25.216  1.00  0.00           H  
ATOM    562  CA  ALA    35      49.140  30.817  23.282  1.00  0.00           C  
ATOM    563  HA  ALA    35      48.675  29.914  22.884  1.00  0.00           H  
ATOM    564  CB  ALA    35      48.146  31.600  24.059  1.00  0.00           C  
ATOM    565  HB1 ALA    35      47.314  32.147  23.615  1.00  0.00           H  
ATOM    566  HB2 ALA    35      47.862  31.034  24.946  1.00  0.00           H  
ATOM    567  HB3 ALA    35      48.654  32.436  24.540  1.00  0.00           H  
ATOM    568  C   ALA    35      49.751  31.680  22.103  1.00  0.00           C  
ATOM    569  O   ALA    35      48.983  32.066  21.195  1.00  0.00           O  
ATOM    570  N   SER    36      51.057  32.121  22.203  1.00  0.00           N  
ATOM    571  H   SER    36      51.629  31.865  22.994  1.00  0.00           H  
ATOM    572  CA  SER    36      51.601  33.167  21.335  1.00  0.00           C  
ATOM    573  HA  SER    36      52.535  33.457  21.818  1.00  0.00           H  
ATOM    574  CB  SER    36      51.971  32.736  19.893  1.00  0.00           C  
ATOM    575  HB2 SER    36      51.103  32.528  19.266  1.00  0.00           H  
ATOM    576  HB3 SER    36      52.524  33.488  19.330  1.00  0.00           H  
ATOM    577  OG  SER    36      52.826  31.582  19.803  1.00  0.00           O  
ATOM    578  HG  SER    36      52.359  30.744  19.839  1.00  0.00           H  
ATOM    579  C   SER    36      50.768  34.461  21.314  1.00  0.00           C  
ATOM    580  O   SER    36      50.691  35.189  20.282  1.00  0.00           O  
ATOM    581  N   ALA    37      50.082  34.785  22.474  1.00  0.00           N  
ATOM    582  H   ALA    37      50.188  34.244  23.320  1.00  0.00           H  
ATOM    583  CA  ALA    37      49.003  35.836  22.412  1.00  0.00           C  
ATOM    584  HA  ALA    37      48.304  35.634  21.600  1.00  0.00           H  
ATOM    585  CB  ALA    37      48.181  35.764  23.733  1.00  0.00           C  
ATOM    586  HB1 ALA    37      47.473  36.592  23.728  1.00  0.00           H  
ATOM    587  HB2 ALA    37      47.749  34.764  23.781  1.00  0.00           H  
ATOM    588  HB3 ALA    37      48.904  35.865  24.543  1.00  0.00           H  
ATOM    589  C   ALA    37      49.737  37.143  22.278  1.00  0.00           C  
ATOM    590  O   ALA    37      50.562  37.454  23.147  1.00  0.00           O  
ATOM    591  N   HIE    38      49.392  37.924  21.254  1.00  0.00           N  
ATOM    592  H   HIE    38      48.513  37.766  20.782  1.00  0.00           H  
ATOM    593  CA  HIE    38      49.948  39.239  20.856  1.00  0.00           C  
ATOM    594  HA  HIE    38      51.036  39.210  20.918  1.00  0.00           H  
ATOM    595  CB  HIE    38      49.621  39.498  19.385  1.00  0.00           C  
ATOM    596  HB2 HIE    38      50.044  40.481  19.179  1.00  0.00           H  
ATOM    597  HB3 HIE    38      50.092  38.726  18.777  1.00  0.00           H  
ATOM    598  CG  HIE    38      48.141  39.504  19.065  1.00  0.00           C  
ATOM    599  ND1 HIE    38      47.321  38.403  19.096  1.00  0.00           N  
ATOM    600  CE1 HIE    38      46.053  38.771  19.066  1.00  0.00           C  
ATOM    601  HE1 HIE    38      45.172  38.146  19.078  1.00  0.00           H  
ATOM    602  NE2 HIE    38      46.004  40.115  19.196  1.00  0.00           N  
ATOM    603  HE2 HIE    38      45.172  40.633  19.439  1.00  0.00           H  
ATOM    604  CD2 HIE    38      47.349  40.573  19.210  1.00  0.00           C  
ATOM    605  HD2 HIE    38      47.655  41.573  19.478  1.00  0.00           H  
ATOM    606  C   HIE    38      49.365  40.435  21.629  1.00  0.00           C  
ATOM    607  O   HIE    38      48.334  40.494  22.209  1.00  0.00           O  
ATOM    608  N   SER    39      50.224  41.510  21.663  1.00  0.00           N  
ATOM    609  H   SER    39      50.981  41.582  20.999  1.00  0.00           H  
ATOM    610  CA  SER    39      49.972  42.680  22.509  1.00  0.00           C  
ATOM    611  HA  SER    39      49.811  42.369  23.541  1.00  0.00           H  
ATOM    612  CB  SER    39      51.240  43.598  22.627  1.00  0.00           C  
ATOM    613  HB2 SER    39      52.147  43.136  23.016  1.00  0.00           H  
ATOM    614  HB3 SER    39      51.421  43.915  21.600  1.00  0.00           H  
ATOM    615  OG  SER    39      50.939  44.688  23.421  1.00  0.00           O  
ATOM    616  HG  SER    39      51.029  45.511  22.935  1.00  0.00           H  
ATOM    617  C   SER    39      48.790  43.559  22.091  1.00  0.00           C  
ATOM    618  O   SER    39      48.552  43.628  20.912  1.00  0.00           O  
ATOM    619  N   ILE    40      48.081  44.204  23.034  1.00  0.00           N  
ATOM    620  H   ILE    40      48.290  44.083  24.015  1.00  0.00           H  
ATOM    621  CA  ILE    40      46.856  44.936  22.758  1.00  0.00           C  
ATOM    622  HA  ILE    40      46.929  45.246  21.715  1.00  0.00           H  
ATOM    623  CB  ILE    40      45.586  44.101  22.902  1.00  0.00           C  
ATOM    624  HB  ILE    40      45.770  43.088  22.543  1.00  0.00           H  
ATOM    625  CG2 ILE    40      45.388  43.904  24.434  1.00  0.00           C  
ATOM    626 HG21 ILE    40      44.594  43.192  24.660  1.00  0.00           H  
ATOM    627 HG22 ILE    40      46.293  43.567  24.939  1.00  0.00           H  
ATOM    628 HG23 ILE    40      45.085  44.806  24.967  1.00  0.00           H  
ATOM    629  CG1 ILE    40      44.318  44.760  22.242  1.00  0.00           C  
ATOM    630 HG12 ILE    40      43.893  45.469  22.952  1.00  0.00           H  
ATOM    631 HG13 ILE    40      44.475  45.256  21.284  1.00  0.00           H  
ATOM    632  CD1 ILE    40      43.300  43.689  22.069  1.00  0.00           C  
ATOM    633 HD11 ILE    40      43.617  43.048  21.246  1.00  0.00           H  
ATOM    634 HD12 ILE    40      43.226  43.132  23.002  1.00  0.00           H  
ATOM    635 HD13 ILE    40      42.345  44.164  21.846  1.00  0.00           H  
ATOM    636  C   ILE    40      46.741  46.246  23.521  1.00  0.00           C  
ATOM    637  O   ILE    40      45.895  47.091  23.315  1.00  0.00           O  
ATOM    638  N   VAL    41      47.684  46.378  24.455  1.00  0.00           N  
ATOM    639  H   VAL    41      48.470  45.745  24.469  1.00  0.00           H  
ATOM    640  CA  VAL    41      47.729  47.522  25.362  1.00  0.00           C  
ATOM    641  HA  VAL    41      46.769  48.032  25.443  1.00  0.00           H  
ATOM    642  CB  VAL    41      48.049  47.037  26.782  1.00  0.00           C  
ATOM    643  HB  VAL    41      49.009  46.565  26.992  1.00  0.00           H  
ATOM    644  CG1 VAL    41      48.050  48.262  27.703  1.00  0.00           C  
ATOM    645 HG11 VAL    41      47.093  48.781  27.652  1.00  0.00           H  
ATOM    646 HG12 VAL    41      48.203  47.939  28.732  1.00  0.00           H  
ATOM    647 HG13 VAL    41      48.881  48.956  27.570  1.00  0.00           H  
ATOM    648  CG2 VAL    41      46.890  46.075  27.243  1.00  0.00           C  
ATOM    649 HG21 VAL    41      46.665  45.280  26.531  1.00  0.00           H  
ATOM    650 HG22 VAL    41      47.131  45.599  28.193  1.00  0.00           H  
ATOM    651 HG23 VAL    41      45.978  46.664  27.338  1.00  0.00           H  
ATOM    652  C   VAL    41      48.872  48.400  24.863  1.00  0.00           C  
ATOM    653  O   VAL    41      49.986  47.842  24.582  1.00  0.00           O  
ATOM    654  N   GLU    42      48.586  49.707  24.595  1.00  0.00           N  
ATOM    655  H   GLU    42      47.715  50.088  24.934  1.00  0.00           H  
ATOM    656  CA  GLU    42      49.641  50.630  24.302  1.00  0.00           C  
ATOM    657  HA  GLU    42      50.599  50.183  24.036  1.00  0.00           H  
ATOM    658  CB  GLU    42      49.335  51.578  23.120  1.00  0.00           C  
ATOM    659  HB2 GLU    42      48.505  52.200  23.454  1.00  0.00           H  
ATOM    660  HB3 GLU    42      50.162  52.272  22.970  1.00  0.00           H  
ATOM    661  CG  GLU    42      49.024  50.779  21.774  1.00  0.00           C  
ATOM    662  HG2 GLU    42      48.283  50.027  22.043  1.00  0.00           H  
ATOM    663  HG3 GLU    42      48.608  51.393  20.976  1.00  0.00           H  
ATOM    664  CD  GLU    42      50.198  50.181  21.126  1.00  0.00           C  
ATOM    665  OE1 GLU    42      50.157  48.989  20.803  1.00  0.00           O  
ATOM    666  OE2 GLU    42      51.245  50.892  21.013  1.00  0.00           O  
ATOM    667  C   GLU    42      49.903  51.451  25.540  1.00  0.00           C  
ATOM    668  O   GLU    42      49.039  51.721  26.377  1.00  0.00           O  
ATOM    669  N   CYS    43      51.252  51.777  25.688  1.00  0.00           N  
ATOM    670  H   CYS    43      51.933  51.456  25.015  1.00  0.00           H  
ATOM    671  CA  CYS    43      51.708  52.540  26.874  1.00  0.00           C  
ATOM    672  HA  CYS    43      50.883  53.173  27.201  1.00  0.00           H  
ATOM    673  CB  CYS    43      52.258  51.573  27.972  1.00  0.00           C  
ATOM    674  HB2 CYS    43      52.878  52.203  28.610  1.00  0.00           H  
ATOM    675  HB3 CYS    43      51.380  51.201  28.499  1.00  0.00           H  
ATOM    676  SG  CYS    43      53.286  50.263  27.316  1.00  0.00           S  
ATOM    677  HG  CYS    43      52.328  49.546  26.721  1.00  0.00           H  
ATOM    678  C   CYS    43      52.738  53.666  26.490  1.00  0.00           C  
ATOM    679  O   CYS    43      53.710  53.417  25.786  1.00  0.00           O  
ATOM    680  N   ASP    44      52.464  54.903  26.952  1.00  0.00           N  
ATOM    681  H   ASP    44      51.615  55.133  27.449  1.00  0.00           H  
ATOM    682  CA  ASP    44      53.296  56.090  26.938  1.00  0.00           C  
ATOM    683  HA  ASP    44      54.278  55.801  26.564  1.00  0.00           H  
ATOM    684  CB  ASP    44      52.633  57.077  26.006  1.00  0.00           C  
ATOM    685  HB2 ASP    44      52.430  56.640  25.029  1.00  0.00           H  
ATOM    686  HB3 ASP    44      51.609  57.207  26.358  1.00  0.00           H  
ATOM    687  CG  ASP    44      53.288  58.471  25.964  1.00  0.00           C  
ATOM    688  OD1 ASP    44      54.404  58.603  26.480  1.00  0.00           O  
ATOM    689  OD2 ASP    44      52.752  59.317  25.250  1.00  0.00           O  
ATOM    690  C   ASP    44      53.313  56.695  28.364  1.00  0.00           C  
ATOM    691  O   ASP    44      52.460  57.576  28.630  1.00  0.00           O  
ATOM    692  N   PRO    45      54.375  56.429  29.095  1.00  0.00           N  
ATOM    693  CD  PRO    45      55.450  55.443  28.794  1.00  0.00           C  
ATOM    694  HD2 PRO    45      56.178  55.934  28.149  1.00  0.00           H  
ATOM    695  HD3 PRO    45      55.034  54.534  28.359  1.00  0.00           H  
ATOM    696  CG  PRO    45      56.045  55.021  30.160  1.00  0.00           C  
ATOM    697  HG2 PRO    45      57.108  54.793  30.084  1.00  0.00           H  
ATOM    698  HG3 PRO    45      55.534  54.098  30.435  1.00  0.00           H  
ATOM    699  CB  PRO    45      55.659  56.219  31.080  1.00  0.00           C  
ATOM    700  HB2 PRO    45      56.579  56.782  31.234  1.00  0.00           H  
ATOM    701  HB3 PRO    45      55.290  55.911  32.058  1.00  0.00           H  
ATOM    702  CA  PRO    45      54.545  57.030  30.389  1.00  0.00           C  
ATOM    703  HA  PRO    45      53.586  56.875  30.883  1.00  0.00           H  
ATOM    704  C   PRO    45      54.681  58.540  30.381  1.00  0.00           C  
ATOM    705  O   PRO    45      54.316  59.137  31.409  1.00  0.00           O  
ATOM    706  N   VAL    46      55.166  59.151  29.313  1.00  0.00           N  
ATOM    707  H   VAL    46      55.267  58.745  28.394  1.00  0.00           H  
ATOM    708  CA  VAL    46      55.387  60.616  29.362  1.00  0.00           C  
ATOM    709  HA  VAL    46      55.954  60.863  30.260  1.00  0.00           H  
ATOM    710  CB  VAL    46      56.282  61.066  28.189  1.00  0.00           C  
ATOM    711  HB  VAL    46      55.820  60.764  27.250  1.00  0.00           H  
ATOM    712  CG1 VAL    46      56.390  62.604  28.088  1.00  0.00           C  
ATOM    713 HG11 VAL    46      56.623  62.973  29.086  1.00  0.00           H  
ATOM    714 HG12 VAL    46      57.157  62.787  27.336  1.00  0.00           H  
ATOM    715 HG13 VAL    46      55.474  63.071  27.727  1.00  0.00           H  
ATOM    716  CG2 VAL    46      57.699  60.371  28.271  1.00  0.00           C  
ATOM    717 HG21 VAL    46      58.260  60.593  29.179  1.00  0.00           H  
ATOM    718 HG22 VAL    46      57.552  59.295  28.180  1.00  0.00           H  
ATOM    719 HG23 VAL    46      58.281  60.743  27.428  1.00  0.00           H  
ATOM    720  C   VAL    46      54.112  61.415  29.476  1.00  0.00           C  
ATOM    721  O   VAL    46      53.853  62.156  30.466  1.00  0.00           O  
ATOM    722  N   ARG    47      53.160  60.990  28.632  1.00  0.00           N  
ATOM    723  H   ARG    47      53.400  60.193  28.060  1.00  0.00           H  
ATOM    724  CA  ARG    47      51.765  61.301  28.679  1.00  0.00           C  
ATOM    725  HA  ARG    47      51.647  62.356  28.924  1.00  0.00           H  
ATOM    726  CB  ARG    47      50.998  61.080  27.368  1.00  0.00           C  
ATOM    727  HB2 ARG    47      51.104  60.060  26.998  1.00  0.00           H  
ATOM    728  HB3 ARG    47      49.938  61.218  27.582  1.00  0.00           H  
ATOM    729  CG  ARG    47      51.298  62.100  26.228  1.00  0.00           C  
ATOM    730  HG2 ARG    47      51.006  63.093  26.570  1.00  0.00           H  
ATOM    731  HG3 ARG    47      52.373  62.058  26.050  1.00  0.00           H  
ATOM    732  CD  ARG    47      50.575  61.853  24.991  1.00  0.00           C  
ATOM    733  HD2 ARG    47      50.890  62.549  24.214  1.00  0.00           H  
ATOM    734  HD3 ARG    47      50.805  60.881  24.556  1.00  0.00           H  
ATOM    735  NE  ARG    47      49.162  61.850  25.157  1.00  0.00           N  
ATOM    736  HE  ARG    47      48.727  61.097  25.670  1.00  0.00           H  
ATOM    737  CZ  ARG    47      48.441  62.970  25.079  1.00  0.00           C  
ATOM    738  NH1 ARG    47      48.932  64.092  24.618  1.00  0.00           N  
ATOM    739 HH11 ARG    47      49.888  64.187  24.309  1.00  0.00           H  
ATOM    740 HH12 ARG    47      48.374  64.930  24.702  1.00  0.00           H  
ATOM    741  NH2 ARG    47      47.215  62.928  25.518  1.00  0.00           N  
ATOM    742 HH21 ARG    47      46.900  62.007  25.786  1.00  0.00           H  
ATOM    743 HH22 ARG    47      46.682  63.749  25.768  1.00  0.00           H  
ATOM    744  C   ARG    47      50.968  60.628  29.842  1.00  0.00           C  
ATOM    745  O   ARG    47      49.831  61.020  30.103  1.00  0.00           O  
ATOM    746  N   LYS    48      51.562  59.565  30.430  1.00  0.00           N  
ATOM    747  H   LYS    48      52.485  59.359  30.074  1.00  0.00           H  
ATOM    748  CA  LYS    48      51.035  58.786  31.521  1.00  0.00           C  
ATOM    749  HA  LYS    48      51.881  58.154  31.790  1.00  0.00           H  
ATOM    750  CB  LYS    48      50.783  59.660  32.768  1.00  0.00           C  
ATOM    751  HB2 LYS    48      50.052  60.464  32.687  1.00  0.00           H  
ATOM    752  HB3 LYS    48      50.443  59.069  33.619  1.00  0.00           H  
ATOM    753  CG  LYS    48      52.049  60.356  33.233  1.00  0.00           C  
ATOM    754  HG2 LYS    48      52.674  59.526  33.564  1.00  0.00           H  
ATOM    755  HG3 LYS    48      52.596  60.822  32.413  1.00  0.00           H  
ATOM    756  CD  LYS    48      51.812  61.349  34.360  1.00  0.00           C  
ATOM    757  HD2 LYS    48      51.263  62.233  34.036  1.00  0.00           H  
ATOM    758  HD3 LYS    48      51.155  60.881  35.094  1.00  0.00           H  
ATOM    759  CE  LYS    48      53.132  61.664  34.955  1.00  0.00           C  
ATOM    760  HE2 LYS    48      53.805  60.818  34.819  1.00  0.00           H  
ATOM    761  HE3 LYS    48      53.530  62.558  34.476  1.00  0.00           H  
ATOM    762  NZ  LYS    48      53.086  62.015  36.444  1.00  0.00           N  
ATOM    763  HZ1 LYS    48      52.726  61.202  36.921  1.00  0.00           H  
ATOM    764  HZ2 LYS    48      54.036  62.193  36.738  1.00  0.00           H  
ATOM    765  HZ3 LYS    48      52.575  62.874  36.589  1.00  0.00           H  
ATOM    766  C   LYS    48      49.804  58.016  31.056  1.00  0.00           C  
ATOM    767  O   LYS    48      48.740  57.981  31.681  1.00  0.00           O  
ATOM    768  N   GLU    49      49.852  57.527  29.790  1.00  0.00           N  
ATOM    769  H   GLU    49      50.691  57.784  29.289  1.00  0.00           H  
ATOM    770  CA  GLU    49      48.641  57.236  29.017  1.00  0.00           C  
ATOM    771  HA  GLU    49      47.783  57.412  29.666  1.00  0.00           H  
ATOM    772  CB  GLU    49      48.526  58.241  27.866  1.00  0.00           C  
ATOM    773  HB2 GLU    49      48.439  59.202  28.374  1.00  0.00           H  
ATOM    774  HB3 GLU    49      49.414  58.086  27.255  1.00  0.00           H  
ATOM    775  CG  GLU    49      47.284  58.007  27.021  1.00  0.00           C  
ATOM    776  HG2 GLU    49      47.343  57.010  26.584  1.00  0.00           H  
ATOM    777  HG3 GLU    49      46.419  58.045  27.683  1.00  0.00           H  
ATOM    778  CD  GLU    49      46.990  59.186  26.035  1.00  0.00           C  
ATOM    779  OE1 GLU    49      46.921  60.362  26.499  1.00  0.00           O  
ATOM    780  OE2 GLU    49      46.878  58.951  24.848  1.00  0.00           O  
ATOM    781  C   GLU    49      48.617  55.792  28.484  1.00  0.00           C  
ATOM    782  O   GLU    49      49.542  55.419  27.757  1.00  0.00           O  
ATOM    783  N   VAL    50      47.497  55.046  28.729  1.00  0.00           N  
ATOM    784  H   VAL    50      46.716  55.475  29.205  1.00  0.00           H  
ATOM    785  CA  VAL    50      47.388  53.649  28.359  1.00  0.00           C  
ATOM    786  HA  VAL    50      48.312  53.345  27.868  1.00  0.00           H  
ATOM    787  CB  VAL    50      47.246  52.782  29.597  1.00  0.00           C  
ATOM    788  HB  VAL    50      46.392  53.039  30.224  1.00  0.00           H  
ATOM    789  CG1 VAL    50      46.978  51.325  29.167  1.00  0.00           C  
ATOM    790 HG11 VAL    50      47.894  50.778  28.944  1.00  0.00           H  
ATOM    791 HG12 VAL    50      46.569  50.884  30.076  1.00  0.00           H  
ATOM    792 HG13 VAL    50      46.206  51.149  28.418  1.00  0.00           H  
ATOM    793  CG2 VAL    50      48.334  52.926  30.574  1.00  0.00           C  
ATOM    794 HG21 VAL    50      48.411  53.894  31.070  1.00  0.00           H  
ATOM    795 HG22 VAL    50      48.080  52.226  31.370  1.00  0.00           H  
ATOM    796 HG23 VAL    50      49.342  52.781  30.185  1.00  0.00           H  
ATOM    797  C   VAL    50      46.082  53.494  27.484  1.00  0.00           C  
ATOM    798  O   VAL    50      44.996  53.751  27.937  1.00  0.00           O  
ATOM    799  N   SER    51      46.216  52.962  26.241  1.00  0.00           N  
ATOM    800  H   SER    51      47.090  52.661  25.833  1.00  0.00           H  
ATOM    801  CA  SER    51      45.042  52.670  25.378  1.00  0.00           C  
ATOM    802  HA  SER    51      44.092  53.043  25.761  1.00  0.00           H  
ATOM    803  CB  SER    51      45.274  53.386  24.083  1.00  0.00           C  
ATOM    804  HB2 SER    51      45.353  54.460  24.247  1.00  0.00           H  
ATOM    805  HB3 SER    51      46.096  52.928  23.532  1.00  0.00           H  
ATOM    806  OG  SER    51      44.129  53.215  23.228  1.00  0.00           O  
ATOM    807  HG  SER    51      43.343  53.564  23.654  1.00  0.00           H  
ATOM    808  C   SER    51      44.821  51.134  25.028  1.00  0.00           C  
ATOM    809  O   SER    51      45.726  50.300  24.885  1.00  0.00           O  
ATOM    810  N   VAL    52      43.591  50.792  24.895  1.00  0.00           N  
ATOM    811  H   VAL    52      42.861  51.447  25.137  1.00  0.00           H  
ATOM    812  CA  VAL    52      43.198  49.394  24.644  1.00  0.00           C  
ATOM    813  HA  VAL    52      43.975  48.830  24.128  1.00  0.00           H  
ATOM    814  CB  VAL    52      42.792  48.697  25.936  1.00  0.00           C  
ATOM    815  HB  VAL    52      42.516  47.672  25.690  1.00  0.00           H  
ATOM    816  CG1 VAL    52      44.031  48.411  26.792  1.00  0.00           C  
ATOM    817 HG11 VAL    52      44.701  47.838  26.151  1.00  0.00           H  
ATOM    818 HG12 VAL    52      44.486  49.348  27.114  1.00  0.00           H  
ATOM    819 HG13 VAL    52      43.727  47.884  27.697  1.00  0.00           H  
ATOM    820  CG2 VAL    52      41.767  49.392  26.854  1.00  0.00           C  
ATOM    821 HG21 VAL    52      41.421  48.765  27.676  1.00  0.00           H  
ATOM    822 HG22 VAL    52      42.179  50.351  27.169  1.00  0.00           H  
ATOM    823 HG23 VAL    52      40.848  49.646  26.326  1.00  0.00           H  
ATOM    824  C   VAL    52      42.123  49.291  23.606  1.00  0.00           C  
ATOM    825  O   VAL    52      41.185  50.037  23.685  1.00  0.00           O  
ATOM    826  N   ARG    53      42.302  48.371  22.627  1.00  0.00           N  
ATOM    827  H   ARG    53      43.192  47.910  22.503  1.00  0.00           H  
ATOM    828  CA  ARG    53      41.333  48.181  21.504  1.00  0.00           C  
ATOM    829  HA  ARG    53      41.051  49.206  21.265  1.00  0.00           H  
ATOM    830  CB  ARG    53      42.004  47.455  20.315  1.00  0.00           C  
ATOM    831  HB2 ARG    53      42.600  46.638  20.719  1.00  0.00           H  
ATOM    832  HB3 ARG    53      41.215  47.033  19.692  1.00  0.00           H  
ATOM    833  CG  ARG    53      42.872  48.526  19.579  1.00  0.00           C  
ATOM    834  HG2 ARG    53      42.161  49.277  19.234  1.00  0.00           H  
ATOM    835  HG3 ARG    53      43.600  48.956  20.267  1.00  0.00           H  
ATOM    836  CD  ARG    53      43.571  47.925  18.339  1.00  0.00           C  
ATOM    837  HD2 ARG    53      42.882  47.298  17.773  1.00  0.00           H  
ATOM    838  HD3 ARG    53      43.887  48.768  17.725  1.00  0.00           H  
ATOM    839  NE  ARG    53      44.779  47.181  18.798  1.00  0.00           N  
ATOM    840  HE  ARG    53      45.448  47.695  19.354  1.00  0.00           H  
ATOM    841  CZ  ARG    53      45.160  45.944  18.438  1.00  0.00           C  
ATOM    842  NH1 ARG    53      44.387  45.140  17.746  1.00  0.00           N  
ATOM    843 HH11 ARG    53      43.430  45.410  17.567  1.00  0.00           H  
ATOM    844 HH12 ARG    53      44.742  44.294  17.323  1.00  0.00           H  
ATOM    845  NH2 ARG    53      46.361  45.548  18.703  1.00  0.00           N  
ATOM    846 HH21 ARG    53      46.944  46.203  19.204  1.00  0.00           H  
ATOM    847 HH22 ARG    53      46.648  44.773  18.124  1.00  0.00           H  
ATOM    848  C   ARG    53      40.100  47.436  21.997  1.00  0.00           C  
ATOM    849  O   ARG    53      40.239  46.462  22.764  1.00  0.00           O  
ATOM    850  N   THR    54      38.918  47.946  21.632  1.00  0.00           N  
ATOM    851  H   THR    54      38.947  48.558  20.829  1.00  0.00           H  
ATOM    852  CA  THR    54      37.579  47.543  22.110  1.00  0.00           C  
ATOM    853  HA  THR    54      37.473  46.483  21.882  1.00  0.00           H  
ATOM    854  CB  THR    54      37.491  47.768  23.658  1.00  0.00           C  
ATOM    855  HB  THR    54      38.333  47.287  24.155  1.00  0.00           H  
ATOM    856  CG2 THR    54      37.724  49.229  24.019  1.00  0.00           C  
ATOM    857 HG21 THR    54      37.879  49.274  25.097  1.00  0.00           H  
ATOM    858 HG22 THR    54      38.504  49.614  23.363  1.00  0.00           H  
ATOM    859 HG23 THR    54      36.895  49.881  23.744  1.00  0.00           H  
ATOM    860  OG1 THR    54      36.275  47.350  24.220  1.00  0.00           O  
ATOM    861  HG1 THR    54      35.992  46.529  23.810  1.00  0.00           H  
ATOM    862  C   THR    54      36.476  48.320  21.362  1.00  0.00           C  
ATOM    863  O   THR    54      36.678  49.399  20.897  1.00  0.00           O  
ATOM    864  N   GLY    55      35.295  47.655  21.204  1.00  0.00           N  
ATOM    865  H   GLY    55      35.303  46.665  21.401  1.00  0.00           H  
ATOM    866  CA  GLY    55      34.185  48.114  20.382  1.00  0.00           C  
ATOM    867  HA2 GLY    55      33.233  47.682  20.690  1.00  0.00           H  
ATOM    868  HA3 GLY    55      34.162  49.194  20.532  1.00  0.00           H  
ATOM    869  C   GLY    55      34.334  47.771  18.880  1.00  0.00           C  
ATOM    870  O   GLY    55      35.369  47.327  18.375  1.00  0.00           O  
ATOM    871  N   GLY    56      33.410  48.182  18.063  1.00  0.00           N  
ATOM    872  H   GLY    56      32.635  48.666  18.495  1.00  0.00           H  
ATOM    873  CA  GLY    56      33.533  48.177  16.581  1.00  0.00           C  
ATOM    874  HA2 GLY    56      32.621  48.714  16.321  1.00  0.00           H  
ATOM    875  HA3 GLY    56      34.472  48.661  16.311  1.00  0.00           H  
ATOM    876  C   GLY    56      33.699  46.752  16.002  1.00  0.00           C  
ATOM    877  O   GLY    56      34.461  46.596  15.046  1.00  0.00           O  
ATOM    878  N   LEU    57      32.906  45.741  16.405  1.00  0.00           N  
ATOM    879  H   LEU    57      32.323  45.975  17.196  1.00  0.00           H  
ATOM    880  CA  LEU    57      32.643  44.428  15.772  1.00  0.00           C  
ATOM    881  HA  LEU    57      32.322  43.789  16.595  1.00  0.00           H  
ATOM    882  CB  LEU    57      31.614  44.510  14.687  1.00  0.00           C  
ATOM    883  HB2 LEU    57      31.968  45.182  13.905  1.00  0.00           H  
ATOM    884  HB3 LEU    57      31.535  43.511  14.259  1.00  0.00           H  
ATOM    885  CG  LEU    57      30.194  44.901  14.997  1.00  0.00           C  
ATOM    886  HG  LEU    57      30.262  45.963  15.233  1.00  0.00           H  
ATOM    887  CD1 LEU    57      29.350  44.761  13.718  1.00  0.00           C  
ATOM    888 HD11 LEU    57      29.514  43.815  13.201  1.00  0.00           H  
ATOM    889 HD12 LEU    57      28.296  44.890  13.966  1.00  0.00           H  
ATOM    890 HD13 LEU    57      29.762  45.509  13.042  1.00  0.00           H  
ATOM    891  CD2 LEU    57      29.645  44.011  16.149  1.00  0.00           C  
ATOM    892 HD21 LEU    57      29.987  42.977  16.099  1.00  0.00           H  
ATOM    893 HD22 LEU    57      30.017  44.479  17.061  1.00  0.00           H  
ATOM    894 HD23 LEU    57      28.557  44.038  16.210  1.00  0.00           H  
ATOM    895  C   LEU    57      33.985  43.750  15.262  1.00  0.00           C  
ATOM    896  O   LEU    57      34.150  43.186  14.156  1.00  0.00           O  
ATOM    897  N   ALA    58      34.943  43.808  16.166  1.00  0.00           N  
ATOM    898  H   ALA    58      34.679  44.101  17.096  1.00  0.00           H  
ATOM    899  CA  ALA    58      36.277  43.325  16.059  1.00  0.00           C  
ATOM    900  HA  ALA    58      36.729  43.451  17.042  1.00  0.00           H  
ATOM    901  CB  ALA    58      36.294  41.815  15.846  1.00  0.00           C  
ATOM    902  HB1 ALA    58      36.324  41.651  14.769  1.00  0.00           H  
ATOM    903  HB2 ALA    58      37.213  41.414  16.273  1.00  0.00           H  
ATOM    904  HB3 ALA    58      35.409  41.340  16.272  1.00  0.00           H  
ATOM    905  C   ALA    58      37.212  44.078  15.129  1.00  0.00           C  
ATOM    906  O   ALA    58      38.279  43.566  14.789  1.00  0.00           O  
ATOM    907  N   ASP    59      36.906  45.283  14.687  1.00  0.00           N  
ATOM    908  H   ASP    59      36.027  45.607  15.063  1.00  0.00           H  
ATOM    909  CA  ASP    59      37.779  46.159  13.805  1.00  0.00           C  
ATOM    910  HA  ASP    59      38.283  45.405  13.200  1.00  0.00           H  
ATOM    911  CB  ASP    59      36.977  47.157  12.981  1.00  0.00           C  
ATOM    912  HB2 ASP    59      36.090  46.605  12.670  1.00  0.00           H  
ATOM    913  HB3 ASP    59      36.646  47.916  13.689  1.00  0.00           H  
ATOM    914  CG  ASP    59      37.691  47.558  11.696  1.00  0.00           C  
ATOM    915  OD1 ASP    59      37.660  46.744  10.741  1.00  0.00           O  
ATOM    916  OD2 ASP    59      38.252  48.663  11.575  1.00  0.00           O  
ATOM    917  C   ASP    59      38.941  46.838  14.632  1.00  0.00           C  
ATOM    918  O   ASP    59      38.664  47.333  15.716  1.00  0.00           O  
ATOM    919  N   LYS    60      40.158  46.713  14.139  1.00  0.00           N  
ATOM    920  H   LYS    60      40.271  46.244  13.252  1.00  0.00           H  
ATOM    921  CA  LYS    60      41.413  47.181  14.720  1.00  0.00           C  
ATOM    922  HA  LYS    60      41.530  46.775  15.725  1.00  0.00           H  
ATOM    923  CB  LYS    60      42.615  46.661  13.889  1.00  0.00           C  
ATOM    924  HB2 LYS    60      42.420  47.027  12.881  1.00  0.00           H  
ATOM    925  HB3 LYS    60      43.545  47.059  14.293  1.00  0.00           H  
ATOM    926  CG  LYS    60      42.870  45.176  13.812  1.00  0.00           C  
ATOM    927  HG2 LYS    60      43.107  44.874  14.832  1.00  0.00           H  
ATOM    928  HG3 LYS    60      41.949  44.687  13.494  1.00  0.00           H  
ATOM    929  CD  LYS    60      44.037  44.831  12.848  1.00  0.00           C  
ATOM    930  HD2 LYS    60      43.907  45.212  11.835  1.00  0.00           H  
ATOM    931  HD3 LYS    60      44.869  45.374  13.296  1.00  0.00           H  
ATOM    932  CE  LYS    60      44.189  43.358  12.919  1.00  0.00           C  
ATOM    933  HE2 LYS    60      44.667  43.022  13.839  1.00  0.00           H  
ATOM    934  HE3 LYS    60      43.251  42.814  12.806  1.00  0.00           H  
ATOM    935  NZ  LYS    60      45.077  42.808  11.883  1.00  0.00           N  
ATOM    936  HZ1 LYS    60      44.646  42.874  10.972  1.00  0.00           H  
ATOM    937  HZ2 LYS    60      45.923  43.316  11.667  1.00  0.00           H  
ATOM    938  HZ3 LYS    60      45.287  41.836  12.058  1.00  0.00           H  
ATOM    939  C   LYS    60      41.379  48.692  14.940  1.00  0.00           C  
ATOM    940  O   LYS    60      42.283  49.187  15.606  1.00  0.00           O  
ATOM    941  N   SER    61      40.557  49.454  14.230  1.00  0.00           N  
ATOM    942  H   SER    61      40.139  49.096  13.383  1.00  0.00           H  
ATOM    943  CA  SER    61      40.438  50.899  14.372  1.00  0.00           C  
ATOM    944  HA  SER    61      41.443  51.313  14.291  1.00  0.00           H  
ATOM    945  CB  SER    61      39.684  51.366  13.110  1.00  0.00           C  
ATOM    946  HB2 SER    61      39.528  52.442  13.039  1.00  0.00           H  
ATOM    947  HB3 SER    61      40.219  51.032  12.221  1.00  0.00           H  
ATOM    948  OG  SER    61      38.400  50.758  12.977  1.00  0.00           O  
ATOM    949  HG  SER    61      38.448  49.924  12.505  1.00  0.00           H  
ATOM    950  C   SER    61      39.809  51.382  15.731  1.00  0.00           C  
ATOM    951  O   SER    61      39.919  52.549  16.066  1.00  0.00           O  
ATOM    952  N   SER    62      39.166  50.475  16.468  1.00  0.00           N  
ATOM    953  H   SER    62      38.946  49.590  16.035  1.00  0.00           H  
ATOM    954  CA  SER    62      38.316  50.875  17.599  1.00  0.00           C  
ATOM    955  HA  SER    62      37.895  51.866  17.430  1.00  0.00           H  
ATOM    956  CB  SER    62      37.087  49.896  17.595  1.00  0.00           C  
ATOM    957  HB2 SER    62      36.698  49.764  16.585  1.00  0.00           H  
ATOM    958  HB3 SER    62      37.394  48.936  18.010  1.00  0.00           H  
ATOM    959  OG  SER    62      36.088  50.492  18.496  1.00  0.00           O  
ATOM    960  HG  SER    62      36.316  50.104  19.344  1.00  0.00           H  
ATOM    961  C   SER    62      39.125  50.946  18.894  1.00  0.00           C  
ATOM    962  O   SER    62      39.669  49.914  19.324  1.00  0.00           O  
ATOM    963  N   ARG    63      39.166  52.077  19.635  1.00  0.00           N  
ATOM    964  H   ARG    63      38.682  52.878  19.255  1.00  0.00           H  
ATOM    965  CA  ARG    63      39.942  52.198  20.920  1.00  0.00           C  
ATOM    966  HA  ARG    63      40.090  51.161  21.223  1.00  0.00           H  
ATOM    967  CB  ARG    63      41.365  52.821  20.732  1.00  0.00           C  
ATOM    968  HB2 ARG    63      41.821  52.702  21.715  1.00  0.00           H  
ATOM    969  HB3 ARG    63      41.997  52.217  20.081  1.00  0.00           H  
ATOM    970  CG  ARG    63      41.277  54.303  20.318  1.00  0.00           C  
ATOM    971  HG2 ARG    63      40.800  54.460  19.350  1.00  0.00           H  
ATOM    972  HG3 ARG    63      40.896  54.790  21.216  1.00  0.00           H  
ATOM    973  CD  ARG    63      42.742  54.759  20.297  1.00  0.00           C  
ATOM    974  HD2 ARG    63      42.617  55.838  20.203  1.00  0.00           H  
ATOM    975  HD3 ARG    63      43.002  54.494  21.321  1.00  0.00           H  
ATOM    976  NE  ARG    63      43.582  54.188  19.194  1.00  0.00           N  
ATOM    977  HE  ARG    63      43.146  53.793  18.373  1.00  0.00           H  
ATOM    978  CZ  ARG    63      44.847  53.906  19.193  1.00  0.00           C  
ATOM    979  NH1 ARG    63      45.585  54.157  20.207  1.00  0.00           N  
ATOM    980 HH11 ARG    63      45.247  54.640  21.026  1.00  0.00           H  
ATOM    981 HH12 ARG    63      46.590  54.146  20.114  1.00  0.00           H  
ATOM    982  NH2 ARG    63      45.318  53.328  18.148  1.00  0.00           N  
ATOM    983 HH21 ARG    63      44.703  52.900  17.471  1.00  0.00           H  
ATOM    984 HH22 ARG    63      46.276  53.010  18.117  1.00  0.00           H  
ATOM    985  C   ARG    63      39.102  52.818  22.037  1.00  0.00           C  
ATOM    986  O   ARG    63      38.225  53.659  21.878  1.00  0.00           O  
ATOM    987  N   LYS    64      39.512  52.441  23.288  1.00  0.00           N  
ATOM    988  H   LYS    64      40.270  51.777  23.361  1.00  0.00           H  
ATOM    989  CA  LYS    64      39.367  53.326  24.518  1.00  0.00           C  
ATOM    990  HA  LYS    64      38.924  54.276  24.221  1.00  0.00           H  
ATOM    991  CB  LYS    64      38.484  52.610  25.599  1.00  0.00           C  
ATOM    992  HB2 LYS    64      38.867  51.624  25.861  1.00  0.00           H  
ATOM    993  HB3 LYS    64      38.473  53.275  26.462  1.00  0.00           H  
ATOM    994  CG  LYS    64      37.067  52.569  25.071  1.00  0.00           C  
ATOM    995  HG2 LYS    64      36.558  53.489  24.782  1.00  0.00           H  
ATOM    996  HG3 LYS    64      37.090  51.882  24.225  1.00  0.00           H  
ATOM    997  CD  LYS    64      36.050  51.880  26.040  1.00  0.00           C  
ATOM    998  HD2 LYS    64      36.456  50.956  26.451  1.00  0.00           H  
ATOM    999  HD3 LYS    64      35.691  52.554  26.818  1.00  0.00           H  
ATOM   1000  CE  LYS    64      34.774  51.538  25.321  1.00  0.00           C  
ATOM   1001  HE2 LYS    64      35.136  50.908  24.508  1.00  0.00           H  
ATOM   1002  HE3 LYS    64      34.057  50.884  25.819  1.00  0.00           H  
ATOM   1003  NZ  LYS    64      33.965  52.678  24.875  1.00  0.00           N  
ATOM   1004  HZ1 LYS    64      34.385  53.422  24.335  1.00  0.00           H  
ATOM   1005  HZ2 LYS    64      33.333  52.366  24.151  1.00  0.00           H  
ATOM   1006  HZ3 LYS    64      33.421  53.136  25.592  1.00  0.00           H  
ATOM   1007  C   LYS    64      40.704  53.591  25.211  1.00  0.00           C  
ATOM   1008  O   LYS    64      41.596  52.804  25.021  1.00  0.00           O  
ATOM   1009  N   THR    65      40.769  54.728  25.912  1.00  0.00           N  
ATOM   1010  H   THR    65      39.928  55.173  26.249  1.00  0.00           H  
ATOM   1011  CA  THR    65      42.100  55.291  26.425  1.00  0.00           C  
ATOM   1012  HA  THR    65      42.645  54.379  26.669  1.00  0.00           H  
ATOM   1013  CB  THR    65      42.747  56.356  25.488  1.00  0.00           C  
ATOM   1014  HB  THR    65      42.070  57.203  25.371  1.00  0.00           H  
ATOM   1015  CG2 THR    65      44.086  56.872  25.938  1.00  0.00           C  
ATOM   1016 HG21 THR    65      44.412  57.582  25.178  1.00  0.00           H  
ATOM   1017 HG22 THR    65      43.813  57.483  26.798  1.00  0.00           H  
ATOM   1018 HG23 THR    65      44.833  56.108  26.152  1.00  0.00           H  
ATOM   1019  OG1 THR    65      43.050  55.842  24.247  1.00  0.00           O  
ATOM   1020  HG1 THR    65      43.069  56.568  23.619  1.00  0.00           H  
ATOM   1021  C   THR    65      41.942  55.919  27.859  1.00  0.00           C  
ATOM   1022  O   THR    65      40.941  56.629  28.047  1.00  0.00           O  
ATOM   1023  N   TYR    66      42.933  55.741  28.711  1.00  0.00           N  
ATOM   1024  H   TYR    66      43.738  55.163  28.520  1.00  0.00           H  
ATOM   1025  CA  TYR    66      42.869  56.293  30.019  1.00  0.00           C  
ATOM   1026  HA  TYR    66      42.056  56.995  30.201  1.00  0.00           H  
ATOM   1027  CB  TYR    66      42.509  55.149  30.969  1.00  0.00           C  
ATOM   1028  HB2 TYR    66      43.351  54.492  31.186  1.00  0.00           H  
ATOM   1029  HB3 TYR    66      42.376  55.598  31.954  1.00  0.00           H  
ATOM   1030  CG  TYR    66      41.298  54.296  30.612  1.00  0.00           C  
ATOM   1031  CD1 TYR    66      41.342  53.398  29.557  1.00  0.00           C  
ATOM   1032  HD1 TYR    66      42.211  53.240  28.936  1.00  0.00           H  
ATOM   1033  CE1 TYR    66      40.198  52.610  29.182  1.00  0.00           C  
ATOM   1034  HE1 TYR    66      40.296  51.864  28.408  1.00  0.00           H  
ATOM   1035  CZ  TYR    66      38.966  52.983  29.822  1.00  0.00           C  
ATOM   1036  OH  TYR    66      37.778  52.331  29.478  1.00  0.00           O  
ATOM   1037  HH  TYR    66      37.041  52.479  30.075  1.00  0.00           H  
ATOM   1038  CE2 TYR    66      38.986  53.854  30.910  1.00  0.00           C  
ATOM   1039  HE2 TYR    66      38.031  54.041  31.378  1.00  0.00           H  
ATOM   1040  CD2 TYR    66      40.128  54.494  31.348  1.00  0.00           C  
ATOM   1041  HD2 TYR    66      39.918  55.233  32.107  1.00  0.00           H  
ATOM   1042  C   TYR    66      44.200  56.994  30.405  1.00  0.00           C  
ATOM   1043  O   TYR    66      45.151  56.786  29.654  1.00  0.00           O  
ATOM   1044  N   THR    67      44.319  57.645  31.542  1.00  0.00           N  
ATOM   1045  H   THR    67      43.524  57.602  32.164  1.00  0.00           H  
ATOM   1046  CA  THR    67      45.536  58.237  32.120  1.00  0.00           C  
ATOM   1047  HA  THR    67      46.338  57.645  31.679  1.00  0.00           H  
ATOM   1048  CB  THR    67      45.649  59.710  31.586  1.00  0.00           C  
ATOM   1049  HB  THR    67      45.596  59.602  30.503  1.00  0.00           H  
ATOM   1050  CG2 THR    67      44.491  60.624  32.049  1.00  0.00           C  
ATOM   1051 HG21 THR    67      43.562  60.295  31.584  1.00  0.00           H  
ATOM   1052 HG22 THR    67      44.292  60.478  33.111  1.00  0.00           H  
ATOM   1053 HG23 THR    67      44.735  61.664  31.831  1.00  0.00           H  
ATOM   1054  OG1 THR    67      46.847  60.378  32.079  1.00  0.00           O  
ATOM   1055  HG1 THR    67      47.524  59.885  31.609  1.00  0.00           H  
ATOM   1056  C   THR    67      45.637  58.214  33.560  1.00  0.00           C  
ATOM   1057  O   THR    67      44.612  58.259  34.336  1.00  0.00           O  
ATOM   1058  N   PHE    68      46.866  58.294  34.165  1.00  0.00           N  
ATOM   1059  H   PHE    68      47.737  58.420  33.670  1.00  0.00           H  
ATOM   1060  CA  PHE    68      47.164  57.951  35.577  1.00  0.00           C  
ATOM   1061  HA  PHE    68      46.352  58.058  36.297  1.00  0.00           H  
ATOM   1062  CB  PHE    68      47.482  56.413  35.619  1.00  0.00           C  
ATOM   1063  HB2 PHE    68      48.432  56.199  35.129  1.00  0.00           H  
ATOM   1064  HB3 PHE    68      47.672  56.119  36.651  1.00  0.00           H  
ATOM   1065  CG  PHE    68      46.352  55.619  35.068  1.00  0.00           C  
ATOM   1066  CD1 PHE    68      45.171  55.494  35.847  1.00  0.00           C  
ATOM   1067  HD1 PHE    68      45.133  55.811  36.878  1.00  0.00           H  
ATOM   1068  CE1 PHE    68      44.059  54.852  35.317  1.00  0.00           C  
ATOM   1069  HE1 PHE    68      43.120  54.977  35.836  1.00  0.00           H  
ATOM   1070  CZ  PHE    68      44.156  54.284  34.056  1.00  0.00           C  
ATOM   1071  HZ  PHE    68      43.263  53.776  33.724  1.00  0.00           H  
ATOM   1072  CE2 PHE    68      45.352  54.289  33.325  1.00  0.00           C  
ATOM   1073  HE2 PHE    68      45.437  53.912  32.316  1.00  0.00           H  
ATOM   1074  CD2 PHE    68      46.477  55.000  33.843  1.00  0.00           C  
ATOM   1075  HD2 PHE    68      47.408  55.049  33.299  1.00  0.00           H  
ATOM   1076  C   PHE    68      48.254  58.825  36.201  1.00  0.00           C  
ATOM   1077  O   PHE    68      48.842  59.605  35.434  1.00  0.00           O  
ATOM   1078  N   ASP    69      48.485  58.680  37.548  1.00  0.00           N  
ATOM   1079  H   ASP    69      47.797  58.149  38.063  1.00  0.00           H  
ATOM   1080  CA  ASP    69      49.533  59.465  38.275  1.00  0.00           C  
ATOM   1081  HA  ASP    69      49.484  60.536  38.080  1.00  0.00           H  
ATOM   1082  CB  ASP    69      49.443  59.279  39.842  1.00  0.00           C  
ATOM   1083  HB2 ASP    69      49.244  58.215  39.970  1.00  0.00           H  
ATOM   1084  HB3 ASP    69      50.324  59.478  40.451  1.00  0.00           H  
ATOM   1085  CG  ASP    69      48.366  60.145  40.491  1.00  0.00           C  
ATOM   1086  OD1 ASP    69      47.567  59.638  41.310  1.00  0.00           O  
ATOM   1087  OD2 ASP    69      48.479  61.368  40.429  1.00  0.00           O  
ATOM   1088  C   ASP    69      50.924  59.009  37.800  1.00  0.00           C  
ATOM   1089  O   ASP    69      51.764  59.862  37.612  1.00  0.00           O  
ATOM   1090  N   MET    70      51.013  57.747  37.357  1.00  0.00           N  
ATOM   1091  H   MET    70      50.202  57.179  37.558  1.00  0.00           H  
ATOM   1092  CA  MET    70      52.204  57.183  36.737  1.00  0.00           C  
ATOM   1093  HA  MET    70      52.635  57.958  36.103  1.00  0.00           H  
ATOM   1094  CB  MET    70      53.320  56.968  37.843  1.00  0.00           C  
ATOM   1095  HB2 MET    70      53.400  57.963  38.280  1.00  0.00           H  
ATOM   1096  HB3 MET    70      53.053  56.225  38.595  1.00  0.00           H  
ATOM   1097  CG  MET    70      54.638  56.598  37.112  1.00  0.00           C  
ATOM   1098  HG2 MET    70      55.493  56.387  37.755  1.00  0.00           H  
ATOM   1099  HG3 MET    70      54.396  55.688  36.565  1.00  0.00           H  
ATOM   1100  SD  MET    70      55.270  57.842  35.933  1.00  0.00           S  
ATOM   1101  CE  MET    70      55.482  59.230  36.989  1.00  0.00           C  
ATOM   1102  HE1 MET    70      56.003  58.936  37.900  1.00  0.00           H  
ATOM   1103  HE2 MET    70      56.093  59.928  36.416  1.00  0.00           H  
ATOM   1104  HE3 MET    70      54.541  59.717  37.244  1.00  0.00           H  
ATOM   1105  C   MET    70      51.740  55.979  35.887  1.00  0.00           C  
ATOM   1106  O   MET    70      50.773  55.332  36.247  1.00  0.00           O  
ATOM   1107  N   VAL    71      52.559  55.529  34.952  1.00  0.00           N  
ATOM   1108  H   VAL    71      53.277  56.199  34.717  1.00  0.00           H  
ATOM   1109  CA  VAL    71      52.542  54.303  34.158  1.00  0.00           C  
ATOM   1110  HA  VAL    71      51.789  53.627  34.563  1.00  0.00           H  
ATOM   1111  CB  VAL    71      52.022  54.528  32.724  1.00  0.00           C  
ATOM   1112  HB  VAL    71      52.648  55.275  32.236  1.00  0.00           H  
ATOM   1113  CG1 VAL    71      52.089  53.191  31.860  1.00  0.00           C  
ATOM   1114 HG11 VAL    71      51.689  53.365  30.861  1.00  0.00           H  
ATOM   1115 HG12 VAL    71      53.099  52.790  31.781  1.00  0.00           H  
ATOM   1116 HG13 VAL    71      51.514  52.425  32.381  1.00  0.00           H  
ATOM   1117  CG2 VAL    71      50.710  55.263  32.704  1.00  0.00           C  
ATOM   1118 HG21 VAL    71      50.289  55.320  31.699  1.00  0.00           H  
ATOM   1119 HG22 VAL    71      50.084  54.643  33.346  1.00  0.00           H  
ATOM   1120 HG23 VAL    71      50.836  56.192  33.259  1.00  0.00           H  
ATOM   1121  C   VAL    71      53.976  53.564  34.078  1.00  0.00           C  
ATOM   1122  O   VAL    71      54.945  54.109  33.615  1.00  0.00           O  
ATOM   1123  N   PHE    72      53.895  52.318  34.457  1.00  0.00           N  
ATOM   1124  H   PHE    72      53.101  51.972  34.977  1.00  0.00           H  
ATOM   1125  CA  PHE    72      55.058  51.459  34.439  1.00  0.00           C  
ATOM   1126  HA  PHE    72      55.927  52.098  34.280  1.00  0.00           H  
ATOM   1127  CB  PHE    72      55.290  50.832  35.829  1.00  0.00           C  
ATOM   1128  HB2 PHE    72      54.442  50.166  35.988  1.00  0.00           H  
ATOM   1129  HB3 PHE    72      56.197  50.235  35.743  1.00  0.00           H  
ATOM   1130  CG  PHE    72      55.199  51.866  36.982  1.00  0.00           C  
ATOM   1131  CD1 PHE    72      56.115  52.930  37.084  1.00  0.00           C  
ATOM   1132  HD1 PHE    72      56.911  52.960  36.355  1.00  0.00           H  
ATOM   1133  CE1 PHE    72      56.134  53.727  38.199  1.00  0.00           C  
ATOM   1134  HE1 PHE    72      57.018  54.347  38.240  1.00  0.00           H  
ATOM   1135  CZ  PHE    72      55.139  53.596  39.155  1.00  0.00           C  
ATOM   1136  HZ  PHE    72      55.178  54.271  39.997  1.00  0.00           H  
ATOM   1137  CE2 PHE    72      54.155  52.529  39.116  1.00  0.00           C  
ATOM   1138  HE2 PHE    72      53.458  52.381  39.927  1.00  0.00           H  
ATOM   1139  CD2 PHE    72      54.217  51.637  38.040  1.00  0.00           C  
ATOM   1140  HD2 PHE    72      53.635  50.728  38.034  1.00  0.00           H  
ATOM   1141  C   PHE    72      54.847  50.393  33.373  1.00  0.00           C  
ATOM   1142  O   PHE    72      53.988  49.519  33.418  1.00  0.00           O  
ATOM   1143  N   GLY    73      55.798  50.423  32.407  1.00  0.00           N  
ATOM   1144  H   GLY    73      56.582  51.060  32.413  1.00  0.00           H  
ATOM   1145  CA  GLY    73      55.931  49.445  31.335  1.00  0.00           C  
ATOM   1146  HA2 GLY    73      54.934  49.038  31.163  1.00  0.00           H  
ATOM   1147  HA3 GLY    73      56.268  49.950  30.430  1.00  0.00           H  
ATOM   1148  C   GLY    73      56.830  48.242  31.687  1.00  0.00           C  
ATOM   1149  O   GLY    73      57.544  48.237  32.652  1.00  0.00           O  
ATOM   1150  N   ALA    74      56.723  47.117  30.955  1.00  0.00           N  
ATOM   1151  H   ALA    74      56.107  46.961  30.170  1.00  0.00           H  
ATOM   1152  CA  ALA    74      57.298  45.832  31.328  1.00  0.00           C  
ATOM   1153  HA  ALA    74      56.856  45.600  32.297  1.00  0.00           H  
ATOM   1154  CB  ALA    74      56.808  44.742  30.397  1.00  0.00           C  
ATOM   1155  HB1 ALA    74      57.191  43.826  30.847  1.00  0.00           H  
ATOM   1156  HB2 ALA    74      55.723  44.661  30.334  1.00  0.00           H  
ATOM   1157  HB3 ALA    74      57.117  44.800  29.354  1.00  0.00           H  
ATOM   1158  C   ALA    74      58.810  45.872  31.620  1.00  0.00           C  
ATOM   1159  O   ALA    74      59.278  45.138  32.475  1.00  0.00           O  
ATOM   1160  N   SER    75      59.539  46.691  30.889  1.00  0.00           N  
ATOM   1161  H   SER    75      58.983  47.097  30.150  1.00  0.00           H  
ATOM   1162  CA  SER    75      60.969  46.889  31.056  1.00  0.00           C  
ATOM   1163  HA  SER    75      61.349  45.880  31.218  1.00  0.00           H  
ATOM   1164  CB  SER    75      61.526  47.487  29.785  1.00  0.00           C  
ATOM   1165  HB2 SER    75      62.616  47.471  29.778  1.00  0.00           H  
ATOM   1166  HB3 SER    75      61.186  46.803  29.007  1.00  0.00           H  
ATOM   1167  OG  SER    75      61.079  48.778  29.499  1.00  0.00           O  
ATOM   1168  HG  SER    75      61.440  49.415  30.120  1.00  0.00           H  
ATOM   1169  C   SER    75      61.482  47.676  32.346  1.00  0.00           C  
ATOM   1170  O   SER    75      62.629  47.549  32.814  1.00  0.00           O  
ATOM   1171  N   THR    76      60.560  48.346  32.972  1.00  0.00           N  
ATOM   1172  H   THR    76      59.638  48.390  32.562  1.00  0.00           H  
ATOM   1173  CA  THR    76      60.619  48.676  34.433  1.00  0.00           C  
ATOM   1174  HA  THR    76      61.524  49.281  34.375  1.00  0.00           H  
ATOM   1175  CB  THR    76      59.416  49.605  34.940  1.00  0.00           C  
ATOM   1176  HB  THR    76      59.689  50.001  35.919  1.00  0.00           H  
ATOM   1177  CG2 THR    76      59.080  50.835  34.101  1.00  0.00           C  
ATOM   1178 HG21 THR    76      59.939  51.472  34.312  1.00  0.00           H  
ATOM   1179 HG22 THR    76      58.993  50.639  33.032  1.00  0.00           H  
ATOM   1180 HG23 THR    76      58.132  51.282  34.398  1.00  0.00           H  
ATOM   1181  OG1 THR    76      58.217  48.860  34.978  1.00  0.00           O  
ATOM   1182  HG1 THR    76      57.945  48.603  34.093  1.00  0.00           H  
ATOM   1183  C   THR    76      60.868  47.583  35.381  1.00  0.00           C  
ATOM   1184  O   THR    76      60.259  46.485  35.186  1.00  0.00           O  
ATOM   1185  N   LYS    77      61.654  47.764  36.493  1.00  0.00           N  
ATOM   1186  H   LYS    77      62.055  48.691  36.474  1.00  0.00           H  
ATOM   1187  CA  LYS    77      62.144  46.747  37.427  1.00  0.00           C  
ATOM   1188  HA  LYS    77      61.724  45.775  37.167  1.00  0.00           H  
ATOM   1189  CB  LYS    77      63.699  46.684  37.296  1.00  0.00           C  
ATOM   1190  HB2 LYS    77      64.191  47.622  37.040  1.00  0.00           H  
ATOM   1191  HB3 LYS    77      64.207  46.488  38.241  1.00  0.00           H  
ATOM   1192  CG  LYS    77      64.229  45.698  36.195  1.00  0.00           C  
ATOM   1193  HG2 LYS    77      63.900  44.682  36.412  1.00  0.00           H  
ATOM   1194  HG3 LYS    77      63.800  46.054  35.258  1.00  0.00           H  
ATOM   1195  CD  LYS    77      65.733  45.628  36.101  1.00  0.00           C  
ATOM   1196  HD2 LYS    77      66.038  46.602  35.717  1.00  0.00           H  
ATOM   1197  HD3 LYS    77      66.048  45.444  37.128  1.00  0.00           H  
ATOM   1198  CE  LYS    77      66.339  44.701  35.114  1.00  0.00           C  
ATOM   1199  HE2 LYS    77      65.950  44.947  34.127  1.00  0.00           H  
ATOM   1200  HE3 LYS    77      67.427  44.759  35.062  1.00  0.00           H  
ATOM   1201  NZ  LYS    77      66.074  43.323  35.478  1.00  0.00           N  
ATOM   1202  HZ1 LYS    77      65.916  43.155  36.461  1.00  0.00           H  
ATOM   1203  HZ2 LYS    77      65.133  43.091  35.195  1.00  0.00           H  
ATOM   1204  HZ3 LYS    77      66.714  42.640  35.099  1.00  0.00           H  
ATOM   1205  C   LYS    77      61.503  47.058  38.777  1.00  0.00           C  
ATOM   1206  O   LYS    77      61.110  48.223  39.013  1.00  0.00           O  
ATOM   1207  N   GLN    78      61.392  46.098  39.681  1.00  0.00           N  
ATOM   1208  H   GLN    78      61.801  45.178  39.606  1.00  0.00           H  
ATOM   1209  CA  GLN    78      60.881  46.345  41.084  1.00  0.00           C  
ATOM   1210  HA  GLN    78      59.804  46.497  41.014  1.00  0.00           H  
ATOM   1211  CB  GLN    78      61.256  45.082  41.895  1.00  0.00           C  
ATOM   1212  HB2 GLN    78      62.317  45.032  42.139  1.00  0.00           H  
ATOM   1213  HB3 GLN    78      60.731  45.230  42.838  1.00  0.00           H  
ATOM   1214  CG  GLN    78      60.912  43.762  41.333  1.00  0.00           C  
ATOM   1215  HG2 GLN    78      61.069  43.675  40.257  1.00  0.00           H  
ATOM   1216  HG3 GLN    78      61.563  42.966  41.694  1.00  0.00           H  
ATOM   1217  CD  GLN    78      59.466  43.285  41.559  1.00  0.00           C  
ATOM   1218  OE1 GLN    78      58.536  43.778  40.990  1.00  0.00           O  
ATOM   1219  NE2 GLN    78      59.194  42.344  42.466  1.00  0.00           N  
ATOM   1220 HE21 GLN    78      59.952  41.730  42.726  1.00  0.00           H  
ATOM   1221 HE22 GLN    78      58.239  42.258  42.785  1.00  0.00           H  
ATOM   1222  C   GLN    78      61.377  47.550  41.850  1.00  0.00           C  
ATOM   1223  O   GLN    78      60.620  48.195  42.527  1.00  0.00           O  
ATOM   1224  N   ILE    79      62.691  47.876  41.644  1.00  0.00           N  
ATOM   1225  H   ILE    79      63.180  47.353  40.932  1.00  0.00           H  
ATOM   1226  CA  ILE    79      63.295  49.194  42.013  1.00  0.00           C  
ATOM   1227  HA  ILE    79      63.238  49.210  43.101  1.00  0.00           H  
ATOM   1228  CB  ILE    79      64.820  49.229  41.669  1.00  0.00           C  
ATOM   1229  HB  ILE    79      65.137  48.239  41.998  1.00  0.00           H  
ATOM   1230  CG2 ILE    79      65.111  49.235  40.133  1.00  0.00           C  
ATOM   1231 HG21 ILE    79      64.940  50.195  39.647  1.00  0.00           H  
ATOM   1232 HG22 ILE    79      66.166  48.977  40.043  1.00  0.00           H  
ATOM   1233 HG23 ILE    79      64.494  48.434  39.725  1.00  0.00           H  
ATOM   1234  CG1 ILE    79      65.630  50.384  42.336  1.00  0.00           C  
ATOM   1235 HG12 ILE    79      66.648  50.433  41.950  1.00  0.00           H  
ATOM   1236 HG13 ILE    79      65.147  51.323  42.065  1.00  0.00           H  
ATOM   1237  CD1 ILE    79      65.692  50.390  43.870  1.00  0.00           C  
ATOM   1238 HD11 ILE    79      66.188  51.291  44.231  1.00  0.00           H  
ATOM   1239 HD12 ILE    79      64.707  50.304  44.328  1.00  0.00           H  
ATOM   1240 HD13 ILE    79      66.310  49.549  44.183  1.00  0.00           H  
ATOM   1241  C   ILE    79      62.570  50.444  41.542  1.00  0.00           C  
ATOM   1242  O   ILE    79      62.303  51.354  42.345  1.00  0.00           O  
ATOM   1243  N   ASP    80      62.320  50.536  40.231  1.00  0.00           N  
ATOM   1244  H   ASP    80      62.540  49.649  39.802  1.00  0.00           H  
ATOM   1245  CA  ASP    80      61.687  51.585  39.496  1.00  0.00           C  
ATOM   1246  HA  ASP    80      62.389  52.408  39.631  1.00  0.00           H  
ATOM   1247  CB  ASP    80      61.640  51.306  37.984  1.00  0.00           C  
ATOM   1248  HB2 ASP    80      60.902  50.537  37.755  1.00  0.00           H  
ATOM   1249  HB3 ASP    80      61.237  52.185  37.481  1.00  0.00           H  
ATOM   1250  CG  ASP    80      62.959  50.867  37.429  1.00  0.00           C  
ATOM   1251  OD1 ASP    80      63.943  51.511  37.850  1.00  0.00           O  
ATOM   1252  OD2 ASP    80      63.016  50.168  36.376  1.00  0.00           O  
ATOM   1253  C   ASP    80      60.279  51.959  40.163  1.00  0.00           C  
ATOM   1254  O   ASP    80      60.027  53.103  40.604  1.00  0.00           O  
ATOM   1255  N   VAL    81      59.418  50.913  40.401  1.00  0.00           N  
ATOM   1256  H   VAL    81      59.776  50.014  40.110  1.00  0.00           H  
ATOM   1257  CA  VAL    81      58.123  50.957  41.074  1.00  0.00           C  
ATOM   1258  HA  VAL    81      57.486  51.698  40.592  1.00  0.00           H  
ATOM   1259  CB  VAL    81      57.373  49.542  40.881  1.00  0.00           C  
ATOM   1260  HB  VAL    81      57.957  48.863  41.502  1.00  0.00           H  
ATOM   1261  CG1 VAL    81      55.993  49.690  41.530  1.00  0.00           C  
ATOM   1262 HG11 VAL    81      55.444  50.484  41.024  1.00  0.00           H  
ATOM   1263 HG12 VAL    81      55.355  48.811  41.447  1.00  0.00           H  
ATOM   1264 HG13 VAL    81      56.060  50.048  42.558  1.00  0.00           H  
ATOM   1265  CG2 VAL    81      57.214  49.157  39.406  1.00  0.00           C  
ATOM   1266 HG21 VAL    81      56.560  49.843  38.869  1.00  0.00           H  
ATOM   1267 HG22 VAL    81      58.236  49.124  39.028  1.00  0.00           H  
ATOM   1268 HG23 VAL    81      56.902  48.113  39.386  1.00  0.00           H  
ATOM   1269  C   VAL    81      58.228  51.378  42.505  1.00  0.00           C  
ATOM   1270  O   VAL    81      57.549  52.307  42.923  1.00  0.00           O  
ATOM   1271  N   TYR    82      59.192  50.818  43.282  1.00  0.00           N  
ATOM   1272  H   TYR    82      59.837  50.154  42.878  1.00  0.00           H  
ATOM   1273  CA  TYR    82      59.337  51.164  44.707  1.00  0.00           C  
ATOM   1274  HA  TYR    82      58.326  51.003  45.083  1.00  0.00           H  
ATOM   1275  CB  TYR    82      60.258  50.157  45.380  1.00  0.00           C  
ATOM   1276  HB2 TYR    82      59.840  49.150  45.387  1.00  0.00           H  
ATOM   1277  HB3 TYR    82      61.197  50.022  44.844  1.00  0.00           H  
ATOM   1278  CG  TYR    82      60.662  50.443  46.861  1.00  0.00           C  
ATOM   1279  CD1 TYR    82      62.033  50.325  47.183  1.00  0.00           C  
ATOM   1280  HD1 TYR    82      62.782  50.182  46.419  1.00  0.00           H  
ATOM   1281  CE1 TYR    82      62.540  50.763  48.421  1.00  0.00           C  
ATOM   1282  HE1 TYR    82      63.590  50.946  48.590  1.00  0.00           H  
ATOM   1283  CZ  TYR    82      61.565  50.947  49.484  1.00  0.00           C  
ATOM   1284  OH  TYR    82      62.044  51.440  50.636  1.00  0.00           O  
ATOM   1285  HH  TYR    82      62.980  51.640  50.561  1.00  0.00           H  
ATOM   1286  CE2 TYR    82      60.212  50.679  49.197  1.00  0.00           C  
ATOM   1287  HE2 TYR    82      59.510  50.868  49.996  1.00  0.00           H  
ATOM   1288  CD2 TYR    82      59.729  50.589  47.867  1.00  0.00           C  
ATOM   1289  HD2 TYR    82      58.663  50.569  47.691  1.00  0.00           H  
ATOM   1290  C   TYR    82      59.762  52.625  44.870  1.00  0.00           C  
ATOM   1291  O   TYR    82      59.117  53.341  45.697  1.00  0.00           O  
ATOM   1292  N   ARG    83      60.656  53.125  44.052  1.00  0.00           N  
ATOM   1293  H   ARG    83      61.189  52.609  43.367  1.00  0.00           H  
ATOM   1294  CA  ARG    83      61.146  54.548  44.088  1.00  0.00           C  
ATOM   1295  HA  ARG    83      61.334  54.754  45.141  1.00  0.00           H  
ATOM   1296  CB  ARG    83      62.410  54.768  43.204  1.00  0.00           C  
ATOM   1297  HB2 ARG    83      62.266  54.301  42.230  1.00  0.00           H  
ATOM   1298  HB3 ARG    83      62.507  55.805  42.885  1.00  0.00           H  
ATOM   1299  CG  ARG    83      63.774  54.202  43.748  1.00  0.00           C  
ATOM   1300  HG2 ARG    83      63.906  54.535  44.778  1.00  0.00           H  
ATOM   1301  HG3 ARG    83      63.783  53.115  43.666  1.00  0.00           H  
ATOM   1302  CD  ARG    83      64.863  54.630  42.791  1.00  0.00           C  
ATOM   1303  HD2 ARG    83      64.659  54.391  41.747  1.00  0.00           H  
ATOM   1304  HD3 ARG    83      64.922  55.718  42.758  1.00  0.00           H  
ATOM   1305  NE  ARG    83      66.203  54.101  43.214  1.00  0.00           N  
ATOM   1306  HE  ARG    83      66.353  53.855  44.182  1.00  0.00           H  
ATOM   1307  CZ  ARG    83      67.059  53.550  42.370  1.00  0.00           C  
ATOM   1308  NH1 ARG    83      66.966  53.512  41.101  1.00  0.00           N  
ATOM   1309 HH11 ARG    83      66.106  53.859  40.701  1.00  0.00           H  
ATOM   1310 HH12 ARG    83      67.662  52.977  40.601  1.00  0.00           H  
ATOM   1311  NH2 ARG    83      68.251  53.120  42.829  1.00  0.00           N  
ATOM   1312 HH21 ARG    83      68.453  53.153  43.818  1.00  0.00           H  
ATOM   1313 HH22 ARG    83      69.030  52.976  42.203  1.00  0.00           H  
ATOM   1314  C   ARG    83      60.043  55.566  43.635  1.00  0.00           C  
ATOM   1315  O   ARG    83      60.173  56.764  44.053  1.00  0.00           O  
ATOM   1316  N   SER    84      59.077  55.109  42.846  1.00  0.00           N  
ATOM   1317  H   SER    84      59.208  54.162  42.519  1.00  0.00           H  
ATOM   1318  CA  SER    84      58.010  55.910  42.310  1.00  0.00           C  
ATOM   1319  HA  SER    84      58.402  56.906  42.105  1.00  0.00           H  
ATOM   1320  CB  SER    84      57.532  55.419  40.929  1.00  0.00           C  
ATOM   1321  HB2 SER    84      58.354  55.475  40.216  1.00  0.00           H  
ATOM   1322  HB3 SER    84      57.162  54.398  41.026  1.00  0.00           H  
ATOM   1323  OG  SER    84      56.485  56.304  40.523  1.00  0.00           O  
ATOM   1324  HG  SER    84      56.908  57.138  40.305  1.00  0.00           H  
ATOM   1325  C   SER    84      56.777  56.061  43.163  1.00  0.00           C  
ATOM   1326  O   SER    84      56.187  57.145  43.308  1.00  0.00           O  
ATOM   1327  N   VAL    85      56.495  55.033  43.930  1.00  0.00           N  
ATOM   1328  H   VAL    85      57.067  54.224  43.734  1.00  0.00           H  
ATOM   1329  CA  VAL    85      55.291  54.951  44.735  1.00  0.00           C  
ATOM   1330  HA  VAL    85      54.565  55.708  44.439  1.00  0.00           H  
ATOM   1331  CB  VAL    85      54.595  53.675  44.455  1.00  0.00           C  
ATOM   1332  HB  VAL    85      55.267  52.855  44.709  1.00  0.00           H  
ATOM   1333  CG1 VAL    85      53.281  53.493  45.295  1.00  0.00           C  
ATOM   1334 HG11 VAL    85      52.599  54.325  45.123  1.00  0.00           H  
ATOM   1335 HG12 VAL    85      52.792  52.529  45.150  1.00  0.00           H  
ATOM   1336 HG13 VAL    85      53.515  53.376  46.354  1.00  0.00           H  
ATOM   1337  CG2 VAL    85      54.087  53.420  43.013  1.00  0.00           C  
ATOM   1338 HG21 VAL    85      53.318  54.151  42.761  1.00  0.00           H  
ATOM   1339 HG22 VAL    85      54.894  53.513  42.287  1.00  0.00           H  
ATOM   1340 HG23 VAL    85      53.672  52.419  42.895  1.00  0.00           H  
ATOM   1341  C   VAL    85      55.555  55.099  46.233  1.00  0.00           C  
ATOM   1342  O   VAL    85      55.081  56.034  46.839  1.00  0.00           O  
ATOM   1343  N   VAL    86      56.509  54.329  46.819  1.00  0.00           N  
ATOM   1344  H   VAL    86      56.995  53.760  46.141  1.00  0.00           H  
ATOM   1345  CA  VAL    86      56.584  54.204  48.309  1.00  0.00           C  
ATOM   1346  HA  VAL    86      55.654  54.667  48.637  1.00  0.00           H  
ATOM   1347  CB  VAL    86      56.564  52.753  48.899  1.00  0.00           C  
ATOM   1348  HB  VAL    86      57.575  52.402  48.692  1.00  0.00           H  
ATOM   1349  CG1 VAL    86      56.460  52.656  50.437  1.00  0.00           C  
ATOM   1350 HG11 VAL    86      56.470  51.588  50.653  1.00  0.00           H  
ATOM   1351 HG12 VAL    86      57.378  53.079  50.843  1.00  0.00           H  
ATOM   1352 HG13 VAL    86      55.566  53.068  50.906  1.00  0.00           H  
ATOM   1353  CG2 VAL    86      55.579  51.827  48.288  1.00  0.00           C  
ATOM   1354 HG21 VAL    86      54.626  52.356  48.280  1.00  0.00           H  
ATOM   1355 HG22 VAL    86      55.807  51.566  47.254  1.00  0.00           H  
ATOM   1356 HG23 VAL    86      55.555  50.877  48.820  1.00  0.00           H  
ATOM   1357  C   VAL    86      57.730  55.011  48.853  1.00  0.00           C  
ATOM   1358  O   VAL    86      57.505  55.667  49.904  1.00  0.00           O  
ATOM   1359  N   CYS    87      58.905  55.035  48.246  1.00  0.00           N  
ATOM   1360  H   CYS    87      59.076  54.475  47.423  1.00  0.00           H  
ATOM   1361  CA  CYS    87      60.030  55.786  48.818  1.00  0.00           C  
ATOM   1362  HA  CYS    87      60.268  55.329  49.779  1.00  0.00           H  
ATOM   1363  CB  CYS    87      61.209  55.710  47.859  1.00  0.00           C  
ATOM   1364  HB2 CYS    87      60.849  56.086  46.902  1.00  0.00           H  
ATOM   1365  HB3 CYS    87      62.060  56.249  48.276  1.00  0.00           H  
ATOM   1366  SG  CYS    87      61.821  54.069  47.650  1.00  0.00           S  
ATOM   1367  HG  CYS    87      62.359  53.949  48.867  1.00  0.00           H  
ATOM   1368  C   CYS    87      59.723  57.257  49.169  1.00  0.00           C  
ATOM   1369  O   CYS    87      60.331  57.632  50.150  1.00  0.00           O  
ATOM   1370  N   PRO    88      58.904  58.019  48.496  1.00  0.00           N  
ATOM   1371  CD  PRO    88      58.254  57.822  47.233  1.00  0.00           C  
ATOM   1372  HD2 PRO    88      57.644  56.924  47.334  1.00  0.00           H  
ATOM   1373  HD3 PRO    88      59.018  57.772  46.457  1.00  0.00           H  
ATOM   1374  CG  PRO    88      57.332  59.001  47.007  1.00  0.00           C  
ATOM   1375  HG2 PRO    88      56.336  58.725  47.354  1.00  0.00           H  
ATOM   1376  HG3 PRO    88      57.445  59.338  45.977  1.00  0.00           H  
ATOM   1377  CB  PRO    88      57.929  60.077  47.880  1.00  0.00           C  
ATOM   1378  HB2 PRO    88      57.165  60.764  48.246  1.00  0.00           H  
ATOM   1379  HB3 PRO    88      58.704  60.633  47.352  1.00  0.00           H  
ATOM   1380  CA  PRO    88      58.575  59.365  49.036  1.00  0.00           C  
ATOM   1381  HA  PRO    88      59.587  59.760  49.133  1.00  0.00           H  
ATOM   1382  C   PRO    88      57.724  59.362  50.266  1.00  0.00           C  
ATOM   1383  O   PRO    88      57.950  60.170  51.126  1.00  0.00           O  
ATOM   1384  N   ILE    89      56.679  58.536  50.376  1.00  0.00           N  
ATOM   1385  H   ILE    89      56.582  57.876  49.619  1.00  0.00           H  
ATOM   1386  CA  ILE    89      55.828  58.383  51.614  1.00  0.00           C  
ATOM   1387  HA  ILE    89      55.364  59.311  51.949  1.00  0.00           H  
ATOM   1388  CB  ILE    89      54.722  57.345  51.281  1.00  0.00           C  
ATOM   1389  HB  ILE    89      55.181  56.384  51.048  1.00  0.00           H  
ATOM   1390  CG2 ILE    89      53.810  57.041  52.526  1.00  0.00           C  
ATOM   1391 HG21 ILE    89      53.705  57.970  53.086  1.00  0.00           H  
ATOM   1392 HG22 ILE    89      52.811  56.887  52.117  1.00  0.00           H  
ATOM   1393 HG23 ILE    89      54.196  56.281  53.205  1.00  0.00           H  
ATOM   1394  CG1 ILE    89      53.872  57.702  50.013  1.00  0.00           C  
ATOM   1395 HG12 ILE    89      54.623  57.619  49.228  1.00  0.00           H  
ATOM   1396 HG13 ILE    89      53.033  57.023  49.858  1.00  0.00           H  
ATOM   1397  CD1 ILE    89      53.228  59.133  50.030  1.00  0.00           C  
ATOM   1398 HD11 ILE    89      52.447  59.200  50.788  1.00  0.00           H  
ATOM   1399 HD12 ILE    89      53.974  59.877  50.308  1.00  0.00           H  
ATOM   1400 HD13 ILE    89      52.790  59.406  49.070  1.00  0.00           H  
ATOM   1401  C   ILE    89      56.677  57.969  52.845  1.00  0.00           C  
ATOM   1402  O   ILE    89      56.167  58.063  53.974  1.00  0.00           O  
ATOM   1403  N   LEU    90      57.843  57.324  52.718  1.00  0.00           N  
ATOM   1404  H   LEU    90      58.083  57.114  51.759  1.00  0.00           H  
ATOM   1405  CA  LEU    90      58.702  57.003  53.855  1.00  0.00           C  
ATOM   1406  HA  LEU    90      58.223  56.215  54.438  1.00  0.00           H  
ATOM   1407  CB  LEU    90      60.039  56.361  53.424  1.00  0.00           C  
ATOM   1408  HB2 LEU    90      60.547  57.010  52.710  1.00  0.00           H  
ATOM   1409  HB3 LEU    90      60.589  56.096  54.328  1.00  0.00           H  
ATOM   1410  CG  LEU    90      59.940  55.076  52.489  1.00  0.00           C  
ATOM   1411  HG  LEU    90      59.271  55.402  51.692  1.00  0.00           H  
ATOM   1412  CD1 LEU    90      61.388  54.708  52.113  1.00  0.00           C  
ATOM   1413 HD11 LEU    90      61.864  55.609  51.727  1.00  0.00           H  
ATOM   1414 HD12 LEU    90      61.859  54.421  53.053  1.00  0.00           H  
ATOM   1415 HD13 LEU    90      61.395  53.862  51.425  1.00  0.00           H  
ATOM   1416  CD2 LEU    90      59.231  53.862  53.111  1.00  0.00           C  
ATOM   1417 HD21 LEU    90      59.262  53.005  52.439  1.00  0.00           H  
ATOM   1418 HD22 LEU    90      59.851  53.460  53.912  1.00  0.00           H  
ATOM   1419 HD23 LEU    90      58.186  54.027  53.375  1.00  0.00           H  
ATOM   1420  C   LEU    90      58.901  58.314  54.722  1.00  0.00           C  
ATOM   1421  O   LEU    90      59.055  58.209  55.915  1.00  0.00           O  
ATOM   1422  N   ASP    91      58.931  59.493  54.093  1.00  0.00           N  
ATOM   1423  H   ASP    91      58.778  59.498  53.095  1.00  0.00           H  
ATOM   1424  CA  ASP    91      59.084  60.818  54.804  1.00  0.00           C  
ATOM   1425  HA  ASP    91      59.823  60.747  55.602  1.00  0.00           H  
ATOM   1426  CB  ASP    91      59.547  61.872  53.753  1.00  0.00           C  
ATOM   1427  HB2 ASP    91      58.761  62.242  53.094  1.00  0.00           H  
ATOM   1428  HB3 ASP    91      59.787  62.656  54.471  1.00  0.00           H  
ATOM   1429  CG  ASP    91      60.791  61.440  52.881  1.00  0.00           C  
ATOM   1430  OD1 ASP    91      61.490  60.484  53.192  1.00  0.00           O  
ATOM   1431  OD2 ASP    91      60.983  62.074  51.795  1.00  0.00           O  
ATOM   1432  C   ASP    91      57.806  61.276  55.472  1.00  0.00           C  
ATOM   1433  O   ASP    91      57.844  61.856  56.612  1.00  0.00           O  
ATOM   1434  N   GLU    92      56.671  61.060  54.841  1.00  0.00           N  
ATOM   1435  H   GLU    92      56.794  60.690  53.909  1.00  0.00           H  
ATOM   1436  CA  GLU    92      55.350  61.096  55.473  1.00  0.00           C  
ATOM   1437  HA  GLU    92      55.146  62.042  55.974  1.00  0.00           H  
ATOM   1438  CB  GLU    92      54.304  60.889  54.436  1.00  0.00           C  
ATOM   1439  HB2 GLU    92      54.396  59.864  54.077  1.00  0.00           H  
ATOM   1440  HB3 GLU    92      53.319  60.996  54.892  1.00  0.00           H  
ATOM   1441  CG  GLU    92      54.313  61.779  53.230  1.00  0.00           C  
ATOM   1442  HG2 GLU    92      55.356  61.875  52.926  1.00  0.00           H  
ATOM   1443  HG3 GLU    92      53.924  61.383  52.292  1.00  0.00           H  
ATOM   1444  CD  GLU    92      53.704  63.185  53.488  1.00  0.00           C  
ATOM   1445  OE1 GLU    92      52.995  63.370  54.518  1.00  0.00           O  
ATOM   1446  OE2 GLU    92      53.911  64.016  52.562  1.00  0.00           O  
ATOM   1447  C   GLU    92      55.234  60.165  56.695  1.00  0.00           C  
ATOM   1448  O   GLU    92      54.677  60.640  57.731  1.00  0.00           O  
ATOM   1449  N   VAL    93      55.819  58.934  56.649  1.00  0.00           N  
ATOM   1450  H   VAL    93      56.184  58.584  55.774  1.00  0.00           H  
ATOM   1451  CA  VAL    93      55.691  58.056  57.775  1.00  0.00           C  
ATOM   1452  HA  VAL    93      54.659  58.030  58.125  1.00  0.00           H  
ATOM   1453  CB  VAL    93      56.206  56.637  57.402  1.00  0.00           C  
ATOM   1454  HB  VAL    93      57.075  56.881  56.790  1.00  0.00           H  
ATOM   1455  CG1 VAL    93      56.525  55.695  58.634  1.00  0.00           C  
ATOM   1456 HG11 VAL    93      56.922  54.753  58.255  1.00  0.00           H  
ATOM   1457 HG12 VAL    93      57.344  56.020  59.275  1.00  0.00           H  
ATOM   1458 HG13 VAL    93      55.685  55.664  59.327  1.00  0.00           H  
ATOM   1459  CG2 VAL    93      55.211  55.991  56.522  1.00  0.00           C  
ATOM   1460 HG21 VAL    93      55.136  56.627  55.640  1.00  0.00           H  
ATOM   1461 HG22 VAL    93      55.580  55.042  56.135  1.00  0.00           H  
ATOM   1462 HG23 VAL    93      54.317  55.785  57.110  1.00  0.00           H  
ATOM   1463  C   VAL    93      56.576  58.497  58.942  1.00  0.00           C  
ATOM   1464  O   VAL    93      56.159  58.375  60.083  1.00  0.00           O  
ATOM   1465  N   ILE    94      57.809  58.987  58.682  1.00  0.00           N  
ATOM   1466  H   ILE    94      58.120  58.935  57.723  1.00  0.00           H  
ATOM   1467  CA  ILE    94      58.641  59.689  59.655  1.00  0.00           C  
ATOM   1468  HA  ILE    94      58.773  59.004  60.492  1.00  0.00           H  
ATOM   1469  CB  ILE    94      60.013  59.945  59.040  1.00  0.00           C  
ATOM   1470  HB  ILE    94      59.891  60.321  58.024  1.00  0.00           H  
ATOM   1471  CG2 ILE    94      60.755  61.132  59.689  1.00  0.00           C  
ATOM   1472 HG21 ILE    94      61.780  61.278  59.347  1.00  0.00           H  
ATOM   1473 HG22 ILE    94      60.166  62.028  59.494  1.00  0.00           H  
ATOM   1474 HG23 ILE    94      60.855  60.901  60.750  1.00  0.00           H  
ATOM   1475  CG1 ILE    94      60.885  58.564  58.996  1.00  0.00           C  
ATOM   1476 HG12 ILE    94      61.187  58.369  60.025  1.00  0.00           H  
ATOM   1477 HG13 ILE    94      60.257  57.689  58.830  1.00  0.00           H  
ATOM   1478  CD1 ILE    94      62.045  58.617  58.128  1.00  0.00           C  
ATOM   1479 HD11 ILE    94      61.703  58.555  57.095  1.00  0.00           H  
ATOM   1480 HD12 ILE    94      62.583  59.547  58.314  1.00  0.00           H  
ATOM   1481 HD13 ILE    94      62.583  57.699  58.367  1.00  0.00           H  
ATOM   1482  C   ILE    94      58.009  60.946  60.230  1.00  0.00           C  
ATOM   1483  O   ILE    94      58.092  61.103  61.454  1.00  0.00           O  
ATOM   1484  N   MET    95      57.213  61.668  59.415  1.00  0.00           N  
ATOM   1485  H   MET    95      57.215  61.375  58.448  1.00  0.00           H  
ATOM   1486  CA  MET    95      56.257  62.654  59.879  1.00  0.00           C  
ATOM   1487  HA  MET    95      56.909  63.253  60.515  1.00  0.00           H  
ATOM   1488  CB  MET    95      55.837  63.654  58.739  1.00  0.00           C  
ATOM   1489  HB2 MET    95      55.618  63.109  57.820  1.00  0.00           H  
ATOM   1490  HB3 MET    95      54.969  64.240  59.038  1.00  0.00           H  
ATOM   1491  CG  MET    95      57.017  64.635  58.338  1.00  0.00           C  
ATOM   1492  HG2 MET    95      57.367  65.173  59.219  1.00  0.00           H  
ATOM   1493  HG3 MET    95      57.772  64.002  57.873  1.00  0.00           H  
ATOM   1494  SD  MET    95      56.652  65.888  57.056  1.00  0.00           S  
ATOM   1495  CE  MET    95      56.590  64.898  55.473  1.00  0.00           C  
ATOM   1496  HE1 MET    95      56.598  65.444  54.530  1.00  0.00           H  
ATOM   1497  HE2 MET    95      57.416  64.187  55.436  1.00  0.00           H  
ATOM   1498  HE3 MET    95      55.653  64.343  55.431  1.00  0.00           H  
ATOM   1499  C   MET    95      55.089  62.230  60.803  1.00  0.00           C  
ATOM   1500  O   MET    95      54.281  63.067  61.329  1.00  0.00           O  
ATOM   1501  N   GLY    96      54.970  60.920  60.986  1.00  0.00           N  
ATOM   1502  H   GLY    96      55.606  60.351  60.446  1.00  0.00           H  
ATOM   1503  CA  GLY    96      53.888  60.308  61.754  1.00  0.00           C  
ATOM   1504  HA2 GLY    96      54.182  59.351  62.186  1.00  0.00           H  
ATOM   1505  HA3 GLY    96      53.668  60.841  62.679  1.00  0.00           H  
ATOM   1506  C   GLY    96      52.577  60.104  61.042  1.00  0.00           C  
ATOM   1507  O   GLY    96      51.591  60.399  61.754  1.00  0.00           O  
ATOM   1508  N   TYR    97      52.558  59.854  59.693  1.00  0.00           N  
ATOM   1509  H   TYR    97      53.377  59.590  59.164  1.00  0.00           H  
ATOM   1510  CA  TYR    97      51.293  59.740  59.023  1.00  0.00           C  
ATOM   1511  HA  TYR    97      50.448  60.243  59.493  1.00  0.00           H  
ATOM   1512  CB  TYR    97      51.306  60.456  57.642  1.00  0.00           C  
ATOM   1513  HB2 TYR    97      52.235  60.277  57.100  1.00  0.00           H  
ATOM   1514  HB3 TYR    97      50.477  60.034  57.074  1.00  0.00           H  
ATOM   1515  CG  TYR    97      51.103  61.957  57.759  1.00  0.00           C  
ATOM   1516  CD1 TYR    97      52.208  62.862  58.144  1.00  0.00           C  
ATOM   1517  HD1 TYR    97      53.209  62.465  58.229  1.00  0.00           H  
ATOM   1518  CE1 TYR    97      51.907  64.246  58.417  1.00  0.00           C  
ATOM   1519  HE1 TYR    97      52.636  64.909  58.858  1.00  0.00           H  
ATOM   1520  CZ  TYR    97      50.590  64.795  58.172  1.00  0.00           C  
ATOM   1521  OH  TYR    97      50.348  66.140  58.348  1.00  0.00           O  
ATOM   1522  HH  TYR    97      51.185  66.606  58.412  1.00  0.00           H  
ATOM   1523  CE2 TYR    97      49.542  63.854  57.898  1.00  0.00           C  
ATOM   1524  HE2 TYR    97      48.571  64.321  57.826  1.00  0.00           H  
ATOM   1525  CD2 TYR    97      49.789  62.496  57.648  1.00  0.00           C  
ATOM   1526  HD2 TYR    97      48.992  61.802  57.424  1.00  0.00           H  
ATOM   1527  C   TYR    97      50.861  58.259  58.828  1.00  0.00           C  
ATOM   1528  O   TYR    97      51.658  57.474  58.375  1.00  0.00           O  
ATOM   1529  N   ASN    98      49.549  57.997  58.913  1.00  0.00           N  
ATOM   1530  H   ASN    98      48.845  58.680  59.155  1.00  0.00           H  
ATOM   1531  CA  ASN    98      49.003  56.699  58.372  1.00  0.00           C  
ATOM   1532  HA  ASN    98      49.611  55.905  58.807  1.00  0.00           H  
ATOM   1533  CB  ASN    98      47.551  56.549  58.651  1.00  0.00           C  
ATOM   1534  HB2 ASN    98      47.003  57.130  57.910  1.00  0.00           H  
ATOM   1535  HB3 ASN    98      47.277  55.532  58.368  1.00  0.00           H  
ATOM   1536  CG  ASN    98      47.079  56.787  60.063  1.00  0.00           C  
ATOM   1537  OD1 ASN    98      47.573  56.122  60.972  1.00  0.00           O  
ATOM   1538  ND2 ASN    98      46.309  57.815  60.282  1.00  0.00           N  
ATOM   1539 HD21 ASN    98      46.152  58.063  61.248  1.00  0.00           H  
ATOM   1540 HD22 ASN    98      45.898  58.203  59.445  1.00  0.00           H  
ATOM   1541  C   ASN    98      49.228  56.651  56.868  1.00  0.00           C  
ATOM   1542  O   ASN    98      48.833  57.606  56.154  1.00  0.00           O  
ATOM   1543  N   CYS    99      49.752  55.544  56.347  1.00  0.00           N  
ATOM   1544  H   CYS    99      50.174  54.973  57.065  1.00  0.00           H  
ATOM   1545  CA  CYS    99      49.941  55.288  54.895  1.00  0.00           C  
ATOM   1546  HA  CYS    99      49.474  55.989  54.203  1.00  0.00           H  
ATOM   1547  CB  CYS    99      51.436  55.482  54.456  1.00  0.00           C  
ATOM   1548  HB2 CYS    99      52.061  54.685  54.857  1.00  0.00           H  
ATOM   1549  HB3 CYS    99      51.569  55.596  53.380  1.00  0.00           H  
ATOM   1550  SG  CYS    99      52.122  56.983  55.259  1.00  0.00           S  
ATOM   1551  HG  CYS    99      52.408  56.631  56.515  1.00  0.00           H  
ATOM   1552  C   CYS    99      49.557  53.891  54.495  1.00  0.00           C  
ATOM   1553  O   CYS    99      49.657  52.950  55.277  1.00  0.00           O  
ATOM   1554  N   THR   100      49.120  53.646  53.216  1.00  0.00           N  
ATOM   1555  H   THR   100      49.116  54.462  52.621  1.00  0.00           H  
ATOM   1556  CA  THR   100      48.565  52.415  52.651  1.00  0.00           C  
ATOM   1557  HA  THR   100      49.107  51.598  53.125  1.00  0.00           H  
ATOM   1558  CB  THR   100      47.024  52.167  52.940  1.00  0.00           C  
ATOM   1559  HB  THR   100      46.396  52.899  52.433  1.00  0.00           H  
ATOM   1560  CG2 THR   100      46.648  50.767  52.463  1.00  0.00           C  
ATOM   1561 HG21 THR   100      47.411  50.072  52.814  1.00  0.00           H  
ATOM   1562 HG22 THR   100      45.593  50.508  52.548  1.00  0.00           H  
ATOM   1563 HG23 THR   100      46.763  50.704  51.381  1.00  0.00           H  
ATOM   1564  OG1 THR   100      46.621  52.183  54.311  1.00  0.00           O  
ATOM   1565  HG1 THR   100      46.628  53.111  54.559  1.00  0.00           H  
ATOM   1566  C   THR   100      48.851  52.277  51.136  1.00  0.00           C  
ATOM   1567  O   THR   100      48.767  53.192  50.348  1.00  0.00           O  
ATOM   1568  N   ILE   101      49.217  51.085  50.614  1.00  0.00           N  
ATOM   1569  H   ILE   101      49.350  50.227  51.130  1.00  0.00           H  
ATOM   1570  CA  ILE   101      49.489  50.913  49.115  1.00  0.00           C  
ATOM   1571  HA  ILE   101      49.066  51.751  48.562  1.00  0.00           H  
ATOM   1572  CB  ILE   101      51.019  50.976  48.728  1.00  0.00           C  
ATOM   1573  HB  ILE   101      51.671  50.332  49.319  1.00  0.00           H  
ATOM   1574  CG2 ILE   101      51.201  50.578  47.251  1.00  0.00           C  
ATOM   1575 HG21 ILE   101      52.215  50.738  46.884  1.00  0.00           H  
ATOM   1576 HG22 ILE   101      51.008  49.506  47.219  1.00  0.00           H  
ATOM   1577 HG23 ILE   101      50.475  51.116  46.641  1.00  0.00           H  
ATOM   1578  CG1 ILE   101      51.655  52.328  48.862  1.00  0.00           C  
ATOM   1579 HG12 ILE   101      52.364  52.427  48.041  1.00  0.00           H  
ATOM   1580 HG13 ILE   101      50.905  53.118  48.823  1.00  0.00           H  
ATOM   1581  CD1 ILE   101      52.466  52.575  50.101  1.00  0.00           C  
ATOM   1582 HD11 ILE   101      51.767  52.275  50.882  1.00  0.00           H  
ATOM   1583 HD12 ILE   101      53.290  51.868  50.197  1.00  0.00           H  
ATOM   1584 HD13 ILE   101      52.727  53.629  50.194  1.00  0.00           H  
ATOM   1585  C   ILE   101      48.752  49.614  48.748  1.00  0.00           C  
ATOM   1586  O   ILE   101      49.061  48.548  49.268  1.00  0.00           O  
ATOM   1587  N   PHE   102      47.829  49.647  47.834  1.00  0.00           N  
ATOM   1588  H   PHE   102      47.447  50.506  47.467  1.00  0.00           H  
ATOM   1589  CA  PHE   102      47.227  48.482  47.337  1.00  0.00           C  
ATOM   1590  HA  PHE   102      47.212  47.738  48.134  1.00  0.00           H  
ATOM   1591  CB  PHE   102      45.728  48.868  47.118  1.00  0.00           C  
ATOM   1592  HB2 PHE   102      45.629  49.595  46.311  1.00  0.00           H  
ATOM   1593  HB3 PHE   102      45.329  47.993  46.604  1.00  0.00           H  
ATOM   1594  CG  PHE   102      44.915  49.229  48.324  1.00  0.00           C  
ATOM   1595  CD1 PHE   102      44.449  48.243  49.202  1.00  0.00           C  
ATOM   1596  HD1 PHE   102      44.723  47.207  49.065  1.00  0.00           H  
ATOM   1597  CE1 PHE   102      43.750  48.582  50.355  1.00  0.00           C  
ATOM   1598  HE1 PHE   102      43.403  47.842  51.060  1.00  0.00           H  
ATOM   1599  CZ  PHE   102      43.425  49.954  50.609  1.00  0.00           C  
ATOM   1600  HZ  PHE   102      42.875  50.184  51.509  1.00  0.00           H  
ATOM   1601  CE2 PHE   102      43.989  50.955  49.804  1.00  0.00           C  
ATOM   1602  HE2 PHE   102      43.772  52.007  49.921  1.00  0.00           H  
ATOM   1603  CD2 PHE   102      44.617  50.565  48.616  1.00  0.00           C  
ATOM   1604  HD2 PHE   102      44.918  51.334  47.920  1.00  0.00           H  
ATOM   1605  C   PHE   102      47.829  47.985  46.027  1.00  0.00           C  
ATOM   1606  O   PHE   102      48.276  48.796  45.205  1.00  0.00           O  
ATOM   1607  N   ALA   103      47.611  46.693  45.714  1.00  0.00           N  
ATOM   1608  H   ALA   103      47.379  46.059  46.466  1.00  0.00           H  
ATOM   1609  CA  ALA   103      47.887  45.969  44.460  1.00  0.00           C  
ATOM   1610  HA  ALA   103      48.086  46.687  43.665  1.00  0.00           H  
ATOM   1611  CB  ALA   103      49.069  45.029  44.718  1.00  0.00           C  
ATOM   1612  HB1 ALA   103      49.331  44.615  43.745  1.00  0.00           H  
ATOM   1613  HB2 ALA   103      49.962  45.517  45.110  1.00  0.00           H  
ATOM   1614  HB3 ALA   103      48.748  44.181  45.323  1.00  0.00           H  
ATOM   1615  C   ALA   103      46.682  45.202  43.905  1.00  0.00           C  
ATOM   1616  O   ALA   103      46.165  44.307  44.542  1.00  0.00           O  
ATOM   1617  N   TYR   104      46.155  45.477  42.675  1.00  0.00           N  
ATOM   1618  H   TYR   104      46.673  46.126  42.100  1.00  0.00           H  
ATOM   1619  CA  TYR   104      44.800  45.271  42.192  1.00  0.00           C  
ATOM   1620  HA  TYR   104      44.392  44.528  42.877  1.00  0.00           H  
ATOM   1621  CB  TYR   104      43.947  46.567  42.260  1.00  0.00           C  
ATOM   1622  HB2 TYR   104      44.008  46.927  43.288  1.00  0.00           H  
ATOM   1623  HB3 TYR   104      44.329  47.345  41.599  1.00  0.00           H  
ATOM   1624  CG  TYR   104      42.449  46.367  41.968  1.00  0.00           C  
ATOM   1625  CD1 TYR   104      41.984  46.322  40.630  1.00  0.00           C  
ATOM   1626  HD1 TYR   104      42.651  46.530  39.806  1.00  0.00           H  
ATOM   1627  CE1 TYR   104      40.608  46.187  40.335  1.00  0.00           C  
ATOM   1628  HE1 TYR   104      40.222  46.353  39.339  1.00  0.00           H  
ATOM   1629  CZ  TYR   104      39.670  45.849  41.340  1.00  0.00           C  
ATOM   1630  OH  TYR   104      38.355  45.764  41.089  1.00  0.00           O  
ATOM   1631  HH  TYR   104      38.173  46.075  40.199  1.00  0.00           H  
ATOM   1632  CE2 TYR   104      40.133  45.955  42.649  1.00  0.00           C  
ATOM   1633  HE2 TYR   104      39.385  45.936  43.428  1.00  0.00           H  
ATOM   1634  CD2 TYR   104      41.516  46.215  42.944  1.00  0.00           C  
ATOM   1635  HD2 TYR   104      41.690  46.299  44.007  1.00  0.00           H  
ATOM   1636  C   TYR   104      44.747  44.807  40.630  1.00  0.00           C  
ATOM   1637  O   TYR   104      45.175  45.530  39.695  1.00  0.00           O  
ATOM   1638  N   GLY   105      44.042  43.703  40.280  1.00  0.00           N  
ATOM   1639  H   GLY   105      43.483  43.231  40.976  1.00  0.00           H  
ATOM   1640  CA  GLY   105      43.968  43.191  38.936  1.00  0.00           C  
ATOM   1641  HA2 GLY   105      43.184  43.576  38.284  1.00  0.00           H  
ATOM   1642  HA3 GLY   105      44.874  43.196  38.330  1.00  0.00           H  
ATOM   1643  C   GLY   105      43.713  41.712  38.948  1.00  0.00           C  
ATOM   1644  O   GLY   105      43.747  41.067  39.928  1.00  0.00           O  
ATOM   1645  N   GLN   106      43.539  41.107  37.788  1.00  0.00           N  
ATOM   1646  H   GLN   106      43.420  41.716  36.990  1.00  0.00           H  
ATOM   1647  CA  GLN   106      43.149  39.659  37.544  1.00  0.00           C  
ATOM   1648  HA  GLN   106      42.302  39.328  38.145  1.00  0.00           H  
ATOM   1649  CB  GLN   106      42.712  39.465  36.073  1.00  0.00           C  
ATOM   1650  HB2 GLN   106      41.843  40.107  35.926  1.00  0.00           H  
ATOM   1651  HB3 GLN   106      43.548  39.869  35.502  1.00  0.00           H  
ATOM   1652  CG  GLN   106      42.351  38.082  35.494  1.00  0.00           C  
ATOM   1653  HG2 GLN   106      41.971  37.349  36.204  1.00  0.00           H  
ATOM   1654  HG3 GLN   106      41.537  38.300  34.802  1.00  0.00           H  
ATOM   1655  CD  GLN   106      43.507  37.477  34.681  1.00  0.00           C  
ATOM   1656  OE1 GLN   106      44.631  38.005  34.597  1.00  0.00           O  
ATOM   1657  NE2 GLN   106      43.422  36.374  34.035  1.00  0.00           N  
ATOM   1658 HE21 GLN   106      42.530  35.910  33.933  1.00  0.00           H  
ATOM   1659 HE22 GLN   106      44.301  35.990  33.721  1.00  0.00           H  
ATOM   1660  C   GLN   106      44.304  38.758  38.005  1.00  0.00           C  
ATOM   1661  O   GLN   106      45.441  39.176  38.053  1.00  0.00           O  
ATOM   1662  N   THR   107      43.942  37.495  38.447  1.00  0.00           N  
ATOM   1663  H   THR   107      42.965  37.239  38.414  1.00  0.00           H  
ATOM   1664  CA  THR   107      44.816  36.363  38.942  1.00  0.00           C  
ATOM   1665  HA  THR   107      45.345  36.700  39.834  1.00  0.00           H  
ATOM   1666  CB  THR   107      44.054  35.137  39.277  1.00  0.00           C  
ATOM   1667  HB  THR   107      43.519  34.685  38.441  1.00  0.00           H  
ATOM   1668  CG2 THR   107      44.993  34.028  39.787  1.00  0.00           C  
ATOM   1669 HG21 THR   107      45.705  33.756  39.008  1.00  0.00           H  
ATOM   1670 HG22 THR   107      45.447  34.329  40.731  1.00  0.00           H  
ATOM   1671 HG23 THR   107      44.453  33.097  39.956  1.00  0.00           H  
ATOM   1672  OG1 THR   107      43.086  35.518  40.234  1.00  0.00           O  
ATOM   1673  HG1 THR   107      42.229  35.533  39.802  1.00  0.00           H  
ATOM   1674  C   THR   107      45.926  36.212  37.956  1.00  0.00           C  
ATOM   1675  O   THR   107      45.755  35.700  36.821  1.00  0.00           O  
ATOM   1676  N   GLY   108      47.161  36.582  38.395  1.00  0.00           N  
ATOM   1677  H   GLY   108      47.196  36.715  39.395  1.00  0.00           H  
ATOM   1678  CA  GLY   108      48.343  36.351  37.649  1.00  0.00           C  
ATOM   1679  HA2 GLY   108      49.084  35.881  38.295  1.00  0.00           H  
ATOM   1680  HA3 GLY   108      48.117  35.654  36.842  1.00  0.00           H  
ATOM   1681  C   GLY   108      48.976  37.597  37.032  1.00  0.00           C  
ATOM   1682  O   GLY   108      49.809  37.518  36.105  1.00  0.00           O  
ATOM   1683  N   THR   109      48.476  38.773  37.372  1.00  0.00           N  
ATOM   1684  H   THR   109      47.928  38.747  38.220  1.00  0.00           H  
ATOM   1685  CA  THR   109      48.917  40.015  36.757  1.00  0.00           C  
ATOM   1686  HA  THR   109      49.196  39.791  35.728  1.00  0.00           H  
ATOM   1687  CB  THR   109      47.721  41.026  36.631  1.00  0.00           C  
ATOM   1688  HB  THR   109      48.128  41.953  36.229  1.00  0.00           H  
ATOM   1689  CG2 THR   109      46.670  40.627  35.566  1.00  0.00           C  
ATOM   1690 HG21 THR   109      46.147  39.709  35.833  1.00  0.00           H  
ATOM   1691 HG22 THR   109      45.827  41.318  35.589  1.00  0.00           H  
ATOM   1692 HG23 THR   109      47.044  40.614  34.542  1.00  0.00           H  
ATOM   1693  OG1 THR   109      47.181  41.302  37.837  1.00  0.00           O  
ATOM   1694  HG1 THR   109      46.718  40.553  38.219  1.00  0.00           H  
ATOM   1695  C   THR   109      50.064  40.734  37.489  1.00  0.00           C  
ATOM   1696  O   THR   109      50.552  41.776  37.034  1.00  0.00           O  
ATOM   1697  N   GLY   110      50.550  40.172  38.569  1.00  0.00           N  
ATOM   1698  H   GLY   110      50.194  39.303  38.943  1.00  0.00           H  
ATOM   1699  CA  GLY   110      51.826  40.572  39.193  1.00  0.00           C  
ATOM   1700  HA2 GLY   110      52.464  39.836  39.684  1.00  0.00           H  
ATOM   1701  HA3 GLY   110      52.510  41.090  38.521  1.00  0.00           H  
ATOM   1702  C   GLY   110      51.531  41.479  40.368  1.00  0.00           C  
ATOM   1703  O   GLY   110      52.329  42.365  40.670  1.00  0.00           O  
ATOM   1704  N   LYS   111      50.420  41.286  41.085  1.00  0.00           N  
ATOM   1705  H   LYS   111      49.638  40.784  40.689  1.00  0.00           H  
ATOM   1706  CA  LYS   111      50.065  41.859  42.398  1.00  0.00           C  
ATOM   1707  HA  LYS   111      50.289  42.924  42.448  1.00  0.00           H  
ATOM   1708  CB  LYS   111      48.629  41.584  42.823  1.00  0.00           C  
ATOM   1709  HB2 LYS   111      48.524  40.503  42.909  1.00  0.00           H  
ATOM   1710  HB3 LYS   111      48.466  42.152  43.739  1.00  0.00           H  
ATOM   1711  CG  LYS   111      47.596  41.927  41.802  1.00  0.00           C  
ATOM   1712  HG2 LYS   111      47.718  43.000  41.656  1.00  0.00           H  
ATOM   1713  HG3 LYS   111      47.720  41.341  40.891  1.00  0.00           H  
ATOM   1714  CD  LYS   111      46.169  41.661  42.307  1.00  0.00           C  
ATOM   1715  HD2 LYS   111      46.126  42.207  43.250  1.00  0.00           H  
ATOM   1716  HD3 LYS   111      45.512  42.132  41.576  1.00  0.00           H  
ATOM   1717  CE  LYS   111      45.918  40.161  42.472  1.00  0.00           C  
ATOM   1718  HE2 LYS   111      46.666  39.715  43.126  1.00  0.00           H  
ATOM   1719  HE3 LYS   111      44.932  40.013  42.914  1.00  0.00           H  
ATOM   1720  NZ  LYS   111      46.002  39.382  41.165  1.00  0.00           N  
ATOM   1721  HZ1 LYS   111      45.293  39.720  40.530  1.00  0.00           H  
ATOM   1722  HZ2 LYS   111      46.881  39.671  40.760  1.00  0.00           H  
ATOM   1723  HZ3 LYS   111      45.922  38.383  41.283  1.00  0.00           H  
ATOM   1724  C   LYS   111      51.031  41.374  43.473  1.00  0.00           C  
ATOM   1725  O   LYS   111      51.681  42.189  44.094  1.00  0.00           O  
ATOM   1726  N   THR   112      51.145  40.072  43.587  1.00  0.00           N  
ATOM   1727  H   THR   112      50.813  39.498  42.825  1.00  0.00           H  
ATOM   1728  CA  THR   112      52.051  39.481  44.555  1.00  0.00           C  
ATOM   1729  HA  THR   112      51.831  40.091  45.431  1.00  0.00           H  
ATOM   1730  CB  THR   112      51.690  37.989  44.873  1.00  0.00           C  
ATOM   1731  HB  THR   112      51.889  37.377  43.993  1.00  0.00           H  
ATOM   1732  CG2 THR   112      52.347  37.309  46.093  1.00  0.00           C  
ATOM   1733 HG21 THR   112      52.226  36.239  45.923  1.00  0.00           H  
ATOM   1734 HG22 THR   112      53.428  37.445  46.113  1.00  0.00           H  
ATOM   1735 HG23 THR   112      51.864  37.512  47.048  1.00  0.00           H  
ATOM   1736  OG1 THR   112      50.340  37.863  45.176  1.00  0.00           O  
ATOM   1737  HG1 THR   112      50.263  38.398  45.970  1.00  0.00           H  
ATOM   1738  C   THR   112      53.572  39.636  44.272  1.00  0.00           C  
ATOM   1739  O   THR   112      54.370  39.871  45.209  1.00  0.00           O  
ATOM   1740  N   PHE   113      53.968  39.557  42.966  1.00  0.00           N  
ATOM   1741  H   PHE   113      53.371  39.125  42.275  1.00  0.00           H  
ATOM   1742  CA  PHE   113      55.271  39.996  42.558  1.00  0.00           C  
ATOM   1743  HA  PHE   113      55.974  39.546  43.260  1.00  0.00           H  
ATOM   1744  CB  PHE   113      55.512  39.599  41.072  1.00  0.00           C  
ATOM   1745  HB2 PHE   113      55.444  38.513  41.128  1.00  0.00           H  
ATOM   1746  HB3 PHE   113      54.677  39.899  40.439  1.00  0.00           H  
ATOM   1747  CG  PHE   113      56.934  39.897  40.567  1.00  0.00           C  
ATOM   1748  CD1 PHE   113      58.021  39.020  40.768  1.00  0.00           C  
ATOM   1749  HD1 PHE   113      57.932  38.111  41.344  1.00  0.00           H  
ATOM   1750  CE1 PHE   113      59.280  39.251  40.192  1.00  0.00           C  
ATOM   1751  HE1 PHE   113      60.121  38.678  40.554  1.00  0.00           H  
ATOM   1752  CZ  PHE   113      59.433  40.433  39.451  1.00  0.00           C  
ATOM   1753  HZ  PHE   113      60.411  40.737  39.110  1.00  0.00           H  
ATOM   1754  CE2 PHE   113      58.398  41.317  39.238  1.00  0.00           C  
ATOM   1755  HE2 PHE   113      58.544  42.247  38.709  1.00  0.00           H  
ATOM   1756  CD2 PHE   113      57.196  41.070  39.864  1.00  0.00           C  
ATOM   1757  HD2 PHE   113      56.433  41.833  39.902  1.00  0.00           H  
ATOM   1758  C   PHE   113      55.514  41.475  42.762  1.00  0.00           C  
ATOM   1759  O   PHE   113      56.629  41.850  43.174  1.00  0.00           O  
ATOM   1760  N   THR   114      54.490  42.351  42.778  1.00  0.00           N  
ATOM   1761  H   THR   114      53.601  41.953  42.510  1.00  0.00           H  
ATOM   1762  CA  THR   114      54.616  43.803  43.150  1.00  0.00           C  
ATOM   1763  HA  THR   114      55.552  44.065  42.656  1.00  0.00           H  
ATOM   1764  CB  THR   114      53.487  44.680  42.625  1.00  0.00           C  
ATOM   1765  HB  THR   114      52.517  44.359  43.005  1.00  0.00           H  
ATOM   1766  CG2 THR   114      53.719  46.160  42.984  1.00  0.00           C  
ATOM   1767 HG21 THR   114      53.110  46.769  42.315  1.00  0.00           H  
ATOM   1768 HG22 THR   114      53.416  46.389  44.006  1.00  0.00           H  
ATOM   1769 HG23 THR   114      54.776  46.403  42.878  1.00  0.00           H  
ATOM   1770  OG1 THR   114      53.502  44.560  41.220  1.00  0.00           O  
ATOM   1771  HG1 THR   114      53.308  43.625  41.120  1.00  0.00           H  
ATOM   1772  C   THR   114      54.974  44.041  44.598  1.00  0.00           C  
ATOM   1773  O   THR   114      55.685  45.019  44.962  1.00  0.00           O  
ATOM   1774  N   MET   115      54.633  43.111  45.494  1.00  0.00           N  
ATOM   1775  H   MET   115      54.061  42.341  45.177  1.00  0.00           H  
ATOM   1776  CA  MET   115      54.679  43.264  46.923  1.00  0.00           C  
ATOM   1777  HA  MET   115      54.837  44.314  47.172  1.00  0.00           H  
ATOM   1778  CB  MET   115      53.263  42.870  47.369  1.00  0.00           C  
ATOM   1779  HB2 MET   115      52.782  42.028  46.873  1.00  0.00           H  
ATOM   1780  HB3 MET   115      53.200  42.601  48.423  1.00  0.00           H  
ATOM   1781  CG  MET   115      52.259  43.998  47.180  1.00  0.00           C  
ATOM   1782  HG2 MET   115      52.304  44.373  46.158  1.00  0.00           H  
ATOM   1783  HG3 MET   115      51.250  43.609  47.321  1.00  0.00           H  
ATOM   1784  SD  MET   115      52.725  45.291  48.373  1.00  0.00           S  
ATOM   1785  CE  MET   115      51.477  46.384  47.880  1.00  0.00           C  
ATOM   1786  HE1 MET   115      50.634  45.907  47.380  1.00  0.00           H  
ATOM   1787  HE2 MET   115      50.989  46.765  48.777  1.00  0.00           H  
ATOM   1788  HE3 MET   115      51.831  47.196  47.245  1.00  0.00           H  
ATOM   1789  C   MET   115      55.717  42.409  47.595  1.00  0.00           C  
ATOM   1790  O   MET   115      56.712  42.923  48.124  1.00  0.00           O  
ATOM   1791  N   GLU   116      55.641  41.081  47.499  1.00  0.00           N  
ATOM   1792  H   GLU   116      54.796  40.730  47.070  1.00  0.00           H  
ATOM   1793  CA  GLU   116      56.690  40.123  47.867  1.00  0.00           C  
ATOM   1794  HA  GLU   116      57.208  40.474  48.760  1.00  0.00           H  
ATOM   1795  CB  GLU   116      56.098  38.745  48.299  1.00  0.00           C  
ATOM   1796  HB2 GLU   116      55.416  38.401  47.521  1.00  0.00           H  
ATOM   1797  HB3 GLU   116      56.934  38.081  48.517  1.00  0.00           H  
ATOM   1798  CG  GLU   116      55.310  38.852  49.617  1.00  0.00           C  
ATOM   1799  HG2 GLU   116      55.994  39.078  50.435  1.00  0.00           H  
ATOM   1800  HG3 GLU   116      54.595  39.649  49.411  1.00  0.00           H  
ATOM   1801  CD  GLU   116      54.523  37.590  49.997  1.00  0.00           C  
ATOM   1802  OE1 GLU   116      53.271  37.684  50.241  1.00  0.00           O  
ATOM   1803  OE2 GLU   116      55.133  36.500  50.127  1.00  0.00           O  
ATOM   1804  C   GLU   116      57.863  39.944  46.912  1.00  0.00           C  
ATOM   1805  O   GLU   116      58.964  39.862  47.351  1.00  0.00           O  
ATOM   1806  N   GLY   117      57.641  39.873  45.598  1.00  0.00           N  
ATOM   1807  H   GLY   117      56.687  39.997  45.293  1.00  0.00           H  
ATOM   1808  CA  GLY   117      58.633  39.440  44.620  1.00  0.00           C  
ATOM   1809  HA2 GLY   117      58.280  39.488  43.590  1.00  0.00           H  
ATOM   1810  HA3 GLY   117      59.435  40.176  44.672  1.00  0.00           H  
ATOM   1811  C   GLY   117      59.175  38.058  44.996  1.00  0.00           C  
ATOM   1812  O   GLY   117      58.583  37.351  45.804  1.00  0.00           O  
ATOM   1813  N   GLU   118      60.242  37.649  44.427  1.00  0.00           N  
ATOM   1814  H   GLU   118      60.721  38.342  43.870  1.00  0.00           H  
ATOM   1815  CA  GLU   118      61.012  36.377  44.481  1.00  0.00           C  
ATOM   1816  HA  GLU   118      60.259  35.747  44.954  1.00  0.00           H  
ATOM   1817  CB  GLU   118      61.240  35.702  43.056  1.00  0.00           C  
ATOM   1818  HB2 GLU   118      60.305  35.456  42.551  1.00  0.00           H  
ATOM   1819  HB3 GLU   118      61.607  36.494  42.404  1.00  0.00           H  
ATOM   1820  CG  GLU   118      62.178  34.468  42.927  1.00  0.00           C  
ATOM   1821  HG2 GLU   118      62.338  34.261  41.868  1.00  0.00           H  
ATOM   1822  HG3 GLU   118      63.127  34.714  43.404  1.00  0.00           H  
ATOM   1823  CD  GLU   118      61.737  33.195  43.633  1.00  0.00           C  
ATOM   1824  OE1 GLU   118      62.101  32.991  44.779  1.00  0.00           O  
ATOM   1825  OE2 GLU   118      60.838  32.583  43.105  1.00  0.00           O  
ATOM   1826  C   GLU   118      62.192  36.491  45.463  1.00  0.00           C  
ATOM   1827  O   GLU   118      62.632  37.590  45.644  1.00  0.00           O  
ATOM   1828  N   ARG   119      62.640  35.410  45.998  1.00  0.00           N  
ATOM   1829  H   ARG   119      62.341  34.507  45.658  1.00  0.00           H  
ATOM   1830  CA  ARG   119      63.714  35.372  47.009  1.00  0.00           C  
ATOM   1831  HA  ARG   119      64.098  36.382  47.147  1.00  0.00           H  
ATOM   1832  CB  ARG   119      63.154  34.913  48.395  1.00  0.00           C  
ATOM   1833  HB2 ARG   119      62.365  35.601  48.698  1.00  0.00           H  
ATOM   1834  HB3 ARG   119      62.664  33.952  48.241  1.00  0.00           H  
ATOM   1835  CG  ARG   119      64.205  34.845  49.489  1.00  0.00           C  
ATOM   1836  HG2 ARG   119      64.918  34.087  49.163  1.00  0.00           H  
ATOM   1837  HG3 ARG   119      64.568  35.868  49.580  1.00  0.00           H  
ATOM   1838  CD  ARG   119      63.552  34.434  50.845  1.00  0.00           C  
ATOM   1839  HD2 ARG   119      64.294  34.559  51.634  1.00  0.00           H  
ATOM   1840  HD3 ARG   119      62.704  35.071  51.093  1.00  0.00           H  
ATOM   1841  NE  ARG   119      63.221  32.980  50.896  1.00  0.00           N  
ATOM   1842  HE  ARG   119      63.934  32.267  50.954  1.00  0.00           H  
ATOM   1843  CZ  ARG   119      61.982  32.502  50.865  1.00  0.00           C  
ATOM   1844  NH1 ARG   119      60.915  33.180  50.817  1.00  0.00           N  
ATOM   1845 HH11 ARG   119      60.958  34.189  50.800  1.00  0.00           H  
ATOM   1846 HH12 ARG   119      60.020  32.721  50.900  1.00  0.00           H  
ATOM   1847  NH2 ARG   119      61.608  31.254  50.794  1.00  0.00           N  
ATOM   1848 HH21 ARG   119      62.255  30.482  50.874  1.00  0.00           H  
ATOM   1849 HH22 ARG   119      60.648  30.972  50.660  1.00  0.00           H  
ATOM   1850  C   ARG   119      64.953  34.622  46.547  1.00  0.00           C  
ATOM   1851  O   ARG   119      66.097  34.982  46.883  1.00  0.00           O  
ATOM   1852  N   SER   120      64.661  33.669  45.642  1.00  0.00           N  
ATOM   1853  H   SER   120      63.678  33.479  45.512  1.00  0.00           H  
ATOM   1854  CA  SER   120      65.632  32.778  45.005  1.00  0.00           C  
ATOM   1855  HA  SER   120      66.165  32.159  45.727  1.00  0.00           H  
ATOM   1856  CB  SER   120      64.803  31.776  44.152  1.00  0.00           C  
ATOM   1857  HB2 SER   120      64.084  31.319  44.832  1.00  0.00           H  
ATOM   1858  HB3 SER   120      64.136  32.313  43.478  1.00  0.00           H  
ATOM   1859  OG  SER   120      65.630  30.798  43.549  1.00  0.00           O  
ATOM   1860  HG  SER   120      65.010  30.338  42.978  1.00  0.00           H  
ATOM   1861  C   SER   120      66.547  33.670  44.129  1.00  0.00           C  
ATOM   1862  O   SER   120      66.029  34.645  43.488  1.00  0.00           O  
ATOM   1863  N   PRO   121      67.844  33.340  44.099  1.00  0.00           N  
ATOM   1864  CD  PRO   121      68.438  32.429  45.080  1.00  0.00           C  
ATOM   1865  HD2 PRO   121      67.991  31.443  45.205  1.00  0.00           H  
ATOM   1866  HD3 PRO   121      68.410  32.868  46.077  1.00  0.00           H  
ATOM   1867  CG  PRO   121      69.926  32.344  44.715  1.00  0.00           C  
ATOM   1868  HG2 PRO   121      70.249  31.386  44.306  1.00  0.00           H  
ATOM   1869  HG3 PRO   121      70.514  32.504  45.619  1.00  0.00           H  
ATOM   1870  CB  PRO   121      70.174  33.493  43.818  1.00  0.00           C  
ATOM   1871  HB2 PRO   121      70.995  33.173  43.176  1.00  0.00           H  
ATOM   1872  HB3 PRO   121      70.468  34.356  44.416  1.00  0.00           H  
ATOM   1873  CA  PRO   121      68.854  33.710  43.058  1.00  0.00           C  
ATOM   1874  HA  PRO   121      68.727  34.727  42.687  1.00  0.00           H  
ATOM   1875  C   PRO   121      68.762  32.838  41.838  1.00  0.00           C  
ATOM   1876  O   PRO   121      69.132  31.648  41.859  1.00  0.00           O  
ATOM   1877  N   ASN   122      68.362  33.404  40.649  1.00  0.00           N  
ATOM   1878  H   ASN   122      68.137  34.387  40.589  1.00  0.00           H  
ATOM   1879  CA  ASN   122      68.282  32.653  39.374  1.00  0.00           C  
ATOM   1880  HA  ASN   122      68.900  31.755  39.408  1.00  0.00           H  
ATOM   1881  CB  ASN   122      66.824  32.344  39.218  1.00  0.00           C  
ATOM   1882  HB2 ASN   122      66.351  31.725  39.981  1.00  0.00           H  
ATOM   1883  HB3 ASN   122      66.295  33.295  39.153  1.00  0.00           H  
ATOM   1884  CG  ASN   122      66.575  31.606  37.908  1.00  0.00           C  
ATOM   1885  OD1 ASN   122      66.716  30.366  37.855  1.00  0.00           O  
ATOM   1886  ND2 ASN   122      66.194  32.197  36.762  1.00  0.00           N  
ATOM   1887 HD21 ASN   122      65.979  31.618  35.963  1.00  0.00           H  
ATOM   1888 HD22 ASN   122      65.970  33.181  36.794  1.00  0.00           H  
ATOM   1889  C   ASN   122      68.848  33.493  38.198  1.00  0.00           C  
ATOM   1890  O   ASN   122      69.542  32.894  37.385  1.00  0.00           O  
ATOM   1891  N   GLU   123      68.705  34.818  38.317  1.00  0.00           N  
ATOM   1892  H   GLU   123      68.323  35.194  39.173  1.00  0.00           H  
ATOM   1893  CA  GLU   123      69.115  35.867  37.306  1.00  0.00           C  
ATOM   1894  HA  GLU   123      69.929  35.431  36.728  1.00  0.00           H  
ATOM   1895  CB  GLU   123      67.936  36.119  36.297  1.00  0.00           C  
ATOM   1896  HB2 GLU   123      68.242  36.902  35.604  1.00  0.00           H  
ATOM   1897  HB3 GLU   123      67.853  35.184  35.743  1.00  0.00           H  
ATOM   1898  CG  GLU   123      66.622  36.566  36.907  1.00  0.00           C  
ATOM   1899  HG2 GLU   123      66.418  36.152  37.894  1.00  0.00           H  
ATOM   1900  HG3 GLU   123      66.666  37.646  37.047  1.00  0.00           H  
ATOM   1901  CD  GLU   123      65.444  36.138  36.066  1.00  0.00           C  
ATOM   1902  OE1 GLU   123      65.307  34.976  35.635  1.00  0.00           O  
ATOM   1903  OE2 GLU   123      64.724  37.097  35.776  1.00  0.00           O  
ATOM   1904  C   GLU   123      69.620  37.179  37.931  1.00  0.00           C  
ATOM   1905  O   GLU   123      69.139  37.626  39.001  1.00  0.00           O  
ATOM   1906  N   GLU   124      70.652  37.722  37.328  1.00  0.00           N  
ATOM   1907  H   GLU   124      71.067  37.297  36.511  1.00  0.00           H  
ATOM   1908  CA  GLU   124      71.272  39.022  37.634  1.00  0.00           C  
ATOM   1909  HA  GLU   124      72.192  39.068  37.050  1.00  0.00           H  
ATOM   1910  CB  GLU   124      70.372  40.236  37.320  1.00  0.00           C  
ATOM   1911  HB2 GLU   124      69.569  40.260  38.057  1.00  0.00           H  
ATOM   1912  HB3 GLU   124      70.992  41.132  37.333  1.00  0.00           H  
ATOM   1913  CG  GLU   124      69.595  40.273  36.038  1.00  0.00           C  
ATOM   1914  HG2 GLU   124      68.904  39.432  35.979  1.00  0.00           H  
ATOM   1915  HG3 GLU   124      68.932  41.134  36.128  1.00  0.00           H  
ATOM   1916  CD  GLU   124      70.431  40.278  34.761  1.00  0.00           C  
ATOM   1917  OE1 GLU   124      71.659  39.948  34.704  1.00  0.00           O  
ATOM   1918  OE2 GLU   124      69.839  40.509  33.666  1.00  0.00           O  
ATOM   1919  C   GLU   124      71.855  39.152  39.039  1.00  0.00           C  
ATOM   1920  O   GLU   124      72.652  40.093  39.323  1.00  0.00           O  
ATOM   1921  N   TYR   125      71.768  38.126  39.928  1.00  0.00           N  
ATOM   1922  H   TYR   125      71.304  37.293  39.596  1.00  0.00           H  
ATOM   1923  CA  TYR   125      72.322  38.159  41.315  1.00  0.00           C  
ATOM   1924  HA  TYR   125      71.956  39.091  41.746  1.00  0.00           H  
ATOM   1925  CB  TYR   125      71.875  36.917  42.071  1.00  0.00           C  
ATOM   1926  HB2 TYR   125      71.968  37.044  43.149  1.00  0.00           H  
ATOM   1927  HB3 TYR   125      70.805  36.964  41.869  1.00  0.00           H  
ATOM   1928  CG  TYR   125      72.396  35.553  41.569  1.00  0.00           C  
ATOM   1929  CD1 TYR   125      71.878  34.980  40.430  1.00  0.00           C  
ATOM   1930  HD1 TYR   125      70.993  35.338  39.925  1.00  0.00           H  
ATOM   1931  CE1 TYR   125      72.495  33.818  39.871  1.00  0.00           C  
ATOM   1932  HE1 TYR   125      72.131  33.343  38.973  1.00  0.00           H  
ATOM   1933  CZ  TYR   125      73.673  33.345  40.496  1.00  0.00           C  
ATOM   1934  OH  TYR   125      74.249  32.178  40.037  1.00  0.00           O  
ATOM   1935  HH  TYR   125      74.329  32.021  39.093  1.00  0.00           H  
ATOM   1936  CE2 TYR   125      74.187  33.909  41.655  1.00  0.00           C  
ATOM   1937  HE2 TYR   125      75.004  33.471  42.208  1.00  0.00           H  
ATOM   1938  CD2 TYR   125      73.552  35.090  42.134  1.00  0.00           C  
ATOM   1939  HD2 TYR   125      73.830  35.509  43.090  1.00  0.00           H  
ATOM   1940  C   TYR   125      73.833  38.197  41.421  1.00  0.00           C  
ATOM   1941  O   TYR   125      74.408  38.441  42.486  1.00  0.00           O  
ATOM   1942  N   THR   126      74.525  37.873  40.307  1.00  0.00           N  
ATOM   1943  H   THR   126      73.943  37.621  39.521  1.00  0.00           H  
ATOM   1944  CA  THR   126      76.017  38.058  40.132  1.00  0.00           C  
ATOM   1945  HA  THR   126      76.390  37.724  41.100  1.00  0.00           H  
ATOM   1946  CB  THR   126      76.589  37.183  39.011  1.00  0.00           C  
ATOM   1947  HB  THR   126      77.672  37.276  38.924  1.00  0.00           H  
ATOM   1948  CG2 THR   126      76.165  35.688  39.084  1.00  0.00           C  
ATOM   1949 HG21 THR   126      75.105  35.576  39.312  1.00  0.00           H  
ATOM   1950 HG22 THR   126      76.328  35.207  38.120  1.00  0.00           H  
ATOM   1951 HG23 THR   126      76.777  35.247  39.871  1.00  0.00           H  
ATOM   1952  OG1 THR   126      76.012  37.589  37.772  1.00  0.00           O  
ATOM   1953  HG1 THR   126      76.777  37.995  37.359  1.00  0.00           H  
ATOM   1954  C   THR   126      76.484  39.498  39.980  1.00  0.00           C  
ATOM   1955  O   THR   126      77.639  39.743  40.266  1.00  0.00           O  
ATOM   1956  N   TRP   127      75.614  40.453  39.772  1.00  0.00           N  
ATOM   1957  H   TRP   127      74.657  40.153  39.648  1.00  0.00           H  
ATOM   1958  CA  TRP   127      75.878  41.936  39.727  1.00  0.00           C  
ATOM   1959  HA  TRP   127      76.788  42.227  40.252  1.00  0.00           H  
ATOM   1960  CB  TRP   127      76.204  42.415  38.265  1.00  0.00           C  
ATOM   1961  HB2 TRP   127      76.499  43.465  38.262  1.00  0.00           H  
ATOM   1962  HB3 TRP   127      77.101  41.927  37.884  1.00  0.00           H  
ATOM   1963  CG  TRP   127      75.227  42.300  37.127  1.00  0.00           C  
ATOM   1964  CD1 TRP   127      74.370  41.300  36.866  1.00  0.00           C  
ATOM   1965  HD1 TRP   127      74.241  40.448  37.517  1.00  0.00           H  
ATOM   1966  NE1 TRP   127      73.656  41.502  35.711  1.00  0.00           N  
ATOM   1967  HE1 TRP   127      73.092  40.744  35.353  1.00  0.00           H  
ATOM   1968  CE2 TRP   127      74.075  42.639  35.113  1.00  0.00           C  
ATOM   1969  CZ2 TRP   127      73.783  43.283  33.891  1.00  0.00           C  
ATOM   1970  HZ2 TRP   127      73.070  42.824  33.223  1.00  0.00           H  
ATOM   1971  CH2 TRP   127      74.484  44.451  33.524  1.00  0.00           C  
ATOM   1972  HH2 TRP   127      74.336  44.997  32.604  1.00  0.00           H  
ATOM   1973  CZ3 TRP   127      75.470  44.967  34.385  1.00  0.00           C  
ATOM   1974  HZ3 TRP   127      75.998  45.840  34.031  1.00  0.00           H  
ATOM   1975  CE3 TRP   127      75.854  44.280  35.590  1.00  0.00           C  
ATOM   1976  HE3 TRP   127      76.672  44.629  36.202  1.00  0.00           H  
ATOM   1977  CD2 TRP   127      75.138  43.103  35.890  1.00  0.00           C  
ATOM   1978  C   TRP   127      74.781  42.904  40.168  1.00  0.00           C  
ATOM   1979  O   TRP   127      75.104  44.120  40.240  1.00  0.00           O  
ATOM   1980  N   GLU   128      73.567  42.455  40.492  1.00  0.00           N  
ATOM   1981  H   GLU   128      73.355  41.494  40.262  1.00  0.00           H  
ATOM   1982  CA  GLU   128      72.448  43.189  41.250  1.00  0.00           C  
ATOM   1983  HA  GLU   128      72.743  44.214  41.478  1.00  0.00           H  
ATOM   1984  CB  GLU   128      71.264  43.154  40.334  1.00  0.00           C  
ATOM   1985  HB2 GLU   128      71.557  43.509  39.345  1.00  0.00           H  
ATOM   1986  HB3 GLU   128      70.847  42.193  40.032  1.00  0.00           H  
ATOM   1987  CG  GLU   128      70.106  43.967  40.822  1.00  0.00           C  
ATOM   1988  HG2 GLU   128      69.343  43.981  40.043  1.00  0.00           H  
ATOM   1989  HG3 GLU   128      69.788  43.431  41.716  1.00  0.00           H  
ATOM   1990  CD  GLU   128      70.228  45.468  41.175  1.00  0.00           C  
ATOM   1991  OE1 GLU   128      71.372  46.029  41.193  1.00  0.00           O  
ATOM   1992  OE2 GLU   128      69.195  46.067  41.602  1.00  0.00           O  
ATOM   1993  C   GLU   128      72.283  42.533  42.646  1.00  0.00           C  
ATOM   1994  O   GLU   128      72.320  41.300  42.793  1.00  0.00           O  
ATOM   1995  N   GLU   129      71.952  43.340  43.585  1.00  0.00           N  
ATOM   1996  H   GLU   129      72.020  44.303  43.288  1.00  0.00           H  
ATOM   1997  CA  GLU   129      71.422  43.013  44.926  1.00  0.00           C  
ATOM   1998  HA  GLU   129      71.834  42.074  45.294  1.00  0.00           H  
ATOM   1999  CB  GLU   129      71.727  44.188  45.948  1.00  0.00           C  
ATOM   2000  HB2 GLU   129      72.770  44.502  45.928  1.00  0.00           H  
ATOM   2001  HB3 GLU   129      71.266  45.123  45.629  1.00  0.00           H  
ATOM   2002  CG  GLU   129      71.366  43.808  47.391  1.00  0.00           C  
ATOM   2003  HG2 GLU   129      70.337  43.450  47.409  1.00  0.00           H  
ATOM   2004  HG3 GLU   129      72.071  43.090  47.810  1.00  0.00           H  
ATOM   2005  CD  GLU   129      71.317  45.031  48.262  1.00  0.00           C  
ATOM   2006  OE1 GLU   129      72.302  45.282  49.061  1.00  0.00           O  
ATOM   2007  OE2 GLU   129      70.308  45.768  48.211  1.00  0.00           O  
ATOM   2008  C   GLU   129      69.964  42.817  44.919  1.00  0.00           C  
ATOM   2009  O   GLU   129      69.250  43.782  44.645  1.00  0.00           O  
ATOM   2010  N   ASP   130      69.467  41.622  45.229  1.00  0.00           N  
ATOM   2011  H   ASP   130      70.103  40.842  45.311  1.00  0.00           H  
ATOM   2012  CA  ASP   130      68.066  41.280  45.401  1.00  0.00           C  
ATOM   2013  HA  ASP   130      68.026  40.190  45.404  1.00  0.00           H  
ATOM   2014  CB  ASP   130      67.543  41.666  46.800  1.00  0.00           C  
ATOM   2015  HB2 ASP   130      67.366  42.711  47.056  1.00  0.00           H  
ATOM   2016  HB3 ASP   130      66.537  41.250  46.841  1.00  0.00           H  
ATOM   2017  CG  ASP   130      68.358  41.055  47.985  1.00  0.00           C  
ATOM   2018  OD1 ASP   130      68.512  41.661  49.071  1.00  0.00           O  
ATOM   2019  OD2 ASP   130      68.791  39.911  47.783  1.00  0.00           O  
ATOM   2020  C   ASP   130      67.133  41.757  44.215  1.00  0.00           C  
ATOM   2021  O   ASP   130      66.281  42.659  44.331  1.00  0.00           O  
ATOM   2022  N   PRO   131      67.397  41.241  42.952  1.00  0.00           N  
ATOM   2023  CD  PRO   131      68.250  40.112  42.719  1.00  0.00           C  
ATOM   2024  HD2 PRO   131      68.250  39.319  43.467  1.00  0.00           H  
ATOM   2025  HD3 PRO   131      69.281  40.465  42.733  1.00  0.00           H  
ATOM   2026  CG  PRO   131      67.946  39.587  41.333  1.00  0.00           C  
ATOM   2027  HG2 PRO   131      67.167  38.825  41.315  1.00  0.00           H  
ATOM   2028  HG3 PRO   131      68.882  39.306  40.850  1.00  0.00           H  
ATOM   2029  CB  PRO   131      67.477  40.877  40.586  1.00  0.00           C  
ATOM   2030  HB2 PRO   131      66.751  40.587  39.827  1.00  0.00           H  
ATOM   2031  HB3 PRO   131      68.362  41.365  40.177  1.00  0.00           H  
ATOM   2032  CA  PRO   131      66.847  41.724  41.696  1.00  0.00           C  
ATOM   2033  HA  PRO   131      67.039  42.797  41.694  1.00  0.00           H  
ATOM   2034  C   PRO   131      65.286  41.622  41.517  1.00  0.00           C  
ATOM   2035  O   PRO   131      64.636  42.438  40.815  1.00  0.00           O  
ATOM   2036  N   LEU   132      64.717  40.541  42.025  1.00  0.00           N  
ATOM   2037  H   LEU   132      65.373  39.959  42.524  1.00  0.00           H  
ATOM   2038  CA  LEU   132      63.296  40.076  41.854  1.00  0.00           C  
ATOM   2039  HA  LEU   132      62.811  40.677  41.085  1.00  0.00           H  
ATOM   2040  CB  LEU   132      63.293  38.546  41.435  1.00  0.00           C  
ATOM   2041  HB2 LEU   132      63.640  37.889  42.233  1.00  0.00           H  
ATOM   2042  HB3 LEU   132      62.255  38.254  41.276  1.00  0.00           H  
ATOM   2043  CG  LEU   132      64.075  38.294  40.083  1.00  0.00           C  
ATOM   2044  HG  LEU   132      65.060  38.757  40.139  1.00  0.00           H  
ATOM   2045  CD1 LEU   132      64.154  36.799  39.969  1.00  0.00           C  
ATOM   2046 HD11 LEU   132      64.213  36.452  38.938  1.00  0.00           H  
ATOM   2047 HD12 LEU   132      65.005  36.370  40.498  1.00  0.00           H  
ATOM   2048 HD13 LEU   132      63.306  36.319  40.458  1.00  0.00           H  
ATOM   2049  CD2 LEU   132      63.300  38.793  38.889  1.00  0.00           C  
ATOM   2050 HD21 LEU   132      62.957  39.809  39.083  1.00  0.00           H  
ATOM   2051 HD22 LEU   132      63.841  38.721  37.946  1.00  0.00           H  
ATOM   2052 HD23 LEU   132      62.408  38.200  38.688  1.00  0.00           H  
ATOM   2053  C   LEU   132      62.434  40.418  43.099  1.00  0.00           C  
ATOM   2054  O   LEU   132      61.205  40.345  42.939  1.00  0.00           O  
ATOM   2055  N   ALA   133      62.997  40.885  44.253  1.00  0.00           N  
ATOM   2056  H   ALA   133      63.977  41.129  44.245  1.00  0.00           H  
ATOM   2057  CA  ALA   133      62.237  41.058  45.561  1.00  0.00           C  
ATOM   2058  HA  ALA   133      61.548  40.240  45.771  1.00  0.00           H  
ATOM   2059  CB  ALA   133      63.340  41.043  46.616  1.00  0.00           C  
ATOM   2060  HB1 ALA   133      64.048  41.833  46.366  1.00  0.00           H  
ATOM   2061  HB2 ALA   133      62.798  41.167  47.553  1.00  0.00           H  
ATOM   2062  HB3 ALA   133      63.864  40.089  46.567  1.00  0.00           H  
ATOM   2063  C   ALA   133      61.340  42.334  45.585  1.00  0.00           C  
ATOM   2064  O   ALA   133      61.711  43.373  45.016  1.00  0.00           O  
ATOM   2065  N   GLY   134      60.157  42.178  46.112  1.00  0.00           N  
ATOM   2066  H   GLY   134      59.975  41.387  46.714  1.00  0.00           H  
ATOM   2067  CA  GLY   134      59.050  43.187  45.976  1.00  0.00           C  
ATOM   2068  HA2 GLY   134      59.026  43.584  44.961  1.00  0.00           H  
ATOM   2069  HA3 GLY   134      58.051  42.772  46.114  1.00  0.00           H  
ATOM   2070  C   GLY   134      59.126  44.347  46.906  1.00  0.00           C  
ATOM   2071  O   GLY   134      60.051  44.532  47.663  1.00  0.00           O  
ATOM   2072  N   ILE   135      58.025  45.124  47.022  1.00  0.00           N  
ATOM   2073  H   ILE   135      57.299  44.843  46.379  1.00  0.00           H  
ATOM   2074  CA  ILE   135      57.969  46.389  47.713  1.00  0.00           C  
ATOM   2075  HA  ILE   135      58.781  47.020  47.351  1.00  0.00           H  
ATOM   2076  CB  ILE   135      56.672  47.142  47.392  1.00  0.00           C  
ATOM   2077  HB  ILE   135      55.785  46.509  47.408  1.00  0.00           H  
ATOM   2078  CG2 ILE   135      56.314  48.358  48.285  1.00  0.00           C  
ATOM   2079 HG21 ILE   135      55.329  48.700  47.967  1.00  0.00           H  
ATOM   2080 HG22 ILE   135      56.378  47.997  49.312  1.00  0.00           H  
ATOM   2081 HG23 ILE   135      57.060  49.147  48.194  1.00  0.00           H  
ATOM   2082  CG1 ILE   135      56.825  47.648  45.825  1.00  0.00           C  
ATOM   2083 HG12 ILE   135      57.641  48.369  45.791  1.00  0.00           H  
ATOM   2084 HG13 ILE   135      57.178  46.876  45.141  1.00  0.00           H  
ATOM   2085  CD1 ILE   135      55.575  48.210  45.209  1.00  0.00           C  
ATOM   2086 HD11 ILE   135      55.770  48.246  44.138  1.00  0.00           H  
ATOM   2087 HD12 ILE   135      54.707  47.589  45.430  1.00  0.00           H  
ATOM   2088 HD13 ILE   135      55.397  49.219  45.581  1.00  0.00           H  
ATOM   2089  C   ILE   135      58.180  46.108  49.188  1.00  0.00           C  
ATOM   2090  O   ILE   135      58.920  46.826  49.887  1.00  0.00           O  
ATOM   2091  N   ILE   136      57.577  44.952  49.671  1.00  0.00           N  
ATOM   2092  H   ILE   136      57.078  44.296  49.087  1.00  0.00           H  
ATOM   2093  CA  ILE   136      57.577  44.588  51.102  1.00  0.00           C  
ATOM   2094  HA  ILE   136      57.232  45.507  51.574  1.00  0.00           H  
ATOM   2095  CB  ILE   136      56.603  43.368  51.522  1.00  0.00           C  
ATOM   2096  HB  ILE   136      56.791  42.478  50.921  1.00  0.00           H  
ATOM   2097  CG2 ILE   136      56.755  42.996  53.021  1.00  0.00           C  
ATOM   2098 HG21 ILE   136      56.764  43.897  53.634  1.00  0.00           H  
ATOM   2099 HG22 ILE   136      56.050  42.262  53.410  1.00  0.00           H  
ATOM   2100 HG23 ILE   136      57.723  42.520  53.181  1.00  0.00           H  
ATOM   2101  CG1 ILE   136      55.185  43.994  51.133  1.00  0.00           C  
ATOM   2102 HG12 ILE   136      54.936  44.701  51.925  1.00  0.00           H  
ATOM   2103 HG13 ILE   136      55.226  44.581  50.215  1.00  0.00           H  
ATOM   2104  CD1 ILE   136      54.113  42.944  51.116  1.00  0.00           C  
ATOM   2105 HD11 ILE   136      53.145  43.318  50.783  1.00  0.00           H  
ATOM   2106 HD12 ILE   136      54.434  42.195  50.392  1.00  0.00           H  
ATOM   2107 HD13 ILE   136      54.021  42.361  52.032  1.00  0.00           H  
ATOM   2108  C   ILE   136      59.000  44.402  51.660  1.00  0.00           C  
ATOM   2109  O   ILE   136      59.342  44.976  52.702  1.00  0.00           O  
ATOM   2110  N   PRO   137      59.858  43.431  51.143  1.00  0.00           N  
ATOM   2111  CD  PRO   137      59.408  42.333  50.226  1.00  0.00           C  
ATOM   2112  HD2 PRO   137      59.016  42.743  49.295  1.00  0.00           H  
ATOM   2113  HD3 PRO   137      58.640  41.692  50.658  1.00  0.00           H  
ATOM   2114  CG  PRO   137      60.617  41.404  50.025  1.00  0.00           C  
ATOM   2115  HG2 PRO   137      60.544  41.077  48.988  1.00  0.00           H  
ATOM   2116  HG3 PRO   137      60.562  40.536  50.682  1.00  0.00           H  
ATOM   2117  CB  PRO   137      61.797  42.304  50.328  1.00  0.00           C  
ATOM   2118  HB2 PRO   137      61.927  42.849  49.393  1.00  0.00           H  
ATOM   2119  HB3 PRO   137      62.658  41.750  50.701  1.00  0.00           H  
ATOM   2120  CA  PRO   137      61.258  43.289  51.407  1.00  0.00           C  
ATOM   2121  HA  PRO   137      61.343  42.899  52.422  1.00  0.00           H  
ATOM   2122  C   PRO   137      62.044  44.599  51.343  1.00  0.00           C  
ATOM   2123  O   PRO   137      62.788  44.811  52.252  1.00  0.00           O  
ATOM   2124  N   ARG   138      61.873  45.475  50.277  1.00  0.00           N  
ATOM   2125  H   ARG   138      61.350  45.175  49.466  1.00  0.00           H  
ATOM   2126  CA  ARG   138      62.700  46.735  50.077  1.00  0.00           C  
ATOM   2127  HA  ARG   138      63.742  46.437  50.200  1.00  0.00           H  
ATOM   2128  CB  ARG   138      62.445  47.158  48.577  1.00  0.00           C  
ATOM   2129  HB2 ARG   138      61.362  47.138  48.452  1.00  0.00           H  
ATOM   2130  HB3 ARG   138      62.731  48.191  48.379  1.00  0.00           H  
ATOM   2131  CG  ARG   138      63.001  46.243  47.529  1.00  0.00           C  
ATOM   2132  HG2 ARG   138      64.089  46.311  47.532  1.00  0.00           H  
ATOM   2133  HG3 ARG   138      62.705  45.213  47.727  1.00  0.00           H  
ATOM   2134  CD  ARG   138      62.625  46.609  46.085  1.00  0.00           C  
ATOM   2135  HD2 ARG   138      61.543  46.499  46.011  1.00  0.00           H  
ATOM   2136  HD3 ARG   138      62.878  47.635  45.819  1.00  0.00           H  
ATOM   2137  NE  ARG   138      63.082  45.690  45.077  1.00  0.00           N  
ATOM   2138  HE  ARG   138      62.572  44.819  45.043  1.00  0.00           H  
ATOM   2139  CZ  ARG   138      64.165  45.808  44.261  1.00  0.00           C  
ATOM   2140  NH1 ARG   138      65.064  46.793  44.231  1.00  0.00           N  
ATOM   2141 HH11 ARG   138      64.998  47.457  44.989  1.00  0.00           H  
ATOM   2142 HH12 ARG   138      65.986  46.560  43.890  1.00  0.00           H  
ATOM   2143  NH2 ARG   138      64.309  44.707  43.544  1.00  0.00           N  
ATOM   2144 HH21 ARG   138      63.666  43.939  43.669  1.00  0.00           H  
ATOM   2145 HH22 ARG   138      65.162  44.594  43.014  1.00  0.00           H  
ATOM   2146  C   ARG   138      62.445  47.794  51.128  1.00  0.00           C  
ATOM   2147  O   ARG   138      63.296  48.461  51.578  1.00  0.00           O  
ATOM   2148  N   THR   139      61.210  47.884  51.571  1.00  0.00           N  
ATOM   2149  H   THR   139      60.552  47.322  51.050  1.00  0.00           H  
ATOM   2150  CA  THR   139      60.684  48.911  52.491  1.00  0.00           C  
ATOM   2151  HA  THR   139      60.804  49.880  52.005  1.00  0.00           H  
ATOM   2152  CB  THR   139      59.205  48.653  52.752  1.00  0.00           C  
ATOM   2153  HB  THR   139      59.038  47.629  53.088  1.00  0.00           H  
ATOM   2154  CG2 THR   139      58.596  49.598  53.817  1.00  0.00           C  
ATOM   2155 HG21 THR   139      57.518  49.451  53.742  1.00  0.00           H  
ATOM   2156 HG22 THR   139      58.989  49.292  54.787  1.00  0.00           H  
ATOM   2157 HG23 THR   139      58.922  50.608  53.569  1.00  0.00           H  
ATOM   2158  OG1 THR   139      58.483  48.752  51.580  1.00  0.00           O  
ATOM   2159  HG1 THR   139      58.585  47.941  51.077  1.00  0.00           H  
ATOM   2160  C   THR   139      61.495  48.770  53.756  1.00  0.00           C  
ATOM   2161  O   THR   139      61.953  49.793  54.265  1.00  0.00           O  
ATOM   2162  N   LEU   140      61.725  47.552  54.280  1.00  0.00           N  
ATOM   2163  H   LEU   140      61.356  46.741  53.804  1.00  0.00           H  
ATOM   2164  CA  LEU   140      62.423  47.420  55.620  1.00  0.00           C  
ATOM   2165  HA  LEU   140      62.035  48.227  56.242  1.00  0.00           H  
ATOM   2166  CB  LEU   140      61.973  46.096  56.273  1.00  0.00           C  
ATOM   2167  HB2 LEU   140      62.210  45.313  55.553  1.00  0.00           H  
ATOM   2168  HB3 LEU   140      62.632  45.933  57.126  1.00  0.00           H  
ATOM   2169  CG  LEU   140      60.592  45.828  56.739  1.00  0.00           C  
ATOM   2170  HG  LEU   140      60.572  44.794  57.080  1.00  0.00           H  
ATOM   2171  CD1 LEU   140      60.384  46.570  58.091  1.00  0.00           C  
ATOM   2172 HD11 LEU   140      60.161  47.630  57.968  1.00  0.00           H  
ATOM   2173 HD12 LEU   140      59.468  46.167  58.523  1.00  0.00           H  
ATOM   2174 HD13 LEU   140      61.197  46.336  58.778  1.00  0.00           H  
ATOM   2175  CD2 LEU   140      59.370  45.998  55.822  1.00  0.00           C  
ATOM   2176 HD21 LEU   140      58.489  45.955  56.462  1.00  0.00           H  
ATOM   2177 HD22 LEU   140      59.477  46.995  55.394  1.00  0.00           H  
ATOM   2178 HD23 LEU   140      59.257  45.280  55.010  1.00  0.00           H  
ATOM   2179  C   LEU   140      63.911  47.508  55.420  1.00  0.00           C  
ATOM   2180  O   LEU   140      64.559  48.095  56.274  1.00  0.00           O  
ATOM   2181  N   HID   141      64.561  47.060  54.249  1.00  0.00           N  
ATOM   2182  H   HID   141      64.015  46.544  53.574  1.00  0.00           H  
ATOM   2183  CA  HID   141      65.957  47.261  54.080  1.00  0.00           C  
ATOM   2184  HA  HID   141      66.426  46.797  54.948  1.00  0.00           H  
ATOM   2185  CB  HID   141      66.472  46.629  52.818  1.00  0.00           C  
ATOM   2186  HB2 HID   141      65.886  46.947  51.956  1.00  0.00           H  
ATOM   2187  HB3 HID   141      67.464  46.974  52.524  1.00  0.00           H  
ATOM   2188  CG  HID   141      66.534  45.092  52.904  1.00  0.00           C  
ATOM   2189  ND1 HID   141      65.527  44.169  52.621  1.00  0.00           N  
ATOM   2190  HD1 HID   141      64.622  44.257  52.181  1.00  0.00           H  
ATOM   2191  CE1 HID   141      65.949  42.967  53.056  1.00  0.00           C  
ATOM   2192  HE1 HID   141      65.395  42.047  52.937  1.00  0.00           H  
ATOM   2193  NE2 HID   141      67.153  43.064  53.572  1.00  0.00           N  
ATOM   2194  CD2 HID   141      67.570  44.401  53.464  1.00  0.00           C  
ATOM   2195  HD2 HID   141      68.470  44.873  53.828  1.00  0.00           H  
ATOM   2196  C   HID   141      66.271  48.767  54.192  1.00  0.00           C  
ATOM   2197  O   HID   141      67.314  49.118  54.739  1.00  0.00           O  
ATOM   2198  N   GLN   142      65.371  49.634  53.681  1.00  0.00           N  
ATOM   2199  H   GLN   142      64.601  49.306  53.116  1.00  0.00           H  
ATOM   2200  CA  GLN   142      65.548  51.044  53.715  1.00  0.00           C  
ATOM   2201  HA  GLN   142      66.604  51.138  53.460  1.00  0.00           H  
ATOM   2202  CB  GLN   142      64.711  51.652  52.589  1.00  0.00           C  
ATOM   2203  HB2 GLN   142      64.821  51.027  51.703  1.00  0.00           H  
ATOM   2204  HB3 GLN   142      63.684  51.747  52.943  1.00  0.00           H  
ATOM   2205  CG  GLN   142      65.173  53.063  52.217  1.00  0.00           C  
ATOM   2206  HG2 GLN   142      64.739  53.825  52.864  1.00  0.00           H  
ATOM   2207  HG3 GLN   142      66.244  53.096  52.417  1.00  0.00           H  
ATOM   2208  CD  GLN   142      64.888  53.456  50.784  1.00  0.00           C  
ATOM   2209  OE1 GLN   142      64.193  52.815  50.111  1.00  0.00           O  
ATOM   2210  NE2 GLN   142      65.487  54.558  50.269  1.00  0.00           N  
ATOM   2211 HE21 GLN   142      66.271  54.928  50.786  1.00  0.00           H  
ATOM   2212 HE22 GLN   142      65.389  54.640  49.267  1.00  0.00           H  
ATOM   2213  C   GLN   142      65.179  51.750  55.007  1.00  0.00           C  
ATOM   2214  O   GLN   142      65.786  52.792  55.322  1.00  0.00           O  
ATOM   2215  N   ILE   143      64.179  51.290  55.761  1.00  0.00           N  
ATOM   2216  H   ILE   143      63.674  50.465  55.469  1.00  0.00           H  
ATOM   2217  CA  ILE   143      63.682  51.990  56.914  1.00  0.00           C  
ATOM   2218  HA  ILE   143      63.550  52.983  56.483  1.00  0.00           H  
ATOM   2219  CB  ILE   143      62.278  51.598  57.417  1.00  0.00           C  
ATOM   2220  HB  ILE   143      61.661  51.143  56.642  1.00  0.00           H  
ATOM   2221  CG2 ILE   143      62.401  50.510  58.538  1.00  0.00           C  
ATOM   2222 HG21 ILE   143      61.420  50.127  58.818  1.00  0.00           H  
ATOM   2223 HG22 ILE   143      62.991  49.680  58.150  1.00  0.00           H  
ATOM   2224 HG23 ILE   143      62.958  50.849  59.412  1.00  0.00           H  
ATOM   2225  CG1 ILE   143      61.419  52.784  57.983  1.00  0.00           C  
ATOM   2226 HG12 ILE   143      61.407  52.887  59.068  1.00  0.00           H  
ATOM   2227 HG13 ILE   143      61.761  53.715  57.530  1.00  0.00           H  
ATOM   2228  CD1 ILE   143      59.973  52.550  57.637  1.00  0.00           C  
ATOM   2229 HD11 ILE   143      59.814  52.547  56.559  1.00  0.00           H  
ATOM   2230 HD12 ILE   143      59.702  51.615  58.129  1.00  0.00           H  
ATOM   2231 HD13 ILE   143      59.338  53.293  58.118  1.00  0.00           H  
ATOM   2232  C   ILE   143      64.715  52.219  58.075  1.00  0.00           C  
ATOM   2233  O   ILE   143      64.731  53.313  58.662  1.00  0.00           O  
ATOM   2234  N   PHE   144      65.642  51.272  58.283  1.00  0.00           N  
ATOM   2235  H   PHE   144      65.513  50.412  57.770  1.00  0.00           H  
ATOM   2236  CA  PHE   144      66.680  51.383  59.298  1.00  0.00           C  
ATOM   2237  HA  PHE   144      66.251  51.581  60.280  1.00  0.00           H  
ATOM   2238  CB  PHE   144      67.397  50.051  59.582  1.00  0.00           C  
ATOM   2239  HB2 PHE   144      67.781  49.664  58.638  1.00  0.00           H  
ATOM   2240  HB3 PHE   144      68.233  50.264  60.248  1.00  0.00           H  
ATOM   2241  CG  PHE   144      66.553  48.987  60.286  1.00  0.00           C  
ATOM   2242  CD1 PHE   144      66.446  49.020  61.707  1.00  0.00           C  
ATOM   2243  HD1 PHE   144      67.024  49.741  62.265  1.00  0.00           H  
ATOM   2244  CE1 PHE   144      65.659  48.071  62.386  1.00  0.00           C  
ATOM   2245  HE1 PHE   144      65.609  48.128  63.464  1.00  0.00           H  
ATOM   2246  CZ  PHE   144      64.962  47.094  61.675  1.00  0.00           C  
ATOM   2247  HZ  PHE   144      64.201  46.465  62.112  1.00  0.00           H  
ATOM   2248  CE2 PHE   144      65.051  47.052  60.259  1.00  0.00           C  
ATOM   2249  HE2 PHE   144      64.492  46.315  59.701  1.00  0.00           H  
ATOM   2250  CD2 PHE   144      65.857  48.013  59.584  1.00  0.00           C  
ATOM   2251  HD2 PHE   144      65.964  47.902  58.515  1.00  0.00           H  
ATOM   2252  C   PHE   144      67.661  52.547  58.972  1.00  0.00           C  
ATOM   2253  O   PHE   144      68.090  53.351  59.816  1.00  0.00           O  
ATOM   2254  N   GLU   145      68.001  52.580  57.701  1.00  0.00           N  
ATOM   2255  H   GLU   145      67.691  51.844  57.084  1.00  0.00           H  
ATOM   2256  CA  GLU   145      68.829  53.653  57.183  1.00  0.00           C  
ATOM   2257  HA  GLU   145      69.721  53.790  57.795  1.00  0.00           H  
ATOM   2258  CB  GLU   145      69.252  53.283  55.722  1.00  0.00           C  
ATOM   2259  HB2 GLU   145      69.905  52.412  55.684  1.00  0.00           H  
ATOM   2260  HB3 GLU   145      68.331  53.058  55.184  1.00  0.00           H  
ATOM   2261  CG  GLU   145      70.058  54.300  54.928  1.00  0.00           C  
ATOM   2262  HG2 GLU   145      70.040  53.943  53.898  1.00  0.00           H  
ATOM   2263  HG3 GLU   145      69.550  55.261  55.012  1.00  0.00           H  
ATOM   2264  CD  GLU   145      71.509  54.424  55.364  1.00  0.00           C  
ATOM   2265  OE1 GLU   145      72.262  55.153  54.707  1.00  0.00           O  
ATOM   2266  OE2 GLU   145      71.945  53.836  56.432  1.00  0.00           O  
ATOM   2267  C   GLU   145      68.091  55.044  57.278  1.00  0.00           C  
ATOM   2268  O   GLU   145      68.661  55.955  57.855  1.00  0.00           O  
ATOM   2269  N   LYS   146      66.816  55.111  56.801  1.00  0.00           N  
ATOM   2270  H   LYS   146      66.445  54.341  56.264  1.00  0.00           H  
ATOM   2271  CA  LYS   146      66.035  56.348  56.751  1.00  0.00           C  
ATOM   2272  HA  LYS   146      66.598  57.109  56.210  1.00  0.00           H  
ATOM   2273  CB  LYS   146      64.697  56.099  55.977  1.00  0.00           C  
ATOM   2274  HB2 LYS   146      64.138  55.220  56.299  1.00  0.00           H  
ATOM   2275  HB3 LYS   146      64.060  56.983  56.027  1.00  0.00           H  
ATOM   2276  CG  LYS   146      64.931  55.886  54.500  1.00  0.00           C  
ATOM   2277  HG2 LYS   146      65.743  55.159  54.479  1.00  0.00           H  
ATOM   2278  HG3 LYS   146      64.090  55.613  53.862  1.00  0.00           H  
ATOM   2279  CD  LYS   146      65.490  57.199  53.770  1.00  0.00           C  
ATOM   2280  HD2 LYS   146      66.500  57.436  54.103  1.00  0.00           H  
ATOM   2281  HD3 LYS   146      65.424  57.087  52.688  1.00  0.00           H  
ATOM   2282  CE  LYS   146      64.681  58.434  53.952  1.00  0.00           C  
ATOM   2283  HE2 LYS   146      63.666  58.234  53.608  1.00  0.00           H  
ATOM   2284  HE3 LYS   146      64.583  58.647  55.016  1.00  0.00           H  
ATOM   2285  NZ  LYS   146      65.280  59.624  53.267  1.00  0.00           N  
ATOM   2286  HZ1 LYS   146      66.052  60.020  53.784  1.00  0.00           H  
ATOM   2287  HZ2 LYS   146      65.707  59.369  52.388  1.00  0.00           H  
ATOM   2288  HZ3 LYS   146      64.464  60.178  53.049  1.00  0.00           H  
ATOM   2289  C   LYS   146      65.744  56.873  58.190  1.00  0.00           C  
ATOM   2290  O   LYS   146      65.509  58.090  58.339  1.00  0.00           O  
ATOM   2291  N   LEU   147      65.647  56.003  59.213  1.00  0.00           N  
ATOM   2292  H   LEU   147      65.976  55.054  59.110  1.00  0.00           H  
ATOM   2293  CA  LEU   147      65.500  56.427  60.605  1.00  0.00           C  
ATOM   2294  HA  LEU   147      64.844  57.298  60.595  1.00  0.00           H  
ATOM   2295  CB  LEU   147      64.804  55.249  61.416  1.00  0.00           C  
ATOM   2296  HB2 LEU   147      65.312  54.293  61.286  1.00  0.00           H  
ATOM   2297  HB3 LEU   147      64.862  55.484  62.478  1.00  0.00           H  
ATOM   2298  CG  LEU   147      63.247  55.075  61.156  1.00  0.00           C  
ATOM   2299  HG  LEU   147      63.145  55.103  60.071  1.00  0.00           H  
ATOM   2300  CD1 LEU   147      62.740  53.756  61.622  1.00  0.00           C  
ATOM   2301 HD11 LEU   147      62.841  53.602  62.696  1.00  0.00           H  
ATOM   2302 HD12 LEU   147      61.780  53.574  61.139  1.00  0.00           H  
ATOM   2303 HD13 LEU   147      63.479  53.053  61.239  1.00  0.00           H  
ATOM   2304  CD2 LEU   147      62.494  56.303  61.784  1.00  0.00           C  
ATOM   2305 HD21 LEU   147      61.464  56.232  61.435  1.00  0.00           H  
ATOM   2306 HD22 LEU   147      62.479  56.249  62.873  1.00  0.00           H  
ATOM   2307 HD23 LEU   147      62.934  57.249  61.468  1.00  0.00           H  
ATOM   2308  C   LEU   147      66.795  56.653  61.369  1.00  0.00           C  
ATOM   2309  O   LEU   147      66.837  57.487  62.328  1.00  0.00           O  
ATOM   2310  N   THR   148      67.871  55.970  61.006  1.00  0.00           N  
ATOM   2311  H   THR   148      67.755  55.302  60.257  1.00  0.00           H  
ATOM   2312  CA  THR   148      69.213  56.359  61.471  1.00  0.00           C  
ATOM   2313  HA  THR   148      69.210  56.432  62.558  1.00  0.00           H  
ATOM   2314  CB  THR   148      70.236  55.272  60.972  1.00  0.00           C  
ATOM   2315  HB  THR   148      70.104  55.148  59.897  1.00  0.00           H  
ATOM   2316  CG2 THR   148      71.627  55.795  61.309  1.00  0.00           C  
ATOM   2317 HG21 THR   148      71.569  56.125  62.346  1.00  0.00           H  
ATOM   2318 HG22 THR   148      72.399  55.039  61.164  1.00  0.00           H  
ATOM   2319 HG23 THR   148      71.845  56.699  60.740  1.00  0.00           H  
ATOM   2320  OG1 THR   148      70.021  54.061  61.593  1.00  0.00           O  
ATOM   2321  HG1 THR   148      69.303  53.766  61.028  1.00  0.00           H  
ATOM   2322  C   THR   148      69.431  57.808  60.918  1.00  0.00           C  
ATOM   2323  O   THR   148      69.856  58.703  61.603  1.00  0.00           O  
ATOM   2324  N   ASP   149      69.007  58.091  59.687  1.00  0.00           N  
ATOM   2325  H   ASP   149      69.052  57.219  59.178  1.00  0.00           H  
ATOM   2326  CA  ASP   149      69.097  59.358  58.948  1.00  0.00           C  
ATOM   2327  HA  ASP   149      70.091  59.802  58.984  1.00  0.00           H  
ATOM   2328  CB  ASP   149      68.948  59.029  57.405  1.00  0.00           C  
ATOM   2329  HB2 ASP   149      68.171  58.283  57.234  1.00  0.00           H  
ATOM   2330  HB3 ASP   149      68.703  59.945  56.868  1.00  0.00           H  
ATOM   2331  CG  ASP   149      70.139  58.379  56.698  1.00  0.00           C  
ATOM   2332  OD1 ASP   149      70.097  58.278  55.446  1.00  0.00           O  
ATOM   2333  OD2 ASP   149      71.177  58.040  57.247  1.00  0.00           O  
ATOM   2334  C   ASP   149      68.082  60.450  59.314  1.00  0.00           C  
ATOM   2335  O   ASP   149      68.232  61.587  58.955  1.00  0.00           O  
ATOM   2336  N   ASN   150      67.105  60.037  60.115  1.00  0.00           N  
ATOM   2337  H   ASN   150      66.863  59.061  60.215  1.00  0.00           H  
ATOM   2338  CA  ASN   150      66.229  60.959  60.826  1.00  0.00           C  
ATOM   2339  HA  ASN   150      66.085  61.793  60.139  1.00  0.00           H  
ATOM   2340  CB  ASN   150      64.930  60.150  61.028  1.00  0.00           C  
ATOM   2341  HB2 ASN   150      64.545  59.638  60.147  1.00  0.00           H  
ATOM   2342  HB3 ASN   150      65.094  59.435  61.834  1.00  0.00           H  
ATOM   2343  CG  ASN   150      63.750  60.964  61.592  1.00  0.00           C  
ATOM   2344  OD1 ASN   150      63.485  62.079  61.239  1.00  0.00           O  
ATOM   2345  ND2 ASN   150      63.027  60.376  62.465  1.00  0.00           N  
ATOM   2346 HD21 ASN   150      62.279  60.906  62.888  1.00  0.00           H  
ATOM   2347 HD22 ASN   150      63.220  59.435  62.775  1.00  0.00           H  
ATOM   2348  C   ASN   150      66.811  61.524  62.166  1.00  0.00           C  
ATOM   2349  O   ASN   150      66.345  62.497  62.791  1.00  0.00           O  
ATOM   2350  N   GLY   151      67.979  60.936  62.578  1.00  0.00           N  
ATOM   2351  H   GLY   151      68.284  60.089  62.119  1.00  0.00           H  
ATOM   2352  CA  GLY   151      68.736  61.213  63.738  1.00  0.00           C  
ATOM   2353  HA2 GLY   151      69.665  60.644  63.748  1.00  0.00           H  
ATOM   2354  HA3 GLY   151      69.042  62.248  63.586  1.00  0.00           H  
ATOM   2355  C   GLY   151      68.054  61.100  65.113  1.00  0.00           C  
ATOM   2356  O   GLY   151      68.617  61.701  66.012  1.00  0.00           O  
ATOM   2357  N   THR   152      67.047  60.320  65.342  1.00  0.00           N  
ATOM   2358  H   THR   152      66.507  59.998  64.552  1.00  0.00           H  
ATOM   2359  CA  THR   152      66.627  60.028  66.713  1.00  0.00           C  
ATOM   2360  HA  THR   152      67.429  60.271  67.410  1.00  0.00           H  
ATOM   2361  CB  THR   152      65.446  60.947  67.188  1.00  0.00           C  
ATOM   2362  HB  THR   152      65.809  61.961  67.017  1.00  0.00           H  
ATOM   2363  CG2 THR   152      64.140  60.829  66.428  1.00  0.00           C  
ATOM   2364 HG21 THR   152      63.511  61.608  66.859  1.00  0.00           H  
ATOM   2365 HG22 THR   152      64.215  61.122  65.381  1.00  0.00           H  
ATOM   2366 HG23 THR   152      63.734  59.822  66.523  1.00  0.00           H  
ATOM   2367  OG1 THR   152      65.221  60.783  68.526  1.00  0.00           O  
ATOM   2368  HG1 THR   152      64.340  61.025  68.819  1.00  0.00           H  
ATOM   2369  C   THR   152      66.508  58.500  66.946  1.00  0.00           C  
ATOM   2370  O   THR   152      66.326  57.663  66.033  1.00  0.00           O  
ATOM   2371  N   GLU   153      66.561  58.130  68.236  1.00  0.00           N  
ATOM   2372  H   GLU   153      66.620  58.892  68.897  1.00  0.00           H  
ATOM   2373  CA  GLU   153      66.395  56.763  68.714  1.00  0.00           C  
ATOM   2374  HA  GLU   153      67.175  56.132  68.287  1.00  0.00           H  
ATOM   2375  CB  GLU   153      66.523  56.723  70.295  1.00  0.00           C  
ATOM   2376  HB2 GLU   153      65.769  57.408  70.681  1.00  0.00           H  
ATOM   2377  HB3 GLU   153      66.357  55.731  70.715  1.00  0.00           H  
ATOM   2378  CG  GLU   153      67.864  57.205  70.856  1.00  0.00           C  
ATOM   2379  HG2 GLU   153      67.879  58.294  70.875  1.00  0.00           H  
ATOM   2380  HG3 GLU   153      67.913  56.919  71.907  1.00  0.00           H  
ATOM   2381  CD  GLU   153      69.185  56.660  70.157  1.00  0.00           C  
ATOM   2382  OE1 GLU   153      70.215  57.370  70.053  1.00  0.00           O  
ATOM   2383  OE2 GLU   153      69.256  55.459  69.773  1.00  0.00           O  
ATOM   2384  C   GLU   153      64.949  56.253  68.262  1.00  0.00           C  
ATOM   2385  O   GLU   153      63.976  57.010  68.277  1.00  0.00           O  
ATOM   2386  N   PHE   154      64.688  55.044  67.898  1.00  0.00           N  
ATOM   2387  H   PHE   154      65.447  54.382  67.822  1.00  0.00           H  
ATOM   2388  CA  PHE   154      63.496  54.609  67.066  1.00  0.00           C  
ATOM   2389  HA  PHE   154      62.618  55.230  67.245  1.00  0.00           H  
ATOM   2390  CB  PHE   154      63.780  54.738  65.621  1.00  0.00           C  
ATOM   2391  HB2 PHE   154      62.855  54.579  65.066  1.00  0.00           H  
ATOM   2392  HB3 PHE   154      64.122  55.772  65.602  1.00  0.00           H  
ATOM   2393  CG  PHE   154      64.820  53.877  64.936  1.00  0.00           C  
ATOM   2394  CD1 PHE   154      66.148  54.391  64.696  1.00  0.00           C  
ATOM   2395  HD1 PHE   154      66.475  55.363  65.036  1.00  0.00           H  
ATOM   2396  CE1 PHE   154      67.092  53.662  63.979  1.00  0.00           C  
ATOM   2397  HE1 PHE   154      68.138  53.924  63.917  1.00  0.00           H  
ATOM   2398  CZ  PHE   154      66.662  52.511  63.369  1.00  0.00           C  
ATOM   2399  HZ  PHE   154      67.337  51.949  62.740  1.00  0.00           H  
ATOM   2400  CE2 PHE   154      65.437  51.923  63.645  1.00  0.00           C  
ATOM   2401  HE2 PHE   154      65.341  50.931  63.231  1.00  0.00           H  
ATOM   2402  CD2 PHE   154      64.567  52.541  64.503  1.00  0.00           C  
ATOM   2403  HD2 PHE   154      63.633  52.064  64.760  1.00  0.00           H  
ATOM   2404  C   PHE   154      63.244  53.092  67.450  1.00  0.00           C  
ATOM   2405  O   PHE   154      63.985  52.409  68.131  1.00  0.00           O  
ATOM   2406  N   SER   155      62.075  52.662  66.981  1.00  0.00           N  
ATOM   2407  H   SER   155      61.488  53.182  66.345  1.00  0.00           H  
ATOM   2408  CA  SER   155      61.616  51.239  66.972  1.00  0.00           C  
ATOM   2409  HA  SER   155      62.468  50.622  66.686  1.00  0.00           H  
ATOM   2410  CB  SER   155      61.195  50.792  68.446  1.00  0.00           C  
ATOM   2411  HB2 SER   155      62.107  50.925  69.027  1.00  0.00           H  
ATOM   2412  HB3 SER   155      60.436  51.435  68.893  1.00  0.00           H  
ATOM   2413  OG  SER   155      60.766  49.481  68.438  1.00  0.00           O  
ATOM   2414  HG  SER   155      61.149  48.983  69.164  1.00  0.00           H  
ATOM   2415  C   SER   155      60.595  50.935  65.920  1.00  0.00           C  
ATOM   2416  O   SER   155      59.960  51.887  65.451  1.00  0.00           O  
ATOM   2417  N   VAL   156      60.546  49.665  65.495  1.00  0.00           N  
ATOM   2418  H   VAL   156      61.171  48.973  65.883  1.00  0.00           H  
ATOM   2419  CA  VAL   156      59.827  49.059  64.354  1.00  0.00           C  
ATOM   2420  HA  VAL   156      59.028  49.718  64.015  1.00  0.00           H  
ATOM   2421  CB  VAL   156      60.898  48.901  63.169  1.00  0.00           C  
ATOM   2422  HB  VAL   156      61.700  48.245  63.506  1.00  0.00           H  
ATOM   2423  CG1 VAL   156      60.187  48.519  61.876  1.00  0.00           C  
ATOM   2424 HG11 VAL   156      60.890  48.362  61.057  1.00  0.00           H  
ATOM   2425 HG12 VAL   156      59.626  47.600  62.049  1.00  0.00           H  
ATOM   2426 HG13 VAL   156      59.482  49.311  61.623  1.00  0.00           H  
ATOM   2427  CG2 VAL   156      61.694  50.221  62.852  1.00  0.00           C  
ATOM   2428 HG21 VAL   156      62.638  50.261  63.395  1.00  0.00           H  
ATOM   2429 HG22 VAL   156      62.037  50.145  61.820  1.00  0.00           H  
ATOM   2430 HG23 VAL   156      60.993  51.054  62.896  1.00  0.00           H  
ATOM   2431  C   VAL   156      59.140  47.773  64.819  1.00  0.00           C  
ATOM   2432  O   VAL   156      59.633  46.982  65.569  1.00  0.00           O  
ATOM   2433  N   LYS   157      57.957  47.468  64.270  1.00  0.00           N  
ATOM   2434  H   LYS   157      57.760  48.060  63.476  1.00  0.00           H  
ATOM   2435  CA  LYS   157      57.029  46.356  64.473  1.00  0.00           C  
ATOM   2436  HA  LYS   157      57.631  45.460  64.623  1.00  0.00           H  
ATOM   2437  CB  LYS   157      56.096  46.627  65.621  1.00  0.00           C  
ATOM   2438  HB2 LYS   157      55.704  47.638  65.510  1.00  0.00           H  
ATOM   2439  HB3 LYS   157      55.225  45.978  65.528  1.00  0.00           H  
ATOM   2440  CG  LYS   157      56.742  46.616  67.027  1.00  0.00           C  
ATOM   2441  HG2 LYS   157      57.475  45.815  67.123  1.00  0.00           H  
ATOM   2442  HG3 LYS   157      57.426  47.438  67.236  1.00  0.00           H  
ATOM   2443  CD  LYS   157      55.703  46.440  68.204  1.00  0.00           C  
ATOM   2444  HD2 LYS   157      54.884  47.160  68.177  1.00  0.00           H  
ATOM   2445  HD3 LYS   157      55.313  45.423  68.241  1.00  0.00           H  
ATOM   2446  CE  LYS   157      56.492  46.742  69.490  1.00  0.00           C  
ATOM   2447  HE2 LYS   157      57.222  45.970  69.735  1.00  0.00           H  
ATOM   2448  HE3 LYS   157      56.993  47.707  69.413  1.00  0.00           H  
ATOM   2449  NZ  LYS   157      55.606  46.725  70.618  1.00  0.00           N  
ATOM   2450  HZ1 LYS   157      54.661  47.062  70.495  1.00  0.00           H  
ATOM   2451  HZ2 LYS   157      55.560  45.842  71.106  1.00  0.00           H  
ATOM   2452  HZ3 LYS   157      55.968  47.346  71.328  1.00  0.00           H  
ATOM   2453  C   LYS   157      56.291  45.980  63.228  1.00  0.00           C  
ATOM   2454  O   LYS   157      55.939  46.853  62.429  1.00  0.00           O  
ATOM   2455  N   VAL   158      55.961  44.729  62.972  1.00  0.00           N  
ATOM   2456  H   VAL   158      56.162  44.025  63.668  1.00  0.00           H  
ATOM   2457  CA  VAL   158      55.256  44.292  61.751  1.00  0.00           C  
ATOM   2458  HA  VAL   158      54.859  45.204  61.305  1.00  0.00           H  
ATOM   2459  CB  VAL   158      56.218  43.632  60.682  1.00  0.00           C  
ATOM   2460  HB  VAL   158      55.512  43.368  59.894  1.00  0.00           H  
ATOM   2461  CG1 VAL   158      57.328  44.518  60.119  1.00  0.00           C  
ATOM   2462 HG11 VAL   158      57.997  43.882  59.539  1.00  0.00           H  
ATOM   2463 HG12 VAL   158      56.967  45.391  59.575  1.00  0.00           H  
ATOM   2464 HG13 VAL   158      58.023  45.016  60.794  1.00  0.00           H  
ATOM   2465  CG2 VAL   158      56.794  42.284  61.191  1.00  0.00           C  
ATOM   2466 HG21 VAL   158      56.049  41.685  61.715  1.00  0.00           H  
ATOM   2467 HG22 VAL   158      57.301  41.764  60.378  1.00  0.00           H  
ATOM   2468 HG23 VAL   158      57.516  42.486  61.982  1.00  0.00           H  
ATOM   2469  C   VAL   158      54.044  43.459  62.118  1.00  0.00           C  
ATOM   2470  O   VAL   158      53.975  42.934  63.205  1.00  0.00           O  
ATOM   2471  N   SER   159      53.118  43.272  61.154  1.00  0.00           N  
ATOM   2472  H   SER   159      53.339  43.767  60.302  1.00  0.00           H  
ATOM   2473  CA  SER   159      51.947  42.378  61.228  1.00  0.00           C  
ATOM   2474  HA  SER   159      52.207  41.451  61.740  1.00  0.00           H  
ATOM   2475  CB  SER   159      50.744  43.211  61.701  1.00  0.00           C  
ATOM   2476  HB2 SER   159      51.049  43.746  62.601  1.00  0.00           H  
ATOM   2477  HB3 SER   159      50.408  43.947  60.971  1.00  0.00           H  
ATOM   2478  OG  SER   159      49.640  42.380  62.082  1.00  0.00           O  
ATOM   2479  HG  SER   159      48.813  42.824  61.882  1.00  0.00           H  
ATOM   2480  C   SER   159      51.699  41.968  59.765  1.00  0.00           C  
ATOM   2481  O   SER   159      52.191  42.593  58.787  1.00  0.00           O  
ATOM   2482  N   LEU   160      50.980  40.890  59.630  1.00  0.00           N  
ATOM   2483  H   LEU   160      50.628  40.457  60.472  1.00  0.00           H  
ATOM   2484  CA  LEU   160      50.668  40.222  58.391  1.00  0.00           C  
ATOM   2485  HA  LEU   160      50.396  41.036  57.719  1.00  0.00           H  
ATOM   2486  CB  LEU   160      52.019  39.380  57.973  1.00  0.00           C  
ATOM   2487  HB2 LEU   160      52.914  40.001  57.950  1.00  0.00           H  
ATOM   2488  HB3 LEU   160      52.236  38.726  58.818  1.00  0.00           H  
ATOM   2489  CG  LEU   160      51.845  38.584  56.703  1.00  0.00           C  
ATOM   2490  HG  LEU   160      51.045  37.882  56.936  1.00  0.00           H  
ATOM   2491  CD1 LEU   160      51.109  39.343  55.570  1.00  0.00           C  
ATOM   2492 HD11 LEU   160      51.441  40.379  55.502  1.00  0.00           H  
ATOM   2493 HD12 LEU   160      51.281  38.826  54.626  1.00  0.00           H  
ATOM   2494 HD13 LEU   160      50.020  39.344  55.602  1.00  0.00           H  
ATOM   2495  CD2 LEU   160      53.232  38.050  56.300  1.00  0.00           C  
ATOM   2496 HD21 LEU   160      53.130  37.415  55.421  1.00  0.00           H  
ATOM   2497 HD22 LEU   160      53.894  38.893  56.098  1.00  0.00           H  
ATOM   2498 HD23 LEU   160      53.653  37.606  57.202  1.00  0.00           H  
ATOM   2499  C   LEU   160      49.409  39.303  58.615  1.00  0.00           C  
ATOM   2500  O   LEU   160      49.435  38.335  59.434  1.00  0.00           O  
ATOM   2501  N   LEU   161      48.347  39.598  57.836  1.00  0.00           N  
ATOM   2502  H   LEU   161      48.368  40.305  57.115  1.00  0.00           H  
ATOM   2503  CA  LEU   161      47.090  39.041  58.005  1.00  0.00           C  
ATOM   2504  HA  LEU   161      47.210  38.091  58.526  1.00  0.00           H  
ATOM   2505  CB  LEU   161      46.098  39.978  58.713  1.00  0.00           C  
ATOM   2506  HB2 LEU   161      45.988  40.831  58.043  1.00  0.00           H  
ATOM   2507  HB3 LEU   161      45.167  39.430  58.853  1.00  0.00           H  
ATOM   2508  CG  LEU   161      46.535  40.506  60.097  1.00  0.00           C  
ATOM   2509  HG  LEU   161      47.562  40.852  59.980  1.00  0.00           H  
ATOM   2510  CD1 LEU   161      45.559  41.623  60.428  1.00  0.00           C  
ATOM   2511 HD11 LEU   161      45.914  41.972  61.398  1.00  0.00           H  
ATOM   2512 HD12 LEU   161      45.499  42.460  59.733  1.00  0.00           H  
ATOM   2513 HD13 LEU   161      44.568  41.187  60.560  1.00  0.00           H  
ATOM   2514  CD2 LEU   161      46.532  39.547  61.232  1.00  0.00           C  
ATOM   2515 HD21 LEU   161      46.938  40.028  62.122  1.00  0.00           H  
ATOM   2516 HD22 LEU   161      45.511  39.200  61.394  1.00  0.00           H  
ATOM   2517 HD23 LEU   161      47.293  38.785  61.068  1.00  0.00           H  
ATOM   2518  C   LEU   161      46.418  38.606  56.631  1.00  0.00           C  
ATOM   2519  O   LEU   161      46.598  39.337  55.661  1.00  0.00           O  
ATOM   2520  N   GLU   162      45.588  37.590  56.566  1.00  0.00           N  
ATOM   2521  H   GLU   162      45.493  37.044  57.411  1.00  0.00           H  
ATOM   2522  CA  GLU   162      45.031  37.038  55.353  1.00  0.00           C  
ATOM   2523  HA  GLU   162      45.409  37.694  54.569  1.00  0.00           H  
ATOM   2524  CB  GLU   162      45.487  35.555  54.993  1.00  0.00           C  
ATOM   2525  HB2 GLU   162      46.545  35.407  55.208  1.00  0.00           H  
ATOM   2526  HB3 GLU   162      44.889  34.878  55.603  1.00  0.00           H  
ATOM   2527  CG  GLU   162      45.193  35.291  53.512  1.00  0.00           C  
ATOM   2528  HG2 GLU   162      44.610  34.374  53.431  1.00  0.00           H  
ATOM   2529  HG3 GLU   162      44.594  36.102  53.097  1.00  0.00           H  
ATOM   2530  CD  GLU   162      46.345  35.006  52.590  1.00  0.00           C  
ATOM   2531  OE1 GLU   162      46.295  34.282  51.563  1.00  0.00           O  
ATOM   2532  OE2 GLU   162      47.456  35.419  52.918  1.00  0.00           O  
ATOM   2533  C   GLU   162      43.453  37.121  55.399  1.00  0.00           C  
ATOM   2534  O   GLU   162      42.951  36.605  56.436  1.00  0.00           O  
ATOM   2535  N   ILE   163      42.742  37.682  54.408  1.00  0.00           N  
ATOM   2536  H   ILE   163      43.244  38.186  53.692  1.00  0.00           H  
ATOM   2537  CA  ILE   163      41.298  37.790  54.378  1.00  0.00           C  
ATOM   2538  HA  ILE   163      40.847  37.454  55.311  1.00  0.00           H  
ATOM   2539  CB  ILE   163      40.693  39.170  54.064  1.00  0.00           C  
ATOM   2540  HB  ILE   163      40.800  39.426  53.010  1.00  0.00           H  
ATOM   2541  CG2 ILE   163      39.210  39.240  54.451  1.00  0.00           C  
ATOM   2542 HG21 ILE   163      38.594  38.452  54.019  1.00  0.00           H  
ATOM   2543 HG22 ILE   163      39.014  39.219  55.523  1.00  0.00           H  
ATOM   2544 HG23 ILE   163      38.814  40.217  54.175  1.00  0.00           H  
ATOM   2545  CG1 ILE   163      41.581  40.204  54.872  1.00  0.00           C  
ATOM   2546 HG12 ILE   163      41.389  40.004  55.926  1.00  0.00           H  
ATOM   2547 HG13 ILE   163      42.656  40.097  54.721  1.00  0.00           H  
ATOM   2548  CD1 ILE   163      41.179  41.626  54.610  1.00  0.00           C  
ATOM   2549 HD11 ILE   163      41.835  42.309  55.150  1.00  0.00           H  
ATOM   2550 HD12 ILE   163      41.339  41.814  53.549  1.00  0.00           H  
ATOM   2551 HD13 ILE   163      40.217  41.759  55.106  1.00  0.00           H  
ATOM   2552  C   ILE   163      40.741  36.841  53.295  1.00  0.00           C  
ATOM   2553  O   ILE   163      41.107  36.910  52.141  1.00  0.00           O  
ATOM   2554  N   TYR   164      39.823  36.003  53.659  1.00  0.00           N  
ATOM   2555  H   TYR   164      39.483  35.982  54.610  1.00  0.00           H  
ATOM   2556  CA  TYR   164      39.118  35.035  52.776  1.00  0.00           C  
ATOM   2557  HA  TYR   164      39.030  35.411  51.756  1.00  0.00           H  
ATOM   2558  CB  TYR   164      39.923  33.699  52.672  1.00  0.00           C  
ATOM   2559  HB2 TYR   164      40.959  33.911  52.408  1.00  0.00           H  
ATOM   2560  HB3 TYR   164      39.992  33.317  53.691  1.00  0.00           H  
ATOM   2561  CG  TYR   164      39.240  32.594  51.790  1.00  0.00           C  
ATOM   2562  CD1 TYR   164      39.101  31.334  52.157  1.00  0.00           C  
ATOM   2563  HD1 TYR   164      39.455  30.971  53.110  1.00  0.00           H  
ATOM   2564  CE1 TYR   164      38.561  30.361  51.309  1.00  0.00           C  
ATOM   2565  HE1 TYR   164      38.412  29.342  51.637  1.00  0.00           H  
ATOM   2566  CZ  TYR   164      38.223  30.625  49.989  1.00  0.00           C  
ATOM   2567  OH  TYR   164      37.820  29.638  49.147  1.00  0.00           O  
ATOM   2568  HH  TYR   164      37.278  29.893  48.397  1.00  0.00           H  
ATOM   2569  CE2 TYR   164      38.266  31.969  49.580  1.00  0.00           C  
ATOM   2570  HE2 TYR   164      37.986  32.260  48.578  1.00  0.00           H  
ATOM   2571  CD2 TYR   164      38.938  32.909  50.473  1.00  0.00           C  
ATOM   2572  HD2 TYR   164      39.050  33.892  50.040  1.00  0.00           H  
ATOM   2573  C   TYR   164      37.733  34.857  53.321  1.00  0.00           C  
ATOM   2574  O   TYR   164      37.441  34.623  54.516  1.00  0.00           O  
ATOM   2575  N   ASN   165      36.774  34.922  52.401  1.00  0.00           N  
ATOM   2576  H   ASN   165      37.101  35.203  51.488  1.00  0.00           H  
ATOM   2577  CA  ASN   165      35.327  34.774  52.670  1.00  0.00           C  
ATOM   2578  HA  ASN   165      34.847  35.287  51.837  1.00  0.00           H  
ATOM   2579  CB  ASN   165      34.940  33.242  52.700  1.00  0.00           C  
ATOM   2580  HB2 ASN   165      35.664  32.708  53.316  1.00  0.00           H  
ATOM   2581  HB3 ASN   165      33.983  33.116  53.205  1.00  0.00           H  
ATOM   2582  CG  ASN   165      34.719  32.633  51.350  1.00  0.00           C  
ATOM   2583  OD1 ASN   165      34.120  33.194  50.432  1.00  0.00           O  
ATOM   2584  ND2 ASN   165      35.181  31.469  51.111  1.00  0.00           N  
ATOM   2585 HD21 ASN   165      35.010  31.057  50.204  1.00  0.00           H  
ATOM   2586 HD22 ASN   165      35.700  30.900  51.764  1.00  0.00           H  
ATOM   2587  C   ASN   165      34.872  35.582  53.931  1.00  0.00           C  
ATOM   2588  O   ASN   165      34.280  35.092  54.870  1.00  0.00           O  
ATOM   2589  N   GLU   166      35.283  36.863  53.995  1.00  0.00           N  
ATOM   2590  H   GLU   166      35.722  37.268  53.181  1.00  0.00           H  
ATOM   2591  CA  GLU   166      35.125  37.825  55.087  1.00  0.00           C  
ATOM   2592  HA  GLU   166      35.719  38.711  54.866  1.00  0.00           H  
ATOM   2593  CB  GLU   166      33.630  38.151  55.429  1.00  0.00           C  
ATOM   2594  HB2 GLU   166      33.050  38.206  54.507  1.00  0.00           H  
ATOM   2595  HB3 GLU   166      33.307  37.370  56.117  1.00  0.00           H  
ATOM   2596  CG  GLU   166      33.450  39.585  56.066  1.00  0.00           C  
ATOM   2597  HG2 GLU   166      32.478  39.527  56.557  1.00  0.00           H  
ATOM   2598  HG3 GLU   166      34.227  39.720  56.819  1.00  0.00           H  
ATOM   2599  CD  GLU   166      33.481  40.806  55.129  1.00  0.00           C  
ATOM   2600  OE1 GLU   166      32.788  41.830  55.437  1.00  0.00           O  
ATOM   2601  OE2 GLU   166      34.197  40.694  54.148  1.00  0.00           O  
ATOM   2602  C   GLU   166      35.889  37.511  56.406  1.00  0.00           C  
ATOM   2603  O   GLU   166      36.160  38.269  57.317  1.00  0.00           O  
ATOM   2604  N   GLU   167      36.339  36.254  56.547  1.00  0.00           N  
ATOM   2605  H   GLU   167      36.085  35.586  55.834  1.00  0.00           H  
ATOM   2606  CA  GLU   167      37.157  35.780  57.764  1.00  0.00           C  
ATOM   2607  HA  GLU   167      36.658  36.273  58.599  1.00  0.00           H  
ATOM   2608  CB  GLU   167      37.089  34.211  57.912  1.00  0.00           C  
ATOM   2609  HB2 GLU   167      36.030  33.955  57.886  1.00  0.00           H  
ATOM   2610  HB3 GLU   167      37.681  33.749  57.121  1.00  0.00           H  
ATOM   2611  CG  GLU   167      37.640  33.792  59.286  1.00  0.00           C  
ATOM   2612  HG2 GLU   167      38.253  32.896  59.185  1.00  0.00           H  
ATOM   2613  HG3 GLU   167      38.340  34.481  59.760  1.00  0.00           H  
ATOM   2614  CD  GLU   167      36.609  33.508  60.447  1.00  0.00           C  
ATOM   2615  OE1 GLU   167      37.067  32.779  61.362  1.00  0.00           O  
ATOM   2616  OE2 GLU   167      35.505  34.143  60.487  1.00  0.00           O  
ATOM   2617  C   GLU   167      38.659  36.240  57.633  1.00  0.00           C  
ATOM   2618  O   GLU   167      39.374  36.001  56.626  1.00  0.00           O  
ATOM   2619  N   LEU   168      39.156  36.904  58.669  1.00  0.00           N  
ATOM   2620  H   LEU   168      38.540  37.032  59.459  1.00  0.00           H  
ATOM   2621  CA  LEU   168      40.573  37.189  58.949  1.00  0.00           C  
ATOM   2622  HA  LEU   168      40.985  37.555  58.009  1.00  0.00           H  
ATOM   2623  CB  LEU   168      40.478  38.318  59.914  1.00  0.00           C  
ATOM   2624  HB2 LEU   168      39.686  39.014  59.636  1.00  0.00           H  
ATOM   2625  HB3 LEU   168      40.301  37.918  60.912  1.00  0.00           H  
ATOM   2626  CG  LEU   168      41.817  39.218  60.045  1.00  0.00           C  
ATOM   2627  HG  LEU   168      42.533  38.647  60.636  1.00  0.00           H  
ATOM   2628  CD1 LEU   168      42.378  39.710  58.731  1.00  0.00           C  
ATOM   2629 HD11 LEU   168      43.094  40.481  59.013  1.00  0.00           H  
ATOM   2630 HD12 LEU   168      42.962  39.003  58.142  1.00  0.00           H  
ATOM   2631 HD13 LEU   168      41.563  40.137  58.145  1.00  0.00           H  
ATOM   2632  CD2 LEU   168      41.326  40.471  60.818  1.00  0.00           C  
ATOM   2633 HD21 LEU   168      42.096  41.193  61.090  1.00  0.00           H  
ATOM   2634 HD22 LEU   168      40.634  41.095  60.254  1.00  0.00           H  
ATOM   2635 HD23 LEU   168      40.722  40.187  61.680  1.00  0.00           H  
ATOM   2636  C   LEU   168      41.405  36.016  59.518  1.00  0.00           C  
ATOM   2637  O   LEU   168      40.936  35.279  60.374  1.00  0.00           O  
ATOM   2638  N   PHE   169      42.634  35.837  59.035  1.00  0.00           N  
ATOM   2639  H   PHE   169      42.907  36.362  58.217  1.00  0.00           H  
ATOM   2640  CA  PHE   169      43.473  34.767  59.583  1.00  0.00           C  
ATOM   2641  HA  PHE   169      43.071  34.550  60.573  1.00  0.00           H  
ATOM   2642  CB  PHE   169      43.332  33.455  58.816  1.00  0.00           C  
ATOM   2643  HB2 PHE   169      42.284  33.156  58.781  1.00  0.00           H  
ATOM   2644  HB3 PHE   169      43.661  33.544  57.780  1.00  0.00           H  
ATOM   2645  CG  PHE   169      44.005  32.135  59.316  1.00  0.00           C  
ATOM   2646  CD1 PHE   169      43.496  31.359  60.368  1.00  0.00           C  
ATOM   2647  HD1 PHE   169      42.639  31.767  60.884  1.00  0.00           H  
ATOM   2648  CE1 PHE   169      44.091  30.204  60.817  1.00  0.00           C  
ATOM   2649  HE1 PHE   169      43.695  29.740  61.708  1.00  0.00           H  
ATOM   2650  CZ  PHE   169      45.274  29.788  60.119  1.00  0.00           C  
ATOM   2651  HZ  PHE   169      45.759  28.873  60.426  1.00  0.00           H  
ATOM   2652  CE2 PHE   169      45.768  30.524  59.012  1.00  0.00           C  
ATOM   2653  HE2 PHE   169      46.648  30.285  58.433  1.00  0.00           H  
ATOM   2654  CD2 PHE   169      45.109  31.717  58.626  1.00  0.00           C  
ATOM   2655  HD2 PHE   169      45.475  32.218  57.742  1.00  0.00           H  
ATOM   2656  C   PHE   169      44.864  35.361  59.873  1.00  0.00           C  
ATOM   2657  O   PHE   169      45.472  35.839  58.922  1.00  0.00           O  
ATOM   2658  N   ASP   170      45.318  35.349  61.090  1.00  0.00           N  
ATOM   2659  H   ASP   170      44.901  34.841  61.857  1.00  0.00           H  
ATOM   2660  CA  ASP   170      46.633  35.841  61.543  1.00  0.00           C  
ATOM   2661  HA  ASP   170      46.854  36.785  61.046  1.00  0.00           H  
ATOM   2662  CB  ASP   170      46.509  36.226  63.018  1.00  0.00           C  
ATOM   2663  HB2 ASP   170      45.744  36.996  63.114  1.00  0.00           H  
ATOM   2664  HB3 ASP   170      46.120  35.435  63.658  1.00  0.00           H  
ATOM   2665  CG  ASP   170      47.886  36.733  63.690  1.00  0.00           C  
ATOM   2666  OD1 ASP   170      48.980  36.595  63.106  1.00  0.00           O  
ATOM   2667  OD2 ASP   170      47.857  37.217  64.847  1.00  0.00           O  
ATOM   2668  C   ASP   170      47.737  34.823  61.280  1.00  0.00           C  
ATOM   2669  O   ASP   170      47.831  33.751  61.819  1.00  0.00           O  
ATOM   2670  N   LEU   171      48.642  35.154  60.330  1.00  0.00           N  
ATOM   2671  H   LEU   171      48.582  36.066  59.902  1.00  0.00           H  
ATOM   2672  CA  LEU   171      49.776  34.385  59.879  1.00  0.00           C  
ATOM   2673  HA  LEU   171      49.336  33.393  59.770  1.00  0.00           H  
ATOM   2674  CB  LEU   171      50.145  34.774  58.444  1.00  0.00           C  
ATOM   2675  HB2 LEU   171      50.480  35.806  58.346  1.00  0.00           H  
ATOM   2676  HB3 LEU   171      50.863  34.047  58.063  1.00  0.00           H  
ATOM   2677  CG  LEU   171      48.914  34.675  57.463  1.00  0.00           C  
ATOM   2678  HG  LEU   171      48.201  35.451  57.740  1.00  0.00           H  
ATOM   2679  CD1 LEU   171      49.401  34.873  56.015  1.00  0.00           C  
ATOM   2680 HD11 LEU   171      49.761  35.897  55.909  1.00  0.00           H  
ATOM   2681 HD12 LEU   171      50.068  34.059  55.732  1.00  0.00           H  
ATOM   2682 HD13 LEU   171      48.499  34.805  55.408  1.00  0.00           H  
ATOM   2683  CD2 LEU   171      48.239  33.330  57.618  1.00  0.00           C  
ATOM   2684 HD21 LEU   171      47.681  33.346  58.554  1.00  0.00           H  
ATOM   2685 HD22 LEU   171      47.450  33.316  56.866  1.00  0.00           H  
ATOM   2686 HD23 LEU   171      49.033  32.586  57.559  1.00  0.00           H  
ATOM   2687  C   LEU   171      51.044  34.362  60.749  1.00  0.00           C  
ATOM   2688  O   LEU   171      51.941  33.540  60.446  1.00  0.00           O  
ATOM   2689  N   LEU   172      51.221  35.217  61.763  1.00  0.00           N  
ATOM   2690  H   LEU   172      50.548  35.956  61.911  1.00  0.00           H  
ATOM   2691  CA  LEU   172      52.459  35.273  62.586  1.00  0.00           C  
ATOM   2692  HA  LEU   172      53.256  34.673  62.146  1.00  0.00           H  
ATOM   2693  CB  LEU   172      52.858  36.729  62.572  1.00  0.00           C  
ATOM   2694  HB2 LEU   172      51.987  37.182  63.045  1.00  0.00           H  
ATOM   2695  HB3 LEU   172      53.728  36.795  63.224  1.00  0.00           H  
ATOM   2696  CG  LEU   172      52.991  37.474  61.256  1.00  0.00           C  
ATOM   2697  HG  LEU   172      52.047  37.343  60.727  1.00  0.00           H  
ATOM   2698  CD1 LEU   172      53.418  38.899  61.495  1.00  0.00           C  
ATOM   2699 HD11 LEU   172      52.637  39.366  62.095  1.00  0.00           H  
ATOM   2700 HD12 LEU   172      54.383  38.937  62.001  1.00  0.00           H  
ATOM   2701 HD13 LEU   172      53.581  39.435  60.560  1.00  0.00           H  
ATOM   2702  CD2 LEU   172      54.182  36.720  60.498  1.00  0.00           C  
ATOM   2703 HD21 LEU   172      54.992  36.649  61.225  1.00  0.00           H  
ATOM   2704 HD22 LEU   172      53.725  35.794  60.151  1.00  0.00           H  
ATOM   2705 HD23 LEU   172      54.574  37.153  59.578  1.00  0.00           H  
ATOM   2706  C   LEU   172      52.175  34.658  63.910  1.00  0.00           C  
ATOM   2707  O   LEU   172      53.142  34.280  64.589  1.00  0.00           O  
ATOM   2708  N   ASN   173      50.928  34.611  64.342  1.00  0.00           N  
ATOM   2709  H   ASN   173      50.220  35.093  63.807  1.00  0.00           H  
ATOM   2710  CA  ASN   173      50.368  33.712  65.356  1.00  0.00           C  
ATOM   2711  HA  ASN   173      50.815  34.071  66.283  1.00  0.00           H  
ATOM   2712  CB  ASN   173      48.838  33.984  65.469  1.00  0.00           C  
ATOM   2713  HB2 ASN   173      48.682  34.881  66.067  1.00  0.00           H  
ATOM   2714  HB3 ASN   173      48.406  33.998  64.468  1.00  0.00           H  
ATOM   2715  CG  ASN   173      48.102  32.891  66.205  1.00  0.00           C  
ATOM   2716  OD1 ASN   173      47.650  31.921  65.566  1.00  0.00           O  
ATOM   2717  ND2 ASN   173      47.829  33.150  67.472  1.00  0.00           N  
ATOM   2718 HD21 ASN   173      47.304  32.483  68.019  1.00  0.00           H  
ATOM   2719 HD22 ASN   173      48.100  34.043  67.858  1.00  0.00           H  
ATOM   2720  C   ASN   173      50.703  32.294  65.008  1.00  0.00           C  
ATOM   2721  O   ASN   173      50.322  31.795  63.939  1.00  0.00           O  
ATOM   2722  N   PRO   174      51.454  31.524  65.885  1.00  0.00           N  
ATOM   2723  CD  PRO   174      51.986  31.973  67.145  1.00  0.00           C  
ATOM   2724  HD2 PRO   174      51.167  32.154  67.841  1.00  0.00           H  
ATOM   2725  HD3 PRO   174      52.399  32.974  67.026  1.00  0.00           H  
ATOM   2726  CG  PRO   174      52.932  30.836  67.674  1.00  0.00           C  
ATOM   2727  HG2 PRO   174      52.443  30.408  68.549  1.00  0.00           H  
ATOM   2728  HG3 PRO   174      53.923  31.231  67.898  1.00  0.00           H  
ATOM   2729  CB  PRO   174      53.018  29.834  66.517  1.00  0.00           C  
ATOM   2730  HB2 PRO   174      53.004  28.828  66.936  1.00  0.00           H  
ATOM   2731  HB3 PRO   174      53.946  30.135  66.032  1.00  0.00           H  
ATOM   2732  CA  PRO   174      51.825  30.107  65.562  1.00  0.00           C  
ATOM   2733  HA  PRO   174      52.060  29.971  64.506  1.00  0.00           H  
ATOM   2734  C   PRO   174      50.618  29.105  65.946  1.00  0.00           C  
ATOM   2735  O   PRO   174      50.646  28.019  65.415  1.00  0.00           O  
ATOM   2736  N   SER   175      49.730  29.492  66.841  1.00  0.00           N  
ATOM   2737  H   SER   175      49.590  30.469  67.059  1.00  0.00           H  
ATOM   2738  CA  SER   175      48.659  28.605  67.401  1.00  0.00           C  
ATOM   2739  HA  SER   175      48.412  27.870  66.635  1.00  0.00           H  
ATOM   2740  CB  SER   175      49.300  27.782  68.557  1.00  0.00           C  
ATOM   2741  HB2 SER   175      50.099  27.147  68.176  1.00  0.00           H  
ATOM   2742  HB3 SER   175      49.783  28.458  69.263  1.00  0.00           H  
ATOM   2743  OG  SER   175      48.462  26.830  69.185  1.00  0.00           O  
ATOM   2744  HG  SER   175      49.046  26.176  69.575  1.00  0.00           H  
ATOM   2745  C   SER   175      47.474  29.323  67.948  1.00  0.00           C  
ATOM   2746  O   SER   175      47.535  30.278  68.699  1.00  0.00           O  
ATOM   2747  N   SER   176      46.318  28.709  67.724  1.00  0.00           N  
ATOM   2748  H   SER   176      46.329  27.848  67.195  1.00  0.00           H  
ATOM   2749  CA  SER   176      44.992  28.863  68.424  1.00  0.00           C  
ATOM   2750  HA  SER   176      44.615  29.840  68.123  1.00  0.00           H  
ATOM   2751  CB  SER   176      44.000  27.786  68.091  1.00  0.00           C  
ATOM   2752  HB2 SER   176      44.206  26.830  68.572  1.00  0.00           H  
ATOM   2753  HB3 SER   176      43.031  28.125  68.458  1.00  0.00           H  
ATOM   2754  OG  SER   176      43.984  27.739  66.683  1.00  0.00           O  
ATOM   2755  HG  SER   176      43.731  28.585  66.308  1.00  0.00           H  
ATOM   2756  C   SER   176      45.160  28.851  69.937  1.00  0.00           C  
ATOM   2757  O   SER   176      44.377  29.522  70.649  1.00  0.00           O  
ATOM   2758  N   ASP   177      46.240  28.258  70.516  1.00  0.00           N  
ATOM   2759  H   ASP   177      46.865  27.692  69.960  1.00  0.00           H  
ATOM   2760  CA  ASP   177      46.569  28.419  71.914  1.00  0.00           C  
ATOM   2761  HA  ASP   177      45.687  28.319  72.547  1.00  0.00           H  
ATOM   2762  CB  ASP   177      47.278  27.232  72.509  1.00  0.00           C  
ATOM   2763  HB2 ASP   177      48.284  27.117  72.106  1.00  0.00           H  
ATOM   2764  HB3 ASP   177      47.464  27.402  73.569  1.00  0.00           H  
ATOM   2765  CG  ASP   177      46.570  25.879  72.323  1.00  0.00           C  
ATOM   2766  OD1 ASP   177      47.252  24.843  72.472  1.00  0.00           O  
ATOM   2767  OD2 ASP   177      45.320  25.884  72.140  1.00  0.00           O  
ATOM   2768  C   ASP   177      47.199  29.719  72.365  1.00  0.00           C  
ATOM   2769  O   ASP   177      47.215  29.980  73.597  1.00  0.00           O  
ATOM   2770  N   VAL   178      47.650  30.564  71.438  1.00  0.00           N  
ATOM   2771  H   VAL   178      47.643  30.305  70.462  1.00  0.00           H  
ATOM   2772  CA  VAL   178      48.176  31.885  71.806  1.00  0.00           C  
ATOM   2773  HA  VAL   178      48.441  31.946  72.862  1.00  0.00           H  
ATOM   2774  CB  VAL   178      49.403  32.382  70.946  1.00  0.00           C  
ATOM   2775  HB  VAL   178      49.042  32.396  69.917  1.00  0.00           H  
ATOM   2776  CG1 VAL   178      49.930  33.740  71.355  1.00  0.00           C  
ATOM   2777 HG11 VAL   178      50.760  34.025  70.707  1.00  0.00           H  
ATOM   2778 HG12 VAL   178      49.126  34.464  71.224  1.00  0.00           H  
ATOM   2779 HG13 VAL   178      50.229  33.631  72.397  1.00  0.00           H  
ATOM   2780  CG2 VAL   178      50.477  31.281  71.003  1.00  0.00           C  
ATOM   2781 HG21 VAL   178      50.202  30.300  70.616  1.00  0.00           H  
ATOM   2782 HG22 VAL   178      51.418  31.625  70.572  1.00  0.00           H  
ATOM   2783 HG23 VAL   178      50.799  31.165  72.038  1.00  0.00           H  
ATOM   2784  C   VAL   178      47.015  32.958  71.749  1.00  0.00           C  
ATOM   2785  O   VAL   178      46.860  33.860  72.624  1.00  0.00           O  
ATOM   2786  N   SER   179      46.230  32.902  70.622  1.00  0.00           N  
ATOM   2787  H   SER   179      46.521  32.201  69.954  1.00  0.00           H  
ATOM   2788  CA  SER   179      45.114  33.811  70.291  1.00  0.00           C  
ATOM   2789  HA  SER   179      44.506  33.902  71.192  1.00  0.00           H  
ATOM   2790  CB  SER   179      45.629  35.145  69.741  1.00  0.00           C  
ATOM   2791  HB2 SER   179      46.244  35.618  70.506  1.00  0.00           H  
ATOM   2792  HB3 SER   179      46.119  35.029  68.774  1.00  0.00           H  
ATOM   2793  OG  SER   179      44.650  36.160  69.606  1.00  0.00           O  
ATOM   2794  HG  SER   179      45.008  36.907  69.121  1.00  0.00           H  
ATOM   2795  C   SER   179      44.277  33.161  69.203  1.00  0.00           C  
ATOM   2796  O   SER   179      44.792  32.654  68.176  1.00  0.00           O  
ATOM   2797  N   GLU   180      42.977  33.131  69.504  1.00  0.00           N  
ATOM   2798  H   GLU   180      42.533  33.536  70.316  1.00  0.00           H  
ATOM   2799  CA  GLU   180      42.069  32.122  68.858  1.00  0.00           C  
ATOM   2800  HA  GLU   180      42.598  31.168  68.853  1.00  0.00           H  
ATOM   2801  CB  GLU   180      40.798  31.919  69.736  1.00  0.00           C  
ATOM   2802  HB2 GLU   180      40.515  32.827  70.268  1.00  0.00           H  
ATOM   2803  HB3 GLU   180      39.994  31.564  69.090  1.00  0.00           H  
ATOM   2804  CG  GLU   180      41.102  30.803  70.837  1.00  0.00           C  
ATOM   2805  HG2 GLU   180      42.144  30.972  71.107  1.00  0.00           H  
ATOM   2806  HG3 GLU   180      40.506  31.047  71.717  1.00  0.00           H  
ATOM   2807  CD  GLU   180      40.795  29.403  70.325  1.00  0.00           C  
ATOM   2808  OE1 GLU   180      40.402  28.672  71.228  1.00  0.00           O  
ATOM   2809  OE2 GLU   180      40.996  29.127  69.155  1.00  0.00           O  
ATOM   2810  C   GLU   180      41.622  32.621  67.474  1.00  0.00           C  
ATOM   2811  O   GLU   180      41.612  31.851  66.481  1.00  0.00           O  
ATOM   2812  N   ARG   181      41.107  33.847  67.430  1.00  0.00           N  
ATOM   2813  H   ARG   181      41.310  34.427  68.232  1.00  0.00           H  
ATOM   2814  CA  ARG   181      40.556  34.722  66.361  1.00  0.00           C  
ATOM   2815  HA  ARG   181      41.135  34.613  65.443  1.00  0.00           H  
ATOM   2816  CB  ARG   181      39.065  34.349  66.136  1.00  0.00           C  
ATOM   2817  HB2 ARG   181      38.499  34.328  67.067  1.00  0.00           H  
ATOM   2818  HB3 ARG   181      38.681  35.174  65.536  1.00  0.00           H  
ATOM   2819  CG  ARG   181      38.774  32.969  65.463  1.00  0.00           C  
ATOM   2820  HG2 ARG   181      39.275  32.885  64.498  1.00  0.00           H  
ATOM   2821  HG3 ARG   181      39.144  32.236  66.181  1.00  0.00           H  
ATOM   2822  CD  ARG   181      37.294  32.755  65.307  1.00  0.00           C  
ATOM   2823  HD2 ARG   181      37.167  31.702  65.057  1.00  0.00           H  
ATOM   2824  HD3 ARG   181      36.791  32.966  66.251  1.00  0.00           H  
ATOM   2825  NE  ARG   181      36.806  33.569  64.188  1.00  0.00           N  
ATOM   2826  HE  ARG   181      37.055  33.331  63.239  1.00  0.00           H  
ATOM   2827  CZ  ARG   181      35.591  34.182  64.098  1.00  0.00           C  
ATOM   2828  NH1 ARG   181      34.824  34.389  65.173  1.00  0.00           N  
ATOM   2829 HH11 ARG   181      35.127  34.100  66.092  1.00  0.00           H  
ATOM   2830 HH12 ARG   181      33.847  34.630  65.085  1.00  0.00           H  
ATOM   2831  NH2 ARG   181      34.901  34.425  63.088  1.00  0.00           N  
ATOM   2832 HH21 ARG   181      35.352  34.241  62.204  1.00  0.00           H  
ATOM   2833 HH22 ARG   181      33.931  34.708  63.090  1.00  0.00           H  
ATOM   2834  C   ARG   181      40.772  36.113  66.820  1.00  0.00           C  
ATOM   2835  O   ARG   181      40.756  36.428  67.966  1.00  0.00           O  
ATOM   2836  N   LEU   182      40.845  37.075  65.853  1.00  0.00           N  
ATOM   2837  H   LEU   182      40.764  36.778  64.891  1.00  0.00           H  
ATOM   2838  CA  LEU   182      40.888  38.510  66.171  1.00  0.00           C  
ATOM   2839  HA  LEU   182      41.413  38.688  67.109  1.00  0.00           H  
ATOM   2840  CB  LEU   182      41.635  39.278  65.038  1.00  0.00           C  
ATOM   2841  HB2 LEU   182      41.098  39.077  64.111  1.00  0.00           H  
ATOM   2842  HB3 LEU   182      41.540  40.332  65.300  1.00  0.00           H  
ATOM   2843  CG  LEU   182      43.144  38.833  64.796  1.00  0.00           C  
ATOM   2844  HG  LEU   182      43.081  37.799  64.456  1.00  0.00           H  
ATOM   2845  CD1 LEU   182      43.825  39.770  63.795  1.00  0.00           C  
ATOM   2846 HD11 LEU   182      43.620  40.780  64.150  1.00  0.00           H  
ATOM   2847 HD12 LEU   182      44.900  39.590  63.812  1.00  0.00           H  
ATOM   2848 HD13 LEU   182      43.420  39.698  62.785  1.00  0.00           H  
ATOM   2849  CD2 LEU   182      43.800  38.885  66.169  1.00  0.00           C  
ATOM   2850 HD21 LEU   182      43.495  39.866  66.533  1.00  0.00           H  
ATOM   2851 HD22 LEU   182      43.510  38.149  66.919  1.00  0.00           H  
ATOM   2852 HD23 LEU   182      44.887  38.936  66.103  1.00  0.00           H  
ATOM   2853  C   LEU   182      39.447  39.007  66.233  1.00  0.00           C  
ATOM   2854  O   LEU   182      38.658  38.717  65.317  1.00  0.00           O  
ATOM   2855  N   GLN   183      39.066  39.652  67.347  1.00  0.00           N  
ATOM   2856  H   GLN   183      39.823  39.889  67.973  1.00  0.00           H  
ATOM   2857  CA  GLN   183      37.772  40.348  67.596  1.00  0.00           C  
ATOM   2858  HA  GLN   183      37.078  39.869  66.905  1.00  0.00           H  
ATOM   2859  CB  GLN   183      37.229  40.310  69.033  1.00  0.00           C  
ATOM   2860  HB2 GLN   183      37.860  40.915  69.684  1.00  0.00           H  
ATOM   2861  HB3 GLN   183      36.253  40.795  69.019  1.00  0.00           H  
ATOM   2862  CG  GLN   183      37.043  38.932  69.568  1.00  0.00           C  
ATOM   2863  HG2 GLN   183      37.963  38.349  69.547  1.00  0.00           H  
ATOM   2864  HG3 GLN   183      36.727  39.051  70.605  1.00  0.00           H  
ATOM   2865  CD  GLN   183      35.999  38.156  68.804  1.00  0.00           C  
ATOM   2866  OE1 GLN   183      35.017  38.573  68.183  1.00  0.00           O  
ATOM   2867  NE2 GLN   183      36.195  36.873  68.841  1.00  0.00           N  
ATOM   2868 HE21 GLN   183      36.868  36.534  69.514  1.00  0.00           H  
ATOM   2869 HE22 GLN   183      35.647  36.204  68.320  1.00  0.00           H  
ATOM   2870  C   GLN   183      37.887  41.859  67.140  1.00  0.00           C  
ATOM   2871  O   GLN   183      38.860  42.522  67.511  1.00  0.00           O  
ATOM   2872  N   MET   184      36.870  42.456  66.524  1.00  0.00           N  
ATOM   2873  H   MET   184      35.985  41.977  66.442  1.00  0.00           H  
ATOM   2874  CA  MET   184      37.045  43.819  65.961  1.00  0.00           C  
ATOM   2875  HA  MET   184      37.883  44.358  66.402  1.00  0.00           H  
ATOM   2876  CB  MET   184      37.059  43.748  64.422  1.00  0.00           C  
ATOM   2877  HB2 MET   184      36.337  43.017  64.059  1.00  0.00           H  
ATOM   2878  HB3 MET   184      36.677  44.703  64.060  1.00  0.00           H  
ATOM   2879  CG  MET   184      38.436  43.383  63.938  1.00  0.00           C  
ATOM   2880  HG2 MET   184      39.017  44.306  63.944  1.00  0.00           H  
ATOM   2881  HG3 MET   184      38.818  42.561  64.544  1.00  0.00           H  
ATOM   2882  SD  MET   184      38.548  42.676  62.306  1.00  0.00           S  
ATOM   2883  CE  MET   184      37.901  40.996  62.766  1.00  0.00           C  
ATOM   2884  HE1 MET   184      38.607  40.642  63.518  1.00  0.00           H  
ATOM   2885  HE2 MET   184      36.955  41.116  63.294  1.00  0.00           H  
ATOM   2886  HE3 MET   184      37.747  40.312  61.932  1.00  0.00           H  
ATOM   2887  C   MET   184      35.723  44.533  66.401  1.00  0.00           C  
ATOM   2888  O   MET   184      34.635  43.946  66.441  1.00  0.00           O  
ATOM   2889  N   PHE   185      35.878  45.798  66.827  1.00  0.00           N  
ATOM   2890  H   PHE   185      36.799  46.209  66.790  1.00  0.00           H  
ATOM   2891  CA  PHE   185      34.764  46.547  67.377  1.00  0.00           C  
ATOM   2892  HA  PHE   185      33.834  46.188  66.936  1.00  0.00           H  
ATOM   2893  CB  PHE   185      34.523  46.370  68.918  1.00  0.00           C  
ATOM   2894  HB2 PHE   185      35.274  46.937  69.467  1.00  0.00           H  
ATOM   2895  HB3 PHE   185      33.550  46.832  69.083  1.00  0.00           H  
ATOM   2896  CG  PHE   185      34.436  44.988  69.476  1.00  0.00           C  
ATOM   2897  CD1 PHE   185      35.577  44.316  69.964  1.00  0.00           C  
ATOM   2898  HD1 PHE   185      36.532  44.821  69.950  1.00  0.00           H  
ATOM   2899  CE1 PHE   185      35.500  43.134  70.694  1.00  0.00           C  
ATOM   2900  HE1 PHE   185      36.309  42.485  70.995  1.00  0.00           H  
ATOM   2901  CZ  PHE   185      34.244  42.573  70.939  1.00  0.00           C  
ATOM   2902  HZ  PHE   185      34.057  41.579  71.318  1.00  0.00           H  
ATOM   2903  CE2 PHE   185      33.068  43.242  70.581  1.00  0.00           C  
ATOM   2904  HE2 PHE   185      32.101  42.886  70.903  1.00  0.00           H  
ATOM   2905  CD2 PHE   185      33.147  44.369  69.767  1.00  0.00           C  
ATOM   2906  HD2 PHE   185      32.260  44.952  69.568  1.00  0.00           H  
ATOM   2907  C   PHE   185      34.754  48.019  66.971  1.00  0.00           C  
ATOM   2908  O   PHE   185      35.798  48.496  66.612  1.00  0.00           O  
ATOM   2909  N   ASP   186      33.677  48.713  67.078  1.00  0.00           N  
ATOM   2910  H   ASP   186      32.923  48.159  67.458  1.00  0.00           H  
ATOM   2911  CA  ASP   186      33.644  50.214  67.041  1.00  0.00           C  
ATOM   2912  HA  ASP   186      34.290  50.586  66.246  1.00  0.00           H  
ATOM   2913  CB  ASP   186      32.235  50.703  66.742  1.00  0.00           C  
ATOM   2914  HB2 ASP   186      31.641  50.330  67.577  1.00  0.00           H  
ATOM   2915  HB3 ASP   186      32.250  51.791  66.687  1.00  0.00           H  
ATOM   2916  CG  ASP   186      31.608  50.082  65.460  1.00  0.00           C  
ATOM   2917  OD1 ASP   186      30.347  50.063  65.483  1.00  0.00           O  
ATOM   2918  OD2 ASP   186      32.381  49.998  64.438  1.00  0.00           O  
ATOM   2919  C   ASP   186      34.164  50.831  68.322  1.00  0.00           C  
ATOM   2920  O   ASP   186      33.819  50.385  69.449  1.00  0.00           O  
ATOM   2921  N   ASP   187      34.758  52.054  68.172  1.00  0.00           N  
ATOM   2922  H   ASP   187      34.927  52.387  67.233  1.00  0.00           H  
ATOM   2923  CA  ASP   187      35.409  52.805  69.247  1.00  0.00           C  
ATOM   2924  HA  ASP   187      35.904  51.992  69.778  1.00  0.00           H  
ATOM   2925  CB  ASP   187      36.498  53.646  68.542  1.00  0.00           C  
ATOM   2926  HB2 ASP   187      37.116  52.955  67.969  1.00  0.00           H  
ATOM   2927  HB3 ASP   187      36.058  54.344  67.830  1.00  0.00           H  
ATOM   2928  CG  ASP   187      37.410  54.425  69.502  1.00  0.00           C  
ATOM   2929  OD1 ASP   187      38.482  54.828  69.115  1.00  0.00           O  
ATOM   2930  OD2 ASP   187      36.984  54.656  70.668  1.00  0.00           O  
ATOM   2931  C   ASP   187      34.461  53.561  70.168  1.00  0.00           C  
ATOM   2932  O   ASP   187      33.655  54.380  69.671  1.00  0.00           O  
ATOM   2933  N   PRO   188      34.441  53.376  71.522  1.00  0.00           N  
ATOM   2934  CD  PRO   188      35.292  52.480  72.352  1.00  0.00           C  
ATOM   2935  HD2 PRO   188      36.352  52.712  72.254  1.00  0.00           H  
ATOM   2936  HD3 PRO   188      35.142  51.429  72.106  1.00  0.00           H  
ATOM   2937  CG  PRO   188      35.094  52.853  73.833  1.00  0.00           C  
ATOM   2938  HG2 PRO   188      35.670  53.661  74.282  1.00  0.00           H  
ATOM   2939  HG3 PRO   188      35.172  51.992  74.497  1.00  0.00           H  
ATOM   2940  CB  PRO   188      33.637  53.335  73.691  1.00  0.00           C  
ATOM   2941  HB2 PRO   188      33.412  53.872  74.612  1.00  0.00           H  
ATOM   2942  HB3 PRO   188      33.060  52.415  73.594  1.00  0.00           H  
ATOM   2943  CA  PRO   188      33.588  54.132  72.368  1.00  0.00           C  
ATOM   2944  HA  PRO   188      32.552  54.088  72.034  1.00  0.00           H  
ATOM   2945  C   PRO   188      34.004  55.631  72.648  1.00  0.00           C  
ATOM   2946  O   PRO   188      33.285  56.205  73.442  1.00  0.00           O  
ATOM   2947  N   ARG   189      35.063  56.073  72.010  1.00  0.00           N  
ATOM   2948  H   ARG   189      35.635  55.456  71.451  1.00  0.00           H  
ATOM   2949  CA  ARG   189      35.578  57.453  72.228  1.00  0.00           C  
ATOM   2950  HA  ARG   189      34.940  58.127  72.800  1.00  0.00           H  
ATOM   2951  CB  ARG   189      36.890  57.389  73.026  1.00  0.00           C  
ATOM   2952  HB2 ARG   189      37.583  56.696  72.550  1.00  0.00           H  
ATOM   2953  HB3 ARG   189      37.370  58.361  72.920  1.00  0.00           H  
ATOM   2954  CG  ARG   189      36.516  56.920  74.453  1.00  0.00           C  
ATOM   2955  HG2 ARG   189      35.769  57.573  74.903  1.00  0.00           H  
ATOM   2956  HG3 ARG   189      36.263  55.860  74.491  1.00  0.00           H  
ATOM   2957  CD  ARG   189      37.760  56.904  75.430  1.00  0.00           C  
ATOM   2958  HD2 ARG   189      37.556  56.383  76.365  1.00  0.00           H  
ATOM   2959  HD3 ARG   189      38.599  56.365  74.991  1.00  0.00           H  
ATOM   2960  NE  ARG   189      38.050  58.311  75.783  1.00  0.00           N  
ATOM   2961  HE  ARG   189      37.252  58.872  76.047  1.00  0.00           H  
ATOM   2962  CZ  ARG   189      39.219  58.925  75.857  1.00  0.00           C  
ATOM   2963  NH1 ARG   189      40.342  58.274  75.563  1.00  0.00           N  
ATOM   2964 HH11 ARG   189      40.309  57.349  75.159  1.00  0.00           H  
ATOM   2965 HH12 ARG   189      41.219  58.716  75.797  1.00  0.00           H  
ATOM   2966  NH2 ARG   189      39.259  60.102  76.389  1.00  0.00           N  
ATOM   2967 HH21 ARG   189      38.417  60.531  76.746  1.00  0.00           H  
ATOM   2968 HH22 ARG   189      40.160  60.497  76.616  1.00  0.00           H  
ATOM   2969  C   ARG   189      35.842  58.237  70.949  1.00  0.00           C  
ATOM   2970  O   ARG   189      36.194  59.386  70.979  1.00  0.00           O  
ATOM   2971  N   ASN   190      35.539  57.668  69.822  1.00  0.00           N  
ATOM   2972  H   ASN   190      34.961  56.840  69.851  1.00  0.00           H  
ATOM   2973  CA  ASN   190      35.824  58.303  68.519  1.00  0.00           C  
ATOM   2974  HA  ASN   190      35.617  59.370  68.591  1.00  0.00           H  
ATOM   2975  CB  ASN   190      37.277  58.067  67.921  1.00  0.00           C  
ATOM   2976  HB2 ASN   190      37.477  57.000  67.826  1.00  0.00           H  
ATOM   2977  HB3 ASN   190      37.343  58.533  66.938  1.00  0.00           H  
ATOM   2978  CG  ASN   190      38.348  58.672  68.720  1.00  0.00           C  
ATOM   2979  OD1 ASN   190      38.573  59.884  68.752  1.00  0.00           O  
ATOM   2980  ND2 ASN   190      39.076  57.826  69.455  1.00  0.00           N  
ATOM   2981 HD21 ASN   190      39.983  58.114  69.793  1.00  0.00           H  
ATOM   2982 HD22 ASN   190      38.907  56.835  69.364  1.00  0.00           H  
ATOM   2983  C   ASN   190      34.815  57.830  67.460  1.00  0.00           C  
ATOM   2984  O   ASN   190      34.623  56.636  67.160  1.00  0.00           O  
ATOM   2985  N   LYS   191      34.300  58.824  66.778  1.00  0.00           N  
ATOM   2986  H   LYS   191      34.520  59.752  67.111  1.00  0.00           H  
ATOM   2987  CA  LYS   191      33.448  58.680  65.629  1.00  0.00           C  
ATOM   2988  HA  LYS   191      32.821  57.829  65.895  1.00  0.00           H  
ATOM   2989  CB  LYS   191      32.624  59.968  65.328  1.00  0.00           C  
ATOM   2990  HB2 LYS   191      33.268  60.742  64.910  1.00  0.00           H  
ATOM   2991  HB3 LYS   191      31.999  59.773  64.456  1.00  0.00           H  
ATOM   2992  CG  LYS   191      31.788  60.532  66.477  1.00  0.00           C  
ATOM   2993  HG2 LYS   191      32.510  60.743  67.266  1.00  0.00           H  
ATOM   2994  HG3 LYS   191      31.225  61.410  66.159  1.00  0.00           H  
ATOM   2995  CD  LYS   191      30.780  59.580  67.125  1.00  0.00           C  
ATOM   2996  HD2 LYS   191      29.986  59.204  66.479  1.00  0.00           H  
ATOM   2997  HD3 LYS   191      31.195  58.647  67.505  1.00  0.00           H  
ATOM   2998  CE  LYS   191      30.191  60.374  68.295  1.00  0.00           C  
ATOM   2999  HE2 LYS   191      30.966  60.811  68.925  1.00  0.00           H  
ATOM   3000  HE3 LYS   191      29.700  61.210  67.797  1.00  0.00           H  
ATOM   3001  NZ  LYS   191      29.310  59.617  69.173  1.00  0.00           N  
ATOM   3002  HZ1 LYS   191      29.671  58.866  69.744  1.00  0.00           H  
ATOM   3003  HZ2 LYS   191      28.866  60.211  69.858  1.00  0.00           H  
ATOM   3004  HZ3 LYS   191      28.561  59.197  68.642  1.00  0.00           H  
ATOM   3005  C   LYS   191      34.335  58.279  64.423  1.00  0.00           C  
ATOM   3006  O   LYS   191      35.398  58.822  64.149  1.00  0.00           O  
ATOM   3007  N   ARG   192      33.760  57.330  63.714  1.00  0.00           N  
ATOM   3008  H   ARG   192      32.791  57.094  63.874  1.00  0.00           H  
ATOM   3009  CA  ARG   192      34.412  56.438  62.738  1.00  0.00           C  
ATOM   3010  HA  ARG   192      33.666  55.654  62.612  1.00  0.00           H  
ATOM   3011  CB  ARG   192      34.579  57.184  61.409  1.00  0.00           C  
ATOM   3012  HB2 ARG   192      34.890  58.218  61.565  1.00  0.00           H  
ATOM   3013  HB3 ARG   192      35.452  56.736  60.934  1.00  0.00           H  
ATOM   3014  CG  ARG   192      33.362  57.278  60.468  1.00  0.00           C  
ATOM   3015  HG2 ARG   192      33.818  57.577  59.524  1.00  0.00           H  
ATOM   3016  HG3 ARG   192      32.947  56.274  60.389  1.00  0.00           H  
ATOM   3017  CD  ARG   192      32.245  58.230  61.048  1.00  0.00           C  
ATOM   3018  HD2 ARG   192      31.383  58.179  60.384  1.00  0.00           H  
ATOM   3019  HD3 ARG   192      31.847  57.884  62.002  1.00  0.00           H  
ATOM   3020  NE  ARG   192      32.675  59.604  61.016  1.00  0.00           N  
ATOM   3021  HE  ARG   192      33.666  59.781  61.098  1.00  0.00           H  
ATOM   3022  CZ  ARG   192      31.824  60.640  60.931  1.00  0.00           C  
ATOM   3023  NH1 ARG   192      30.509  60.487  60.831  1.00  0.00           N  
ATOM   3024 HH11 ARG   192      30.082  59.694  61.288  1.00  0.00           H  
ATOM   3025 HH12 ARG   192      29.957  61.326  60.717  1.00  0.00           H  
ATOM   3026  NH2 ARG   192      32.319  61.873  60.916  1.00  0.00           N  
ATOM   3027 HH21 ARG   192      33.318  61.903  61.058  1.00  0.00           H  
ATOM   3028 HH22 ARG   192      31.619  62.600  60.882  1.00  0.00           H  
ATOM   3029  C   ARG   192      35.684  55.628  63.162  1.00  0.00           C  
ATOM   3030  O   ARG   192      36.316  55.050  62.307  1.00  0.00           O  
ATOM   3031  N   GLY   193      35.951  55.567  64.488  1.00  0.00           N  
ATOM   3032  H   GLY   193      35.292  55.931  65.162  1.00  0.00           H  
ATOM   3033  CA  GLY   193      37.036  54.810  65.096  1.00  0.00           C  
ATOM   3034  HA2 GLY   193      37.991  55.094  64.654  1.00  0.00           H  
ATOM   3035  HA3 GLY   193      37.129  55.201  66.109  1.00  0.00           H  
ATOM   3036  C   GLY   193      36.849  53.264  65.125  1.00  0.00           C  
ATOM   3037  O   GLY   193      35.689  52.782  65.229  1.00  0.00           O  
ATOM   3038  N   VAL   194      37.972  52.586  65.127  1.00  0.00           N  
ATOM   3039  H   VAL   194      38.805  53.118  64.924  1.00  0.00           H  
ATOM   3040  CA  VAL   194      37.952  51.101  65.246  1.00  0.00           C  
ATOM   3041  HA  VAL   194      36.941  50.893  65.597  1.00  0.00           H  
ATOM   3042  CB  VAL   194      38.238  50.382  63.902  1.00  0.00           C  
ATOM   3043  HB  VAL   194      37.450  50.681  63.211  1.00  0.00           H  
ATOM   3044  CG1 VAL   194      39.533  50.878  63.289  1.00  0.00           C  
ATOM   3045 HG11 VAL   194      39.589  50.378  62.322  1.00  0.00           H  
ATOM   3046 HG12 VAL   194      39.603  51.964  63.336  1.00  0.00           H  
ATOM   3047 HG13 VAL   194      40.399  50.553  63.866  1.00  0.00           H  
ATOM   3048  CG2 VAL   194      38.252  48.826  63.952  1.00  0.00           C  
ATOM   3049 HG21 VAL   194      38.226  48.392  62.953  1.00  0.00           H  
ATOM   3050 HG22 VAL   194      39.106  48.399  64.477  1.00  0.00           H  
ATOM   3051 HG23 VAL   194      37.316  48.491  64.398  1.00  0.00           H  
ATOM   3052  C   VAL   194      38.942  50.726  66.409  1.00  0.00           C  
ATOM   3053  O   VAL   194      40.049  51.318  66.535  1.00  0.00           O  
ATOM   3054  N   ILE   195      38.572  49.629  67.100  1.00  0.00           N  
ATOM   3055  H   ILE   195      37.799  49.041  66.825  1.00  0.00           H  
ATOM   3056  CA  ILE   195      39.415  48.998  68.132  1.00  0.00           C  
ATOM   3057  HA  ILE   195      40.429  49.327  67.903  1.00  0.00           H  
ATOM   3058  CB  ILE   195      38.927  49.409  69.551  1.00  0.00           C  
ATOM   3059  HB  ILE   195      39.662  48.931  70.197  1.00  0.00           H  
ATOM   3060  CG2 ILE   195      39.068  50.917  69.747  1.00  0.00           C  
ATOM   3061 HG21 ILE   195      40.037  51.328  69.464  1.00  0.00           H  
ATOM   3062 HG22 ILE   195      38.241  51.412  69.238  1.00  0.00           H  
ATOM   3063 HG23 ILE   195      38.885  51.069  70.810  1.00  0.00           H  
ATOM   3064  CG1 ILE   195      37.512  48.907  69.799  1.00  0.00           C  
ATOM   3065 HG12 ILE   195      36.851  49.251  69.003  1.00  0.00           H  
ATOM   3066 HG13 ILE   195      37.436  47.824  69.898  1.00  0.00           H  
ATOM   3067  CD1 ILE   195      36.966  49.326  71.173  1.00  0.00           C  
ATOM   3068 HD11 ILE   195      37.737  49.029  71.884  1.00  0.00           H  
ATOM   3069 HD12 ILE   195      36.832  50.401  71.299  1.00  0.00           H  
ATOM   3070 HD13 ILE   195      36.063  48.768  71.419  1.00  0.00           H  
ATOM   3071  C   ILE   195      39.449  47.469  67.870  1.00  0.00           C  
ATOM   3072  O   ILE   195      38.486  46.917  67.368  1.00  0.00           O  
ATOM   3073  N   ILE   196      40.575  46.818  68.211  1.00  0.00           N  
ATOM   3074  H   ILE   196      41.336  47.415  68.503  1.00  0.00           H  
ATOM   3075  CA  ILE   196      40.730  45.388  67.918  1.00  0.00           C  
ATOM   3076  HA  ILE   196      39.756  44.952  67.698  1.00  0.00           H  
ATOM   3077  CB  ILE   196      41.716  45.199  66.686  1.00  0.00           C  
ATOM   3078  HB  ILE   196      42.719  45.373  67.075  1.00  0.00           H  
ATOM   3079  CG2 ILE   196      41.516  43.780  66.173  1.00  0.00           C  
ATOM   3080 HG21 ILE   196      40.500  43.606  65.820  1.00  0.00           H  
ATOM   3081 HG22 ILE   196      41.970  43.643  65.191  1.00  0.00           H  
ATOM   3082 HG23 ILE   196      41.942  43.029  66.838  1.00  0.00           H  
ATOM   3083  CG1 ILE   196      41.387  46.211  65.528  1.00  0.00           C  
ATOM   3084 HG12 ILE   196      40.306  46.278  65.408  1.00  0.00           H  
ATOM   3085 HG13 ILE   196      41.652  47.219  65.847  1.00  0.00           H  
ATOM   3086  CD1 ILE   196      42.076  46.019  64.145  1.00  0.00           C  
ATOM   3087 HD11 ILE   196      41.778  46.784  63.428  1.00  0.00           H  
ATOM   3088 HD12 ILE   196      43.158  45.949  64.257  1.00  0.00           H  
ATOM   3089 HD13 ILE   196      41.639  45.105  63.742  1.00  0.00           H  
ATOM   3090  C   ILE   196      41.191  44.709  69.194  1.00  0.00           C  
ATOM   3091  O   ILE   196      41.875  45.405  69.938  1.00  0.00           O  
ATOM   3092  N   LYS   197      40.829  43.456  69.374  1.00  0.00           N  
ATOM   3093  H   LYS   197      40.221  43.062  68.670  1.00  0.00           H  
ATOM   3094  CA  LYS   197      41.426  42.510  70.407  1.00  0.00           C  
ATOM   3095  HA  LYS   197      42.036  42.991  71.171  1.00  0.00           H  
ATOM   3096  CB  LYS   197      40.305  41.828  71.130  1.00  0.00           C  
ATOM   3097  HB2 LYS   197      39.867  40.946  70.663  1.00  0.00           H  
ATOM   3098  HB3 LYS   197      40.786  41.440  72.028  1.00  0.00           H  
ATOM   3099  CG  LYS   197      39.069  42.734  71.518  1.00  0.00           C  
ATOM   3100  HG2 LYS   197      38.780  43.455  70.754  1.00  0.00           H  
ATOM   3101  HG3 LYS   197      38.223  42.130  71.845  1.00  0.00           H  
ATOM   3102  CD  LYS   197      39.459  43.567  72.732  1.00  0.00           C  
ATOM   3103  HD2 LYS   197      39.663  42.960  73.615  1.00  0.00           H  
ATOM   3104  HD3 LYS   197      40.305  44.187  72.434  1.00  0.00           H  
ATOM   3105  CE  LYS   197      38.409  44.504  73.286  1.00  0.00           C  
ATOM   3106  HE2 LYS   197      38.819  45.483  73.038  1.00  0.00           H  
ATOM   3107  HE3 LYS   197      37.464  44.384  72.756  1.00  0.00           H  
ATOM   3108  NZ  LYS   197      38.219  44.276  74.724  1.00  0.00           N  
ATOM   3109  HZ1 LYS   197      37.538  44.872  75.174  1.00  0.00           H  
ATOM   3110  HZ2 LYS   197      38.034  43.301  74.911  1.00  0.00           H  
ATOM   3111  HZ3 LYS   197      39.062  44.409  75.264  1.00  0.00           H  
ATOM   3112  C   LYS   197      42.180  41.345  69.743  1.00  0.00           C  
ATOM   3113  O   LYS   197      41.729  40.932  68.694  1.00  0.00           O  
ATOM   3114  N   GLY   198      43.129  40.639  70.437  1.00  0.00           N  
ATOM   3115  H   GLY   198      43.410  41.022  71.329  1.00  0.00           H  
ATOM   3116  CA  GLY   198      43.791  39.391  70.036  1.00  0.00           C  
ATOM   3117  HA2 GLY   198      44.360  39.070  70.908  1.00  0.00           H  
ATOM   3118  HA3 GLY   198      42.970  38.678  69.961  1.00  0.00           H  
ATOM   3119  C   GLY   198      44.915  39.538  68.973  1.00  0.00           C  
ATOM   3120  O   GLY   198      45.653  38.559  68.765  1.00  0.00           O  
ATOM   3121  N   LEU   199      45.109  40.735  68.445  1.00  0.00           N  
ATOM   3122  H   LEU   199      44.451  41.433  68.759  1.00  0.00           H  
ATOM   3123  CA  LEU   199      46.246  41.197  67.683  1.00  0.00           C  
ATOM   3124  HA  LEU   199      46.573  40.318  67.128  1.00  0.00           H  
ATOM   3125  CB  LEU   199      45.715  42.267  66.667  1.00  0.00           C  
ATOM   3126  HB2 LEU   199      45.220  41.702  65.877  1.00  0.00           H  
ATOM   3127  HB3 LEU   199      44.886  42.686  67.237  1.00  0.00           H  
ATOM   3128  CG  LEU   199      46.583  43.452  66.141  1.00  0.00           C  
ATOM   3129  HG  LEU   199      47.019  43.884  67.041  1.00  0.00           H  
ATOM   3130  CD1 LEU   199      47.652  42.891  65.168  1.00  0.00           C  
ATOM   3131 HD11 LEU   199      48.204  42.058  65.604  1.00  0.00           H  
ATOM   3132 HD12 LEU   199      47.229  42.724  64.177  1.00  0.00           H  
ATOM   3133 HD13 LEU   199      48.408  43.645  64.948  1.00  0.00           H  
ATOM   3134  CD2 LEU   199      45.724  44.609  65.620  1.00  0.00           C  
ATOM   3135 HD21 LEU   199      46.377  45.380  65.211  1.00  0.00           H  
ATOM   3136 HD22 LEU   199      45.012  44.255  64.874  1.00  0.00           H  
ATOM   3137 HD23 LEU   199      45.241  45.085  66.473  1.00  0.00           H  
ATOM   3138  C   LEU   199      47.339  41.743  68.566  1.00  0.00           C  
ATOM   3139  O   LEU   199      47.003  42.552  69.375  1.00  0.00           O  
ATOM   3140  N   GLU   200      48.604  41.418  68.380  1.00  0.00           N  
ATOM   3141  H   GLU   200      48.679  40.751  67.625  1.00  0.00           H  
ATOM   3142  CA  GLU   200      49.836  41.973  68.913  1.00  0.00           C  
ATOM   3143  HA  GLU   200      49.663  43.026  69.135  1.00  0.00           H  
ATOM   3144  CB  GLU   200      50.167  41.305  70.291  1.00  0.00           C  
ATOM   3145  HB2 GLU   200      49.253  41.392  70.877  1.00  0.00           H  
ATOM   3146  HB3 GLU   200      50.291  40.228  70.177  1.00  0.00           H  
ATOM   3147  CG  GLU   200      51.124  42.025  71.210  1.00  0.00           C  
ATOM   3148  HG2 GLU   200      50.827  41.680  72.201  1.00  0.00           H  
ATOM   3149  HG3 GLU   200      52.124  41.627  71.040  1.00  0.00           H  
ATOM   3150  CD  GLU   200      51.205  43.571  71.173  1.00  0.00           C  
ATOM   3151  OE1 GLU   200      50.130  44.306  70.990  1.00  0.00           O  
ATOM   3152  OE2 GLU   200      52.348  44.093  71.232  1.00  0.00           O  
ATOM   3153  C   GLU   200      51.037  41.922  67.955  1.00  0.00           C  
ATOM   3154  O   GLU   200      51.464  40.854  67.497  1.00  0.00           O  
ATOM   3155  N   GLU   201      51.524  43.066  67.495  1.00  0.00           N  
ATOM   3156  H   GLU   201      51.127  43.924  67.853  1.00  0.00           H  
ATOM   3157  CA  GLU   201      52.485  43.178  66.358  1.00  0.00           C  
ATOM   3158  HA  GLU   201      52.180  42.657  65.451  1.00  0.00           H  
ATOM   3159  CB  GLU   201      52.692  44.680  66.064  1.00  0.00           C  
ATOM   3160  HB2 GLU   201      53.213  45.192  66.873  1.00  0.00           H  
ATOM   3161  HB3 GLU   201      53.385  44.699  65.223  1.00  0.00           H  
ATOM   3162  CG  GLU   201      51.399  45.523  65.735  1.00  0.00           C  
ATOM   3163  HG2 GLU   201      51.547  46.189  64.884  1.00  0.00           H  
ATOM   3164  HG3 GLU   201      50.648  44.790  65.438  1.00  0.00           H  
ATOM   3165  CD  GLU   201      50.908  46.309  66.889  1.00  0.00           C  
ATOM   3166  OE1 GLU   201      50.530  47.537  66.757  1.00  0.00           O  
ATOM   3167  OE2 GLU   201      50.816  45.826  68.051  1.00  0.00           O  
ATOM   3168  C   GLU   201      53.881  42.608  66.798  1.00  0.00           C  
ATOM   3169  O   GLU   201      54.380  42.948  67.864  1.00  0.00           O  
ATOM   3170  N   ILE   202      54.548  41.908  65.830  1.00  0.00           N  
ATOM   3171  H   ILE   202      54.140  41.808  64.912  1.00  0.00           H  
ATOM   3172  CA  ILE   202      55.984  41.395  66.029  1.00  0.00           C  
ATOM   3173  HA  ILE   202      55.959  41.130  67.086  1.00  0.00           H  
ATOM   3174  CB  ILE   202      56.159  39.976  65.413  1.00  0.00           C  
ATOM   3175  HB  ILE   202      56.067  40.060  64.330  1.00  0.00           H  
ATOM   3176  CG2 ILE   202      57.572  39.386  65.713  1.00  0.00           C  
ATOM   3177 HG21 ILE   202      57.582  38.375  65.306  1.00  0.00           H  
ATOM   3178 HG22 ILE   202      58.399  39.962  65.299  1.00  0.00           H  
ATOM   3179 HG23 ILE   202      57.667  39.316  66.796  1.00  0.00           H  
ATOM   3180  CG1 ILE   202      55.067  38.980  65.722  1.00  0.00           C  
ATOM   3181 HG12 ILE   202      54.173  39.290  65.180  1.00  0.00           H  
ATOM   3182 HG13 ILE   202      55.320  38.001  65.315  1.00  0.00           H  
ATOM   3183  CD1 ILE   202      54.662  38.738  67.204  1.00  0.00           C  
ATOM   3184 HD11 ILE   202      55.411  39.193  67.853  1.00  0.00           H  
ATOM   3185 HD12 ILE   202      53.814  39.345  67.521  1.00  0.00           H  
ATOM   3186 HD13 ILE   202      54.582  37.701  67.530  1.00  0.00           H  
ATOM   3187  C   ILE   202      57.122  42.380  65.774  1.00  0.00           C  
ATOM   3188  O   ILE   202      57.307  42.986  64.717  1.00  0.00           O  
ATOM   3189  N   THR   203      57.934  42.534  66.851  1.00  0.00           N  
ATOM   3190  H   THR   203      57.629  42.050  67.683  1.00  0.00           H  
ATOM   3191  CA  THR   203      59.206  43.319  66.884  1.00  0.00           C  
ATOM   3192  HA  THR   203      58.944  44.366  66.731  1.00  0.00           H  
ATOM   3193  CB  THR   203      59.812  43.259  68.252  1.00  0.00           C  
ATOM   3194  HB  THR   203      59.930  42.235  68.607  1.00  0.00           H  
ATOM   3195  CG2 THR   203      61.111  44.067  68.408  1.00  0.00           C  
ATOM   3196 HG21 THR   203      60.865  45.086  68.111  1.00  0.00           H  
ATOM   3197 HG22 THR   203      61.406  44.200  69.449  1.00  0.00           H  
ATOM   3198 HG23 THR   203      61.870  43.613  67.771  1.00  0.00           H  
ATOM   3199  OG1 THR   203      58.918  43.730  69.296  1.00  0.00           O  
ATOM   3200  HG1 THR   203      58.205  43.088  69.298  1.00  0.00           H  
ATOM   3201  C   THR   203      60.209  42.878  65.843  1.00  0.00           C  
ATOM   3202  O   THR   203      60.528  41.696  65.842  1.00  0.00           O  
ATOM   3203  N   VAL   204      60.868  43.770  65.119  1.00  0.00           N  
ATOM   3204  H   VAL   204      60.451  44.679  64.973  1.00  0.00           H  
ATOM   3205  CA  VAL   204      61.938  43.470  64.144  1.00  0.00           C  
ATOM   3206  HA  VAL   204      62.234  42.454  64.404  1.00  0.00           H  
ATOM   3207  CB  VAL   204      61.433  43.404  62.667  1.00  0.00           C  
ATOM   3208  HB  VAL   204      60.766  42.543  62.615  1.00  0.00           H  
ATOM   3209  CG1 VAL   204      60.689  44.754  62.380  1.00  0.00           C  
ATOM   3210 HG11 VAL   204      61.308  45.593  62.697  1.00  0.00           H  
ATOM   3211 HG12 VAL   204      60.545  44.757  61.300  1.00  0.00           H  
ATOM   3212 HG13 VAL   204      59.696  44.774  62.829  1.00  0.00           H  
ATOM   3213  CG2 VAL   204      62.533  43.378  61.629  1.00  0.00           C  
ATOM   3214 HG21 VAL   204      63.235  44.212  61.638  1.00  0.00           H  
ATOM   3215 HG22 VAL   204      63.101  42.453  61.724  1.00  0.00           H  
ATOM   3216 HG23 VAL   204      61.958  43.444  60.706  1.00  0.00           H  
ATOM   3217  C   VAL   204      63.060  44.432  64.297  1.00  0.00           C  
ATOM   3218  O   VAL   204      62.952  45.592  64.657  1.00  0.00           O  
ATOM   3219  N   HIE   205      64.304  43.955  64.235  1.00  0.00           N  
ATOM   3220  H   HIE   205      64.435  42.973  64.038  1.00  0.00           H  
ATOM   3221  CA  HIE   205      65.508  44.686  64.481  1.00  0.00           C  
ATOM   3222  HA  HIE   205      65.303  45.746  64.331  1.00  0.00           H  
ATOM   3223  CB  HIE   205      66.068  44.388  65.883  1.00  0.00           C  
ATOM   3224  HB2 HIE   205      67.007  44.899  66.094  1.00  0.00           H  
ATOM   3225  HB3 HIE   205      65.294  44.531  66.637  1.00  0.00           H  
ATOM   3226  CG  HIE   205      66.475  42.993  66.178  1.00  0.00           C  
ATOM   3227  ND1 HIE   205      67.680  42.278  65.840  1.00  0.00           N  
ATOM   3228  CE1 HIE   205      67.534  41.030  66.278  1.00  0.00           C  
ATOM   3229  HE1 HIE   205      68.242  40.262  66.007  1.00  0.00           H  
ATOM   3230  NE2 HIE   205      66.356  40.916  66.900  1.00  0.00           N  
ATOM   3231  HE2 HIE   205      65.978  40.027  67.193  1.00  0.00           H  
ATOM   3232  CD2 HIE   205      65.650  42.083  66.788  1.00  0.00           C  
ATOM   3233  HD2 HIE   205      64.635  42.204  67.137  1.00  0.00           H  
ATOM   3234  C   HIE   205      66.623  44.371  63.476  1.00  0.00           C  
ATOM   3235  O   HIE   205      67.536  45.177  63.452  1.00  0.00           O  
ATOM   3236  N   ASN   206      66.501  43.332  62.677  1.00  0.00           N  
ATOM   3237  H   ASN   206      65.710  42.714  62.785  1.00  0.00           H  
ATOM   3238  CA  ASN   206      67.379  43.021  61.571  1.00  0.00           C  
ATOM   3239  HA  ASN   206      68.297  43.587  61.724  1.00  0.00           H  
ATOM   3240  CB  ASN   206      67.684  41.506  61.690  1.00  0.00           C  
ATOM   3241  HB2 ASN   206      68.442  41.305  62.448  1.00  0.00           H  
ATOM   3242  HB3 ASN   206      66.722  41.037  61.898  1.00  0.00           H  
ATOM   3243  CG  ASN   206      68.134  40.717  60.530  1.00  0.00           C  
ATOM   3244  OD1 ASN   206      68.930  41.198  59.783  1.00  0.00           O  
ATOM   3245  ND2 ASN   206      67.669  39.524  60.255  1.00  0.00           N  
ATOM   3246 HD21 ASN   206      68.038  39.002  59.473  1.00  0.00           H  
ATOM   3247 HD22 ASN   206      66.853  39.135  60.706  1.00  0.00           H  
ATOM   3248  C   ASN   206      66.714  43.349  60.208  1.00  0.00           C  
ATOM   3249  O   ASN   206      65.515  43.123  60.079  1.00  0.00           O  
ATOM   3250  N   LYS   207      67.503  43.889  59.302  1.00  0.00           N  
ATOM   3251  H   LYS   207      68.479  43.867  59.560  1.00  0.00           H  
ATOM   3252  CA  LYS   207      67.062  44.312  57.942  1.00  0.00           C  
ATOM   3253  HA  LYS   207      66.265  45.043  58.072  1.00  0.00           H  
ATOM   3254  CB  LYS   207      68.219  45.062  57.178  1.00  0.00           C  
ATOM   3255  HB2 LYS   207      68.908  44.318  56.777  1.00  0.00           H  
ATOM   3256  HB3 LYS   207      67.726  45.539  56.331  1.00  0.00           H  
ATOM   3257  CG  LYS   207      69.003  46.048  58.002  1.00  0.00           C  
ATOM   3258  HG2 LYS   207      68.320  46.835  58.322  1.00  0.00           H  
ATOM   3259  HG3 LYS   207      69.395  45.643  58.935  1.00  0.00           H  
ATOM   3260  CD  LYS   207      70.058  46.748  57.081  1.00  0.00           C  
ATOM   3261  HD2 LYS   207      69.716  47.221  56.160  1.00  0.00           H  
ATOM   3262  HD3 LYS   207      70.439  47.605  57.638  1.00  0.00           H  
ATOM   3263  CE  LYS   207      71.258  45.833  56.785  1.00  0.00           C  
ATOM   3264  HE2 LYS   207      71.734  45.663  57.751  1.00  0.00           H  
ATOM   3265  HE3 LYS   207      70.895  44.953  56.253  1.00  0.00           H  
ATOM   3266  NZ  LYS   207      72.252  46.378  55.775  1.00  0.00           N  
ATOM   3267  HZ1 LYS   207      72.440  47.348  55.984  1.00  0.00           H  
ATOM   3268  HZ2 LYS   207      73.092  45.820  55.822  1.00  0.00           H  
ATOM   3269  HZ3 LYS   207      71.880  46.320  54.838  1.00  0.00           H  
ATOM   3270  C   LYS   207      66.526  43.171  57.071  1.00  0.00           C  
ATOM   3271  O   LYS   207      65.432  43.318  56.590  1.00  0.00           O  
ATOM   3272  N   ASP   208      67.182  42.066  56.940  1.00  0.00           N  
ATOM   3273  H   ASP   208      68.053  42.100  57.451  1.00  0.00           H  
ATOM   3274  CA  ASP   208      66.805  40.889  56.134  1.00  0.00           C  
ATOM   3275  HA  ASP   208      66.371  41.201  55.184  1.00  0.00           H  
ATOM   3276  CB  ASP   208      68.020  40.013  55.767  1.00  0.00           C  
ATOM   3277  HB2 ASP   208      67.667  39.194  55.142  1.00  0.00           H  
ATOM   3278  HB3 ASP   208      68.721  40.635  55.210  1.00  0.00           H  
ATOM   3279  CG  ASP   208      68.872  39.446  56.869  1.00  0.00           C  
ATOM   3280  OD1 ASP   208      70.122  39.548  56.792  1.00  0.00           O  
ATOM   3281  OD2 ASP   208      68.347  38.811  57.745  1.00  0.00           O  
ATOM   3282  C   ASP   208      65.757  39.907  56.823  1.00  0.00           C  
ATOM   3283  O   ASP   208      65.318  38.899  56.295  1.00  0.00           O  
ATOM   3284  N   GLU   209      65.176  40.408  57.910  1.00  0.00           N  
ATOM   3285  H   GLU   209      65.503  41.310  58.227  1.00  0.00           H  
ATOM   3286  CA  GLU   209      64.195  39.577  58.640  1.00  0.00           C  
ATOM   3287  HA  GLU   209      64.619  38.581  58.763  1.00  0.00           H  
ATOM   3288  CB  GLU   209      63.941  40.119  60.024  1.00  0.00           C  
ATOM   3289  HB2 GLU   209      64.926  40.366  60.420  1.00  0.00           H  
ATOM   3290  HB3 GLU   209      63.378  41.048  59.928  1.00  0.00           H  
ATOM   3291  CG  GLU   209      63.232  39.104  60.980  1.00  0.00           C  
ATOM   3292  HG2 GLU   209      62.690  39.693  61.719  1.00  0.00           H  
ATOM   3293  HG3 GLU   209      62.514  38.487  60.439  1.00  0.00           H  
ATOM   3294  CD  GLU   209      64.208  38.085  61.627  1.00  0.00           C  
ATOM   3295  OE1 GLU   209      65.449  38.245  61.576  1.00  0.00           O  
ATOM   3296  OE2 GLU   209      63.653  37.256  62.354  1.00  0.00           O  
ATOM   3297  C   GLU   209      62.829  39.500  57.895  1.00  0.00           C  
ATOM   3298  O   GLU   209      62.251  38.439  58.004  1.00  0.00           O  
ATOM   3299  N   VAL   210      62.504  40.489  57.079  1.00  0.00           N  
ATOM   3300  H   VAL   210      63.116  41.291  57.044  1.00  0.00           H  
ATOM   3301  CA  VAL   210      61.385  40.480  56.186  1.00  0.00           C  
ATOM   3302  HA  VAL   210      60.464  40.697  56.727  1.00  0.00           H  
ATOM   3303  CB  VAL   210      61.564  41.758  55.323  1.00  0.00           C  
ATOM   3304  HB  VAL   210      61.800  42.520  56.066  1.00  0.00           H  
ATOM   3305  CG1 VAL   210      62.720  41.648  54.278  1.00  0.00           C  
ATOM   3306 HG11 VAL   210      62.398  41.037  53.435  1.00  0.00           H  
ATOM   3307 HG12 VAL   210      62.970  42.639  53.899  1.00  0.00           H  
ATOM   3308 HG13 VAL   210      63.629  41.200  54.681  1.00  0.00           H  
ATOM   3309  CG2 VAL   210      60.245  42.248  54.675  1.00  0.00           C  
ATOM   3310 HG21 VAL   210      59.487  42.211  55.456  1.00  0.00           H  
ATOM   3311 HG22 VAL   210      60.306  43.290  54.360  1.00  0.00           H  
ATOM   3312 HG23 VAL   210      59.955  41.682  53.789  1.00  0.00           H  
ATOM   3313  C   VAL   210      61.353  39.178  55.436  1.00  0.00           C  
ATOM   3314  O   VAL   210      60.266  38.625  55.316  1.00  0.00           O  
ATOM   3315  N   TYR   211      62.433  38.637  54.871  1.00  0.00           N  
ATOM   3316  H   TYR   211      63.291  39.167  54.923  1.00  0.00           H  
ATOM   3317  CA  TYR   211      62.410  37.385  54.256  1.00  0.00           C  
ATOM   3318  HA  TYR   211      61.668  37.442  53.460  1.00  0.00           H  
ATOM   3319  CB  TYR   211      63.800  37.221  53.574  1.00  0.00           C  
ATOM   3320  HB2 TYR   211      64.609  37.195  54.304  1.00  0.00           H  
ATOM   3321  HB3 TYR   211      63.734  36.290  53.011  1.00  0.00           H  
ATOM   3322  CG  TYR   211      64.251  38.297  52.590  1.00  0.00           C  
ATOM   3323  CD1 TYR   211      63.467  38.496  51.375  1.00  0.00           C  
ATOM   3324  HD1 TYR   211      62.484  38.050  51.326  1.00  0.00           H  
ATOM   3325  CE1 TYR   211      63.917  39.426  50.387  1.00  0.00           C  
ATOM   3326  HE1 TYR   211      63.330  39.620  49.501  1.00  0.00           H  
ATOM   3327  CZ  TYR   211      65.220  40.071  50.594  1.00  0.00           C  
ATOM   3328  OH  TYR   211      65.777  40.968  49.725  1.00  0.00           O  
ATOM   3329  HH  TYR   211      66.736  41.005  49.710  1.00  0.00           H  
ATOM   3330  CE2 TYR   211      66.038  39.760  51.704  1.00  0.00           C  
ATOM   3331  HE2 TYR   211      67.029  40.169  51.834  1.00  0.00           H  
ATOM   3332  CD2 TYR   211      65.557  38.813  52.692  1.00  0.00           C  
ATOM   3333  HD2 TYR   211      66.225  38.491  53.477  1.00  0.00           H  
ATOM   3334  C   TYR   211      62.274  36.145  55.116  1.00  0.00           C  
ATOM   3335  O   TYR   211      61.867  35.103  54.609  1.00  0.00           O  
ATOM   3336  N   GLN   212      62.612  36.287  56.382  1.00  0.00           N  
ATOM   3337  H   GLN   212      62.728  37.238  56.702  1.00  0.00           H  
ATOM   3338  CA  GLN   212      62.272  35.258  57.432  1.00  0.00           C  
ATOM   3339  HA  GLN   212      62.505  34.280  57.010  1.00  0.00           H  
ATOM   3340  CB  GLN   212      63.302  35.487  58.654  1.00  0.00           C  
ATOM   3341  HB2 GLN   212      64.311  35.518  58.245  1.00  0.00           H  
ATOM   3342  HB3 GLN   212      63.119  36.431  59.169  1.00  0.00           H  
ATOM   3343  CG  GLN   212      63.211  34.453  59.730  1.00  0.00           C  
ATOM   3344  HG2 GLN   212      63.518  33.509  59.280  1.00  0.00           H  
ATOM   3345  HG3 GLN   212      64.076  34.720  60.336  1.00  0.00           H  
ATOM   3346  CD  GLN   212      61.959  34.332  60.675  1.00  0.00           C  
ATOM   3347  OE1 GLN   212      61.256  33.335  60.598  1.00  0.00           O  
ATOM   3348  NE2 GLN   212      61.638  35.321  61.516  1.00  0.00           N  
ATOM   3349 HE21 GLN   212      62.319  36.017  61.785  1.00  0.00           H  
ATOM   3350 HE22 GLN   212      60.871  35.106  62.136  1.00  0.00           H  
ATOM   3351  C   GLN   212      60.802  35.281  57.825  1.00  0.00           C  
ATOM   3352  O   GLN   212      60.026  34.348  57.564  1.00  0.00           O  
ATOM   3353  N   ILE   213      60.288  36.477  58.121  1.00  0.00           N  
ATOM   3354  H   ILE   213      60.877  37.297  58.102  1.00  0.00           H  
ATOM   3355  CA  ILE   213      58.881  36.692  58.467  1.00  0.00           C  
ATOM   3356  HA  ILE   213      58.509  36.167  59.347  1.00  0.00           H  
ATOM   3357  CB  ILE   213      58.788  38.196  58.801  1.00  0.00           C  
ATOM   3358  HB  ILE   213      59.596  38.661  58.237  1.00  0.00           H  
ATOM   3359  CG2 ILE   213      57.386  38.807  58.462  1.00  0.00           C  
ATOM   3360 HG21 ILE   213      57.155  38.856  57.397  1.00  0.00           H  
ATOM   3361 HG22 ILE   213      56.547  38.321  58.959  1.00  0.00           H  
ATOM   3362 HG23 ILE   213      57.195  39.794  58.882  1.00  0.00           H  
ATOM   3363  CG1 ILE   213      59.170  38.470  60.269  1.00  0.00           C  
ATOM   3364 HG12 ILE   213      60.008  37.787  60.411  1.00  0.00           H  
ATOM   3365 HG13 ILE   213      59.432  39.514  60.440  1.00  0.00           H  
ATOM   3366  CD1 ILE   213      58.096  38.114  61.290  1.00  0.00           C  
ATOM   3367 HD11 ILE   213      57.462  38.988  61.436  1.00  0.00           H  
ATOM   3368 HD12 ILE   213      57.549  37.243  60.931  1.00  0.00           H  
ATOM   3369 HD13 ILE   213      58.570  37.820  62.227  1.00  0.00           H  
ATOM   3370  C   ILE   213      57.911  36.298  57.373  1.00  0.00           C  
ATOM   3371  O   ILE   213      56.896  35.633  57.560  1.00  0.00           O  
ATOM   3372  N   LEU   214      58.161  36.587  56.064  1.00  0.00           N  
ATOM   3373  H   LEU   214      58.931  37.192  55.815  1.00  0.00           H  
ATOM   3374  CA  LEU   214      57.257  36.189  54.890  1.00  0.00           C  
ATOM   3375  HA  LEU   214      56.290  36.579  55.209  1.00  0.00           H  
ATOM   3376  CB  LEU   214      57.717  37.021  53.671  1.00  0.00           C  
ATOM   3377  HB2 LEU   214      58.773  36.804  53.510  1.00  0.00           H  
ATOM   3378  HB3 LEU   214      57.285  36.430  52.864  1.00  0.00           H  
ATOM   3379  CG  LEU   214      57.354  38.472  53.809  1.00  0.00           C  
ATOM   3380  HG  LEU   214      57.581  38.873  54.797  1.00  0.00           H  
ATOM   3381  CD1 LEU   214      58.136  39.313  52.766  1.00  0.00           C  
ATOM   3382 HD11 LEU   214      57.915  38.888  51.787  1.00  0.00           H  
ATOM   3383 HD12 LEU   214      57.670  40.297  52.701  1.00  0.00           H  
ATOM   3384 HD13 LEU   214      59.205  39.308  52.977  1.00  0.00           H  
ATOM   3385  CD2 LEU   214      55.881  38.695  53.548  1.00  0.00           C  
ATOM   3386 HD21 LEU   214      55.289  38.197  54.316  1.00  0.00           H  
ATOM   3387 HD22 LEU   214      55.655  39.762  53.546  1.00  0.00           H  
ATOM   3388 HD23 LEU   214      55.551  38.159  52.659  1.00  0.00           H  
ATOM   3389  C   LEU   214      57.177  34.651  54.667  1.00  0.00           C  
ATOM   3390  O   LEU   214      56.112  34.055  54.602  1.00  0.00           O  
ATOM   3391  N   GLU   215      58.346  33.958  54.796  1.00  0.00           N  
ATOM   3392  H   GLU   215      59.220  34.449  54.914  1.00  0.00           H  
ATOM   3393  CA  GLU   215      58.415  32.514  54.666  1.00  0.00           C  
ATOM   3394  HA  GLU   215      57.887  32.264  53.746  1.00  0.00           H  
ATOM   3395  CB  GLU   215      59.872  32.126  54.589  1.00  0.00           C  
ATOM   3396  HB2 GLU   215      60.450  32.782  53.937  1.00  0.00           H  
ATOM   3397  HB3 GLU   215      60.313  32.277  55.574  1.00  0.00           H  
ATOM   3398  CG  GLU   215      60.095  30.621  54.155  1.00  0.00           C  
ATOM   3399  HG2 GLU   215      61.167  30.620  53.955  1.00  0.00           H  
ATOM   3400  HG3 GLU   215      59.765  29.860  54.862  1.00  0.00           H  
ATOM   3401  CD  GLU   215      59.464  30.244  52.792  1.00  0.00           C  
ATOM   3402  OE1 GLU   215      58.946  31.078  52.021  1.00  0.00           O  
ATOM   3403  OE2 GLU   215      59.380  29.016  52.525  1.00  0.00           O  
ATOM   3404  C   GLU   215      57.653  31.809  55.779  1.00  0.00           C  
ATOM   3405  O   GLU   215      57.003  30.825  55.497  1.00  0.00           O  
ATOM   3406  N   LYS   216      57.590  32.375  57.001  1.00  0.00           N  
ATOM   3407  H   LYS   216      58.143  33.195  57.207  1.00  0.00           H  
ATOM   3408  CA  LYS   216      56.720  31.991  58.143  1.00  0.00           C  
ATOM   3409  HA  LYS   216      56.801  30.911  58.268  1.00  0.00           H  
ATOM   3410  CB  LYS   216      57.432  32.723  59.318  1.00  0.00           C  
ATOM   3411  HB2 LYS   216      58.436  32.318  59.446  1.00  0.00           H  
ATOM   3412  HB3 LYS   216      57.604  33.790  59.178  1.00  0.00           H  
ATOM   3413  CG  LYS   216      56.746  32.498  60.693  1.00  0.00           C  
ATOM   3414  HG2 LYS   216      56.952  33.361  61.327  1.00  0.00           H  
ATOM   3415  HG3 LYS   216      55.670  32.668  60.667  1.00  0.00           H  
ATOM   3416  CD  LYS   216      57.034  31.052  61.279  1.00  0.00           C  
ATOM   3417  HD2 LYS   216      56.404  30.969  62.164  1.00  0.00           H  
ATOM   3418  HD3 LYS   216      56.728  30.225  60.637  1.00  0.00           H  
ATOM   3419  CE  LYS   216      58.502  30.687  61.722  1.00  0.00           C  
ATOM   3420  HE2 LYS   216      59.173  30.529  60.877  1.00  0.00           H  
ATOM   3421  HE3 LYS   216      58.869  31.435  62.424  1.00  0.00           H  
ATOM   3422  NZ  LYS   216      58.420  29.366  62.375  1.00  0.00           N  
ATOM   3423  HZ1 LYS   216      57.993  29.376  63.290  1.00  0.00           H  
ATOM   3424  HZ2 LYS   216      57.852  28.822  61.742  1.00  0.00           H  
ATOM   3425  HZ3 LYS   216      59.332  28.934  62.412  1.00  0.00           H  
ATOM   3426  C   LYS   216      55.248  32.336  57.929  1.00  0.00           C  
ATOM   3427  O   LYS   216      54.389  31.609  58.376  1.00  0.00           O  
ATOM   3428  N   GLY   217      54.971  33.379  57.126  1.00  0.00           N  
ATOM   3429  H   GLY   217      55.688  33.986  56.754  1.00  0.00           H  
ATOM   3430  CA  GLY   217      53.582  33.600  56.606  1.00  0.00           C  
ATOM   3431  HA2 GLY   217      52.842  33.677  57.403  1.00  0.00           H  
ATOM   3432  HA3 GLY   217      53.508  34.492  55.985  1.00  0.00           H  
ATOM   3433  C   GLY   217      53.097  32.456  55.729  1.00  0.00           C  
ATOM   3434  O   GLY   217      52.065  31.766  55.965  1.00  0.00           O  
ATOM   3435  N   ALA   218      53.944  32.133  54.768  1.00  0.00           N  
ATOM   3436  H   ALA   218      54.786  32.682  54.675  1.00  0.00           H  
ATOM   3437  CA  ALA   218      53.777  31.059  53.767  1.00  0.00           C  
ATOM   3438  HA  ALA   218      52.768  31.161  53.366  1.00  0.00           H  
ATOM   3439  CB  ALA   218      54.842  31.330  52.695  1.00  0.00           C  
ATOM   3440  HB1 ALA   218      55.753  30.772  52.910  1.00  0.00           H  
ATOM   3441  HB2 ALA   218      54.534  31.008  51.700  1.00  0.00           H  
ATOM   3442  HB3 ALA   218      55.130  32.381  52.684  1.00  0.00           H  
ATOM   3443  C   ALA   218      53.812  29.685  54.430  1.00  0.00           C  
ATOM   3444  O   ALA   218      53.125  28.803  54.026  1.00  0.00           O  
ATOM   3445  N   ALA   219      54.443  29.513  55.515  1.00  0.00           N  
ATOM   3446  H   ALA   219      54.969  30.290  55.888  1.00  0.00           H  
ATOM   3447  CA  ALA   219      54.329  28.253  56.358  1.00  0.00           C  
ATOM   3448  HA  ALA   219      54.510  27.462  55.630  1.00  0.00           H  
ATOM   3449  CB  ALA   219      55.449  28.191  57.433  1.00  0.00           C  
ATOM   3450  HB1 ALA   219      55.555  27.245  57.965  1.00  0.00           H  
ATOM   3451  HB2 ALA   219      56.386  28.533  56.994  1.00  0.00           H  
ATOM   3452  HB3 ALA   219      55.126  28.854  58.236  1.00  0.00           H  
ATOM   3453  C   ALA   219      52.980  27.886  56.943  1.00  0.00           C  
ATOM   3454  O   ALA   219      52.456  26.777  56.942  1.00  0.00           O  
ATOM   3455  N   LYS   220      52.371  28.886  57.570  1.00  0.00           N  
ATOM   3456  H   LYS   220      52.824  29.782  57.457  1.00  0.00           H  
ATOM   3457  CA  LYS   220      50.962  28.870  58.075  1.00  0.00           C  
ATOM   3458  HA  LYS   220      50.847  27.934  58.620  1.00  0.00           H  
ATOM   3459  CB  LYS   220      50.837  29.962  59.128  1.00  0.00           C  
ATOM   3460  HB2 LYS   220      51.632  29.788  59.852  1.00  0.00           H  
ATOM   3461  HB3 LYS   220      50.887  30.950  58.669  1.00  0.00           H  
ATOM   3462  CG  LYS   220      49.497  29.814  59.741  1.00  0.00           C  
ATOM   3463  HG2 LYS   220      48.741  30.256  59.093  1.00  0.00           H  
ATOM   3464  HG3 LYS   220      49.153  28.785  59.837  1.00  0.00           H  
ATOM   3465  CD  LYS   220      49.376  30.574  61.095  1.00  0.00           C  
ATOM   3466  HD2 LYS   220      50.170  30.318  61.796  1.00  0.00           H  
ATOM   3467  HD3 LYS   220      49.499  31.648  60.952  1.00  0.00           H  
ATOM   3468  CE  LYS   220      47.979  30.404  61.715  1.00  0.00           C  
ATOM   3469  HE2 LYS   220      47.301  30.670  60.903  1.00  0.00           H  
ATOM   3470  HE3 LYS   220      47.887  29.383  62.085  1.00  0.00           H  
ATOM   3471  NZ  LYS   220      47.719  31.273  62.881  1.00  0.00           N  
ATOM   3472  HZ1 LYS   220      48.519  31.243  63.498  1.00  0.00           H  
ATOM   3473  HZ2 LYS   220      47.606  32.246  62.635  1.00  0.00           H  
ATOM   3474  HZ3 LYS   220      46.886  31.073  63.416  1.00  0.00           H  
ATOM   3475  C   LYS   220      49.941  28.832  57.028  1.00  0.00           C  
ATOM   3476  O   LYS   220      49.011  27.994  57.026  1.00  0.00           O  
ATOM   3477  N   ARG   221      50.071  29.657  55.958  1.00  0.00           N  
ATOM   3478  H   ARG   221      50.765  30.386  56.047  1.00  0.00           H  
ATOM   3479  CA  ARG   221      49.172  29.583  54.831  1.00  0.00           C  
ATOM   3480  HA  ARG   221      48.195  29.665  55.306  1.00  0.00           H  
ATOM   3481  CB  ARG   221      49.434  30.762  53.908  1.00  0.00           C  
ATOM   3482  HB2 ARG   221      49.612  31.656  54.506  1.00  0.00           H  
ATOM   3483  HB3 ARG   221      50.290  30.536  53.273  1.00  0.00           H  
ATOM   3484  CG  ARG   221      48.221  31.058  52.940  1.00  0.00           C  
ATOM   3485  HG2 ARG   221      47.859  30.211  52.357  1.00  0.00           H  
ATOM   3486  HG3 ARG   221      47.374  31.357  53.558  1.00  0.00           H  
ATOM   3487  CD  ARG   221      48.556  32.017  51.817  1.00  0.00           C  
ATOM   3488  HD2 ARG   221      49.387  31.700  51.186  1.00  0.00           H  
ATOM   3489  HD3 ARG   221      47.785  32.196  51.067  1.00  0.00           H  
ATOM   3490  NE  ARG   221      48.977  33.354  52.331  1.00  0.00           N  
ATOM   3491  HE  ARG   221      48.272  34.066  52.454  1.00  0.00           H  
ATOM   3492  CZ  ARG   221      50.200  33.864  52.442  1.00  0.00           C  
ATOM   3493  NH1 ARG   221      51.273  33.292  52.068  1.00  0.00           N  
ATOM   3494 HH11 ARG   221      51.248  32.385  51.623  1.00  0.00           H  
ATOM   3495 HH12 ARG   221      52.091  33.869  51.940  1.00  0.00           H  
ATOM   3496  NH2 ARG   221      50.257  35.174  52.601  1.00  0.00           N  
ATOM   3497 HH21 ARG   221      49.335  35.582  52.657  1.00  0.00           H  
ATOM   3498 HH22 ARG   221      51.131  35.680  52.635  1.00  0.00           H  
ATOM   3499  C   ARG   221      49.258  28.261  54.100  1.00  0.00           C  
ATOM   3500  O   ARG   221      48.149  27.860  53.690  1.00  0.00           O  
ATOM   3501  N   THR   222      50.391  27.578  54.025  1.00  0.00           N  
ATOM   3502  H   THR   222      51.225  28.006  54.400  1.00  0.00           H  
ATOM   3503  CA  THR   222      50.523  26.123  53.549  1.00  0.00           C  
ATOM   3504  HA  THR   222      50.057  26.004  52.571  1.00  0.00           H  
ATOM   3505  CB  THR   222      52.035  25.806  53.430  1.00  0.00           C  
ATOM   3506  HB  THR   222      52.561  26.002  54.364  1.00  0.00           H  
ATOM   3507  CG2 THR   222      52.372  24.377  53.013  1.00  0.00           C  
ATOM   3508 HG21 THR   222      51.801  24.154  52.112  1.00  0.00           H  
ATOM   3509 HG22 THR   222      53.422  24.389  52.719  1.00  0.00           H  
ATOM   3510 HG23 THR   222      52.094  23.629  53.756  1.00  0.00           H  
ATOM   3511  OG1 THR   222      52.644  26.659  52.416  1.00  0.00           O  
ATOM   3512  HG1 THR   222      52.746  27.484  52.896  1.00  0.00           H  
ATOM   3513  C   THR   222      49.870  25.119  54.443  1.00  0.00           C  
ATOM   3514  O   THR   222      49.115  24.205  54.024  1.00  0.00           O  
ATOM   3515  N   THR   223      50.088  25.298  55.731  1.00  0.00           N  
ATOM   3516  H   THR   223      50.694  26.017  56.100  1.00  0.00           H  
ATOM   3517  CA  THR   223      49.440  24.515  56.760  1.00  0.00           C  
ATOM   3518  HA  THR   223      49.640  23.462  56.561  1.00  0.00           H  
ATOM   3519  CB  THR   223      50.057  24.719  58.161  1.00  0.00           C  
ATOM   3520  HB  THR   223      49.801  25.726  58.489  1.00  0.00           H  
ATOM   3521  CG2 THR   223      49.794  23.496  59.133  1.00  0.00           C  
ATOM   3522 HG21 THR   223      50.223  23.556  60.133  1.00  0.00           H  
ATOM   3523 HG22 THR   223      48.737  23.265  59.269  1.00  0.00           H  
ATOM   3524 HG23 THR   223      50.240  22.628  58.647  1.00  0.00           H  
ATOM   3525  OG1 THR   223      51.502  24.672  58.093  1.00  0.00           O  
ATOM   3526  HG1 THR   223      51.835  25.500  57.739  1.00  0.00           H  
ATOM   3527  C   THR   223      47.928  24.639  56.884  1.00  0.00           C  
ATOM   3528  O   THR   223      47.272  23.599  57.050  1.00  0.00           O  
ATOM   3529  N   ALA   224      47.354  25.857  56.712  1.00  0.00           N  
ATOM   3530  H   ALA   224      47.917  26.696  56.701  1.00  0.00           H  
ATOM   3531  CA  ALA   224      45.908  26.004  56.742  1.00  0.00           C  
ATOM   3532  HA  ALA   224      45.477  25.360  57.508  1.00  0.00           H  
ATOM   3533  CB  ALA   224      45.609  27.437  57.196  1.00  0.00           C  
ATOM   3534  HB1 ALA   224      44.653  27.484  57.718  1.00  0.00           H  
ATOM   3535  HB2 ALA   224      46.289  27.671  58.016  1.00  0.00           H  
ATOM   3536  HB3 ALA   224      45.698  28.196  56.419  1.00  0.00           H  
ATOM   3537  C   ALA   224      45.200  25.667  55.467  1.00  0.00           C  
ATOM   3538  O   ALA   224      43.951  25.802  55.410  1.00  0.00           O  
ATOM   3539  N   ALA   225      45.994  25.196  54.450  1.00  0.00           N  
ATOM   3540  H   ALA   225      46.963  25.030  54.679  1.00  0.00           H  
ATOM   3541  CA  ALA   225      45.537  24.992  53.063  1.00  0.00           C  
ATOM   3542  HA  ALA   225      45.581  25.938  52.523  1.00  0.00           H  
ATOM   3543  CB  ALA   225      46.560  23.995  52.397  1.00  0.00           C  
ATOM   3544  HB1 ALA   225      46.617  23.133  53.061  1.00  0.00           H  
ATOM   3545  HB2 ALA   225      46.181  23.687  51.423  1.00  0.00           H  
ATOM   3546  HB3 ALA   225      47.556  24.427  52.306  1.00  0.00           H  
ATOM   3547  C   ALA   225      44.077  24.454  52.904  1.00  0.00           C  
ATOM   3548  O   ALA   225      43.342  24.868  52.084  1.00  0.00           O  
ATOM   3549  N   THR   226      43.684  23.514  53.734  1.00  0.00           N  
ATOM   3550  H   THR   226      44.222  23.168  54.515  1.00  0.00           H  
ATOM   3551  CA  THR   226      42.172  23.159  53.754  1.00  0.00           C  
ATOM   3552  HA  THR   226      41.888  22.837  52.753  1.00  0.00           H  
ATOM   3553  CB  THR   226      41.951  21.994  54.750  1.00  0.00           C  
ATOM   3554  HB  THR   226      42.096  22.302  55.786  1.00  0.00           H  
ATOM   3555  CG2 THR   226      40.596  21.351  54.467  1.00  0.00           C  
ATOM   3556 HG21 THR   226      40.601  21.078  53.412  1.00  0.00           H  
ATOM   3557 HG22 THR   226      40.488  20.506  55.147  1.00  0.00           H  
ATOM   3558 HG23 THR   226      39.704  21.945  54.665  1.00  0.00           H  
ATOM   3559  OG1 THR   226      42.857  20.886  54.532  1.00  0.00           O  
ATOM   3560  HG1 THR   226      43.689  21.051  54.982  1.00  0.00           H  
ATOM   3561  C   THR   226      41.195  24.362  53.932  1.00  0.00           C  
ATOM   3562  O   THR   226      40.321  24.678  53.128  1.00  0.00           O  
ATOM   3563  N   LEU   227      41.322  25.066  55.038  1.00  0.00           N  
ATOM   3564  H   LEU   227      42.143  24.854  55.587  1.00  0.00           H  
ATOM   3565  CA  LEU   227      40.438  26.201  55.304  1.00  0.00           C  
ATOM   3566  HA  LEU   227      39.445  25.784  55.469  1.00  0.00           H  
ATOM   3567  CB  LEU   227      40.853  26.774  56.705  1.00  0.00           C  
ATOM   3568  HB2 LEU   227      40.475  26.093  57.468  1.00  0.00           H  
ATOM   3569  HB3 LEU   227      41.926  26.845  56.878  1.00  0.00           H  
ATOM   3570  CG  LEU   227      40.448  28.217  57.081  1.00  0.00           C  
ATOM   3571  HG  LEU   227      40.631  28.992  56.337  1.00  0.00           H  
ATOM   3572  CD1 LEU   227      38.954  28.362  57.293  1.00  0.00           C  
ATOM   3573 HD11 LEU   227      38.636  27.703  58.101  1.00  0.00           H  
ATOM   3574 HD12 LEU   227      38.868  29.405  57.598  1.00  0.00           H  
ATOM   3575 HD13 LEU   227      38.448  28.074  56.372  1.00  0.00           H  
ATOM   3576  CD2 LEU   227      41.279  28.718  58.218  1.00  0.00           C  
ATOM   3577 HD21 LEU   227      42.316  28.733  57.881  1.00  0.00           H  
ATOM   3578 HD22 LEU   227      40.931  29.725  58.449  1.00  0.00           H  
ATOM   3579 HD23 LEU   227      41.274  28.000  59.038  1.00  0.00           H  
ATOM   3580  C   LEU   227      40.511  27.294  54.217  1.00  0.00           C  
ATOM   3581  O   LEU   227      39.543  27.991  53.844  1.00  0.00           O  
ATOM   3582  N   MET   228      41.692  27.464  53.578  1.00  0.00           N  
ATOM   3583  H   MET   228      42.432  26.852  53.890  1.00  0.00           H  
ATOM   3584  CA  MET   228      41.927  28.358  52.500  1.00  0.00           C  
ATOM   3585  HA  MET   228      41.339  29.255  52.694  1.00  0.00           H  
ATOM   3586  CB  MET   228      43.361  28.884  52.460  1.00  0.00           C  
ATOM   3587  HB2 MET   228      44.065  28.127  52.116  1.00  0.00           H  
ATOM   3588  HB3 MET   228      43.395  29.789  51.853  1.00  0.00           H  
ATOM   3589  CG  MET   228      43.836  29.226  53.913  1.00  0.00           C  
ATOM   3590  HG2 MET   228      43.830  28.316  54.513  1.00  0.00           H  
ATOM   3591  HG3 MET   228      44.875  29.543  53.823  1.00  0.00           H  
ATOM   3592  SD  MET   228      42.896  30.561  54.775  1.00  0.00           S  
ATOM   3593  CE  MET   228      42.714  31.872  53.488  1.00  0.00           C  
ATOM   3594  HE1 MET   228      42.908  32.870  53.880  1.00  0.00           H  
ATOM   3595  HE2 MET   228      43.565  31.823  52.809  1.00  0.00           H  
ATOM   3596  HE3 MET   228      41.791  31.694  52.938  1.00  0.00           H  
ATOM   3597  C   MET   228      41.538  27.791  51.139  1.00  0.00           C  
ATOM   3598  O   MET   228      41.654  28.474  50.078  1.00  0.00           O  
ATOM   3599  N   ASN   229      40.942  26.562  51.153  1.00  0.00           N  
ATOM   3600  H   ASN   229      40.803  26.020  51.993  1.00  0.00           H  
ATOM   3601  CA  ASN   229      40.657  25.777  49.910  1.00  0.00           C  
ATOM   3602  HA  ASN   229      40.434  24.750  50.199  1.00  0.00           H  
ATOM   3603  CB  ASN   229      39.313  26.299  49.247  1.00  0.00           C  
ATOM   3604  HB2 ASN   229      39.451  27.374  49.128  1.00  0.00           H  
ATOM   3605  HB3 ASN   229      39.087  25.898  48.259  1.00  0.00           H  
ATOM   3606  CG  ASN   229      38.123  26.078  50.163  1.00  0.00           C  
ATOM   3607  OD1 ASN   229      37.971  25.061  50.822  1.00  0.00           O  
ATOM   3608  ND2 ASN   229      37.251  27.075  50.366  1.00  0.00           N  
ATOM   3609 HD21 ASN   229      36.456  26.875  50.957  1.00  0.00           H  
ATOM   3610 HD22 ASN   229      37.419  27.959  49.907  1.00  0.00           H  
ATOM   3611  C   ASN   229      41.890  25.545  48.962  1.00  0.00           C  
ATOM   3612  O   ASN   229      41.671  25.419  47.778  1.00  0.00           O  
ATOM   3613  N   ALA   230      43.150  25.627  49.475  1.00  0.00           N  
ATOM   3614  H   ALA   230      43.313  25.721  50.467  1.00  0.00           H  
ATOM   3615  CA  ALA   230      44.354  25.807  48.732  1.00  0.00           C  
ATOM   3616  HA  ALA   230      45.014  26.157  49.526  1.00  0.00           H  
ATOM   3617  CB  ALA   230      44.870  24.409  48.279  1.00  0.00           C  
ATOM   3618  HB1 ALA   230      44.138  23.627  48.477  1.00  0.00           H  
ATOM   3619  HB2 ALA   230      44.972  24.211  47.212  1.00  0.00           H  
ATOM   3620  HB3 ALA   230      45.805  24.190  48.795  1.00  0.00           H  
ATOM   3621  C   ALA   230      44.378  26.952  47.690  1.00  0.00           C  
ATOM   3622  O   ALA   230      45.158  26.868  46.733  1.00  0.00           O  
ATOM   3623  N   TYR   231      43.442  27.911  47.599  1.00  0.00           N  
ATOM   3624  H   TYR   231      42.907  28.091  48.437  1.00  0.00           H  
ATOM   3625  CA  TYR   231      43.498  29.014  46.596  1.00  0.00           C  
ATOM   3626  HA  TYR   231      43.678  28.454  45.678  1.00  0.00           H  
ATOM   3627  CB  TYR   231      42.133  29.705  46.543  1.00  0.00           C  
ATOM   3628  HB2 TYR   231      41.932  30.020  47.568  1.00  0.00           H  
ATOM   3629  HB3 TYR   231      42.101  30.632  45.971  1.00  0.00           H  
ATOM   3630  CG  TYR   231      41.026  28.752  46.069  1.00  0.00           C  
ATOM   3631  CD1 TYR   231      41.088  28.223  44.808  1.00  0.00           C  
ATOM   3632  HD1 TYR   231      41.994  28.418  44.252  1.00  0.00           H  
ATOM   3633  CE1 TYR   231      40.130  27.299  44.350  1.00  0.00           C  
ATOM   3634  HE1 TYR   231      40.214  26.839  43.377  1.00  0.00           H  
ATOM   3635  CZ  TYR   231      38.974  27.121  45.134  1.00  0.00           C  
ATOM   3636  OH  TYR   231      37.917  26.438  44.562  1.00  0.00           O  
ATOM   3637  HH  TYR   231      38.029  25.737  43.916  1.00  0.00           H  
ATOM   3638  CE2 TYR   231      38.822  27.799  46.364  1.00  0.00           C  
ATOM   3639  HE2 TYR   231      37.915  27.663  46.935  1.00  0.00           H  
ATOM   3640  CD2 TYR   231      39.898  28.574  46.817  1.00  0.00           C  
ATOM   3641  HD2 TYR   231      39.875  29.133  47.741  1.00  0.00           H  
ATOM   3642  C   TYR   231      44.662  30.023  46.757  1.00  0.00           C  
ATOM   3643  O   TYR   231      45.290  30.090  47.854  1.00  0.00           O  
ATOM   3644  N   SER   232      45.112  30.562  45.596  1.00  0.00           N  
ATOM   3645  H   SER   232      44.667  30.197  44.765  1.00  0.00           H  
ATOM   3646  CA  SER   232      46.141  31.596  45.497  1.00  0.00           C  
ATOM   3647  HA  SER   232      46.472  32.021  46.445  1.00  0.00           H  
ATOM   3648  CB  SER   232      47.422  30.975  44.942  1.00  0.00           C  
ATOM   3649  HB2 SER   232      47.258  30.485  43.982  1.00  0.00           H  
ATOM   3650  HB3 SER   232      48.251  31.683  44.933  1.00  0.00           H  
ATOM   3651  OG  SER   232      47.808  29.992  45.808  1.00  0.00           O  
ATOM   3652  HG  SER   232      48.133  30.476  46.571  1.00  0.00           H  
ATOM   3653  C   SER   232      45.744  32.737  44.624  1.00  0.00           C  
ATOM   3654  O   SER   232      46.556  33.430  43.987  1.00  0.00           O  
ATOM   3655  N   SER   233      44.475  33.046  44.733  1.00  0.00           N  
ATOM   3656  H   SER   233      44.024  32.422  45.387  1.00  0.00           H  
ATOM   3657  CA  SER   233      43.673  33.730  43.716  1.00  0.00           C  
ATOM   3658  HA  SER   233      44.291  34.493  43.242  1.00  0.00           H  
ATOM   3659  CB  SER   233      43.234  32.848  42.545  1.00  0.00           C  
ATOM   3660  HB2 SER   233      42.881  33.491  41.739  1.00  0.00           H  
ATOM   3661  HB3 SER   233      44.034  32.214  42.164  1.00  0.00           H  
ATOM   3662  OG  SER   233      42.314  31.890  43.031  1.00  0.00           O  
ATOM   3663  HG  SER   233      41.958  31.335  42.333  1.00  0.00           H  
ATOM   3664  C   SER   233      42.428  34.513  44.258  1.00  0.00           C  
ATOM   3665  O   SER   233      41.887  35.396  43.611  1.00  0.00           O  
ATOM   3666  N   ARG   234      42.074  34.112  45.497  1.00  0.00           N  
ATOM   3667  H   ARG   234      42.659  33.362  45.839  1.00  0.00           H  
ATOM   3668  CA  ARG   234      40.758  34.512  46.183  1.00  0.00           C  
ATOM   3669  HA  ARG   234      40.201  35.234  45.587  1.00  0.00           H  
ATOM   3670  CB  ARG   234      39.855  33.254  46.194  1.00  0.00           C  
ATOM   3671  HB2 ARG   234      40.419  32.452  46.671  1.00  0.00           H  
ATOM   3672  HB3 ARG   234      39.026  33.466  46.870  1.00  0.00           H  
ATOM   3673  CG  ARG   234      39.418  32.712  44.850  1.00  0.00           C  
ATOM   3674  HG2 ARG   234      38.910  33.478  44.263  1.00  0.00           H  
ATOM   3675  HG3 ARG   234      40.208  32.240  44.266  1.00  0.00           H  
ATOM   3676  CD  ARG   234      38.386  31.602  45.029  1.00  0.00           C  
ATOM   3677  HD2 ARG   234      38.547  30.909  45.855  1.00  0.00           H  
ATOM   3678  HD3 ARG   234      37.470  32.118  45.319  1.00  0.00           H  
ATOM   3679  NE  ARG   234      38.113  31.003  43.725  1.00  0.00           N  
ATOM   3680  HE  ARG   234      38.618  31.385  42.938  1.00  0.00           H  
ATOM   3681  CZ  ARG   234      37.350  29.883  43.505  1.00  0.00           C  
ATOM   3682  NH1 ARG   234      36.753  29.351  44.500  1.00  0.00           N  
ATOM   3683 HH11 ARG   234      36.830  29.666  45.456  1.00  0.00           H  
ATOM   3684 HH12 ARG   234      36.054  28.651  44.293  1.00  0.00           H  
ATOM   3685  NH2 ARG   234      37.130  29.394  42.367  1.00  0.00           N  
ATOM   3686 HH21 ARG   234      37.630  29.730  41.556  1.00  0.00           H  
ATOM   3687 HH22 ARG   234      36.673  28.494  42.393  1.00  0.00           H  
ATOM   3688  C   ARG   234      40.916  35.233  47.595  1.00  0.00           C  
ATOM   3689  O   ARG   234      39.859  35.676  48.132  1.00  0.00           O  
ATOM   3690  N   SER   235      42.098  35.284  48.147  1.00  0.00           N  
ATOM   3691  H   SER   235      42.919  35.030  47.616  1.00  0.00           H  
ATOM   3692  CA  SER   235      42.288  35.927  49.496  1.00  0.00           C  
ATOM   3693  HA  SER   235      41.304  36.215  49.867  1.00  0.00           H  
ATOM   3694  CB  SER   235      43.072  34.931  50.408  1.00  0.00           C  
ATOM   3695  HB2 SER   235      43.322  35.519  51.291  1.00  0.00           H  
ATOM   3696  HB3 SER   235      42.453  34.043  50.536  1.00  0.00           H  
ATOM   3697  OG  SER   235      44.214  34.455  49.810  1.00  0.00           O  
ATOM   3698  HG  SER   235      44.968  35.025  49.976  1.00  0.00           H  
ATOM   3699  C   SER   235      43.120  37.194  49.351  1.00  0.00           C  
ATOM   3700  O   SER   235      43.753  37.507  48.308  1.00  0.00           O  
ATOM   3701  N   HIE   236      43.168  38.028  50.346  1.00  0.00           N  
ATOM   3702  H   HIE   236      42.716  37.731  51.200  1.00  0.00           H  
ATOM   3703  CA  HIE   236      43.910  39.300  50.430  1.00  0.00           C  
ATOM   3704  HA  HIE   236      44.348  39.537  49.460  1.00  0.00           H  
ATOM   3705  CB  HIE   236      42.878  40.481  50.648  1.00  0.00           C  
ATOM   3706  HB2 HIE   236      42.540  40.344  51.675  1.00  0.00           H  
ATOM   3707  HB3 HIE   236      43.387  41.443  50.715  1.00  0.00           H  
ATOM   3708  CG  HIE   236      41.765  40.506  49.605  1.00  0.00           C  
ATOM   3709  ND1 HIE   236      41.692  41.343  48.497  1.00  0.00           N  
ATOM   3710  CE1 HIE   236      40.430  41.237  48.071  1.00  0.00           C  
ATOM   3711  HE1 HIE   236      40.021  41.675  47.173  1.00  0.00           H  
ATOM   3712  NE2 HIE   236      39.747  40.297  48.732  1.00  0.00           N  
ATOM   3713  HE2 HIE   236      38.793  40.051  48.512  1.00  0.00           H  
ATOM   3714  CD2 HIE   236      40.558  39.820  49.710  1.00  0.00           C  
ATOM   3715  HD2 HIE   236      40.307  39.180  50.543  1.00  0.00           H  
ATOM   3716  C   HIE   236      44.933  39.213  51.481  1.00  0.00           C  
ATOM   3717  O   HIE   236      44.632  38.700  52.539  1.00  0.00           O  
ATOM   3718  N   SER   237      46.169  39.705  51.195  1.00  0.00           N  
ATOM   3719  H   SER   237      46.430  39.968  50.256  1.00  0.00           H  
ATOM   3720  CA  SER   237      47.363  39.599  52.141  1.00  0.00           C  
ATOM   3721  HA  SER   237      46.968  39.115  53.034  1.00  0.00           H  
ATOM   3722  CB  SER   237      48.473  38.772  51.469  1.00  0.00           C  
ATOM   3723  HB2 SER   237      48.669  39.271  50.520  1.00  0.00           H  
ATOM   3724  HB3 SER   237      49.328  38.636  52.130  1.00  0.00           H  
ATOM   3725  OG  SER   237      47.968  37.504  51.119  1.00  0.00           O  
ATOM   3726  HG  SER   237      47.860  37.040  51.953  1.00  0.00           H  
ATOM   3727  C   SER   237      47.806  40.990  52.671  1.00  0.00           C  
ATOM   3728  O   SER   237      48.640  41.737  52.079  1.00  0.00           O  
ATOM   3729  N   VAL   238      47.392  41.405  53.849  1.00  0.00           N  
ATOM   3730  H   VAL   238      47.057  40.675  54.462  1.00  0.00           H  
ATOM   3731  CA  VAL   238      47.610  42.760  54.541  1.00  0.00           C  
ATOM   3732  HA  VAL   238      47.888  43.461  53.755  1.00  0.00           H  
ATOM   3733  CB  VAL   238      46.339  43.152  55.285  1.00  0.00           C  
ATOM   3734  HB  VAL   238      46.062  42.451  56.072  1.00  0.00           H  
ATOM   3735  CG1 VAL   238      46.384  44.524  55.944  1.00  0.00           C  
ATOM   3736 HG11 VAL   238      45.870  44.436  56.901  1.00  0.00           H  
ATOM   3737 HG12 VAL   238      47.378  44.938  56.116  1.00  0.00           H  
ATOM   3738 HG13 VAL   238      45.915  45.234  55.263  1.00  0.00           H  
ATOM   3739  CG2 VAL   238      45.086  43.018  54.438  1.00  0.00           C  
ATOM   3740 HG21 VAL   238      44.886  42.016  54.059  1.00  0.00           H  
ATOM   3741 HG22 VAL   238      44.307  43.328  55.135  1.00  0.00           H  
ATOM   3742 HG23 VAL   238      45.150  43.691  53.583  1.00  0.00           H  
ATOM   3743  C   VAL   238      48.857  42.777  55.454  1.00  0.00           C  
ATOM   3744  O   VAL   238      48.716  42.541  56.662  1.00  0.00           O  
ATOM   3745  N   PHE   239      50.044  43.031  54.820  1.00  0.00           N  
ATOM   3746  H   PHE   239      50.124  43.349  53.865  1.00  0.00           H  
ATOM   3747  CA  PHE   239      51.322  43.380  55.517  1.00  0.00           C  
ATOM   3748  HA  PHE   239      51.414  42.786  56.427  1.00  0.00           H  
ATOM   3749  CB  PHE   239      52.526  43.103  54.531  1.00  0.00           C  
ATOM   3750  HB2 PHE   239      52.487  42.101  54.104  1.00  0.00           H  
ATOM   3751  HB3 PHE   239      52.608  43.733  53.645  1.00  0.00           H  
ATOM   3752  CG  PHE   239      53.829  43.259  55.218  1.00  0.00           C  
ATOM   3753  CD1 PHE   239      54.410  44.503  55.335  1.00  0.00           C  
ATOM   3754  HD1 PHE   239      53.903  45.355  54.906  1.00  0.00           H  
ATOM   3755  CE1 PHE   239      55.600  44.763  55.942  1.00  0.00           C  
ATOM   3756  HE1 PHE   239      56.058  45.741  55.936  1.00  0.00           H  
ATOM   3757  CZ  PHE   239      56.174  43.650  56.560  1.00  0.00           C  
ATOM   3758  HZ  PHE   239      57.152  43.776  56.999  1.00  0.00           H  
ATOM   3759  CE2 PHE   239      55.639  42.339  56.482  1.00  0.00           C  
ATOM   3760  HE2 PHE   239      56.115  41.519  57.000  1.00  0.00           H  
ATOM   3761  CD2 PHE   239      54.454  42.157  55.797  1.00  0.00           C  
ATOM   3762  HD2 PHE   239      54.081  41.145  55.732  1.00  0.00           H  
ATOM   3763  C   PHE   239      51.252  44.799  56.001  1.00  0.00           C  
ATOM   3764  O   PHE   239      50.572  45.642  55.439  1.00  0.00           O  
ATOM   3765  N   SER   240      51.875  45.082  57.172  1.00  0.00           N  
ATOM   3766  H   SER   240      52.281  44.270  57.615  1.00  0.00           H  
ATOM   3767  CA  SER   240      51.705  46.313  57.881  1.00  0.00           C  
ATOM   3768  HA  SER   240      51.619  47.153  57.192  1.00  0.00           H  
ATOM   3769  CB  SER   240      50.433  46.253  58.733  1.00  0.00           C  
ATOM   3770  HB2 SER   240      49.602  46.026  58.066  1.00  0.00           H  
ATOM   3771  HB3 SER   240      50.610  45.466  59.467  1.00  0.00           H  
ATOM   3772  OG  SER   240      50.223  47.393  59.398  1.00  0.00           O  
ATOM   3773  HG  SER   240      49.760  47.947  58.766  1.00  0.00           H  
ATOM   3774  C   SER   240      52.900  46.585  58.779  1.00  0.00           C  
ATOM   3775  O   SER   240      53.204  45.683  59.527  1.00  0.00           O  
ATOM   3776  N   VAL   241      53.515  47.725  58.699  1.00  0.00           N  
ATOM   3777  H   VAL   241      53.127  48.434  58.093  1.00  0.00           H  
ATOM   3778  CA  VAL   241      54.559  48.204  59.642  1.00  0.00           C  
ATOM   3779  HA  VAL   241      54.692  47.373  60.335  1.00  0.00           H  
ATOM   3780  CB  VAL   241      55.944  48.299  58.920  1.00  0.00           C  
ATOM   3781  HB  VAL   241      56.070  47.373  58.358  1.00  0.00           H  
ATOM   3782  CG1 VAL   241      55.900  49.287  57.773  1.00  0.00           C  
ATOM   3783 HG11 VAL   241      55.623  50.245  58.214  1.00  0.00           H  
ATOM   3784 HG12 VAL   241      56.821  49.465  57.219  1.00  0.00           H  
ATOM   3785 HG13 VAL   241      55.114  48.974  57.086  1.00  0.00           H  
ATOM   3786  CG2 VAL   241      57.240  48.618  59.766  1.00  0.00           C  
ATOM   3787 HG21 VAL   241      56.912  49.450  60.389  1.00  0.00           H  
ATOM   3788 HG22 VAL   241      57.382  47.669  60.283  1.00  0.00           H  
ATOM   3789 HG23 VAL   241      58.060  48.907  59.108  1.00  0.00           H  
ATOM   3790  C   VAL   241      54.126  49.450  60.492  1.00  0.00           C  
ATOM   3791  O   VAL   241      53.769  50.416  59.918  1.00  0.00           O  
ATOM   3792  N   THR   242      54.317  49.388  61.827  1.00  0.00           N  
ATOM   3793  H   THR   242      54.839  48.591  62.164  1.00  0.00           H  
ATOM   3794  CA  THR   242      54.137  50.479  62.820  1.00  0.00           C  
ATOM   3795  HA  THR   242      53.722  51.313  62.255  1.00  0.00           H  
ATOM   3796  CB  THR   242      53.220  50.209  64.057  1.00  0.00           C  
ATOM   3797  HB  THR   242      53.611  49.413  64.689  1.00  0.00           H  
ATOM   3798  CG2 THR   242      53.118  51.401  65.047  1.00  0.00           C  
ATOM   3799 HG21 THR   242      52.962  52.272  64.411  1.00  0.00           H  
ATOM   3800 HG22 THR   242      52.329  51.177  65.765  1.00  0.00           H  
ATOM   3801 HG23 THR   242      53.991  51.582  65.675  1.00  0.00           H  
ATOM   3802  OG1 THR   242      51.975  49.732  63.494  1.00  0.00           O  
ATOM   3803  HG1 THR   242      52.140  48.910  63.026  1.00  0.00           H  
ATOM   3804  C   THR   242      55.588  50.970  63.135  1.00  0.00           C  
ATOM   3805  O   THR   242      56.409  50.038  63.345  1.00  0.00           O  
ATOM   3806  N   ILE   243      55.882  52.252  63.156  1.00  0.00           N  
ATOM   3807  H   ILE   243      55.070  52.852  63.155  1.00  0.00           H  
ATOM   3808  CA  ILE   243      57.198  52.909  63.512  1.00  0.00           C  
ATOM   3809  HA  ILE   243      57.896  52.175  63.915  1.00  0.00           H  
ATOM   3810  CB  ILE   243      57.962  53.420  62.291  1.00  0.00           C  
ATOM   3811  HB  ILE   243      57.334  54.232  61.925  1.00  0.00           H  
ATOM   3812  CG2 ILE   243      59.303  53.995  62.487  1.00  0.00           C  
ATOM   3813 HG21 ILE   243      59.975  53.223  62.860  1.00  0.00           H  
ATOM   3814 HG22 ILE   243      59.564  54.617  61.631  1.00  0.00           H  
ATOM   3815 HG23 ILE   243      59.283  54.602  63.393  1.00  0.00           H  
ATOM   3816  CG1 ILE   243      58.160  52.449  61.068  1.00  0.00           C  
ATOM   3817 HG12 ILE   243      58.936  52.782  60.379  1.00  0.00           H  
ATOM   3818 HG13 ILE   243      58.435  51.464  61.447  1.00  0.00           H  
ATOM   3819  CD1 ILE   243      56.928  52.313  60.140  1.00  0.00           C  
ATOM   3820 HD11 ILE   243      56.397  53.251  59.983  1.00  0.00           H  
ATOM   3821 HD12 ILE   243      57.225  52.016  59.134  1.00  0.00           H  
ATOM   3822 HD13 ILE   243      56.226  51.552  60.481  1.00  0.00           H  
ATOM   3823  C   ILE   243      57.000  53.998  64.577  1.00  0.00           C  
ATOM   3824  O   ILE   243      56.048  54.731  64.497  1.00  0.00           O  
ATOM   3825  N   HIE   244      57.838  54.051  65.601  1.00  0.00           N  
ATOM   3826  H   HIE   244      58.523  53.310  65.562  1.00  0.00           H  
ATOM   3827  CA  HIE   244      57.782  54.934  66.750  1.00  0.00           C  
ATOM   3828  HA  HIE   244      56.903  55.570  66.647  1.00  0.00           H  
ATOM   3829  CB  HIE   244      57.538  54.108  68.025  1.00  0.00           C  
ATOM   3830  HB2 HIE   244      58.265  53.306  68.153  1.00  0.00           H  
ATOM   3831  HB3 HIE   244      57.708  54.845  68.810  1.00  0.00           H  
ATOM   3832  CG  HIE   244      56.161  53.562  68.241  1.00  0.00           C  
ATOM   3833  ND1 HIE   244      55.668  52.383  67.706  1.00  0.00           N  
ATOM   3834  CE1 HIE   244      54.391  52.302  68.218  1.00  0.00           C  
ATOM   3835  HE1 HIE   244      53.776  51.443  67.994  1.00  0.00           H  
ATOM   3836  NE2 HIE   244      54.234  53.224  69.129  1.00  0.00           N  
ATOM   3837  HE2 HIE   244      53.492  53.057  69.793  1.00  0.00           H  
ATOM   3838  CD2 HIE   244      55.265  54.092  69.159  1.00  0.00           C  
ATOM   3839  HD2 HIE   244      55.472  55.000  69.705  1.00  0.00           H  
ATOM   3840  C   HIE   244      59.136  55.632  66.887  1.00  0.00           C  
ATOM   3841  O   HIE   244      60.135  54.922  66.879  1.00  0.00           O  
ATOM   3842  N   MET   245      59.271  56.949  66.989  1.00  0.00           N  
ATOM   3843  H   MET   245      58.414  57.472  66.882  1.00  0.00           H  
ATOM   3844  CA  MET   245      60.511  57.711  67.139  1.00  0.00           C  
ATOM   3845  HA  MET   245      61.381  57.055  67.175  1.00  0.00           H  
ATOM   3846  CB  MET   245      60.596  58.629  65.880  1.00  0.00           C  
ATOM   3847  HB2 MET   245      59.751  59.317  65.918  1.00  0.00           H  
ATOM   3848  HB3 MET   245      61.471  59.272  65.969  1.00  0.00           H  
ATOM   3849  CG  MET   245      60.755  57.800  64.622  1.00  0.00           C  
ATOM   3850  HG2 MET   245      61.831  57.788  64.443  1.00  0.00           H  
ATOM   3851  HG3 MET   245      60.465  56.752  64.693  1.00  0.00           H  
ATOM   3852  SD  MET   245      60.013  58.451  63.092  1.00  0.00           S  
ATOM   3853  CE  MET   245      58.207  58.210  63.355  1.00  0.00           C  
ATOM   3854  HE1 MET   245      57.895  57.325  62.801  1.00  0.00           H  
ATOM   3855  HE2 MET   245      57.978  58.051  64.409  1.00  0.00           H  
ATOM   3856  HE3 MET   245      57.736  59.118  62.980  1.00  0.00           H  
ATOM   3857  C   MET   245      60.506  58.531  68.382  1.00  0.00           C  
ATOM   3858  O   MET   245      59.496  59.169  68.825  1.00  0.00           O  
ATOM   3859  N   LYS   246      61.652  58.500  69.091  1.00  0.00           N  
ATOM   3860  H   LYS   246      62.405  57.976  68.668  1.00  0.00           H  
ATOM   3861  CA  LYS   246      61.884  59.216  70.394  1.00  0.00           C  
ATOM   3862  HA  LYS   246      61.035  59.012  71.046  1.00  0.00           H  
ATOM   3863  CB  LYS   246      63.137  58.589  70.976  1.00  0.00           C  
ATOM   3864  HB2 LYS   246      63.028  57.505  70.927  1.00  0.00           H  
ATOM   3865  HB3 LYS   246      63.983  58.936  70.383  1.00  0.00           H  
ATOM   3866  CG  LYS   246      63.464  59.089  72.433  1.00  0.00           C  
ATOM   3867  HG2 LYS   246      63.215  60.147  72.517  1.00  0.00           H  
ATOM   3868  HG3 LYS   246      62.775  58.621  73.135  1.00  0.00           H  
ATOM   3869  CD  LYS   246      64.871  58.823  72.927  1.00  0.00           C  
ATOM   3870  HD2 LYS   246      65.045  57.754  73.053  1.00  0.00           H  
ATOM   3871  HD3 LYS   246      65.609  59.222  72.232  1.00  0.00           H  
ATOM   3872  CE  LYS   246      64.906  59.437  74.304  1.00  0.00           C  
ATOM   3873  HE2 LYS   246      64.598  60.482  74.297  1.00  0.00           H  
ATOM   3874  HE3 LYS   246      64.179  58.849  74.864  1.00  0.00           H  
ATOM   3875  NZ  LYS   246      66.240  59.371  74.837  1.00  0.00           N  
ATOM   3876  HZ1 LYS   246      66.787  60.142  74.480  1.00  0.00           H  
ATOM   3877  HZ2 LYS   246      66.230  59.637  75.812  1.00  0.00           H  
ATOM   3878  HZ3 LYS   246      66.744  58.521  74.630  1.00  0.00           H  
ATOM   3879  C   LYS   246      61.995  60.709  70.137  1.00  0.00           C  
ATOM   3880  O   LYS   246      62.557  61.145  69.164  1.00  0.00           O  
ATOM   3881  N   GLU   247      61.481  61.577  71.039  1.00  0.00           N  
ATOM   3882  H   GLU   247      60.962  61.110  71.769  1.00  0.00           H  
ATOM   3883  CA  GLU   247      61.395  63.031  70.927  1.00  0.00           C  
ATOM   3884  HA  GLU   247      61.335  63.336  69.882  1.00  0.00           H  
ATOM   3885  CB  GLU   247      60.321  63.554  71.726  1.00  0.00           C  
ATOM   3886  HB2 GLU   247      59.396  63.158  71.307  1.00  0.00           H  
ATOM   3887  HB3 GLU   247      60.302  63.132  72.731  1.00  0.00           H  
ATOM   3888  CG  GLU   247      60.027  65.035  71.735  1.00  0.00           C  
ATOM   3889  HG2 GLU   247      59.123  65.164  72.330  1.00  0.00           H  
ATOM   3890  HG3 GLU   247      60.734  65.602  72.342  1.00  0.00           H  
ATOM   3891  CD  GLU   247      60.080  65.523  70.293  1.00  0.00           C  
ATOM   3892  OE1 GLU   247      59.433  64.999  69.437  1.00  0.00           O  
ATOM   3893  OE2 GLU   247      60.938  66.345  69.892  1.00  0.00           O  
ATOM   3894  C   GLU   247      62.741  63.588  71.434  1.00  0.00           C  
ATOM   3895  O   GLU   247      63.397  62.979  72.295  1.00  0.00           O  
ATOM   3896  N   THR   248      63.177  64.645  70.796  1.00  0.00           N  
ATOM   3897  H   THR   248      62.704  64.906  69.943  1.00  0.00           H  
ATOM   3898  CA  THR   248      64.447  65.360  71.061  1.00  0.00           C  
ATOM   3899  HA  THR   248      65.129  64.775  71.678  1.00  0.00           H  
ATOM   3900  CB  THR   248      65.225  65.652  69.745  1.00  0.00           C  
ATOM   3901  HB  THR   248      65.711  66.627  69.717  1.00  0.00           H  
ATOM   3902  CG2 THR   248      66.456  64.766  69.645  1.00  0.00           C  
ATOM   3903 HG21 THR   248      67.211  65.248  70.266  1.00  0.00           H  
ATOM   3904 HG22 THR   248      66.243  63.751  69.981  1.00  0.00           H  
ATOM   3905 HG23 THR   248      66.916  64.846  68.660  1.00  0.00           H  
ATOM   3906  OG1 THR   248      64.396  65.628  68.592  1.00  0.00           O  
ATOM   3907  HG1 THR   248      64.030  66.469  68.311  1.00  0.00           H  
ATOM   3908  C   THR   248      64.184  66.641  71.772  1.00  0.00           C  
ATOM   3909  O   THR   248      65.101  67.017  72.524  1.00  0.00           O  
ATOM   3910  N   THR   249      63.025  67.272  71.558  1.00  0.00           N  
ATOM   3911  H   THR   249      62.341  66.936  70.895  1.00  0.00           H  
ATOM   3912  CA  THR   249      62.836  68.630  72.126  1.00  0.00           C  
ATOM   3913  HA  THR   249      63.661  69.229  71.740  1.00  0.00           H  
ATOM   3914  CB  THR   249      61.504  69.281  71.563  1.00  0.00           C  
ATOM   3915  HB  THR   249      61.360  69.091  70.499  1.00  0.00           H  
ATOM   3916  CG2 THR   249      60.222  68.887  72.220  1.00  0.00           C  
ATOM   3917 HG21 THR   249      59.549  68.572  71.422  1.00  0.00           H  
ATOM   3918 HG22 THR   249      60.496  68.144  72.969  1.00  0.00           H  
ATOM   3919 HG23 THR   249      59.910  69.784  72.754  1.00  0.00           H  
ATOM   3920  OG1 THR   249      61.712  70.686  71.740  1.00  0.00           O  
ATOM   3921  HG1 THR   249      61.964  71.014  70.873  1.00  0.00           H  
ATOM   3922  C   THR   249      62.907  68.726  73.615  1.00  0.00           C  
ATOM   3923  O   THR   249      62.973  67.729  74.356  1.00  0.00           O  
ATOM   3924  N   ILE   250      62.877  69.919  74.182  1.00  0.00           N  
ATOM   3925  H   ILE   250      62.872  70.708  73.551  1.00  0.00           H  
ATOM   3926  CA  ILE   250      62.714  70.200  75.607  1.00  0.00           C  
ATOM   3927  HA  ILE   250      63.549  69.709  76.108  1.00  0.00           H  
ATOM   3928  CB  ILE   250      62.632  71.738  75.856  1.00  0.00           C  
ATOM   3929  HB  ILE   250      62.250  71.880  76.867  1.00  0.00           H  
ATOM   3930  CG2 ILE   250      63.941  72.584  75.769  1.00  0.00           C  
ATOM   3931 HG21 ILE   250      64.613  72.129  76.497  1.00  0.00           H  
ATOM   3932 HG22 ILE   250      64.472  72.334  74.851  1.00  0.00           H  
ATOM   3933 HG23 ILE   250      63.851  73.628  76.068  1.00  0.00           H  
ATOM   3934  CG1 ILE   250      61.639  72.426  74.961  1.00  0.00           C  
ATOM   3935 HG12 ILE   250      62.153  72.543  74.007  1.00  0.00           H  
ATOM   3936 HG13 ILE   250      60.869  71.734  74.621  1.00  0.00           H  
ATOM   3937  CD1 ILE   250      60.997  73.687  75.535  1.00  0.00           C  
ATOM   3938 HD11 ILE   250      60.475  73.366  76.437  1.00  0.00           H  
ATOM   3939 HD12 ILE   250      61.771  74.419  75.764  1.00  0.00           H  
ATOM   3940 HD13 ILE   250      60.311  74.041  74.766  1.00  0.00           H  
ATOM   3941  C   ILE   250      61.474  69.550  76.201  1.00  0.00           C  
ATOM   3942  O   ILE   250      60.448  69.419  75.457  1.00  0.00           O  
ATOM   3943  N   ASP   251      61.405  69.272  77.501  1.00  0.00           N  
ATOM   3944  H   ASP   251      62.254  69.473  78.011  1.00  0.00           H  
ATOM   3945  CA  ASP   251      60.385  68.435  78.258  1.00  0.00           C  
ATOM   3946  HA  ASP   251      60.754  68.163  79.247  1.00  0.00           H  
ATOM   3947  CB  ASP   251      59.120  69.253  78.606  1.00  0.00           C  
ATOM   3948  HB2 ASP   251      58.576  69.457  77.684  1.00  0.00           H  
ATOM   3949  HB3 ASP   251      58.579  68.650  79.335  1.00  0.00           H  
ATOM   3950  CG  ASP   251      59.354  70.523  79.347  1.00  0.00           C  
ATOM   3951  OD1 ASP   251      60.495  70.938  79.561  1.00  0.00           O  
ATOM   3952  OD2 ASP   251      58.338  71.252  79.666  1.00  0.00           O  
ATOM   3953  C   ASP   251      60.072  67.098  77.568  1.00  0.00           C  
ATOM   3954  O   ASP   251      59.435  66.249  78.234  1.00  0.00           O  
ATOM   3955  N   GLY   252      60.448  66.673  76.351  1.00  0.00           N  
ATOM   3956  H   GLY   252      60.739  67.425  75.743  1.00  0.00           H  
ATOM   3957  CA  GLY   252      60.089  65.484  75.709  1.00  0.00           C  
ATOM   3958  HA2 GLY   252      59.003  65.398  75.678  1.00  0.00           H  
ATOM   3959  HA3 GLY   252      60.356  65.664  74.668  1.00  0.00           H  
ATOM   3960  C   GLY   252      60.639  64.147  76.258  1.00  0.00           C  
ATOM   3961  O   GLY   252      60.703  63.208  75.487  1.00  0.00           O  
ATOM   3962  N   GLU   253      61.115  63.924  77.448  1.00  0.00           N  
ATOM   3963  H   GLU   253      61.222  64.704  78.080  1.00  0.00           H  
ATOM   3964  CA  GLU   253      61.879  62.746  77.992  1.00  0.00           C  
ATOM   3965  HA  GLU   253      62.812  62.639  77.439  1.00  0.00           H  
ATOM   3966  CB  GLU   253      62.244  62.952  79.462  1.00  0.00           C  
ATOM   3967  HB2 GLU   253      61.335  63.060  80.052  1.00  0.00           H  
ATOM   3968  HB3 GLU   253      62.698  62.014  79.781  1.00  0.00           H  
ATOM   3969  CG  GLU   253      63.172  64.140  79.648  1.00  0.00           C  
ATOM   3970  HG2 GLU   253      62.683  65.102  79.499  1.00  0.00           H  
ATOM   3971  HG3 GLU   253      63.434  64.078  80.704  1.00  0.00           H  
ATOM   3972  CD  GLU   253      64.457  64.014  78.870  1.00  0.00           C  
ATOM   3973  OE1 GLU   253      64.799  65.002  78.112  1.00  0.00           O  
ATOM   3974  OE2 GLU   253      65.053  62.918  78.873  1.00  0.00           O  
ATOM   3975  C   GLU   253      61.047  61.414  77.925  1.00  0.00           C  
ATOM   3976  O   GLU   253      61.615  60.327  78.048  1.00  0.00           O  
ATOM   3977  N   GLU   254      59.758  61.524  77.748  1.00  0.00           N  
ATOM   3978  H   GLU   254      59.275  62.409  77.681  1.00  0.00           H  
ATOM   3979  CA  GLU   254      58.853  60.351  77.441  1.00  0.00           C  
ATOM   3980  HA  GLU   254      59.466  59.489  77.176  1.00  0.00           H  
ATOM   3981  CB  GLU   254      58.033  60.022  78.659  1.00  0.00           C  
ATOM   3982  HB2 GLU   254      57.559  60.907  79.083  1.00  0.00           H  
ATOM   3983  HB3 GLU   254      57.267  59.309  78.354  1.00  0.00           H  
ATOM   3984  CG  GLU   254      58.894  59.546  79.789  1.00  0.00           C  
ATOM   3985  HG2 GLU   254      59.645  60.248  80.151  1.00  0.00           H  
ATOM   3986  HG3 GLU   254      58.235  59.450  80.652  1.00  0.00           H  
ATOM   3987  CD  GLU   254      59.636  58.216  79.638  1.00  0.00           C  
ATOM   3988  OE1 GLU   254      60.829  58.136  79.963  1.00  0.00           O  
ATOM   3989  OE2 GLU   254      59.059  57.250  79.216  1.00  0.00           O  
ATOM   3990  C   GLU   254      57.849  60.497  76.271  1.00  0.00           C  
ATOM   3991  O   GLU   254      56.946  59.654  76.130  1.00  0.00           O  
ATOM   3992  N   LEU   255      58.052  61.465  75.330  1.00  0.00           N  
ATOM   3993  H   LEU   255      58.764  62.182  75.322  1.00  0.00           H  
ATOM   3994  CA  LEU   255      57.191  61.646  74.206  1.00  0.00           C  
ATOM   3995  HA  LEU   255      56.164  61.382  74.459  1.00  0.00           H  
ATOM   3996  CB  LEU   255      57.075  63.094  73.765  1.00  0.00           C  
ATOM   3997  HB2 LEU   255      57.996  63.300  73.221  1.00  0.00           H  
ATOM   3998  HB3 LEU   255      56.217  63.172  73.096  1.00  0.00           H  
ATOM   3999  CG  LEU   255      56.653  64.154  74.803  1.00  0.00           C  
ATOM   4000  HG  LEU   255      57.486  64.219  75.503  1.00  0.00           H  
ATOM   4001  CD1 LEU   255      56.521  65.536  74.285  1.00  0.00           C  
ATOM   4002 HD11 LEU   255      57.501  65.885  73.959  1.00  0.00           H  
ATOM   4003 HD12 LEU   255      55.851  65.544  73.426  1.00  0.00           H  
ATOM   4004 HD13 LEU   255      56.139  66.128  75.117  1.00  0.00           H  
ATOM   4005  CD2 LEU   255      55.330  63.799  75.541  1.00  0.00           C  
ATOM   4006 HD21 LEU   255      55.128  64.657  76.182  1.00  0.00           H  
ATOM   4007 HD22 LEU   255      54.514  63.613  74.843  1.00  0.00           H  
ATOM   4008 HD23 LEU   255      55.419  62.878  76.118  1.00  0.00           H  
ATOM   4009  C   LEU   255      57.672  60.718  73.052  1.00  0.00           C  
ATOM   4010  O   LEU   255      58.837  60.694  72.674  1.00  0.00           O  
ATOM   4011  N   VAL   256      56.739  60.173  72.307  1.00  0.00           N  
ATOM   4012  H   VAL   256      55.775  60.384  72.520  1.00  0.00           H  
ATOM   4013  CA  VAL   256      57.076  59.331  71.185  1.00  0.00           C  
ATOM   4014  HA  VAL   256      58.063  59.608  70.814  1.00  0.00           H  
ATOM   4015  CB  VAL   256      57.245  57.849  71.566  1.00  0.00           C  
ATOM   4016  HB  VAL   256      58.197  57.703  72.075  1.00  0.00           H  
ATOM   4017  CG1 VAL   256      56.051  57.352  72.377  1.00  0.00           C  
ATOM   4018 HG11 VAL   256      55.914  58.055  73.198  1.00  0.00           H  
ATOM   4019 HG12 VAL   256      55.196  57.320  71.700  1.00  0.00           H  
ATOM   4020 HG13 VAL   256      56.262  56.405  72.873  1.00  0.00           H  
ATOM   4021  CG2 VAL   256      57.450  56.876  70.415  1.00  0.00           C  
ATOM   4022 HG21 VAL   256      58.249  57.229  69.762  1.00  0.00           H  
ATOM   4023 HG22 VAL   256      57.577  55.894  70.870  1.00  0.00           H  
ATOM   4024 HG23 VAL   256      56.511  56.818  69.865  1.00  0.00           H  
ATOM   4025  C   VAL   256      56.026  59.502  70.059  1.00  0.00           C  
ATOM   4026  O   VAL   256      54.830  59.464  70.273  1.00  0.00           O  
ATOM   4027  N   LYS   257      56.447  59.658  68.801  1.00  0.00           N  
ATOM   4028  H   LYS   257      57.434  59.869  68.759  1.00  0.00           H  
ATOM   4029  CA  LYS   257      55.710  59.856  67.568  1.00  0.00           C  
ATOM   4030  HA  LYS   257      54.767  60.392  67.673  1.00  0.00           H  
ATOM   4031  CB  LYS   257      56.556  60.850  66.640  1.00  0.00           C  
ATOM   4032  HB2 LYS   257      56.523  61.858  67.053  1.00  0.00           H  
ATOM   4033  HB3 LYS   257      57.572  60.454  66.651  1.00  0.00           H  
ATOM   4034  CG  LYS   257      56.025  61.051  65.251  1.00  0.00           C  
ATOM   4035  HG2 LYS   257      56.063  60.060  64.800  1.00  0.00           H  
ATOM   4036  HG3 LYS   257      54.959  61.272  65.303  1.00  0.00           H  
ATOM   4037  CD  LYS   257      56.769  62.236  64.562  1.00  0.00           C  
ATOM   4038  HD2 LYS   257      56.401  62.346  63.541  1.00  0.00           H  
ATOM   4039  HD3 LYS   257      56.524  63.230  64.935  1.00  0.00           H  
ATOM   4040  CE  LYS   257      58.327  62.164  64.661  1.00  0.00           C  
ATOM   4041  HE2 LYS   257      58.580  62.411  65.692  1.00  0.00           H  
ATOM   4042  HE3 LYS   257      58.746  61.163  64.562  1.00  0.00           H  
ATOM   4043  NZ  LYS   257      58.965  63.153  63.699  1.00  0.00           N  
ATOM   4044  HZ1 LYS   257      58.831  62.938  62.721  1.00  0.00           H  
ATOM   4045  HZ2 LYS   257      58.681  64.115  63.818  1.00  0.00           H  
ATOM   4046  HZ3 LYS   257      59.966  63.150  63.833  1.00  0.00           H  
ATOM   4047  C   LYS   257      55.504  58.498  66.835  1.00  0.00           C  
ATOM   4048  O   LYS   257      56.502  57.796  66.677  1.00  0.00           O  
ATOM   4049  N   ILE   258      54.280  58.116  66.527  1.00  0.00           N  
ATOM   4050  H   ILE   258      53.590  58.851  66.590  1.00  0.00           H  
ATOM   4051  CA  ILE   258      53.800  56.887  65.831  1.00  0.00           C  
ATOM   4052  HA  ILE   258      54.440  56.017  65.980  1.00  0.00           H  
ATOM   4053  CB  ILE   258      52.364  56.531  66.409  1.00  0.00           C  
ATOM   4054  HB  ILE   258      51.652  57.281  66.063  1.00  0.00           H  
ATOM   4055  CG2 ILE   258      52.095  55.059  66.041  1.00  0.00           C  
ATOM   4056 HG21 ILE   258      52.224  54.884  64.973  1.00  0.00           H  
ATOM   4057 HG22 ILE   258      52.733  54.378  66.603  1.00  0.00           H  
ATOM   4058 HG23 ILE   258      51.100  54.699  66.305  1.00  0.00           H  
ATOM   4059  CG1 ILE   258      52.250  56.639  67.953  1.00  0.00           C  
ATOM   4060 HG12 ILE   258      52.910  55.993  68.532  1.00  0.00           H  
ATOM   4061 HG13 ILE   258      52.486  57.681  68.169  1.00  0.00           H  
ATOM   4062  CD1 ILE   258      50.822  56.438  68.454  1.00  0.00           C  
ATOM   4063 HD11 ILE   258      50.628  55.370  68.553  1.00  0.00           H  
ATOM   4064 HD12 ILE   258      50.812  56.878  69.452  1.00  0.00           H  
ATOM   4065 HD13 ILE   258      50.101  56.833  67.738  1.00  0.00           H  
ATOM   4066  C   ILE   258      53.656  57.200  64.356  1.00  0.00           C  
ATOM   4067  O   ILE   258      53.115  58.229  64.018  1.00  0.00           O  
ATOM   4068  N   GLY   259      54.297  56.445  63.505  1.00  0.00           N  
ATOM   4069  H   GLY   259      54.894  55.708  63.851  1.00  0.00           H  
ATOM   4070  CA  GLY   259      53.998  56.330  62.037  1.00  0.00           C  
ATOM   4071  HA2 GLY   259      53.281  57.058  61.659  1.00  0.00           H  
ATOM   4072  HA3 GLY   259      54.897  56.508  61.446  1.00  0.00           H  
ATOM   4073  C   GLY   259      53.443  54.908  61.760  1.00  0.00           C  
ATOM   4074  O   GLY   259      53.753  53.927  62.459  1.00  0.00           O  
ATOM   4075  N   LYS   260      52.796  54.769  60.593  1.00  0.00           N  
ATOM   4076  H   LYS   260      52.696  55.542  59.951  1.00  0.00           H  
ATOM   4077  CA  LYS   260      52.227  53.474  60.120  1.00  0.00           C  
ATOM   4078  HA  LYS   260      52.938  52.731  60.481  1.00  0.00           H  
ATOM   4079  CB  LYS   260      50.873  53.377  60.905  1.00  0.00           C  
ATOM   4080  HB2 LYS   260      51.087  53.377  61.974  1.00  0.00           H  
ATOM   4081  HB3 LYS   260      50.354  54.312  60.692  1.00  0.00           H  
ATOM   4082  CG  LYS   260      50.171  52.084  60.489  1.00  0.00           C  
ATOM   4083  HG2 LYS   260      49.597  52.183  59.568  1.00  0.00           H  
ATOM   4084  HG3 LYS   260      50.859  51.254  60.330  1.00  0.00           H  
ATOM   4085  CD  LYS   260      49.183  51.516  61.605  1.00  0.00           C  
ATOM   4086  HD2 LYS   260      49.808  51.420  62.493  1.00  0.00           H  
ATOM   4087  HD3 LYS   260      48.414  52.289  61.630  1.00  0.00           H  
ATOM   4088  CE  LYS   260      48.643  50.175  61.157  1.00  0.00           C  
ATOM   4089  HE2 LYS   260      47.856  50.223  60.404  1.00  0.00           H  
ATOM   4090  HE3 LYS   260      49.408  49.446  60.889  1.00  0.00           H  
ATOM   4091  NZ  LYS   260      47.908  49.578  62.250  1.00  0.00           N  
ATOM   4092  HZ1 LYS   260      46.930  49.825  62.189  1.00  0.00           H  
ATOM   4093  HZ2 LYS   260      48.001  48.573  62.204  1.00  0.00           H  
ATOM   4094  HZ3 LYS   260      48.208  49.845  63.176  1.00  0.00           H  
ATOM   4095  C   LYS   260      52.189  53.324  58.578  1.00  0.00           C  
ATOM   4096  O   LYS   260      51.862  54.339  57.884  1.00  0.00           O  
ATOM   4097  N   LEU   261      52.479  52.170  57.994  1.00  0.00           N  
ATOM   4098  H   LEU   261      52.740  51.399  58.592  1.00  0.00           H  
ATOM   4099  CA  LEU   261      52.534  51.924  56.588  1.00  0.00           C  
ATOM   4100  HA  LEU   261      51.815  52.655  56.219  1.00  0.00           H  
ATOM   4101  CB  LEU   261      53.993  52.277  56.032  1.00  0.00           C  
ATOM   4102  HB2 LEU   261      54.178  53.326  56.263  1.00  0.00           H  
ATOM   4103  HB3 LEU   261      54.707  51.718  56.636  1.00  0.00           H  
ATOM   4104  CG  LEU   261      54.147  51.946  54.573  1.00  0.00           C  
ATOM   4105  HG  LEU   261      54.337  50.873  54.534  1.00  0.00           H  
ATOM   4106  CD1 LEU   261      53.100  52.222  53.505  1.00  0.00           C  
ATOM   4107 HD11 LEU   261      53.232  51.714  52.550  1.00  0.00           H  
ATOM   4108 HD12 LEU   261      52.122  51.880  53.844  1.00  0.00           H  
ATOM   4109 HD13 LEU   261      52.956  53.272  53.250  1.00  0.00           H  
ATOM   4110  CD2 LEU   261      55.346  52.725  54.080  1.00  0.00           C  
ATOM   4111 HD21 LEU   261      55.178  53.801  54.051  1.00  0.00           H  
ATOM   4112 HD22 LEU   261      56.220  52.395  54.642  1.00  0.00           H  
ATOM   4113 HD23 LEU   261      55.606  52.418  53.067  1.00  0.00           H  
ATOM   4114  C   LEU   261      52.068  50.524  56.196  1.00  0.00           C  
ATOM   4115  O   LEU   261      52.704  49.575  56.582  1.00  0.00           O  
ATOM   4116  N   ASN   262      50.878  50.344  55.522  1.00  0.00           N  
ATOM   4117  H   ASN   262      50.329  51.176  55.359  1.00  0.00           H  
ATOM   4118  CA  ASN   262      50.285  49.060  55.141  1.00  0.00           C  
ATOM   4119  HA  ASN   262      50.769  48.307  55.763  1.00  0.00           H  
ATOM   4120  CB  ASN   262      48.781  49.067  55.468  1.00  0.00           C  
ATOM   4121  HB2 ASN   262      48.313  49.667  54.688  1.00  0.00           H  
ATOM   4122  HB3 ASN   262      48.472  48.022  55.449  1.00  0.00           H  
ATOM   4123  CG  ASN   262      48.474  49.639  56.785  1.00  0.00           C  
ATOM   4124  OD1 ASN   262      48.858  49.110  57.830  1.00  0.00           O  
ATOM   4125  ND2 ASN   262      47.680  50.707  56.862  1.00  0.00           N  
ATOM   4126 HD21 ASN   262      47.552  51.145  57.763  1.00  0.00           H  
ATOM   4127 HD22 ASN   262      47.392  51.220  56.041  1.00  0.00           H  
ATOM   4128  C   ASN   262      50.469  48.698  53.663  1.00  0.00           C  
ATOM   4129  O   ASN   262      50.058  49.377  52.748  1.00  0.00           O  
ATOM   4130  N   LEU   263      50.960  47.498  53.363  1.00  0.00           N  
ATOM   4131  H   LEU   263      51.030  46.785  54.074  1.00  0.00           H  
ATOM   4132  CA  LEU   263      51.266  46.909  52.101  1.00  0.00           C  
ATOM   4133  HA  LEU   263      51.143  47.632  51.295  1.00  0.00           H  
ATOM   4134  CB  LEU   263      52.730  46.421  52.028  1.00  0.00           C  
ATOM   4135  HB2 LEU   263      52.926  45.631  52.753  1.00  0.00           H  
ATOM   4136  HB3 LEU   263      52.691  45.901  51.071  1.00  0.00           H  
ATOM   4137  CG  LEU   263      53.887  47.442  52.014  1.00  0.00           C  
ATOM   4138  HG  LEU   263      54.832  46.901  51.961  1.00  0.00           H  
ATOM   4139  CD1 LEU   263      53.926  48.523  50.865  1.00  0.00           C  
ATOM   4140 HD11 LEU   263      53.802  48.125  49.857  1.00  0.00           H  
ATOM   4141 HD12 LEU   263      53.073  49.182  51.024  1.00  0.00           H  
ATOM   4142 HD13 LEU   263      54.914  48.983  50.896  1.00  0.00           H  
ATOM   4143  CD2 LEU   263      53.960  48.223  53.339  1.00  0.00           C  
ATOM   4144 HD21 LEU   263      53.243  49.038  53.427  1.00  0.00           H  
ATOM   4145 HD22 LEU   263      53.785  47.623  54.232  1.00  0.00           H  
ATOM   4146 HD23 LEU   263      54.979  48.605  53.404  1.00  0.00           H  
ATOM   4147  C   LEU   263      50.241  45.824  51.716  1.00  0.00           C  
ATOM   4148  O   LEU   263      50.138  44.779  52.392  1.00  0.00           O  
ATOM   4149  N   VAL   264      49.373  46.129  50.803  1.00  0.00           N  
ATOM   4150  H   VAL   264      49.477  47.021  50.341  1.00  0.00           H  
ATOM   4151  CA  VAL   264      48.203  45.299  50.589  1.00  0.00           C  
ATOM   4152  HA  VAL   264      48.129  44.582  51.406  1.00  0.00           H  
ATOM   4153  CB  VAL   264      46.908  46.164  50.838  1.00  0.00           C  
ATOM   4154  HB  VAL   264      46.840  46.957  50.093  1.00  0.00           H  
ATOM   4155  CG1 VAL   264      45.674  45.229  50.829  1.00  0.00           C  
ATOM   4156 HG11 VAL   264      44.752  45.654  51.226  1.00  0.00           H  
ATOM   4157 HG12 VAL   264      45.511  44.857  49.817  1.00  0.00           H  
ATOM   4158 HG13 VAL   264      45.926  44.466  51.566  1.00  0.00           H  
ATOM   4159  CG2 VAL   264      46.792  46.875  52.221  1.00  0.00           C  
ATOM   4160 HG21 VAL   264      45.985  47.606  52.266  1.00  0.00           H  
ATOM   4161 HG22 VAL   264      46.705  46.128  53.009  1.00  0.00           H  
ATOM   4162 HG23 VAL   264      47.646  47.542  52.345  1.00  0.00           H  
ATOM   4163  C   VAL   264      48.177  44.631  49.221  1.00  0.00           C  
ATOM   4164  O   VAL   264      47.901  45.252  48.239  1.00  0.00           O  
ATOM   4165  N   ASP   265      48.401  43.347  49.236  1.00  0.00           N  
ATOM   4166  H   ASP   265      48.556  42.869  50.112  1.00  0.00           H  
ATOM   4167  CA  ASP   265      48.229  42.387  48.149  1.00  0.00           C  
ATOM   4168  HA  ASP   265      48.223  42.848  47.161  1.00  0.00           H  
ATOM   4169  CB  ASP   265      49.423  41.432  48.222  1.00  0.00           C  
ATOM   4170  HB2 ASP   265      50.399  41.895  48.078  1.00  0.00           H  
ATOM   4171  HB3 ASP   265      49.403  41.013  49.228  1.00  0.00           H  
ATOM   4172  CG  ASP   265      49.431  40.341  47.186  1.00  0.00           C  
ATOM   4173  OD1 ASP   265      48.980  40.616  46.058  1.00  0.00           O  
ATOM   4174  OD2 ASP   265      49.647  39.140  47.485  1.00  0.00           O  
ATOM   4175  C   ASP   265      46.859  41.670  48.055  1.00  0.00           C  
ATOM   4176  O   ASP   265      46.678  40.590  48.616  1.00  0.00           O  
ATOM   4177  N   LEU   266      45.989  42.216  47.262  1.00  0.00           N  
ATOM   4178  H   LEU   266      46.279  43.035  46.748  1.00  0.00           H  
ATOM   4179  CA  LEU   266      44.505  41.791  47.060  1.00  0.00           C  
ATOM   4180  HA  LEU   266      44.045  41.798  48.048  1.00  0.00           H  
ATOM   4181  CB  LEU   266      43.859  42.961  46.354  1.00  0.00           C  
ATOM   4182  HB2 LEU   266      44.185  43.094  45.322  1.00  0.00           H  
ATOM   4183  HB3 LEU   266      42.808  42.683  46.275  1.00  0.00           H  
ATOM   4184  CG  LEU   266      43.900  44.304  47.037  1.00  0.00           C  
ATOM   4185  HG  LEU   266      44.873  44.765  47.203  1.00  0.00           H  
ATOM   4186  CD1 LEU   266      43.377  45.346  46.040  1.00  0.00           C  
ATOM   4187 HD11 LEU   266      44.196  45.337  45.322  1.00  0.00           H  
ATOM   4188 HD12 LEU   266      42.421  44.967  45.679  1.00  0.00           H  
ATOM   4189 HD13 LEU   266      43.513  46.369  46.391  1.00  0.00           H  
ATOM   4190  CD2 LEU   266      43.076  44.470  48.292  1.00  0.00           C  
ATOM   4191 HD21 LEU   266      43.576  43.971  49.122  1.00  0.00           H  
ATOM   4192 HD22 LEU   266      42.899  45.527  48.492  1.00  0.00           H  
ATOM   4193 HD23 LEU   266      42.117  44.029  48.017  1.00  0.00           H  
ATOM   4194  C   LEU   266      44.250  40.573  46.178  1.00  0.00           C  
ATOM   4195  O   LEU   266      45.131  40.166  45.392  1.00  0.00           O  
ATOM   4196  N   ALA   267      43.087  39.963  46.331  1.00  0.00           N  
ATOM   4197  H   ALA   267      42.598  40.353  47.124  1.00  0.00           H  
ATOM   4198  CA  ALA   267      42.480  38.962  45.437  1.00  0.00           C  
ATOM   4199  HA  ALA   267      43.038  38.027  45.485  1.00  0.00           H  
ATOM   4200  CB  ALA   267      41.177  38.474  46.094  1.00  0.00           C  
ATOM   4201  HB1 ALA   267      40.866  37.463  45.826  1.00  0.00           H  
ATOM   4202  HB2 ALA   267      41.364  38.545  47.165  1.00  0.00           H  
ATOM   4203  HB3 ALA   267      40.311  39.076  45.819  1.00  0.00           H  
ATOM   4204  C   ALA   267      42.276  39.465  44.041  1.00  0.00           C  
ATOM   4205  O   ALA   267      42.350  40.618  43.716  1.00  0.00           O  
ATOM   4206  N   GLY   268      41.836  38.531  43.105  1.00  0.00           N  
ATOM   4207  H   GLY   268      41.941  37.572  43.403  1.00  0.00           H  
ATOM   4208  CA  GLY   268      41.869  38.843  41.665  1.00  0.00           C  
ATOM   4209  HA2 GLY   268      42.655  39.594  41.589  1.00  0.00           H  
ATOM   4210  HA3 GLY   268      42.293  37.992  41.133  1.00  0.00           H  
ATOM   4211  C   GLY   268      40.578  39.470  41.138  1.00  0.00           C  
ATOM   4212  O   GLY   268      39.522  38.950  41.521  1.00  0.00           O  
ATOM   4213  N   SER   269      40.634  40.662  40.487  1.00  0.00           N  
ATOM   4214  H   SER   269      41.528  41.026  40.188  1.00  0.00           H  
ATOM   4215  CA  SER   269      39.483  41.476  40.088  1.00  0.00           C  
ATOM   4216  HA  SER   269      38.900  41.651  40.992  1.00  0.00           H  
ATOM   4217  CB  SER   269      39.989  42.843  39.631  1.00  0.00           C  
ATOM   4218  HB2 SER   269      39.194  43.584  39.553  1.00  0.00           H  
ATOM   4219  HB3 SER   269      40.654  43.263  40.387  1.00  0.00           H  
ATOM   4220  OG  SER   269      40.649  42.656  38.419  1.00  0.00           O  
ATOM   4221  HG  SER   269      40.065  42.539  37.666  1.00  0.00           H  
ATOM   4222  C   SER   269      38.638  40.868  38.997  1.00  0.00           C  
ATOM   4223  O   SER   269      37.691  41.509  38.532  1.00  0.00           O  
ATOM   4224  N   GLU   270      38.853  39.614  38.591  1.00  0.00           N  
ATOM   4225  H   GLU   270      39.765  39.261  38.846  1.00  0.00           H  
ATOM   4226  CA  GLU   270      37.956  38.809  37.664  1.00  0.00           C  
ATOM   4227  HA  GLU   270      37.681  39.573  36.936  1.00  0.00           H  
ATOM   4228  CB  GLU   270      38.720  37.698  36.893  1.00  0.00           C  
ATOM   4229  HB2 GLU   270      38.095  37.493  36.023  1.00  0.00           H  
ATOM   4230  HB3 GLU   270      39.686  38.067  36.548  1.00  0.00           H  
ATOM   4231  CG  GLU   270      38.966  36.446  37.702  1.00  0.00           C  
ATOM   4232  HG2 GLU   270      38.126  36.095  38.300  1.00  0.00           H  
ATOM   4233  HG3 GLU   270      39.135  35.691  36.934  1.00  0.00           H  
ATOM   4234  CD  GLU   270      40.350  36.498  38.512  1.00  0.00           C  
ATOM   4235  OE1 GLU   270      40.771  35.401  38.835  1.00  0.00           O  
ATOM   4236  OE2 GLU   270      40.948  37.551  38.752  1.00  0.00           O  
ATOM   4237  C   GLU   270      36.642  38.288  38.294  1.00  0.00           C  
ATOM   4238  O   GLU   270      35.856  37.709  37.579  1.00  0.00           O  
ATOM   4239  N   ASN   271      36.536  38.309  39.650  1.00  0.00           N  
ATOM   4240  H   ASN   271      37.343  38.657  40.148  1.00  0.00           H  
ATOM   4241  CA  ASN   271      35.429  37.865  40.448  1.00  0.00           C  
ATOM   4242  HA  ASN   271      35.136  36.852  40.169  1.00  0.00           H  
ATOM   4243  CB  ASN   271      35.826  37.830  41.939  1.00  0.00           C  
ATOM   4244  HB2 ASN   271      36.429  38.700  42.196  1.00  0.00           H  
ATOM   4245  HB3 ASN   271      34.945  37.777  42.579  1.00  0.00           H  
ATOM   4246  CG  ASN   271      36.637  36.529  42.066  1.00  0.00           C  
ATOM   4247  OD1 ASN   271      36.163  35.415  41.857  1.00  0.00           O  
ATOM   4248  ND2 ASN   271      37.950  36.668  42.258  1.00  0.00           N  
ATOM   4249 HD21 ASN   271      38.483  35.825  42.101  1.00  0.00           H  
ATOM   4250 HD22 ASN   271      38.412  37.563  42.184  1.00  0.00           H  
ATOM   4251  C   ASN   271      34.139  38.676  40.268  1.00  0.00           C  
ATOM   4252  O   ASN   271      33.149  38.286  40.931  1.00  0.00           O  
ATOM   4253  N   ILE   272      34.061  39.761  39.518  1.00  0.00           N  
ATOM   4254  H   ILE   272      34.934  40.117  39.157  1.00  0.00           H  
ATOM   4255  CA  ILE   272      32.909  40.732  39.644  1.00  0.00           C  
ATOM   4256  HA  ILE   272      32.498  40.730  40.654  1.00  0.00           H  
ATOM   4257  CB  ILE   272      33.310  42.175  39.191  1.00  0.00           C  
ATOM   4258  HB  ILE   272      33.572  41.989  38.150  1.00  0.00           H  
ATOM   4259  CG2 ILE   272      32.098  43.196  39.146  1.00  0.00           C  
ATOM   4260 HG21 ILE   272      32.397  44.190  39.480  1.00  0.00           H  
ATOM   4261 HG22 ILE   272      31.674  43.144  38.143  1.00  0.00           H  
ATOM   4262 HG23 ILE   272      31.348  42.923  39.889  1.00  0.00           H  
ATOM   4263  CG1 ILE   272      34.509  42.728  40.083  1.00  0.00           C  
ATOM   4264 HG12 ILE   272      34.016  42.984  41.021  1.00  0.00           H  
ATOM   4265 HG13 ILE   272      35.340  42.031  40.193  1.00  0.00           H  
ATOM   4266  CD1 ILE   272      35.095  44.059  39.442  1.00  0.00           C  
ATOM   4267 HD11 ILE   272      36.166  43.901  39.315  1.00  0.00           H  
ATOM   4268 HD12 ILE   272      34.632  44.209  38.467  1.00  0.00           H  
ATOM   4269 HD13 ILE   272      34.936  44.890  40.130  1.00  0.00           H  
ATOM   4270  C   ILE   272      31.730  40.255  38.766  1.00  0.00           C  
ATOM   4271  O   ILE   272      31.936  39.865  37.594  1.00  0.00           O  
ATOM   4272  N   GLY   273      30.529  40.246  39.339  1.00  0.00           N  
ATOM   4273  H   GLY   273      30.526  40.471  40.324  1.00  0.00           H  
ATOM   4274  CA  GLY   273      29.246  40.140  38.564  1.00  0.00           C  
ATOM   4275  HA2 GLY   273      28.499  40.670  39.155  1.00  0.00           H  
ATOM   4276  HA3 GLY   273      29.296  40.758  37.668  1.00  0.00           H  
ATOM   4277  C   GLY   273      28.927  38.713  38.179  1.00  0.00           C  
ATOM   4278  O   GLY   273      29.437  37.704  38.714  1.00  0.00           O  
ATOM   4279  N   ARG   274      28.199  38.564  37.056  1.00  0.00           N  
ATOM   4280  H   ARG   274      27.736  39.349  36.619  1.00  0.00           H  
ATOM   4281  CA  ARG   274      27.963  37.219  36.387  1.00  0.00           C  
ATOM   4282  HA  ARG   274      27.597  36.561  37.176  1.00  0.00           H  
ATOM   4283  CB  ARG   274      26.815  37.333  35.353  1.00  0.00           C  
ATOM   4284  HB2 ARG   274      25.948  37.880  35.720  1.00  0.00           H  
ATOM   4285  HB3 ARG   274      27.093  37.976  34.518  1.00  0.00           H  
ATOM   4286  CG  ARG   274      26.359  35.948  34.764  1.00  0.00           C  
ATOM   4287  HG2 ARG   274      27.173  35.400  34.290  1.00  0.00           H  
ATOM   4288  HG3 ARG   274      26.099  35.400  35.669  1.00  0.00           H  
ATOM   4289  CD  ARG   274      25.179  36.022  33.760  1.00  0.00           C  
ATOM   4290  HD2 ARG   274      24.794  35.007  33.665  1.00  0.00           H  
ATOM   4291  HD3 ARG   274      24.337  36.606  34.131  1.00  0.00           H  
ATOM   4292  NE  ARG   274      25.660  36.596  32.461  1.00  0.00           N  
ATOM   4293  HE  ARG   274      25.837  37.588  32.386  1.00  0.00           H  
ATOM   4294  CZ  ARG   274      25.604  35.907  31.343  1.00  0.00           C  
ATOM   4295  NH1 ARG   274      25.363  34.625  31.279  1.00  0.00           N  
ATOM   4296 HH11 ARG   274      25.187  34.131  32.142  1.00  0.00           H  
ATOM   4297 HH12 ARG   274      25.415  34.113  30.410  1.00  0.00           H  
ATOM   4298  NH2 ARG   274      25.803  36.509  30.212  1.00  0.00           N  
ATOM   4299 HH21 ARG   274      25.861  37.510  30.094  1.00  0.00           H  
ATOM   4300 HH22 ARG   274      25.697  35.862  29.443  1.00  0.00           H  
ATOM   4301  C   ARG   274      29.311  36.601  35.874  1.00  0.00           C  
ATOM   4302  O   ARG   274      29.663  35.539  36.353  1.00  0.00           O  
ATOM   4303  N   SER   275      30.038  37.305  34.998  1.00  0.00           N  
ATOM   4304  H   SER   275      29.666  38.232  34.848  1.00  0.00           H  
ATOM   4305  CA  SER   275      31.379  36.868  34.428  1.00  0.00           C  
ATOM   4306  HA  SER   275      31.289  36.124  33.637  1.00  0.00           H  
ATOM   4307  CB  SER   275      32.019  38.116  33.766  1.00  0.00           C  
ATOM   4308  HB2 SER   275      31.367  38.347  32.924  1.00  0.00           H  
ATOM   4309  HB3 SER   275      32.095  38.969  34.441  1.00  0.00           H  
ATOM   4310  OG  SER   275      33.272  37.902  33.254  1.00  0.00           O  
ATOM   4311  HG  SER   275      33.772  38.132  34.040  1.00  0.00           H  
ATOM   4312  C   SER   275      32.400  36.301  35.442  1.00  0.00           C  
ATOM   4313  O   SER   275      33.210  35.486  35.079  1.00  0.00           O  
ATOM   4314  N   GLY   276      32.273  36.704  36.753  1.00  0.00           N  
ATOM   4315  H   GLY   276      31.395  37.182  36.897  1.00  0.00           H  
ATOM   4316  CA  GLY   276      33.084  36.301  37.885  1.00  0.00           C  
ATOM   4317  HA2 GLY   276      34.076  36.030  37.521  1.00  0.00           H  
ATOM   4318  HA3 GLY   276      33.123  37.140  38.579  1.00  0.00           H  
ATOM   4319  C   GLY   276      32.563  35.075  38.686  1.00  0.00           C  
ATOM   4320  O   GLY   276      33.343  34.536  39.486  1.00  0.00           O  
ATOM   4321  N   ALA   277      31.343  34.565  38.462  1.00  0.00           N  
ATOM   4322  H   ALA   277      30.692  35.090  37.895  1.00  0.00           H  
ATOM   4323  CA  ALA   277      30.752  33.399  39.087  1.00  0.00           C  
ATOM   4324  HA  ALA   277      31.496  32.840  39.654  1.00  0.00           H  
ATOM   4325  CB  ALA   277      29.689  34.035  40.037  1.00  0.00           C  
ATOM   4326  HB1 ALA   277      30.262  34.584  40.785  1.00  0.00           H  
ATOM   4327  HB2 ALA   277      28.949  34.654  39.530  1.00  0.00           H  
ATOM   4328  HB3 ALA   277      29.144  33.289  40.615  1.00  0.00           H  
ATOM   4329  C   ALA   277      30.191  32.348  38.049  1.00  0.00           C  
ATOM   4330  O   ALA   277      29.222  31.642  38.343  1.00  0.00           O  
ATOM   4331  N   VAL   278      30.813  32.276  36.859  1.00  0.00           N  
ATOM   4332  H   VAL   278      31.558  32.941  36.707  1.00  0.00           H  
ATOM   4333  CA  VAL   278      30.612  31.198  35.910  1.00  0.00           C  
ATOM   4334  HA  VAL   278      29.537  31.102  35.759  1.00  0.00           H  
ATOM   4335  CB  VAL   278      31.005  31.576  34.493  1.00  0.00           C  
ATOM   4336  HB  VAL   278      30.628  30.732  33.916  1.00  0.00           H  
ATOM   4337  CG1 VAL   278      30.420  32.805  33.977  1.00  0.00           C  
ATOM   4338 HG11 VAL   278      29.340  32.709  33.864  1.00  0.00           H  
ATOM   4339 HG12 VAL   278      30.573  33.651  34.648  1.00  0.00           H  
ATOM   4340 HG13 VAL   278      30.919  32.919  33.015  1.00  0.00           H  
ATOM   4341  CG2 VAL   278      32.516  31.542  34.343  1.00  0.00           C  
ATOM   4342 HG21 VAL   278      32.801  31.649  33.297  1.00  0.00           H  
ATOM   4343 HG22 VAL   278      32.979  32.378  34.868  1.00  0.00           H  
ATOM   4344 HG23 VAL   278      32.871  30.521  34.485  1.00  0.00           H  
ATOM   4345  C   VAL   278      31.166  29.859  36.329  1.00  0.00           C  
ATOM   4346  O   VAL   278      30.638  28.804  35.959  1.00  0.00           O  
ATOM   4347  N   ASP   279      32.240  29.810  37.091  1.00  0.00           N  
ATOM   4348  H   ASP   279      32.699  30.694  37.261  1.00  0.00           H  
ATOM   4349  CA  ASP   279      32.943  28.565  37.505  1.00  0.00           C  
ATOM   4350  HA  ASP   279      32.247  27.734  37.383  1.00  0.00           H  
ATOM   4351  CB  ASP   279      34.161  28.178  36.639  1.00  0.00           C  
ATOM   4352  HB2 ASP   279      34.534  27.179  36.863  1.00  0.00           H  
ATOM   4353  HB3 ASP   279      33.732  28.159  35.637  1.00  0.00           H  
ATOM   4354  CG  ASP   279      35.352  29.202  36.699  1.00  0.00           C  
ATOM   4355  OD1 ASP   279      36.234  29.029  35.857  1.00  0.00           O  
ATOM   4356  OD2 ASP   279      35.488  30.143  37.520  1.00  0.00           O  
ATOM   4357  C   ASP   279      33.291  28.449  38.975  1.00  0.00           C  
ATOM   4358  O   ASP   279      34.110  27.678  39.424  1.00  0.00           O  
ATOM   4359  N   LYS   280      32.622  29.231  39.813  1.00  0.00           N  
ATOM   4360  H   LYS   280      32.071  29.963  39.389  1.00  0.00           H  
ATOM   4361  CA  LYS   280      32.688  29.176  41.275  1.00  0.00           C  
ATOM   4362  HA  LYS   280      32.791  28.178  41.701  1.00  0.00           H  
ATOM   4363  CB  LYS   280      33.801  30.136  41.752  1.00  0.00           C  
ATOM   4364  HB2 LYS   280      33.972  29.972  42.816  1.00  0.00           H  
ATOM   4365  HB3 LYS   280      34.693  29.911  41.168  1.00  0.00           H  
ATOM   4366  CG  LYS   280      33.467  31.610  41.662  1.00  0.00           C  
ATOM   4367  HG2 LYS   280      32.974  31.869  40.726  1.00  0.00           H  
ATOM   4368  HG3 LYS   280      32.883  31.801  42.563  1.00  0.00           H  
ATOM   4369  CD  LYS   280      34.788  32.433  41.623  1.00  0.00           C  
ATOM   4370  HD2 LYS   280      34.620  33.509  41.587  1.00  0.00           H  
ATOM   4371  HD3 LYS   280      35.505  32.210  42.413  1.00  0.00           H  
ATOM   4372  CE  LYS   280      35.457  32.260  40.240  1.00  0.00           C  
ATOM   4373  HE2 LYS   280      35.804  31.245  40.043  1.00  0.00           H  
ATOM   4374  HE3 LYS   280      34.709  32.616  39.531  1.00  0.00           H  
ATOM   4375  NZ  LYS   280      36.710  33.100  40.088  1.00  0.00           N  
ATOM   4376  HZ1 LYS   280      36.516  33.965  40.572  1.00  0.00           H  
ATOM   4377  HZ2 LYS   280      37.619  32.766  40.370  1.00  0.00           H  
ATOM   4378  HZ3 LYS   280      36.822  33.386  39.125  1.00  0.00           H  
ATOM   4379  C   LYS   280      31.402  29.509  41.959  1.00  0.00           C  
ATOM   4380  O   LYS   280      30.417  29.920  41.295  1.00  0.00           O  
ATOM   4381  N   ARG   281      31.349  29.351  43.312  1.00  0.00           N  
ATOM   4382  H   ARG   281      32.187  29.022  43.769  1.00  0.00           H  
ATOM   4383  CA  ARG   281      30.269  29.698  44.294  1.00  0.00           C  
ATOM   4384  HA  ARG   281      29.370  29.091  44.178  1.00  0.00           H  
ATOM   4385  CB  ARG   281      30.770  29.319  45.740  1.00  0.00           C  
ATOM   4386  HB2 ARG   281      31.722  29.788  45.986  1.00  0.00           H  
ATOM   4387  HB3 ARG   281      30.043  29.493  46.534  1.00  0.00           H  
ATOM   4388  CG  ARG   281      30.932  27.765  45.834  1.00  0.00           C  
ATOM   4389  HG2 ARG   281      29.922  27.357  45.796  1.00  0.00           H  
ATOM   4390  HG3 ARG   281      31.497  27.349  45.000  1.00  0.00           H  
ATOM   4391  CD  ARG   281      31.540  27.216  47.092  1.00  0.00           C  
ATOM   4392  HD2 ARG   281      30.996  27.563  47.971  1.00  0.00           H  
ATOM   4393  HD3 ARG   281      31.539  26.129  47.011  1.00  0.00           H  
ATOM   4394  NE  ARG   281      32.991  27.589  47.203  1.00  0.00           N  
ATOM   4395  HE  ARG   281      33.256  28.495  46.842  1.00  0.00           H  
ATOM   4396  CZ  ARG   281      33.987  26.805  47.589  1.00  0.00           C  
ATOM   4397  NH1 ARG   281      33.818  25.684  48.167  1.00  0.00           N  
ATOM   4398 HH11 ARG   281      32.918  25.403  48.529  1.00  0.00           H  
ATOM   4399 HH12 ARG   281      34.602  25.078  48.365  1.00  0.00           H  
ATOM   4400  NH2 ARG   281      35.228  27.199  47.244  1.00  0.00           N  
ATOM   4401 HH21 ARG   281      35.242  28.172  46.972  1.00  0.00           H  
ATOM   4402 HH22 ARG   281      35.997  26.549  47.320  1.00  0.00           H  
ATOM   4403  C   ARG   281      29.883  31.204  44.282  1.00  0.00           C  
ATOM   4404  O   ARG   281      30.770  31.879  44.721  1.00  0.00           O  
ATOM   4405  N   ALA   282      28.724  31.652  43.796  1.00  0.00           N  
ATOM   4406  H   ALA   282      28.174  30.999  43.256  1.00  0.00           H  
ATOM   4407  CA  ALA   282      28.343  33.041  43.733  1.00  0.00           C  
ATOM   4408  HA  ALA   282      28.921  33.499  42.931  1.00  0.00           H  
ATOM   4409  CB  ALA   282      26.889  33.081  43.096  1.00  0.00           C  
ATOM   4410  HB1 ALA   282      26.274  32.364  43.641  1.00  0.00           H  
ATOM   4411  HB2 ALA   282      26.391  34.036  43.265  1.00  0.00           H  
ATOM   4412  HB3 ALA   282      26.880  32.708  42.072  1.00  0.00           H  
ATOM   4413  C   ALA   282      28.336  33.875  44.958  1.00  0.00           C  
ATOM   4414  O   ALA   282      28.499  35.087  44.887  1.00  0.00           O  
ATOM   4415  N   ARG   283      28.330  33.281  46.148  1.00  0.00           N  
ATOM   4416  H   ARG   283      28.152  32.287  46.140  1.00  0.00           H  
ATOM   4417  CA  ARG   283      28.687  33.868  47.439  1.00  0.00           C  
ATOM   4418  HA  ARG   283      28.222  34.851  47.508  1.00  0.00           H  
ATOM   4419  CB  ARG   283      28.136  32.958  48.539  1.00  0.00           C  
ATOM   4420  HB2 ARG   283      28.203  31.875  48.436  1.00  0.00           H  
ATOM   4421  HB3 ARG   283      28.654  33.223  49.461  1.00  0.00           H  
ATOM   4422  CG  ARG   283      26.638  33.328  48.676  1.00  0.00           C  
ATOM   4423  HG2 ARG   283      26.671  34.396  48.891  1.00  0.00           H  
ATOM   4424  HG3 ARG   283      26.184  33.073  47.719  1.00  0.00           H  
ATOM   4425  CD  ARG   283      25.911  32.484  49.732  1.00  0.00           C  
ATOM   4426  HD2 ARG   283      24.876  32.814  49.643  1.00  0.00           H  
ATOM   4427  HD3 ARG   283      26.060  31.414  49.587  1.00  0.00           H  
ATOM   4428  NE  ARG   283      26.396  32.839  51.100  1.00  0.00           N  
ATOM   4429  HE  ARG   283      26.876  33.727  51.137  1.00  0.00           H  
ATOM   4430  CZ  ARG   283      26.058  32.309  52.241  1.00  0.00           C  
ATOM   4431  NH1 ARG   283      25.185  31.357  52.323  1.00  0.00           N  
ATOM   4432 HH11 ARG   283      24.566  31.126  51.559  1.00  0.00           H  
ATOM   4433 HH12 ARG   283      24.914  31.102  53.262  1.00  0.00           H  
ATOM   4434  NH2 ARG   283      26.613  32.683  53.383  1.00  0.00           N  
ATOM   4435 HH21 ARG   283      27.376  33.341  53.450  1.00  0.00           H  
ATOM   4436 HH22 ARG   283      26.301  32.104  54.149  1.00  0.00           H  
ATOM   4437  C   ARG   283      30.169  34.166  47.684  1.00  0.00           C  
ATOM   4438  O   ARG   283      30.458  35.053  48.442  1.00  0.00           O  
ATOM   4439  N   GLU   284      31.071  33.385  47.154  1.00  0.00           N  
ATOM   4440  H   GLU   284      30.654  32.598  46.678  1.00  0.00           H  
ATOM   4441  CA  GLU   284      32.550  33.486  47.300  1.00  0.00           C  
ATOM   4442  HA  GLU   284      32.644  33.911  48.300  1.00  0.00           H  
ATOM   4443  CB  GLU   284      33.167  32.045  47.231  1.00  0.00           C  
ATOM   4444  HB2 GLU   284      32.919  31.365  48.046  1.00  0.00           H  
ATOM   4445  HB3 GLU   284      32.896  31.618  46.265  1.00  0.00           H  
ATOM   4446  CG  GLU   284      34.689  32.017  47.120  1.00  0.00           C  
ATOM   4447  HG2 GLU   284      35.036  32.592  46.262  1.00  0.00           H  
ATOM   4448  HG3 GLU   284      35.055  32.436  48.058  1.00  0.00           H  
ATOM   4449  CD  GLU   284      35.277  30.645  46.962  1.00  0.00           C  
ATOM   4450  OE1 GLU   284      34.623  29.698  46.456  1.00  0.00           O  
ATOM   4451  OE2 GLU   284      36.509  30.500  47.123  1.00  0.00           O  
ATOM   4452  C   GLU   284      33.064  34.493  46.288  1.00  0.00           C  
ATOM   4453  O   GLU   284      33.811  35.417  46.637  1.00  0.00           O  
ATOM   4454  N   ALA   285      32.627  34.399  45.028  1.00  0.00           N  
ATOM   4455  H   ALA   285      32.200  33.538  44.716  1.00  0.00           H  
ATOM   4456  CA  ALA   285      32.728  35.439  44.020  1.00  0.00           C  
ATOM   4457  HA  ALA   285      33.802  35.541  43.866  1.00  0.00           H  
ATOM   4458  CB  ALA   285      31.910  34.935  42.828  1.00  0.00           C  
ATOM   4459  HB1 ALA   285      31.982  35.662  42.019  1.00  0.00           H  
ATOM   4460  HB2 ALA   285      32.320  34.006  42.432  1.00  0.00           H  
ATOM   4461  HB3 ALA   285      30.840  34.870  43.027  1.00  0.00           H  
ATOM   4462  C   ALA   285      32.133  36.739  44.533  1.00  0.00           C  
ATOM   4463  O   ALA   285      32.719  37.818  44.450  1.00  0.00           O  
ATOM   4464  N   GLY   286      30.979  36.576  45.157  1.00  0.00           N  
ATOM   4465  H   GLY   286      30.503  35.687  45.213  1.00  0.00           H  
ATOM   4466  CA  GLY   286      30.285  37.724  45.797  1.00  0.00           C  
ATOM   4467  HA2 GLY   286      30.049  38.488  45.056  1.00  0.00           H  
ATOM   4468  HA3 GLY   286      29.332  37.360  46.180  1.00  0.00           H  
ATOM   4469  C   GLY   286      31.040  38.502  46.943  1.00  0.00           C  
ATOM   4470  O   GLY   286      30.908  39.739  46.991  1.00  0.00           O  
ATOM   4471  N   ASN   287      31.762  37.788  47.826  1.00  0.00           N  
ATOM   4472  H   ASN   287      31.654  36.784  47.820  1.00  0.00           H  
ATOM   4473  CA  ASN   287      32.664  38.445  48.736  1.00  0.00           C  
ATOM   4474  HA  ASN   287      32.111  39.220  49.267  1.00  0.00           H  
ATOM   4475  CB  ASN   287      33.029  37.346  49.790  1.00  0.00           C  
ATOM   4476  HB2 ASN   287      32.140  36.813  50.126  1.00  0.00           H  
ATOM   4477  HB3 ASN   287      33.730  36.636  49.353  1.00  0.00           H  
ATOM   4478  CG  ASN   287      33.700  37.901  50.999  1.00  0.00           C  
ATOM   4479  OD1 ASN   287      34.885  37.840  51.205  1.00  0.00           O  
ATOM   4480  ND2 ASN   287      33.038  38.543  51.937  1.00  0.00           N  
ATOM   4481 HD21 ASN   287      33.541  38.886  52.743  1.00  0.00           H  
ATOM   4482 HD22 ASN   287      32.067  38.797  51.828  1.00  0.00           H  
ATOM   4483  C   ASN   287      33.856  39.136  48.170  1.00  0.00           C  
ATOM   4484  O   ASN   287      34.068  40.318  48.565  1.00  0.00           O  
ATOM   4485  N   ILE   288      34.473  38.573  47.107  1.00  0.00           N  
ATOM   4486  H   ILE   288      34.321  37.632  46.774  1.00  0.00           H  
ATOM   4487  CA  ILE   288      35.450  39.385  46.421  1.00  0.00           C  
ATOM   4488  HA  ILE   288      36.119  39.691  47.224  1.00  0.00           H  
ATOM   4489  CB  ILE   288      36.325  38.541  45.459  1.00  0.00           C  
ATOM   4490  HB  ILE   288      35.586  37.978  44.890  1.00  0.00           H  
ATOM   4491  CG2 ILE   288      37.169  39.463  44.620  1.00  0.00           C  
ATOM   4492 HG21 ILE   288      37.885  40.084  45.158  1.00  0.00           H  
ATOM   4493 HG22 ILE   288      37.834  38.883  43.980  1.00  0.00           H  
ATOM   4494 HG23 ILE   288      36.437  40.068  44.084  1.00  0.00           H  
ATOM   4495  CG1 ILE   288      37.136  37.532  46.180  1.00  0.00           C  
ATOM   4496 HG12 ILE   288      38.169  37.843  46.336  1.00  0.00           H  
ATOM   4497 HG13 ILE   288      36.703  37.433  47.175  1.00  0.00           H  
ATOM   4498  CD1 ILE   288      37.097  36.093  45.613  1.00  0.00           C  
ATOM   4499 HD11 ILE   288      37.545  35.341  46.263  1.00  0.00           H  
ATOM   4500 HD12 ILE   288      36.064  35.817  45.398  1.00  0.00           H  
ATOM   4501 HD13 ILE   288      37.630  36.054  44.663  1.00  0.00           H  
ATOM   4502  C   ILE   288      34.768  40.657  45.828  1.00  0.00           C  
ATOM   4503  O   ILE   288      35.248  41.705  46.017  1.00  0.00           O  
ATOM   4504  N   ASN   289      33.706  40.502  45.072  1.00  0.00           N  
ATOM   4505  H   ASN   289      33.378  39.555  44.949  1.00  0.00           H  
ATOM   4506  CA  ASN   289      32.891  41.584  44.534  1.00  0.00           C  
ATOM   4507  HA  ASN   289      33.515  41.982  43.734  1.00  0.00           H  
ATOM   4508  CB  ASN   289      31.582  41.122  43.798  1.00  0.00           C  
ATOM   4509  HB2 ASN   289      31.804  40.217  43.234  1.00  0.00           H  
ATOM   4510  HB3 ASN   289      30.801  40.887  44.521  1.00  0.00           H  
ATOM   4511  CG  ASN   289      30.996  42.129  42.725  1.00  0.00           C  
ATOM   4512  OD1 ASN   289      30.313  41.646  41.800  1.00  0.00           O  
ATOM   4513  ND2 ASN   289      31.183  43.426  42.781  1.00  0.00           N  
ATOM   4514 HD21 ASN   289      30.873  44.018  42.023  1.00  0.00           H  
ATOM   4515 HD22 ASN   289      31.706  43.803  43.558  1.00  0.00           H  
ATOM   4516  C   ASN   289      32.589  42.680  45.543  1.00  0.00           C  
ATOM   4517  O   ASN   289      33.079  43.826  45.337  1.00  0.00           O  
ATOM   4518  N   GLN   290      31.893  42.376  46.579  1.00  0.00           N  
ATOM   4519  H   GLN   290      31.525  41.440  46.663  1.00  0.00           H  
ATOM   4520  CA  GLN   290      31.597  43.259  47.688  1.00  0.00           C  
ATOM   4521  HA  GLN   290      30.890  43.934  47.205  1.00  0.00           H  
ATOM   4522  CB  GLN   290      30.979  42.403  48.818  1.00  0.00           C  
ATOM   4523  HB2 GLN   290      30.089  41.999  48.336  1.00  0.00           H  
ATOM   4524  HB3 GLN   290      31.647  41.550  48.937  1.00  0.00           H  
ATOM   4525  CG  GLN   290      30.644  43.086  50.105  1.00  0.00           C  
ATOM   4526  HG2 GLN   290      30.267  42.294  50.752  1.00  0.00           H  
ATOM   4527  HG3 GLN   290      31.496  43.566  50.586  1.00  0.00           H  
ATOM   4528  CD  GLN   290      29.620  44.213  49.924  1.00  0.00           C  
ATOM   4529  OE1 GLN   290      28.851  44.274  48.938  1.00  0.00           O  
ATOM   4530  NE2 GLN   290      29.413  45.024  50.967  1.00  0.00           N  
ATOM   4531 HE21 GLN   290      29.933  44.931  51.827  1.00  0.00           H  
ATOM   4532 HE22 GLN   290      28.493  45.432  51.058  1.00  0.00           H  
ATOM   4533  C   GLN   290      32.790  44.034  48.261  1.00  0.00           C  
ATOM   4534  O   GLN   290      32.608  45.188  48.528  1.00  0.00           O  
ATOM   4535  N   SER   291      33.930  43.358  48.506  1.00  0.00           N  
ATOM   4536  H   SER   291      33.994  42.351  48.469  1.00  0.00           H  
ATOM   4537  CA  SER   291      35.057  44.032  49.141  1.00  0.00           C  
ATOM   4538  HA  SER   291      34.774  44.679  49.971  1.00  0.00           H  
ATOM   4539  CB  SER   291      35.983  42.934  49.557  1.00  0.00           C  
ATOM   4540  HB2 SER   291      36.817  43.443  50.041  1.00  0.00           H  
ATOM   4541  HB3 SER   291      35.637  42.199  50.283  1.00  0.00           H  
ATOM   4542  OG  SER   291      36.503  42.274  48.386  1.00  0.00           O  
ATOM   4543  HG  SER   291      35.757  41.880  47.928  1.00  0.00           H  
ATOM   4544  C   SER   291      35.718  45.049  48.204  1.00  0.00           C  
ATOM   4545  O   SER   291      36.060  46.171  48.627  1.00  0.00           O  
ATOM   4546  N   LEU   292      35.797  44.688  46.897  1.00  0.00           N  
ATOM   4547  H   LEU   292      35.732  43.710  46.652  1.00  0.00           H  
ATOM   4548  CA  LEU   292      36.277  45.602  45.883  1.00  0.00           C  
ATOM   4549  HA  LEU   292      37.188  46.068  46.260  1.00  0.00           H  
ATOM   4550  CB  LEU   292      36.615  44.841  44.625  1.00  0.00           C  
ATOM   4551  HB2 LEU   292      35.708  44.428  44.183  1.00  0.00           H  
ATOM   4552  HB3 LEU   292      37.043  45.429  43.813  1.00  0.00           H  
ATOM   4553  CG  LEU   292      37.679  43.736  44.911  1.00  0.00           C  
ATOM   4554  HG  LEU   292      37.261  43.023  45.621  1.00  0.00           H  
ATOM   4555  CD1 LEU   292      37.955  42.995  43.598  1.00  0.00           C  
ATOM   4556 HD11 LEU   292      37.024  42.637  43.159  1.00  0.00           H  
ATOM   4557 HD12 LEU   292      38.260  43.752  42.875  1.00  0.00           H  
ATOM   4558 HD13 LEU   292      38.650  42.168  43.741  1.00  0.00           H  
ATOM   4559  CD2 LEU   292      38.919  44.141  45.678  1.00  0.00           C  
ATOM   4560 HD21 LEU   292      38.828  44.359  46.742  1.00  0.00           H  
ATOM   4561 HD22 LEU   292      39.534  43.244  45.598  1.00  0.00           H  
ATOM   4562 HD23 LEU   292      39.410  45.004  45.229  1.00  0.00           H  
ATOM   4563  C   LEU   292      35.407  46.800  45.563  1.00  0.00           C  
ATOM   4564  O   LEU   292      35.942  47.873  45.186  1.00  0.00           O  
ATOM   4565  N   LEU   293      34.101  46.645  45.748  1.00  0.00           N  
ATOM   4566  H   LEU   293      33.777  45.708  45.941  1.00  0.00           H  
ATOM   4567  CA  LEU   293      33.134  47.687  45.543  1.00  0.00           C  
ATOM   4568  HA  LEU   293      33.429  48.185  44.620  1.00  0.00           H  
ATOM   4569  CB  LEU   293      31.780  46.975  45.253  1.00  0.00           C  
ATOM   4570  HB2 LEU   293      32.090  46.327  44.433  1.00  0.00           H  
ATOM   4571  HB3 LEU   293      31.467  46.394  46.120  1.00  0.00           H  
ATOM   4572  CG  LEU   293      30.672  47.962  44.898  1.00  0.00           C  
ATOM   4573  HG  LEU   293      30.354  48.616  45.710  1.00  0.00           H  
ATOM   4574  CD1 LEU   293      31.190  48.944  43.800  1.00  0.00           C  
ATOM   4575 HD11 LEU   293      30.475  49.539  43.232  1.00  0.00           H  
ATOM   4576 HD12 LEU   293      31.888  49.703  44.154  1.00  0.00           H  
ATOM   4577 HD13 LEU   293      31.630  48.334  43.011  1.00  0.00           H  
ATOM   4578  CD2 LEU   293      29.542  47.120  44.324  1.00  0.00           C  
ATOM   4579 HD21 LEU   293      29.916  46.522  43.493  1.00  0.00           H  
ATOM   4580 HD22 LEU   293      29.030  46.483  45.045  1.00  0.00           H  
ATOM   4581 HD23 LEU   293      28.725  47.799  44.078  1.00  0.00           H  
ATOM   4582  C   LEU   293      33.027  48.668  46.744  1.00  0.00           C  
ATOM   4583  O   LEU   293      33.221  49.818  46.548  1.00  0.00           O  
ATOM   4584  N   THR   294      32.825  48.140  47.946  1.00  0.00           N  
ATOM   4585  H   THR   294      32.580  47.161  47.978  1.00  0.00           H  
ATOM   4586  CA  THR   294      32.892  48.947  49.152  1.00  0.00           C  
ATOM   4587  HA  THR   294      32.065  49.654  49.220  1.00  0.00           H  
ATOM   4588  CB  THR   294      32.780  47.960  50.335  1.00  0.00           C  
ATOM   4589  HB  THR   294      33.736  47.437  50.356  1.00  0.00           H  
ATOM   4590  CG2 THR   294      32.596  48.696  51.707  1.00  0.00           C  
ATOM   4591 HG21 THR   294      31.604  49.134  51.815  1.00  0.00           H  
ATOM   4592 HG22 THR   294      32.699  48.000  52.540  1.00  0.00           H  
ATOM   4593 HG23 THR   294      33.387  49.420  51.906  1.00  0.00           H  
ATOM   4594  OG1 THR   294      31.760  47.051  50.258  1.00  0.00           O  
ATOM   4595  HG1 THR   294      32.099  46.336  49.714  1.00  0.00           H  
ATOM   4596  C   THR   294      34.263  49.652  49.274  1.00  0.00           C  
ATOM   4597  O   THR   294      34.217  50.857  49.615  1.00  0.00           O  
ATOM   4598  N   LEU   295      35.428  48.976  48.983  1.00  0.00           N  
ATOM   4599  H   LEU   295      35.399  48.008  48.697  1.00  0.00           H  
ATOM   4600  CA  LEU   295      36.698  49.668  49.037  1.00  0.00           C  
ATOM   4601  HA  LEU   295      36.839  50.241  49.953  1.00  0.00           H  
ATOM   4602  CB  LEU   295      37.802  48.586  48.842  1.00  0.00           C  
ATOM   4603  HB2 LEU   295      37.779  47.899  49.688  1.00  0.00           H  
ATOM   4604  HB3 LEU   295      37.632  48.008  47.933  1.00  0.00           H  
ATOM   4605  CG  LEU   295      39.286  49.014  48.652  1.00  0.00           C  
ATOM   4606  HG  LEU   295      39.374  49.687  47.799  1.00  0.00           H  
ATOM   4607  CD1 LEU   295      39.806  49.675  49.905  1.00  0.00           C  
ATOM   4608 HD11 LEU   295      40.874  49.867  49.806  1.00  0.00           H  
ATOM   4609 HD12 LEU   295      39.306  50.640  49.995  1.00  0.00           H  
ATOM   4610 HD13 LEU   295      39.653  49.121  50.831  1.00  0.00           H  
ATOM   4611  CD2 LEU   295      40.191  47.797  48.403  1.00  0.00           C  
ATOM   4612 HD21 LEU   295      40.079  47.072  49.209  1.00  0.00           H  
ATOM   4613 HD22 LEU   295      39.739  47.295  47.547  1.00  0.00           H  
ATOM   4614 HD23 LEU   295      41.184  48.173  48.160  1.00  0.00           H  
ATOM   4615  C   LEU   295      36.792  50.743  47.983  1.00  0.00           C  
ATOM   4616  O   LEU   295      37.255  51.843  48.333  1.00  0.00           O  
ATOM   4617  N   GLY   296      36.192  50.557  46.836  1.00  0.00           N  
ATOM   4618  H   GLY   296      35.600  49.742  46.764  1.00  0.00           H  
ATOM   4619  CA  GLY   296      36.018  51.485  45.771  1.00  0.00           C  
ATOM   4620  HA2 GLY   296      37.038  51.830  45.600  1.00  0.00           H  
ATOM   4621  HA3 GLY   296      35.586  51.011  44.890  1.00  0.00           H  
ATOM   4622  C   GLY   296      35.265  52.732  46.271  1.00  0.00           C  
ATOM   4623  O   GLY   296      35.644  53.843  46.045  1.00  0.00           O  
ATOM   4624  N   ARG   297      34.216  52.532  47.077  1.00  0.00           N  
ATOM   4625  H   ARG   297      33.882  51.580  47.021  1.00  0.00           H  
ATOM   4626  CA  ARG   297      33.417  53.597  47.603  1.00  0.00           C  
ATOM   4627  HA  ARG   297      33.197  54.313  46.812  1.00  0.00           H  
ATOM   4628  CB  ARG   297      31.980  53.058  47.981  1.00  0.00           C  
ATOM   4629  HB2 ARG   297      32.122  52.232  48.678  1.00  0.00           H  
ATOM   4630  HB3 ARG   297      31.336  53.808  48.440  1.00  0.00           H  
ATOM   4631  CG  ARG   297      31.328  52.560  46.669  1.00  0.00           C  
ATOM   4632  HG2 ARG   297      31.244  53.482  46.094  1.00  0.00           H  
ATOM   4633  HG3 ARG   297      31.932  51.947  46.001  1.00  0.00           H  
ATOM   4634  CD  ARG   297      29.994  51.809  46.760  1.00  0.00           C  
ATOM   4635  HD2 ARG   297      30.085  50.844  47.258  1.00  0.00           H  
ATOM   4636  HD3 ARG   297      29.462  52.438  47.474  1.00  0.00           H  
ATOM   4637  NE  ARG   297      29.324  51.699  45.407  1.00  0.00           N  
ATOM   4638  HE  ARG   297      29.838  52.119  44.646  1.00  0.00           H  
ATOM   4639  CZ  ARG   297      28.255  51.010  45.062  1.00  0.00           C  
ATOM   4640  NH1 ARG   297      27.648  50.302  45.912  1.00  0.00           N  
ATOM   4641 HH11 ARG   297      28.007  50.325  46.855  1.00  0.00           H  
ATOM   4642 HH12 ARG   297      26.831  49.786  45.620  1.00  0.00           H  
ATOM   4643  NH2 ARG   297      27.840  51.042  43.839  1.00  0.00           N  
ATOM   4644 HH21 ARG   297      28.050  51.792  43.195  1.00  0.00           H  
ATOM   4645 HH22 ARG   297      27.030  50.481  43.619  1.00  0.00           H  
ATOM   4646  C   ARG   297      34.080  54.438  48.737  1.00  0.00           C  
ATOM   4647  O   ARG   297      33.837  55.608  48.917  1.00  0.00           O  
ATOM   4648  N   VAL   298      34.867  53.696  49.597  1.00  0.00           N  
ATOM   4649  H   VAL   298      34.983  52.704  49.448  1.00  0.00           H  
ATOM   4650  CA  VAL   298      35.789  54.458  50.535  1.00  0.00           C  
ATOM   4651  HA  VAL   298      35.242  55.217  51.095  1.00  0.00           H  
ATOM   4652  CB  VAL   298      36.529  53.481  51.457  1.00  0.00           C  
ATOM   4653  HB  VAL   298      36.820  52.604  50.878  1.00  0.00           H  
ATOM   4654  CG1 VAL   298      37.668  54.020  52.251  1.00  0.00           C  
ATOM   4655 HG11 VAL   298      38.132  53.179  52.765  1.00  0.00           H  
ATOM   4656 HG12 VAL   298      38.478  54.371  51.611  1.00  0.00           H  
ATOM   4657 HG13 VAL   298      37.310  54.825  52.893  1.00  0.00           H  
ATOM   4658  CG2 VAL   298      35.399  52.978  52.409  1.00  0.00           C  
ATOM   4659 HG21 VAL   298      35.760  52.237  53.122  1.00  0.00           H  
ATOM   4660 HG22 VAL   298      34.997  53.893  52.844  1.00  0.00           H  
ATOM   4661 HG23 VAL   298      34.644  52.527  51.765  1.00  0.00           H  
ATOM   4662  C   VAL   298      36.849  55.204  49.716  1.00  0.00           C  
ATOM   4663  O   VAL   298      37.024  56.354  50.089  1.00  0.00           O  
ATOM   4664  N   ILE   299      37.554  54.587  48.797  1.00  0.00           N  
ATOM   4665  H   ILE   299      37.382  53.595  48.719  1.00  0.00           H  
ATOM   4666  CA  ILE   299      38.694  55.287  48.107  1.00  0.00           C  
ATOM   4667  HA  ILE   299      39.414  55.557  48.879  1.00  0.00           H  
ATOM   4668  CB  ILE   299      39.414  54.361  47.047  1.00  0.00           C  
ATOM   4669  HB  ILE   299      38.687  53.882  46.392  1.00  0.00           H  
ATOM   4670  CG2 ILE   299      40.429  55.189  46.102  1.00  0.00           C  
ATOM   4671 HG21 ILE   299      39.757  55.644  45.374  1.00  0.00           H  
ATOM   4672 HG22 ILE   299      41.040  55.927  46.622  1.00  0.00           H  
ATOM   4673 HG23 ILE   299      41.150  54.491  45.679  1.00  0.00           H  
ATOM   4674  CG1 ILE   299      40.175  53.153  47.704  1.00  0.00           C  
ATOM   4675 HG12 ILE   299      39.555  52.717  48.488  1.00  0.00           H  
ATOM   4676 HG13 ILE   299      40.282  52.347  46.978  1.00  0.00           H  
ATOM   4677  CD1 ILE   299      41.609  53.499  48.257  1.00  0.00           C  
ATOM   4678 HD11 ILE   299      41.455  54.278  49.003  1.00  0.00           H  
ATOM   4679 HD12 ILE   299      41.909  52.563  48.729  1.00  0.00           H  
ATOM   4680 HD13 ILE   299      42.366  53.833  47.547  1.00  0.00           H  
ATOM   4681  C   ILE   299      38.242  56.575  47.372  1.00  0.00           C  
ATOM   4682  O   ILE   299      38.953  57.609  47.316  1.00  0.00           O  
ATOM   4683  N   THR   300      37.008  56.547  46.798  1.00  0.00           N  
ATOM   4684  H   THR   300      36.391  55.749  46.855  1.00  0.00           H  
ATOM   4685  CA  THR   300      36.425  57.718  46.117  1.00  0.00           C  
ATOM   4686  HA  THR   300      37.195  58.074  45.432  1.00  0.00           H  
ATOM   4687  CB  THR   300      35.317  57.234  45.127  1.00  0.00           C  
ATOM   4688  HB  THR   300      34.733  58.132  44.924  1.00  0.00           H  
ATOM   4689  CG2 THR   300      35.789  56.584  43.792  1.00  0.00           C  
ATOM   4690 HG21 THR   300      34.956  56.213  43.194  1.00  0.00           H  
ATOM   4691 HG22 THR   300      36.207  57.381  43.177  1.00  0.00           H  
ATOM   4692 HG23 THR   300      36.562  55.849  44.018  1.00  0.00           H  
ATOM   4693  OG1 THR   300      34.546  56.261  45.703  1.00  0.00           O  
ATOM   4694  HG1 THR   300      34.964  55.398  45.671  1.00  0.00           H  
ATOM   4695  C   THR   300      35.928  58.897  46.953  1.00  0.00           C  
ATOM   4696  O   THR   300      35.540  59.926  46.395  1.00  0.00           O  
ATOM   4697  N   ALA   301      35.845  58.696  48.231  1.00  0.00           N  
ATOM   4698  H   ALA   301      36.132  57.811  48.626  1.00  0.00           H  
ATOM   4699  CA  ALA   301      35.397  59.667  49.236  1.00  0.00           C  
ATOM   4700  HA  ALA   301      34.799  60.464  48.795  1.00  0.00           H  
ATOM   4701  CB  ALA   301      34.377  58.987  50.153  1.00  0.00           C  
ATOM   4702  HB1 ALA   301      33.576  58.568  49.543  1.00  0.00           H  
ATOM   4703  HB2 ALA   301      34.788  58.167  50.742  1.00  0.00           H  
ATOM   4704  HB3 ALA   301      33.840  59.786  50.664  1.00  0.00           H  
ATOM   4705  C   ALA   301      36.524  60.364  50.020  1.00  0.00           C  
ATOM   4706  O   ALA   301      36.287  61.269  50.818  1.00  0.00           O  
ATOM   4707  N   LEU   302      37.785  59.940  49.776  1.00  0.00           N  
ATOM   4708  H   LEU   302      37.949  59.310  49.004  1.00  0.00           H  
ATOM   4709  CA  LEU   302      38.926  60.428  50.579  1.00  0.00           C  
ATOM   4710  HA  LEU   302      38.619  60.320  51.619  1.00  0.00           H  
ATOM   4711  CB  LEU   302      40.163  59.673  50.166  1.00  0.00           C  
ATOM   4712  HB2 LEU   302      40.179  59.553  49.082  1.00  0.00           H  
ATOM   4713  HB3 LEU   302      41.034  60.138  50.628  1.00  0.00           H  
ATOM   4714  CG  LEU   302      40.242  58.263  50.706  1.00  0.00           C  
ATOM   4715  HG  LEU   302      39.415  57.638  50.371  1.00  0.00           H  
ATOM   4716  CD1 LEU   302      41.532  57.540  50.303  1.00  0.00           C  
ATOM   4717 HD11 LEU   302      42.325  58.029  50.869  1.00  0.00           H  
ATOM   4718 HD12 LEU   302      41.443  56.510  50.646  1.00  0.00           H  
ATOM   4719 HD13 LEU   302      41.697  57.652  49.231  1.00  0.00           H  
ATOM   4720  CD2 LEU   302      40.262  58.332  52.291  1.00  0.00           C  
ATOM   4721 HD21 LEU   302      40.541  57.373  52.727  1.00  0.00           H  
ATOM   4722 HD22 LEU   302      40.884  59.187  52.559  1.00  0.00           H  
ATOM   4723 HD23 LEU   302      39.308  58.633  52.724  1.00  0.00           H  
ATOM   4724  C   LEU   302      39.221  61.960  50.385  1.00  0.00           C  
ATOM   4725  O   LEU   302      39.822  62.577  51.295  1.00  0.00           O  
ATOM   4726  N   VAL   303      39.085  62.590  49.165  1.00  0.00           N  
ATOM   4727  H   VAL   303      38.665  62.106  48.385  1.00  0.00           H  
ATOM   4728  CA  VAL   303      39.592  63.988  48.841  1.00  0.00           C  
ATOM   4729  HA  VAL   303      40.481  64.174  49.443  1.00  0.00           H  
ATOM   4730  CB  VAL   303      40.005  64.023  47.378  1.00  0.00           C  
ATOM   4731  HB  VAL   303      40.618  63.137  47.208  1.00  0.00           H  
ATOM   4732  CG1 VAL   303      38.903  64.069  46.307  1.00  0.00           C  
ATOM   4733 HG11 VAL   303      38.353  63.139  46.451  1.00  0.00           H  
ATOM   4734 HG12 VAL   303      38.156  64.793  46.633  1.00  0.00           H  
ATOM   4735 HG13 VAL   303      39.304  64.148  45.296  1.00  0.00           H  
ATOM   4736  CG2 VAL   303      40.902  65.213  47.082  1.00  0.00           C  
ATOM   4737 HG21 VAL   303      40.355  66.134  47.279  1.00  0.00           H  
ATOM   4738 HG22 VAL   303      41.809  64.963  47.633  1.00  0.00           H  
ATOM   4739 HG23 VAL   303      41.213  65.208  46.037  1.00  0.00           H  
ATOM   4740  C   VAL   303      38.630  65.100  49.159  1.00  0.00           C  
ATOM   4741  O   VAL   303      39.034  66.205  49.537  1.00  0.00           O  
ATOM   4742  N   GLU   304      37.342  64.864  49.025  1.00  0.00           N  
ATOM   4743  H   GLU   304      37.049  64.065  48.480  1.00  0.00           H  
ATOM   4744  CA  GLU   304      36.335  65.839  49.478  1.00  0.00           C  
ATOM   4745  HA  GLU   304      36.839  66.798  49.602  1.00  0.00           H  
ATOM   4746  CB  GLU   304      35.154  65.974  48.554  1.00  0.00           C  
ATOM   4747  HB2 GLU   304      34.558  65.069  48.437  1.00  0.00           H  
ATOM   4748  HB3 GLU   304      34.426  66.698  48.919  1.00  0.00           H  
ATOM   4749  CG  GLU   304      35.448  66.351  47.080  1.00  0.00           C  
ATOM   4750  HG2 GLU   304      36.128  65.685  46.551  1.00  0.00           H  
ATOM   4751  HG3 GLU   304      34.483  66.284  46.576  1.00  0.00           H  
ATOM   4752  CD  GLU   304      36.076  67.772  46.959  1.00  0.00           C  
ATOM   4753  OE1 GLU   304      36.686  68.116  45.959  1.00  0.00           O  
ATOM   4754  OE2 GLU   304      36.184  68.543  47.942  1.00  0.00           O  
ATOM   4755  C   GLU   304      35.812  65.507  50.860  1.00  0.00           C  
ATOM   4756  O   GLU   304      35.186  66.389  51.456  1.00  0.00           O  
ATOM   4757  N   ARG   305      35.971  64.251  51.321  1.00  0.00           N  
ATOM   4758  H   ARG   305      36.505  63.618  50.743  1.00  0.00           H  
ATOM   4759  CA  ARG   305      35.455  63.818  52.694  1.00  0.00           C  
ATOM   4760  HA  ARG   305      35.483  62.731  52.614  1.00  0.00           H  
ATOM   4761  CB  ARG   305      36.302  64.403  53.856  1.00  0.00           C  
ATOM   4762  HB2 ARG   305      36.557  65.439  53.631  1.00  0.00           H  
ATOM   4763  HB3 ARG   305      35.715  64.217  54.756  1.00  0.00           H  
ATOM   4764  CG  ARG   305      37.690  63.793  54.051  1.00  0.00           C  
ATOM   4765  HG2 ARG   305      38.218  63.733  53.099  1.00  0.00           H  
ATOM   4766  HG3 ARG   305      38.274  64.404  54.739  1.00  0.00           H  
ATOM   4767  CD  ARG   305      37.665  62.260  54.480  1.00  0.00           C  
ATOM   4768  HD2 ARG   305      37.206  62.193  55.466  1.00  0.00           H  
ATOM   4769  HD3 ARG   305      37.094  61.688  53.748  1.00  0.00           H  
ATOM   4770  NE  ARG   305      38.960  61.637  54.629  1.00  0.00           N  
ATOM   4771  HE  ARG   305      39.752  62.263  54.612  1.00  0.00           H  
ATOM   4772  CZ  ARG   305      39.334  60.406  55.093  1.00  0.00           C  
ATOM   4773  NH1 ARG   305      38.395  59.568  55.485  1.00  0.00           N  
ATOM   4774 HH11 ARG   305      37.434  59.878  55.493  1.00  0.00           H  
ATOM   4775 HH12 ARG   305      38.618  58.633  55.794  1.00  0.00           H  
ATOM   4776  NH2 ARG   305      40.556  60.037  55.335  1.00  0.00           N  
ATOM   4777 HH21 ARG   305      41.289  60.732  55.318  1.00  0.00           H  
ATOM   4778 HH22 ARG   305      40.751  59.055  55.469  1.00  0.00           H  
ATOM   4779  C   ARG   305      33.989  64.050  52.842  1.00  0.00           C  
ATOM   4780  O   ARG   305      33.532  64.496  53.907  1.00  0.00           O  
ATOM   4781  N   THR   306      33.170  63.644  51.872  1.00  0.00           N  
ATOM   4782  H   THR   306      33.600  63.251  51.047  1.00  0.00           H  
ATOM   4783  CA  THR   306      31.725  63.467  51.889  1.00  0.00           C  
ATOM   4784  HA  THR   306      31.294  64.342  52.375  1.00  0.00           H  
ATOM   4785  CB  THR   306      31.118  63.586  50.421  1.00  0.00           C  
ATOM   4786  HB  THR   306      30.091  63.242  50.301  1.00  0.00           H  
ATOM   4787  CG2 THR   306      31.285  65.059  49.834  1.00  0.00           C  
ATOM   4788 HG21 THR   306      31.167  64.983  48.753  1.00  0.00           H  
ATOM   4789 HG22 THR   306      30.536  65.755  50.211  1.00  0.00           H  
ATOM   4790 HG23 THR   306      32.273  65.442  50.088  1.00  0.00           H  
ATOM   4791  OG1 THR   306      31.941  62.871  49.525  1.00  0.00           O  
ATOM   4792  HG1 THR   306      31.722  61.974  49.786  1.00  0.00           H  
ATOM   4793  C   THR   306      31.255  62.136  52.554  1.00  0.00           C  
ATOM   4794  O   THR   306      31.987  61.192  52.553  1.00  0.00           O  
ATOM   4795  N   PRO   307      30.022  62.090  53.006  1.00  0.00           N  
ATOM   4796  CD  PRO   307      29.146  63.279  53.325  1.00  0.00           C  
ATOM   4797  HD2 PRO   307      28.737  63.746  52.429  1.00  0.00           H  
ATOM   4798  HD3 PRO   307      29.561  64.120  53.880  1.00  0.00           H  
ATOM   4799  CG  PRO   307      28.017  62.534  54.139  1.00  0.00           C  
ATOM   4800  HG2 PRO   307      27.093  63.111  54.110  1.00  0.00           H  
ATOM   4801  HG3 PRO   307      28.384  62.475  55.163  1.00  0.00           H  
ATOM   4802  CB  PRO   307      27.879  61.220  53.448  1.00  0.00           C  
ATOM   4803  HB2 PRO   307      27.498  61.365  52.438  1.00  0.00           H  
ATOM   4804  HB3 PRO   307      27.188  60.700  54.112  1.00  0.00           H  
ATOM   4805  CA  PRO   307      29.338  60.843  53.431  1.00  0.00           C  
ATOM   4806  HA  PRO   307      29.626  60.710  54.473  1.00  0.00           H  
ATOM   4807  C   PRO   307      29.723  59.649  52.493  1.00  0.00           C  
ATOM   4808  O   PRO   307      29.629  59.699  51.213  1.00  0.00           O  
ATOM   4809  N   HID   308      30.128  58.468  53.036  1.00  0.00           N  
ATOM   4810  H   HID   308      30.245  58.384  54.035  1.00  0.00           H  
ATOM   4811  CA  HID   308      30.287  57.182  52.288  1.00  0.00           C  
ATOM   4812  HA  HID   308      29.635  57.304  51.424  1.00  0.00           H  
ATOM   4813  CB  HID   308      31.697  57.145  51.762  1.00  0.00           C  
ATOM   4814  HB2 HID   308      31.800  56.293  51.089  1.00  0.00           H  
ATOM   4815  HB3 HID   308      31.887  58.050  51.185  1.00  0.00           H  
ATOM   4816  CG  HID   308      32.769  56.982  52.814  1.00  0.00           C  
ATOM   4817  ND1 HID   308      32.985  55.904  53.601  1.00  0.00           N  
ATOM   4818  HD1 HID   308      32.506  55.015  53.618  1.00  0.00           H  
ATOM   4819  CE1 HID   308      33.870  56.133  54.530  1.00  0.00           C  
ATOM   4820  HE1 HID   308      34.108  55.458  55.339  1.00  0.00           H  
ATOM   4821  NE2 HID   308      34.197  57.432  54.575  1.00  0.00           N  
ATOM   4822  CD2 HID   308      33.446  57.980  53.454  1.00  0.00           C  
ATOM   4823  HD2 HID   308      33.458  59.020  53.163  1.00  0.00           H  
ATOM   4824  C   HID   308      29.899  55.979  53.104  1.00  0.00           C  
ATOM   4825  O   HID   308      29.544  56.109  54.275  1.00  0.00           O  
ATOM   4826  N   VAL   309      30.051  54.799  52.435  1.00  0.00           N  
ATOM   4827  H   VAL   309      30.167  54.880  51.435  1.00  0.00           H  
ATOM   4828  CA  VAL   309      29.710  53.527  53.082  1.00  0.00           C  
ATOM   4829  HA  VAL   309      28.649  53.631  53.309  1.00  0.00           H  
ATOM   4830  CB  VAL   309      29.810  52.399  52.049  1.00  0.00           C  
ATOM   4831  HB  VAL   309      29.246  52.727  51.176  1.00  0.00           H  
ATOM   4832  CG1 VAL   309      31.247  52.084  51.624  1.00  0.00           C  
ATOM   4833 HG11 VAL   309      31.408  51.292  50.892  1.00  0.00           H  
ATOM   4834 HG12 VAL   309      31.656  53.028  51.265  1.00  0.00           H  
ATOM   4835 HG13 VAL   309      31.733  51.658  52.502  1.00  0.00           H  
ATOM   4836  CG2 VAL   309      29.192  51.033  52.569  1.00  0.00           C  
ATOM   4837 HG21 VAL   309      28.198  51.293  52.933  1.00  0.00           H  
ATOM   4838 HG22 VAL   309      28.996  50.328  51.761  1.00  0.00           H  
ATOM   4839 HG23 VAL   309      29.759  50.642  53.413  1.00  0.00           H  
ATOM   4840  C   VAL   309      30.506  53.209  54.334  1.00  0.00           C  
ATOM   4841  O   VAL   309      31.686  53.490  54.368  1.00  0.00           O  
ATOM   4842  N   PRO   310      29.925  52.612  55.319  1.00  0.00           N  
ATOM   4843  CD  PRO   310      28.494  52.561  55.544  1.00  0.00           C  
ATOM   4844  HD2 PRO   310      28.077  51.601  55.239  1.00  0.00           H  
ATOM   4845  HD3 PRO   310      27.964  53.438  55.174  1.00  0.00           H  
ATOM   4846  CG  PRO   310      28.284  52.581  57.042  1.00  0.00           C  
ATOM   4847  HG2 PRO   310      27.346  52.116  57.343  1.00  0.00           H  
ATOM   4848  HG3 PRO   310      28.338  53.608  57.404  1.00  0.00           H  
ATOM   4849  CB  PRO   310      29.494  51.882  57.552  1.00  0.00           C  
ATOM   4850  HB2 PRO   310      29.271  50.816  57.506  1.00  0.00           H  
ATOM   4851  HB3 PRO   310      29.828  52.102  58.566  1.00  0.00           H  
ATOM   4852  CA  PRO   310      30.610  52.268  56.603  1.00  0.00           C  
ATOM   4853  HA  PRO   310      31.059  53.193  56.967  1.00  0.00           H  
ATOM   4854  C   PRO   310      31.677  51.162  56.380  1.00  0.00           C  
ATOM   4855  O   PRO   310      31.529  50.197  55.600  1.00  0.00           O  
ATOM   4856  N   TYR   311      32.791  51.309  57.133  1.00  0.00           N  
ATOM   4857  H   TYR   311      32.921  52.180  57.628  1.00  0.00           H  
ATOM   4858  CA  TYR   311      33.963  50.547  56.812  1.00  0.00           C  
ATOM   4859  HA  TYR   311      34.215  50.711  55.765  1.00  0.00           H  
ATOM   4860  CB  TYR   311      35.053  51.016  57.783  1.00  0.00           C  
ATOM   4861  HB2 TYR   311      34.587  51.150  58.760  1.00  0.00           H  
ATOM   4862  HB3 TYR   311      35.866  50.293  57.836  1.00  0.00           H  
ATOM   4863  CG  TYR   311      35.502  52.391  57.440  1.00  0.00           C  
ATOM   4864  CD1 TYR   311      35.163  53.553  58.152  1.00  0.00           C  
ATOM   4865  HD1 TYR   311      34.444  53.369  58.936  1.00  0.00           H  
ATOM   4866  CE1 TYR   311      35.779  54.812  57.892  1.00  0.00           C  
ATOM   4867  HE1 TYR   311      35.487  55.693  58.445  1.00  0.00           H  
ATOM   4868  CZ  TYR   311      36.901  54.825  57.000  1.00  0.00           C  
ATOM   4869  OH  TYR   311      37.525  55.971  56.758  1.00  0.00           O  
ATOM   4870  HH  TYR   311      37.463  56.579  57.498  1.00  0.00           H  
ATOM   4871  CE2 TYR   311      37.309  53.738  56.182  1.00  0.00           C  
ATOM   4872  HE2 TYR   311      38.218  53.804  55.603  1.00  0.00           H  
ATOM   4873  CD2 TYR   311      36.573  52.513  56.430  1.00  0.00           C  
ATOM   4874  HD2 TYR   311      36.923  51.584  56.005  1.00  0.00           H  
ATOM   4875  C   TYR   311      33.724  49.055  57.106  1.00  0.00           C  
ATOM   4876  O   TYR   311      34.236  48.138  56.482  1.00  0.00           O  
ATOM   4877  N   ARG   312      32.730  48.796  57.967  1.00  0.00           N  
ATOM   4878  H   ARG   312      32.316  49.623  58.371  1.00  0.00           H  
ATOM   4879  CA  ARG   312      32.071  47.478  58.326  1.00  0.00           C  
ATOM   4880  HA  ARG   312      32.814  46.782  58.717  1.00  0.00           H  
ATOM   4881  CB  ARG   312      31.041  47.780  59.398  1.00  0.00           C  
ATOM   4882  HB2 ARG   312      30.635  48.770  59.192  1.00  0.00           H  
ATOM   4883  HB3 ARG   312      30.317  46.984  59.222  1.00  0.00           H  
ATOM   4884  CG  ARG   312      31.491  47.827  60.850  1.00  0.00           C  
ATOM   4885  HG2 ARG   312      32.040  46.917  61.091  1.00  0.00           H  
ATOM   4886  HG3 ARG   312      32.106  48.694  61.089  1.00  0.00           H  
ATOM   4887  CD  ARG   312      30.305  47.966  61.786  1.00  0.00           C  
ATOM   4888  HD2 ARG   312      29.334  47.799  61.318  1.00  0.00           H  
ATOM   4889  HD3 ARG   312      30.364  47.181  62.540  1.00  0.00           H  
ATOM   4890  NE  ARG   312      30.229  49.273  62.401  1.00  0.00           N  
ATOM   4891  HE  ARG   312      30.576  49.298  63.349  1.00  0.00           H  
ATOM   4892  CZ  ARG   312      29.377  50.288  62.144  1.00  0.00           C  
ATOM   4893  NH1 ARG   312      28.757  50.383  61.029  1.00  0.00           N  
ATOM   4894 HH11 ARG   312      28.756  49.612  60.377  1.00  0.00           H  
ATOM   4895 HH12 ARG   312      28.299  51.276  60.911  1.00  0.00           H  
ATOM   4896  NH2 ARG   312      29.241  51.221  63.049  1.00  0.00           N  
ATOM   4897 HH21 ARG   312      29.549  51.055  63.996  1.00  0.00           H  
ATOM   4898 HH22 ARG   312      28.543  51.926  62.862  1.00  0.00           H  
ATOM   4899  C   ARG   312      31.398  46.743  57.152  1.00  0.00           C  
ATOM   4900  O   ARG   312      31.319  45.527  57.312  1.00  0.00           O  
ATOM   4901  N   GLU   313      30.948  47.284  56.020  1.00  0.00           N  
ATOM   4902  H   GLU   313      31.154  48.264  55.887  1.00  0.00           H  
ATOM   4903  CA  GLU   313      30.413  46.565  54.917  1.00  0.00           C  
ATOM   4904  HA  GLU   313      29.741  45.822  55.347  1.00  0.00           H  
ATOM   4905  CB  GLU   313      29.523  47.351  53.926  1.00  0.00           C  
ATOM   4906  HB2 GLU   313      30.195  47.910  53.275  1.00  0.00           H  
ATOM   4907  HB3 GLU   313      28.991  46.627  53.309  1.00  0.00           H  
ATOM   4908  CG  GLU   313      28.512  48.196  54.633  1.00  0.00           C  
ATOM   4909  HG2 GLU   313      28.954  49.013  55.203  1.00  0.00           H  
ATOM   4910  HG3 GLU   313      28.006  48.712  53.816  1.00  0.00           H  
ATOM   4911  CD  GLU   313      27.494  47.384  55.409  1.00  0.00           C  
ATOM   4912  OE1 GLU   313      26.531  46.753  54.853  1.00  0.00           O  
ATOM   4913  OE2 GLU   313      27.589  47.352  56.699  1.00  0.00           O  
ATOM   4914  C   GLU   313      31.391  45.678  54.148  1.00  0.00           C  
ATOM   4915  O   GLU   313      30.973  44.872  53.318  1.00  0.00           O  
ATOM   4916  N   SER   314      32.720  45.738  54.480  1.00  0.00           N  
ATOM   4917  H   SER   314      33.006  46.404  55.184  1.00  0.00           H  
ATOM   4918  CA  SER   314      33.756  44.790  54.112  1.00  0.00           C  
ATOM   4919  HA  SER   314      33.343  43.781  54.116  1.00  0.00           H  
ATOM   4920  CB  SER   314      34.353  45.024  52.752  1.00  0.00           C  
ATOM   4921  HB2 SER   314      33.610  44.971  51.957  1.00  0.00           H  
ATOM   4922  HB3 SER   314      34.895  45.969  52.787  1.00  0.00           H  
ATOM   4923  OG  SER   314      35.276  43.982  52.430  1.00  0.00           O  
ATOM   4924  HG  SER   314      34.778  43.196  52.194  1.00  0.00           H  
ATOM   4925  C   SER   314      34.987  44.749  55.111  1.00  0.00           C  
ATOM   4926  O   SER   314      35.589  45.758  55.476  1.00  0.00           O  
ATOM   4927  N   LYS   315      35.352  43.542  55.510  1.00  0.00           N  
ATOM   4928  H   LYS   315      34.739  42.803  55.197  1.00  0.00           H  
ATOM   4929  CA  LYS   315      36.596  43.275  56.360  1.00  0.00           C  
ATOM   4930  HA  LYS   315      36.387  43.802  57.291  1.00  0.00           H  
ATOM   4931  CB  LYS   315      36.665  41.732  56.666  1.00  0.00           C  
ATOM   4932  HB2 LYS   315      35.662  41.395  56.928  1.00  0.00           H  
ATOM   4933  HB3 LYS   315      37.063  41.254  55.772  1.00  0.00           H  
ATOM   4934  CG  LYS   315      37.637  41.323  57.731  1.00  0.00           C  
ATOM   4935  HG2 LYS   315      37.795  40.244  57.752  1.00  0.00           H  
ATOM   4936  HG3 LYS   315      38.611  41.759  57.508  1.00  0.00           H  
ATOM   4937  CD  LYS   315      37.135  41.817  59.153  1.00  0.00           C
[truncated: 72,830 more chars]
