# Supplementary material for: Molecular Dynamics Simulations Provide Further Insights into the Allosteric Regulation of the Kinesin‑5 Motor Domain by Loop 5
Source: J Chem Inf Model. 2026 Mar 12;66(7):4101–15. doi: 10.1021/acs.jcim.5c02999 (PMC13080997; doi:10.1021/acs.jcim.5c02999)
Supplement: Supplementary file 2 [file ci5c02999_si_002.zip › Electronic_Supporting_Information/Clustering_Distance_and_Correlation_Matrices_for_SPM/ADPfil/ADPfil_distmat_c0.dat]

  0.000  3.839  6.512  8.778 11.581 13.620 15.197 16.963 16.975 17.830 19.723 21.242 22.603 23.558 24.032 24.772 25.640 27.162 27.406 26.683 28.734 28.992 31.391 32.283 35.109 36.669 39.169 42.423 43.733 46.914 48.546 47.355 48.415 51.579 51.820 51.121 48.712 47.386 44.104 43.519 40.130 38.528 35.262 33.759 30.734 30.782 31.960 30.571 33.341 35.355 38.536 41.089 44.178 46.065 48.890 50.362 50.907 51.219 50.345 48.680 48.028 46.930 43.862 41.429 38.342 35.477 32.613 30.146 27.489 27.812 30.130 30.751 33.552 35.645 34.799 31.652 31.195 30.109 27.969 27.131 27.237 26.029 24.464 24.476 24.696 24.318 22.957 21.864 22.580 22.602 21.177 21.315 22.555 21.892 20.934 22.304 22.880 24.737 25.055 27.051 27.788 30.366 32.085 34.420 36.997 40.056 41.207 40.850 38.208 36.061 34.593 35.298 34.926 31.978 31.470 33.191 34.289 36.722 37.533 38.711 42.093 43.814 41.338 40.270 37.127 35.801 34.182 31.550 32.110 33.853 33.213 34.328 32.607 31.037 28.724 29.815 30.664 28.310 26.911 28.684 28.511 25.996 25.666 27.228 26.409 24.260 25.082 26.936 27.111 24.902 25.833 25.821 27.260 26.962 28.588 28.693 30.484 31.455 33.256 34.857 36.492 38.399 39.720 42.661 45.017 43.269 43.364 41.018 41.360 39.925 39.521 39.488 42.151 44.189 46.537 46.793 48.732 48.011 48.689 46.526 44.892 42.564 42.669 40.288 39.988 38.176 36.233 37.082 34.377 33.208 34.384 32.984 33.121 35.268 36.578 38.136 40.670 41.114 38.352 36.857 34.213 34.695 33.161 32.605 32.370 32.876 32.441 35.504 36.168 34.379 35.781 38.590 37.541 36.778 39.757 41.210 39.540 40.613 43.727 43.616 42.553 45.225 47.328 46.109 46.468 49.696 50.540 49.124 49.611 47.178 44.769 42.676 42.653 42.815 40.826 37.690 35.863 33.495 31.899 29.977 28.465 27.483 26.040 26.281 25.144 25.455 24.575 25.554 26.113 28.040 28.659 27.026 27.742 27.551 25.798 25.515 24.077 24.884 24.311 25.810 26.187 28.389 29.442 31.741 33.949 36.044 39.159 40.253 40.223 43.394 44.729 46.431 45.214 43.934 45.139 46.867 48.766 49.803 48.793 48.761 49.981 48.609 50.994 51.321 48.482 48.727 46.840 45.940 44.138 43.337 40.164 39.518 41.289 39.836 36.925 38.099 39.284 36.526 35.062 37.456 37.393 34.401 34.973 37.481 35.864 38.161 37.967 39.181 37.475 39.134 37.012 39.298 41.378 40.211 38.964 36.667 35.759 35.945 34.162 32.147 32.414 29.722 28.903 30.665 29.822 28.682 26.423 26.077 24.930 26.569 26.983 29.340 30.180 32.786 34.568 37.091 39.709 40.671 43.962 46.307 47.259 44.480 44.409 44.731 42.457 40.264 40.742 40.449 37.617 36.417 37.609 36.360 33.578 33.952 34.714 32.506 30.552 31.544 30.621 28.803 27.155 26.269 25.048 24.494 24.169 25.197 25.027 26.043
  3.839  0.000  3.864  6.455  9.202 11.477 13.270 15.181 15.126 16.081 18.041 19.536 20.810 21.747 22.184 22.932 23.880 25.437 25.703 25.042 27.170 27.531 30.069 31.111 34.089 35.778 38.443 41.696 42.995 46.258 47.801 46.590 47.775 50.938 51.094 50.453 47.952 46.630 43.306 42.602 39.167 37.616 34.298 32.810 29.707 29.801 30.864 29.337 32.151 34.205 37.443 40.011 43.173 45.001 47.880 49.408 49.997 50.320 49.414 47.734 47.022 45.883 42.782 40.246 37.134 34.165 31.256 28.702 25.984 26.409 28.890 29.674 32.684 34.888 34.228 30.941 30.527 29.244 27.133 26.197 26.058 24.848 23.297 23.101 23.252 22.945 21.705 20.497 21.113 21.296 19.926 19.851 21.125 20.662 19.554 20.764 21.231 23.110 23.447 25.477 26.269 28.881 30.696 33.032 35.698 38.844 40.074 39.824 37.130 34.996 33.395 34.191 33.935 30.865 30.293 32.167 33.397 35.996 36.975 38.312 41.783 43.615 41.122 40.151 36.937 35.541 33.704 31.040 31.717 33.401 32.716 33.688 31.825 30.050 27.581 28.713 29.751 27.371 25.849 27.766 27.772 25.174 24.769 26.569 25.869 23.570 24.452 26.553 26.879 24.491 25.529 25.358 26.752 26.253 27.787 27.763 29.462 30.372 32.099 33.701 35.269 37.169 38.425 41.406 43.735 41.923 42.074 39.746 40.181 38.810 38.480 38.529 41.201 43.334 45.640 45.859 47.755 46.954 47.624 45.443 43.718 41.345 41.390 38.927 38.593 36.714 34.777 35.654 32.901 31.637 32.775 31.338 31.554 33.783 35.195 36.821 39.448 39.988 37.194 35.754 33.128 33.759 32.319 31.862 31.790 32.361 31.859 35.014 35.592 33.642 35.102 37.947 36.750 35.940 39.034 40.434 38.637 39.766 42.940 42.723 41.607 44.372 46.458 45.131 45.506 48.804 49.586 48.083 48.553 46.097 43.670 41.601 41.509 41.593 39.594 36.384 34.596 32.165 30.635 28.672 27.236 26.234 24.893 25.204 24.207 24.681 23.862 25.138 25.723 27.771 28.324 26.492 27.137 26.856 24.852 24.450 22.766 23.510 22.866 24.366 24.751 26.943 28.056 30.342 32.637 34.698 37.866 38.992 38.898 42.132 43.427 45.094 43.813 42.516 43.696 45.423 47.334 48.379 47.331 47.311 48.561 47.188 49.599 49.967 47.119 47.377 45.493 44.638 42.776 41.912 38.716 38.072 39.813 38.306 35.372 36.551 37.702 34.896 33.427 35.835 35.734 32.702 33.301 35.817 34.157 36.475 36.276 37.519 35.811 37.520 35.399 37.739 39.850 38.719 37.508 35.187 34.196 34.391 32.637 30.557 30.767 28.028 27.221 28.970 28.078 26.921 24.646 24.354 23.215 24.896 25.371 27.795 28.749 31.411 33.332 35.950 38.702 39.757 43.067 45.371 46.288 43.412 43.308 43.535 41.226 39.059 39.480 39.106 36.261 35.054 36.183 34.873 32.075 32.441 33.142 30.889 28.920 29.872 28.901 27.035 25.359 24.436 23.232 22.660 22.363 23.482 23.376 24.476
  6.512  3.864  0.000  3.856  6.727  9.089 11.051 13.135 13.254 14.210 16.149 17.650 18.882 19.890 20.383 21.186 22.174 23.800 24.164 23.571 25.818 26.332 29.050 30.326 33.413 35.265 38.040 41.270 42.595 45.916 47.375 46.114 47.385 50.551 50.617 49.989 47.407 46.049 42.684 41.850 38.377 36.818 33.458 31.902 28.753 28.753 29.693 28.113 31.004 33.170 36.444 39.070 42.281 44.062 46.992 48.571 49.202 49.495 48.534 46.826 46.054 44.897 41.774 39.148 35.990 32.935 29.947 27.349 24.550 25.151 27.868 28.947 32.097 34.445 33.952 30.647 30.363 28.981 26.937 25.917 25.495 24.267 22.687 22.183 22.198 21.992 20.795 19.313 19.896 20.296 18.868 18.589 20.043 19.809 18.534 19.685 19.895 21.851 22.177 24.287 25.157 27.818 29.753 32.049 34.790 38.026 39.369 39.225 36.470 34.402 32.686 33.603 33.469 30.297 29.662 31.691 33.046 35.768 36.863 38.300 41.812 43.704 41.191 40.271 37.003 35.531 33.582 30.844 31.667 33.373 32.700 33.556 31.594 29.644 27.003 28.145 29.343 26.942 25.257 27.287 27.381 24.688 24.250 26.228 25.549 23.138 24.138 26.404 26.840 24.346 25.530 25.321 26.707 26.042 27.505 27.343 28.977 29.819 31.486 33.084 34.584 36.468 37.648 40.660 42.955 41.080 41.314 39.017 39.550 38.250 37.984 38.116 40.808 43.036 45.306 45.485 47.343 46.462 47.136 44.935 43.118 40.702 40.686 38.132 37.766 35.801 33.891 34.814 32.022 30.601 31.662 30.159 30.499 32.838 34.393 36.090 38.827 39.465 36.629 35.241 32.610 33.366 32.001 31.586 31.608 32.186 31.618 34.860 35.412 33.344 34.851 37.741 36.445 35.594 38.780 40.150 38.250 39.419 42.645 42.346 41.175 44.011 46.092 44.669 45.042 48.401 49.136 47.546 47.977 45.488 43.065 41.018 40.833 40.847 38.861 35.577 33.845 31.350 29.892 27.882 26.520 25.519 24.281 24.725 23.865 24.512 23.709 25.098 25.661 27.813 28.391 26.462 27.133 26.808 24.606 24.104 22.152 22.746 21.918 23.395 23.761 25.966 27.158 29.427 31.819 33.820 37.035 38.165 37.964 41.250 42.526 44.135 42.772 41.425 42.552 44.263 46.172 47.243 46.192 46.212 47.517 46.156 48.610 49.017 46.173 46.477 44.619 43.806 41.856 40.934 37.721 37.048 38.734 37.176 34.203 35.346 36.460 33.601 32.083 34.483 34.352 31.247 31.828 34.363 32.663 35.049 34.878 36.189 34.486 36.291 34.195 36.635 38.771 37.693 36.548 34.180 33.068 33.303 31.601 29.405 29.523 26.708 25.885 27.593 26.593 25.453 23.144 22.934 21.728 23.496 24.051 26.583 27.703 30.388 32.490 35.152 38.021 39.101 42.427 44.662 45.591 42.634 42.449 42.593 40.293 38.127 38.442 38.023 35.193 33.916 34.959 33.638 30.809 31.089 31.750 29.486 27.435 28.329 27.356 25.413 23.744 22.794 21.585 21.094 20.863 22.149 22.201 23.367
  8.778  6.455  3.856  0.000  3.887  6.378  8.376 10.766 11.029 11.952 13.951 15.407 16.705 17.819 18.355 19.318 20.425 22.214 22.767 22.253 24.708 25.443 28.400 29.907 33.129 35.131 38.020 41.257 42.621 46.011 47.404 46.085 47.437 50.622 50.603 49.981 47.314 45.913 42.504 41.549 38.031 36.478 33.088 31.507 28.366 28.303 29.036 27.386 30.317 32.582 35.887 38.569 41.838 43.559 46.549 48.186 48.848 49.118 48.106 46.361 45.512 44.323 41.184 38.451 35.250 32.086 29.009 26.328 23.380 24.292 27.295 28.606 31.904 34.363 33.975 30.596 30.375 28.924 26.847 25.716 25.113 23.857 22.169 21.408 21.281 21.223 20.024 18.199 18.861 19.539 17.982 17.578 19.308 19.228 17.775 19.016 18.966 20.973 21.231 23.420 24.352 27.094 29.165 31.435 34.275 37.627 39.100 39.059 36.220 34.199 32.366 33.428 33.387 30.074 29.410 31.632 33.084 35.950 37.163 38.658 42.233 44.190 41.671 40.744 37.432 35.947 33.920 31.116 31.973 33.678 32.923 33.738 31.721 29.586 26.765 27.992 29.381 26.904 25.053 27.256 27.434 24.536 24.060 26.191 25.436 22.869 23.995 26.369 26.831 24.250 25.525 25.327 26.775 26.048 27.528 27.302 28.915 29.721 31.335 32.938 34.363 36.230 37.315 40.366 42.618 40.658 40.987 38.728 39.380 38.159 37.977 38.190 40.901 43.236 45.464 45.609 47.412 46.437 47.086 44.879 42.964 40.487 40.377 37.708 37.267 35.177 33.279 34.195 31.326 29.743 30.730 29.193 29.722 32.223 33.945 35.747 38.590 39.341 36.483 35.141 32.530 33.408 32.087 31.718 31.801 32.423 31.841 35.175 35.693 33.530 35.097 38.026 36.634 35.751 39.027 40.366 38.365 39.575 42.856 42.477 41.248 44.160 46.237 44.709 45.081 48.509 49.190 47.499 47.890 45.359 42.940 40.908 40.617 40.552 38.582 35.207 33.542 30.973 29.600 27.534 26.240 25.227 24.045 24.573 23.741 24.447 23.572 24.984 25.425 27.597 28.184 26.254 26.981 26.717 24.418 23.942 21.827 22.364 21.384 22.842 23.163 25.386 26.650 28.908 31.413 33.353 36.632 37.761 37.434 40.790 42.041 43.579 42.106 40.693 41.762 43.458 45.359 46.475 45.408 45.494 46.863 45.514 48.018 48.480 45.639 45.994 44.163 43.412 41.356 40.347 37.113 36.411 38.017 36.379 33.361 34.457 35.501 32.563 30.986 33.365 33.161 29.948 30.511 33.047 31.254 33.729 33.566 35.005 33.353 35.311 33.264 35.827 38.010 37.024 35.968 33.554 32.274 32.547 30.930 28.589 28.559 25.648 24.820 26.450 25.260 24.142 21.807 21.777 20.446 22.321 22.955 25.651 26.973 29.719 32.029 34.760 37.762 38.875 42.226 44.401 45.344 42.297 42.025 42.071 39.775 37.611 37.806 37.322 34.504 33.150 34.076 32.725 29.850 30.025 30.608 28.315 26.137 26.916 25.929 23.837 22.193 21.117 19.855 19.477 19.513 21.165 21.391 22.609
 11.581  9.202  6.727  3.887  0.000  3.854  6.362  8.669  9.066 10.198 12.149 13.487 14.622 15.734 16.214 17.244 18.455 20.206 20.840 20.411 22.896 23.825 26.942 28.709 32.020 34.203 37.225 40.410 41.805 45.270 46.527 45.141 46.625 49.803 49.648 49.065 46.289 44.864 41.425 40.314 36.780 35.296 31.920 30.409 27.345 27.366 27.821 26.003 28.871 31.146 34.454 37.137 40.459 42.096 45.118 46.806 47.519 47.783 46.730 44.978 44.053 42.825 39.684 36.846 33.651 30.395 27.310 24.567 21.591 22.790 25.988 27.578 30.986 33.560 33.410 30.026 29.996 28.498 26.621 25.338 24.420 23.328 21.808 20.738 20.271 20.421 19.522 17.486 17.928 18.934 17.503 16.817 18.642 18.920 17.399 18.472 18.015 19.864 19.992 22.088 23.019 25.679 27.814 29.954 32.831 36.262 37.887 37.988 35.084 33.197 31.262 32.523 32.630 29.232 28.575 31.017 32.567 35.596 37.028 38.627 42.239 44.332 41.881 41.034 37.742 36.279 34.065 31.325 32.259 33.787 32.903 33.507 31.466 29.090 26.161 27.453 29.115 26.699 24.710 27.071 27.482 24.517 23.962 26.334 25.669 22.974 24.216 26.792 27.419 24.749 26.139 25.825 27.203 26.267 27.598 27.181 28.622 29.274 30.707 32.222 33.472 35.237 36.159 39.189 41.350 39.337 39.807 37.652 38.467 37.403 37.326 37.697 40.383 42.816 44.938 45.002 46.716 45.616 46.266 44.073 42.029 39.542 39.341 36.582 36.105 33.930 32.135 33.104 30.253 28.455 29.303 27.700 28.403 31.004 32.917 34.778 37.739 38.646 35.783 34.588 32.050 33.122 31.973 31.712 31.990 32.664 31.997 35.375 35.796 33.457 35.040 37.970 36.411 35.440 38.795 40.056 37.889 39.109 42.430 41.914 40.577 43.554 45.608 43.930 44.269 47.761 48.367 46.543 46.851 44.276 41.909 39.918 39.469 39.318 37.424 34.005 32.494 29.929 28.753 26.729 25.652 24.711 23.759 24.455 23.848 24.762 23.986 25.546 26.021 28.273 28.823 26.789 27.454 27.137 24.679 24.050 21.695 21.975 20.774 22.052 22.266 24.336 25.607 27.713 30.252 32.042 35.318 36.403 35.921 39.308 40.533 41.991 40.437 38.957 39.973 41.657 43.551 44.698 43.633 43.738 45.150 43.840 46.402 46.896 44.060 44.489 42.728 42.036 39.868 38.801 35.593 34.836 36.339 34.672 31.642 32.652 33.647 30.697 29.066 31.398 31.177 27.925 28.452 30.988 29.186 31.714 31.608 33.103 31.465 33.516 31.554 34.226 36.388 35.494 34.574 32.123 30.690 31.047 29.566 27.097 26.931 24.029 23.180 24.644 23.335 22.322 20.095 20.233 18.847 20.663 21.325 24.019 25.510 28.200 30.703 33.454 36.581 37.744 41.081 43.155 44.086 40.949 40.588 40.516 38.237 36.106 36.178 35.622 32.849 31.446 32.256 30.886 28.022 28.118 28.629 26.352 24.138 24.850 23.873 21.773 20.212 19.116 17.909 17.734 18.174 20.081 20.571 21.867
 13.620 11.477  9.089  6.378  3.854  0.000  3.865  6.043  7.205  8.565 10.349 11.885 12.845 13.912 14.540 15.573 16.756 18.554 19.473 19.079 21.650 22.766 25.962 27.947 31.242 33.600 36.641 39.814 41.337 44.857 46.052 44.531 46.041 49.260 48.993 48.334 45.481 43.935 40.445 39.206 35.648 34.085 30.722 29.088 26.117 25.926 26.162 24.461 27.334 29.773 33.043 35.829 39.163 40.778 43.804 45.515 46.214 46.385 45.253 43.465 42.464 41.284 38.174 35.318 32.067 28.797 25.617 22.981 20.004 21.610 24.901 26.749 30.151 32.876 32.819 29.490 29.667 28.291 26.447 24.952 24.006 23.070 21.443 20.171 19.693 20.049 19.189 16.824 17.376 18.739 17.165 16.335 18.521 19.000 17.275 18.504 17.762 19.641 19.575 21.652 22.527 25.150 27.279 29.277 32.114 35.607 37.406 37.549 34.534 32.792 30.882 32.343 32.450 28.976 28.440 31.058 32.568 35.695 37.249 38.806 42.456 44.658 42.283 41.374 38.108 36.754 34.486 31.730 32.566 34.016 32.951 33.525 31.574 29.081 26.122 27.585 29.400 26.911 24.917 27.487 27.971 24.898 24.386 26.961 26.256 23.393 24.795 27.497 28.120 25.344 26.826 26.555 28.046 27.034 28.370 27.836 29.233 29.767 31.110 32.530 33.680 35.335 36.137 39.127 41.229 39.218 39.854 37.791 38.718 37.776 37.713 38.230 40.961 43.465 45.518 45.465 47.139 45.929 46.638 44.503 42.368 39.885 39.650 36.816 36.355 34.116 32.423 33.475 30.637 28.635 29.318 27.576 28.463 31.148 33.237 35.124 38.216 39.215 36.297 35.176 32.636 33.812 32.745 32.485 32.838 33.476 32.695 36.109 36.561 34.099 35.632 38.626 37.009 35.913 39.306 40.597 38.308 39.463 42.854 42.302 40.830 43.814 45.919 44.149 44.385 47.934 48.548 46.606 46.782 44.114 41.840 39.811 39.198 39.055 37.284 33.835 32.456 29.926 28.880 26.908 25.961 25.094 24.231 25.074 24.500 25.507 24.664 26.241 26.678 29.011 29.648 27.586 28.306 27.991 25.427 24.765 22.193 22.383 20.947 22.152 22.222 24.241 25.465 27.475 30.001 31.676 34.940 35.892 35.232 38.608 39.896 41.293 39.679 38.067 39.022 40.700 42.629 43.837 42.832 42.967 44.460 43.209 45.855 46.341 43.545 44.104 42.449 41.753 39.434 38.375 35.193 34.287 35.681 34.057 30.959 31.787 32.788 29.862 28.043 30.275 30.122 26.778 27.095 29.669 27.930 30.641 30.722 32.342 30.709 32.905 31.073 33.923 36.016 35.194 34.428 31.869 30.290 30.820 29.438 26.764 26.515 23.596 22.589 23.867 22.393 21.620 19.479 19.674 18.009 19.799 20.434 23.155 24.758 27.332 29.977 32.637 35.810 36.871 40.224 42.198 43.235 40.074 39.547 39.450 37.282 35.084 34.982 34.495 31.799 30.208 30.917 29.683 26.776 26.624 27.178 25.029 22.595 23.223 22.460 20.327 19.002 18.024 16.915 17.255 17.984 20.088 20.811 22.214
 15.197 13.270 11.051  8.376  6.362  3.865  0.000  3.862  5.909  6.864  8.404 10.315 11.331 12.736 13.550 14.866 16.241 18.141 19.428 19.195 21.856 23.197 26.455 28.632 31.912 34.410 37.467 40.615 42.229 45.785 46.913 45.291 46.833 50.074 49.703 48.994 46.074 44.432 40.912 39.539 35.981 34.370 31.048 29.321 26.469 26.078 26.108 24.567 27.361 29.913 33.105 35.955 39.269 40.822 43.859 45.608 46.298 46.400 45.173 43.344 42.249 41.115 38.063 35.178 31.915 28.652 25.448 22.967 20.126 22.048 25.369 27.411 30.799 33.636 33.649 30.371 30.700 29.413 27.591 25.941 24.979 24.149 22.435 21.015 20.518 21.005 20.135 17.527 18.156 19.703 17.969 17.056 19.456 19.960 18.052 19.377 18.541 20.468 20.355 22.431 23.318 25.894 28.048 29.903 32.718 36.257 38.203 38.419 35.335 33.721 31.803 33.410 33.552 30.030 29.551 32.286 33.795 36.986 38.606 40.141 43.808 46.059 43.708 42.763 39.505 38.188 35.910 33.121 33.920 35.364 34.212 34.778 32.872 30.307 27.311 28.843 30.749 28.229 26.192 28.840 29.343 26.194 25.645 28.258 27.505 24.517 25.935 28.655 29.156 26.296 27.744 27.544 29.139 28.203 29.617 29.122 30.519 31.052 32.345 33.748 34.810 36.407 37.091 40.057 42.071 40.009 40.759 38.779 39.817 38.967 38.969 39.542 42.261 44.820 46.822 46.735 48.347 47.054 47.747 45.647 43.438 40.925 40.593 37.678 37.129 34.783 33.132 34.110 31.263 29.187 29.765 28.065 29.131 31.918 34.134 36.103 39.244 40.344 37.450 36.370 33.883 35.132 34.081 33.862 34.228 34.904 34.131 37.577 38.021 35.531 37.081 40.086 38.428 37.312 40.732 42.004 39.655 40.811 44.224 43.616 42.090 45.096 47.198 45.349 45.554 49.136 49.711 47.680 47.782 45.076 42.864 40.855 40.113 39.921 38.231 34.761 33.498 30.968 30.031 28.055 27.169 26.271 25.409 26.213 25.567 26.468 25.482 26.979 27.252 29.501 30.139 28.191 28.980 28.730 26.193 25.689 23.139 23.407 21.960 23.191 23.255 25.241 26.488 28.408 30.949 32.501 35.743 36.614 35.784 39.149 40.431 41.723 40.003 38.291 39.140 40.752 42.646 43.911 42.929 43.151 44.731 43.549 46.244 46.780 44.030 44.682 43.113 42.488 40.053 38.929 35.799 34.831 36.074 34.421 31.335 32.009 32.905 29.989 28.083 30.158 29.948 26.554 26.723 29.212 27.437 30.253 30.399 32.196 30.703 33.075 31.400 34.350 36.437 35.763 35.144 32.582 30.832 31.419 30.188 27.412 26.988 24.079 23.083 24.145 22.452 21.839 19.826 20.215 18.446 20.237 20.914 23.652 25.395 27.857 30.641 33.230 36.447 37.433 40.782 42.642 43.754 40.563 39.881 39.713 37.651 35.440 35.146 34.672 32.090 30.355 30.890 29.756 26.875 26.467 26.955 24.948 22.344 22.743 22.147 19.931 18.873 17.820 16.875 17.456 18.444 20.779 21.520 22.839
 16.963 15.181 13.135 10.766  8.669  6.043  3.862  0.000  3.856  5.701  6.850  8.620  9.489 10.835 11.926 13.393 14.869 16.823 18.446 18.398 21.002 22.501 25.739 28.104 31.329 33.980 37.050 40.139 41.851 45.444 46.472 44.734 46.325 49.575 49.074 48.321 45.326 43.590 40.052 38.534 34.998 33.375 30.129 28.369 25.684 25.176 24.951 23.519 26.168 28.784 31.872 34.758 38.051 39.534 42.558 44.333 45.034 45.066 43.782 41.959 40.764 39.653 36.649 33.739 30.486 27.247 24.066 21.800 19.227 21.360 24.648 26.895 30.239 33.185 33.337 30.150 30.698 29.536 27.848 25.997 24.958 24.372 22.686 20.994 20.462 21.199 20.542 17.718 18.304 20.189 18.474 17.320 19.920 20.694 18.652 19.928 18.760 20.606 20.340 22.303 23.133 25.568 27.681 29.331 32.068 35.627 37.739 38.031 34.878 33.447 31.557 33.359 33.537 29.996 29.636 32.520 33.992 37.258 39.014 40.523 44.199 46.557 44.304 43.339 40.132 38.920 36.582 33.840 34.558 35.878 34.565 35.044 33.242 30.571 27.602 29.253 31.310 28.813 26.804 29.582 30.189 27.048 26.540 29.298 28.560 25.555 27.059 29.859 30.422 27.526 29.012 28.795 30.406 29.360 30.692 30.059 31.332 31.720 32.857 34.135 35.041 36.497 37.017 39.907 41.817 39.754 40.680 38.832 40.010 39.317 39.372 40.106 42.825 45.456 47.362 47.168 48.700 47.284 47.999 45.941 43.633 41.146 40.749 37.767 37.206 34.791 33.274 34.304 31.500 29.215 29.606 27.837 29.103 31.967 34.366 36.362 39.611 40.830 37.928 36.971 34.550 35.930 35.015 34.839 35.319 35.968 35.089 38.522 38.958 36.353 37.841 40.863 39.131 37.901 41.331 42.594 40.125 41.215 44.662 43.993 42.340 45.343 47.460 45.504 45.617 49.237 49.787 47.635 47.609 44.838 42.735 40.733 39.817 39.601 38.053 34.594 33.511 31.055 30.308 28.426 27.736 26.928 26.236 27.166 26.646 27.666 26.706 28.310 28.580 30.879 31.493 29.497 30.301 29.977 27.335 26.769 24.047 24.160 22.531 23.622 23.561 25.391 26.580 28.320 30.806 32.182 35.359 36.098 35.078 38.398 39.703 40.890 39.124 37.294 38.077 39.678 41.555 42.855 41.918 42.180 43.818 42.702 45.479 46.022 43.326 44.101 42.655 42.062 39.493 38.359 35.302 34.214 35.302 33.684 30.599 31.077 31.922 29.064 27.030 28.944 28.763 25.336 25.310 27.764 26.046 28.998 29.307 31.219 29.781 32.291 30.785 33.872 35.881 35.321 34.886 32.277 30.370 31.099 30.030 27.108 26.548 23.695 22.635 23.431 21.566 21.195 19.382 19.915 18.023 19.728 20.411 23.063 24.895 27.170 30.064 32.534 35.778 36.684 40.002 41.726 42.911 39.703 38.859 38.628 36.690 34.469 33.986 33.547 31.096 29.220 29.596 28.595 25.769 25.105 25.556 23.738 21.028 21.222 20.824 18.595 17.847 16.854 16.242 17.191 18.522 21.063 22.003 23.405
 16.975 15.126 13.254 11.029  9.066  7.205  5.909  3.856  0.000  3.882  6.010  7.541  9.290 10.802 11.923 13.557 15.318 17.414 19.187 19.393 22.078 23.704 26.952 29.343 32.571 35.231 38.321 41.388 43.082 46.681 47.667 45.935 47.565 50.796 50.259 49.531 46.513 44.778 41.247 39.674 36.169 34.574 31.367 29.600 26.950 26.372 26.109 24.765 27.354 29.955 32.976 35.828 39.092 40.494 43.517 45.319 46.037 46.036 44.718 42.933 41.670 40.576 37.613 34.682 31.485 28.277 25.183 23.002 20.492 22.657 25.932 28.183 31.523 34.471 34.636 31.439 31.973 30.778 29.071 27.233 26.192 25.555 23.857 22.209 21.641 22.301 21.628 18.748 19.251 21.113 19.328 18.008 20.574 21.334 19.107 20.248 19.127 21.047 20.995 23.050 24.049 26.488 28.695 30.309 33.082 36.641 38.773 39.149 36.023 34.611 32.652 34.447 34.705 31.166 30.727 33.618 35.164 38.447 40.219 41.772 45.452 47.802 45.522 44.589 41.360 40.104 37.743 34.997 35.765 37.104 35.818 36.284 34.433 31.735 28.715 30.288 32.387 29.927 27.833 30.562 31.238 28.091 27.463 30.218 29.566 26.503 27.874 30.719 31.219 28.249 29.581 29.297 30.879 29.897 31.245 30.698 31.936 32.405 33.514 34.872 35.726 37.225 37.682 40.594 42.436 40.277 41.206 39.381 40.640 39.965 40.133 40.838 43.502 46.178 48.071 47.929 49.404 47.952 48.576 46.477 44.116 41.568 41.045 37.989 37.281 34.752 33.179 34.052 31.209 28.966 29.366 27.763 29.126 32.085 34.524 36.646 39.876 41.177 38.350 37.414 35.065 36.533 35.613 35.563 36.072 36.833 36.044 39.493 39.838 37.244 38.818 41.792 39.995 38.840 42.303 43.486 41.011 42.181 45.598 44.857 43.250 46.301 48.351 46.350 46.533 50.154 50.622 48.452 48.462 45.736 43.612 41.690 40.761 40.440 38.869 35.393 34.338 31.814 31.110 29.135 28.441 27.489 26.791 27.567 27.039 27.936 26.914 28.553 28.689 30.893 31.363 29.412 30.237 29.895 27.286 26.847 24.212 24.430 22.961 24.165 24.282 26.129 27.461 29.182 31.744 33.060 36.230 37.026 35.963 39.292 40.499 41.594 39.767 37.960 38.673 40.230 42.071 43.326 42.340 42.621 44.297 43.167 45.957 46.589 43.914 44.649 43.187 42.713 40.139 38.884 35.860 34.868 35.859 34.125 31.133 31.628 32.303 29.399 27.486 29.311 28.946 25.540 25.590 27.876 26.013 28.892 29.067 31.091 29.821 32.422 30.963 34.010 36.115 35.684 35.282 32.782 30.766 31.364 30.397 27.535 26.791 23.901 23.075 23.825 21.796 21.290 19.475 20.279 18.605 20.460 21.348 24.053 26.004 28.267 31.207 33.689 36.955 37.887 41.173 42.841 43.997 40.766 39.892 39.570 37.652 35.508 34.949 34.429 32.056 30.212 30.438 29.396 26.681 25.953 26.212 24.428 21.782 21.714 21.246 18.894 18.131 16.866 16.280 17.033 18.405 20.997 21.788 23.108
 17.830 16.081 14.210 11.952 10.198  8.565  6.864  5.701  3.882  0.000  3.870  6.215  8.652 10.631 12.155 14.018 15.770 17.941 19.885 20.096 22.821 24.476 27.767 30.234 33.478 36.209 39.319 42.396 44.138 47.764 48.728 46.944 48.590 51.842 51.254 50.497 47.439 45.644 42.088 40.445 36.927 35.285 32.077 30.229 27.598 26.894 26.544 25.306 27.899 30.590 33.573 36.483 39.735 41.114 44.115 45.937 46.636 46.564 45.190 43.363 42.051 41.002 38.090 35.153 31.951 28.772 25.666 23.591 21.078 23.318 26.667 29.013 32.383 35.408 35.591 32.382 32.972 31.785 30.037 28.119 27.069 26.414 24.589 22.871 22.362 23.060 22.276 19.245 19.908 21.797 19.821 18.556 21.258 21.908 19.548 20.823 19.814 21.848 21.836 23.949 24.962 27.432 29.656 31.239 34.007 37.592 39.787 40.189 37.024 35.645 33.675 35.518 35.782 32.193 31.762 34.700 36.263 39.589 41.390 42.955 46.666 49.034 46.731 45.782 42.516 41.236 38.858 36.040 36.831 38.216 36.908 37.392 35.524 32.786 29.708 31.311 33.436 30.923 28.772 31.540 32.208 28.974 28.300 31.055 30.384 27.208 28.551 31.428 31.842 28.786 30.057 29.790 31.450 30.557 32.000 31.539 32.830 33.365 34.501 35.902 36.751 38.265 38.690 41.606 43.410 41.210 42.170 40.367 41.665 41.000 41.207 41.899 44.568 47.291 49.179 49.040 50.481 48.980 49.565 47.482 45.098 42.516 41.927 38.832 38.042 35.448 33.851 34.609 31.747 29.563 29.953 28.460 29.880 32.881 35.339 37.525 40.744 42.089 39.292 38.339 35.994 37.479 36.514 36.493 36.978 37.793 37.051 40.544 40.876 38.287 39.909 42.894 41.078 39.949 43.443 44.611 42.128 43.327 46.755 45.992 44.388 47.462 49.501 47.472 47.666 51.303 51.741 49.540 49.534 46.804 44.695 42.792 41.820 41.466 39.911 36.419 35.382 32.830 32.127 30.104 29.365 28.338 27.558 28.241 27.605 28.364 27.214 28.776 28.734 30.793 31.227 29.416 30.315 30.005 27.519 27.244 24.699 25.070 23.682 24.996 25.166 27.074 28.442 30.179 32.769 34.062 37.235 38.006 36.866 40.190 41.388 42.438 40.546 38.692 39.371 40.899 42.680 43.928 42.967 43.347 45.059 43.929 46.721 47.396 44.774 45.531 44.090 43.665 41.055 39.753 36.758 35.763 36.676 34.912 31.951 32.380 32.974 30.086 28.163 29.872 29.446 26.055 26.014 28.178 26.290 29.186 29.360 31.502 30.372 33.060 31.687 34.738 36.862 36.520 36.161 33.695 31.615 32.190 31.289 28.425 27.595 24.706 23.929 24.617 22.491 22.020 20.228 21.103 19.403 21.291 22.175 24.911 26.892 29.139 32.133 34.594 37.883 38.775 42.069 43.682 44.887 41.638 40.675 40.317 38.465 36.310 35.643 35.141 32.837 30.915 31.047 30.081 27.398 26.529 26.744 25.078 22.376 22.146 21.797 19.422 18.806 17.498 16.990 17.696 18.995 21.559 22.200 23.411
 19.723 18.041 16.149 13.951 12.149 10.349  8.404  6.850  6.010  3.870  0.000  3.871  6.186  8.422 10.438 12.572 14.390 16.583 18.693 19.039 21.786 23.579 26.912 29.505 32.766 35.590 38.753 41.789 43.553 47.209 48.091 46.263 47.976 51.217 50.546 49.806 46.691 44.883 41.325 39.590 36.088 34.487 31.307 29.495 26.915 26.239 25.762 24.473 27.003 29.683 32.631 35.522 38.773 40.082 43.078 44.928 45.668 45.592 44.206 42.363 41.018 39.943 37.053 34.064 30.899 27.699 24.636 22.583 20.123 22.496 25.889 28.357 31.760 34.843 35.149 31.953 32.667 31.490 29.862 27.821 26.627 26.105 24.356 22.368 21.768 22.627 22.035 18.807 19.414 21.553 19.606 18.181 21.010 21.871 19.454 20.698 19.438 21.378 21.232 23.261 24.246 26.645 28.877 30.354 33.116 36.728 39.019 39.501 36.303 35.021 33.019 34.984 35.315 31.695 31.300 34.355 35.941 39.345 41.267 42.866 46.592 49.044 46.796 45.877 42.632 41.394 38.929 36.158 36.946 38.223 36.822 37.199 35.351 32.498 29.393 31.055 33.323 30.848 28.664 31.528 32.314 29.081 28.390 31.278 30.666 27.452 28.850 31.831 32.337 29.231 30.560 30.237 31.875 30.862 32.222 31.642 32.830 33.250 34.268 35.583 36.319 37.741 38.054 40.932 42.667 40.452 41.523 39.807 41.203 40.652 40.907 41.709 44.377 47.166 48.975 48.765 50.138 48.547 49.146 47.099 44.650 42.076 41.442 38.301 37.515 34.888 33.397 34.219 31.411 29.076 29.312 27.740 29.302 32.336 34.918 37.112 40.406 41.833 39.029 38.165 35.876 37.462 36.610 36.629 37.229 38.042 37.225 40.714 41.014 38.330 39.926 42.910 41.022 39.824 43.337 44.477 41.901 43.078 46.527 45.703 44.021 47.111 49.147 47.033 47.182 50.852 51.257 48.966 48.888 46.128 44.074 42.196 41.114 40.717 39.235 35.736 34.816 32.298 31.729 29.766 29.173 28.220 27.578 28.378 27.857 28.731 27.622 29.270 29.255 31.378 31.824 29.960 30.831 30.475 27.896 27.535 24.846 25.070 23.523 24.712 24.779 26.576 27.915 29.537 32.117 33.299 36.444 37.163 35.911 39.234 40.432 41.418 39.462 37.550 38.164 39.629 41.409 42.688 41.755 42.182 43.932 42.871 45.675 46.349 43.773 44.598 43.225 42.827 40.134 38.808 35.851 34.801 35.615 33.849 30.889 31.218 31.760 28.887 26.904 28.524 28.080 24.658 24.532 26.658 24.764 27.755 28.035 30.256 29.157 31.941 30.677 33.824 35.899 35.632 35.395 32.896 30.708 31.380 30.586 27.618 26.703 23.867 23.034 23.542 21.315 21.022 19.394 20.332 18.542 20.364 21.261 23.978 26.056 28.236 31.327 33.767 37.107 38.008 41.279 42.816 44.019 40.730 39.698 39.262 37.448 35.326 34.563 34.018 31.782 29.834 29.850 28.891 26.257 25.305 25.411 23.800 21.082 20.676 20.379 17.986 17.556 16.292 16.019 17.018 18.510 21.211 22.052 23.352
 21.242 19.536 17.650 15.407 13.487 11.885 10.315  8.620  7.541  6.215  3.871  0.000  3.850  6.390  8.463 10.832 12.861 15.212 17.458 18.090 20.989 23.060 26.502 29.253 32.580 35.477 38.750 41.714 43.422 47.113 47.872 46.057 47.902 51.093 50.331 49.685 46.498 44.735 41.191 39.345 35.866 34.392 31.254 29.563 27.044 26.481 25.809 24.358 26.792 29.406 32.329 35.155 38.442 39.625 42.642 44.530 45.307 45.243 43.867 42.055 40.643 39.501 36.633 33.536 30.444 27.171 24.174 22.063 19.633 22.257 25.740 28.345 31.819 34.917 35.408 32.197 32.962 31.663 30.194 28.162 26.695 26.179 24.645 22.492 21.538 22.395 22.050 18.578 18.906 21.279 19.395 17.621 20.493 21.635 19.115 20.140 18.594 20.436 20.307 22.333 23.462 25.823 28.187 29.573 32.406 36.054 38.413 39.063 35.891 34.687 32.539 34.581 35.099 31.461 30.958 34.124 35.854 39.351 41.411 43.136 46.871 49.385 47.155 46.349 43.098 41.810 39.208 36.509 37.412 38.588 37.189 37.391 35.458 32.445 29.239 30.827 33.291 30.937 28.597 31.486 32.490 29.288 28.435 31.462 31.040 27.759 29.092 32.240 32.874 29.679 30.986 30.486 32.023 30.867 32.093 31.415 32.442 32.794 33.663 34.960 35.550 36.935 37.111 39.984 41.618 39.315 40.458 38.824 40.354 39.918 40.314 41.198 43.811 46.695 48.419 48.199 49.470 47.795 48.330 46.247 43.699 41.091 40.337 37.114 36.249 33.544 32.127 32.934 30.167 27.702 27.787 26.222 27.969 31.083 33.790 36.063 39.412 40.964 38.207 37.454 35.281 37.039 36.318 36.488 37.259 38.167 37.351 40.845 41.009 38.227 39.883 42.811 40.778 39.585 43.154 44.177 41.507 42.750 46.185 45.227 43.525 46.684 48.642 46.414 46.604 50.302 50.592 48.218 48.133 45.404 43.356 41.584 40.419 39.875 38.408 34.883 34.071 31.513 31.099 29.111 28.666 27.691 27.221 28.069 27.734 28.726 27.730 29.540 29.560 31.691 32.020 30.056 30.842 30.423 27.763 27.302 24.489 24.548 22.915 24.013 24.105 25.803 27.253 28.764 31.425 32.473 35.607 36.373 35.026 38.378 39.470 40.358 38.311 36.386 36.919 38.293 40.012 41.285 40.299 40.785 42.576 41.532 44.329 45.099 42.556 43.379 42.031 41.751 39.012 37.565 34.651 33.659 34.355 32.481 29.589 29.913 30.298 27.377 25.475 27.035 26.429 23.002 22.971 24.977 22.940 25.901 26.129 28.433 27.440 30.323 29.137 32.316 34.425 34.286 34.146 31.705 29.369 30.012 29.357 26.358 25.268 22.449 21.723 22.102 19.735 19.455 17.954 19.071 17.354 19.244 20.346 23.135 25.447 27.606 30.842 33.336 36.774 37.787 41.001 42.450 43.569 40.198 39.144 38.544 36.710 34.712 33.861 33.155 30.986 29.106 28.946 27.873 25.342 24.384 24.262 22.606 19.965 19.350 18.887 16.369 15.946 14.572 14.467 15.631 17.403 20.210 21.213 22.537
 22.603 20.810 18.882 16.705 14.622 12.845 11.331  9.489  9.290  8.652  6.186  3.850  0.000  3.864  6.075  8.498 10.702 12.921 15.186 15.969 18.891 21.174 24.667 27.567 30.920 33.896 37.259 40.130 41.798 45.515 46.143 44.326 46.292 49.431 48.575 48.014 44.764 43.054 39.535 37.595 34.146 32.826 29.749 28.237 25.817 25.465 24.588 22.902 25.197 27.691 30.593 33.328 36.654 37.731 40.762 42.691 43.543 43.525 42.177 40.386 38.948 37.717 34.839 31.646 28.622 25.271 22.361 20.178 17.835 20.673 24.180 26.916 30.426 33.525 34.241 31.060 31.940 30.583 29.371 27.289 25.519 25.166 23.925 21.504 20.219 21.252 21.343 17.800 17.807 20.553 19.014 16.929 19.763 21.345 18.929 19.679 17.688 19.199 18.812 20.603 21.669 23.876 26.249 27.489 30.324 33.986 36.429 37.212 34.048 32.969 30.745 32.922 33.579 29.949 29.450 32.752 34.540 38.124 40.360 42.170 45.892 48.514 46.377 45.671 42.481 41.240 38.494 35.943 36.881 37.844 36.363 36.340 34.412 31.236 28.025 29.642 32.318 30.106 27.743 30.723 31.949 28.862 27.994 31.209 30.958 27.736 29.126 32.408 33.277 30.090 31.490 30.838 32.229 30.822 31.804 30.879 31.668 31.790 32.434 33.564 33.968 35.202 35.224 38.027 39.572 37.277 38.549 37.037 38.681 38.415 38.868 39.921 42.495 45.419 47.020 46.691 47.883 46.115 46.693 44.655 42.022 39.465 38.686 35.446 34.643 31.960 30.735 31.694 29.062 26.390 26.244 24.523 26.410 29.493 32.336 34.560 37.997 39.644 36.890 36.308 34.243 36.149 35.654 35.899 36.887 37.766 36.814 40.257 40.350 37.418 39.014 41.907 39.750 38.453 42.032 42.988 40.181 41.391 44.829 43.764 41.961 45.134 47.066 44.726 44.867 48.590 48.826 46.352 46.188 43.441 41.460 39.739 38.452 37.840 36.463 32.954 32.308 29.828 29.633 27.787 27.620 26.823 26.663 27.732 27.694 28.939 28.148 30.150 30.312 32.553 32.856 30.726 31.371 30.818 28.044 27.358 24.353 24.071 22.183 22.963 22.851 24.289 25.663 26.966 29.589 30.472 33.553 34.279 32.829 36.177 37.222 38.064 35.973 34.027 34.511 35.854 37.601 38.892 37.899 38.352 40.189 39.195 42.005 42.767 40.257 41.133 39.851 39.600 36.783 35.321 32.453 31.406 32.018 30.156 27.267 27.514 27.874 24.974 23.025 24.555 23.963 20.512 20.471 22.515 20.484 23.523 23.886 26.169 25.114 28.033 26.941 30.220 32.236 32.144 32.141 29.662 27.231 28.016 27.488 24.382 23.236 20.552 19.716 19.864 17.467 17.456 16.273 17.367 15.549 17.230 18.338 21.064 23.524 25.591 28.938 31.439 34.949 36.054 39.206 40.577 41.621 38.189 37.121 36.405 34.555 32.646 31.742 30.924 28.799 26.971 26.705 25.551 23.087 22.145 21.891 20.207 17.633 16.936 16.410 13.943 13.703 12.561 12.854 14.502 16.593 19.476 20.805 22.227
 23.558 21.747 19.890 17.819 15.734 13.912 12.736 10.835 10.802 10.631  8.422  6.390  3.864  0.000  3.878  5.934  7.993 10.432 12.872 13.959 17.093 19.690 23.293 26.333 29.751 32.776 36.240 39.056 40.668 44.417 44.962 43.166 45.236 48.341 47.436 46.957 43.655 41.997 38.480 36.475 33.020 31.831 28.780 27.424 25.066 24.900 23.852 21.944 24.133 26.532 29.458 32.137 35.541 36.546 39.593 41.540 42.411 42.424 41.104 39.336 37.906 36.614 33.705 30.405 27.402 23.929 21.050 18.743 16.450 19.551 23.100 25.938 29.503 32.588 33.472 30.289 31.207 29.745 28.715 26.662 24.633 24.320 23.345 20.803 19.157 20.212 20.646 17.082 16.637 19.610 18.271 15.770 18.573 20.489 18.023 18.519 16.162 17.520 17.050 18.791 19.958 22.130 24.615 25.798 28.717 32.436 34.929 35.829 32.675 31.647 29.301 31.555 32.363 28.724 28.147 31.552 33.446 37.106 39.465 41.377 45.098 47.777 45.676 45.065 41.887 40.623 37.754 35.283 36.313 37.162 35.680 35.490 33.505 30.196 26.927 28.493 31.345 29.264 26.807 29.809 31.232 28.223 27.252 30.588 30.513 27.305 28.647 32.052 33.086 29.878 31.295 30.471 31.746 30.161 30.991 29.931 30.564 30.574 31.081 32.153 32.452 33.641 33.583 36.392 37.913 35.584 36.916 35.438 37.162 36.976 37.499 38.645 41.219 44.229 45.756 45.359 46.488 44.633 45.222 43.209 40.530 37.960 37.162 33.878 33.109 30.421 29.260 30.344 27.752 24.938 24.691 22.801 24.769 27.877 30.818 33.047 36.568 38.275 35.500 34.991 32.981 35.013 34.648 34.985 36.130 37.053 36.056 39.485 39.485 36.448 38.059 40.917 38.650 37.320 40.937 41.822 38.927 40.162 43.605 42.457 40.615 43.830 45.731 43.313 43.459 47.210 47.395 44.860 44.673 41.918 39.939 38.263 36.913 36.224 34.855 31.307 30.733 28.236 28.173 26.345 26.343 25.590 25.626 26.805 26.965 28.364 27.710 29.843 30.061 32.363 32.633 30.399 30.961 30.301 27.460 26.626 23.468 22.968 20.919 21.546 21.382 22.692 24.123 25.318 27.999 28.797 31.899 32.655 31.151 34.555 35.556 36.396 34.247 32.300 32.801 34.134 35.900 37.165 36.189 36.666 38.553 37.522 40.301 41.066 38.592 39.460 38.160 37.926 35.066 33.565 30.664 29.609 30.215 28.309 25.359 25.629 26.006 23.022 21.017 22.654 22.082 18.489 18.504 20.733 18.685 21.834 22.266 24.486 23.280 26.216 25.082 28.455 30.470 30.359 30.384 27.854 25.346 26.199 25.692 22.466 21.285 18.558 17.635 17.720 15.239 15.327 14.184 15.313 13.402 15.124 16.426 19.243 21.939 24.004 27.490 30.063 33.667 34.890 38.010 39.349 40.316 36.809 35.758 34.943 33.027 31.184 30.258 29.315 27.165 25.394 25.050 23.762 21.293 20.394 20.013 18.179 15.588 14.838 14.128 11.451 11.194 10.129 10.645 12.758 15.139 18.104 19.701 21.232
 24.032 22.184 20.383 18.355 16.214 14.540 13.550 11.926 11.923 12.155 10.438  8.463  6.075  3.878  0.000  3.854  6.637  8.890 11.399 12.755 15.925 18.771 22.397 25.556 28.984 32.053 35.590 38.314 39.868 43.631 44.060 42.282 44.462 47.510 46.531 46.143 42.793 41.197 37.709 35.625 32.210 31.177 28.200 27.026 24.784 24.810 23.582 21.480 23.498 25.759 28.651 31.228 34.656 35.547 38.610 40.632 41.592 41.651 40.327 38.568 37.105 35.747 32.834 29.442 26.514 22.973 20.200 17.839 15.708 19.007 22.513 25.435 29.002 32.058 33.131 29.988 30.972 29.445 28.639 26.601 24.332 24.133 23.441 20.777 18.845 19.981 20.777 17.314 16.525 19.665 18.653 15.936 18.523 20.746 18.393 18.555 15.892 16.897 16.306 17.809 18.985 20.983 23.499 24.542 27.479 31.204 33.753 34.790 31.673 30.751 28.316 30.658 31.619 28.019 27.405 30.894 32.861 36.566 39.051 41.045 44.732 47.469 45.436 44.927 41.807 40.551 37.576 35.253 36.346 37.031 35.536 35.149 33.147 29.723 26.465 27.989 31.000 29.083 26.603 29.607 31.218 28.347 27.330 30.761 30.859 27.727 29.039 32.519 33.712 30.526 31.936 30.978 32.109 30.356 30.983 29.769 30.186 30.039 30.345 31.305 31.429 32.511 32.311 35.066 36.493 34.143 35.561 34.186 36.017 35.971 36.583 37.843 40.344 43.378 44.800 44.333 45.383 43.462 44.074 42.055 39.299 36.768 35.922 32.615 31.854 29.163 28.143 29.298 26.817 23.873 23.446 21.476 23.569 26.667 29.714 31.932 35.500 37.301 34.571 34.219 32.333 34.503 34.319 34.764 36.081 37.023 35.965 39.337 39.244 36.112 37.698 40.491 38.111 36.735 40.357 41.149 38.156 39.397 42.815 41.553 39.661 42.899 44.741 42.231 42.371 46.129 46.240 43.634 43.409 40.665 38.725 37.124 35.686 34.907 33.593 30.066 29.635 27.188 27.327 25.598 25.833 25.181 25.477 26.755 27.157 28.692 28.199 30.460 30.741 33.060 33.230 30.899 31.349 30.626 27.757 26.784 23.565 22.825 20.675 21.051 20.791 21.843 23.257 24.246 26.908 27.544 30.596 31.352 29.767 33.179 34.109 34.891 32.694 30.733 31.181 32.462 34.218 35.479 34.503 34.981 36.907 35.886 38.633 39.444 37.022 37.894 36.622 36.449 33.546 31.992 29.131 28.085 28.615 26.674 23.751 24.000 24.320 21.318 19.328 20.974 20.366 16.748 16.851 19.122 17.040 20.179 20.620 22.808 21.565 24.525 23.444 26.866 28.848 28.802 28.934 26.419 23.811 24.727 24.357 21.069 19.786 17.169 16.249 16.121 13.558 13.836 13.006 14.238 12.405 13.916 15.306 18.041 20.909 22.879 26.464 29.054 32.717 34.042 37.092 38.359 39.237 35.677 34.628 33.693 31.749 30.012 29.043 27.971 25.862 24.168 23.711 22.317 19.925 19.059 18.527 16.624 14.110 13.289 12.417  9.656  9.513  8.714  9.604 12.152 14.809 17.758 19.534 21.155
 24.772 22.932 21.186 19.318 17.244 15.573 14.866 13.393 13.557 14.018 12.572 10.832  8.498  5.934  3.854  0.000  3.864  6.347  9.145 10.987 14.223 17.322 20.956 24.194 27.630 30.714 34.308 36.966 38.466 42.240 42.597 40.844 43.102 46.110 45.097 44.779 41.402 39.861 36.392 34.271 30.872 29.975 27.050 26.042 23.887 24.093 22.744 20.464 22.341 24.471 27.359 29.853 33.333 34.163 37.231 39.250 40.216 40.306 39.040 37.332 35.884 34.475 31.535 28.080 25.190 21.566 18.871 16.443 14.491 17.915 21.353 24.310 27.871 30.881 32.097 28.989 30.007 28.422 27.799 25.795 23.340 23.217 22.767 20.044 17.879 19.033 20.120 16.766 15.663 18.925 18.183 15.275 17.709 20.216 17.980 17.912 14.920 15.613 14.849 16.170 17.377 19.259 21.820 22.778 25.755 29.505 32.085 33.213 30.120 29.262 26.753 29.161 30.235 26.668 26.020 29.575 31.595 35.338 37.922 39.976 43.638 46.426 44.451 44.019 40.946 39.712 36.652 34.444 35.574 36.122 34.611 34.069 32.060 28.550 25.303 26.796 29.936 28.150 25.658 28.675 30.434 27.671 26.639 30.160 30.378 27.326 28.649 32.188 33.543 30.396 31.875 30.815 31.827 29.896 30.350 28.970 29.224 28.917 29.074 29.923 29.938 30.935 30.660 33.388 34.799 32.462 33.949 32.619 34.505 34.544 35.178 36.543 39.034 42.093 43.433 42.867 43.884 41.904 42.582 40.616 37.841 35.338 34.523 31.219 30.557 27.926 27.023 28.356 25.945 22.848 22.302 20.100 22.222 25.299 28.429 30.587 34.234 36.068 33.307 33.043 31.206 33.459 33.422 33.909 35.365 36.288 35.151 38.476 38.329 35.107 36.650 39.411 36.957 35.519 39.140 39.890 36.816 38.039 41.457 40.136 38.187 41.432 43.261 40.694 40.806 44.578 44.671 42.016 41.753 38.992 37.075 35.499 34.006 33.187 31.905 28.373 28.029 25.620 25.903 24.262 24.694 24.167 24.684 26.121 26.733 28.450 28.122 30.490 30.894 33.292 33.465 31.060 31.420 30.552 27.641 26.477 23.128 22.129 19.793 19.921 19.529 20.377 21.769 22.609 25.268 25.807 28.853 29.609 27.984 31.426 32.323 33.140 30.887 28.940 29.452 30.762 32.587 33.848 32.892 33.350 35.277 34.233 36.968 37.744 35.333 36.198 34.912 34.723 31.783 30.238 27.348 26.260 26.806 24.874 21.868 22.126 22.526 19.473 17.378 19.168 18.678 14.929 15.056 17.601 15.637 18.865 19.448 21.474 19.990 22.900 21.765 25.290 27.213 27.103 27.270 24.671 22.024 23.073 22.707 19.280 18.031 15.433 14.331 14.094 11.519 12.021 11.349 12.512 10.599 11.996 13.560 16.266 19.311 21.223 24.890 27.512 31.226 32.646 35.651 36.892 37.698 34.096 33.079 32.077 30.075 28.398 27.431 26.263 24.128 22.501 21.998 20.482 18.094 17.290 16.668 14.607 12.097 11.269 10.190  7.179  7.056  6.782  8.285 11.304 14.257 17.079 19.033 20.768
 25.640 23.880 22.174 20.425 18.455 16.756 16.241 14.869 15.318 15.770 14.390 12.861 10.702  7.993  6.637  3.864  0.000  3.850  6.871  8.961 12.320 15.554 19.221 22.465 25.936 29.000 32.634 35.278 36.738 40.519 40.873 39.151 41.433 44.430 43.440 43.163 39.790 38.306 34.848 32.770 29.358 28.548 25.622 24.763 22.610 23.031 21.707 19.220 21.045 23.043 25.995 28.437 31.984 32.847 35.939 37.931 38.887 39.024 37.805 36.123 34.758 33.319 30.305 26.817 23.925 20.216 17.549 14.944 13.019 16.431 19.825 22.741 26.319 29.272 30.552 27.448 28.459 26.827 26.327 24.356 21.769 21.694 21.419 18.660 16.309 17.511 18.839 15.600 14.308 17.720 17.241 14.309 16.673 19.402 17.389 17.272 14.052 14.471 13.358 14.464 15.541 17.389 19.943 20.920 23.944 27.731 30.300 31.420 28.323 27.456 24.923 27.368 28.466 24.901 24.266 27.871 29.889 33.659 36.302 38.378 42.030 44.858 42.932 42.537 39.495 38.293 35.178 33.033 34.168 34.620 33.084 32.451 30.451 26.890 23.667 25.203 28.412 26.684 24.240 27.314 29.137 26.456 25.500 29.090 29.354 26.412 27.818 31.371 32.898 29.835 31.439 30.340 31.289 29.187 29.515 27.963 28.135 27.659 27.744 28.460 28.460 29.380 29.124 31.833 33.307 31.051 32.571 31.236 33.083 33.149 33.706 35.161 37.707 40.772 42.066 41.397 42.426 40.429 41.209 39.315 36.582 34.144 33.458 30.224 29.752 27.264 26.460 28.015 25.675 22.504 21.937 19.472 21.464 24.424 27.542 29.553 33.259 35.041 32.193 31.952 30.084 32.320 32.381 32.802 34.334 35.169 33.910 37.193 37.069 33.772 35.229 38.005 35.548 34.013 37.618 38.402 35.281 36.438 39.885 38.584 36.572 39.791 41.667 39.103 39.150 42.936 43.082 40.415 40.110 37.300 35.393 33.764 32.258 31.498 30.232 26.692 26.357 24.017 24.346 22.835 23.398 23.075 23.741 25.397 26.152 28.064 27.875 30.294 30.835 33.311 33.553 31.083 31.385 30.452 27.522 26.179 22.710 21.477 18.902 18.769 18.120 18.825 20.081 20.859 23.478 24.031 27.110 27.847 26.256 29.738 30.697 31.612 29.383 27.444 28.068 29.450 31.316 32.599 31.702 32.158 34.035 32.960 35.659 36.333 33.933 34.815 33.511 33.204 30.260 28.822 25.869 24.679 25.347 23.519 20.363 20.644 21.271 18.221 15.945 17.958 17.733 13.907 13.989 16.877 15.159 18.445 19.210 21.008 19.220 21.971 20.737 24.333 26.137 25.850 25.986 23.228 20.678 21.927 21.438 17.869 16.874 14.342 12.826 12.611 10.331 11.136 10.547 11.225  8.945 10.061 11.570 14.299 17.424 19.375 23.076 25.760 29.507 31.006 34.011 35.304 36.061 32.438 31.502 30.525 28.430 26.741 25.877 24.676 22.424 20.865 20.473 18.846 16.346 15.726 15.178 12.881 10.319  9.832  8.609  5.674  5.605  6.422  7.921 11.177 14.108 16.773 18.906 20.798
 27.162 25.437 23.800 22.214 20.206 18.554 18.141 16.823 17.414 17.941 16.583 15.212 12.921 10.432  8.890  6.347  3.850  0.000  3.846  6.374  9.163 12.695 16.159 19.572 22.907 26.061 29.722 32.176 33.634 37.416 37.592 35.812 38.210 41.136 40.010 39.800 36.369 34.937 31.547 29.372 26.060 25.510 22.792 22.318 20.497 21.325 19.746 16.953 18.323 19.952 22.789 25.027 28.582 29.339 32.440 34.453 35.476 35.690 34.554 32.943 31.590 30.045 27.008 23.453 20.716 16.973 14.630 12.049 10.773 14.227 17.265 20.265 23.693 26.572 28.196 25.309 26.574 25.056 25.043 22.972 20.097 20.519 20.699 17.675 15.133 16.778 18.750 15.969 14.542 18.187 18.408 15.735 17.758 20.865 19.434 19.154 15.642 15.241 13.328 13.400 13.773 14.951 17.140 17.691 20.524 24.278 27.017 28.234 25.124 24.569 22.127 24.863 26.026 22.594 22.229 25.980 27.849 31.654 34.535 36.587 40.157 43.157 41.476 41.157 38.313 37.340 34.119 32.261 33.259 33.317 31.564 30.619 28.844 25.176 22.235 23.967 27.342 25.832 23.698 26.894 28.858 26.477 25.823 29.547 29.873 27.259 28.907 32.415 34.272 31.434 33.285 32.168 32.953 30.536 30.502 28.522 28.365 27.382 27.097 27.312 27.019 27.497 27.013 29.445 30.809 28.798 30.596 29.527 31.448 31.819 32.280 34.081 36.592 39.598 40.682 39.758 40.715 38.630 39.592 37.829 35.059 32.907 32.383 29.325 29.202 27.009 26.676 28.594 26.625 23.253 22.333 19.516 21.474 24.079 27.267 28.917 32.698 34.491 31.618 31.684 29.934 32.211 32.635 32.964 34.710 35.286 33.694 36.780 36.713 33.243 34.379 37.125 34.639 32.795 36.264 37.076 33.781 34.666 38.118 36.788 34.508 37.595 39.534 36.867 36.660 40.451 40.645 37.835 37.281 34.354 32.682 31.013 29.257 28.583 27.630 24.247 24.279 22.361 23.088 22.140 23.230 23.488 24.618 26.713 27.833 30.103 30.216 32.696 33.499 36.073 36.373 33.794 33.946 32.961 30.015 28.334 24.740 23.024 20.072 19.226 17.922 17.931 18.601 18.830 21.047 21.265 24.136 24.584 22.793 26.192 27.264 28.172 26.008 23.955 24.650 26.133 28.124 29.525 28.716 29.117 30.903 29.932 32.707 33.222 30.835 31.927 30.839 30.372 27.273 26.069 23.242 21.688 22.290 20.813 17.540 17.462 18.414 15.687 12.942 14.956 15.338 11.643 11.254 14.567 13.572 16.934 18.284 19.713 17.569 20.082 19.089 22.834 24.163 23.772 24.198 21.223 18.745 20.574 20.238 16.477 15.797 13.962 11.774 10.884  9.259 11.211 11.602 11.563  9.051  8.627  9.388 11.398 14.531 16.062 19.848 22.382 26.145 27.690 30.570 31.740 32.445 28.800 27.823 26.780 24.713 23.073 22.158 20.918 18.714 17.174 16.737 15.101 12.615 12.041 11.531  9.194  6.572  6.557  5.687  4.389  5.692  8.332 10.175 13.646 16.564 18.866 21.263 23.222
 27.406 25.703 24.164 22.767 20.840 19.473 19.428 18.446 19.187 19.885 18.693 17.458 15.186 12.872 11.399  9.145  6.871  3.846  0.000  3.848  6.487 10.128 13.529 16.702 20.130 23.050 26.803 29.205 30.419 34.174 34.368 32.798 35.256 38.101 37.118 37.098 33.750 32.594 29.299 27.362 24.082 23.853 21.164 21.178 19.310 20.782 19.524 16.239 17.479 18.562 21.542 23.483 27.129 27.961 31.093 33.025 34.096 34.539 33.625 32.118 30.949 29.303 26.129 22.603 19.996 16.198 14.122 11.052  9.858 12.681 15.386 17.973 21.400 23.958 25.694 22.785 23.846 22.086 22.404 20.629 17.424 17.841 18.604 15.763 12.760 14.254 16.790 14.613 12.730 16.312 17.284 14.822 16.279 19.697 18.937 18.421 14.769 13.617 11.026 10.274 10.198 11.154 13.385 14.128 17.181 20.975 23.517 24.729 21.732 21.031 18.433 21.113 22.417 19.069 18.590 22.357 24.301 28.112 31.090 33.263 36.774 39.796 38.177 38.023 35.261 34.301 30.971 29.353 30.427 30.251 28.566 27.365 25.536 21.793 18.939 20.604 24.095 22.858 20.836 23.996 26.146 24.088 23.543 27.324 27.840 25.551 27.271 30.736 32.925 30.327 32.356 31.147 31.700 28.981 28.589 26.256 25.851 24.503 24.032 23.957 23.628 23.969 23.592 26.016 27.574 25.754 27.473 26.334 28.101 28.492 28.797 30.734 33.284 36.223 37.273 36.263 37.285 35.269 36.357 34.630 31.963 29.978 29.751 26.923 27.217 25.417 25.274 27.600 25.860 22.504 21.644 18.440 19.949 22.129 25.138 26.401 30.189 31.806 28.822 28.984 27.224 29.437 30.094 30.328 32.236 32.640 30.854 33.777 33.700 30.139 31.101 33.794 31.297 29.310 32.712 33.534 30.184 30.966 34.421 33.120 30.769 33.820 35.806 33.174 32.916 36.713 36.988 34.228 33.703 30.753 29.013 27.274 25.614 25.031 24.004 20.607 20.599 18.839 19.663 19.062 20.471 21.205 22.702 25.184 26.655 29.291 29.780 32.338 33.499 36.204 36.579 33.844 33.787 32.756 29.798 27.715 24.029 21.842 18.568 17.096 15.257 14.790 15.083 15.125 17.254 17.559 20.535 21.106 19.599 23.138 24.250 25.465 23.511 21.724 22.796 24.488 26.633 27.964 27.074 27.297 28.833 27.719 30.424 30.749 28.188 29.172 27.950 27.219 24.241 23.287 20.269 18.621 19.671 18.410 14.861 15.118 16.647 13.974 11.175 13.886 14.785 11.386 11.394 15.075 14.531 17.475 18.848 19.586 16.843 18.720 17.369 21.025 22.123 21.243 21.458 18.220 16.160 18.295 17.618 13.794 13.855 12.385  9.421  8.813  8.549 10.670 11.266 10.094  7.397  5.558  5.816  7.708 11.072 12.851 16.594 19.420 23.227 25.102 27.938 29.325 29.772 26.098 25.518 24.555 22.120 20.571 20.162 18.739 16.124 15.096 15.146 12.995 10.305 10.860 10.589  7.391  5.655  7.347  5.916  6.225  6.410  9.699 10.998 14.299 16.862 18.678 21.328 23.410
 26.683 25.042 23.571 22.253 20.411 19.079 19.195 18.398 19.393 20.096 19.039 18.090 15.969 13.959 12.755 10.987  8.961  6.374  3.848  0.000  3.864  6.858 10.575 13.631 17.188 20.133 23.804 26.469 27.901 31.690 32.190 30.510 32.698 35.735 34.946 34.680 31.437 30.149 26.731 25.067 21.582 21.039 18.070 17.931 15.783 17.401 16.540 13.107 14.744 15.984 19.301 21.496 25.208 26.488 29.645 31.449 32.383 32.828 31.926 30.349 29.394 27.866 24.529 21.236 18.313 14.521 12.025  8.457  6.602  9.023 11.893 14.404 17.960 20.636 22.143 19.157 20.308 18.785 19.012 16.986 13.905 14.646 15.252 12.182  9.432 11.582 14.148 12.238 11.015 14.733 15.857 14.157 15.862 19.062 18.744 18.832 15.477 14.528 11.366 10.443  9.240 10.432 12.017 13.194 16.046 19.874 22.313 22.973 19.699 18.777 16.599 19.325 20.055 16.516 16.556 20.340 21.857 25.642 28.509 30.407 33.981 37.046 35.486 35.084 32.365 31.642 28.463 26.756 27.494 27.308 25.383 24.392 22.823 19.201 16.537 18.767 22.009 20.424 18.845 22.298 24.068 21.948 21.954 25.736 25.859 23.767 25.924 29.180 31.420 29.046 31.400 30.515 31.247 28.533 28.271 25.831 25.726 24.263 24.099 23.852 23.914 24.204 24.240 26.600 28.493 27.087 28.669 27.349 28.690 28.860 28.661 30.588 33.406 36.136 37.356 36.269 37.574 35.784 37.127 35.449 33.044 31.259 31.467 28.910 29.570 28.066 27.836 30.349 28.541 25.339 24.761 21.432 22.509 24.422 27.116 28.033 31.762 33.009 29.783 29.717 27.627 29.421 29.913 29.663 31.318 31.325 29.252 32.156 32.479 28.949 29.585 32.534 30.375 28.116 31.399 32.634 29.391 29.828 33.445 32.541 30.051 32.888 35.214 32.845 32.313 36.107 36.773 34.160 33.536 30.376 28.682 26.504 24.978 24.967 24.000 20.677 20.381 18.885 19.290 18.976 20.161 21.296 22.554 25.335 26.601 29.361 29.821 32.189 33.553 36.395 37.031 34.318 34.351 33.472 30.504 28.346 24.611 22.465 18.944 17.400 15.009 14.742 14.320 14.708 16.451 17.256 20.305 20.571 19.358 22.824 24.450 26.042 24.487 22.689 24.036 25.903 28.265 29.757 28.995 29.054 30.355 29.332 32.025 32.012 29.369 30.470 29.286 28.076 25.187 24.779 21.683 19.657 21.137 20.433 16.685 16.827 18.996 16.719 13.668 16.378 17.877 14.740 14.273 18.063 17.976 20.970 22.539 23.135 20.225 21.762 20.294 23.827 24.667 23.348 23.324 19.798 18.353 20.703 19.537 15.792 16.609 15.149 11.754 11.785 12.146 13.963 13.998 12.102  8.715  6.527  4.551  6.286  8.717 10.882 14.406 17.229 20.939 22.568 25.684 27.388 28.104 24.590 24.094 23.693 21.251 19.166 19.137 18.321 15.293 13.933 14.892 13.231  9.805 10.606 11.643  8.809  6.534  9.497  9.248  9.824  9.880 12.718 13.350 16.455 18.569 20.382 23.038 25.177
 28.734 27.170 25.818 24.708 22.896 21.650 21.856 21.002 22.078 22.821 21.786 20.989 18.891 17.093 15.925 14.223 12.320  9.163  6.487  3.864  0.000  3.851  7.100 10.475 13.801 16.936 20.601 23.065 24.603 28.407 28.754 26.923 29.182 32.197 31.269 30.991 27.688 26.402 23.026 21.308 17.896 17.634 14.927 15.360 13.748 15.927 14.870 11.160 12.072 12.669 15.894 17.850 21.573 22.869 26.033 27.819 28.801 29.340 28.540 27.039 26.173 24.566 21.180 17.951 15.202 11.517  9.579  6.124  5.831  7.410  9.269 11.813 15.055 17.646 19.603 17.016 18.603 17.439 18.337 16.152 12.911 14.527 15.617 12.413  9.980 12.652 15.640 14.473 13.500 16.997 18.596 17.333 18.728 21.957 22.060 22.118 18.788 17.413 13.929 12.075  9.792  9.696 10.075 10.556 12.863 16.623 19.295 19.878 16.462 16.012 14.240 17.411 17.995 14.715 15.426 19.262 20.348 24.078 27.174 28.906 32.340 35.608 34.397 34.008 31.599 31.251 28.075 26.739 27.169 26.489 24.231 22.913 21.813 18.224 16.200 18.746 21.958 20.614 19.639 23.115 24.857 23.132 23.581 27.325 27.399 25.731 28.111 31.179 33.634 31.540 34.084 33.274 33.908 31.023 30.498 27.750 27.399 25.474 24.987 24.153 23.954 23.674 23.523 25.436 27.226 26.272 28.116 27.112 28.409 28.884 28.465 30.741 33.509 36.067 37.066 35.683 36.948 35.135 36.722 35.232 32.885 31.500 31.949 29.686 30.714 29.553 29.735 32.483 30.999 27.736 26.910 23.448 24.432 25.930 28.558 29.053 32.741 33.915 30.708 30.915 28.956 30.663 31.464 31.042 32.805 32.476 30.053 32.663 33.138 29.525 29.700 32.607 30.552 27.924 30.930 32.280 28.927 28.919 32.520 31.700 28.879 31.436 33.906 31.508 30.573 34.327 35.155 32.428 31.448 28.097 26.770 24.428 22.598 22.916 22.440 19.474 19.617 18.841 19.618 20.048 21.671 23.361 24.920 27.980 29.447 32.402 33.036 35.370 36.896 39.780 40.481 37.738 37.695 36.818 33.870 31.542 27.808 25.421 21.770 19.762 16.888 15.940 14.635 14.302 15.159 15.574 18.213 17.884 16.493 19.741 21.728 23.409 22.136 20.221 21.729 23.731 26.264 27.904 27.313 27.237 28.331 27.513 30.239 29.931 27.340 28.739 27.878 26.357 23.349 23.433 20.600 18.033 19.509 19.491 15.764 15.362 18.058 16.489 13.118 15.554 17.810 15.250 14.240 18.032 18.743 21.586 23.613 23.872 20.802 21.947 20.810 24.284 24.526 23.058 23.325 19.654 18.540 21.421 20.405 16.757 17.951 17.237 13.616 13.117 14.136 16.496 17.092 14.988 11.921  8.915  5.831  4.871  6.192  7.441 11.031 13.561 17.275 18.863 21.911 23.547 24.310 20.822 20.281 20.029 17.644 15.381 15.469 14.906 11.758 10.287 11.754 10.408  6.685  7.998  9.884  7.605  6.008  9.782 10.391 12.157 12.849 16.037 16.909 20.040 22.125 23.737 26.463 28.584
 28.992 27.531 26.332 25.443 23.825 22.766 23.197 22.501 23.704 24.476 23.579 23.060 21.174 19.690 18.771 17.322 15.554 12.695 10.128  6.858  3.851  0.000  3.872  7.001 10.442 13.590 17.150 19.865 21.626 25.439 26.099 24.174 26.138 29.330 28.627 28.120 24.967 23.613 20.156 18.856 15.283 14.797 11.857 12.466 10.722 13.456 12.995  9.139 10.174 10.492 14.020 16.052 19.757 21.550 24.668 26.254 27.089 27.698 26.997 25.496 24.934 23.463 19.964 17.167 14.308 11.014  9.110  5.769  5.594  4.887  5.830  8.000 11.301 13.926 15.782 13.248 15.070 14.320 15.435 13.030  9.937 12.292 13.470 10.280  8.580 11.743 14.686 14.248 13.928 17.095 18.922 18.421 19.759 22.703 23.280 23.707 20.698 19.380 15.681 13.682 10.629 10.386  9.624 10.393 12.063 15.570 17.996 17.885 14.224 13.614 12.590 15.753 15.610 12.347 13.878 17.535 17.983 21.573 24.578 25.969 29.386 32.727 31.688 31.086 28.846 28.848 25.859 24.613 24.620 23.745 21.175 19.951 19.312 15.980 14.531 17.599 20.419 18.904 18.617 22.197 23.546 21.994 23.047 26.652 26.404 25.123 27.848 30.608 33.151 31.388 34.200 33.658 34.361 31.469 30.957 28.093 27.911 25.819 25.517 24.424 24.518 24.093 24.298 26.024 28.072 27.582 29.275 28.175 29.047 29.370 28.465 30.757 33.694 35.986 37.077 35.590 37.085 35.510 37.346 35.949 33.889 32.771 33.627 31.679 33.049 32.196 32.369 35.282 33.820 30.693 30.051 26.507 27.140 28.345 30.665 30.799 34.365 35.193 31.845 31.914 29.760 31.063 31.798 30.941 32.496 31.738 29.007 31.447 32.303 28.768 28.509 31.572 29.888 26.975 29.727 31.459 28.249 27.807 31.484 31.074 28.111 30.346 33.130 31.027 29.770 33.445 34.671 32.123 31.018 27.504 26.307 23.556 21.886 22.841 22.508 19.812 19.750 19.409 19.861 20.700 22.187 24.280 25.703 28.990 30.349 33.411 34.093 36.249 37.977 40.945 41.848 39.133 39.113 38.354 35.448 33.028 29.327 26.938 23.184 21.069 17.823 16.912 14.892 14.714 14.900 15.719 18.188 17.476 16.521 19.489 21.970 24.015 23.248 21.453 23.218 25.321 27.974 29.699 29.232 28.995 29.794 29.069 31.694 31.043 28.430 29.903 29.108 27.134 24.321 24.965 22.181 19.371 21.203 21.712 18.016 17.585 20.694 19.497 16.187 18.545 21.133 18.841 17.695 21.422 22.407 25.176 27.286 27.371 24.180 24.991 23.766 27.049 27.042 25.213 25.279 21.489 20.960 23.943 22.589 19.164 20.882 20.249 16.477 16.372 17.742 19.901 20.224 17.720 14.526 11.553  7.870  6.256  4.993  6.146  8.857 11.208 14.672 15.986 19.317 21.353 22.357 19.141 18.814 19.267 16.910 14.120 14.843 15.020 11.588 10.032 12.598 11.884  8.187  9.763 12.494 10.797  9.463 13.278 14.191 15.941 16.447 19.469 19.984 22.930 24.673 26.171 28.880 31.013
 31.391 30.069 29.050 28.400 26.942 25.962 26.455 25.739 26.952 27.767 26.912 26.502 24.667 23.293 22.397 20.956 19.221 16.159 13.529 10.575  7.100  3.872  0.000  3.862  6.781 10.187 13.685 16.202 18.128 21.942 22.523 20.430 22.392 25.597 24.831 24.275 21.116 19.802 16.395 15.261 11.771 11.706  9.204 10.852  9.992 13.360 12.968  9.314  9.238  8.260 11.527 13.078 16.697 18.662 21.707 23.164 23.997 24.772 24.267 22.904 22.572 21.074 17.580 15.154 12.710 10.123  9.336  7.262  8.482  6.597  4.887  6.070  8.480 10.786 13.258 11.435 13.743 13.561 15.455 13.127 10.271 13.341 14.933 12.119 11.032 14.060 17.063 17.262 17.071 19.891 22.015 21.816 22.879 25.774 26.672 27.058 24.111 22.532 18.740 16.287 12.818 11.656  9.591  9.582 10.042 13.058 15.510 15.031 11.215 11.206 11.113 14.518 13.992 11.354 13.718 17.077 16.881 20.212 23.355 24.473 27.657 31.171 30.546 29.952 28.115 28.546 25.665 24.864 24.517 23.111 20.237 18.681 18.685 15.651 15.119 18.309 20.874 19.675 20.038 23.455 24.695 23.600 25.027 28.472 28.185 27.346 30.192 32.715 35.417 33.949 36.890 36.418 37.020 34.018 33.288 30.214 29.845 27.408 26.872 25.284 25.208 24.283 24.405 25.638 27.607 27.636 29.454 28.620 29.336 29.879 28.714 31.256 34.114 36.161 37.057 35.314 36.797 35.284 37.352 36.160 34.250 33.541 34.660 33.044 34.740 34.218 34.688 37.773 36.567 33.447 32.673 29.070 29.566 30.404 32.577 32.321 35.768 36.461 33.164 33.431 31.401 32.553 33.527 32.496 34.097 33.016 30.001 32.085 33.103 29.587 28.851 31.814 30.321 27.104 29.472 31.337 28.132 27.197 30.782 30.544 27.313 29.151 32.087 30.071 28.382 31.927 33.384 30.825 29.381 25.717 24.939 21.993 20.133 21.580 21.759 19.597 19.875 20.267 20.945 22.402 24.161 26.657 28.273 31.735 33.236 36.433 37.266 39.375 41.247 44.241 45.204 42.471 42.381 41.626 38.756 36.202 32.538 29.986 26.193 23.786 20.297 18.948 16.320 15.597 14.807 15.304 17.139 15.741 14.864 17.335 20.252 22.457 22.169 20.425 22.367 24.537 27.278 29.082 28.793 28.394 28.898 28.377 30.921 29.926 27.411 29.107 28.614 26.295 23.543 24.751 22.304 19.135 20.993 22.171 18.709 17.924 21.365 20.815 17.544 19.576 22.616 20.859 19.472 23.012 24.516 27.063 29.420 29.211 25.948 26.368 25.372 28.467 27.968 25.983 26.211 22.433 22.310 25.572 24.300 21.120 23.112 22.975 19.171 18.837 20.590 22.962 23.573 20.945 17.986 14.742 11.007  8.384  5.614  4.688  6.060  7.649 10.929 12.130 15.483 17.636 18.730 15.690 15.494 16.423 14.170 11.051 12.329 13.090  9.668  8.294 11.681 11.561  8.461 10.343 13.460 12.475 11.886 15.643 16.870 19.114 19.842 23.020 23.639 26.570 28.267 29.597 32.342 34.458
 32.283 31.111 30.326 29.907 28.709 27.947 28.632 28.104 29.343 30.234 29.505 29.253 27.567 26.333 25.556 24.194 22.465 19.572 16.702 13.631 10.475  7.001  3.862  0.000  3.824  6.612 10.194 13.002 14.836 18.633 19.610 17.721 19.408 22.691 22.357 21.808 18.972 17.983 14.760 14.511 11.263 11.432  9.214 11.391 10.562 14.321 14.747 11.474 11.430  9.902 12.792 13.819 17.086 19.357 22.170 23.308 24.009 25.012 24.797 23.598 23.635 22.272 18.887 17.049 14.980 13.079 12.612 10.839 11.616  8.821  6.216  4.717  6.226  7.534 10.079  8.493 10.667 10.736 13.250 11.373  8.814 12.171 14.215 12.174 11.576 14.164 17.077 18.103 18.070 20.319 22.777 23.092 23.795 26.472 27.868 28.327 25.664 23.964 20.131 17.529 13.771 12.487  9.700 10.127  9.981 12.286 13.970 12.646  8.848  8.387  9.328 12.328 11.037  8.866 11.984 14.817 13.943 16.991 20.073 20.958 24.037 27.607 27.182 26.564 24.975 25.702 22.972 22.500 21.868 20.094 17.073 15.340 15.824 13.206 13.541 16.850 18.944 17.933 18.971 22.180 23.170 22.520 24.362 27.551 27.186 26.856 29.813 32.013 34.871 33.785 36.870 36.515 37.019 33.957 33.081 29.873 29.509 26.879 26.414 24.554 24.712 23.666 24.168 25.221 27.462 27.919 29.457 28.503 28.758 29.141 27.540 30.066 32.996 34.746 35.694 33.882 35.564 34.325 36.593 35.503 33.928 33.494 35.015 33.763 35.796 35.631 36.111 39.361 38.253 35.314 34.730 31.072 31.165 31.642 33.449 32.804 36.053 36.388 33.034 33.219 31.114 31.894 32.905 31.552 33.045 31.596 28.338 30.110 31.378 27.984 26.809 29.768 28.615 25.185 27.210 29.351 26.337 24.989 28.547 28.691 25.402 26.889 30.063 28.388 26.458 29.861 31.679 29.391 27.949 24.253 23.521 20.251 18.759 20.793 20.986 19.181 19.203 20.036 20.441 22.316 24.018 26.879 28.493 32.119 33.660 36.983 37.995 39.991 42.096 45.137 46.222 43.480 43.309 42.610 39.820 37.110 33.545 30.897 27.102 24.519 20.821 19.386 16.249 15.603 14.171 15.083 16.672 15.173 15.117 17.252 20.383 22.988 23.219 21.887 24.100 26.312 29.057 30.765 30.489 29.922 30.084 29.515 31.832 30.556 27.996 29.553 28.985 26.275 23.923 25.589 23.169 20.053 22.330 23.818 20.486 20.004 23.662 23.277 20.306 22.487 25.588 24.028 22.888 26.392 27.925 30.272 32.519 32.037 28.614 28.635 27.422 30.222 29.566 27.198 27.121 23.359 23.845 27.056 25.455 22.623 25.083 25.066 21.228 21.291 23.425 25.540 25.978 22.998 20.177 16.958 13.180 10.530  6.878  6.169  4.994  6.333  8.853 10.183 13.654 16.459 17.411 14.797 15.347 16.903 14.499 11.422 13.683 14.694 11.267 10.747 14.450 14.285 11.674 13.926 16.923 15.838 15.583 19.363 20.329 22.510 22.882 25.965 26.280 28.973 30.338 31.409 34.144 36.256
 35.109 34.089 33.413 33.129 32.020 31.242 31.912 31.329 32.571 33.478 32.766 32.580 30.920 29.751 28.984 27.630 25.936 22.907 20.130 17.188 13.801 10.442  6.781  3.824  0.000  3.871  7.007  9.533 11.843 15.597 16.531 14.298 15.848 19.226 18.824 18.079 15.277 14.276 11.149 11.390  8.539  9.274  8.151 11.204 11.457 15.246 15.662 12.975 12.085  9.651 11.637 11.942 14.737 17.206 19.770 20.663 21.279 22.436 22.448 21.437 21.761 20.488 17.305 16.117 14.646 13.696 14.059 13.220 14.625 11.715  8.322  6.231  5.139  5.130  8.639  8.625 11.244 12.189 15.118 13.398 11.578 15.076 17.077 15.307 15.170 17.678 20.431 21.669 21.787 23.881 26.378 26.841 27.479 30.088 31.595 32.069 29.435 27.649 23.816 21.061 17.262 15.567 12.315 11.990 10.583 11.777 13.268 11.359  7.753  8.389 10.636 13.416 11.698 10.694 14.209 16.441 14.866 17.315 20.340 20.763 23.446 27.134 27.222 26.554 25.480 26.690 24.220 24.162 23.135 20.917 17.659 15.748 17.032 15.027 16.163 19.356 21.081 20.328 21.836 24.822 25.637 25.313 27.405 30.402 29.954 29.926 32.952 34.936 37.836 36.967 40.124 39.859 40.328 37.245 36.265 32.973 32.506 29.692 29.070 26.881 26.882 25.435 25.814 26.363 28.425 29.339 30.990 30.321 30.463 31.045 29.263 31.948 34.747 36.238 36.987 34.960 36.594 35.429 37.878 36.999 35.569 35.494 37.180 36.187 38.417 38.464 39.165 42.494 41.562 38.615 37.905 34.245 34.316 34.576 36.299 35.401 38.527 38.775 35.517 35.860 33.884 34.542 35.705 34.228 35.707 34.010 30.583 32.014 33.431 30.144 28.569 31.378 30.452 26.840 28.424 30.660 27.746 25.937 29.295 29.629 26.160 27.155 30.423 28.889 26.528 29.687 31.733 29.482 27.678 23.914 23.713 20.356 18.713 21.208 21.954 20.759 21.114 22.497 23.077 25.311 27.146 30.191 31.884 35.567 37.154 40.517 41.581 43.516 45.680 48.723 49.856 47.128 46.938 46.256 43.496 40.742 37.212 34.512 30.726 28.037 24.285 22.645 19.292 18.298 16.236 16.743 17.568 15.404 15.407 16.736 20.203 22.812 23.515 22.225 24.447 26.612 29.353 31.143 31.073 30.396 30.301 29.987 32.192 30.615 28.249 30.031 29.812 26.867 24.621 26.739 24.731 21.412 23.530 25.525 22.502 21.673 25.415 25.539 22.611 24.413 27.775 26.590 25.204 28.499 30.402 32.621 35.075 34.449 31.062 30.869 29.915 32.575 31.541 29.163 29.277 25.630 26.324 29.690 28.241 25.591 28.100 28.388 24.585 24.414 26.650 28.947 29.587 26.631 23.903 20.588 16.849 13.924 10.288  8.568  6.040  4.949  5.893  6.575 10.144 13.208 14.406 12.327 13.040 15.294 13.340 10.128 12.831 14.520 11.678 11.347 15.190 15.647 13.692 15.725 18.842 18.346 18.360 22.004 23.269 25.726 26.344 29.526 29.970 32.710 34.107 35.136 37.878 39.968
 36.669 35.778 35.265 35.131 34.203 33.600 34.410 33.980 35.231 36.209 35.590 35.477 33.896 32.776 32.053 30.714 29.000 26.061 23.050 20.133 16.936 13.590 10.187  6.612  3.871  0.000  3.870  6.667  8.533 12.253 13.690 11.953 13.192 16.533 16.752 16.234 14.000 13.748 11.316 12.660 10.693 11.783 11.201 14.192 14.337 18.094 18.984 16.487 15.767 13.294 14.874 14.631 16.869 19.292 21.501 22.061 22.574 23.971 24.318 23.535 24.141 22.988 20.064 19.270 18.168 17.471 17.908 16.944 18.031 14.916 11.672  8.771  6.998  4.549  7.676  8.451 10.215 11.237 14.666 13.791 12.385 15.541 17.909 16.916 16.899 18.823 21.471 23.300 23.363 24.943 27.715 28.478 28.725 31.172 33.076 33.493 31.084 29.142 25.365 22.500 18.665 16.882 13.390 13.367 11.691 11.969 12.334  9.506  6.696  6.891 10.190 12.075  9.723  9.900 13.608 14.992 12.754 14.580 17.496 17.688 20.079 23.811 24.203 23.660 22.968 24.458 22.168 22.609 21.410 18.739 15.550 13.291 15.120 13.784 15.779 18.702 19.918 19.577 21.600 24.185 24.848 25.055 27.369 30.058 29.669 30.126 33.108 34.795 37.841 37.323 40.529 40.295 40.599 37.458 36.277 32.884 32.332 29.350 28.714 26.273 26.414 24.837 25.521 25.846 28.098 29.406 30.758 30.020 29.737 30.206 28.069 30.723 33.487 34.654 35.390 33.302 35.073 34.186 36.793 36.041 34.954 35.169 37.201 36.578 39.098 39.490 40.232 43.688 42.896 40.133 39.569 35.899 35.615 35.521 36.890 35.630 38.515 38.444 35.215 35.535 33.590 33.933 35.190 33.503 34.931 32.945 29.363 30.389 31.948 28.835 26.846 29.500 28.888 25.149 26.289 28.694 26.018 23.801 27.001 27.683 24.215 24.779 28.206 27.039 24.459 27.384 29.760 27.825 26.059 22.376 22.252 18.700 17.527 20.513 21.264 20.520 20.682 22.476 22.879 25.463 27.284 30.597 32.341 36.110 37.791 41.251 42.518 44.379 46.741 49.795 50.991 48.251 47.946 47.287 44.623 41.722 38.317 35.512 31.789 28.941 25.119 23.361 19.733 18.743 16.199 16.956 17.436 15.347 16.190 17.140 20.559 23.469 24.616 23.794 26.214 28.373 31.048 32.675 32.579 31.763 31.346 30.948 32.878 31.081 28.705 30.270 29.958 26.715 24.945 27.416 25.484 22.355 24.794 26.974 24.144 23.645 27.473 27.698 25.096 27.052 30.389 29.376 28.277 31.540 33.415 35.416 37.725 36.831 33.319 32.755 31.612 33.955 32.794 30.109 29.950 26.425 27.639 30.894 29.213 26.942 29.792 30.226 26.474 26.593 29.142 31.218 31.770 28.573 26.064 22.778 19.139 16.248 12.458 11.101  7.721  6.651  5.843  6.880  9.735 13.363 14.038 12.620 14.269 16.789 14.702 12.099 15.367 16.864 14.146 14.562 18.333 18.502 16.853 19.236 22.124 21.415 21.720 25.397 26.357 28.778 29.092 32.212 32.441 34.968 36.100 36.859 39.583 41.649
 39.169 38.443 38.040 38.020 37.225 36.641 37.467 37.050 38.321 39.319 38.753 38.750 37.259 36.240 35.590 34.308 32.634 29.722 26.803 23.804 20.601 17.150 13.685 10.194  7.007  3.870  0.000  3.851  6.541  9.758 11.776  9.887 10.172 13.755 14.424 13.474 11.870 11.790  9.977 12.394 11.269 12.317 12.496 15.458 16.058 19.581 20.729 18.783 17.875 15.292 16.260 15.671 17.180 19.788 21.561 21.727 21.986 23.454 24.030 23.426 24.375 23.489 20.894 20.776 20.006 19.923 20.580 20.035 21.209 17.903 14.432 11.306  8.493  4.935  7.239  9.563 11.228 13.048 16.374 15.683 15.070 18.184 20.305 19.621 20.092 21.958 24.297 26.332 26.671 28.046 30.765 31.798 32.048 34.296 36.330 36.896 34.633 32.760 29.010 26.204 22.377 20.637 17.113 16.988 14.944 14.504 14.397 11.086  9.310  9.791 13.456 14.743 11.992 12.897 16.608 17.341 14.503 15.441 17.859 17.316 19.182 22.880 23.795 23.050 22.928 24.945 23.125 23.856 22.184 19.265 15.964 13.940 16.549 16.036 18.548 21.382 22.061 21.768 24.221 26.590 26.898 27.330 29.934 32.352 31.761 32.518 35.591 36.979 39.988 39.733 43.021 42.964 43.299 40.226 39.064 35.694 35.220 32.220 31.656 29.105 29.334 27.641 28.416 28.456 30.657 32.285 33.561 32.903 32.388 32.827 30.454 33.052 35.758 36.621 37.311 35.143 36.976 36.296 39.035 38.436 37.583 38.041 40.256 39.847 42.502 43.044 43.826 47.320 46.574 43.864 43.326 39.661 39.296 39.079 40.308 38.872 41.612 41.361 38.175 38.467 36.520 36.615 37.843 35.933 37.186 34.922 31.232 31.947 33.759 30.881 28.537 31.093 30.862 27.066 27.747 30.343 27.961 25.363 28.321 29.360 25.919 25.955 29.476 28.659 25.796 28.357 31.030 29.343 27.422 23.846 24.076 20.506 19.536 22.848 23.838 23.512 23.673 25.699 25.984 28.690 30.399 33.795 35.437 39.217 40.812 44.257 45.521 47.249 49.677 52.734 54.031 51.341 51.056 50.465 47.852 44.952 41.617 38.862 35.178 32.364 28.542 26.850 23.156 22.221 19.487 20.212 20.300 18.006 19.004 19.349 22.832 25.702 27.188 26.453 28.819 30.892 33.516 35.189 35.232 34.349 33.737 33.498 35.280 33.276 31.068 32.696 32.565 29.165 27.618 30.358 28.659 25.530 27.899 30.308 27.651 27.039 30.866 31.300 28.722 30.510 33.939 33.047 31.821 34.996 37.015 38.997 41.391 40.456 36.966 36.307 35.241 37.480 36.161 33.435 33.279 29.853 31.228 34.483 32.785 30.644 33.555 34.037 30.296 30.423 32.980 35.066 35.583 32.355 29.817 26.585 22.931 20.091 16.296 14.857 11.417  9.653  7.402  7.006  9.075 12.877 13.785 13.425 15.202 18.255 16.713 14.262 17.519 19.434 17.178 17.531 21.254 21.786 20.343 22.496 25.493 25.041 25.300 28.936 30.066 32.518 32.894 35.996 36.191 38.693 39.752 40.492 43.184 45.231
 42.423 41.696 41.270 41.257 40.410 39.814 40.615 40.139 41.388 42.396 41.789 41.714 40.130 39.056 38.314 36.966 35.278 32.176 29.205 26.469 23.065 19.865 16.202 13.002  9.533  6.667  3.851  0.000  3.847  6.742  8.265  6.096  6.575 10.075 10.632  9.998  8.617  9.470  8.808 11.648 11.721 13.621 14.725 18.032 19.167 22.631 23.421 21.570 20.131 17.086 17.305 15.880 16.739 18.951 20.317 20.250 20.558 22.284 23.196 22.912 24.004 23.108 20.907 21.150 21.068 21.449 22.699 22.513 24.104 21.027 17.460 14.685 11.783  8.497 10.863 13.385 14.905 16.498 19.972 19.459 18.666 21.686 23.995 23.268 23.488 25.284 27.809 29.824 29.924 31.324 34.175 35.038 35.131 37.524 39.578 39.927 37.543 35.438 31.695 28.642 24.842 22.658 18.945 18.213 15.528 14.152 13.729 10.437  9.725 11.208 14.961 16.142 13.861 15.437 18.899 19.393 16.611 17.128 19.584 19.032 20.293 23.941 25.314 24.885 25.194 27.319 25.536 26.675 25.098 21.908 18.871 16.515 19.165 18.764 21.426 23.920 24.645 24.782 27.209 29.354 29.856 30.551 33.040 35.414 35.029 35.893 38.846 40.234 43.338 43.132 46.371 46.199 46.387 43.210 41.826 38.341 37.584 34.382 33.486 30.637 30.517 28.415 28.899 28.428 30.317 32.312 33.724 33.437 32.956 33.718 31.393 34.195 36.622 37.316 37.677 35.301 36.924 36.221 39.046 38.669 37.883 38.680 40.948 40.775 43.572 44.319 45.386 48.940 48.447 45.719 44.997 41.361 41.001 40.552 41.740 40.094 42.707 42.483 39.493 40.068 38.397 38.570 40.079 38.296 39.728 37.455 33.751 34.179 35.840 32.990 30.486 32.715 32.448 28.621 28.967 31.348 28.969 26.133 28.750 29.708 26.153 25.789 29.163 28.340 25.160 27.416 30.108 28.398 26.130 22.638 23.443 20.087 18.915 22.381 23.896 24.148 24.755 27.209 27.860 30.844 32.843 36.348 38.235 42.041 43.835 47.352 48.740 50.541 52.999 56.043 57.277 54.543 54.167 53.510 50.904 47.916 44.588 41.681 38.008 35.005 31.177 29.149 25.392 23.996 20.885 21.065 20.452 17.762 18.782 18.368 21.834 24.589 26.468 25.920 28.257 30.232 32.749 34.374 34.556 33.579 32.703 32.653 34.247 32.020 30.043 31.793 31.988 28.494 27.110 30.162 28.908 25.736 27.893 30.666 28.386 27.567 31.354 32.224 29.828 31.322 34.874 34.387 33.111 36.045 38.332 40.066 42.564 41.411 37.972 37.049 36.230 38.268 36.594 33.917 33.982 30.760 32.277 35.630 34.172 32.238 35.135 35.987 32.337 32.197 34.899 37.154 37.972 34.799 32.466 29.059 25.501 22.353 18.681 16.700 13.053 10.585  7.253  6.738  7.027 10.674 11.128 11.642 13.856 17.057 15.884 14.045 17.414 19.351 17.692 18.487 21.961 22.638 21.808 23.980 26.771 26.627 27.297 30.776 31.954 34.681 35.221 38.459 38.838 41.394 42.551 43.199 45.931 47.958
 43.733 42.995 42.595 42.621 41.805 41.337 42.229 41.851 43.082 44.138 43.553 43.422 41.798 40.668 39.868 38.466 36.738 33.634 30.419 27.901 24.603 21.626 18.128 14.836 11.843  8.533  6.541  3.847  0.000  3.863  5.604  5.383  6.412  8.838 10.077 10.721 10.013 12.008 12.046 14.658 14.937 17.148 18.092 21.431 22.269 25.862 26.672 24.523 23.199 20.110 20.434 18.775 19.648 21.428 22.690 22.600 23.056 24.961 26.058 25.923 26.973 25.955 23.840 23.877 23.959 24.103 25.381 24.878 26.328 23.360 20.030 17.182 14.753 11.365 13.443 15.524 16.260 17.205 20.895 21.023 19.999 22.574 25.295 24.927 24.784 26.101 28.758 31.027 30.777 31.884 35.001 35.819 35.506 37.928 40.207 40.287 37.972 35.609 31.977 28.759 25.072 22.679 18.950 18.268 15.566 13.595 12.177  8.673  9.383 10.670 14.357 14.840 12.863 15.279 18.308 18.236 15.493 15.509 17.997 17.707 18.543 22.125 23.700 23.776 24.326 26.349 24.508 26.131 24.836 21.367 18.825 15.982 18.492 18.335 21.271 23.234 23.829 24.544 27.003 28.729 29.427 30.561 32.907 35.109 35.045 36.161 38.887 40.198 43.462 43.410 46.562 46.227 46.163 42.873 41.199 37.610 36.585 33.214 32.100 29.015 28.785 26.487 27.042 26.297 28.210 30.503 31.693 31.471 30.755 31.575 29.150 31.996 34.219 34.694 34.888 32.439 34.021 33.467 36.358 36.121 35.566 36.635 39.103 39.254 42.259 43.313 44.506 48.138 47.865 45.291 44.613 41.022 40.402 39.613 40.530 38.589 40.965 40.574 37.735 38.443 36.979 37.068 38.809 37.089 38.668 36.365 32.674 32.754 34.245 31.488 28.810 30.692 30.459 26.650 26.642 28.866 26.604 23.557 25.877 26.886 23.356 22.649 25.962 25.317 21.997 24.012 26.830 25.327 23.095 19.778 20.700 17.423 16.612 20.278 21.837 22.557 23.192 25.990 26.729 29.983 32.137 35.787 37.877 41.695 43.712 47.318 48.940 50.792 53.375 56.396 57.571 54.785 54.245 53.532 51.001 47.867 44.646 41.575 37.997 34.801 31.009 28.732 24.910 23.311 19.906 20.018 19.014 16.538 18.199 17.554 20.698 23.639 25.806 25.748 28.253 30.216 32.617 33.985 34.069 32.988 31.844 31.648 32.957 30.616 28.633 30.104 30.196 26.554 25.629 28.885 27.767 24.867 27.220 30.073 28.058 27.559 31.322 32.281 30.268 31.893 35.347 35.077 34.147 37.011 39.237 40.679 42.994 41.545 38.028 36.740 35.800 37.497 35.695 32.825 32.722 29.723 31.629 34.850 33.331 31.788 34.876 35.971 32.465 32.451 35.430 37.531 38.419 35.135 33.137 29.702 26.356 23.160 19.599 17.768 13.934 11.963  8.832  9.650  9.155 12.421 11.670 12.296 15.285 18.035 16.467 15.402 19.048 20.385 18.723 20.204 23.515 23.706 23.166 25.746 28.181 27.777 28.845 32.300 33.106 35.862 36.164 39.386 39.685 42.070 43.085 43.455 46.181 48.171
 46.914 46.258 45.916 46.011 45.270 44.857 45.785 45.444 46.681 47.764 47.209 47.113 45.515 44.417 43.631 42.240 40.519 37.416 34.174 31.690 28.407 25.439 21.942 18.633 15.597 12.253  9.758  6.742  3.863  0.000  3.863  5.469  5.058  6.174  8.631  9.747 10.394 13.096 14.104 17.055 17.923 20.160 21.407 24.702 25.675 29.166 30.071 28.104 26.708 23.569 23.599 21.690 22.074 23.692 24.540 24.150 24.487 26.479 27.814 27.894 29.139 28.267 26.476 26.853 27.209 27.611 29.022 28.640 30.110 27.090 23.720 20.784 18.162 14.624 16.230 18.621 19.080 20.124 23.734 24.135 23.382 25.795 28.505 28.379 28.344 29.495 32.038 34.478 34.246 35.155 38.326 39.261 38.805 41.130 43.553 43.608 41.394 38.976 35.408 32.173 28.549 26.127 22.431 21.725 18.937 16.566 14.709 11.414 12.885 14.070 17.642 17.636 15.709 18.511 21.327 20.752 17.859 17.141 19.132 18.466 18.522 21.829 23.929 24.146 25.254 27.531 26.036 28.023 26.601 22.970 20.706 17.957 20.699 21.057 24.248 25.941 26.186 27.140 29.795 31.214 31.782 33.206 35.631 37.587 37.540 38.922 41.587 42.682 45.970 46.140 49.289 48.992 48.837 45.556 43.774 40.178 39.086 35.661 34.499 31.287 31.044 28.620 29.217 28.151 29.948 32.557 33.600 33.500 32.557 33.398 30.835 33.619 35.642 35.781 35.824 33.308 34.854 34.526 37.497 37.459 37.181 38.547 41.188 41.627 44.783 46.059 47.344 51.015 50.880 48.405 47.743 44.193 43.437 42.435 43.154 40.988 43.140 42.573 39.877 40.639 39.298 39.204 41.024 39.221 40.746 38.281 34.578 34.287 35.831 33.317 30.379 31.972 32.010 28.264 27.759 29.958 28.015 24.693 26.573 27.824 24.440 23.152 26.355 26.086 22.576 24.038 27.059 25.902 23.598 20.635 21.912 18.889 18.405 22.154 23.866 25.036 25.692 28.699 29.411 32.793 34.932 38.654 40.763 44.570 46.625 50.246 51.959 53.750 56.416 59.422 60.628 57.857 57.259 56.562 54.098 50.911 47.782 44.680 41.175 37.935 34.180 31.859 28.026 26.401 22.879 22.927 21.579 19.166 21.023 19.921 22.817 25.661 28.123 28.312 30.773 32.622 34.891 36.170 36.324 35.170 33.783 33.664 34.710 32.205 30.416 31.798 32.012 28.294 27.742 31.193 30.337 27.598 29.900 32.894 31.132 30.663 34.361 35.493 33.649 35.185 38.641 38.545 37.655 40.413 42.713 44.016 46.318 44.727 41.225 39.739 38.835 40.314 38.354 35.433 35.294 32.500 34.617 37.764 36.250 34.946 38.104 39.329 35.900 35.914 38.981 41.042 41.954 38.630 36.739 33.323 30.041 26.856 23.332 21.516 17.681 15.656 12.368 12.797 11.535 14.232 13.180 14.650 17.734 20.495 19.245 18.571 22.133 23.476 22.122 23.729 26.910 27.152 26.820 29.383 31.744 31.415 32.590 36.002 36.786 39.580 39.852 43.065 43.333 45.649 46.580 46.836 49.538 51.497
 48.546 47.801 47.375 47.404 46.527 46.052 46.913 46.472 47.667 48.728 48.091 47.872 46.143 44.962 44.060 42.597 40.873 37.592 34.368 32.190 28.754 26.099 22.523 19.610 16.531 13.690 11.776  8.265  5.604  3.863  0.000  3.873  5.516  5.110  6.272  8.720  9.062 12.405 13.931 16.403 17.805 20.590 22.235 25.785 27.073 30.596 31.053 29.004 27.210 23.788 23.406 21.000 21.117 22.197 22.847 22.473 23.012 25.154 26.634 26.915 28.074 27.064 25.524 25.919 26.753 27.346 29.187 29.042 30.881 28.173 24.793 22.270 19.757 16.552 18.767 21.023 21.794 22.610 26.339 26.544 25.369 27.872 30.719 30.270 29.896 31.157 33.980 36.186 35.685 36.825 40.052 40.659 40.175 42.748 45.022 44.839 42.399 39.789 36.225 32.788 29.234 26.434 22.692 21.384 18.202 15.283 13.520 10.925 12.875 14.890 18.154 18.500 17.266 20.020 22.633 22.357 19.911 19.533 21.882 21.643 21.721 24.990 27.038 27.516 28.511 30.559 28.796 30.799 29.658 26.039 23.834 20.844 23.225 23.134 26.059 27.613 28.269 29.407 31.756 33.210 34.131 35.515 37.685 39.821 40.002 41.206 43.766 45.083 48.434 48.425 51.493 51.009 50.763 47.371 45.440 41.755 40.387 36.833 35.314 31.938 31.241 28.473 28.591 27.120 28.478 31.252 32.582 32.909 32.262 33.521 31.260 34.296 36.048 36.271 35.963 33.274 34.477 33.910 36.850 36.957 36.523 38.066 40.557 41.049 44.199 45.528 47.091 50.753 50.830 48.271 47.362 43.870 43.257 42.167 43.004 40.808 42.951 42.607 40.107 41.193 40.134 40.337 42.417 40.904 42.695 40.437 36.808 36.547 37.791 35.126 32.346 33.740 33.443 29.739 29.301 31.113 28.938 25.726 27.422 28.241 24.726 23.446 26.324 25.698 22.051 23.420 26.136 24.674 21.967 19.037 20.875 18.246 17.236 20.815 23.055 24.574 25.776 28.994 30.174 33.661 36.123 39.828 42.191 45.989 48.238 51.903 53.669 55.607 58.211 61.201 62.285 59.454 58.798 58.003 55.493 52.272 49.086 45.856 42.333 38.958 35.230 32.611 28.839 26.762 23.099 22.518 20.634 17.875 19.470 17.765 20.530 23.125 25.807 26.099 28.464 30.205 32.351 33.574 33.840 32.642 31.102 31.169 32.110 29.486 27.930 29.488 30.060 26.409 25.838 29.427 29.000 26.207 28.171 31.413 30.001 29.280 32.846 34.349 32.658 33.876 37.381 37.643 36.701 39.196 41.706 42.782 45.175 43.443 40.055 38.420 37.821 39.184 36.931 34.197 34.392 31.785 33.833 37.085 35.921 34.699 37.695 39.243 35.928 35.592 38.692 40.956 42.203 39.037 37.317 33.744 30.581 27.147 23.851 21.579 17.856 15.495 12.111 12.792 10.590 12.490 10.664 12.549 15.824 18.295 17.314 17.282 20.710 21.871 21.051 22.971 25.800 26.103 26.302 28.823 30.916 30.864 32.386 35.583 36.408 39.437 39.921 43.258 43.774 46.195 47.318 47.569 50.318 52.266
 47.355 46.590 46.114 46.085 45.141 44.531 45.291 44.734 45.935 46.944 46.263 46.057 44.326 43.166 42.282 40.844 39.151 35.812 32.798 30.510 26.923 24.174 20.430 17.721 14.298 11.953  9.887  6.096  5.383  5.469  3.873  0.000  3.867  5.461  5.019  6.212  5.504  8.623 10.134 12.679 14.309 17.124 19.095 22.686 24.325 27.722 27.999 26.183 24.150 20.658 19.989 17.523 17.464 18.740 19.408 19.039 19.521 21.605 23.001 23.228 24.413 23.460 21.940 22.555 23.452 24.340 26.324 26.534 28.614 25.926 22.369 20.068 17.286 14.349 16.889 19.381 20.786 22.016 25.648 25.307 24.184 27.071 29.641 28.811 28.628 30.320 33.123 35.058 34.780 36.240 39.264 39.824 39.691 42.316 44.357 44.354 41.784 39.345 35.660 32.296 28.625 25.880 22.080 20.553 17.204 14.612 13.800 11.253 12.123 14.601 18.004 19.056 17.629 19.787 22.782 23.066 20.602 20.748 23.263 22.899 23.436 26.885 28.731 28.808 29.546 31.650 29.830 31.428 30.102 26.667 24.020 21.282 23.751 23.339 26.024 28.033 28.917 29.607 31.878 33.734 34.579 35.573 37.821 40.176 40.129 41.067 43.817 45.271 48.510 48.309 51.447 51.062 51.025 47.693 45.988 42.355 41.167 37.714 36.314 33.097 32.415 29.751 29.719 28.472 29.766 32.261 33.891 34.215 33.865 35.148 33.020 36.099 38.044 38.535 38.354 35.696 36.906 36.120 39.001 38.968 38.242 39.527 41.797 41.959 44.914 45.947 47.451 51.051 50.956 48.215 47.204 43.661 43.331 42.552 43.692 41.776 44.181 44.054 41.413 42.437 41.218 41.574 43.502 41.983 43.712 41.518 37.858 37.944 39.295 36.466 33.860 35.585 35.169 31.395 31.343 33.279 30.887 27.867 29.919 30.613 26.979 26.108 29.078 28.167 24.628 26.357 28.905 27.121 24.323 21.108 22.842 20.067 18.554 21.986 24.279 25.375 26.663 29.635 30.844 34.142 36.558 40.154 42.404 46.212 48.312 51.920 53.488 55.425 57.902 60.918 62.027 59.221 58.702 57.933 55.333 52.230 48.916 45.793 42.159 38.907 35.123 32.636 28.893 26.869 23.379 22.732 21.110 17.993 18.934 17.322 20.504 22.915 25.362 25.160 27.370 29.125 31.393 32.884 33.274 32.168 30.879 31.132 32.382 29.848 28.308 30.217 30.951 27.435 26.336 29.769 29.262 26.137 27.868 31.113 29.492 28.393 31.991 33.505 31.466 32.491 36.130 36.275 34.986 37.494 40.130 41.435 44.038 42.554 39.248 37.930 37.512 39.204 37.009 34.484 34.915 32.086 33.753 37.188 36.146 34.550 37.351 38.751 35.306 34.765 37.634 40.105 41.376 38.336 36.349 32.738 29.400 25.912 22.554 19.994 16.393 13.468  9.756  9.585  7.083  9.071  8.080 10.237 13.004 15.963 15.436 14.875 18.093 19.793 19.128 20.573 23.464 24.239 24.341 26.505 28.852 29.118 30.394 33.563 34.742 37.823 38.583 41.980 42.636 45.248 46.556 47.063 49.841 51.829
 48.415 47.775 47.385 47.437 46.625 46.041 46.833 46.325 47.565 48.590 47.976 47.902 46.292 45.236 44.462 43.102 41.433 38.210 35.256 32.698 29.182 26.138 22.392 19.408 15.848 13.192 10.172  6.575  6.412  5.058  5.516  3.867  0.000  3.872  5.389  4.937  6.232  8.926 10.807 14.079 15.735 17.977 19.971 23.290 24.942 28.159 28.807 27.340 25.487 22.204 21.539 19.351 19.017 20.688 21.121 20.454 20.582 22.527 23.959 24.187 25.633 24.994 23.594 24.591 25.314 26.376 28.145 28.413 30.306 27.323 23.659 21.032 17.868 14.639 16.478 19.467 20.770 22.477 25.922 25.647 25.082 27.984 30.305 29.720 29.986 31.679 34.177 36.295 36.349 37.638 40.569 41.448 41.397 43.787 45.943 46.188 43.801 41.542 37.840 34.641 30.901 28.443 24.664 23.514 20.373 18.062 17.130 14.181 14.842 16.750 20.408 21.158 19.166 21.370 24.561 24.538 21.641 21.332 23.338 22.364 22.582 25.881 28.017 27.790 28.872 31.346 29.948 31.582 29.860 26.416 23.690 21.344 24.269 24.376 27.330 29.472 29.920 30.427 33.033 34.836 35.291 36.335 38.873 41.021 40.702 41.840 44.722 45.913 49.066 49.077 52.310 52.143 52.209 48.993 47.423 43.871 42.915 39.558 38.427 35.297 34.930 32.449 32.723 31.602 33.092 35.609 37.047 37.168 36.565 37.587 35.203 38.086 40.152 40.451 40.443 37.862 39.273 38.727 41.669 41.633 41.105 42.389 44.804 45.014 48.010 49.052 50.403 54.015 53.797 51.111 50.248 46.670 46.251 45.507 46.541 44.594 46.948 46.623 43.889 44.701 43.303 43.380 45.113 43.319 44.788 42.353 38.620 38.576 40.230 37.611 34.790 36.593 36.552 32.764 32.488 34.715 32.616 29.413 31.419 32.514 29.021 27.898 31.025 30.501 26.949 28.468 31.292 29.835 27.199 24.116 25.716 22.797 21.688 25.261 27.326 28.344 29.296 32.177 33.044 36.286 38.439 42.060 44.087 47.903 49.820 53.383 54.886 56.665 59.194 62.225 63.464 60.724 60.272 59.600 57.040 53.975 50.709 47.704 44.081 40.949 37.139 34.894 31.096 29.406 25.992 25.740 24.359 21.424 22.503 21.062 24.255 26.699 29.117 28.859 31.030 32.765 35.046 36.606 37.018 35.926 34.653 34.902 36.128 33.587 32.047 33.887 34.526 30.949 29.961 33.386 32.739 29.651 31.508 34.674 32.902 31.878 35.527 36.895 34.733 35.854 39.499 39.455 38.096 40.720 43.300 44.765 47.375 45.994 42.652 41.426 40.883 42.626 40.545 37.927 38.184 35.281 37.008 40.386 39.141 37.506 40.403 41.598 38.066 37.724 40.538 42.914 43.960 40.821 38.661 35.164 31.698 28.388 24.841 22.554 18.902 16.066 12.327 11.355  9.381 11.455 11.320 13.674 16.017 19.267 18.929 17.964 21.070 23.088 22.275 23.352 26.429 27.371 27.156 29.181 31.784 32.014 32.985 36.272 37.553 40.498 41.192 44.513 45.017 47.588 48.771 49.315 52.055 54.047
 51.579 50.938 50.551 50.622 49.803 49.260 50.074 49.575 50.796 51.842 51.217 51.093 49.431 48.341 47.510 46.110 44.430 41.136 38.101 35.735 32.197 29.330 25.597 22.691 19.226 16.533 13.755 10.075  8.838  6.174  5.110  5.461  3.872  0.000  3.856  5.453  7.890 11.297 13.844 16.820 18.887 21.400 23.560 26.959 28.670 31.906 32.435 30.912 28.926 25.515 24.631 22.110 21.472 22.667 22.748 21.926 22.123 24.188 25.848 26.325 27.806 27.157 26.073 27.160 28.236 29.399 31.387 31.690 33.682 30.815 27.196 24.637 21.586 18.354 20.191 23.088 24.156 25.618 29.150 29.114 28.428 31.171 33.673 33.182 33.256 34.777 37.376 39.565 39.419 40.618 43.681 44.479 44.226 46.676 48.915 48.974 46.568 44.129 40.490 37.156 33.502 30.835 27.055 25.708 22.417 19.629 18.304 15.699 17.119 19.161 22.644 23.117 21.470 24.035 26.948 26.656 23.877 23.242 25.147 24.248 23.973 27.041 29.464 29.564 30.942 33.404 32.059 34.009 32.426 28.842 26.422 23.890 26.725 26.956 30.003 31.820 32.223 33.077 35.667 37.217 37.802 39.099 41.534 43.582 43.457 44.732 47.476 48.624 51.863 51.960 55.136 54.865 54.772 51.482 49.713 46.094 44.918 41.440 40.087 36.774 36.197 33.480 33.608 32.095 33.335 36.148 37.551 37.927 37.260 38.469 36.119 39.063 40.846 40.932 40.649 37.959 39.184 38.713 41.682 41.860 41.489 43.077 45.570 46.048 49.171 50.439 51.985 55.632 55.638 53.017 52.077 48.561 48.055 47.068 47.966 45.809 47.965 47.588 45.063 46.068 44.909 44.984 46.924 45.224 46.811 44.369 40.670 40.348 41.857 39.338 36.408 37.877 37.855 34.140 33.539 35.541 33.568 30.235 31.834 32.892 29.473 27.963 30.835 30.434 26.741 27.809 30.610 29.308 26.518 23.772 25.787 23.234 22.211 25.740 28.066 29.554 30.719 33.860 34.910 38.324 40.635 44.325 46.520 50.332 52.410 56.027 57.669 59.491 62.078 65.090 66.279 63.505 62.950 62.229 59.707 56.556 53.345 50.224 46.657 43.392 39.620 37.170 33.374 31.452 27.866 27.344 25.518 22.591 23.820 21.896 24.755 27.045 29.754 29.808 31.933 33.536 35.635 37.042 37.515 36.344 34.805 35.139 36.079 33.389 32.082 33.852 34.680 31.092 30.434 34.038 33.745 30.820 32.555 35.890 34.470 33.460 36.995 38.618 36.719 37.704 41.328 41.579 40.324 42.761 45.441 46.653 49.235 47.638 44.338 42.847 42.414 43.893 41.581 38.973 39.296 36.650 38.559 41.890 40.773 39.405 42.323 43.778 40.373 39.947 42.895 45.284 46.494 43.363 41.418 37.859 34.526 31.115 27.691 25.300 21.631 18.833 15.120 14.548 11.977 13.256 12.317 15.156 17.736 20.650 20.473 20.154 23.208 24.955 24.484 25.923 28.746 29.583 29.743 31.864 34.217 34.508 35.777 38.953 40.125 43.188 43.877 47.239 47.801 50.329 51.505 51.907 54.653 56.615
 51.820 51.094 50.617 50.603 49.648 48.993 49.703 49.074 50.259 51.254 50.546 50.331 48.575 47.436 46.531 45.097 43.440 40.010 37.118 34.946 31.269 28.627 24.831 22.357 18.824 16.752 14.424 10.632 10.077  8.631  6.272  5.019  5.389  3.856  0.000  3.893  5.446  9.184 12.148 14.591 17.157 20.027 22.577 26.121 28.187 31.359 31.448 29.974 27.608 24.016 22.693 19.801 18.837 19.635 19.522 18.713 19.056 21.203 22.930 23.546 24.950 24.220 23.384 24.589 26.067 27.504 29.857 30.496 32.847 30.259 26.614 24.500 21.496 18.693 21.069 23.877 25.408 26.845 30.417 30.002 29.018 31.974 34.449 33.547 33.449 35.236 38.024 39.901 39.657 41.176 44.174 44.696 44.597 47.252 49.255 49.225 46.593 44.112 40.432 37.013 33.381 30.507 26.720 24.888 21.336 18.435 17.689 15.644 16.816 19.484 22.765 23.783 22.497 24.742 27.671 27.855 25.375 25.243 27.531 26.927 26.996 30.218 32.430 32.530 33.624 35.916 34.295 36.044 34.600 31.104 28.507 25.877 28.486 28.235 30.970 32.906 33.722 34.486 36.805 38.586 39.402 40.467 42.742 45.044 44.982 45.978 48.733 50.132 53.364 53.214 56.360 55.990 55.937 52.596 50.837 47.183 45.904 42.394 40.857 37.529 36.653 33.779 33.503 31.864 32.763 35.498 37.257 37.917 37.628 39.129 37.071 40.209 41.920 42.239 41.798 39.021 40.013 39.237 42.135 42.319 41.662 43.205 45.452 45.771 48.765 49.895 51.599 55.191 55.253 52.481 51.312 47.827 47.580 46.705 47.853 45.843 48.138 48.049 45.584 46.778 45.730 46.107 48.149 46.662 48.417 46.173 42.510 42.417 43.757 41.023 38.310 39.838 39.492 35.763 35.449 37.255 34.982 31.848 33.553 34.231 30.659 29.431 32.144 31.318 27.634 28.889 31.357 29.651 26.577 23.711 25.985 23.627 22.018 25.289 27.951 29.418 30.977 34.103 35.482 38.854 41.362 44.971 47.288 51.091 53.234 56.849 58.426 60.362 62.831 65.841 66.945 64.139 63.613 62.831 60.228 57.119 53.802 50.649 47.021 43.733 39.966 37.385 33.670 31.482 27.928 26.966 24.955 21.683 22.360 20.105 23.013 24.961 27.653 27.506 29.436 30.939 32.992 34.499 35.120 33.984 32.492 33.068 34.102 31.408 30.295 32.374 33.534 30.113 29.149 32.714 32.677 29.573 30.917 34.388 33.121 31.743 35.155 37.035 35.083 35.723 39.417 39.866 38.405 40.631 43.510 44.667 47.410 45.853 42.704 41.290 41.175 42.742 40.274 37.934 38.618 36.000 37.638 41.115 40.316 38.815 41.494 43.091 39.723 38.948 41.776 44.401 45.858 42.924 40.981 37.318 34.016 30.443 27.200 24.409 20.969 17.796 14.089 13.323 10.091 10.405  9.373 12.685 14.933 17.773 18.118 18.038 20.752 22.603 22.638 24.030 26.551 27.664 28.164 30.039 32.284 32.937 34.323 37.290 38.657 41.891 42.869 46.330 47.141 49.831 51.238 51.767 54.555 56.525
 51.121 50.453 49.989 49.981 49.065 48.334 48.994 48.321 49.531 50.497 49.806 49.685 48.014 46.957 46.143 44.779 43.163 39.800 37.098 34.680 30.991 28.120 24.275 21.808 18.079 16.234 13.474  9.998 10.721  9.747  8.720  6.212  4.937  5.453  3.893  0.000  3.848  6.663  9.931 12.849 15.521 17.944 20.689 24.022 26.309 29.238 29.434 28.354 25.981 22.543 21.065 18.407 17.174 18.459 18.259 17.275 17.290 19.251 20.893 21.423 23.016 22.557 21.775 23.365 24.695 26.407 28.658 29.546 31.897 29.163 25.391 23.271 19.943 17.274 19.410 22.556 24.423 26.352 29.705 28.966 28.340 31.519 33.641 32.635 32.929 34.984 37.555 39.346 39.455 41.074 43.862 44.549 44.739 47.270 49.178 49.431 46.841 44.604 40.846 37.603 33.867 31.244 27.463 25.790 22.344 19.919 19.630 17.290 17.702 20.229 23.708 24.963 23.242 25.117 28.372 28.739 26.028 26.006 28.140 27.176 27.428 30.691 32.861 32.530 33.586 36.078 34.637 36.109 34.346 31.007 28.104 25.871 28.732 28.546 31.250 33.551 34.269 34.623 37.062 39.080 39.619 40.436 42.919 45.246 44.870 45.788 48.741 50.081 53.172 53.009 56.250 56.082 56.240 53.019 51.510 47.950 46.948 43.577 42.305 39.153 38.512 35.854 35.719 34.379 35.447 37.965 39.768 40.232 39.963 41.279 39.135 42.175 44.129 44.537 44.332 41.639 42.807 42.036 44.936 44.983 44.246 45.571 47.769 47.870 50.750 51.667 53.196 56.751 56.589 53.736 52.619 49.074 48.950 48.326 49.609 47.784 50.242 50.166 47.517 48.510 47.218 47.523 49.326 47.667 49.219 46.887 43.169 43.258 44.845 42.115 39.411 41.228 41.012 37.223 37.068 39.146 36.883 33.775 35.743 36.585 32.998 31.935 34.865 34.076 30.462 31.922 34.488 32.764 29.791 26.744 28.753 26.120 24.491 27.802 30.275 31.362 32.717 35.602 36.762 39.957 42.256 45.796 47.885 51.691 53.608 57.147 58.540 60.374 62.781 65.812 67.012 64.272 63.886 63.185 60.550 57.554 54.186 51.193 47.504 44.389 40.581 38.258 34.540 32.623 29.249 28.546 26.925 23.605 24.022 22.099 25.297 27.233 29.672 29.145 30.978 32.512 34.683 36.411 37.082 36.032 34.776 35.404 36.671 34.083 32.892 35.108 36.214 32.825 31.573 34.991 34.717 31.433 32.774 36.133 34.570 33.047 36.525 38.240 35.967 36.595 40.354 40.545 38.827 41.171 44.049 45.494 48.356 47.061 43.931 42.818 42.692 44.533 42.235 39.946 40.624 37.780 39.207 42.752 41.864 40.078 42.698 44.028 40.517 39.769 42.396 45.067 46.365 43.451 41.218 37.629 34.148 30.693 27.315 24.571 21.225 17.860 14.089 12.327  9.482  9.936 10.367 13.577 15.109 18.438 19.082 18.292 20.770 23.166 23.102 23.901 26.598 28.094 28.254 29.801 32.387 33.179 34.166 37.193 38.842 41.983 43.077 46.506 47.294 50.070 51.510 52.235 55.010 57.007
 48.712 47.952 47.407 47.314 46.289 45.481 46.074 45.326 46.513 47.439 46.691 46.498 44.764 43.655 42.793 41.402 39.790 36.369 33.750 31.437 27.688 24.967 21.116 18.972 15.277 14.000 11.870  8.617 10.013 10.394  9.062  5.504  6.232  7.890  5.446  3.848  0.000  3.857  6.869  9.364 12.112 14.890 17.727 21.228 23.620 26.606 26.492 25.272 22.720 19.158 17.598 14.798 13.760 15.037 15.191 14.523 14.785 16.824 18.299 18.689 20.068 19.366 18.356 19.733 21.104 22.790 25.179 26.161 28.691 26.164 22.427 20.651 17.507 15.252 17.935 20.784 22.982 24.767 28.134 27.101 26.156 29.462 31.578 30.250 30.358 32.594 35.311 36.844 36.862 38.722 41.444 41.914 42.229 44.902 46.617 46.815 44.079 41.851 38.074 34.820 31.108 28.420 24.678 22.774 19.273 17.045 17.329 15.296 15.202 18.078 21.361 23.088 21.605 23.094 26.360 27.178 24.755 25.272 27.780 27.175 27.914 31.384 33.196 32.868 33.510 35.747 33.993 35.211 33.637 30.434 27.394 25.063 27.632 26.973 29.348 31.776 32.858 33.085 35.252 37.492 38.228 38.803 41.124 43.678 43.362 44.008 46.955 48.528 51.605 51.205 54.406 54.148 54.350 51.107 49.647 46.090 45.065 41.725 40.393 37.322 36.557 33.920 33.594 32.392 33.391 35.677 37.689 38.190 38.198 39.614 37.681 40.816 42.832 43.515 43.331 40.654 41.752 40.742 43.558 43.488 42.486 43.617 45.611 45.484 48.212 48.946 50.481 53.978 53.767 50.811 49.595 46.056 46.113 45.653 47.141 45.508 48.133 48.272 45.585 46.627 45.333 45.871 47.678 46.182 47.846 45.714 42.048 42.416 43.867 40.931 38.477 40.434 39.930 36.135 36.345 38.326 35.787 32.922 35.136 35.691 31.990 31.337 34.256 33.109 29.618 31.447 33.785 31.730 28.723 25.443 27.330 24.672 22.661 25.778 28.280 29.110 30.618 33.359 34.678 37.761 40.148 43.586 45.723 49.505 51.439 54.957 56.281 58.204 60.509 63.533 64.663 61.903 61.550 60.808 58.113 55.169 51.723 48.737 45.009 41.919 38.129 35.778 32.150 30.134 26.884 26.003 24.493 21.022 21.039 19.248 22.618 24.478 26.710 25.931 27.727 29.317 31.578 33.397 34.061 33.071 32.002 32.653 34.134 31.662 30.398 32.770 33.903 30.639 29.048 32.311 31.980 28.549 29.748 33.061 31.420 29.723 33.181 34.893 32.506 33.040 36.823 36.994 35.175 37.498 40.408 41.907 44.832 43.633 40.556 39.592 39.570 41.565 39.313 37.168 38.006 35.079 36.262 39.889 39.138 37.181 39.641 40.960 37.449 36.530 39.048 41.832 43.226 40.440 38.180 34.553 31.090 27.575 24.322 21.368 18.224 14.661 10.996  9.098  5.938  6.198  7.184 10.170 11.418 14.879 15.605 14.639 17.010 19.516 19.535 20.221 22.860 24.470 24.685 26.123 28.699 29.615 30.609 33.558 35.294 38.486 39.717 43.186 44.100 46.968 48.549 49.375 52.170 54.179
 47.386 46.630 46.049 45.913 44.864 43.935 44.432 43.590 44.778 45.644 44.883 44.735 43.054 41.997 41.197 39.861 38.306 34.937 32.594 30.149 26.402 23.613 19.802 17.983 14.276 13.748 11.790  9.470 12.008 13.096 12.405  8.623  8.926 11.297  9.184  6.663  3.857  0.000  3.848  6.504  9.479 11.871 15.050 18.366 21.102 23.805 23.560 22.720 20.025 16.596 14.739 12.149 10.851 12.696 12.965 12.339 12.355 14.153 15.378 15.579 17.015 16.478 15.421 17.136 18.394 20.403 22.777 24.121 26.762 24.272 20.488 19.017 15.737 14.075 16.748 19.653 22.341 24.463 27.554 26.043 25.269 28.805 30.544 28.923 29.298 31.872 34.440 35.711 36.006 38.087 40.549 41.032 41.685 44.310 45.809 46.228 43.459 41.475 37.656 34.591 30.859 28.403 24.779 22.921 19.604 18.001 18.938 16.965 16.011 18.801 22.001 24.124 22.462 23.374 26.837 28.034 25.630 26.489 28.998 28.288 29.377 32.911 34.504 33.837 34.239 36.486 34.748 35.586 33.860 30.915 27.599 25.618 28.187 27.345 29.458 32.229 33.407 33.210 35.299 37.837 38.434 38.653 41.041 43.719 43.163 43.580 46.677 48.318 51.240 50.698 53.942 53.812 54.223 51.092 49.882 46.434 45.634 42.456 41.319 38.464 37.822 35.391 35.072 34.169 35.229 37.212 39.350 39.728 39.897 41.216 39.345 42.424 44.632 45.508 45.504 42.911 44.090 42.974 45.731 45.511 44.326 45.189 47.019 46.603 49.137 49.592 50.983 54.393 53.973 50.905 49.675 46.119 46.391 46.236 47.939 46.572 49.394 49.659 46.832 47.737 46.260 46.859 48.463 46.924 48.467 46.382 42.730 43.387 44.955 41.945 39.649 41.882 41.342 37.539 38.043 40.162 37.525 34.829 37.317 37.853 34.131 33.781 36.810 35.540 32.189 34.283 36.564 34.370 31.440 27.996 29.635 26.836 24.676 27.647 29.987 30.392 31.801 34.231 35.443 38.279 40.514 43.804 45.755 49.498 51.233 54.652 55.768 57.642 59.820 62.846 64.016 61.314 61.104 60.412 57.667 54.868 51.352 48.530 44.755 41.856 38.082 35.966 32.441 30.630 27.666 26.909 25.796 22.307 21.879 20.470 24.016 25.741 27.609 26.387 28.011 29.605 31.964 34.000 34.710 33.842 33.076 33.794 35.541 33.243 31.928 34.460 35.576 32.455 30.502 33.516 32.995 29.398 30.467 33.615 31.724 29.810 33.242 34.804 32.100 32.529 36.340 36.279 34.167 36.539 39.456 41.229 44.285 43.384 40.397 39.789 39.838 42.126 40.049 38.064 38.990 35.880 36.730 40.419 39.694 37.423 39.702 40.777 37.183 36.183 38.419 41.296 42.604 39.945 37.429 33.887 30.321 26.938 23.720 20.751 17.968 14.273 10.964  7.980  5.777  5.812  8.608 10.836 10.920 14.668 15.759 14.058 15.911 18.959 18.986 18.951 21.624 23.680 23.617 24.593 27.453 28.600 29.198 32.102 34.159 37.272 38.702 42.140 43.114 46.101 47.793 48.852 51.628 53.654
 44.104 43.306 42.684 42.504 41.425 40.445 40.912 40.052 41.247 42.088 41.325 41.191 39.535 38.480 37.709 36.392 34.848 31.547 29.299 26.731 23.026 20.156 16.395 14.760 11.149 11.316  9.977  8.808 12.046 14.104 13.931 10.134 10.807 13.844 12.148  9.931  6.869  3.848  0.000  3.857  5.904  8.185 11.283 14.665 17.389 20.138 19.866 18.953 16.322 12.946 11.385  9.283  8.841 11.454 12.566 12.482 12.614 14.098 14.794 14.531 15.706 14.997 13.247 14.564 15.266 17.051 19.196 20.496 23.087 20.586 16.802 15.507 12.311 11.188 14.098 16.715 19.712 21.858 24.772 22.955 22.127 25.771 27.330 25.503 25.941 28.692 31.206 32.301 32.707 34.920 37.237 37.700 38.534 41.137 42.504 43.035 40.264 38.439 34.608 31.693 27.965 25.728 22.233 20.552 17.537 16.611 18.009 16.060 14.298 16.879 19.910 22.344 20.616 20.989 24.533 26.078 23.822 25.101 27.723 27.163 28.709 32.336 33.562 32.738 32.760 34.832 32.964 33.464 31.785 29.083 25.627 23.815 26.186 25.065 26.884 29.873 31.202 30.710 32.646 35.404 35.980 35.921 38.277 41.075 40.425 40.635 43.785 45.529 48.365 47.680 50.920 50.824 51.350 48.286 47.241 43.879 43.238 40.204 39.232 36.591 36.092 33.907 33.677 33.148 34.394 36.050 38.191 38.350 38.614 39.783 37.974 40.974 43.368 44.455 44.657 42.193 43.479 42.287 44.963 44.554 43.220 43.792 45.505 44.839 47.218 47.457 48.667 52.014 51.406 48.296 47.134 43.557 43.921 43.993 45.820 44.672 47.649 47.989 45.028 45.783 44.146 44.804 46.241 44.710 46.192 44.214 40.615 41.550 43.136 40.035 37.947 40.406 39.765 35.990 36.824 39.015 36.267 33.801 36.573 37.045 33.334 33.364 36.493 35.090 31.955 34.385 36.597 34.294 31.565 27.944 29.176 26.204 24.007 26.846 28.883 28.833 30.061 32.178 33.264 35.875 37.980 41.139 42.960 46.660 48.272 51.624 52.621 54.485 56.585 59.608 60.783 58.108 57.976 57.306 54.534 51.824 48.272 45.557 41.765 39.005 35.258 33.331 29.907 28.301 25.616 25.066 24.417 21.070 20.448 19.647 23.336 25.173 26.670 25.184 26.849 28.577 31.085 33.196 33.786 33.007 32.518 33.087 35.070 32.976 31.430 33.934 34.819 31.787 29.577 32.330 31.473 27.813 28.977 31.870 29.668 27.786 31.269 32.534 29.614 30.197 33.969 33.609 31.441 33.999 36.767 38.765 41.801 41.101 38.091 37.740 37.672 40.179 38.357 36.395 37.251 33.961 34.603 38.281 37.472 34.978 37.183 38.016 34.356 33.418 35.498 38.346 39.517 36.899 34.226 30.767 27.139 23.891 20.680 17.818 15.297 11.686  8.880  5.247  4.938  6.110  9.427 10.314  9.924 13.727 14.448 11.969 13.757 17.005 16.600 16.094 19.022 21.130 20.655 21.514 24.602 25.655 25.959 28.951 31.080 34.064 35.493 38.879 39.818 42.834 44.549 45.727 48.486 50.527
 43.519 42.602 41.850 41.549 40.314 39.206 39.539 38.534 39.674 40.445 39.590 39.345 37.595 36.475 35.625 34.271 32.770 29.372 27.362 25.067 21.308 18.856 15.261 14.511 11.390 12.660 12.394 11.648 14.658 17.055 16.403 12.679 14.079 16.820 14.591 12.849  9.364  6.504  3.857  0.000  3.879  6.903 10.328 13.727 16.746 19.321 18.348 17.409 14.293 10.726  8.465  5.717  5.266  7.939  9.621 10.160 10.745 12.074 12.402 11.976 12.737 11.635  9.656 10.879 11.977 14.090 16.703 18.439 21.448 19.464 15.895 15.467 12.873 12.742 15.982 17.998 21.240 23.100 25.893 23.749 22.529 26.216 27.693 25.421 25.580 28.552 31.214 31.884 32.149 34.691 36.869 36.990 37.996 40.781 41.844 42.273 39.297 37.487 33.690 30.790 27.205 24.882 21.591 19.506 16.529 15.951 18.086 16.851 14.724 17.597 20.088 22.997 21.739 21.658 25.004 27.022 25.213 26.949 29.841 29.634 31.447 35.134 36.113 35.368 35.084 36.881 34.749 35.027 33.600 31.079 27.632 25.761 27.729 26.121 27.469 30.481 32.220 31.643 33.186 36.128 36.953 36.632 38.729 41.756 41.208 41.087 44.175 46.183 48.970 48.006 51.156 50.941 51.504 48.430 47.428 44.094 43.382 40.400 39.302 36.758 36.027 33.829 33.265 32.784 33.775 35.174 37.597 37.924 38.558 39.918 38.428 41.525 43.865 45.202 45.323 42.863 43.967 42.511 45.056 44.590 42.972 43.389 44.809 43.912 46.078 46.101 47.389 50.625 50.019 46.778 45.418 41.907 42.560 42.822 44.911 43.994 47.112 47.740 44.835 45.716 44.169 45.127 46.609 45.323 46.951 45.229 41.743 42.920 44.301 41.028 39.230 41.724 40.767 37.066 38.204 40.186 37.200 35.017 37.882 38.007 34.253 34.612 37.578 35.825 32.843 35.467 37.358 34.754 31.962 28.299 29.525 26.763 24.169 26.595 28.724 28.477 29.975 31.913 33.259 35.704 37.936 40.920 42.817 46.440 48.085 51.383 52.290 54.262 56.208 59.201 60.267 57.582 57.486 56.756 53.923 51.297 47.671 44.975 41.177 38.468 34.818 32.841 29.634 27.860 25.409 24.510 23.907 20.470 19.177 18.452 22.082 23.550 24.730 22.877 24.299 25.967 28.481 30.711 31.370 30.693 30.439 31.151 33.324 31.397 29.942 32.657 33.708 30.954 28.392 30.891 30.142 26.373 27.138 29.969 27.822 25.587 28.887 30.264 27.226 27.472 31.261 30.985 28.574 30.956 33.863 35.886 39.064 38.502 35.672 35.526 35.740 38.395 36.562 34.912 36.074 32.809 33.072 36.826 36.321 33.657 35.542 36.425 32.850 31.564 33.418 36.475 37.859 35.510 32.853 29.373 25.869 22.582 19.763 16.585 14.721 11.066  9.180  6.038  6.094  5.722  9.359  9.373  7.648 11.204 12.450  9.806 10.734 14.290 14.370 13.452 15.999 18.518 18.295 18.716 21.730 23.194 23.517 26.237 28.602 31.705 33.444 36.883 38.081 41.240 43.192 44.512 47.277 49.309
 40.130 39.167 38.377 38.031 36.780 35.648 35.981 34.998 36.169 36.927 36.088 35.866 34.146 33.020 32.210 30.872 29.358 26.060 24.082 21.582 17.896 15.283 11.771 11.263  8.539 10.693 11.269 11.721 14.937 17.923 17.805 14.309 15.735 18.887 17.157 15.521 12.112  9.479  5.904  3.879  0.000  3.845  6.707 10.287 13.092 15.842 14.929 13.703 10.769  7.189  5.857  4.636  6.527  9.612 12.025 12.962 13.518 14.437 14.284 13.351 13.785 12.566  9.693  9.897  9.781 11.228 13.361 14.854 17.715 15.644 12.079 11.879  9.632 10.319 13.614 15.083 18.495 20.274 22.830 20.442 19.155 22.879 24.181 21.750 21.961 25.064 27.648 28.185 28.562 31.180 33.229 33.373 34.523 37.250 38.231 38.782 35.851 34.210 30.414 27.698 24.125 22.112 19.014 17.296 14.847 15.122 17.510 16.250 13.408 15.781 18.000 21.097 19.763 19.114 22.467 24.770 23.133 25.223 28.139 28.081 30.281 33.984 34.601 33.731 33.091 34.688 32.463 32.421 31.070 28.822 25.328 23.659 25.375 23.538 24.573 27.763 29.594 28.735 30.127 33.242 34.021 33.452 35.515 38.618 37.983 37.692 40.814 42.889 45.593 44.525 47.667 47.490 48.150 45.152 44.310 41.078 40.546 37.731 36.846 34.546 34.030 32.145 31.774 31.720 32.982 34.054 36.366 36.391 37.032 38.163 36.690 39.645 42.174 43.675 44.035 41.738 42.991 41.532 43.996 43.339 41.646 41.770 43.125 42.016 44.049 43.890 44.944 48.127 47.315 44.077 42.859 39.318 39.988 40.455 42.599 41.875 45.107 45.742 42.697 43.379 41.651 42.607 43.896 42.591 44.127 42.495 39.082 40.502 41.907 38.594 36.997 39.689 38.681 35.045 36.471 38.535 35.509 33.559 36.664 36.784 33.110 33.805 36.862 35.072 32.341 35.234 37.100 34.496 31.995 28.233 28.980 26.049 23.588 25.894 27.594 26.870 28.067 29.650 30.783 32.979 35.026 37.880 39.617 43.194 44.705 47.937 48.747 50.694 52.590 55.581 56.664 54.007 53.972 53.275 50.434 47.883 44.246 41.662 37.861 35.302 31.689 29.947 26.854 25.377 23.261 22.706 22.671 19.558 18.262 18.320 21.974 23.658 24.454 22.464 24.002 25.833 28.478 30.702 31.163 30.568 30.560 31.012 33.359 31.651 29.910 32.460 33.162 30.473 27.774 29.990 28.813 25.075 26.071 28.553 26.032 23.998 27.374 28.317 25.084 25.654 29.347 28.667 26.306 28.983 31.626 33.897 36.970 36.593 33.685 33.776 33.749 36.593 35.087 33.380 34.352 30.907 31.027 34.707 34.022 31.166 33.039 33.620 29.967 28.861 30.590 33.535 34.700 32.333 29.510 26.143 22.563 19.478 16.645 13.735 12.241  9.029  8.213  5.393  7.613  8.566 11.628 10.509  8.948 12.019 12.398  8.950  9.922 13.386 12.644 11.148 14.157 16.519 15.630 16.046 19.366 20.531 20.478 23.404 25.747 28.651 30.279 33.641 34.722 37.866 39.779 41.183 43.923 45.970
 38.528 37.616 36.818 36.478 35.296 34.085 34.370 33.375 34.574 35.285 34.487 34.392 32.826 31.831 31.177 29.975 28.548 25.510 23.853 21.039 17.634 14.797 11.706 11.432  9.274 11.783 12.317 13.621 17.148 20.160 20.590 17.124 17.977 21.400 20.027 17.944 14.890 11.871  8.185  6.903  3.845  0.000  3.853  6.898 10.135 12.495 11.776 11.179  8.492  5.798  5.188  6.347  8.230 11.740 14.073 14.938 15.111 15.520 14.928 13.595 14.067 13.266 10.259 10.544  9.325 10.681 12.016 13.682 16.238 13.976 10.466 10.517  8.286  9.965 12.541 13.871 17.584 19.754 21.787 18.971 18.176 21.988 22.710 20.148 20.907 24.256 26.440 26.807 27.656 30.321 32.028 32.385 33.877 36.368 37.214 38.118 35.336 34.072 30.310 27.971 24.453 22.984 20.190 19.016 17.160 18.017 20.381 18.900 15.725 17.427 19.549 22.591 20.904 19.770 23.214 25.611 23.892 26.059 28.715 28.426 30.837 34.460 34.888 33.654 32.843 34.480 32.442 32.023 30.449 28.546 24.896 23.772 25.525 23.773 24.612 28.085 29.754 28.418 29.837 33.143 33.601 32.706 34.923 38.000 37.028 36.600 39.880 41.879 44.371 43.269 46.466 46.513 47.409 44.606 44.078 41.034 40.849 38.285 37.754 35.746 35.555 34.010 33.888 34.183 35.665 36.501 38.690 38.434 39.008 39.860 38.308 41.056 43.797 45.354 45.975 43.829 45.265 43.881 46.306 45.509 43.814 43.698 45.015 43.716 45.600 45.225 46.001 49.088 48.003 44.770 43.712 40.176 40.908 41.643 43.839 43.324 46.646 47.239 44.039 44.446 42.463 43.300 44.276 42.809 44.088 42.423 39.051 40.680 42.292 39.052 37.549 40.488 39.623 36.043 37.622 39.902 36.974 35.130 38.411 38.698 35.134 35.962 39.156 37.482 34.892 37.884 39.843 37.337 35.033 31.244 31.691 28.599 26.363 28.651 30.006 28.918 29.745 30.961 31.736 33.620 35.318 37.998 39.400 42.895 44.102 47.185 47.767 49.569 51.371 54.353 55.540 52.985 53.112 52.525 49.686 47.306 43.675 41.344 37.564 35.303 31.764 30.450 27.507 26.508 24.773 24.661 25.116 22.301 21.058 21.556 25.172 26.886 27.418 25.269 26.706 28.525 31.191 33.493 33.904 33.413 33.610 33.979 36.434 34.877 33.037 35.511 36.016 33.388 30.624 32.613 31.135 27.461 28.559 30.719 27.913 25.995 29.310 29.865 26.414 27.125 30.666 29.562 27.086 29.926 32.332 34.929 37.965 37.910 35.050 35.480 35.302 38.349 37.156 35.467 36.280 32.696 32.637 36.209 35.347 32.281 34.073 34.239 30.527 29.621 31.045 33.860 34.698 32.383 29.263 26.175 22.523 19.901 17.114 14.800 13.779 11.263 10.998  8.173 10.926 12.143 15.333 14.237 12.621 15.457 15.720 12.047 12.593 15.995 14.884 12.663 15.683 18.118 16.562 16.513 20.153 21.212 20.459 23.423 25.957 28.517 30.131 33.308 34.251 37.390 39.251 40.853 43.516 45.564
 35.262 34.298 33.458 33.088 31.920 30.722 31.048 30.129 31.367 32.077 31.307 31.254 29.749 28.780 28.200 27.050 25.622 22.792 21.164 18.070 14.927 11.857  9.204  9.214  8.151 11.201 12.496 14.725 18.092 21.407 22.235 19.095 19.971 23.560 22.577 20.689 17.727 15.050 11.283 10.328  6.707  3.853  0.000  3.854  6.472  9.282  8.977  7.861  6.061  4.520  6.454  8.886 11.544 14.786 17.368 18.382 18.597 18.915 18.162 16.621 16.854 16.027 12.752 12.120  9.759  9.803  9.924 10.909 12.940 10.388  6.917  7.294  5.975  8.894 11.024 11.430 15.182 17.202 18.837 15.752 14.978 18.757 19.202 16.499 17.424 20.881 22.893 23.150 24.182 26.864 28.415 28.864 30.496 32.868 33.663 34.727 32.056 31.008 27.287 25.220 21.776 20.779 18.324 17.747 16.620 18.187 20.536 19.052 15.497 16.456 18.186 21.207 19.453 17.734 21.067 23.658 22.144 24.593 27.174 27.036 29.788 33.348 33.395 32.055 30.879 32.279 30.188 29.424 27.944 26.385 22.771 21.936 23.371 21.451 21.930 25.544 27.232 25.581 26.845 30.291 30.656 29.502 31.692 34.805 33.727 33.140 36.452 38.488 40.883 39.701 42.891 42.992 43.987 41.282 40.931 38.019 38.050 35.694 35.426 33.706 33.784 32.602 32.730 33.441 35.194 35.733 37.732 37.151 37.671 38.248 36.698 39.245 42.155 43.833 44.700 42.747 44.333 42.995 45.325 44.353 42.639 42.249 43.527 42.061 43.821 43.297 43.805 46.828 45.532 42.356 41.498 37.958 38.644 39.557 41.743 41.402 44.785 45.338 42.016 42.191 40.017 40.805 41.553 40.046 41.197 39.616 36.344 38.202 39.845 36.614 35.322 38.435 37.558 34.093 35.925 38.277 35.379 33.781 37.243 37.554 34.139 35.255 38.499 36.851 34.538 37.715 39.649 37.213 35.228 31.432 31.422 28.228 26.234 28.386 29.272 27.756 28.200 29.021 29.496 31.085 32.522 35.047 36.239 39.669 40.714 43.719 44.206 45.959 47.730 50.713 51.932 49.410 49.597 49.056 46.223 43.920 40.302 38.108 34.354 32.284 28.818 27.822 25.043 24.459 23.139 23.467 24.487 22.124 21.039 22.193 25.696 27.598 27.834 25.700 27.238 29.157 31.878 34.109 34.322 33.897 34.267 34.367 36.904 35.541 33.461 35.704 35.848 33.291 30.514 32.228 30.347 26.829 28.189 29.956 26.837 25.259 28.584 28.652 25.120 26.230 29.566 28.038 25.748 28.871 30.905 33.703 36.542 36.645 33.713 34.334 33.853 37.015 36.178 34.405 34.955 31.251 31.107 34.518 33.423 30.232 32.037 31.850 28.095 27.491 28.788 31.378 31.906 29.544 26.260 23.379 19.692 17.469 14.736 13.103 12.595 11.079 11.795  9.857 13.283 15.067 17.831 16.183 14.919 17.339 16.894 13.053 13.713 16.597 14.739 12.258 15.493 17.453 15.175 15.213 18.998 19.545 18.332 21.512 23.881 26.108 27.482 30.505 31.242 34.302 36.055 37.717 40.332 42.391
 33.759 32.810 31.902 31.507 30.409 29.088 29.321 28.369 29.600 30.229 29.495 29.563 28.237 27.424 27.026 26.042 24.763 22.318 21.178 17.931 15.360 12.466 10.852 11.391 11.204 14.192 15.458 18.032 21.431 24.702 25.785 22.686 23.290 26.959 26.121 24.022 21.228 18.366 14.665 13.727 10.287  6.898  3.854  0.000  3.879  5.640  5.659  5.730  5.221  6.268  8.506 11.721 14.196 17.414 19.918 20.933 20.966 20.918 19.837 18.055 18.180 17.649 14.500 13.831 10.828 10.559  9.530 10.555 11.946  9.535  7.007  8.148  7.798 11.229 12.310 12.195 15.891 18.050 18.929 15.422 15.179 18.783 18.456 15.563 17.051 20.691 22.180 22.078 23.610 26.359 27.429 28.021 30.057 32.162 32.706 34.125 31.622 31.021 27.446 25.867 22.665 22.265 20.297 20.154 19.570 21.523 23.900 22.427 18.767 19.252 20.686 23.604 21.737 19.577 22.742 25.421 24.010 26.535 28.853 28.597 31.531 34.950 34.750 33.115 31.710 33.030 31.102 29.908 28.321 27.230 23.613 23.345 24.633 22.755 22.871 26.629 28.204 26.085 27.214 30.816 30.901 29.341 31.568 34.654 33.260 32.428 35.839 37.838 39.954 38.666 41.852 42.163 43.415 40.950 40.953 38.294 38.672 36.632 36.697 35.325 35.660 34.819 35.101 36.120 37.987 38.260 40.175 39.377 39.905 40.253 38.725 41.055 44.113 45.881 46.965 45.174 46.873 45.563 47.805 46.700 44.944 44.299 45.465 43.784 45.330 44.554 44.790 47.656 46.093 42.934 42.216 38.746 39.545 40.756 43.018 42.940 46.399 46.966 43.548 43.476 41.100 41.828 42.256 40.670 41.574 40.054 36.916 39.021 40.789 37.643 36.548 39.854 39.053 35.727 37.743 40.208 37.396 35.992 39.574 39.955 36.684 37.967 41.251 39.654 37.523 40.782 42.711 40.325 38.513 34.731 34.482 31.255 29.404 31.424 32.025 30.191 30.349 30.760 30.933 32.124 33.195 35.435 36.265 39.532 40.239 43.033 43.243 44.851 46.465 49.409 50.702 48.307 48.676 48.240 45.419 43.347 39.761 37.881 34.211 32.524 29.250 28.728 26.256 26.133 25.278 25.911 27.317 25.238 24.104 25.550 28.942 30.776 30.745 28.469 29.855 31.723 34.419 36.701 36.870 36.558 37.141 37.187 39.822 38.632 36.503 38.690 38.691 36.270 33.418 34.861 32.769 29.369 30.710 32.140 28.846 27.358 30.503 30.218 26.558 27.719 30.815 28.909 26.540 29.719 31.470 34.549 37.314 37.761 34.958 35.936 35.366 38.698 38.173 36.506 36.955 33.198 32.810 36.058 34.873 31.509 33.122 32.519 28.817 28.371 29.264 31.689 31.890 29.699 26.179 23.713 20.151 18.577 16.223 15.274 15.372 14.462 15.484 13.617 17.040 18.748 21.614 19.944 18.504 20.719 20.307 16.468 16.705 19.447 17.517 14.619 17.513 19.462 16.771 16.270 20.099 20.559 18.658 21.673 24.183 25.968 27.337 30.085 30.704 33.729 35.450 37.337 39.831 41.861
 30.734 29.707 28.753 28.366 27.345 26.117 26.469 25.684 26.950 27.598 26.915 27.044 25.817 25.066 24.784 23.887 22.610 20.497 19.310 15.783 13.748 10.722  9.992 10.562 11.457 14.337 16.058 19.167 22.269 25.675 27.073 24.325 24.942 28.670 28.187 26.309 23.620 21.102 17.389 16.746 13.092 10.135  6.472  3.879  0.000  3.877  5.616  4.620  6.590  8.475 11.582 14.777 17.599 20.673 23.314 24.375 24.473 24.529 23.506 21.721 21.745 21.140 17.883 16.710 13.386 12.078  9.949  9.634  9.774  6.875  5.246  6.482  7.639 11.348 11.737 10.517 13.833 15.691 16.010 12.314 12.236 15.610 14.897 11.954 13.774 17.403 18.595 18.468 20.254 22.899 23.819 24.609 26.729 28.643 29.220 30.821 28.516 28.144 24.659 23.414 20.355 20.524 18.970 19.520 19.617 22.001 24.166 22.665 18.911 18.654 19.694 22.372 20.458 17.852 20.764 23.477 22.280 24.963 27.116 27.011 30.205 33.491 32.922 31.224 29.478 30.533 28.595 27.074 25.607 24.899 21.435 21.494 22.418 20.480 20.245 24.053 25.547 23.128 24.119 27.790 27.737 25.947 28.164 31.227 29.722 28.779 32.214 34.205 36.237 34.917 38.106 38.482 39.813 37.451 37.618 35.105 35.715 33.902 34.262 33.185 33.832 33.366 33.949 35.337 37.477 37.522 39.171 38.040 38.437 38.476 36.915 38.999 42.199 44.028 45.352 43.767 45.619 44.411 46.562 45.309 43.607 42.737 43.916 42.147 43.614 42.761 42.718 45.532 43.783 40.746 40.289 36.833 37.486 38.801 40.960 40.994 44.447 44.909 41.391 41.064 38.503 39.116 39.303 37.648 38.393 36.934 33.913 36.204 38.007 34.926 34.024 37.461 36.699 33.527 35.730 38.258 35.548 34.375 38.067 38.510 35.442 36.940 40.243 38.740 36.885 40.244 42.167 39.919 38.437 34.715 34.050 30.766 29.241 31.153 31.292 29.130 28.858 28.895 28.701 29.591 30.342 32.431 33.018 36.213 36.751 39.476 39.624 41.168 42.799 45.754 47.098 44.728 45.135 44.752 41.957 39.935 36.396 34.655 31.041 29.558 26.385 26.235 23.953 24.318 23.872 24.985 26.865 25.273 24.436 26.363 29.597 31.633 31.434 29.311 30.830 32.776 35.485 37.639 37.611 37.324 37.984 37.759 40.388 39.339 37.004 38.910 38.550 36.169 33.426 34.657 32.212 29.055 30.698 31.769 28.253 27.216 30.352 29.605 26.018 27.626 30.461 28.197 26.182 29.600 30.923 34.092 36.571 37.088 34.192 35.250 34.318 37.659 37.473 35.667 35.784 31.974 31.613 34.628 33.153 29.776 31.466 30.513 26.816 26.799 27.634 29.709 29.520 27.220 23.589 21.424 17.915 16.908 14.687 14.657 15.099 15.125 16.665 15.482 19.175 21.316 23.812 21.842 20.829 22.814 21.818 18.046 18.576 20.783 18.284 15.578 18.547 19.845 16.650 16.479 20.178 19.968 17.748 20.946 23.059 24.416 25.363 27.880 28.176 31.023 32.531 34.409 36.839 38.874
 30.782 29.801 28.753 28.303 27.366 25.926 26.078 25.176 26.372 26.894 26.239 26.481 25.465 24.900 24.810 24.093 23.031 21.325 20.782 17.401 15.927 13.456 13.360 14.321 15.246 18.094 19.581 22.631 25.862 29.166 30.596 27.722 28.159 31.906 31.359 29.238 26.606 23.805 20.138 19.321 15.842 12.495  9.282  5.640  3.877  0.000  3.866  5.469  7.905 10.771 13.417 16.949 19.484 22.530 25.038 26.088 26.033 25.756 24.455 22.524 22.452 22.117 19.095 18.098 14.603 13.511 10.984 11.174 10.959  8.998  8.600 10.219 11.262 14.851 14.790 13.663 16.772 18.726 18.456 14.631 15.039 18.036 16.603 13.630 15.824 19.453 20.090 19.480 21.697 24.399 24.749 25.583 28.114 29.759 29.981 31.897 29.739 29.803 26.541 25.735 22.993 23.509 22.305 22.890 23.136 25.616 27.911 26.478 22.716 22.459 23.373 26.030 24.121 21.383 24.124 26.857 25.731 28.381 30.328 30.076 33.291 36.449 35.781 33.851 32.021 33.055 31.310 29.490 27.924 27.585 24.172 24.638 25.511 23.668 23.188 26.990 28.393 25.674 26.505 30.231 29.954 27.824 30.004 33.001 31.218 30.018 33.486 35.430 37.132 35.688 38.820 39.404 40.991 38.894 39.398 37.150 38.030 36.496 37.069 36.249 36.997 36.713 37.290 38.804 40.905 40.775 42.456 41.273 41.752 41.706 40.220 42.174 45.427 47.321 48.748 47.251 49.125 47.895 49.973 48.654 46.882 45.846 46.877 44.926 46.177 45.086 44.871 47.503 45.555 42.511 42.094 38.757 39.599 41.185 43.459 43.736 47.247 47.782 44.243 43.776 41.115 41.727 41.672 40.002 40.545 39.172 36.306 38.768 40.647 37.659 36.921 40.455 39.739 36.694 38.995 41.562 38.910 37.861 41.589 42.046 39.056 40.629 43.925 42.418 40.639 44.023 45.914 43.649 42.189 38.471 37.772 34.522 32.973 34.777 34.860 32.559 32.221 32.005 31.687 32.260 32.747 34.533 34.810 37.791 38.004 40.471 40.310 41.699 43.108 45.984 47.377 45.164 45.770 45.489 42.718 40.975 37.493 36.085 32.609 31.510 28.593 28.801 26.836 27.431 27.280 28.420 30.414 28.869 27.838 29.787 32.969 34.832 34.453 32.143 33.445 35.290 37.948 40.186 40.201 40.016 40.851 40.694 43.411 42.480 40.201 42.170 41.835 39.598 36.740 37.783 35.317 32.201 33.661 34.543 31.007 29.869 32.777 31.887 28.209 29.638 32.284 29.821 27.621 30.923 32.094 35.472 37.956 38.808 36.130 37.517 36.669 40.146 40.138 38.530 38.701 34.911 34.280 37.186 35.779 32.276 33.684 32.451 28.894 28.848 29.243 31.243 30.861 28.868 25.115 23.368 20.138 19.616 17.853 17.991 18.770 18.778 20.290 18.838 22.412 24.284 27.021 25.140 23.782 25.691 24.987 21.210 21.274 23.570 21.320 18.269 20.818 22.345 19.125 18.322 21.941 21.936 19.238 22.032 24.383 25.379 26.476 28.706 29.001 31.829 33.374 35.499 37.778 39.751
 31.960 30.864 29.693 29.036 27.821 26.162 26.108 24.951 26.109 26.544 25.762 25.809 24.588 23.852 23.582 22.744 21.707 19.746 19.524 16.540 14.870 12.995 12.968 14.747 15.662 18.984 20.729 23.421 26.672 30.071 31.053 27.999 28.807 32.435 31.448 29.434 26.492 23.560 19.866 18.348 14.929 11.776  8.977  5.659  5.616  3.866  0.000  3.889  5.384  8.893 11.246 15.007 17.604 20.319 22.914 24.201 24.289 23.857 22.340 20.312 19.918 19.462 16.456 15.186 11.555 10.507  8.041  9.242  9.999  9.109  8.852 11.491 12.592 16.301 17.047 16.064 19.358 21.016 21.117 17.334 17.022 20.083 19.001 15.628 17.093 20.873 21.931 20.894 22.680 25.765 26.124 26.420 29.017 30.987 30.901 32.543 30.060 29.990 26.733 25.780 23.149 23.355 22.216 22.267 22.401 24.938 27.651 26.655 22.844 23.084 23.767 26.808 25.328 22.572 25.197 28.241 27.388 30.255 32.540 32.545 35.744 39.041 38.440 36.738 34.911 35.832 33.821 32.115 30.808 30.299 26.907 26.959 27.675 25.461 24.784 28.477 30.298 27.805 28.316 32.097 32.209 30.064 31.927 35.139 33.636 32.216 35.526 37.747 39.501 37.812 40.812 41.173 42.685 40.489 40.879 38.561 39.195 37.572 37.849 36.953 37.345 36.877 37.066 38.455 40.250 40.015 41.986 41.076 41.892 42.143 40.938 43.088 46.194 48.241 49.466 47.875 49.522 48.054 50.063 48.777 46.777 45.730 46.520 44.435 45.540 44.310 44.283 46.838 44.987 41.781 41.078 37.804 38.957 40.652 43.178 43.591 47.198 48.014 44.594 44.373 41.917 42.854 43.005 41.626 42.431 41.276 38.461 40.974 42.599 39.432 38.829 42.256 41.240 38.190 40.601 42.926 40.042 39.093 42.794 42.944 39.837 41.522 44.666 42.871 41.079 44.524 46.186 43.670 42.043 38.310 37.785 34.736 32.822 34.370 34.685 32.402 32.451 32.266 32.352 32.938 33.728 35.435 35.954 38.897 39.286 41.759 41.594 43.157 44.423 47.258 48.489 46.233 46.816 46.426 43.588 41.870 38.301 36.805 33.305 32.124 29.263 29.215 27.377 27.591 27.461 28.134 29.967 28.250 26.737 28.602 31.693 33.232 32.660 30.102 31.161 32.908 35.510 37.821 37.919 37.820 38.804 38.803 41.618 40.790 38.656 40.813 40.701 38.675 35.581 36.477 34.220 31.006 32.066 32.951 29.551 28.043 30.744 30.031 26.247 27.276 29.943 27.610 25.081 28.177 29.543 32.952 35.635 36.608 34.132 35.688 35.186 38.767 38.653 37.355 37.878 34.163 33.211 36.233 35.202 31.584 32.666 31.609 28.147 27.622 27.798 30.124 30.109 28.433 24.761 22.870 19.777 19.051 17.692 17.335 18.560 18.356 20.109 18.679 22.052 23.403 26.189 24.124 22.288 23.845 23.448 19.764 19.190 21.498 19.663 16.246 18.313 20.203 17.222 15.788 19.373 19.883 17.139 19.591 22.346 23.569 25.155 27.543 28.251 31.317 33.210 35.459 37.784 39.746
 30.571 29.337 28.113 27.386 26.003 24.461 24.567 23.519 24.765 25.306 24.473 24.358 22.902 21.944 21.480 20.464 19.220 16.953 16.239 13.107 11.160  9.139  9.314 11.474 12.975 16.487 18.783 21.570 24.523 28.104 29.004 26.183 27.340 30.912 29.974 28.354 25.272 22.720 18.953 17.409 13.703 11.179  7.861  5.730  4.620  5.469  3.889  0.000  3.838  7.150 10.451 13.998 17.151 19.693 22.559 23.992 24.330 24.232 22.952 21.040 20.575 19.734 16.401 14.503 10.787  8.723  5.797  5.848  6.700  5.552  5.468  8.763 10.668 14.443 15.602 14.119 17.246 18.389 18.762 15.134 14.134 17.205 16.613 13.064 13.943 17.749 19.261 18.330 19.687 22.861 23.579 23.681 26.023 28.258 28.331 29.688 27.044 26.681 23.299 22.120 19.397 19.505 18.407 18.545 18.932 21.700 24.404 23.597 19.741 19.836 20.206 23.314 22.098 19.206 21.665 24.863 24.276 27.346 29.844 30.198 33.488 36.838 36.128 34.704 32.755 33.455 31.170 29.569 28.575 27.948 24.694 24.411 24.827 22.323 21.486 25.089 27.152 24.862 25.205 28.978 29.390 27.371 29.062 32.405 31.206 29.807 33.007 35.392 37.375 35.650 38.628 38.748 40.058 37.665 37.826 35.356 35.789 34.042 34.176 33.223 33.535 33.061 33.240 34.691 36.534 36.247 38.168 37.228 38.065 38.346 37.213 39.408 42.471 44.577 45.760 44.185 45.789 44.289 46.261 44.953 42.935 41.879 42.682 40.632 41.802 40.663 40.696 43.343 41.592 38.389 37.687 34.337 35.381 36.962 39.449 39.793 43.392 44.217 40.817 40.676 38.296 39.328 39.629 38.377 39.377 38.314 35.498 38.002 39.441 36.168 35.638 38.986 37.802 34.769 37.264 39.451 36.477 35.636 39.339 39.350 36.262 38.076 41.140 39.261 37.583 41.091 42.649 40.112 38.594 34.896 34.228 31.237 29.354 30.779 30.970 28.606 28.651 28.448 28.627 29.280 30.238 32.045 32.788 35.834 36.473 39.117 39.173 40.908 42.306 45.198 46.346 43.950 44.375 43.880 41.006 39.094 35.466 33.734 30.147 28.737 25.772 25.531 23.645 23.764 23.677 24.358 26.308 24.772 23.346 25.463 28.454 30.119 29.500 27.084 28.323 30.180 32.825 35.012 34.976 34.840 35.784 35.615 38.400 37.607 35.353 37.366 37.106 35.086 32.039 32.888 30.520 27.371 28.591 29.411 25.938 24.625 27.442 26.634 22.907 24.225 26.925 24.582 22.311 25.617 26.932 30.227 32.809 33.569 30.907 32.297 31.643 35.168 35.065 33.650 34.086 30.353 29.487 32.517 31.427 27.845 29.059 28.106 24.560 24.096 24.527 26.857 26.938 25.069 21.461 19.322 16.095 15.215 13.858 13.639 15.126 15.386 17.614 16.825 20.338 21.919 24.297 21.866 20.354 21.668 20.780 17.173 16.881 18.777 16.534 13.320 15.631 17.053 13.829 12.891 16.510 16.606 14.035 16.905 19.363 20.759 22.158 24.746 25.441 28.528 30.419 32.507 34.946 36.965
 33.341 32.151 31.004 30.317 28.871 27.334 27.361 26.168 27.354 27.899 27.003 26.792 25.197 24.133 23.498 22.341 21.045 18.323 17.479 14.744 12.072 10.174  9.238 11.430 12.085 15.767 17.875 20.131 23.199 26.708 27.210 24.150 25.487 28.926 27.608 25.981 22.720 20.025 16.322 14.293 10.769  8.492  6.061  5.221  6.590  7.905  5.384  3.838  0.000  3.851  6.752 10.390 13.516 15.969 18.857 20.387 20.824 20.713 19.410 17.522 16.998 16.010 12.614 10.762  7.119  5.747  4.428  6.458  9.036  8.169  6.691  9.688 10.601 14.093 15.988 15.244 18.685 19.984 20.987 17.545 16.272 19.624 19.573 16.124 16.608 20.355 22.291 21.536 22.496 25.724 26.740 26.621 28.736 31.229 31.357 32.415 29.540 28.817 25.323 23.687 20.782 20.195 18.633 18.000 17.708 20.099 23.065 22.416 18.655 19.482 20.135 23.511 22.446 19.975 22.646 25.839 25.117 28.099 30.837 31.167 34.241 37.743 37.354 36.087 34.424 35.316 32.949 31.712 30.683 29.636 26.264 25.557 26.239 23.712 23.217 26.738 28.941 27.025 27.496 31.180 31.816 30.093 31.768 35.159 34.164 32.919 36.065 38.489 40.640 38.959 41.930 41.911 43.064 40.501 40.403 37.730 37.845 35.813 35.578 34.283 34.227 33.338 33.174 34.236 35.781 35.718 37.920 37.348 38.341 38.972 37.905 40.378 43.267 45.327 46.235 44.445 45.862 44.234 46.285 45.132 43.045 42.234 43.020 41.084 42.362 41.346 41.718 44.447 42.952 39.631 38.634 35.262 36.423 37.832 40.407 40.598 44.191 45.134 41.860 42.028 39.883 41.062 41.674 40.532 41.760 40.653 37.710 40.012 41.357 37.984 37.270 40.455 39.176 35.986 38.313 40.381 37.271 36.227 39.812 39.701 36.408 38.047 41.052 39.033 37.112 40.537 42.047 39.345 37.511 33.770 33.497 30.608 28.373 29.842 30.497 28.470 28.993 29.200 29.811 30.823 32.182 34.194 35.272 38.424 39.327 42.097 42.301 44.150 45.580 48.470 49.536 47.073 47.400 46.818 43.919 41.890 38.213 36.255 32.600 30.888 27.786 27.065 24.945 24.490 23.956 24.096 25.551 23.546 21.780 23.463 26.571 28.025 27.546 24.978 26.110 27.919 30.566 32.856 32.997 32.826 33.689 33.772 36.564 35.641 33.580 35.862 35.960 33.919 30.754 31.806 29.812 26.417 27.322 28.527 25.305 23.520 26.371 26.089 22.317 23.170 26.189 24.305 21.697 24.756 26.581 29.704 32.586 33.182 30.581 31.813 31.540 35.020 34.529 33.245 34.036 30.376 29.511 32.799 32.029 28.502 29.671 29.180 25.634 24.694 25.295 28.014 28.584 26.781 23.386 20.837 17.554 15.934 14.399 13.141 14.346 13.786 15.736 14.621 17.823 18.929 21.479 19.152 17.222 18.567 18.157 14.527 13.850 16.189 14.501 11.045 13.293 15.401 12.764 11.541 15.331 16.172 14.168 16.883 19.698 21.682 23.493 26.387 27.433 30.680 32.774 34.785 37.316 39.335
 35.355 34.205 33.170 32.582 31.146 29.773 29.913 28.784 29.955 30.590 29.683 29.406 27.691 26.532 25.759 24.471 23.043 19.952 18.562 15.984 12.669 10.492  8.260  9.902  9.651 13.294 15.292 17.086 20.110 23.569 23.788 20.658 22.204 25.515 24.016 22.543 19.158 16.596 12.946 10.726  7.189  5.798  4.520  6.268  8.475 10.771  8.893  7.150  3.851  0.000  3.839  6.962 10.376 12.888 15.870 17.406 18.012 18.220 17.221 15.574 15.209 13.926 10.359  8.629  5.787  5.366  6.353  8.199 11.267  9.953  7.310  9.360  9.363 12.243 14.868 14.704 18.217 19.535 21.211 18.127 16.572 20.130 20.742 17.569 17.715 21.264 23.625 23.326 23.898 26.983 28.470 28.323 30.027 32.725 33.155 33.914 30.921 29.755 26.106 23.957 20.764 19.516 17.366 16.187 15.182 17.098 20.086 19.429 15.817 17.212 18.229 21.699 20.700 18.737 21.622 24.664 23.759 26.585 29.519 29.862 32.707 36.325 36.229 35.183 33.804 34.857 32.415 31.606 30.575 29.074 25.667 24.497 25.418 22.951 22.903 26.303 28.534 27.053 27.757 31.273 32.097 30.793 32.524 35.891 35.129 34.189 37.287 39.672 42.080 40.566 43.578 43.415 44.339 41.558 41.126 38.202 37.999 35.638 35.083 33.404 33.096 31.821 31.495 32.186 33.593 33.864 36.176 35.853 36.815 37.689 36.557 39.256 41.999 43.931 44.611 42.634 43.946 42.306 44.477 43.482 41.460 40.953 41.887 40.204 41.736 41.010 41.680 44.587 43.376 40.044 38.904 35.451 36.476 37.549 40.027 39.911 43.414 44.317 41.136 41.550 39.599 40.792 41.712 40.593 42.023 40.792 37.686 39.709 40.992 37.566 36.596 39.595 38.302 34.951 37.039 39.035 35.866 34.571 38.019 37.882 34.429 35.839 38.822 36.780 34.623 37.933 39.482 36.734 34.675 30.906 30.944 28.080 25.670 27.317 28.336 26.694 27.541 28.226 29.137 30.594 32.306 34.637 36.052 39.380 40.590 43.567 44.037 45.987 47.590 50.521 51.549 48.979 49.137 48.473 45.575 43.318 39.625 37.367 33.628 31.531 28.212 27.010 24.529 23.587 22.503 22.293 23.271 20.879 19.104 20.383 23.667 25.169 25.021 22.560 23.847 25.712 28.406 30.685 30.914 30.608 31.223 31.419 34.115 32.965 30.984 33.384 33.692 31.473 28.375 29.775 28.052 24.476 25.370 27.023 24.012 22.053 25.134 25.321 21.676 22.409 25.756 24.347 21.785 24.740 26.943 29.741 32.738 32.948 30.209 31.030 30.886 34.178 33.301 31.899 32.821 29.212 28.635 32.126 31.451 28.121 29.521 29.496 25.886 24.776 25.841 28.738 29.643 27.636 24.489 21.506 18.067 15.702 13.682 11.555 12.074 10.732 12.345 11.133 14.147 15.140 17.661 15.396 13.468 15.063 14.776 11.054 10.658 13.399 11.914  8.752 11.498 13.845 11.788 11.191 14.970 16.024 14.899 17.771 20.438 22.925 24.730 27.897 29.036 32.291 34.380 36.149 38.795 40.836
 38.536 37.443 36.444 35.887 34.454 33.043 33.105 31.872 32.976 33.573 32.631 32.329 30.593 29.458 28.651 27.359 25.995 22.789 21.542 19.301 15.894 14.020 11.527 12.792 11.637 14.874 16.260 17.305 20.434 23.599 23.406 19.989 21.539 24.631 22.693 21.065 17.598 14.739 11.385  8.465  5.857  5.188  6.454  8.506 11.582 13.417 11.246 10.451  6.752  3.839  0.000  3.849  6.879  9.457 12.366 13.982 14.641 14.734 13.657 12.070 11.692 10.278  6.687  5.741  4.242  6.362  8.837 11.468 14.821 13.752 11.051 12.638 11.766 14.005 16.858 17.410 21.023 22.574 24.498 21.515 20.069 23.699 24.416 21.327 21.473 24.971 27.397 27.130 27.630 30.722 32.257 32.031 33.689 36.460 36.862 37.524 34.441 33.152 29.510 27.189 23.993 22.377 19.993 18.251 16.587 17.845 20.929 20.368 17.104 19.151 20.480 23.977 23.033 21.522 24.508 27.403 26.322 28.926 31.908 32.097 34.679 38.349 38.562 37.557 36.463 37.728 35.347 34.772 33.621 31.880 28.398 27.062 28.264 25.941 26.170 29.483 31.694 30.411 31.241 34.671 35.540 34.392 36.156 39.501 38.778 37.926 41.019 43.380 45.825 44.348 47.361 47.180 48.063 45.233 44.699 41.695 41.336 38.831 38.061 36.165 35.602 34.015 33.412 33.721 34.811 35.310 37.848 37.859 38.928 40.069 38.978 41.850 44.438 46.288 46.745 44.599 45.749 44.031 46.265 45.425 43.377 43.091 43.998 42.420 44.002 43.354 44.268 47.182 46.146 42.746 41.389 37.983 39.125 40.093 42.629 42.415 45.880 46.866 43.808 44.433 42.652 43.914 45.008 43.935 45.457 44.169 40.990 42.855 44.121 40.685 39.560 42.432 41.138 37.698 39.594 41.522 38.317 36.833 40.129 39.944 36.362 37.541 40.459 38.358 35.969 39.120 40.648 37.798 35.428 31.677 32.155 29.428 26.748 28.449 29.922 28.654 29.875 30.873 32.055 33.722 35.636 38.052 39.612 42.965 44.270 47.275 47.772 49.749 51.332 54.248 55.244 52.670 52.812 52.116 49.210 46.938 43.235 40.908 37.167 34.962 31.622 30.189 27.618 26.332 24.931 24.286 24.739 21.921 19.868 20.484 23.822 25.005 25.060 22.473 23.532 25.237 27.851 30.248 30.715 30.387 30.909 31.433 34.089 32.800 31.107 33.788 34.500 32.293 29.143 30.736 29.448 25.729 26.237 28.237 25.576 23.192 26.151 26.843 23.269 23.456 26.965 25.993 23.151 25.710 28.309 30.932 34.161 34.301 31.733 32.457 32.696 35.907 34.702 33.483 34.722 31.254 30.663 34.290 33.902 30.665 31.952 32.233 28.717 27.267 28.335 31.457 32.656 30.787 27.787 24.694 21.362 18.736 16.756 14.079 14.181 11.959 12.753 10.879 13.104 13.230 16.143 14.338 11.726 13.511 14.189 10.707  9.694 13.099 12.666  9.675 11.837 14.883 13.715 12.775 16.277 18.020 17.296 19.749 22.665 25.421 27.533 30.787 32.155 35.490 37.710 39.479 42.139 44.154
 41.089 40.011 39.070 38.569 37.137 35.829 35.955 34.758 35.828 36.483 35.522 35.155 33.328 32.137 31.228 29.853 28.437 25.027 23.483 21.496 17.850 16.052 13.078 13.819 11.942 14.631 15.671 15.880 18.775 21.690 21.000 17.523 19.351 22.110 19.801 18.407 14.798 12.149  9.283  5.717  4.636  6.347  8.886 11.721 14.777 16.949 15.007 13.998 10.390  6.962  3.849  0.000  3.858  6.228  9.268 10.978 12.012 12.561 11.950 10.900 10.660  8.844  5.584  5.468  6.432  8.857 11.963 14.312 17.771 16.627 13.664 14.634 13.233 14.572 17.844 18.861 22.320 23.792 26.178 23.554 21.926 25.553 26.724 23.856 23.727 27.000 29.699 29.699 29.887 32.864 34.710 34.410 35.756 38.679 39.264 39.665 36.493 34.871 31.185 28.513 25.224 23.097 20.355 18.094 15.733 16.224 19.251 18.827 16.032 18.703 20.282 23.727 22.965 22.021 25.023 27.704 26.529 28.911 32.024 32.240 34.530 38.250 38.752 37.987 37.174 38.550 36.123 35.933 34.826 32.727 29.310 27.580 28.940 26.713 27.277 30.371 32.595 31.723 32.680 35.913 36.961 36.155 37.901 41.209 40.704 40.066 43.076 45.418 48.046 46.679 49.689 49.375 50.064 47.072 46.261 43.078 42.428 39.672 38.594 36.380 35.534 33.577 32.747 32.628 33.467 34.290 36.958 37.282 38.367 39.780 38.698 41.766 44.148 45.872 46.065 43.743 44.728 42.976 45.288 44.628 42.630 42.647 43.636 42.299 44.068 43.669 44.874 47.897 47.139 43.743 42.229 38.819 39.881 40.553 43.008 42.542 45.890 46.876 43.968 44.850 43.298 44.603 45.979 44.978 46.684 45.335 42.068 43.674 44.838 41.383 40.069 42.713 41.386 37.860 39.512 41.301 38.064 36.379 39.467 39.209 35.514 36.444 39.257 37.116 34.512 37.481 38.981 36.075 33.445 29.743 30.627 28.054 25.173 26.961 28.860 28.051 29.637 31.060 32.546 34.558 36.772 39.396 41.235 44.684 46.242 49.387 50.087 52.153 53.845 56.779 57.719 55.067 55.074 54.302 51.401 48.969 45.272 42.723 38.959 36.476 33.039 31.219 28.447 26.725 24.880 23.814 23.681 20.491 18.382 18.337 21.732 22.791 23.216 20.767 21.850 23.501 26.070 28.446 29.054 28.605 28.867 29.589 32.105 30.594 29.095 31.926 32.939 30.640 27.584 29.488 28.600 24.793 25.137 27.561 25.264 22.693 25.700 26.894 23.566 23.508 27.203 26.744 23.978 26.281 29.191 31.450 34.757 34.563 31.975 32.326 32.770 35.749 34.161 32.930 34.355 31.046 30.677 34.426 34.212 31.214 32.606 33.314 29.852 28.219 29.600 32.844 34.344 32.401 29.669 26.324 23.032 19.970 17.845 14.630 14.118 11.168 11.214  9.262 10.517  9.891 12.819 11.308  8.355 10.442 11.742  8.651  7.722 11.513 11.824  9.693 11.687 14.808 14.499 14.034 17.122 19.058 19.071 21.435 24.174 27.261 29.385 32.795 34.270 37.592 39.826 41.405 44.131 46.143
 44.178 43.173 42.281 41.838 40.459 39.163 39.269 38.051 39.092 39.735 38.773 38.442 36.654 35.541 34.656 33.333 31.984 28.582 27.129 25.208 21.573 19.757 16.697 17.086 14.737 16.869 17.180 16.739 19.648 22.074 21.117 17.464 19.017 21.472 18.837 17.174 13.760 10.851  8.841  5.266  6.527  8.230 11.544 14.196 17.599 19.484 17.604 17.151 13.516 10.376  6.879  3.858  0.000  3.854  6.192  7.759  8.853  9.489  9.052  8.425  8.508  6.865  4.895  6.939  9.065 12.134 15.318 17.913 21.364 20.152 17.080 17.750 15.823 16.689 19.825 21.387 24.873 26.621 29.099 26.535 25.151 28.841 29.993 27.234 27.280 30.537 33.181 33.274 33.542 36.464 38.323 38.095 39.431 42.328 42.950 43.370 40.205 38.554 34.863 32.131 28.812 26.562 23.679 21.266 18.563 18.451 21.241 20.710 18.362 21.292 23.188 26.476 25.600 25.019 28.133 30.590 29.174 31.265 34.282 34.253 36.265 39.966 40.759 39.960 39.434 41.047 38.773 38.758 37.465 35.204 31.726 29.987 31.646 29.664 30.500 33.570 35.647 34.862 36.010 39.168 40.134 39.452 41.317 44.552 43.992 43.478 46.536 48.784 51.420 50.143 53.193 52.935 53.626 50.624 49.774 46.550 45.853 43.011 41.853 39.493 38.554 36.403 35.473 35.056 35.699 36.765 39.513 40.042 41.101 42.645 41.506 44.652 46.935 48.520 48.573 46.135 47.042 45.314 47.702 47.179 45.245 45.468 46.508 45.308 47.152 46.852 48.196 51.236 50.584 47.179 45.573 42.193 43.272 43.842 46.270 45.688 48.965 49.933 47.101 48.081 46.607 47.870 49.324 48.270 49.970 48.505 45.159 46.610 47.843 44.442 42.947 45.507 44.286 40.690 42.120 43.928 40.753 38.861 41.797 41.612 37.859 38.510 41.298 39.230 36.418 39.168 40.730 37.850 34.993 31.371 32.620 30.136 27.196 29.111 31.314 30.838 32.585 34.237 35.803 37.964 40.238 42.944 44.820 48.301 49.875 53.038 53.746 55.781 57.488 60.428 61.390 58.750 58.767 58.002 55.102 52.658 48.965 46.396 42.628 40.098 36.629 34.727 31.863 30.021 27.953 26.727 26.220 22.797 20.719 20.058 23.415 24.240 24.948 22.567 23.451 24.895 27.305 29.732 30.554 30.070 30.166 31.154 33.533 31.864 30.649 33.643 34.960 32.626 29.671 31.775 31.220 27.397 27.530 30.195 28.180 25.439 28.325 29.837 26.633 26.265 29.990 29.806 26.933 28.945 32.050 34.167 37.581 37.332 34.871 35.116 35.774 38.640 36.826 35.676 37.249 34.061 33.768 37.560 37.467 34.573 35.951 36.811 33.398 31.657 33.046 36.361 37.962 36.055 33.367 30.002 26.728 23.606 21.415 18.116 17.255 13.957 13.156 10.656 10.819  9.198 12.516 12.019  8.818 11.194 13.403 10.983 10.003 13.804 14.782 13.053 14.596 17.858 17.970 17.385 20.238 22.433 22.569 24.715 27.551 30.705 32.943 36.359 37.908 41.250 43.509 45.086 47.807 49.804
 46.065 45.001 44.062 43.559 42.096 40.778 40.822 39.534 40.494 41.114 40.082 39.625 37.731 36.546 35.547 34.163 32.847 29.339 27.961 26.488 22.869 21.550 18.662 19.357 17.206 19.292 19.788 18.951 21.428 23.692 22.197 18.740 20.688 22.667 19.635 18.459 15.037 12.696 11.454  7.939  9.612 11.740 14.786 17.414 20.673 22.530 20.319 19.693 15.969 12.888  9.457  6.228  3.854  0.000  3.855  6.486  8.490  9.195  8.985  8.988  8.606  6.312  5.502  7.130 10.327 13.359 16.942 19.607 23.256 22.483 19.670 20.583 18.941 19.713 23.038 24.458 27.816 29.273 31.881 29.423 27.729 31.302 32.645 29.803 29.487 32.654 35.496 35.452 35.417 38.433 40.355 39.835 41.071 44.146 44.659 44.826 41.506 39.686 36.081 33.220 30.070 27.551 24.765 21.925 19.081 18.698 21.643 21.671 19.669 22.903 24.506 27.863 27.422 26.959 29.817 32.339 31.179 33.323 36.508 36.705 38.638 42.353 43.184 42.613 42.097 43.587 41.152 41.253 40.173 37.829 34.477 32.490 33.967 31.813 32.537 35.388 37.685 37.129 38.073 41.158 42.389 41.768 43.412 46.727 46.392 45.800 48.715 51.106 53.805 52.420 55.372 54.940 55.519 52.434 51.438 48.159 47.230 44.306 42.879 40.427 39.159 36.808 35.513 34.844 35.096 36.171 39.145 40.005 41.313 43.145 42.256 45.539 47.605 49.249 49.062 46.542 47.190 45.281 47.595 47.170 45.105 45.423 46.285 45.102 46.880 46.592 48.172 51.157 50.704 47.251 45.412 42.142 43.371 43.877 46.402 45.831 49.075 50.235 47.591 48.818 47.588 49.070 50.724 49.903 51.803 50.488 47.207 48.623 49.633 46.155 44.750 47.135 45.704 42.166 43.599 45.143 41.854 40.049 42.838 42.383 38.609 39.280 41.828 39.549 36.755 39.429 40.724 37.671 34.660 31.173 32.672 30.532 27.328 28.929 31.405 31.129 33.242 34.995 36.894 39.108 41.614 44.280 46.362 49.801 51.546 54.730 55.504 57.659 59.314 62.221 63.060 60.379 60.334 59.471 56.558 54.091 50.392 47.724 43.997 41.371 37.986 35.854 33.107 30.942 28.843 27.162 26.317 22.799 20.352 19.297 22.351 22.693 23.374 20.910 21.493 22.726 24.979 27.412 28.384 27.928 28.028 29.264 31.604 29.964 29.039 32.211 33.844 31.740 28.705 30.744 30.590 26.798 26.465 29.256 27.633 24.595 27.194 29.090 26.084 25.249 28.963 29.205 26.261 27.859 31.208 33.046 36.561 36.209 33.955 34.115 35.133 37.886 35.842 34.973 36.870 33.909 33.477 37.298 37.562 34.777 35.930 37.086 33.869 31.788 33.145 36.621 38.547 36.847 34.409 30.978 27.952 24.711 22.880 19.350 18.716 15.477 14.826 12.970 12.406  9.881 12.515 12.002  8.370  9.738 12.709 11.229  9.484 12.911 14.810 13.468 14.141 17.504 18.363 17.637 19.939 22.510 23.076 24.813 27.642 30.997 33.439 36.917 38.711 42.095 44.506 46.042 48.771 50.734
 48.890 47.880 46.992 46.549 45.118 43.804 43.859 42.558 43.517 44.115 43.078 42.642 40.762 39.593 38.610 37.231 35.939 32.440 31.093 29.645 26.033 24.668 21.707 22.170 19.770 21.501 21.561 20.317 22.690 24.540 22.847 19.408 21.121 22.748 19.522 18.259 15.191 12.965 12.566  9.621 12.025 14.073 17.368 19.918 23.314 25.038 22.914 22.559 18.857 15.870 12.366  9.268  6.192  3.855  0.000  3.847  6.545  7.450  7.684  8.457  8.574  6.824  7.701 10.052 13.291 16.470 20.000 22.737 26.356 25.504 22.605 23.320 21.397 21.876 25.087 26.817 30.157 31.766 34.441 32.046 30.499 34.101 35.450 32.696 32.481 35.624 38.439 38.476 38.481 41.448 43.394 42.927 44.137 47.196 47.749 47.919 44.608 42.757 39.152 36.247 33.075 30.481 27.608 24.714 21.694 20.925 23.621 23.575 21.916 25.260 27.055 30.270 29.761 29.550 32.466 34.816 33.502 35.431 38.541 38.580 40.294 43.974 45.016 44.443 44.137 45.785 43.459 43.694 42.497 40.038 36.668 34.667 36.333 34.352 35.263 38.082 40.272 39.794 40.869 43.889 45.070 44.549 46.270 49.526 49.167 48.672 51.611 53.935 56.651 55.335 58.311 57.910 58.483 55.383 54.346 51.032 50.058 47.070 45.581 43.020 41.689 39.204 37.848 36.954 37.057 38.318 41.326 42.336 43.612 45.535 44.602 47.931 49.919 51.454 51.152 48.550 49.124 47.240 49.610 49.295 47.295 47.775 48.679 47.616 49.455 49.257 50.941 53.937 53.575 50.129 48.231 44.991 46.213 46.626 49.112 48.444 51.618 52.754 50.179 51.472 50.314 51.760 53.481 52.627 54.530 53.131 49.798 51.088 52.135 48.704 47.169 49.475 48.123 44.548 45.808 47.351 44.121 42.172 44.826 44.422 40.627 41.081 43.586 41.377 38.446 40.926 42.254 39.244 36.081 32.700 34.467 32.423 29.218 30.892 33.567 33.543 35.752 37.668 39.616 41.939 44.488 47.217 49.332 52.795 54.564 57.768 58.565 60.704 62.377 65.281 66.130 63.460 63.406 62.532 59.636 57.153 53.464 50.772 47.044 44.378 40.971 38.779 35.966 33.725 31.476 29.708 28.609 24.986 22.636 21.171 24.108 24.301 25.212 22.902 23.337 24.367 26.436 28.827 29.958 29.464 29.414 30.824 32.988 31.242 30.579 33.818 35.665 33.552 30.647 32.822 32.919 29.165 28.706 31.644 30.243 27.153 29.643 31.741 28.869 27.864 31.547 31.985 29.028 30.416 33.856 35.558 39.107 38.695 36.539 36.596 37.748 40.384 38.179 37.363 39.344 36.494 36.143 39.968 40.308 37.627 38.782 40.046 36.873 34.746 36.126 39.624 41.609 39.920 37.525 34.080 31.064 27.789 25.894 22.343 21.481 18.094 16.986 14.934 13.748 10.749 13.276 13.571 10.239 11.599 14.899 13.891 12.388 15.565 17.688 16.610 17.135 20.430 21.474 20.750 22.898 25.546 26.189 27.811 30.647 34.021 36.507 39.986 41.816 45.196 47.612 49.115 51.838 53.779
 50.362 49.408 48.571 48.186 46.806 45.515 45.608 44.333 45.319 45.937 44.928 44.530 42.691 41.540 40.632 39.250 37.931 34.453 33.025 31.449 27.819 26.254 23.164 23.308 20.663 22.061 21.727 20.250 22.600 24.150 22.473 19.039 20.454 21.926 18.713 17.275 14.523 12.339 12.482 10.160 12.962 14.938 18.382 20.933 24.375 26.088 24.201 23.992 20.387 17.406 13.982 10.978  7.759  6.486  3.847  0.000  3.851  5.815  7.183  8.816  9.780  8.683  9.750 12.353 15.319 18.484 21.857 24.520 28.029 26.953 23.907 24.331 22.129 22.322 25.388 27.389 30.684 32.455 35.170 32.858 31.498 35.123 36.471 33.860 33.798 36.901 39.655 39.846 39.940 42.802 44.792 44.467 45.638 48.631 49.294 49.523 46.277 44.421 40.783 37.856 34.603 32.007 29.017 26.217 23.091 22.084 24.499 24.211 22.753 26.079 28.113 31.163 30.481 30.474 33.493 35.654 34.143 35.862 38.852 38.709 40.253 43.887 45.092 44.477 44.350 46.152 43.961 44.304 42.970 40.424 37.036 35.069 36.932 35.156 36.273 39.100 41.124 40.677 41.929 44.887 45.958 45.537 47.385 50.554 50.131 49.770 52.759 54.971 57.703 56.503 59.527 59.189 59.758 56.661 55.608 52.272 51.320 48.292 46.830 44.196 42.923 40.389 39.123 38.133 38.276 39.700 42.634 43.638 44.778 46.669 45.605 48.919 50.903 52.308 51.998 49.371 49.987 48.211 50.648 50.385 48.506 49.095 50.121 49.174 51.111 51.014 52.702 55.745 55.400 51.993 50.145 46.877 48.002 48.330 50.722 49.944 53.059 54.090 51.506 52.775 51.601 52.932 54.655 53.697 55.548 54.028 50.634 51.806 52.945 49.584 47.905 50.182 48.966 45.345 46.447 48.067 44.931 42.832 45.412 45.143 41.343 41.604 44.153 42.085 39.039 41.381 42.836 39.940 36.729 33.393 35.272 33.185 30.094 31.946 34.673 34.798 36.957 38.992 40.871 43.288 45.808 48.622 50.714 54.219 55.973 59.201 60.023 62.112 63.843 66.759 67.659 65.003 64.936 64.095 61.213 58.701 55.031 52.329 48.588 45.895 42.433 40.242 37.322 35.110 32.728 31.043 29.843 26.179 24.072 22.431 25.381 25.681 26.807 24.701 25.236 26.259 28.259 30.590 31.725 31.177 30.947 32.361 34.423 32.569 31.932 35.136 37.009 34.776 32.028 34.363 34.500 30.766 30.419 33.446 32.075 29.082 31.636 33.754 30.936 30.019 33.708 34.154 31.265 32.683 36.101 37.774 41.290 40.816 38.614 38.568 39.659 42.220 39.962 39.040 40.945 38.105 37.911 41.727 41.979 39.374 40.650 41.919 38.708 36.690 38.157 41.596 43.516 41.729 39.308 35.853 32.759 29.469 27.390 23.890 22.741 19.237 17.726 15.445 13.946 10.923 13.498 14.390 11.520 13.242 16.420 15.470 14.435 17.561 19.520 18.601 19.346 22.512 23.470 22.900 25.113 27.639 28.264 29.990 32.772 36.115 38.516 41.975 43.715 47.065 49.412 50.875 53.602 55.517
 50.907 49.997 49.202 48.848 47.519 46.214 46.298 45.034 46.037 46.636 45.668 45.307 43.543 42.411 41.592 40.216 38.887 35.476 34.096 32.383 28.801 27.089 23.997 24.009 21.279 22.574 21.986 20.558 23.056 24.487 23.012 19.521 20.582 22.123 19.056 17.290 14.785 12.355 12.614 10.745 13.518 15.111 18.597 20.966 24.473 26.033 24.289 24.330 20.824 18.012 14.641 12.012  8.853  8.490  6.545  3.851  0.000  3.865  6.269  8.432 10.043  9.486 10.686 13.542 16.197 19.412 22.587 25.285 28.689 27.481 24.389 24.704 22.339 22.498 25.356 27.514 30.844 32.804 35.430 33.074 31.930 35.587 36.802 34.244 34.386 37.525 40.152 40.380 40.635 43.456 45.379 45.181 46.423 49.320 50.000 50.353 47.177 45.418 41.768 38.921 35.628 33.156 30.156 27.525 24.462 23.509 25.799 25.271 23.773 26.961 29.140 32.112 31.226 31.219 34.341 36.430 34.771 36.394 39.257 38.943 40.443 44.041 45.297 44.557 44.497 46.406 44.341 44.653 43.180 40.664 37.219 35.396 37.396 35.758 36.952 39.862 41.756 41.206 42.566 45.544 46.471 46.022 47.982 51.098 50.550 50.229 53.290 55.419 58.104 56.963 60.036 59.786 60.407 57.364 56.387 53.088 52.241 49.254 47.901 45.300 44.147 41.678 40.534 39.601 39.845 41.284 44.147 45.061 46.110 47.900 46.738 49.990 52.041 53.393 53.163 50.569 51.271 49.578 52.031 51.746 49.932 50.507 51.587 50.639 52.583 52.471 54.084 57.124 56.705 53.310 51.525 48.242 49.347 49.714 52.080 51.308 54.428 55.394 52.753 53.933 52.677 53.913 55.553 54.492 56.247 54.651 51.229 52.389 53.639 50.330 48.590 50.922 49.823 46.181 47.237 48.970 45.906 43.742 46.345 46.204 42.418 42.612 45.243 43.285 40.206 42.517 44.083 41.276 38.100 34.756 36.596 34.410 31.441 33.410 36.062 36.152 38.183 40.189 41.939 44.331 46.747 49.564 51.556 55.064 56.728 59.926 60.695 62.716 64.449 67.357 68.316 65.705 65.671 64.877 62.005 59.528 55.871 53.234 49.489 46.860 43.383 41.299 38.351 36.271 33.904 32.382 31.274 27.650 25.681 24.123 27.102 27.506 28.634 26.555 27.119 28.148 30.114 32.473 33.582 33.085 32.826 34.199 36.262 34.423 33.737 36.897 38.709 36.423 33.727 36.075 36.126 32.398 32.152 35.129 33.673 30.751 33.331 35.347 32.475 31.633 35.293 35.623 32.710 34.185 37.543 39.303 42.809 42.403 40.195 40.207 41.229 43.822 41.629 40.657 42.479 39.592 39.422 43.215 43.372 40.740 42.054 43.215 39.961 38.041 39.469 42.855 44.661 42.843 40.326 36.930 33.772 30.570 28.390 25.016 23.790 20.291 18.641 16.067 14.688 11.988 14.767 15.882 13.256 15.211 18.183 17.010 16.140 19.326 21.059 19.991 20.890 24.059 24.801 24.174 26.521 28.990 29.429 31.205 34.029 37.275 39.649 43.056 44.728 48.066 50.393 51.896 54.607 56.497
 51.219 50.320 49.495 49.118 47.783 46.385 46.400 45.066 46.036 46.564 45.592 45.243 43.525 42.424 41.651 40.306 39.024 35.690 34.539 32.828 29.340 27.698 24.772 25.012 22.436 23.971 23.454 22.284 24.961 26.479 25.154 21.605 22.527 24.188 21.203 19.251 16.824 14.153 14.098 12.074 14.437 15.520 18.915 20.918 24.529 25.756 23.857 24.232 20.713 18.220 14.734 12.561  9.489  9.195  7.450  5.815  3.865  0.000  3.866  6.511  8.380  8.424 10.178 13.347 15.961 19.381 22.487 25.429 28.849 27.778 24.818 25.372 23.099 23.561 26.279 28.373 31.826 33.887 36.335 33.794 32.752 36.441 37.437 34.758 35.025 38.291 40.804 40.865 41.260 44.176 45.928 45.718 47.139 49.990 50.529 50.992 47.816 46.203 42.579 39.866 36.626 34.298 31.420 28.847 25.941 25.242 27.688 27.169 25.462 28.551 30.656 33.724 32.784 32.568 35.714 37.922 36.284 37.998 40.824 40.457 42.048 45.637 46.823 45.953 45.819 47.728 45.695 45.855 44.330 41.943 38.430 36.769 38.755 37.070 38.137 41.156 43.071 42.344 43.651 46.735 47.593 46.981 48.949 52.100 51.442 51.004 54.108 56.261 58.849 57.635 60.703 60.518 61.255 58.285 57.439 54.213 53.475 50.580 49.318 46.826 45.728 43.356 42.214 41.397 41.652 42.960 45.865 46.732 47.849 49.595 48.469 51.688 53.806 55.230 55.060 52.493 53.221 51.498 53.918 53.579 51.702 52.163 53.155 52.076 53.909 53.653 55.193 58.163 57.646 54.207 52.415 49.159 50.383 50.905 53.370 52.733 55.928 56.953 54.269 55.388 54.063 55.328 56.870 55.800 57.488 55.921 52.523 53.803 55.100 51.775 50.107 52.541 51.436 47.804 48.963 50.747 47.662 45.561 48.250 48.112 44.333 44.619 47.284 45.296 42.269 44.651 46.202 43.361 40.216 36.836 38.594 36.373 33.382 35.287 37.864 37.798 39.779 41.639 43.334 45.593 47.923 50.641 52.532 55.991 57.544 60.666 61.319 63.302 64.945 67.833 68.797 66.229 66.275 65.524 62.641 60.260 56.587 54.056 50.318 47.812 44.384 42.431 39.575 37.604 35.390 33.928 32.980 29.405 27.299 25.910 28.875 29.189 30.095 27.842 28.244 29.252 31.238 33.675 34.825 34.376 34.293 35.721 37.871 36.112 35.444 38.634 40.435 38.243 35.431 37.638 37.624 33.878 33.546 36.397 34.866 31.859 34.343 36.273 33.284 32.338 35.939 36.161 33.089 34.507 37.845 39.734 43.295 43.081 40.983 41.200 42.282 44.997 42.901 42.041 43.908 40.975 40.633 44.419 44.610 41.851 43.034 44.067 40.822 38.854 40.083 43.498 45.260 43.561 40.947 37.651 34.510 31.445 29.372 26.076 25.090 21.691 20.268 17.577 16.550 14.001 16.909 17.811 14.930 16.736 19.764 18.391 17.168 20.452 22.200 20.772 21.520 24.882 25.503 24.536 26.938 29.556 29.756 31.394 34.398 37.555 40.057 43.400 45.112 48.498 50.882 52.506 55.184 57.063
 50.345 49.414 48.534 48.106 46.730 45.253 45.173 43.782 44.718 45.190 44.206 43.867 42.177 41.104 40.327 39.040 37.805 34.554 33.625 31.926 28.540 26.997 24.267 24.797 22.448 24.318 24.030 23.196 26.058 27.814 26.634 23.001 23.959 25.848 22.930 20.893 18.299 15.378 14.794 12.402 14.284 14.928 18.162 19.837 23.506 24.455 22.340 22.952 19.410 17.221 13.657 11.950  9.052  8.985  7.684  7.183  6.269  3.866  0.000  3.873  5.567  6.463  8.644 12.020 14.518 18.091 21.127 24.281 27.720 26.825 24.033 24.892 22.814 23.659 26.320 28.230 31.804 33.883 36.154 33.419 32.397 36.100 36.905 34.068 34.397 37.786 40.213 40.081 40.576 43.602 45.189 44.933 46.520 49.343 49.728 50.277 47.094 45.622 42.031 39.455 36.285 34.110 31.382 28.871 26.162 25.788 28.452 27.990 26.002 28.987 30.951 34.156 33.214 32.726 35.861 38.244 36.696 38.582 41.429 41.099 42.869 46.484 47.522 46.551 46.253 48.091 46.025 45.989 44.471 42.242 38.673 37.148 39.034 37.228 38.103 41.221 43.211 42.308 43.502 46.704 47.534 46.738 48.671 51.885 51.149 50.556 53.687 55.900 58.392 57.070 60.127 59.980 60.804 57.905 57.187 54.040 53.403 50.614 49.441 47.084 46.040 43.795 42.657 42.011 42.305 43.428 46.368 47.161 48.362 50.055 48.991 52.170 54.366 55.906 55.827 53.326 54.077 52.293 54.655 54.228 52.254 52.562 53.451 52.215 53.919 53.501 54.951 57.846 57.222 53.746 51.958 48.726 50.064 50.752 53.323 52.845 56.127 57.228 54.493 55.548 54.146 55.463 56.902 55.852 57.495 56.000 52.648 54.084 55.393 52.031 50.485 53.032 51.874 48.271 49.592 51.403 48.266 46.284 49.095 48.917 45.146 45.601 48.301 46.242 43.308 45.830 47.338 44.432 41.355 37.908 39.516 37.247 34.216 36.026 38.484 38.203 40.120 41.793 43.438 45.537 47.786 50.384 52.180 55.579 57.030 60.074 60.606 62.571 64.117 66.991 67.956 65.420 65.544 64.820 61.911 59.633 55.944 53.516 49.793 47.413 44.047 42.227 39.487 37.629 35.606 34.208 33.471 29.970 27.706 26.573 29.561 29.819 30.490 28.038 28.370 29.411 31.440 33.912 35.028 34.635 34.737 36.144 38.421 36.799 36.075 39.295 41.041 38.940 35.978 38.013 37.879 34.112 33.724 36.417 34.768 31.701 34.111 35.906 32.786 31.788 35.328 35.401 32.193 33.608 36.894 38.934 42.529 42.506 40.490 40.924 42.030 44.882 42.924 42.162 44.050 41.057 40.528 44.297 44.511 41.611 42.662 43.550 40.314 38.305 39.338 42.773 44.485 42.903 40.200 37.003 33.895 30.974 29.039 25.827 25.136 21.877 20.785 18.054 17.464 15.075 18.159 18.677 15.514 17.197 20.189 18.552 16.990 20.367 22.065 20.257 20.889 24.414 24.876 23.589 26.062 28.788 28.744 30.265 33.429 36.490 39.100 42.389 44.135 47.565 49.992 51.750 54.408 56.306
 48.680 47.734 46.826 46.361 44.978 43.465 43.344 41.959 42.933 43.363 42.363 42.055 40.386 39.336 38.568 37.332 36.123 32.943 32.118 30.349 27.039 25.496 22.904 23.598 21.437 23.535 23.426 22.912 25.923 27.894 26.915 23.228 24.187 26.325 23.546 21.423 18.689 15.579 14.531 11.976 13.351 13.595 16.621 18.055 21.721 22.524 20.312 21.040 17.522 15.574 12.070 10.900  8.425  8.988  8.457  8.816  8.432  6.511  3.873  0.000  3.868  5.895  7.409 10.696 12.801 16.402 19.293 22.537 25.936 25.098 22.415 23.453 21.532 22.660 25.245 26.989 30.625 32.712 34.838 31.980 30.994 34.696 35.357 32.442 32.842 36.302 38.645 38.412 39.001 42.073 43.550 43.307 45.001 47.775 48.090 48.725 45.570 44.215 40.637 38.179 35.037 33.024 30.398 28.027 25.514 25.436 28.211 27.707 25.471 28.296 30.175 33.445 32.452 31.750 34.885 37.373 35.873 37.877 40.713 40.402 42.318 45.941 46.842 45.788 45.355 47.133 45.057 44.871 43.354 41.257 37.658 36.256 38.067 36.197 36.941 40.139 42.146 41.099 42.233 45.512 46.293 45.369 47.294 50.530 49.726 49.044 52.199 54.428 56.851 55.482 58.538 58.434 59.325 56.483 55.867 52.785 52.252 49.555 48.495 46.258 45.318 43.215 42.164 41.705 42.125 43.105 46.001 46.656 47.855 49.443 48.378 51.493 53.781 55.386 55.419 52.977 53.802 52.011 54.356 53.861 51.850 52.026 52.887 51.547 53.183 52.664 53.997 56.859 56.122 52.640 50.909 47.663 49.035 49.839 52.449 52.071 55.409 56.515 53.711 54.665 53.168 54.476 55.808 54.737 56.319 54.858 51.540 53.085 54.426 51.057 49.594 52.238 51.076 47.500 48.938 50.804 47.656 45.761 48.682 48.521 44.776 45.361 48.123 46.057 43.208 45.849 47.376 44.466 41.492 37.973 39.398 37.032 34.041 35.833 38.129 37.647 39.433 40.947 42.487 44.460 46.607 49.129 50.827 54.191 55.552 58.544 59.003 60.944 62.446 65.309 66.291 63.781 63.950 63.247 60.350 58.128 54.435 52.087 48.368 46.087 42.754 41.066 38.394 36.680 34.810 33.551 33.045 29.643 27.356 26.514 29.564 29.904 30.388 27.819 28.159 29.272 31.408 33.922 34.988 34.630 34.885 36.195 38.562 37.031 36.186 39.366 40.967 38.883 35.839 37.756 37.429 33.656 33.357 35.901 34.071 31.058 33.499 35.095 31.850 30.959 34.465 34.327 31.077 32.623 35.800 38.004 41.577 41.692 39.652 40.238 41.248 44.215 42.414 41.635 43.443 40.360 39.745 43.490 43.627 40.616 41.637 42.368 39.098 37.149 38.074 41.479 43.085 41.526 38.728 35.612 32.491 29.697 27.811 24.727 24.223 21.117 20.281 17.523 17.368 15.297 18.541 18.740 15.506 17.247 20.003 18.037 16.391 19.853 21.305 19.192 19.911 23.485 23.681 22.238 24.867 27.550 27.271 28.826 32.065 35.022 37.633 40.885 42.605 46.043 48.464 50.285 52.914 54.830
 48.028 47.022 46.054 45.512 44.053 42.464 42.249 40.764 41.670 42.051 41.018 40.643 38.948 37.906 37.105 35.884 34.758 31.590 30.949 29.394 26.173 24.934 22.572 23.635 21.761 24.141 24.375 24.004 26.973 29.139 28.074 24.413 25.633 27.806 24.950 23.016 20.068 17.015 15.706 12.737 13.785 14.067 16.854 18.180 21.745 22.452 19.918 20.575 16.998 15.209 11.692 10.660  8.508  8.606  8.574  9.780 10.043  8.380  5.567  3.868  0.000  3.867  6.194  9.266 11.638 15.253 18.266 21.649 25.151 24.657 22.226 23.609 22.015 23.407 26.108 27.575 31.228 33.135 35.202 32.266 31.092 34.740 35.378 32.306 32.535 36.027 38.416 37.971 38.463 41.659 43.056 42.627 44.383 47.227 47.381 47.946 44.715 43.384 39.875 37.469 34.465 32.466 30.020 27.549 25.183 25.314 28.316 28.083 25.731 28.571 30.183 33.594 32.806 31.919 34.911 37.580 36.297 38.490 41.438 41.306 43.356 47.009 47.770 46.772 46.180 47.800 45.594 45.308 43.942 41.935 38.376 36.935 38.541 36.468 36.986 40.149 42.331 41.262 42.190 45.523 46.427 45.391 47.163 50.492 49.758 48.915 52.004 54.362 56.754 55.242 58.228 58.050 58.945 56.115 55.521 52.475 51.911 49.268 48.162 46.007 44.977 42.914 41.731 41.339 41.657 42.465 45.459 46.163 47.530 49.177 48.274 51.397 53.650 55.374 55.393 52.985 53.735 51.834 54.097 53.554 51.408 51.483 52.185 50.721 52.221 51.578 52.924 55.702 54.959 51.429 49.619 46.439 47.955 48.866 51.592 51.349 54.741 55.988 53.221 54.226 52.772 54.218 55.558 54.619 56.268 54.952 51.713 53.372 54.602 51.165 49.859 52.512 51.198 47.683 49.271 51.032 47.787 46.052 49.017 48.693 44.960 45.720 48.402 46.187 43.453 46.193 47.565 44.540 41.597 38.080 39.436 37.168 34.062 35.634 37.900 37.296 39.162 40.547 42.182 44.040 46.222 48.627 50.349 53.645 55.015 57.960 58.371 60.363 61.777 64.606 65.515 63.008 63.188 62.471 59.558 57.393 53.686 51.367 47.682 45.451 42.211 40.527 38.008 36.254 34.546 33.171 32.736 29.401 26.872 26.164 29.098 29.252 29.518 26.772 26.928 27.968 30.077 32.647 33.721 33.442 33.860 35.211 37.671 36.271 35.446 38.668 40.295 38.385 35.199 36.920 36.615 32.869 32.373 34.794 33.005 29.869 32.137 33.733 30.469 29.389 32.822 32.712 29.352 30.755 33.962 36.178 39.801 40.017 38.113 38.840 39.983 43.012 41.259 40.662 42.594 39.548 38.730 42.456 42.743 39.671 40.498 41.227 38.055 35.953 36.712 40.182 41.877 40.495 37.746 34.682 31.706 28.983 27.366 24.269 24.108 21.171 20.711 18.212 18.220 16.087 19.191 18.988 15.502 16.795 19.596 17.703 15.594 18.911 20.556 18.281 18.599 22.280 22.605 20.877 23.331 26.210 25.920 27.223 30.556 33.519 36.278 39.507 41.338 44.823 47.342 49.230 51.849 53.760
 46.930 45.883 44.897 44.323 42.825 41.284 41.115 39.653 40.576 41.002 39.943 39.501 37.717 36.614 35.747 34.475 33.319 30.045 29.303 27.866 24.566 23.463 21.074 22.272 20.488 22.988 23.489 23.108 25.955 28.267 27.064 23.460 24.994 27.157 24.220 22.557 19.366 16.478 14.997 11.635 12.566 13.266 16.027 17.649 21.140 22.117 19.462 19.734 16.010 13.926 10.278  8.844  6.865  6.312  6.824  8.683  9.486  8.424  6.463  5.895  3.867  0.000  3.869  7.030  9.993 13.646 16.964 20.295 23.937 23.550 21.127 22.607 21.175 22.590 25.522 26.830 30.443 32.149 34.322 31.447 30.034 33.649 34.452 31.337 31.336 34.783 37.321 36.862 37.169 40.397 41.889 41.337 43.000 45.946 46.105 46.533 43.231 41.787 38.280 35.783 32.806 30.683 28.246 25.630 23.235 23.385 26.515 26.488 24.131 27.069 28.533 32.021 31.424 30.525 33.418 36.161 35.026 37.322 40.395 40.442 42.547 46.241 46.942 46.077 45.412 46.918 44.578 44.331 43.113 41.067 37.566 35.967 37.433 35.219 35.662 38.742 41.055 40.095 40.916 44.227 45.280 44.281 45.939 49.317 48.723 47.854 50.865 53.304 55.762 54.205 57.146 56.868 57.694 54.800 54.115 51.026 50.353 47.666 46.457 44.272 43.138 41.027 39.747 39.331 39.584 40.358 43.402 44.166 45.614 47.336 46.523 49.693 51.889 53.666 53.624 51.200 51.888 49.918 52.150 51.617 49.417 49.489 50.142 48.674 50.168 49.544 50.953 53.740 53.061 49.519 47.654 44.485 46.012 46.886 49.630 49.382 52.772 54.073 51.354 52.435 51.061 52.595 54.017 53.178 54.926 53.687 50.475 52.140 53.256 49.768 48.525 51.120 49.693 46.204 47.841 49.493 46.183 44.520 47.471 47.028 43.291 44.129 46.737 44.424 41.740 44.523 45.792 42.696 39.758 36.247 37.591 35.404 32.211 33.669 35.961 35.359 37.326 38.728 40.480 42.363 44.647 47.058 48.886 52.186 53.661 56.648 57.136 59.211 60.641 63.478 64.332 61.774 61.902 61.111 58.184 55.971 52.257 49.860 46.177 43.870 40.635 38.840 36.341 34.465 32.752 31.244 30.763 27.421 24.768 24.071 26.981 27.099 27.342 24.562 24.766 25.826 27.961 30.510 31.528 31.260 31.703 33.027 35.517 34.138 33.289 36.516 38.146 36.279 33.046 34.735 34.468 30.711 30.152 32.597 30.855 27.665 29.934 31.602 28.371 27.251 30.734 30.720 27.389 28.781 32.056 34.195 37.827 37.954 36.026 36.692 37.872 40.877 39.078 38.508 40.499 37.488 36.648 40.394 40.753 37.711 38.516 39.351 36.205 34.017 34.846 38.364 40.173 38.796 36.142 33.002 30.074 27.247 25.718 22.492 22.419 19.495 19.226 17.004 17.019 14.793 17.728 17.209 13.542 14.583 17.438 15.636 13.296 16.604 18.412 16.204 16.393 20.116 20.627 18.963 21.327 24.262 24.176 25.475 28.752 31.835 34.603 37.889 39.795 43.272 45.834 47.673 50.316 52.238
 43.862 42.782 41.774 41.184 39.684 38.174 38.063 36.649 37.613 38.090 37.053 36.633 34.839 33.705 32.834 31.535 30.305 27.008 26.129 24.529 21.180 19.964 17.580 18.887 17.305 20.064 20.894 20.907 23.840 26.476 25.524 21.940 23.594 26.073 23.384 21.775 18.356 15.421 13.247  9.656  9.693 10.259 12.752 14.500 17.883 19.095 16.456 16.401 12.614 10.359  6.687  5.584  4.895  5.502  7.701  9.750 10.686 10.178  8.644  7.409  6.194  3.869  0.000  3.851  6.594 10.291 13.644 16.885 20.532 20.064 17.625 19.204 17.980 19.633 22.618 23.671 27.280 28.882 31.002 28.100 26.605 30.208 31.016 27.878 27.844 31.300 33.845 33.404 33.711 36.930 38.440 37.927 39.581 42.511 42.717 43.175 39.905 38.484 34.943 32.479 29.460 27.445 25.040 22.593 20.387 20.886 24.105 24.006 21.358 24.102 25.469 29.011 28.385 27.290 30.173 33.004 31.941 34.373 37.464 37.610 39.882 43.588 44.119 43.244 42.420 43.815 41.420 41.073 39.922 37.966 34.485 32.922 34.262 31.961 32.298 35.423 37.760 36.728 37.501 40.850 41.898 40.848 42.493 45.885 45.291 44.400 47.412 49.861 52.323 50.763 53.706 53.424 54.252 51.364 50.710 47.640 47.034 44.396 43.286 41.187 40.184 38.217 37.094 36.898 37.380 38.041 40.969 41.527 42.905 44.482 43.626 46.728 49.030 50.860 50.954 48.609 49.418 47.489 49.708 49.076 46.887 46.834 47.533 46.007 47.512 46.863 48.141 50.963 50.186 46.670 44.927 41.687 43.129 44.042 46.752 46.534 49.961 51.200 48.389 49.358 47.882 49.375 50.720 49.849 51.560 50.342 47.155 48.896 50.019 46.524 45.348 48.016 46.584 43.119 44.863 46.563 43.253 41.675 44.737 44.325 40.626 41.607 44.290 41.994 39.414 42.341 43.653 40.591 37.818 34.215 35.292 32.961 29.866 31.353 33.416 32.598 34.389 35.664 37.295 39.108 41.314 43.712 45.488 48.797 50.245 53.240 53.737 55.803 57.269 60.127 61.006 58.433 58.558 57.784 54.859 52.623 48.904 46.514 42.814 40.526 37.272 35.554 33.057 31.309 29.701 28.383 28.169 24.957 22.381 22.089 25.149 25.562 25.703 22.903 23.359 24.646 26.973 29.509 30.350 30.077 30.584 31.664 34.252 32.918 31.790 34.878 36.235 34.287 31.023 32.658 32.088 28.311 28.027 30.344 28.323 25.307 27.787 29.189 25.822 25.041 28.577 28.293 25.055 26.803 29.925 32.224 35.769 35.901 33.775 34.475 35.403 38.494 36.866 36.126 37.931 34.780 33.973 37.705 37.880 34.764 35.679 36.375 33.129 31.099 31.990 35.433 37.108 35.613 32.879 29.733 26.716 23.919 22.330 19.191 19.239 16.485 16.576 14.485 15.123 13.497 16.491 15.431 11.844 13.066 15.367 13.033 10.787 14.288 15.593 13.086 13.699 17.395 17.524 15.968 18.661 21.364 21.141 22.738 25.957 28.999 31.622 34.929 36.716 40.172 42.664 44.482 47.136 49.085
 41.429 40.246 39.148 38.451 36.846 35.318 35.178 33.739 34.682 35.153 34.064 33.536 31.646 30.405 29.442 28.080 26.817 23.453 22.603 21.236 17.951 17.167 15.154 17.049 16.117 19.270 20.776 21.150 23.877 26.853 25.919 22.555 24.591 27.160 24.589 23.365 19.733 17.136 14.564 10.879  9.897 10.544 12.120 13.831 16.710 18.098 15.186 14.503 10.762  8.629  5.741  5.468  6.939  7.130 10.052 12.353 13.542 13.347 12.020 10.696  9.266  7.030  3.851  0.000  3.850  7.101 10.775 13.930 17.713 17.699 15.672 17.729 17.203 19.203 22.323 22.796 26.270 27.451 29.496 26.603 24.736 28.164 29.048 25.762 25.360 28.770 31.440 30.789 30.860 34.192 35.684 34.923 36.560 39.601 39.677 39.988 36.630 35.179 31.713 29.286 26.441 24.462 22.340 19.858 18.028 19.027 22.519 22.796 19.937 22.519 23.384 27.077 26.787 25.386 27.980 31.054 30.374 33.096 36.331 36.814 39.304 43.019 43.281 42.543 41.446 42.543 39.935 39.460 38.603 36.789 33.451 31.804 32.751 30.141 30.121 33.139 35.724 34.708 35.163 38.540 39.795 38.637 40.031 43.530 43.100 42.028 44.908 47.524 49.990 48.273 51.112 50.687 51.463 48.559 47.888 44.856 44.193 41.629 40.479 38.516 37.449 35.607 34.403 34.412 34.897 35.278 38.230 38.733 40.274 41.851 41.192 44.265 46.555 48.558 48.686 46.436 47.199 45.164 47.254 46.517 44.187 43.950 44.487 42.804 44.170 43.395 44.635 47.394 46.592 43.053 41.279 38.071 39.604 40.623 43.429 43.363 46.853 48.216 45.426 46.409 44.973 46.625 47.973 47.282 49.089 48.078 45.022 46.909 47.847 44.275 43.342 46.005 44.367 41.021 42.992 44.539 41.124 39.814 42.947 42.332 38.703 39.977 42.559 40.095 37.753 40.855 41.971 38.811 36.213 32.614 33.425 31.191 28.051 29.226 31.085 30.005 31.801 32.851 34.559 36.205 38.447 40.706 42.532 45.765 47.267 50.236 50.741 52.891 54.302 57.133 57.925 55.324 55.420 54.597 51.662 49.442 45.717 43.316 39.655 37.396 34.251 32.529 30.238 28.475 27.138 25.761 25.788 22.815 20.014 20.190 23.097 23.489 23.268 20.309 20.777 22.178 24.593 27.091 27.778 27.583 28.301 29.211 31.936 30.811 29.522 32.522 33.706 31.936 28.522 29.868 29.140 25.420 25.083 27.155 25.027 22.008 24.421 25.654 22.216 21.469 24.964 24.571 21.331 23.182 26.240 28.603 32.117 32.302 30.166 30.996 31.901 35.084 33.606 32.958 34.782 31.627 30.616 34.306 34.556 31.365 32.131 32.795 29.618 27.490 28.291 31.765 33.511 32.129 29.476 26.352 23.499 20.773 19.565 16.480 17.121 14.879 15.800 14.457 15.574 14.353 16.853 14.963 11.465 11.944 13.669 11.271  8.480 11.616 12.780  9.924 10.189 13.945 14.046 12.269 14.917 17.679 17.492 19.016 22.224 25.308 27.975 31.307 33.172 36.645 39.208 41.030 43.682 45.629
 38.342 37.134 35.990 35.250 33.651 32.067 31.915 30.486 31.485 31.951 30.899 30.444 28.622 27.402 26.514 25.190 23.925 20.716 19.996 18.313 15.202 14.308 12.710 14.980 14.646 18.168 20.006 21.068 23.959 27.209 26.753 23.452 25.314 28.236 26.067 24.695 21.104 18.394 15.266 11.977  9.781  9.325  9.759 10.828 13.386 14.603 11.555 10.787  7.119  5.787  4.242  6.432  9.065 10.327 13.291 15.319 16.197 15.961 14.518 12.801 11.638  9.993  6.594  3.850  0.000  3.849  7.143 10.511 14.203 14.260 12.539 15.042 15.034 17.618 20.431 20.459 23.952 25.111 26.803 23.702 21.934 25.313 25.887 22.474 22.244 25.787 28.250 27.437 27.738 31.121 32.405 31.742 33.588 36.491 36.484 37.012 33.757 32.565 29.110 26.962 24.154 22.622 20.763 18.807 17.574 19.230 22.698 22.756 19.476 21.508 22.190 25.889 25.427 23.579 26.151 29.371 28.766 31.663 34.786 35.277 38.015 41.679 41.678 40.773 39.432 40.409 37.831 37.059 36.198 34.672 31.326 29.972 30.760 28.082 27.802 30.981 33.530 32.203 32.565 36.078 37.184 35.781 37.193 40.703 40.113 38.902 41.840 44.452 46.790 45.015 47.862 47.542 48.457 45.675 45.215 42.322 41.910 39.549 38.687 36.987 36.222 34.723 33.814 34.236 35.062 35.195 37.943 38.086 39.525 40.805 40.077 42.959 45.454 47.540 47.935 45.854 46.818 44.868 46.912 46.003 43.687 43.190 43.736 41.885 43.151 42.212 43.153 45.866 44.804 41.296 39.738 36.486 37.988 39.220 42.028 42.130 45.703 46.994 44.041 44.763 43.099 44.663 45.763 44.980 46.621 45.643 42.658 44.740 45.771 42.230 41.440 44.291 42.706 39.432 41.594 43.282 39.919 38.764 42.084 41.576 38.054 39.532 42.242 39.862 37.705 40.976 42.176 39.117 36.795 33.123 33.518 31.076 28.184 29.376 30.801 29.309 30.713 31.411 32.803 34.180 36.150 38.267 39.854 43.028 44.329 47.205 47.576 49.649 51.014 53.848 54.701 52.152 52.341 51.585 48.649 46.528 42.804 40.569 36.916 34.867 31.775 30.384 28.222 26.864 25.877 24.952 25.533 22.906 20.320 21.157 24.125 24.853 24.403 21.468 22.128 23.688 26.206 28.654 29.127 28.988 29.856 30.458 33.275 32.295 30.711 33.477 34.270 32.473 29.051 30.196 28.993 25.358 25.381 27.074 24.516 21.833 24.358 25.021 21.356 21.091 24.432 23.460 20.287 22.581 25.242 27.965 31.321 31.741 29.485 30.574 31.128 34.496 33.403 32.614 34.144 30.797 29.705 33.278 33.250 29.868 30.665 30.920 27.635 25.791 26.418 29.721 31.132 29.709 26.805 23.872 20.931 18.562 17.405 14.814 15.883 14.234 15.725 14.486 16.474 16.109 18.664 16.446 13.432 14.131 14.966 11.968  9.713 12.550 12.635  9.114  9.986 13.409 12.499 10.492 13.715 16.050 15.161 16.987 20.261 23.033 25.565 28.779 30.470 33.925 36.414 38.354 40.963 42.931
 35.477 34.165 32.935 32.086 30.395 28.797 28.652 27.247 28.277 28.772 27.699 27.171 25.271 23.929 22.973 21.566 20.216 16.973 16.198 14.521 11.517 11.014 10.123 13.079 13.696 17.471 19.923 21.449 24.103 27.611 27.346 24.340 26.376 29.399 27.504 26.407 22.790 20.403 17.051 14.090 11.228 10.681  9.803 10.559 12.078 13.511 10.507  8.723  5.747  5.366  6.362  8.857 12.134 13.359 16.470 18.484 19.412 19.381 18.091 16.402 15.253 13.646 10.291  7.101  3.849  0.000  3.873  6.934 10.734 11.299 10.274 13.317 14.247 17.150 19.858 19.187 22.418 23.121 24.612 21.543 19.454 22.580 23.157 19.626 19.059 22.554 25.071 24.062 24.195 27.665 28.905 28.077 29.935 32.889 32.796 33.259 29.976 28.824 25.420 23.400 20.752 19.465 18.005 16.360 15.825 18.140 21.647 21.896 18.407 19.967 20.106 23.836 23.606 21.358 23.606 27.039 26.807 29.966 33.128 33.911 36.875 40.487 40.176 39.357 37.723 38.393 35.659 34.703 34.116 32.810 29.647 28.320 28.688 25.753 25.066 28.168 30.892 29.499 29.551 33.103 34.338 32.791 33.986 37.570 37.091 35.709 38.536 41.276 43.595 41.694 44.458 44.043 44.938 42.170 41.748 38.925 38.550 36.319 35.540 34.055 33.380 32.141 31.331 32.094 33.093 32.922 35.545 35.466 36.948 38.082 37.469 40.229 42.786 45.018 45.547 43.621 44.635 42.669 44.593 43.538 41.156 40.422 40.879 38.871 40.017 38.952 39.730 42.401 41.224 37.733 36.280 33.014 34.512 35.877 38.719 38.977 42.607 43.932 40.933 41.552 39.831 41.467 42.482 41.804 43.465 42.663 39.819 42.067 42.970 39.397 38.854 41.746 40.027 36.897 39.292 40.899 37.503 36.629 40.046 39.431 36.042 37.813 40.472 38.032 36.156 39.591 40.676 37.631 35.593 31.948 31.947 29.521 26.774 27.726 28.760 26.901 28.098 28.461 29.763 30.899 32.786 34.752 36.300 39.405 40.699 43.544 43.911 46.035 47.374 50.201 51.007 48.438 48.611 47.833 44.890 42.783 39.056 36.846 33.221 31.250 28.258 26.990 25.050 23.871 23.274 22.546 23.580 21.387 18.863 20.359 23.150 24.051 23.280 20.396 21.210 22.918 25.499 27.817 28.043 27.961 28.984 29.272 32.161 31.388 29.553 32.072 32.518 30.832 27.381 28.224 26.666 23.183 23.413 24.711 21.868 19.477 22.024 22.224 18.454 18.606 21.797 20.432 17.444 20.122 22.452 25.342 28.519 29.015 26.636 27.872 28.166 31.643 30.851 30.010 31.361 27.938 26.712 30.170 30.029 26.536 27.286 27.334 24.036 22.310 22.860 26.070 27.368 25.949 23.011 20.149 17.290 15.156 14.390 12.220 14.031 13.286 15.612 15.136 17.602 17.814 19.915 17.157 14.674 14.970 14.885 11.855  9.920 11.873 11.098  7.273  8.289 11.083  9.423  7.284 10.839 12.726 11.504 13.615 16.773 19.433 21.839 25.047 26.681 30.124 32.606 34.552 37.160 39.144
 32.613 31.256 29.947 29.009 27.310 25.617 25.448 24.066 25.183 25.666 24.636 24.174 22.361 21.050 20.200 18.871 17.549 14.630 14.122 12.025  9.579  9.110  9.336 12.612 14.059 17.908 20.580 22.699 25.381 29.022 29.187 26.324 28.145 31.387 29.857 28.658 25.179 22.777 19.196 16.703 13.361 12.016  9.924  9.530  9.949 10.984  8.041  5.797  4.428  6.353  8.837 11.963 15.318 16.942 20.000 21.857 22.587 22.487 21.127 19.293 18.266 16.964 13.644 10.775  7.143  3.873  0.000  3.849  7.309  8.335  8.369 11.985 13.729 17.104 19.260 17.988 21.054 21.638 22.592 19.329 17.386 20.296 20.411 16.722 16.349 19.965 22.155 20.858 21.291 24.826 25.747 25.015 27.161 29.923 29.685 30.423 27.289 26.508 23.185 21.618 19.142 18.552 17.584 16.724 16.963 19.783 23.074 23.118 19.406 20.257 20.123 23.692 23.306 20.576 22.660 26.190 26.098 29.398 32.369 33.172 36.368 39.865 39.250 38.263 36.350 36.842 34.165 32.846 32.297 31.381 28.291 27.344 27.468 24.491 23.433 26.651 29.307 27.543 27.421 31.103 32.159 30.292 31.461 35.044 34.382 32.796 35.664 38.410 40.552 38.557 41.309 41.013 42.078 39.477 39.324 36.703 36.638 34.695 34.272 33.143 32.824 32.013 31.537 32.737 34.056 33.612 35.972 35.508 36.870 37.658 36.999 39.500 42.250 44.561 45.375 43.661 44.867 43.006 44.847 43.617 41.268 40.248 40.688 38.505 39.502 38.247 38.664 41.239 39.764 36.342 35.159 31.900 33.358 34.974 37.793 38.263 41.947 43.193 40.048 40.359 38.394 39.929 40.636 39.876 41.332 40.601 37.885 40.362 41.347 37.841 37.501 40.575 38.920 35.929 38.530 40.258 36.962 36.298 39.869 39.362 36.150 38.125 40.867 38.542 36.903 40.456 41.595 38.694 36.967 33.331 32.914 30.350 27.931 28.849 29.395 27.130 27.847 27.757 28.654 29.406 30.920 32.657 33.888 36.881 37.915 40.623 40.814 42.846 44.112 46.934 47.803 45.301 45.589 44.891 41.953 39.985 36.275 34.295 30.717 29.055 26.199 25.400 23.715 23.095 22.993 22.817 24.429 22.711 20.521 22.542 25.250 26.392 25.436 22.690 23.599 25.349 27.920 30.147 30.185 30.165 31.310 31.325 34.233 33.619 31.569 33.815 33.875 32.221 28.850 29.445 27.448 24.197 24.766 25.599 22.412 20.513 23.017 22.565 18.731 19.418 22.238 20.244 17.512 20.543 22.283 25.489 28.386 29.152 26.724 28.235 28.137 31.743 31.402 30.453 31.456 27.913 26.600 29.819 29.370 25.724 26.460 25.980 22.639 21.328 21.598 24.497 25.328 23.906 20.676 18.183 15.333 13.919 13.405 12.238 14.494 14.572 17.241 16.916 19.886 20.666 22.748 19.907 17.851 18.285 17.664 14.499 13.153 14.663 13.091  9.426 10.709 12.573  9.894  7.858 11.451 12.464 10.215 12.608 15.635 17.701 19.851 22.816 24.199 27.584 29.961 32.058 34.589 36.583
 30.146 28.702 27.349 26.328 24.567 22.981 22.967 21.800 23.002 23.591 22.583 22.063 20.178 18.743 17.839 16.443 14.944 12.049 11.052  8.457  6.124  5.769  7.262 10.839 13.220 16.944 20.035 22.513 24.878 28.640 29.042 26.534 28.413 31.690 30.496 29.546 26.161 24.121 20.496 18.439 14.854 13.682 10.909 10.555  9.634 11.174  9.242  5.848  6.458  8.199 11.468 14.312 17.913 19.607 22.737 24.520 25.285 25.429 24.281 22.537 21.649 20.295 16.885 13.930 10.511  6.934  3.849  0.000  3.860  5.435  6.703 10.418 13.071 16.416 18.336 16.390 18.994 19.055 19.812 16.726 14.445 17.019 17.228 13.526 12.746 16.278 18.562 17.245 17.504 21.047 22.064 21.310 23.367 26.162 26.030 26.729 23.627 22.834 19.470 18.004 15.573 15.378 14.807 14.599 15.585 18.842 21.878 21.931 18.174 18.394 17.793 21.198 20.942 17.875 19.620 23.246 23.466 26.932 29.865 30.919 34.277 37.678 36.788 35.901 33.749 33.960 31.170 29.719 29.430 28.704 25.847 24.935 24.659 21.514 20.107 23.247 25.985 24.174 23.822 27.513 28.652 26.719 27.744 31.364 30.811 29.164 31.954 34.770 36.959 34.936 37.663 37.287 38.295 35.665 35.504 32.906 32.897 31.049 30.767 29.825 29.708 29.187 28.968 30.502 32.103 31.476 33.572 32.802 34.045 34.597 33.931 36.270 39.111 41.487 42.468 40.915 42.234 40.458 42.225 40.870 38.575 37.382 37.873 35.650 36.650 35.398 35.613 38.229 36.645 33.315 32.365 29.034 30.288 31.921 34.630 35.134 38.817 39.965 36.735 36.885 34.809 36.303 36.913 36.167 37.611 36.972 34.353 36.934 37.843 34.342 34.176 37.284 35.582 32.717 35.477 37.183 33.928 33.479 37.119 36.609 33.562 35.739 38.465 36.198 34.811 38.454 39.569 36.792 35.380 31.808 30.994 28.396 26.278 27.091 27.192 24.623 24.982 24.590 25.259 25.821 27.201 28.884 30.069 33.071 34.122 36.874 37.144 39.217 40.571 43.434 44.304 41.746 41.977 41.265 38.323 36.279 32.564 30.547 26.946 25.294 22.442 21.800 20.239 19.934 20.192 20.421 22.497 21.281 19.473 22.011 24.560 26.005 24.957 22.507 23.689 25.570 28.165 30.198 29.991 29.946 31.075 30.751 33.604 33.085 30.785 32.697 32.357 30.689 27.473 27.910 25.522 22.509 23.507 24.009 20.541 19.228 21.854 20.896 17.156 18.555 21.154 18.787 16.638 20.075 21.336 24.543 27.092 27.764 25.088 26.539 25.978 29.567 29.522 28.330 28.969 25.335 24.124 27.172 26.405 22.736 23.663 22.927 19.470 18.593 19.013 21.621 22.165 20.488 17.148 14.679 11.715 10.671 10.401 10.152 12.873 13.926 17.063 17.392 20.622 21.930 23.605 20.516 19.094 19.434 18.057 15.005 14.361 15.195 12.793  9.719 11.391 12.083  8.630  7.679 11.030 10.815  8.269 11.375 13.707 15.482 17.091 20.031 21.124 24.405 26.618 28.622 31.187 33.232
 27.489 25.984 24.550 23.380 21.591 20.004 20.126 19.227 20.492 21.078 20.123 19.633 17.835 16.450 15.708 14.491 13.019 10.773  9.858  6.602  5.831  5.594  8.482 11.616 14.625 18.031 21.209 24.104 26.328 30.110 30.881 28.614 30.306 33.682 32.847 31.897 28.691 26.762 23.087 21.448 17.715 16.238 12.940 11.946  9.774 10.959  9.999  6.700  9.036 11.267 14.821 17.771 21.364 23.256 26.356 28.029 28.689 28.849 27.720 25.936 25.151 23.937 20.532 17.713 14.203 10.734  7.309  3.860  0.000  3.864  7.149 10.532 13.862 17.242 18.501 15.915 18.010 17.743 17.836 14.761 12.619 14.642 14.352 10.571  9.855 13.388 15.270 13.635 14.208 17.773 18.486 17.887 20.199 22.767 22.571 23.564 20.686 20.296 17.054 16.181 14.047 14.793 14.868 15.614 17.290 20.781 23.441 23.312 19.567 19.030 18.119 21.127 20.760 17.300 18.685 22.278 22.710 26.242 28.912 30.038 33.584 36.801 35.573 34.581 32.133 32.086 29.354 27.537 27.378 27.100 24.462 23.944 23.312 20.180 18.324 21.467 24.083 21.912 21.317 25.084 26.045 23.790 24.743 28.341 27.642 25.790 28.592 31.418 33.456 31.352 34.070 33.790 34.937 32.463 32.560 30.178 30.503 28.983 29.110 28.573 28.874 28.840 29.019 30.974 32.897 32.040 33.783 32.598 33.649 33.802 33.076 35.091 38.105 40.527 41.803 40.496 42.009 40.384 42.052 40.534 38.333 36.875 37.390 35.059 35.942 34.571 34.390 36.918 35.050 31.872 31.287 27.988 29.068 30.880 33.462 34.132 37.803 38.808 35.450 35.252 32.922 34.264 34.540 33.703 34.926 34.373 31.921 34.723 35.688 32.293 32.363 35.619 33.998 31.336 34.280 36.079 32.985 32.782 36.519 36.129 33.334 35.691 38.451 36.349 35.241 38.941 40.095 37.524 36.463 32.979 31.752 29.079 27.379 28.143 27.728 24.823 24.620 23.740 23.899 24.017 24.935 26.368 27.194 30.084 30.877 33.517 33.656 35.646 36.986 39.868 40.811 38.294 38.607 37.973 35.042 33.095 29.411 27.614 24.070 22.754 20.073 20.015 18.788 19.193 20.005 20.867 23.453 22.777 21.418 24.309 26.705 28.367 27.238 25.033 26.322 28.216 30.765 32.656 32.266 32.244 33.415 32.827 35.619 35.223 32.746 34.336 33.605 31.965 28.946 29.175 26.404 23.741 25.101 25.175 21.499 20.811 23.346 21.801 18.265 20.203 22.353 19.517 17.914 21.531 22.150 25.457 27.588 28.401 25.669 27.240 26.210 29.786 30.187 28.832 29.030 25.359 24.193 26.883 25.721 22.035 23.034 21.730 18.292 18.086 18.326 20.374 20.281 18.481 14.857 12.942 10.107 10.254 10.336 11.445 14.222 15.984 19.198 19.729 23.188 24.909 26.469 23.377 22.345 22.772 21.029 18.032 17.823 18.366 15.556 12.967 14.698 14.684 10.947 10.577 13.334 12.158  9.150 12.248 13.858 14.771 15.707 18.244 18.856 21.941 23.902 25.982 28.464 30.529
 27.812 26.409 25.151 24.292 22.790 21.610 22.048 21.360 22.657 23.318 22.496 22.257 20.673 19.551 19.007 17.915 16.431 14.227 12.681  9.023  7.410  4.887  6.597  8.821 11.715 14.916 17.903 21.027 23.360 27.090 28.173 25.926 27.323 30.815 30.259 29.163 26.164 24.272 20.586 19.464 15.644 13.976 10.388  9.535  6.875  8.998  9.109  5.552  8.169  9.953 13.752 16.627 20.152 22.483 25.504 26.953 27.481 27.778 26.825 25.098 24.657 23.550 20.064 17.699 14.260 11.299  8.335  5.435  3.864  0.000  3.863  6.863 10.317 13.704 14.714 12.113 14.374 14.504 14.753 11.484  9.620 12.281 12.103  8.435  8.558 12.340 14.216 13.491 14.474 17.603 18.703 18.803 20.829 23.198 23.579 24.753 22.137 21.593 18.110 16.933 14.176 14.748 14.087 15.105 16.378 19.592 21.911 21.210 17.408 16.652 16.339 19.174 18.216 14.877 16.839 20.168 20.069 23.409 25.947 26.780 30.285 33.532 32.450 31.301 29.016 29.268 26.711 25.019 24.497 24.032 21.157 20.743 20.508 17.677 16.358 19.851 22.088 19.834 19.870 23.652 24.291 22.284 23.772 27.213 26.291 24.883 27.961 30.482 32.668 30.933 33.894 33.807 34.931 32.390 32.403 29.864 30.264 28.548 28.787 28.001 28.534 28.381 28.875 30.690 32.858 32.388 33.961 32.675 33.344 33.362 32.224 34.246 37.386 39.565 40.911 39.524 41.235 39.834 41.710 40.273 38.339 37.123 38.020 35.995 37.229 36.192 36.045 38.786 37.001 33.949 33.522 30.087 30.787 32.263 34.546 34.845 38.398 39.081 35.607 35.318 32.849 33.838 34.108 32.901 33.977 33.032 30.304 32.906 34.182 30.868 30.547 33.895 32.599 29.711 32.407 34.510 31.563 31.003 34.768 34.729 31.852 33.928 36.927 35.099 33.757 37.364 38.846 36.465 35.352 31.779 30.619 27.643 26.152 27.408 27.050 24.367 23.972 23.451 23.360 23.862 24.723 26.566 27.363 30.498 31.293 34.093 34.383 36.240 37.838 40.804 41.918 39.389 39.651 39.096 36.218 34.099 30.458 28.549 24.898 23.360 20.316 20.175 18.352 18.847 19.151 20.347 22.814 21.941 21.036 23.732 26.453 28.464 27.766 25.770 27.347 29.354 32.009 33.912 33.574 33.388 34.267 33.686 36.358 35.670 33.133 34.709 33.968 31.938 29.140 29.824 27.041 24.232 25.974 26.448 22.746 22.175 25.123 23.826 20.372 22.471 24.929 22.344 20.846 24.508 25.354 28.481 30.629 31.132 28.161 29.326 28.122 31.512 31.695 29.952 29.928 26.141 25.517 28.318 26.828 23.339 24.883 23.745 20.090 20.224 21.016 22.931 22.713 20.414 16.802 14.630 11.228 10.768  9.478 10.565 12.446 14.028 16.881 17.204 20.862 22.998 24.664 21.850 21.154 22.164 20.343 17.054 17.519 18.509 15.428 13.081 15.667 15.816 12.104 12.459 15.630 14.467 12.104 15.550 17.009 18.144 18.742 21.303 21.579 24.455 26.062 27.894 30.410 32.502
 30.130 28.890 27.868 27.295 25.988 24.901 25.369 24.648 25.932 26.667 25.889 25.740 24.180 23.100 22.513 21.353 19.825 17.265 15.386 11.893  9.269  5.830  4.887  6.216  8.322 11.672 14.432 17.460 20.030 23.720 24.793 22.369 23.659 27.196 26.614 25.391 22.427 20.488 16.802 15.895 12.079 10.466  6.917  7.007  5.246  8.600  8.852  5.468  6.691  7.310 11.051 13.664 17.080 19.670 22.605 23.907 24.389 24.818 24.033 22.415 22.226 21.127 17.625 15.672 12.539 10.274  8.369  6.703  7.149  3.863  0.000  3.845  6.752 10.242 11.726  9.801 12.724 13.510 14.536 11.312  9.649 13.079 13.467 10.306 10.740 14.339 16.454 16.447 17.336 20.157 21.667 21.989 23.663 26.070 26.802 27.854 25.230 24.331 20.667 18.944 15.700 15.492 13.872 14.390 14.797 17.530 19.794 18.725 14.877 14.556 15.042 18.001 16.660 13.841 16.513 19.595 18.905 21.994 24.632 25.175 28.467 31.878 31.194 30.028 28.134 28.816 26.362 25.097 24.221 23.232 20.029 19.337 19.730 17.178 16.677 20.304 22.337 20.385 21.029 24.675 25.242 23.700 25.538 28.848 27.925 26.972 30.154 32.457 34.834 33.398 36.485 36.435 37.428 34.746 34.510 31.735 31.928 29.860 29.868 28.627 29.010 28.428 28.861 30.268 32.378 32.351 34.030 32.964 33.495 33.703 32.328 34.579 37.658 39.620 40.795 39.179 40.885 39.544 41.631 40.372 38.571 37.715 38.854 37.119 38.661 37.926 38.061 40.991 39.449 36.378 35.818 32.286 32.857 33.997 36.163 36.104 39.569 40.132 36.689 36.587 34.226 35.089 35.602 34.236 35.380 34.124 31.112 33.376 34.805 31.494 30.723 33.989 32.866 29.690 32.042 34.275 31.332 30.328 34.015 34.141 31.033 32.751 35.889 34.155 32.437 35.914 37.611 35.238 33.839 30.153 29.350 26.209 24.593 26.264 26.320 24.072 23.944 24.032 24.145 25.213 26.368 28.623 29.659 32.995 33.978 36.944 37.419 39.256 41.015 44.012 45.173 42.608 42.777 42.212 39.360 37.074 33.447 31.323 27.593 25.702 22.368 21.762 19.364 19.389 18.923 19.891 21.867 20.467 19.652 21.906 24.965 27.095 26.804 24.855 26.570 28.628 31.357 33.335 33.151 32.828 33.448 33.041 35.638 34.654 32.204 33.965 33.476 31.151 28.416 29.571 27.054 23.950 25.726 26.749 23.207 22.360 25.610 24.839 21.378 23.260 26.137 23.997 22.305 25.858 27.183 30.116 32.497 32.712 29.632 30.445 29.417 32.667 32.421 30.525 30.632 26.823 26.544 29.620 28.183 24.862 26.688 26.008 22.235 22.162 23.374 25.537 25.637 23.147 19.730 17.105 13.418 11.920  9.553  9.546 10.405 11.184 13.585 13.534 17.252 19.504 21.343 18.800 18.173 19.664 18.031 14.487 15.342 16.884 13.907 11.646 14.833 15.460 12.132 12.784 16.312 15.637 13.942 17.514 19.201 20.889 21.676 24.495 24.895 27.796 29.382 31.028 33.620 35.716
 30.751 29.674 28.947 28.606 27.578 26.749 27.411 26.895 28.183 29.013 28.357 28.345 26.916 25.938 25.435 24.310 22.741 20.265 17.973 14.404 11.813  8.000  6.070  4.717  6.231  8.771 11.306 14.685 17.182 20.784 22.270 20.068 21.032 24.637 24.500 23.271 20.651 19.017 15.507 15.467 11.879 10.517  7.294  8.148  6.482 10.219 11.491  8.763  9.688  9.360 12.638 14.634 17.750 20.583 23.320 24.331 24.704 25.372 24.892 23.453 23.609 22.607 19.204 17.729 15.042 13.317 11.985 10.418 10.532  6.863  3.845  0.000  3.845  6.918  8.109  6.100  9.182 10.413 11.900  8.974  7.727 11.525 12.352 10.058 10.929 14.056 16.112 16.987 17.950 20.200 22.084 22.894 24.167 26.385 27.631 28.713 26.346 25.283 21.557 19.647 16.113 15.787 13.646 14.533 14.616 16.877 18.505 16.790 13.104 12.345 13.526 16.021 14.032 11.581 14.762 17.344 16.072 18.858 21.337 21.620 24.841 28.271 27.734 26.500 24.805 25.763 23.478 22.468 21.293 20.013 16.640 15.934 16.774 14.665 14.892 18.631 20.199 18.360 19.636 23.094 23.402 22.269 24.510 27.576 26.575 26.125 29.413 31.403 33.943 32.888 36.116 36.166 37.049 34.301 33.918 31.017 31.218 28.986 29.076 27.621 28.235 27.586 28.366 29.656 32.017 32.331 33.747 32.549 32.672 32.712 30.957 33.161 36.310 38.008 39.250 37.599 39.491 38.405 40.654 39.474 37.974 37.343 38.838 37.421 39.270 38.863 39.004 42.101 40.654 37.749 37.369 33.764 33.950 34.755 36.586 36.179 39.467 39.703 36.203 36.013 33.575 34.093 34.626 32.959 33.992 32.393 29.162 31.149 32.819 29.636 28.483 31.754 30.954 27.618 29.670 32.156 29.415 28.080 31.732 32.208 29.096 30.518 33.849 32.435 30.555 33.892 35.895 33.785 32.434 28.755 27.949 24.563 23.307 25.423 25.437 23.452 23.071 23.485 23.338 24.748 25.840 28.430 29.471 32.969 34.006 37.106 37.776 39.515 41.517 44.564 45.837 43.252 43.327 42.807 40.033 37.577 34.043 31.805 28.065 25.985 22.447 21.756 18.924 19.044 18.118 19.454 21.286 19.877 19.718 21.770 24.970 27.450 27.569 25.983 27.971 30.100 32.852 34.731 34.528 34.052 34.379 33.894 36.301 35.086 32.569 34.181 33.589 30.939 28.549 30.068 27.530 24.478 26.647 27.913 24.429 23.878 27.372 26.712 23.493 25.600 28.565 26.594 25.186 28.769 30.118 32.847 35.113 35.038 31.758 32.189 30.928 33.926 33.556 31.298 31.114 27.301 27.553 30.597 28.845 25.817 28.092 27.535 23.695 23.984 25.622 27.563 27.530 24.668 21.400 18.709 14.914 13.208 10.039 10.159  9.680 10.335 12.069 12.031 15.831 18.660 20.348 18.169 18.200 20.166 18.324 14.840 16.540 18.165 15.018 13.507 17.093 17.499 14.433 15.761 19.170 18.259 17.036 20.754 22.092 23.802 24.209 26.991 27.100 29.769 31.031 32.397 34.997 37.096
 33.552 32.684 32.097 31.904 30.986 30.151 30.799 30.239 31.523 32.383 31.760 31.819 30.426 29.503 29.002 27.871 26.319 23.693 21.400 17.960 15.055 11.301  8.480  6.226  5.139  6.998  8.493 11.783 14.753 18.162 19.757 17.286 17.868 21.586 21.496 19.943 17.507 15.737 12.311 12.873  9.632  8.286  5.975  7.798  7.639 11.262 12.592 10.668 10.601  9.363 11.766 13.233 15.823 18.941 21.397 22.129 22.339 23.099 22.814 21.532 22.015 21.175 17.980 17.203 15.034 14.247 13.729 13.071 13.862 10.317  6.752  3.845  0.000  3.840  5.683  5.731  9.406 11.604 13.587 11.031 10.530 14.334 15.266 13.448 14.576 17.476 19.439 20.600 21.619 23.667 25.647 26.608 27.754 29.909 31.308 32.385 30.052 28.863 25.104 22.973 19.303 18.520 15.838 16.208 15.402 16.883 18.293 16.086 12.650 12.495 14.640 16.980 14.569 13.030 16.642 18.724 16.791 19.024 21.395 21.171 24.026 27.549 27.501 26.159 24.978 26.446 24.448 23.849 22.246 20.521 16.887 16.069 17.712 16.191 17.210 20.859 22.074 20.505 22.273 25.500 25.632 24.863 27.365 30.221 29.140 29.038 32.385 34.132 36.720 35.915 39.218 39.365 40.203 37.430 36.934 33.937 34.041 31.615 31.568 29.797 30.303 29.312 30.033 30.915 33.171 33.888 35.376 34.392 34.377 34.563 32.605 34.943 38.004 39.455 40.546 38.709 40.593 39.601 42.025 41.025 39.677 39.364 41.042 39.868 41.922 41.725 42.059 45.253 43.964 41.055 40.575 36.942 37.075 37.665 39.404 38.743 41.926 42.053 38.614 38.549 36.206 36.583 37.255 35.441 36.446 34.581 31.168 32.816 34.659 31.584 30.028 33.179 32.623 29.101 30.742 33.357 30.723 28.955 32.446 33.139 29.874 30.854 34.296 33.049 30.797 33.912 36.150 34.110 32.475 28.750 28.361 24.872 23.552 26.073 26.508 25.010 24.867 25.774 25.762 27.541 28.772 31.579 32.709 36.282 37.373 40.524 41.260 42.930 45.007 48.055 49.385 46.816 46.865 46.368 43.630 41.117 37.622 35.316 31.575 29.355 25.722 24.794 21.682 21.477 19.967 21.040 22.306 20.403 20.344 21.781 25.241 27.745 28.264 26.729 28.737 30.832 33.587 35.541 35.511 34.936 35.033 34.755 37.061 35.581 33.217 35.003 34.685 31.807 29.525 31.442 29.215 25.980 28.074 29.775 26.513 25.701 29.313 29.079 25.885 27.714 30.929 29.281 27.674 31.099 32.782 35.399 37.849 37.628 34.345 34.566 33.496 36.376 35.676 33.363 33.312 29.559 30.035 33.235 31.572 28.697 31.080 30.808 26.956 27.065 28.860 30.966 31.119 28.226 25.060 22.210 18.388 16.266 12.825 12.087 10.563  9.914 10.415  9.449 13.206 16.195 18.192 16.615 16.723 19.292 17.872 14.313 16.298 18.488 15.767 14.416 18.159 19.050 16.483 17.737 21.265 20.815 19.896 23.540 25.115 27.105 27.705 30.602 30.814 33.517 34.788 36.086 38.700 40.782
 35.645 34.888 34.445 34.363 33.560 32.876 33.636 33.185 34.471 35.408 34.843 34.917 33.525 32.588 32.058 30.881 29.272 26.572 23.958 20.636 17.646 13.926 10.786  7.534  5.130  4.549  4.935  8.497 11.365 14.624 16.552 14.349 14.639 18.354 18.693 17.274 15.252 14.075 11.188 12.742 10.319  9.965  8.894 11.229 11.348 14.851 16.301 14.443 14.093 12.243 14.005 14.572 16.689 19.713 21.876 22.322 22.498 23.561 23.659 22.660 23.407 22.590 19.633 19.203 17.618 17.150 17.104 16.416 17.242 13.704 10.242  6.918  3.840  0.000  3.880  5.672  8.606 10.996 13.668 12.037 11.713 15.242 16.726 15.633 16.603 18.958 21.005 22.717 23.515 25.150 27.480 28.609 29.331 31.448 33.213 34.131 31.907 30.450 26.686 24.290 20.503 19.386 16.296 16.636 15.357 16.089 16.798 14.009 11.120 10.941 13.862 15.664 12.842 12.285 16.114 17.538 15.044 16.715 19.012 18.528 21.062 24.661 24.981 23.768 23.020 24.806 22.953 22.894 21.123 18.870 15.230 14.026 16.248 15.290 17.111 20.504 21.347 20.246 22.474 25.331 25.412 25.197 27.866 30.476 29.527 29.890 33.170 34.680 37.453 36.967 40.304 40.421 41.058 38.174 37.417 34.267 34.195 31.538 31.365 29.284 29.794 28.574 29.443 30.036 32.368 33.474 34.795 33.857 33.538 33.732 31.505 33.895 36.872 38.041 39.040 37.095 39.038 38.242 40.817 39.968 38.884 38.882 40.849 40.020 42.360 42.499 42.968 46.309 45.217 42.428 41.993 38.327 38.178 38.408 39.873 38.856 41.837 41.730 38.351 38.358 36.111 36.271 37.118 35.164 36.200 34.080 30.503 31.743 33.674 30.721 28.768 31.736 31.416 27.754 28.974 31.689 29.222 27.073 30.386 31.331 28.023 28.600 32.141 31.159 28.671 31.559 34.046 32.224 30.535 26.870 26.653 23.051 21.992 24.905 25.477 24.426 24.275 25.636 25.617 27.797 29.149 32.248 33.537 37.221 38.487 41.770 42.740 44.391 46.660 49.723 51.079 48.468 48.378 47.867 45.200 42.511 39.105 36.623 32.907 30.443 26.697 25.504 22.080 21.682 19.642 20.743 21.607 19.603 20.099 21.147 24.648 27.381 28.323 27.155 29.361 31.472 34.192 36.024 36.005 35.289 35.075 34.776 36.857 35.146 32.804 34.481 34.175 31.032 29.099 31.380 29.301 26.127 28.438 30.422 27.361 26.716 30.468 30.461 27.532 29.430 32.733 31.359 29.962 33.332 35.118 37.480 39.874 39.342 35.928 35.759 34.608 37.209 36.287 33.726 33.538 29.888 30.814 34.013 32.233 29.684 32.372 32.369 28.534 28.764 30.925 32.954 33.177 30.065 27.148 24.163 20.377 17.983 14.251 13.338 10.788  9.728  9.075  8.215 11.572 15.046 16.676 15.608 16.459 19.331 17.797 14.616 17.266 19.369 16.734 16.152 19.986 20.674 18.517 20.247 23.575 23.035 22.605 26.304 27.633 29.773 30.187 33.139 33.257 35.823 36.924 37.955 40.594 42.664
 34.799 34.228 33.952 33.975 33.410 32.819 33.649 33.337 34.636 35.591 35.149 35.408 34.241 33.472 33.131 32.097 30.552 28.196 25.694 22.143 19.603 15.782 13.258 10.079  8.639  7.676  7.239 10.863 13.443 16.230 18.767 16.889 16.478 20.191 21.069 19.410 17.935 16.748 14.098 15.982 13.614 12.541 11.024 12.310 11.737 14.790 17.047 15.602 15.988 14.868 16.858 17.844 19.825 23.038 25.087 25.388 25.356 26.279 26.320 25.245 26.108 25.522 22.618 22.323 20.431 19.858 19.260 18.336 18.501 14.714 11.726  8.109  5.683  3.880  0.000  3.877  6.471  9.816 11.838 10.341 11.229 14.464 15.427 14.947 16.651 18.765 20.189 22.199 23.477 24.728 26.863 28.475 29.261 30.958 32.882 34.139 32.274 31.128 27.489 25.473 21.809 21.265 18.500 19.459 18.617 19.489 19.854 16.829 14.205 13.244 16.037 17.231 13.924 13.273 16.990 17.970 15.151 16.416 18.035 17.009 19.622 23.010 23.211 21.524 20.766 22.792 21.391 21.105 18.862 16.873 13.064 12.745 15.317 15.039 17.025 20.507 20.740 19.242 21.839 24.615 24.132 23.870 26.891 29.208 27.870 28.444 31.873 33.050 35.673 35.430 38.864 39.261 40.042 37.360 36.839 33.878 34.176 31.760 32.017 30.186 31.148 30.279 31.551 32.385 34.980 36.024 37.051 35.795 35.183 34.990 32.524 34.586 37.739 38.770 40.056 38.291 40.485 39.939 42.513 41.589 40.706 40.601 42.700 41.888 44.220 44.344 44.540 47.841 46.560 43.919 43.755 40.109 39.793 40.080 41.366 40.369 43.271 42.924 39.431 39.106 36.606 36.416 36.928 34.653 35.313 32.970 29.383 30.612 32.892 30.202 28.149 31.290 31.365 27.796 28.919 31.945 29.814 27.647 30.985 32.302 29.238 29.733 33.404 32.774 30.420 33.213 35.897 34.380 32.955 29.401 28.925 25.216 24.617 27.601 27.819 26.628 25.987 27.097 26.555 28.514 29.404 32.427 33.336 36.954 37.925 41.095 41.963 43.390 45.712 48.771 50.284 47.779 47.776 47.402 44.820 42.219 38.936 36.676 33.062 30.856 27.204 26.460 23.136 23.313 21.549 23.176 24.340 22.691 23.469 24.681 28.093 30.929 31.838 30.736 32.956 35.069 37.789 39.607 39.525 38.823 38.633 38.224 40.270 38.595 36.171 37.674 37.147 33.968 32.205 34.413 32.117 29.129 31.640 33.418 30.222 29.843 33.575 33.281 30.360 32.472 35.624 33.985 32.702 36.197 37.740 40.236 42.483 42.066 38.621 38.542 37.141 39.737 39.054 36.366 35.877 32.201 33.216 36.210 34.133 31.621 34.406 34.075 30.251 30.867 32.929 34.659 34.484 31.275 28.241 25.601 21.874 20.006 16.350 16.169 13.878 13.370 12.794 11.850 14.993 18.498 20.180 19.339 20.233 23.152 21.593 18.410 20.973 23.050 20.266 19.528 23.350 23.933 21.459 23.101 26.486 25.696 24.909 28.654 29.879 31.663 31.810 34.513 34.319 36.687 37.518 38.543 41.070 43.118
 31.652 30.941 30.647 30.596 30.026 29.490 30.371 30.150 31.439 32.382 31.953 32.197 31.060 30.289 29.988 28.989 27.448 25.309 22.785 19.157 17.016 13.248 11.435  8.493  8.625  8.451  9.563 13.385 15.524 18.621 21.023 19.381 19.467 23.088 23.877 22.556 20.784 19.653 16.715 17.998 15.083 13.871 11.430 12.195 10.517 13.663 16.064 14.119 15.244 14.704 17.410 18.861 21.387 24.458 26.817 27.389 27.514 28.373 28.230 26.989 27.575 26.830 23.671 22.796 20.459 19.187 17.988 16.390 15.915 12.113  9.801  6.100  5.731  5.672  3.877  0.000  3.860  6.839  8.505  6.639  7.445 10.712 11.642 11.202 12.934 14.985 16.354 18.385 19.691 20.918 23.023 24.666 25.485 27.143 29.050 30.355 28.564 27.548 23.971 22.192 18.652 18.583 16.261 17.807 17.718 19.247 19.742 17.079 14.140 12.453 14.484 15.680 12.551 10.993 14.456 15.785 13.459 15.344 17.069 16.608 19.750 23.049 22.642 21.033 19.620 21.113 19.399 18.638 16.736 15.210 11.515 11.415 13.206 12.434 13.865 17.540 17.953 16.092 18.437 21.436 21.004 20.436 23.362 25.831 24.502 24.854 28.290 29.630 32.243 31.837 35.249 35.595 36.416 33.757 33.345 30.466 30.910 28.678 29.142 27.615 28.781 28.279 29.711 30.955 33.720 34.413 35.305 33.785 33.217 32.810 30.456 32.348 35.638 36.881 38.366 36.800 39.056 38.466 40.891 39.784 38.808 38.405 40.392 39.392 41.569 41.541 41.521 44.746 43.310 40.724 40.715 37.098 36.748 37.189 38.487 37.682 40.654 40.341 36.759 36.257 33.612 33.466 33.804 31.579 32.211 30.048 26.576 28.143 30.334 27.550 25.834 29.162 29.067 25.644 27.173 30.155 27.954 26.181 29.725 30.899 27.996 28.926 32.536 31.793 29.806 32.833 35.330 33.784 32.669 29.147 28.221 24.548 24.086 26.751 26.517 24.872 23.899 24.559 23.763 25.404 26.083 28.956 29.732 33.307 34.203 37.344 38.174 39.634 41.938 45.008 46.499 43.980 43.992 43.618 41.021 38.453 35.162 32.973 29.374 27.300 23.718 23.248 20.118 20.706 19.435 21.444 23.152 21.989 22.784 24.560 27.765 30.642 31.225 30.120 32.363 34.522 37.249 38.985 38.732 38.105 38.100 37.477 39.598 38.150 35.558 36.866 36.042 33.031 31.217 33.091 30.479 27.687 30.342 31.732 28.338 28.265 31.913 31.224 28.337 30.737 33.651 31.733 30.688 34.320 35.538 38.107 40.145 39.831 36.368 36.433 34.797 37.457 37.091 34.392 33.702 29.970 30.872 33.681 31.440 28.853 31.613 31.006 27.211 28.099 30.066 31.558 31.142 27.901 24.822 22.394 18.752 17.319 13.849 14.461 12.780 13.320 13.791 13.637 17.092 20.558 22.006 20.553 21.409 23.877 21.899 18.709 21.144 22.782 19.592 18.796 22.547 22.695 19.843 21.610 24.862 23.635 22.642 26.431 27.373 28.859 28.734 31.273 30.894 33.145 33.868 34.898 37.392 39.449
 31.195 30.527 30.363 30.375 29.996 29.667 30.700 30.698 31.973 32.972 32.667 32.962 31.940 31.207 30.972 30.007 28.459 26.574 23.846 20.308 18.603 15.070 13.743 10.667 11.244 10.215 11.228 14.905 16.260 19.080 21.794 20.786 20.770 24.156 25.408 24.423 22.982 22.341 19.712 21.240 18.495 17.584 15.182 15.891 13.833 16.772 19.358 17.246 18.685 18.217 21.023 22.320 24.873 27.816 30.157 30.684 30.844 31.826 31.804 30.625 31.228 30.443 27.280 26.270 23.952 22.418 21.054 18.994 18.010 14.374 12.724  9.182  9.406  8.606  6.471  3.860  0.000  3.855  5.584  5.533  6.900  9.034 10.364 11.184 12.800 13.898 14.970 17.670 18.870 19.415 21.744 23.731 24.126 25.506 27.819 29.102 27.661 26.627 23.236 21.606 18.248 18.509 16.454 18.617 18.919 20.385 20.271 17.488 15.052 12.524 14.287 14.566 11.171  9.840 12.877 13.487 10.968 12.536 13.804 13.372 16.756 19.882 19.154 17.541 15.895 17.296 15.656 14.921 12.939 11.407  7.755  8.064  9.838  9.746 11.604 15.053 14.845 12.995 15.795 18.467 17.745 17.536 20.679 22.840 21.522 22.300 25.674 26.746 29.479 29.379 32.811 33.181 33.870 31.216 30.727 27.868 28.423 26.257 26.981 25.565 27.124 26.911 28.787 30.216 33.272 33.971 34.450 32.618 31.672 30.900 28.302 29.902 33.289 34.374 36.079 34.693 37.159 36.837 39.247 38.092 37.383 36.966 39.165 38.343 40.631 40.783 40.593 43.848 42.404 40.064 40.337 36.760 36.049 36.299 37.254 36.292 39.069 38.452 34.831 34.094 31.324 30.834 31.036 28.578 29.039 26.678 23.148 24.582 26.942 24.346 22.493 25.874 26.064 22.722 24.141 27.315 25.415 23.657 27.184 28.643 26.022 26.921 30.576 30.162 28.398 31.332 33.945 32.740 31.997 28.679 27.399 23.703 23.831 26.515 25.846 24.184 22.698 23.251 21.981 23.598 23.979 26.942 27.587 31.169 32.053 35.233 36.233 37.605 40.098 43.168 44.713 42.196 42.109 41.775 39.293 36.626 33.504 31.310 27.847 25.781 22.265 21.981 18.856 19.872 18.719 21.252 23.150 22.509 23.852 25.790 28.750 31.832 32.474 31.703 34.099 36.285 38.965 40.514 40.109 39.435 39.332 38.478 40.436 39.012 36.295 37.258 36.109 33.040 31.587 33.432 30.634 28.190 31.176 32.387 29.007 29.422 33.058 32.148 29.559 32.283 34.998 33.023 32.392 36.090 37.047 39.478 41.229 40.769 37.197 37.070 35.092 37.520 37.322 34.374 33.273 29.637 30.872 33.397 30.817 28.531 31.545 30.838 27.158 28.512 30.661 31.753 31.063 27.608 24.762 22.576 19.194 18.114 14.783 16.041 14.279 15.427 15.920 16.357 19.545 23.190 24.184 22.741 24.065 26.379 24.040 21.180 23.889 25.120 21.719 21.378 25.083 24.738 21.882 24.029 27.004 25.327 24.487 28.303 28.777 30.022 29.425 31.756 31.032 32.947 33.301 34.049 36.467 38.488
 30.109 29.244 28.981 28.924 28.498 28.291 29.413 29.536 30.778 31.785 31.490 31.663 30.583 29.745 29.445 28.422 26.827 25.056 22.086 18.785 17.439 14.320 13.561 10.736 12.189 11.237 13.048 16.498 17.205 20.124 22.610 22.016 22.477 25.618 26.845 26.352 24.767 24.463 21.858 23.100 20.274 19.754 17.202 18.050 15.691 18.726 21.016 18.389 19.984 19.535 22.574 23.792 26.621 29.273 31.766 32.455 32.804 33.887 33.883 32.712 33.135 32.149 28.882 27.451 25.111 23.121 21.638 19.055 17.743 14.504 13.510 10.413 11.604 10.996  9.816  6.839  3.855  0.000  3.869  5.568  5.437  6.386  8.862 10.215 10.914 11.185 12.596 15.634 16.275 16.507 19.229 21.103 21.064 22.552 25.085 26.082 24.691 23.456 20.157 18.506 15.303 15.791 14.117 16.833 17.735 19.452 19.113 16.705 14.466 11.272 12.177 11.975  8.937  7.114  9.505 10.078  8.144 10.360 11.941 12.515 16.210 19.239 18.008 16.940 14.768 15.420 13.137 12.341 11.209  9.770  6.886  6.495  6.837  6.078  7.807 11.216 11.174  9.464 12.177 14.830 14.487 14.466 17.384 19.676 18.789 19.590 22.754 24.021 26.989 26.822 30.161 30.264 30.731 27.903 27.197 24.215 24.639 22.422 23.167 21.846 23.560 23.601 25.691 27.391 30.615 31.127 31.370 29.318 28.289 27.340 24.781 26.276 29.721 30.933 32.741 31.504 34.001 33.688 35.987 34.725 34.031 33.479 35.692 34.883 37.178 37.397 37.125 40.397 38.989 36.775 37.184 33.640 32.717 32.860 33.664 32.673 35.399 34.725 31.080 30.281 27.489 27.015 27.272 24.909 25.554 23.338 19.827 21.399 23.526 20.762 19.110 22.538 22.504 19.230 20.950 24.009 22.032 20.585 24.233 25.543 23.090 24.328 27.875 27.404 25.989 29.054 31.490 30.340 29.933 26.758 25.066 21.483 21.905 24.306 23.194 21.299 19.457 19.774 18.278 19.849 20.212 23.262 24.046 27.691 28.786 32.091 33.305 34.819 37.413 40.491 41.937 39.325 39.091 38.675 36.206 33.392 30.297 27.941 24.502 22.289 18.764 18.457 15.354 16.649 15.776 18.696 20.930 20.867 22.488 24.781 27.404 30.566 31.063 30.529 33.017 35.223 37.843 39.193 38.604 37.937 37.854 36.762 38.641 37.365 34.522 35.184 33.730 30.766 29.482 31.119 28.117 26.001 29.202 30.132 26.753 27.604 31.152 30.002 27.703 30.711 33.189 31.183 30.969 34.690 35.392 37.652 39.131 38.539 34.903 34.647 32.408 34.676 34.660 31.590 30.215 26.648 28.036 30.332 27.558 25.462 28.615 27.881 24.313 25.977 28.288 29.097 28.313 24.719 22.148 20.058 16.952 16.131 13.093 14.997 13.539 15.535 16.599 17.851 20.940 24.546 25.064 23.240 24.812 26.680 23.912 21.398 24.180 24.828 21.199 21.269 24.795 23.866 21.023 23.549 26.133 24.002 23.402 27.183 27.162 28.255 27.282 29.509 28.610 30.314 30.494 31.004 33.431 35.452
 27.969 27.133 26.937 26.847 26.621 26.447 27.591 27.848 29.071 30.037 29.862 30.194 29.371 28.715 28.639 27.799 26.327 25.043 22.404 19.012 18.337 15.435 15.455 13.250 15.118 14.666 16.374 19.972 20.895 23.734 26.339 25.648 25.922 29.150 30.417 29.705 28.134 27.554 24.772 25.893 22.830 21.787 18.837 18.929 16.010 18.456 21.117 18.762 20.987 21.211 24.498 26.178 29.099 31.881 34.441 35.170 35.430 36.335 36.154 34.838 35.202 34.322 31.002 29.496 26.803 24.612 22.592 19.812 17.836 14.753 14.536 11.900 13.587 13.668 11.838  8.505  5.584  3.869  0.000  3.867  5.525  4.984  6.077  8.525 10.066  9.959 10.217 13.455 14.770 14.614 16.872 19.261 19.490 20.443 22.971 24.433 23.456 22.777 19.764 18.839 16.098 17.424 16.456 19.480 20.814 22.872 22.726 20.481 18.110 14.931 15.382 15.150 12.453 10.220 11.784 12.364 11.032 12.999 13.788 14.162 17.932 20.494 18.770 17.271 14.580 14.882 12.981 11.134  9.863  9.797  7.422  8.731  8.406  8.041  8.554 11.862 11.360  8.512 11.111 13.936 12.867 12.162 15.401 17.545 16.076 16.751 20.164 21.267 23.986 23.839 27.278 27.674 28.423 25.893 25.657 23.054 24.065 22.394 23.732 23.009 25.133 25.696 27.982 30.036 33.355 33.554 33.633 31.301 30.238 28.931 26.433 27.495 31.088 32.367 34.484 33.534 36.162 35.941 38.078 36.656 35.975 35.107 37.203 36.192 38.247 38.233 37.588 40.678 38.966 36.881 37.561 34.121 33.192 33.614 34.386 33.682 36.412 35.675 31.940 30.743 27.655 26.977 26.694 24.128 24.306 22.115 18.827 20.807 23.165 20.652 19.381 23.055 23.209 20.330 22.279 25.419 23.714 22.664 26.320 27.708 25.605 27.037 30.496 30.135 29.034 32.102 34.463 33.426 33.255 30.177 28.249 24.770 25.313 27.478 26.060 23.837 21.651 21.359 19.363 20.255 19.918 22.550 22.729 26.174 26.804 29.894 30.869 32.173 34.731 37.806 39.386 36.892 36.819 36.546 34.134 31.522 28.533 26.562 23.285 21.605 18.405 18.892 16.359 18.368 18.205 21.367 23.959 24.156 25.617 28.140 30.680 33.762 34.020 33.357 35.738 37.919 40.532 41.911 41.261 40.685 40.787 39.623 41.580 40.472 37.576 38.154 36.532 33.745 32.412 33.751 30.543 28.601 31.777 32.357 28.829 29.817 33.200 31.684 29.336 32.458 34.688 32.336 32.187 35.983 36.361 38.813 40.124 39.797 36.250 36.283 33.874 36.245 36.594 33.608 32.056 28.500 29.665 31.687 28.748 26.562 29.548 28.323 24.881 26.867 28.830 29.302 28.040 24.535 21.811 20.314 17.482 17.471 14.945 17.372 16.544 18.711 20.017 21.005 24.289 27.840 28.594 26.694 27.997 29.820 27.108 24.424 26.911 27.581 23.884 23.570 26.969 26.033 22.870 25.091 27.679 25.379 24.296 27.967 27.871 28.476 27.267 29.115 27.899 29.371 29.296 29.914 32.169 34.156
 27.131 26.197 25.917 25.716 25.338 24.952 25.941 25.997 27.233 28.119 27.821 28.162 27.289 26.662 26.601 25.795 24.356 22.972 20.629 16.986 16.152 13.030 13.127 11.373 13.398 13.791 15.683 19.459 21.023 24.135 26.544 25.307 25.647 29.114 30.002 28.966 27.101 26.043 22.955 23.749 20.442 18.971 15.752 15.422 12.314 14.631 17.334 15.134 17.545 18.127 21.515 23.554 26.535 29.423 32.046 32.858 33.074 33.794 33.419 31.980 32.266 31.447 28.100 26.603 23.702 21.543 19.329 16.726 14.761 11.484 11.312  8.974 11.031 12.037 10.341  6.639  5.533  5.568  3.867  0.000  3.860  5.418  5.195  6.056  8.519  9.827 10.215 12.583 14.381 15.117 16.918 19.045 19.962 21.139 23.125 24.791 23.484 23.010 19.797 18.905 15.999 17.274 16.228 18.880 20.096 22.421 22.892 20.777 17.860 15.226 15.792 16.472 13.895 11.172 13.287 14.752 13.506 15.851 17.081 17.265 20.936 23.710 22.271 20.611 18.150 18.668 16.816 14.909 13.555 13.460 10.618 11.637 11.751 10.650 10.635 14.345 14.598 11.681 13.558 16.843 16.044 14.702 17.646 20.151 18.521 18.535 22.083 23.490 25.937 25.384 28.814 29.274 30.288 27.854 27.861 25.345 26.367 24.747 25.914 25.195 26.985 27.364 29.247 31.243 34.328 34.413 34.884 32.785 32.124 31.121 28.893 30.203 33.745 35.227 37.190 36.107 38.559 38.066 40.188 38.761 37.778 36.823 38.656 37.371 39.233 38.934 38.354 41.364 39.548 37.207 37.659 34.184 33.663 34.406 35.573 35.139 38.115 37.707 33.974 32.937 29.909 29.599 29.347 27.029 27.304 25.378 22.239 24.430 26.631 23.955 22.901 26.559 26.427 23.501 25.617 28.592 26.584 25.567 29.295 30.412 28.045 29.574 33.020 32.329 31.058 34.271 36.519 35.145 34.663 31.367 29.687 26.194 26.195 28.298 27.200 24.848 23.081 22.744 21.156 21.922 21.786 24.200 24.377 27.753 28.254 31.222 31.896 33.243 35.545 38.623 40.183 37.725 37.830 37.556 35.012 32.590 29.410 27.564 24.142 22.603 19.374 19.857 17.415 19.158 19.056 21.830 24.420 24.217 25.127 27.653 30.402 33.288 33.381 32.346 34.555 36.713 39.379 40.953 40.420 39.927 40.205 39.223 41.387 40.322 37.503 38.395 37.023 34.335 32.601 33.867 30.731 28.473 31.349 31.973 28.325 28.895 32.256 30.794 28.092 30.982 33.324 30.858 30.321 34.122 34.625 37.319 38.869 38.799 35.372 35.722 33.590 36.274 36.583 33.864 32.679 28.976 29.710 31.975 29.328 26.734 29.414 28.108 24.522 26.137 27.793 28.591 27.453 24.182 21.057 19.452 16.320 16.256 13.698 15.900 15.452 17.364 18.876 19.429 22.984 26.348 27.527 25.528 26.338 28.213 25.785 22.761 24.879 25.852 22.256 21.386 24.770 24.225 20.862 22.641 25.499 23.501 22.027 25.687 26.022 26.682 25.872 27.838 26.884 28.697 28.984 29.998 32.306 34.338
 27.237 26.058 25.495 25.113 24.420 24.006 24.979 24.958 26.192 27.069 26.627 26.695 25.519 24.633 24.332 23.340 21.769 20.097 17.424 13.905 12.911  9.937 10.271  8.814 11.578 12.385 15.070 18.666 19.999 23.382 25.369 24.184 25.082 28.428 29.018 28.340 26.156 25.269 22.127 22.529 19.155 18.176 14.978 15.179 12.236 15.039 17.022 14.134 16.272 16.572 20.069 21.926 25.151 27.729 30.499 31.498 31.930 32.752 32.397 30.994 31.092 30.034 26.605 24.736 21.934 19.454 17.386 14.445 12.619  9.620  9.649  7.727 10.530 11.713 11.229  7.445  6.900  5.437  5.525  3.860  0.000  3.850  5.664  5.271  5.949  7.562  9.338 11.447 12.351 13.591 15.888 17.363 18.067 19.864 21.762 22.941 21.195 20.288 16.837 15.520 12.383 13.468 12.475 15.224 16.752 19.350 20.003 18.332 15.292 12.634 12.589 13.656 11.685  8.369 10.323 12.544 11.967 15.004 16.974 17.882 21.594 24.575 23.140 22.049 19.546 19.684 17.181 15.579 15.016 14.518 11.957 11.822 11.264  8.983  8.331 12.193 13.398 10.975 12.201 15.721 15.813 14.565 16.921 19.891 18.928 18.653 21.920 23.820 26.514 25.640 28.910 28.937 29.707 26.970 26.639 23.849 24.434 22.541 23.311 22.435 23.907 24.158 25.817 27.848 30.841 30.805 31.414 29.427 29.017 28.252 26.279 27.847 31.296 33.007 34.788 33.628 35.890 35.166 37.225 35.778 34.586 33.594 35.297 33.933 35.785 35.478 35.071 38.148 36.472 34.007 34.286 30.752 30.302 31.010 32.324 31.909 35.001 34.809 31.119 30.344 27.502 27.583 27.682 25.749 26.512 24.910 21.800 24.074 25.810 22.766 21.933 25.458 24.814 21.819 24.214 26.855 24.465 23.643 27.445 28.151 25.642 27.454 30.752 29.717 28.532 31.922 33.915 32.305 31.804 28.485 26.740 23.377 23.166 25.009 23.886 21.377 19.785 19.426 18.184 19.086 19.423 21.974 22.631 26.152 27.070 30.232 31.101 32.764 35.048 38.142 39.497 36.879 36.835 36.379 33.727 31.135 27.786 25.605 21.999 20.085 16.633 16.685 14.100 15.586 15.561 18.230 20.955 20.888 21.701 24.444 27.035 29.874 29.829 28.839 31.074 33.253 35.899 37.387 36.782 36.301 36.620 35.571 37.758 36.783 33.931 34.792 33.396 30.818 28.987 30.131 26.966 24.724 27.592 28.145 24.493 25.133 28.481 27.011 24.384 27.352 29.675 27.300 26.905 30.701 31.220 33.782 35.314 35.117 31.645 31.915 29.804 32.492 32.758 30.073 28.979 25.245 25.921 28.273 25.735 23.078 25.773 24.658 20.998 22.498 24.330 25.260 24.397 21.059 18.029 16.061 12.803 12.519  9.976 12.465 12.362 14.811 16.875 18.021 21.534 24.755 25.631 23.258 24.114 25.606 22.931 20.119 22.220 22.793 19.078 18.468 21.732 20.842 17.530 19.621 22.244 20.052 18.880 22.591 22.717 23.571 22.760 24.954 24.184 26.152 26.656 27.607 30.081 32.175
 26.029 24.848 24.267 23.857 23.328 23.070 24.149 24.372 25.555 26.414 26.105 26.179 25.166 24.320 24.133 23.217 21.694 20.519 17.841 14.646 14.527 12.292 13.341 12.171 15.076 15.541 18.184 21.686 22.574 25.795 27.872 27.071 27.984 31.171 31.974 31.519 29.462 28.805 25.771 26.216 22.879 21.988 18.757 18.783 15.610 18.036 20.083 17.205 19.624 20.130 23.699 25.553 28.841 31.302 34.101 35.123 35.587 36.441 36.100 34.696 34.740 33.649 30.208 28.164 25.313 22.580 20.296 17.019 14.642 12.281 13.079 11.525 14.334 15.242 14.464 10.712  9.034  6.386  4.984  5.418  3.850  0.000  3.874  5.587  5.590  5.079  6.338  9.332 10.062 10.439 12.969 14.823 15.130 16.612 18.881 20.093 18.775 18.029 14.916 14.139 11.611 13.523 13.374 16.715 18.806 21.484 21.794 20.315 17.662 14.533 13.815 14.109 12.525  9.218  9.818 11.625 11.770 14.739 16.289 17.605 21.423 24.031 22.074 21.140 18.175 17.657 15.028 12.952 13.033 13.245 11.580 11.826 10.195  7.962  6.244  9.773 10.738  7.805  8.674 12.281 12.274 10.787 13.118 16.088 15.199 14.932 18.147 20.066 22.850 22.018 25.281 25.256 25.960 23.236 22.969 20.292 21.155 19.567 20.794 20.385 22.335 23.152 25.214 27.628 30.851 30.570 30.767 28.390 27.751 26.544 24.553 25.694 29.267 31.018 33.090 32.242 34.652 34.098 35.991 34.393 33.340 32.109 33.845 32.473 34.249 33.950 33.223 36.226 34.416 32.217 32.855 29.430 28.670 29.362 30.400 30.050 33.016 32.627 28.871 27.747 24.683 24.540 24.331 22.289 22.888 21.377 18.435 20.979 22.678 19.728 19.248 22.888 22.278 19.623 22.268 24.890 22.732 22.336 26.139 26.889 24.803 26.855 30.021 29.155 28.415 31.786 33.679 32.316 32.262 29.195 27.012 23.813 24.076 25.645 23.970 21.221 19.035 18.133 16.248 16.667 16.435 18.842 19.206 22.693 23.519 26.695 27.670 29.304 31.725 34.829 36.205 33.573 33.465 33.040 30.464 27.819 24.596 22.488 19.019 17.297 14.048 14.692 12.546 14.862 15.492 18.664 21.740 22.321 23.446 26.434 28.676 31.573 31.400 30.649 32.921 35.078 37.635 38.936 38.151 37.694 38.046 36.754 38.830 38.018 35.057 35.559 33.794 31.354 29.790 30.664 27.257 25.488 28.563 28.714 25.072 26.242 29.398 27.547 25.265 28.538 30.482 27.943 28.026 31.831 31.930 34.381 35.525 35.306 31.824 32.057 29.569 32.069 32.694 29.890 28.363 24.772 25.581 27.484 24.598 22.195 24.984 23.550 20.138 22.233 24.052 24.404 23.089 19.616 16.852 15.480 12.868 13.446 11.661 14.791 14.969 17.855 20.032 21.512 24.895 28.157 28.753 26.290 27.356 28.607 25.681 23.158 25.281 25.447 21.632 21.299 24.321 22.964 19.666 21.914 24.127 21.475 20.341 23.871 23.438 23.817 22.417 24.207 22.975 24.493 24.553 25.258 27.620 29.684
 24.464 23.297 22.687 22.169 21.808 21.443 22.435 22.686 23.857 24.589 24.356 24.645 23.925 23.345 23.441 22.767 21.419 20.699 18.604 15.252 15.617 13.470 14.933 14.215 17.077 17.909 20.305 23.995 25.295 28.505 30.719 29.641 30.305 33.673 34.449 33.641 31.578 30.544 27.330 27.693 24.181 22.710 19.202 18.456 14.897 16.603 19.001 16.613 19.573 20.742 24.416 26.724 29.993 32.645 35.450 36.471 36.802 37.437 36.905 35.357 35.378 34.452 31.016 29.048 25.887 23.157 20.411 17.228 14.352 12.103 13.467 12.352 15.266 16.726 15.427 11.642 10.364  8.862  6.077  5.195  5.664  3.874  0.000  3.848  5.971  6.122  5.238  7.766  9.936 10.367 11.822 14.202 15.287 16.176 18.083 19.981 18.990 19.002 16.196 16.180 14.097 16.432 16.559 19.725 21.805 24.633 25.228 23.686 20.799 17.914 17.391 17.916 16.175 12.897 13.653 15.394 15.341 18.021 19.130 19.976 23.779 26.189 24.125 22.718 19.646 19.199 17.106 14.432 14.101 15.062 13.320 14.463 13.211 11.571  9.890 13.100 13.651 10.153 10.757 14.308 13.594 11.265 13.739 16.517 14.868 14.145 17.679 19.462 21.765 20.801 24.164 24.549 25.708 23.415 23.772 21.589 23.013 21.966 23.590 23.597 25.685 26.718 28.744 31.267 34.435 33.981 34.225 31.792 31.239 29.908 28.005 28.910 32.527 34.297 36.518 35.798 38.253 37.716 39.526 37.857 36.756 35.331 36.898 35.312 36.822 36.232 35.238 38.018 35.911 33.735 34.494 31.186 30.626 31.677 32.833 32.800 35.811 35.472 31.698 30.329 27.098 26.866 26.194 24.047 24.184 22.744 20.091 22.887 24.795 22.134 21.880 25.626 25.211 22.817 25.473 28.173 26.204 25.920 29.692 30.528 28.563 30.609 33.777 32.962 32.259 35.613 37.518 36.157 36.083 32.981 30.837 27.636 27.795 29.331 27.688 24.825 22.652 21.465 19.446 19.335 18.579 20.420 20.136 23.292 23.514 26.342 26.875 28.252 30.491 33.580 35.112 32.653 32.821 32.571 30.014 27.718 24.560 22.984 19.702 18.678 15.891 17.217 15.642 18.173 19.101 22.159 25.295 25.744 26.567 29.569 31.916 34.684 34.357 33.346 35.453 37.565 40.134 41.566 40.831 40.467 40.991 39.775 41.974 41.247 38.320 38.932 37.215 34.889 33.156 33.875 30.434 28.618 31.504 31.501 27.759 28.758 31.774 29.747 27.257 30.418 32.242 29.411 29.294 33.116 33.047 35.776 36.922 37.058 33.745 34.352 31.918 34.613 35.452 32.849 31.390 27.796 28.261 30.059 27.234 24.631 27.084 25.231 21.930 24.034 25.347 25.581 23.902 20.729 17.649 16.853 14.424 15.565 14.115 17.192 17.705 20.331 22.496 23.483 27.066 30.262 31.249 28.838 29.541 30.909 28.235 25.418 27.210 27.652 23.924 23.039 25.976 24.928 21.373 23.076 25.459 22.949 21.204 24.574 24.378 24.354 23.007 24.462 23.079 24.531 24.517 25.554 27.723 29.745
 24.476 23.101 22.183 21.408 20.738 20.171 21.015 20.994 22.209 22.871 22.368 22.492 21.504 20.803 20.777 20.044 18.660 17.675 15.763 12.182 12.413 10.280 12.119 12.174 15.307 16.916 19.621 23.268 24.927 28.379 30.270 28.811 29.720 33.182 33.547 32.635 30.250 28.923 25.503 25.421 21.750 20.148 16.499 15.563 11.954 13.630 15.628 13.064 16.124 17.569 21.327 23.856 27.234 29.803 32.696 33.860 34.244 34.758 34.068 32.442 32.306 31.337 27.878 25.762 22.474 19.626 16.722 13.526 10.571  8.435 10.306 10.058 13.448 15.633 14.947 11.202 11.184 10.215  8.525  6.056  5.271  5.587  3.848  0.000  3.866  6.342  6.705  7.474  9.587 11.375 12.561 14.127 15.797 17.261 18.515 20.288 18.704 18.665 15.564 15.338 13.044 15.157 15.247 17.990 20.033 23.118 24.271 23.011 19.744 17.381 16.781 18.112 16.649 13.063 14.188 16.689 16.738 19.800 21.458 22.350 26.126 28.837 27.052 25.717 22.856 22.602 20.305 17.909 17.563 18.067 15.875 16.481 15.501 13.233 11.400 14.850 16.184 13.073 13.225 16.997 16.865 14.487 16.433 19.561 18.181 16.979 20.339 22.502 24.684 23.304 26.510 26.730 27.950 25.603 25.933 23.676 24.809 23.608 24.820 24.665 26.280 27.025 28.583 30.998 33.891 33.334 33.987 31.854 31.737 30.806 29.205 30.460 33.958 35.937 37.912 37.010 39.231 38.384 40.181 38.537 37.117 35.662 36.962 35.144 36.500 35.679 34.870 37.612 35.516 33.038 33.469 30.109 29.977 31.275 32.846 33.020 36.266 36.300 32.584 31.523 28.492 28.732 28.322 26.551 27.015 25.850 23.243 26.071 27.710 24.786 24.625 28.269 27.481 24.952 27.733 30.209 27.867 27.579 31.407 31.907 29.650 31.804 34.918 33.730 32.875 36.374 38.113 36.397 36.033 32.761 30.848 27.703 27.341 28.737 27.407 24.459 22.777 21.644 20.204 20.151 19.884 21.631 21.655 24.786 25.142 27.932 28.303 29.863 31.835 34.901 36.298 33.811 34.056 33.708 31.000 28.805 25.421 23.783 20.317 19.207 16.321 17.321 15.756 17.803 18.730 21.319 24.412 24.545 24.844 27.872 30.310 32.859 32.346 31.029 32.971 35.054 37.646 39.213 38.565 38.280 38.965 37.900 40.272 39.609 36.765 37.646 36.169 33.973 31.875 32.499 29.165 27.078 29.651 29.680 25.870 26.484 29.449 27.501 24.715 27.656 29.579 26.694 26.246 30.062 30.135 33.036 34.421 34.737 31.528 32.388 30.258 33.226 33.972 31.642 30.586 26.883 26.935 29.004 26.544 23.565 25.711 23.915 20.459 22.089 23.166 23.821 22.445 19.509 16.072 14.976 12.209 13.252 11.957 14.843 15.887 18.403 20.885 21.719 25.411 28.333 29.532 26.937 27.226 28.457 25.976 23.007 24.411 24.944 21.330 20.039 22.835 22.019 18.333 19.683 22.200 19.916 17.882 21.249 21.409 21.536 20.632 22.342 21.364 23.278 23.786 25.182 27.481 29.562
 24.696 23.252 22.198 21.281 20.271 19.693 20.518 20.462 21.641 22.362 21.768 21.538 20.219 19.157 18.845 17.879 16.309 15.133 12.760  9.432  9.980  8.580 11.032 11.576 15.170 16.899 20.092 23.488 24.784 28.344 29.896 28.628 29.986 33.256 33.449 32.929 30.358 29.298 25.941 25.580 21.961 20.907 17.424 17.051 13.774 15.824 17.093 13.943 16.608 17.715 21.473 23.727 27.280 29.487 32.481 33.798 34.386 35.025 34.397 32.842 32.535 31.336 27.844 25.360 22.244 19.059 16.349 12.746  9.855  8.558 10.740 10.929 14.576 16.603 16.651 12.934 12.800 10.914 10.066  8.519  5.949  5.590  5.971  3.866  0.000  3.844  6.170  6.579  7.101  9.480 11.348 12.088 13.372 15.534 16.774 17.931 15.907 15.385 12.045 11.545  9.271 11.626 12.272 15.226 17.775 21.094 22.301 21.553 18.401 16.007 14.632 16.079 15.388 11.572 11.968 14.950 15.775 19.217 21.304 22.804 26.577 29.351 27.493 26.659 23.728 23.085 20.295 18.159 18.516 18.777 16.953 16.829 15.230 12.246  9.678 12.793 14.928 12.359 11.700 15.525 16.242 14.032 15.264 18.767 18.125 16.724 19.671 22.280 24.725 23.092 26.084 25.818 26.724 24.069 24.036 21.542 22.264 20.887 21.788 21.632 23.017 23.802 25.212 27.765 30.600 29.832 30.504 28.386 28.479 27.678 26.368 27.743 31.138 33.336 35.190 34.306 36.360 35.341 37.014 35.315 33.727 32.166 33.324 31.416 32.728 31.893 31.174 33.972 31.987 29.441 29.792 26.382 26.241 27.513 29.175 29.404 32.731 32.944 29.275 28.398 25.527 26.128 26.005 24.632 25.546 24.733 22.241 25.131 26.297 23.102 23.239 26.707 25.455 23.008 26.051 28.161 25.556 25.580 29.403 29.516 27.277 29.727 32.621 31.165 30.530 34.142 35.594 33.740 33.490 30.312 28.237 25.327 24.901 25.917 24.412 21.256 19.617 18.255 17.040 16.916 17.005 18.800 19.285 22.537 23.343 26.341 26.973 28.866 30.862 33.934 35.108 32.447 32.495 31.954 29.160 26.753 23.225 21.216 17.574 16.091 13.038 13.768 12.346 14.360 15.679 18.219 21.523 22.005 22.276 25.559 27.690 30.179 29.484 28.300 30.266 32.348 34.875 36.290 35.510 35.248 35.979 34.772 37.119 36.603 33.707 34.438 32.830 30.811 28.710 29.102 25.674 23.781 26.383 26.185 22.377 23.251 26.116 24.011 21.427 24.571 26.333 23.479 23.375 27.195 27.137 29.854 31.087 31.252 27.977 28.745 26.506 29.432 30.256 27.938 26.850 23.171 23.163 25.175 22.732 19.732 21.904 20.183 16.690 18.414 19.682 20.294 19.074 15.977 12.659 11.316  8.608  9.976  9.308 12.704 14.265 17.323 20.243 21.679 25.200 27.978 28.784 25.875 26.289 27.063 24.295 21.694 23.070 23.044 19.339 18.445 20.968 19.607 16.022 17.762 19.817 17.124 15.457 18.810 18.485 18.660 17.512 19.383 18.459 20.438 21.075 22.324 24.800 26.954
 24.318 22.945 21.992 21.223 20.421 20.049 21.005 21.199 22.301 23.060 22.627 22.395 21.252 20.212 19.981 19.033 17.511 16.778 14.254 11.582 12.652 11.743 14.060 14.164 17.678 18.823 21.958 25.284 26.101 29.495 31.157 30.320 31.679 34.777 35.236 34.984 32.594 31.872 28.692 28.552 25.064 24.256 20.881 20.691 17.403 19.453 20.873 17.749 20.355 21.264 24.971 27.000 30.537 32.654 35.624 36.901 37.525 38.291 37.786 36.302 36.027 34.783 31.300 28.770 25.787 22.554 19.965 16.278 13.388 12.340 14.339 14.056 17.476 18.958 18.765 14.985 13.898 11.185  9.959  9.827  7.562  5.079  6.122  6.342  3.844  0.000  3.853  5.636  5.128  6.275  8.977 10.075 10.527 12.550 14.425 15.407 13.818 13.222 10.199 10.153  8.567 11.595 12.847 16.335 19.221 22.413 23.119 22.433 19.728 16.838 15.038 15.666 15.259 11.627 10.939 13.443 14.852 18.169 19.965 21.839 25.617 28.090 25.871 25.294 22.097 20.918 17.999 15.711 16.705 17.336 16.263 16.205 13.859 10.968  7.693 10.108 12.160  9.577  8.197 11.983 12.890 10.625 11.531 15.116 14.815 13.463 16.215 18.910 21.564 20.012 22.963 22.520 23.221 20.442 20.296 17.780 18.642 17.457 18.731 18.956 20.788 22.071 23.913 26.768 29.852 28.953 29.168 26.676 26.474 25.257 23.895 24.898 28.381 30.585 32.673 32.060 34.247 33.421 34.965 33.152 31.756 30.042 31.320 29.511 30.858 30.164 29.185 31.991 29.964 27.725 28.454 25.130 24.532 25.632 26.921 27.088 30.245 30.209 26.480 25.302 22.242 22.631 22.315 20.882 21.759 21.061 18.739 21.785 22.811 19.678 20.132 23.601 22.336 20.201 23.418 25.456 23.062 23.444 27.217 27.372 25.518 28.135 30.898 29.632 29.382 32.935 34.321 32.741 32.913 29.997 27.535 24.768 24.851 25.692 23.680 20.404 18.180 16.388 14.540 14.009 13.597 15.378 15.724 19.073 19.970 23.118 24.020 25.963 28.196 31.299 32.464 29.725 29.613 29.054 26.329 23.726 20.300 18.180 14.592 13.093 10.100 11.394 10.366 13.193 15.003 18.043 21.569 22.654 23.400 26.809 28.616 31.237 30.560 29.740 31.822 33.890 36.319 37.500 36.548 36.255 36.911 35.456 37.616 37.186 34.189 34.527 32.555 30.593 28.863 29.108 25.489 24.091 26.982 26.498 22.794 24.259 26.994 24.633 22.537 25.982 27.420 24.582 25.045 28.810 28.417 30.870 31.691 31.670 28.331 28.870 26.218 28.827 29.919 27.381 25.802 22.302 22.618 24.171 21.314 18.720 21.144 19.244 16.037 18.448 19.919 19.884 18.258 14.874 12.092 11.339  9.534 11.413 11.147 14.857 16.189 19.560 22.397 24.203 27.563 30.486 30.940 28.034 28.832 29.477 26.425 24.161 25.793 25.402 21.613 21.233 23.650 21.824 18.472 20.576 22.195 19.109 17.833 20.985 20.014 19.851 18.023 19.499 18.060 19.458 19.533 20.351 22.765 24.908
 22.957 21.705 20.795 20.024 19.522 19.189 20.135 20.542 21.628 22.276 22.035 22.050 21.343 20.646 20.777 20.120 18.839 18.750 16.790 14.148 15.640 14.686 17.063 17.077 20.431 21.471 24.297 27.809 28.758 32.038 33.980 33.123 34.177 37.376 38.024 37.555 35.311 34.440 31.206 31.214 27.648 26.440 22.893 22.180 18.595 20.090 21.931 19.261 22.291 23.625 27.397 29.699 33.181 35.496 38.439 39.655 40.152 40.804 40.213 38.645 38.416 37.321 33.845 31.440 28.250 25.071 22.155 18.562 15.270 14.216 16.454 16.112 19.439 21.005 20.189 16.354 14.970 12.596 10.217 10.215  9.338  6.338  5.238  6.705  6.170  3.853  0.000  3.903  5.470  5.239  6.805  9.224 10.153 11.027 12.983 14.808 14.055 14.394 12.122 13.056 12.130 15.354 16.654 20.132 22.933 26.075 26.697 25.770 23.068 20.067 18.561 18.898 18.108 14.656 14.062 15.974 17.101 20.017 21.196 22.752 26.546 28.699 26.215 25.296 21.882 20.558 18.112 15.215 16.074 17.497 16.687 17.460 15.168 13.027 10.029 12.124 13.236  9.958  8.638 12.153 12.111  9.031 10.217 13.479 12.431 10.725 13.848 16.340 18.650 17.096 20.220 20.198 21.296 18.949 19.449 17.496 19.117 18.603 20.528 21.246 23.493 25.126 27.209 30.186 33.361 32.387 32.391 29.691 29.289 27.717 26.251 26.808 30.380 32.465 34.833 34.452 36.814 36.193 37.659 35.777 34.544 32.682 33.956 32.111 33.283 32.460 31.108 33.684 31.373 29.382 30.436 27.318 26.652 27.930 29.042 29.383 32.395 32.171 28.426 26.822 23.502 23.497 22.559 20.815 21.064 20.329 18.290 21.577 22.901 20.187 20.823 24.436 23.558 21.755 24.909 27.136 25.146 25.627 29.334 29.762 28.198 30.739 33.529 32.535 32.407 35.854 37.342 35.980 36.305 33.463 30.911 28.109 28.409 29.324 27.184 23.921 21.446 19.447 17.139 16.102 14.810 16.009 15.428 18.416 18.604 21.442 22.023 23.651 25.883 29.007 30.382 27.799 27.895 27.550 24.924 22.598 19.381 17.878 14.676 14.079 11.838 14.010 13.528 16.686 18.597 21.766 25.296 26.408 27.198 30.571 32.424 35.049 34.355 33.484 35.503 37.542 39.963 41.173 40.216 39.956 40.672 39.204 41.366 40.975 37.975 38.254 36.197 34.270 32.619 32.792 29.126 27.848 30.719 30.098 26.400 27.893 30.503 27.976 25.884 29.294 30.553 27.508 27.957 31.701 31.069 33.659 34.329 34.541 31.342 32.077 29.336 31.922 33.255 30.770 29.032 25.657 25.908 27.167 24.199 21.724 23.951 21.646 18.761 21.385 22.456 22.038 19.876 16.768 14.013 14.121 12.772 15.010 14.778 18.404 19.641 22.827 25.484 26.981 30.463 33.487 34.147 31.375 32.093 32.917 29.979 27.537 29.101 28.918 25.156 24.503 26.932 25.293 21.810 23.581 25.297 22.281 20.599 23.561 22.649 22.003 20.005 20.932 19.102 20.078 19.712 20.628 22.724 24.774
 21.864 20.497 19.313 18.199 17.486 16.824 17.527 17.718 18.748 19.245 18.807 18.578 17.800 17.082 17.314 16.766 15.600 15.969 14.613 12.238 14.473 14.248 17.262 18.103 21.669 23.300 26.332 29.824 31.027 34.478 36.186 35.058 36.295 39.565 39.901 39.346 36.844 35.711 32.301 31.884 28.185 26.807 23.150 22.078 18.468 19.480 20.894 18.330 21.536 23.326 27.130 29.699 33.274 35.452 38.476 39.846 40.380 40.865 40.081 38.412 37.971 36.862 33.404 30.789 27.437 24.062 20.858 17.245 13.635 13.491 16.447 16.987 20.600 22.717 22.199 18.385 17.670 15.634 13.455 12.583 11.447  9.332  7.766  7.474  6.579  5.636  3.903  0.000  3.876  5.548  5.401  6.952  9.233 10.342 11.145 13.249 12.183 13.152 11.121 12.714 12.368 15.810 17.566 20.737 23.722 27.157 28.251 27.673 24.722 22.094 20.349 21.223 20.769 17.090 16.517 18.938 20.273 23.419 24.848 26.432 30.237 32.485 30.053 29.116 25.727 24.409 21.943 19.041 19.900 21.308 20.297 20.953 18.760 16.286 13.083 15.094 16.708 13.665 11.857 15.255 15.543 12.250 12.630 15.958 15.022 12.526 15.252 18.114 19.957 17.786 20.604 20.496 21.853 19.747 20.580 18.962 20.581 20.359 22.135 23.091 25.021 26.683 28.388 31.454 34.382 33.081 33.334 30.774 30.805 29.437 28.394 29.025 32.468 34.799 37.064 36.703 38.862 37.987 39.287 37.333 35.792 33.686 34.552 32.335 33.112 31.865 30.401 32.726 30.197 28.041 28.994 25.996 25.773 27.530 29.029 29.836 33.036 33.187 29.537 28.026 24.839 25.277 24.300 23.011 23.364 23.108 21.433 24.867 25.895 23.130 24.109 27.600 26.405 24.762 28.097 30.050 27.858 28.566 32.270 32.367 30.750 33.493 36.132 34.834 34.779 38.345 39.588 37.971 38.203 35.317 32.825 30.191 30.132 30.734 28.685 25.216 23.046 20.762 18.834 17.380 16.181 16.731 16.027 18.613 18.573 21.097 21.262 22.997 24.827 27.906 29.166 26.622 26.920 26.541 23.777 21.773 18.394 17.217 14.071 14.018 12.286 14.685 14.840 17.795 20.082 22.866 26.481 27.538 27.837 31.338 33.103 35.451 34.427 33.290 35.066 37.018 39.384 40.655 39.701 39.583 40.563 39.150 41.468 41.290 38.352 38.750 36.778 35.150 33.201 33.032 29.377 28.093 30.621 29.713 25.974 27.295 29.603 26.857 24.643 27.911 28.912 25.604 25.973 29.648 28.769 31.554 32.186 32.757 29.796 30.968 28.381 31.215 32.770 30.658 29.175 25.833 25.510 26.704 24.044 21.247 22.917 20.259 17.537 19.975 20.445 19.992 17.649 15.013 11.928 12.640 11.765 14.636 15.162 18.740 20.640 23.809 26.783 28.173 31.727 34.477 35.300 32.322 32.639 33.207 30.424 27.942 29.019 28.756 25.149 24.125 26.156 24.574 21.002 22.283 23.806 20.828 18.710 21.304 20.415 19.327 17.375 18.018 16.206 17.327 17.252 18.682 20.737 22.823
 22.580 21.113 19.896 18.861 17.928 17.376 18.156 18.304 19.251 19.908 19.414 18.906 17.807 16.637 16.525 15.663 14.308 14.542 12.730 11.015 13.500 13.928 17.071 18.070 21.787 23.363 26.671 29.924 30.777 34.246 35.685 34.780 36.349 39.419 39.657 39.455 36.862 36.006 32.707 32.149 28.562 27.656 24.182 23.610 20.254 21.697 22.680 19.687 22.496 23.898 27.630 29.887 33.542 35.417 38.481 39.940 40.635 41.260 40.576 39.001 38.463 37.169 33.711 30.860 27.738 24.195 21.291 17.504 14.208 14.474 17.336 17.950 21.619 23.515 23.477 19.691 18.870 16.275 14.770 14.381 12.351 10.062  9.936  9.587  7.101  5.128  5.470  3.876  0.000  3.864  5.364  5.164  6.507  8.869  9.854 10.906  9.226  9.537  7.316  9.107  9.426 13.146 15.504 18.765 22.094 25.573 26.589 26.436 23.725 21.094 18.776 19.562 19.778 16.161 14.874 17.459 19.439 22.767 24.500 26.576 30.321 32.601 30.144 29.674 26.289 24.675 21.801 19.251 20.690 21.794 21.082 21.135 18.504 15.607 11.981 13.331 15.587 13.238 10.657 13.870 15.077 12.205 11.700 15.359 15.369 12.908 14.990 18.269 20.468 18.165 20.679 19.944 20.819 18.284 18.592 16.658 17.787 17.411 18.902 19.950 21.701 23.487 25.101 28.311 31.190 29.684 29.865 27.273 27.460 26.162 25.420 26.106 29.425 31.958 34.113 33.804 35.800 34.797 35.952 33.943 32.281 30.060 30.805 28.525 29.271 28.047 26.631 29.046 26.635 24.449 25.398 22.347 21.998 23.693 25.213 26.065 29.317 29.610 26.006 24.644 21.607 22.415 21.750 20.911 21.781 21.899 20.359 23.776 24.294 21.290 22.574 25.824 24.183 22.690 26.229 27.793 25.409 26.444 30.075 29.816 28.293 31.281 33.669 32.170 32.366 35.975 36.941 35.259 35.651 32.927 30.276 27.922 27.892 28.123 25.867 22.262 20.072 17.489 15.696 13.996 13.056 13.585 13.449 16.249 16.864 19.722 20.319 22.477 24.398 27.471 28.457 25.691 25.689 25.062 22.204 19.847 16.267 14.502 11.030 10.495  8.673 11.099 11.768 14.791 17.515 20.233 23.965 25.404 25.764 29.412 30.831 33.121 31.975 31.049 32.853 34.778 37.041 38.118 37.029 36.922 37.905 36.334 38.563 38.523 35.553 35.740 33.604 32.164 30.313 29.913 26.187 25.216 27.783 26.624 22.979 24.651 26.801 23.899 22.039 25.504 26.282 23.071 23.897 27.510 26.475 28.979 29.381 29.728 26.695 27.697 24.926 27.622 29.296 27.163 25.555 22.323 22.006 23.007 20.283 17.588 19.314 16.669 14.030 16.773 17.484 16.786 14.483 11.526  8.765  9.620  9.455 12.670 13.839 17.580 19.705 23.188 26.375 28.233 31.586 34.229 34.677 31.511 32.003 32.203 29.189 27.105 28.213 27.459 23.854 23.283 25.053 22.978 19.672 21.324 22.338 19.011 17.415 19.880 18.398 17.320 14.940 15.659 13.757 14.802 14.742 15.867 18.196 20.401
 22.602 21.296 20.296 19.539 18.934 18.739 19.703 20.189 21.113 21.797 21.553 21.279 20.553 19.610 19.665 18.925 17.720 18.187 16.312 14.733 16.997 17.095 19.891 20.319 23.881 24.943 28.046 31.324 31.884 35.155 36.825 36.240 37.638 40.618 41.176 41.074 38.722 38.087 34.920 34.691 31.180 30.321 26.864 26.359 22.899 24.399 25.765 22.861 25.724 26.983 30.722 32.864 36.464 38.433 41.448 42.802 43.456 44.176 43.602 42.073 41.659 40.397 36.930 34.192 31.121 27.665 24.826 21.047 17.773 17.603 20.157 20.200 23.667 25.150 24.728 20.918 19.415 16.507 14.614 15.117 13.591 10.439 10.367 11.375  9.480  6.275  5.239  5.548  3.864  0.000  3.863  5.398  5.069  6.339  8.678  9.888  9.450  9.956  8.653 10.715 11.356 15.084 17.394 20.966 24.283 27.530 28.067 27.715 25.333 22.309 20.026 20.090 20.204 16.902 15.164 17.006 19.107 22.070 23.318 25.479 29.152 31.074 28.320 27.939 24.383 22.377 19.655 16.918 18.747 20.291 20.209 20.548 17.565 15.175 11.555 12.153 13.757 11.377  8.380 11.079 12.051  9.010  8.048 11.618 11.780  9.301 11.250 14.535 16.905 14.791 17.400 16.653 17.418 14.846 15.257 13.482 15.133 15.205 17.347 18.825 21.152 23.375 25.483 28.841 31.974 30.517 30.219 27.279 27.012 25.219 24.264 24.454 27.876 30.255 32.708 32.678 34.890 34.202 35.289 33.218 31.889 29.620 30.600 28.555 29.403 28.420 26.717 29.107 26.657 24.925 26.323 23.443 22.545 23.950 24.924 25.607 28.555 28.435 24.781 22.972 19.644 19.948 18.837 17.705 18.250 18.392 17.106 20.664 21.213 18.493 20.030 23.293 21.894 20.774 24.299 25.927 23.953 25.193 28.709 28.688 27.574 30.534 32.871 31.721 32.176 35.632 36.677 35.357 36.092 33.587 30.681 28.359 28.835 29.125 26.526 23.007 20.297 17.547 15.038 12.975 11.104 11.441 10.650 13.514 13.949 16.958 17.825 19.885 22.172 25.303 26.407 23.616 23.491 22.948 20.232 17.694 14.366 12.696  9.515  9.357  8.042 11.185 12.108 15.662 18.426 21.554 25.297 27.058 27.885 31.497 32.804 35.276 34.294 33.662 35.606 37.542 39.766 40.694 39.516 39.337 40.177 38.454 40.495 40.422 37.388 37.279 34.884 33.373 31.910 31.560 27.754 27.113 29.952 28.743 25.237 27.272 29.427 26.485 24.970 28.577 29.240 26.146 27.265 30.821 29.659 31.943 32.067 32.229 29.156 29.882 26.813 29.140 30.946 28.566 26.504 23.488 23.615 24.216 21.103 18.966 20.971 18.305 16.056 19.240 20.169 18.967 16.352 13.309 11.396 12.534 12.624 15.581 16.414 20.233 21.904 25.456 28.410 30.379 33.673 36.537 36.818 33.789 34.609 34.929 31.758 29.777 31.204 30.408 26.710 26.432 28.366 26.155 22.962 24.875 25.853 22.424 21.085 23.549 21.844 20.675 17.967 18.309 16.011 16.277 15.387 15.921 17.987 20.081
 21.177 19.926 18.868 17.982 17.503 17.165 17.969 18.474 19.328 19.821 19.606 19.395 19.014 18.271 18.653 18.183 17.241 18.408 17.284 15.857 18.596 18.922 22.015 22.777 26.378 27.715 30.765 34.175 35.001 38.326 40.052 39.264 40.569 43.681 44.174 43.862 41.444 40.549 37.237 36.869 33.229 32.028 28.415 27.429 23.819 24.749 26.124 23.579 26.740 28.470 32.257 34.710 38.323 40.355 43.394 44.792 45.379 45.928 45.189 43.550 43.056 41.889 38.440 35.684 32.405 28.905 25.747 22.064 18.486 18.703 21.667 22.084 25.647 27.480 26.863 23.023 21.744 19.229 16.872 16.918 15.888 12.969 11.822 12.561 11.348  8.977  6.805  5.401  5.364  3.863  0.000  3.872  5.559  5.205  6.351  8.916  9.222 11.103 10.624 13.394 14.374 18.172 20.574 23.971 27.289 30.680 31.462 31.107 28.521 25.629 23.459 23.747 23.711 20.292 18.830 20.730 22.639 25.541 26.604 28.521 32.217 34.033 31.197 30.545 26.918 24.929 22.547 19.486 21.080 23.018 22.857 23.608 20.824 18.625 15.128 15.907 17.228 14.544 11.796 14.224 14.619 11.127 10.088 13.066 12.629  9.360 11.144 14.423 16.016 13.371 15.832 15.408 16.790 14.910 16.199 15.271 17.435 18.142 20.496 22.294 24.599 26.934 28.917 32.331 35.352 33.703 33.472 30.548 30.429 28.599 27.809 27.814 31.173 33.577 36.108 36.200 38.390 37.677 38.639 36.511 35.106 32.642 33.362 31.083 31.557 30.216 28.212 30.226 27.441 25.802 27.336 24.731 24.123 25.951 27.063 28.150 31.086 31.088 27.544 25.562 22.238 22.539 20.991 19.951 20.050 20.444 19.594 23.280 23.895 21.497 23.224 26.475 25.201 24.318 27.819 29.441 27.602 28.927 32.401 32.388 31.360 34.335 36.639 35.481 35.980 39.441 40.440 39.087 39.806 37.277 34.403 32.101 32.453 32.678 30.131 26.543 23.941 21.060 18.639 16.262 14.099 13.575 11.946 13.933 13.424 15.780 15.958 17.808 19.775 22.908 24.118 21.492 21.728 21.338 18.614 16.640 13.434 12.753 10.224 11.357 11.025 14.417 15.703 19.147 22.008 24.976 28.740 30.392 30.950 34.596 35.942 38.270 37.107 36.259 38.027 39.896 42.089 43.091 41.935 41.862 42.892 41.220 43.361 43.418 40.432 40.400 38.046 36.703 35.084 34.536 30.743 30.097 32.708 31.306 27.782 29.660 31.586 28.466 26.844 30.298 30.727 27.374 28.384 31.861 30.425 32.914 32.934 33.486 30.681 31.807 28.838 31.305 33.355 31.259 29.315 26.391 26.124 26.553 23.642 21.378 22.870 19.790 17.883 20.949 21.228 19.804 16.759 14.383 12.358 14.271 14.684 17.991 19.065 22.818 24.752 28.182 31.203 32.907 36.342 39.131 39.660 36.602 37.138 37.461 34.460 32.303 33.434 32.766 29.160 28.490 30.250 28.234 24.903 26.340 27.310 24.008 22.185 24.313 22.723 21.017 18.307 18.053 15.521 15.472 14.388 15.401 17.077 19.084
 21.315 19.851 18.589 17.578 16.817 16.335 17.056 17.320 18.008 18.556 18.181 17.621 16.929 15.770 15.936 15.275 14.309 15.735 14.822 14.157 17.333 18.421 21.816 23.092 26.841 28.478 31.798 35.038 35.819 39.261 40.659 39.824 41.448 44.479 44.696 44.549 41.914 41.032 37.700 36.990 33.373 32.385 28.864 28.021 24.609 25.583 26.420 23.681 26.621 28.323 32.031 34.410 38.095 39.835 42.927 44.467 45.181 45.718 44.933 43.307 42.627 41.337 37.927 34.923 31.742 28.077 25.015 21.310 17.887 18.803 21.989 22.894 26.608 28.609 28.475 24.666 23.731 21.103 19.261 19.045 17.363 14.823 14.202 14.127 12.088 10.075  9.224  6.952  5.164  5.398  3.872  0.000  3.868  5.410  4.901  6.450  5.736  7.992  8.012 11.358 13.117 16.926 19.815 22.957 26.493 30.028 31.058 31.163 28.579 25.961 23.392 23.985 24.492 21.004 19.285 21.585 23.888 27.056 28.524 30.724 34.410 36.391 33.653 33.263 29.702 27.665 24.967 22.197 24.005 25.597 25.338 25.614 22.718 20.051 16.320 16.865 18.871 16.694 13.548 15.918 17.088 13.961 12.313 15.489 15.757 12.517 13.591 17.174 18.764 15.822 17.716 16.704 17.770 15.714 16.663 15.652 17.247 17.906 19.798 21.686 23.553 25.879 27.480 30.966 33.737 31.771 31.706 28.932 29.242 27.683 27.380 27.558 30.700 33.381 35.699 35.779 37.690 36.696 37.472 35.294 33.583 30.926 31.264 28.692 28.859 27.222 25.213 27.105 24.260 22.435 23.853 21.313 20.991 23.138 24.583 26.034 29.139 29.546 26.143 24.427 21.403 22.335 21.128 20.762 21.397 22.259 21.569 25.211 25.333 22.695 24.676 27.680 25.912 25.118 28.800 30.010 27.872 29.456 32.876 32.417 31.349 34.558 36.618 35.114 35.758 39.309 39.980 38.393 39.100 36.637 33.767 31.749 31.849 31.664 29.123 25.392 23.074 19.943 17.994 15.338 13.619 12.662 11.586 13.371 13.373 15.717 15.940 18.248 19.883 22.910 23.751 20.984 21.106 20.452 17.539 15.526 11.965 10.994  8.252  9.530  9.708 13.010 14.938 18.084 21.301 23.891 27.685 29.473 29.738 33.492 34.568 36.650 35.215 34.331 35.936 37.715 39.788 40.700 39.474 39.502 40.695 38.985 41.162 41.438 38.504 38.440 36.087 35.067 33.312 32.411 28.646 28.186 30.542 28.819 25.396 27.334 28.921 25.607 24.173 27.586 27.683 24.271 25.524 28.850 27.157 29.556 29.393 30.041 27.386 28.697 25.764 28.294 30.542 28.729 26.937 24.153 23.478 23.733 21.080 18.697 19.750 16.451 14.854 17.900 17.860 16.205 13.023 10.940  9.161 11.738 13.003 16.653 18.458 22.131 24.518 28.050 31.342 33.243 36.573 39.108 39.507 36.234 36.624 36.564 33.556 31.641 32.483 31.479 28.034 27.428 28.755 26.513 23.380 24.710 25.209 21.799 20.099 21.819 19.869 17.873 14.915 14.414 11.764 11.684 10.836 12.131 14.068 16.259
 22.555 21.125 20.043 19.308 18.642 18.521 19.456 19.920 20.574 21.258 21.010 20.493 19.763 18.573 18.523 17.709 16.673 17.758 16.279 15.862 18.728 19.759 22.879 23.795 27.479 28.725 32.048 35.131 35.506 38.805 40.175 39.691 41.397 44.226 44.597 44.739 42.229 41.685 38.534 37.996 34.523 33.877 30.496 30.057 26.729 28.114 29.017 26.023 28.736 30.027 33.689 35.756 39.431 41.071 44.137 45.638 46.423 47.139 46.520 45.001 44.383 43.000 39.581 36.560 33.588 29.935 27.161 23.367 20.199 20.829 23.663 24.167 27.754 29.331 29.261 25.485 24.126 21.064 19.490 19.962 18.067 15.130 15.287 15.797 13.372 10.527 10.153  9.233  6.507  5.069  5.559  3.868  0.000  3.866  5.360  5.058  4.909  6.135  6.863 10.215 12.452 16.209 19.270 22.609 26.250 29.588 30.220 30.429 28.234 25.404 22.590 22.675 23.506 20.334 18.014 19.912 22.602 25.608 26.995 29.515 33.068 34.875 32.023 32.003 28.434 26.072 23.225 20.715 23.019 24.542 24.765 24.783 21.527 18.948 15.172 14.861 16.854 15.276 11.693 13.403 15.093 12.480 10.050 13.188 14.312 11.440 11.833 15.569 17.612 14.912 16.633 15.070 15.490 12.907 13.285 12.014 13.439 14.241 16.287 18.482 20.564 23.210 25.074 28.694 31.599 29.606 29.164 26.155 26.236 24.423 24.173 24.100 27.198 29.894 32.295 32.561 34.494 33.632 34.294 32.063 30.517 27.806 28.282 25.896 26.214 24.874 22.775 24.829 22.144 20.622 22.333 19.806 18.881 20.638 21.653 22.920 25.847 26.039 22.619 20.737 17.638 18.538 17.359 17.198 18.110 19.243 18.777 22.359 22.113 19.486 21.768 24.538 22.608 22.135 25.873 26.834 24.826 26.711 29.968 29.424 28.664 31.964 33.821 32.422 33.361 36.810 37.368 35.985 36.995 34.785 31.689 29.874 30.320 29.979 27.126 23.440 20.810 17.461 15.198 12.178 10.069  8.848  7.891 10.072 10.811 13.750 14.755 17.360 19.415 22.435 23.129 20.157 19.844 19.023 16.162 13.515  9.915  8.082  4.911  6.082  6.901 10.603 13.008 16.386 19.776 22.541 26.337 28.529 29.178 32.938 33.748 35.939 34.613 34.096 35.853 37.641 39.639 40.328 38.972 38.922 39.955 38.058 40.024 40.309 37.318 36.928 34.319 33.322 31.927 30.993 27.168 27.105 29.700 27.885 24.651 27.037 28.609 25.288 24.320 27.939 27.942 24.804 26.491 29.749 28.036 30.037 29.613 29.853 27.054 27.922 24.672 26.793 29.111 27.044 24.848 22.288 22.037 21.934 18.932 17.094 18.517 15.404 14.095 17.598 18.100 16.072 12.957 10.414  9.715 12.072 13.638 17.041 18.815 22.554 24.676 28.384 31.595 33.836 36.983 39.609 39.657 36.401 37.152 36.995 33.748 32.145 33.284 31.999 28.493 28.399 29.770 27.177 24.309 26.122 26.392 22.761 21.662 23.463 21.109 19.360 16.086 15.681 12.957 12.351 10.896 11.093 13.159 15.369
 21.892 20.662 19.809 19.228 18.920 19.000 19.960 20.694 21.334 21.908 21.871 21.635 21.345 20.489 20.746 20.216 19.402 20.865 19.697 19.062 21.957 22.703 25.774 26.472 30.088 31.172 34.296 37.524 37.928 41.130 42.748 42.316 43.787 46.676 47.252 47.270 44.902 44.310 41.137 40.781 37.250 36.368 32.868 32.162 28.643 29.759 30.987 28.258 31.229 32.725 36.460 38.679 42.328 44.146 47.196 48.631 49.320 49.990 49.343 47.775 47.227 45.946 42.511 39.601 36.491 32.889 29.923 26.162 22.767 23.198 26.070 26.385 29.909 31.448 30.958 27.143 25.506 22.552 20.443 21.139 19.864 16.612 16.176 17.261 15.534 12.550 11.027 10.342  8.869  6.339  5.205  5.410  3.866  0.000  3.875  5.323  7.420  9.534 10.702 13.982 15.987 19.760 22.623 26.088 29.641 32.918 33.396 33.345 31.170 28.145 25.561 25.366 25.860 22.776 20.545 22.007 24.479 27.176 28.080 30.404 33.914 35.405 32.329 32.132 28.439 25.894 23.457 20.620 22.925 24.977 25.507 26.025 22.769 20.697 17.104 16.694 17.931 16.051 12.648 13.843 14.769 11.852  9.209 11.587 12.366  9.075  8.960 12.663 14.246 11.318 12.975 11.597 12.454 10.434 11.802 11.506 13.906 15.497 18.184 20.721 23.209 26.089 28.234 31.888 34.915 32.968 32.276 29.087 28.864 26.691 26.255 25.721 28.863 31.354 34.027 34.536 36.654 36.057 36.659 34.396 33.110 30.354 30.920 28.655 28.883 27.565 25.140 26.904 24.030 22.957 25.016 22.812 21.721 23.442 24.094 25.377 27.997 27.879 24.523 22.190 18.887 19.202 17.284 16.793 16.961 18.203 18.222 21.933 21.874 19.777 22.232 25.031 23.514 23.393 26.996 28.112 26.548 28.483 31.638 31.389 30.917 34.103 35.984 34.895 35.933 39.256 39.938 38.811 39.981 37.847 34.663 32.776 33.472 33.280 30.320 26.722 23.849 20.527 17.858 14.738 11.878 10.133  7.679  8.947  8.390 10.965 11.700 14.067 16.322 19.442 20.369 17.490 17.360 16.773 14.045 11.687  8.549  8.014  6.386  8.757 10.088 13.911 16.161 19.735 22.989 25.966 29.746 31.946 32.746 36.468 37.355 39.632 38.377 37.875 39.648 41.435 43.439 44.133 42.777 42.719 43.740 41.823 43.742 44.010 41.008 40.541 37.849 36.805 35.551 34.663 30.829 30.824 33.486 31.675 28.467 30.865 32.434 29.086 28.116 31.704 31.650 28.443 30.080 33.316 31.485 33.539 32.995 33.357 30.677 31.595 28.298 30.288 32.716 30.626 28.266 25.843 25.712 25.402 22.318 20.736 22.100 18.895 17.849 21.355 21.660 19.437 16.066 13.951 13.303 15.801 17.161 20.544 22.030 25.823 27.756 31.402 34.470 36.553 39.797 42.572 42.729 39.585 40.373 40.405 37.181 35.429 36.643 35.533 31.969 31.746 33.255 30.797 27.802 29.501 29.937 26.375 25.041 26.820 24.594 22.619 19.356 18.534 15.616 14.457 12.370 12.446 13.776 15.691
 20.934 19.554 18.534 17.775 17.399 17.275 18.052 18.652 19.107 19.548 19.454 19.115 18.929 18.023 18.393 17.980 17.389 19.434 18.937 18.744 22.060 23.280 26.672 27.868 31.595 33.076 36.330 39.578 40.207 43.553 45.022 44.357 45.943 48.915 49.255 49.178 46.617 45.809 42.504 41.844 38.231 37.214 33.663 32.706 29.220 29.981 30.901 28.331 31.357 33.155 36.862 39.264 42.950 44.659 47.749 49.294 50.000 50.529 49.728 48.090 47.381 46.105 42.717 39.677 36.484 32.796 29.685 26.030 22.571 23.579 26.802 27.631 31.308 33.213 32.882 29.050 27.819 25.085 22.971 23.125 21.762 18.881 18.083 18.515 16.774 14.425 12.983 11.145  9.854  8.678  6.351  4.901  5.360  3.875  0.000  3.874  6.191  9.520 11.237 14.943 17.282 21.065 24.144 27.336 30.963 34.434 35.279 35.447 33.057 30.297 27.622 27.851 28.467 25.170 23.111 24.979 27.460 30.367 31.478 33.752 37.332 38.958 35.953 35.653 31.970 29.551 27.102 24.210 26.330 28.346 28.584 29.087 25.968 23.642 19.943 19.843 21.408 19.422 16.059 17.545 18.514 15.443 13.012 15.331 15.847 12.310 12.157 15.703 16.641 13.288 14.388 13.066 14.273 12.887 14.569 14.674 16.809 18.474 20.826 23.391 25.507 28.300 30.069 33.735 36.512 34.298 33.861 30.860 31.047 29.128 29.043 28.649 31.629 34.291 36.821 37.303 39.223 38.393 38.859 36.564 34.998 32.059 32.205 29.590 29.372 27.588 25.024 26.410 23.259 22.071 24.060 22.110 21.534 23.785 24.845 26.622 29.382 29.666 26.490 24.340 21.319 22.074 20.254 20.186 20.430 21.903 22.039 25.744 25.574 23.442 25.950 28.686 26.982 26.851 30.525 31.490 29.741 31.736 34.910 34.424 33.843 37.140 38.938 37.598 38.633 42.050 42.555 41.202 42.252 40.060 36.970 35.186 35.566 35.163 32.336 28.618 26.063 22.633 20.398 17.172 14.715 12.579 10.389 10.776  9.813 11.444 11.319 13.765 15.304 18.333 19.083 16.284 16.473 15.833 12.928 11.268  8.022  8.439  7.406 10.393 12.110 15.770 18.302 21.592 25.010 27.656 31.454 33.552 33.953 37.740 38.569 40.599 39.073 38.345 39.889 41.579 43.507 44.241 42.896 42.972 44.227 42.372 44.416 44.876 41.953 41.601 39.014 38.238 36.726 35.549 31.774 31.760 34.086 32.028 28.847 31.066 32.311 28.793 27.782 31.173 30.816 27.414 29.020 32.091 29.970 32.143 31.478 32.218 29.851 31.198 28.087 30.271 32.917 31.228 29.149 26.808 26.129 25.720 23.027 21.191 21.911 18.366 17.683 20.930 20.567 18.176 14.531 13.235 12.613 15.738 17.544 21.224 23.158 26.844 29.190 32.783 36.048 38.019 41.324 43.895 44.198 40.917 41.386 41.233 38.162 36.377 37.209 36.056 32.658 32.152 33.321 30.942 27.954 29.228 29.449 25.995 24.378 25.696 23.455 21.000 17.743 16.354 13.322 11.846  9.732 10.569 11.640 13.603
 22.304 20.764 19.685 19.016 18.472 18.504 19.377 19.928 20.248 20.823 20.698 20.140 19.679 18.519 18.555 17.912 17.272 19.154 18.421 18.832 22.118 23.707 27.058 28.327 32.069 33.493 36.896 39.927 40.287 43.608 44.839 44.354 46.188 48.974 49.225 49.431 46.815 46.228 43.035 42.273 38.782 38.118 34.727 34.125 30.821 31.897 32.543 29.688 32.415 33.914 37.524 39.665 43.370 44.826 47.919 49.523 50.353 50.992 50.277 48.725 47.946 46.533 43.175 39.988 37.012 33.259 30.423 26.729 23.564 24.753 27.854 28.713 32.385 34.131 34.139 30.355 29.102 26.082 24.433 24.791 22.941 20.093 19.981 20.288 17.931 15.407 14.808 13.249 10.906  9.888  8.916  6.450  5.058  5.323  3.874  0.000  3.855  6.869  9.633 13.397 16.363 19.949 23.330 26.403 30.163 33.561 34.321 34.840 32.702 30.026 27.012 27.149 28.265 25.148 22.669 24.531 27.410 30.366 31.694 34.305 37.788 39.439 36.471 36.549 32.934 30.353 27.622 25.094 27.565 29.278 29.679 29.732 26.396 23.857 20.084 19.442 21.378 20.024 16.350 17.466 19.143 16.608 13.656 16.047 17.395 14.233 13.533 17.210 18.529 15.361 16.063 14.006 14.377 12.477 13.363 13.243 14.711 16.400 18.405 21.159 23.022 25.943 27.561 31.301 33.945 31.515 30.963 27.968 28.328 26.486 26.797 26.387 29.128 31.968 34.357 34.932 36.641 35.695 35.951 33.607 31.932 28.843 28.776 26.076 25.701 23.883 21.238 22.615 19.509 18.410 20.544 18.705 17.934 20.173 21.190 23.144 25.883 26.349 23.325 21.309 18.560 19.786 18.305 18.896 19.721 21.611 21.920 25.475 24.771 22.503 25.273 27.665 25.550 25.651 29.411 29.937 28.074 30.379 33.381 32.539 32.111 35.577 37.072 35.563 36.856 40.242 40.449 39.066 40.275 38.299 35.114 33.664 34.072 33.307 30.342 26.624 24.141 20.509 18.511 15.016 12.794 10.159  8.592  8.805  8.992 11.044 11.694 14.686 16.235 19.061 19.357 16.332 16.020 14.968 11.971  9.672  5.954  5.296  4.413  7.804 10.405 13.853 16.947 20.016 23.654 26.085 29.829 32.223 32.658 36.472 36.953 38.868 37.249 36.735 38.257 39.880 41.665 42.187 40.721 40.812 42.064 40.079 41.997 42.607 39.707 39.132 36.409 35.882 34.516 33.087 29.346 29.714 31.979 29.668 26.732 29.241 30.227 26.619 26.064 29.510 28.871 25.663 27.704 30.593 28.315 30.124 29.155 29.667 27.334 28.498 25.238 27.158 29.976 28.354 26.152 24.117 23.416 22.621 19.958 18.466 19.038 15.514 15.382 18.800 18.560 15.757 12.118 10.930 11.383 14.643 17.065 20.671 22.963 26.567 28.994 32.708 36.062 38.345 41.454 43.907 43.910 40.526 41.123 40.671 37.472 36.046 36.879 35.351 32.053 31.909 32.830 30.120 27.463 28.963 28.747 25.139 24.018 25.124 22.426 20.012 16.455 14.989 11.931  9.956  7.404  7.375  8.874 11.138
 22.880 21.231 19.895 18.966 18.015 17.762 18.541 18.760 19.127 19.814 19.438 18.594 17.688 16.162 15.892 14.920 14.052 15.642 14.769 15.477 18.788 20.698 24.111 25.664 29.435 31.084 34.633 37.543 37.972 41.394 42.399 41.784 43.801 46.568 46.593 46.841 44.079 43.459 40.264 39.297 35.851 35.336 32.056 31.622 28.516 29.739 30.060 27.044 29.540 30.921 34.441 36.493 40.205 41.506 44.608 46.277 47.177 47.816 47.094 45.570 44.715 43.231 39.905 36.630 33.757 29.976 27.289 23.627 20.686 22.137 25.230 26.346 30.052 31.907 32.274 28.564 27.661 24.691 23.456 23.484 21.195 18.775 18.990 18.704 15.907 13.818 14.055 12.183  9.226  9.450  9.222  5.736  4.909  7.420  6.191  3.855  0.000  3.826  6.443 10.271 13.404 16.866 20.370 23.203 26.991 30.472 31.479 32.217 29.986 27.577 24.445 24.972 26.302 23.084 20.717 23.028 25.953 29.178 30.926 33.599 37.131 39.092 36.359 36.486 32.993 30.663 27.652 25.336 27.663 28.949 28.979 28.676 25.468 22.528 18.702 18.360 20.871 19.631 16.015 17.663 19.741 17.307 14.737 17.719 19.061 16.066 16.011 19.774 21.459 18.420 19.484 17.557 17.837 15.533 15.792 14.834 15.557 16.412 17.745 20.016 21.398 23.960 25.205 28.850 31.323 28.865 28.684 25.957 26.681 25.283 25.730 25.840 28.550 31.544 33.642 33.915 35.447 34.220 34.587 32.306 30.340 27.341 27.161 24.294 23.988 22.063 19.835 21.521 18.608 16.844 18.455 16.194 15.835 18.261 19.831 21.796 24.903 25.731 22.652 21.163 18.649 20.360 19.552 20.237 21.552 23.170 22.961 26.423 25.723 23.013 25.496 27.939 25.554 25.229 29.051 29.533 27.250 29.386 32.512 31.449 30.659 34.174 35.707 33.894 34.993 38.508 38.643 36.966 37.927 35.813 32.794 31.363 31.436 30.573 27.818 24.029 21.908 18.359 16.903 13.704 12.393 10.495 10.245 11.404 12.397 14.739 15.459 18.383 19.790 22.546 22.772 19.791 19.460 18.333 15.345 13.032  9.308  7.577  5.151  6.826  8.683 11.622 14.696 17.395 21.070 23.197 26.920 29.184 29.360 33.191 33.660 35.454 33.735 33.110 34.569 36.188 37.989 38.567 37.138 37.256 38.563 36.650 38.676 39.299 36.427 36.023 33.461 32.973 31.366 29.897 26.189 26.392 28.507 26.207 23.195 25.572 26.549 22.946 22.282 25.710 25.135 21.906 23.915 26.849 24.681 26.550 25.779 26.275 23.835 25.090 21.955 24.159 26.849 25.328 23.428 21.186 20.205 19.729 17.278 15.325 15.787 12.215 11.783 15.096 14.860 12.279  8.757  7.247  7.625 10.995 13.702 17.336 19.936 23.400 26.057 29.745 33.225 35.557 38.596 40.873 40.858 37.382 37.851 37.240 34.094 32.749 33.425 31.795 28.594 28.455 29.205 26.449 23.885 25.362 25.003 21.385 20.378 21.438 18.664 16.382 12.810 11.721  8.799  7.641  6.354  7.039  9.508 11.991
 24.737 23.110 21.851 20.973 19.864 19.641 20.468 20.606 21.047 21.848 21.378 20.436 19.199 17.520 16.897 15.613 14.471 15.241 13.617 14.528 17.413 19.380 22.532 23.964 27.649 29.142 32.760 35.438 35.609 38.976 39.789 39.345 41.542 44.129 44.112 44.604 41.851 41.475 38.439 37.487 34.210 34.072 31.008 31.021 28.144 29.803 29.990 26.681 28.817 29.755 33.152 34.871 38.554 39.686 42.757 44.421 45.418 46.203 45.622 44.215 43.384 41.787 38.484 35.179 32.565 28.824 26.508 22.834 20.296 21.593 24.331 25.283 28.863 30.450 31.128 27.548 26.627 23.456 22.777 23.010 20.288 18.029 19.002 18.665 15.385 13.222 14.394 13.152  9.537  9.956 11.103  7.992  6.135  9.534  9.520  6.869  3.826  0.000  3.855  7.228 10.785 13.939 17.586 20.350 24.186 27.534 28.402 29.367 27.382 25.049 21.691 22.146 23.872 20.878 18.230 20.572 23.745 27.013 29.026 31.929 35.356 37.425 34.850 35.272 31.934 29.641 26.365 24.477 26.947 27.795 27.846 27.072 23.797 20.662 16.916 16.246 19.160 18.503 14.890 16.430 19.087 17.226 14.702 17.880 19.673 17.200 17.228 20.951 23.143 20.458 21.675 19.559 19.346 16.491 15.860 14.120 13.954 14.089 14.793 16.775 17.842 20.293 21.428 25.074 27.533 25.086 24.908 22.223 23.052 21.859 22.446 22.841 25.460 28.559 30.449 30.585 31.992 30.649 31.052 28.801 26.745 23.827 23.730 20.931 20.926 19.278 17.434 19.632 17.162 15.130 16.482 13.769 13.104 15.186 16.827 18.535 21.812 22.740 19.598 18.486 16.185 18.275 18.135 19.048 20.937 22.459 21.978 25.192 24.251 21.249 23.613 25.862 23.176 22.713 26.542 26.797 24.274 26.444 29.514 28.218 27.346 30.929 32.344 30.375 31.509 35.034 35.045 33.296 34.271 32.237 29.199 27.932 28.002 26.971 24.166 20.386 18.352 14.766 13.646 10.580 10.093  8.838  9.997 11.906 13.911 16.760 18.066 21.066 22.718 25.421 25.556 22.497 21.841 20.584 17.714 14.943 11.342  8.468  5.356  4.630  6.051  8.273 11.629 14.037 17.804 19.788 23.462 25.916 26.219 30.039 30.318 32.138 30.481 30.083 31.658 33.302 35.083 35.541 34.049 34.098 35.272 33.274 35.206 35.794 32.892 32.374 29.744 29.248 27.750 26.292 22.557 22.913 25.153 22.870 19.935 22.573 23.627 20.109 19.714 23.310 22.846 19.920 22.180 25.126 23.193 24.761 24.042 24.076 21.340 22.172 18.862 20.937 23.484 21.747 19.738 17.460 16.697 16.270 13.623 11.745 12.645  9.406  8.766 12.410 12.943 10.504  7.698  4.988  6.339  8.942 11.866 15.133 17.832 21.178 23.735 27.492 30.959 33.567 36.393 38.614 38.318 34.820 35.495 34.731 31.444 30.397 31.232 29.345 26.165 26.456 27.181 24.147 21.873 23.771 23.218 19.458 19.079 20.314 17.292 15.605 12.031 11.772  9.467  9.058  8.588  8.261 11.105 13.498
 25.055 23.447 22.177 21.231 19.992 19.575 20.355 20.340 20.995 21.836 21.232 20.307 18.812 17.050 16.306 14.849 13.358 13.328 11.026 11.366 13.929 15.681 18.740 20.131 23.816 25.365 29.010 31.695 31.977 35.408 36.225 35.660 37.840 40.490 40.432 40.846 38.074 37.656 34.608 33.690 30.414 30.310 27.287 27.446 24.659 26.541 26.733 23.299 25.323 26.106 29.510 31.185 34.863 36.081 39.152 40.783 41.768 42.579 42.031 40.637 39.875 38.280 34.943 31.713 29.110 25.420 23.185 19.470 17.054 18.110 20.667 21.557 25.104 26.686 27.489 23.971 23.236 20.157 19.764 19.797 16.837 14.916 16.196 15.564 12.045 10.199 12.122 11.121  7.316  8.653 10.624  8.012  6.863 10.702 11.237  9.633  6.443  3.855  0.000  3.873  7.084 10.456 14.002 16.864 20.666 24.088 25.066 25.896 23.737 21.456 18.187 18.930 20.526 17.381 15.009 17.727 20.709 24.162 26.418 29.211 32.700 35.016 32.653 32.964 29.748 27.785 24.401 22.626 24.794 25.318 25.002 24.065 21.010 17.643 13.939 13.837 17.064 16.285 13.018 15.209 17.862 16.053 14.257 17.823 19.286 17.093 17.880 21.493 23.972 21.533 23.275 21.522 21.485 18.439 17.678 15.351 15.069 14.347 14.756 15.955 16.898 18.846 19.940 23.399 25.957 23.868 24.018 21.514 22.308 21.384 21.577 22.463 25.293 28.287 30.054 29.826 31.321 29.928 30.688 28.572 26.503 23.963 24.213 21.628 22.135 20.799 19.552 22.132 20.019 17.630 18.420 15.240 14.781 16.506 18.322 19.482 22.938 23.785 20.432 19.629 17.245 19.152 19.341 19.738 21.673 22.598 21.475 24.599 24.035 20.734 22.558 25.073 22.498 21.416 25.182 25.769 22.984 24.694 28.004 26.863 25.539 28.985 30.716 28.692 29.416 33.057 33.321 31.416 32.074 29.747 26.892 25.308 25.175 24.458 21.901 18.089 16.196 12.970 12.056  9.809 10.075 10.250 11.784 14.472 16.439 19.541 20.803 23.603 25.409 28.246 28.618 25.599 25.061 23.945 21.061 18.267 14.606 11.722  8.109  6.129  4.837  6.314  8.839 11.208 14.808 16.881 20.632 22.796 23.067 26.888 27.478 29.452 27.955 27.424 29.137 30.915 32.889 33.547 32.183 32.147 33.211 31.351 33.410 33.749 30.794 30.565 28.150 27.291 25.580 24.515 20.737 20.555 22.963 21.124 17.841 20.222 21.782 18.525 17.608 21.306 21.434 18.523 20.361 23.625 22.211 24.028 23.880 23.797 20.725 21.441 18.323 20.743 22.768 20.780 19.029 16.169 15.584 16.035 13.356 10.821 12.395  9.723  7.543 11.006 12.156 10.809  8.875  5.196  4.575  5.893  8.249 11.467 14.021 17.435 19.965 23.714 27.181 29.744 32.607 34.865 34.654 31.185 31.856 31.252 27.971 26.766 27.714 25.998 22.683 22.937 23.930 20.999 18.534 20.625 20.428 16.656 16.276 18.059 15.384 14.339 11.222 12.047 10.337 11.200 11.505 11.781 14.632 16.948
 27.051 25.477 24.287 23.420 22.088 21.652 22.431 22.303 23.050 23.949 23.261 22.333 20.603 18.791 17.809 16.170 14.464 13.400 10.274 10.443 12.075 13.682 16.287 17.529 21.061 22.500 26.204 28.642 28.759 32.173 32.788 32.296 34.641 37.156 37.013 37.603 34.820 34.591 31.693 30.790 27.698 27.971 25.220 25.867 23.414 25.735 25.780 22.120 23.687 23.957 27.189 28.513 32.131 33.220 36.247 37.856 38.921 39.866 39.455 38.179 37.469 35.783 32.479 29.286 26.962 23.400 21.618 18.004 16.181 16.933 18.944 19.647 22.973 24.290 25.473 22.192 21.606 18.506 18.839 18.905 15.520 14.139 16.180 15.338 11.545 10.153 13.056 12.714  9.107 10.715 13.394 11.358 10.215 13.982 14.943 13.397 10.271  7.228  3.873  0.000  3.850  6.729 10.392 13.189 17.013 20.349 21.292 22.293 20.268 18.157 14.713 15.642 17.579 14.629 12.238 15.231 18.256 21.817 24.453 27.337 30.720 33.254 31.186 31.679 28.721 27.021 23.441 22.152 24.194 24.138 23.616 22.162 19.278 15.666 12.286 12.276 15.935 15.671 12.903 15.182 18.122 16.894 15.614 19.226 20.768 19.121 20.190 23.600 26.402 24.297 26.244 24.537 24.306 21.005 19.741 16.865 15.940 14.278 13.880 14.161 14.587 15.946 16.817 20.084 22.644 20.816 21.223 18.966 19.861 19.374 19.466 20.924 23.700 26.661 28.124 27.552 28.951 27.420 28.412 26.437 24.291 22.113 22.608 20.272 21.286 20.377 19.808 22.795 21.227 18.617 18.889 15.374 14.876 16.012 17.907 18.501 22.067 22.951 19.579 19.324 17.238 19.255 20.104 20.421 22.701 23.257 21.667 24.430 23.884 20.315 21.661 24.074 21.373 19.826 23.453 24.007 20.889 22.296 25.648 24.382 22.692 26.080 27.874 25.662 26.143 29.852 30.142 28.056 28.506 26.062 23.336 21.721 21.403 20.712 18.315 14.510 12.917 10.078  9.913  8.821 10.424 11.782 14.085 17.161 19.502 22.816 24.305 27.063 29.003 31.837 32.226 29.195 28.542 27.393 24.580 21.623 18.067 14.879 11.287  8.348  5.673  4.562  6.001  7.613 11.145 13.048 16.796 18.940 19.287 23.098 23.696 25.777 24.433 24.027 25.921 27.792 29.848 30.506 29.175 29.027 29.912 28.073 30.122 30.284 27.287 27.149 24.836 23.753 21.988 21.192 17.404 16.980 19.595 18.099 14.704 17.118 19.065 16.154 15.178 18.988 19.582 17.072 18.805 22.151 21.273 22.915 23.130 22.614 19.207 19.463 16.441 18.886 20.386 18.097 16.502 13.258 13.032 14.175 11.502  8.710 11.099  9.541  6.404  9.441 11.648 11.269 10.621  6.852  6.184  4.820  6.320  8.599 11.101 14.311 16.707 20.484 23.928 26.715 29.377 31.575 31.153 27.679 28.523 27.854 24.458 23.463 24.608 22.748 19.407 20.071 21.170 18.069 15.844 18.425 18.248 14.464 14.755 16.922 14.383 14.320 11.811 13.612 12.728 14.156 14.900 15.022 17.898 20.104
 27.788 26.269 25.157 24.352 23.019 22.527 23.318 23.133 24.049 24.962 24.246 23.462 21.669 19.958 18.985 17.377 15.541 13.773 10.198  9.240  9.792 10.629 12.818 13.771 17.262 18.665 22.377 24.842 25.072 28.549 29.234 28.625 30.901 33.502 33.381 33.867 31.108 30.859 27.965 27.205 24.125 24.453 21.776 22.665 20.355 22.993 23.149 19.397 20.782 20.764 23.993 25.224 28.812 30.070 33.075 34.603 35.628 36.626 36.285 35.037 34.465 32.806 29.460 26.441 24.154 20.752 19.142 15.573 14.047 14.176 15.700 16.113 19.303 20.503 21.809 18.652 18.248 15.303 16.098 15.999 12.383 11.611 14.097 13.044  9.271  8.567 12.130 12.368  9.426 11.356 14.374 13.117 12.452 15.987 17.282 16.363 13.404 10.785  7.084  3.850  0.000  3.855  7.002 10.175 13.867 17.249 18.237 18.925 16.670 14.535 11.271 12.590 14.240 11.120  9.262 12.714 15.328 19.042 21.912 24.596 28.003 30.778 28.976 29.327 26.566 25.286 21.705 20.611 22.224 21.766 20.824 19.178 16.664 12.881  9.854 10.724 14.458 14.100 12.133 14.882 17.550 16.523 16.107 19.767 20.908 19.660 21.310 24.451 27.410 25.604 27.927 26.556 26.473 23.135 21.875 18.743 17.906 15.743 15.252 14.715 15.103 15.776 16.680 19.534 22.207 20.967 21.643 19.632 20.297 20.024 19.563 21.415 24.343 27.035 28.399 27.482 29.014 27.548 28.926 27.148 25.152 23.469 24.368 22.403 23.851 23.276 23.077 26.218 24.853 22.174 22.188 18.576 18.163 18.945 20.738 20.814 24.305 24.968 21.519 21.416 19.278 20.904 21.887 21.674 23.827 23.790 21.642 24.197 24.098 20.419 21.099 23.734 21.332 19.162 22.545 23.523 20.284 21.048 24.600 23.643 21.484 24.575 26.759 24.619 24.571 28.335 28.996 26.835 26.916 24.133 21.672 19.592 19.090 18.968 16.962 13.342 11.959 10.080 10.098 10.289 12.151 14.320 16.515 19.911 22.095 25.512 26.950 29.515 31.583 34.509 35.103 32.119 31.562 30.536 27.730 24.768 21.202 18.100 14.378 11.396  7.967  6.324  5.101  6.162  8.841 10.985 14.724 16.377 16.819 20.557 21.642 23.987 22.973 22.449 24.553 26.584 28.857 29.731 28.586 28.308 28.989 27.348 29.474 29.280 26.263 26.457 24.440 22.853 20.943 20.783 17.114 15.955 18.791 18.041 14.417 16.334 18.934 16.594 15.027 18.728 20.060 17.755 18.848 22.407 22.162 23.991 24.759 24.145 20.572 20.642 17.999 20.561 21.417 18.902 17.617 13.989 14.180 16.117 13.630 10.782 13.510 12.636  9.038 11.057 13.571 14.096 13.882 10.284  8.631  5.911  4.759  5.808  7.503 10.884 13.035 16.841 20.227 22.972 25.693 28.023 27.703 24.315 25.241 24.885 21.478 20.226 21.662 20.124 16.551 17.224 18.844 15.998 13.530 16.433 16.889 13.336 13.650 16.502 14.683 15.379 13.633 16.001 15.478 17.344 18.245 18.614 21.457 23.634
 30.366 28.881 27.818 27.094 25.679 25.150 25.894 25.568 26.488 27.432 26.645 25.823 23.876 22.130 20.983 19.259 17.389 14.951 11.154 10.432  9.696 10.386 11.656 12.487 15.567 16.882 20.637 22.658 22.679 26.127 26.434 25.880 28.443 30.835 30.507 31.244 28.420 28.403 25.728 24.882 22.112 22.984 20.779 22.265 20.524 23.509 23.355 19.505 20.195 19.516 22.377 23.097 26.562 27.551 30.481 32.007 33.156 34.298 34.110 33.024 32.466 30.683 27.445 24.462 22.622 19.465 18.552 15.378 14.793 14.748 15.492 15.787 18.520 19.386 21.265 18.583 18.509 15.791 17.424 17.274 13.468 13.523 16.432 15.157 11.626 11.595 15.354 15.810 13.146 15.084 18.172 16.926 16.209 19.760 21.065 19.949 16.866 13.939 10.456  6.729  3.855  0.000  3.828  6.586 10.362 13.660 14.747 15.858 13.803 12.186  8.660 10.549 12.775 10.226  8.723 12.281 14.723 18.400 21.690 24.404 27.575 30.562 29.155 29.724 27.331 26.357 22.699 22.171 23.605 22.537 21.382 19.150 17.034 13.226 11.087 11.933 15.716 15.968 14.613 17.093 19.876 19.370 19.202 22.718 23.959 23.053 24.719 27.720 30.822 29.186 31.522 30.101 29.851 26.393 24.801 21.446 20.106 17.417 16.166 14.769 14.349 14.090 14.427 16.804 19.276 18.374 19.476 17.978 18.880 19.252 18.837 21.267 23.920 26.528 27.454 26.163 27.461 25.792 27.355 25.783 23.674 22.430 23.428 21.726 23.511 23.269 23.690 27.019 26.126 23.308 22.855 19.173 18.862 19.187 21.057 20.714 24.182 24.979 21.733 22.216 20.552 22.335 23.861 23.753 26.175 25.964 23.587 25.717 25.536 21.770 22.022 24.366 21.858 19.359 22.421 23.224 19.703 20.096 23.529 22.348 19.776 22.721 24.868 22.442 22.070 25.872 26.470 24.024 23.767 20.842 18.668 16.640 15.691 15.533 13.949 10.521 10.043  9.245 10.493 11.822 14.487 17.026 19.643 23.070 25.514 28.993 30.565 33.159 35.241 38.123 38.652 35.654 34.997 33.908 31.142 28.108 24.609 21.334 17.722 14.453 11.084  8.379  6.166  4.652  6.169  7.494 11.109 12.609 13.010 16.754 17.820 20.231 19.370 18.980 21.267 23.385 25.715 26.563 25.468 25.079 25.567 23.990 26.109 25.735 22.714 23.074 21.282 19.495 17.436 17.610 14.106 12.517 15.485 15.251 11.668 13.415 16.404 14.664 13.114 16.681 18.477 16.780 17.711 21.140 21.453 22.993 24.083 23.071 19.345 18.952 16.651 19.132 19.341 16.689 15.823 12.014 12.517 15.137 13.110 10.398 13.337 13.541  9.942 10.902 13.998 15.247 15.931 12.642 11.408  7.997  6.364  4.859  6.091  8.514 10.476 14.213 17.587 20.645 23.015 25.147 24.524 21.077 22.170 21.611 18.075 17.213 18.815 17.001 13.504 14.820 16.415 13.374 11.489 14.905 15.238 11.955 13.197 16.131 14.558 16.139 15.038 17.891 17.952 20.056 21.251 21.523 24.386 26.482
 32.085 30.696 29.753 29.165 27.814 27.279 28.048 27.681 28.695 29.656 28.877 28.187 26.249 24.615 23.499 21.820 19.943 17.140 13.385 12.017 10.075  9.624  9.591  9.700 12.315 13.390 17.113 18.945 18.950 22.431 22.692 22.080 24.664 27.055 26.720 27.463 24.678 24.779 22.233 21.591 19.014 20.190 18.324 20.297 18.970 22.305 22.216 18.407 18.633 17.366 19.993 20.355 23.679 24.765 27.608 29.017 30.156 31.420 31.382 30.398 30.020 28.246 25.040 22.340 20.763 18.005 17.584 14.807 14.868 14.087 13.872 13.646 15.838 16.296 18.500 16.261 16.454 14.117 16.456 16.228 12.475 13.374 16.559 15.247 12.272 12.847 16.654 17.566 15.504 17.394 20.574 19.815 19.270 22.623 24.144 23.330 20.370 17.586 14.002 10.392  7.002  3.828  0.000  3.875  7.144 10.334 11.406 12.228 10.003  8.603  5.272  8.053 10.058  7.916  7.580 11.112 12.795 16.393 19.940 22.397 25.421 28.639 27.631 28.148 26.115 25.623 22.069 21.927 22.902 21.306 19.763 17.188 15.705 12.058 10.973 12.389 15.817 16.199 15.737 18.251 20.714 20.541 20.998 24.368 25.342 24.836 26.821 29.541 32.740 31.388 33.946 32.744 32.547 29.072 27.433 23.939 22.613 19.629 18.289 16.274 15.748 14.745 15.012 16.679 19.119 18.951 20.271 19.137 19.780 20.404 19.528 22.272 24.899 27.167 27.904 26.273 27.623 26.045 27.953 26.641 24.743 24.037 25.375 24.082 26.201 26.273 26.975 30.395 29.690 26.877 26.271 22.597 22.287 22.313 24.020 23.258 26.545 27.139 23.950 24.581 22.981 24.448 26.109 25.651 27.977 27.308 24.544 26.330 26.479 22.747 22.357 24.713 22.529 19.555 22.166 23.269 19.739 19.411 22.857 21.967 18.948 21.427 23.893 21.566 20.572 24.333 25.294 22.790 22.080 18.819 17.090 14.599 13.343 13.946 13.051 10.319 10.388 10.919 12.284 14.408 17.098 20.028 22.584 26.165 28.544 32.087 33.668 36.129 38.314 41.244 41.904 38.935 38.313 37.289 34.548 31.485 28.009 24.757 21.104 17.808 14.228 11.532  8.464  6.422  5.431  6.378  9.372  9.997 10.654 14.146 15.803 18.538 18.205 17.804 20.336 22.577 25.063 26.060 25.185 24.625 24.809 23.477 25.572 24.774 21.812 22.507 21.104 18.786 16.699 17.674 14.594 12.290 15.349 16.051 12.671 13.722 17.215 16.270 14.425 17.557 19.973 18.685 19.042 22.429 23.335 24.879 26.377 25.230 21.495 20.849 18.980 21.345 20.928 18.165 17.621 13.847 14.767 17.777 15.997 13.572 16.534 17.131 13.550 13.964 17.060 18.725 19.594 16.377 14.856 11.299  8.773  5.853  4.662  5.989  6.968 10.690 13.900 17.088 19.349 21.602 20.936 17.607 18.957 18.742 15.146 14.161 16.280 14.816 11.167 12.823 15.022 12.418 10.711 14.400 15.339 12.714 14.107 17.382 16.529 18.637 18.079 21.148 21.391 23.657 24.894 25.241 28.083 30.165
 34.420 33.032 32.049 31.435 29.954 29.277 29.903 29.331 30.309 31.239 30.354 29.573 27.489 25.798 24.542 22.778 20.920 17.691 14.128 13.194 10.556 10.393  9.582 10.127 11.990 13.367 16.988 18.213 18.268 21.725 21.384 20.553 23.514 25.708 24.888 25.790 22.774 22.921 20.552 19.506 17.296 19.016 17.747 20.154 19.520 22.890 22.267 18.545 18.000 16.187 18.251 18.094 21.266 21.925 24.714 26.217 27.525 28.847 28.871 28.027 27.549 25.630 22.593 19.858 18.807 16.360 16.724 14.599 15.614 15.105 14.390 14.533 16.208 16.636 19.459 17.807 18.617 16.833 19.480 18.880 15.224 16.715 19.725 17.990 15.226 16.335 20.132 20.737 18.765 20.966 23.971 22.957 22.609 26.088 27.336 26.403 23.203 20.350 16.864 13.189 10.175  6.586  3.875  0.000  3.865  7.385  9.421 11.059  8.909  9.089  6.513  9.896 11.992 10.614 10.933 14.119 15.375 18.703 22.426 24.704 27.468 30.837 30.201 30.771 29.044 28.820 25.327 25.419 26.192 24.307 22.511 19.718 18.731 15.297 14.668 16.079 19.408 19.914 19.591 22.042 24.515 24.385 24.848 28.223 29.192 28.644 30.629 33.388 36.563 35.141 37.661 36.412 36.202 32.717 31.010 27.507 25.959 22.875 21.132 18.833 17.634 15.937 15.328 16.264 18.057 18.141 20.108 19.706 20.800 22.067 21.475 24.551 26.816 29.041 29.340 27.418 28.405 26.550 28.507 27.414 25.303 24.904 26.038 24.796 26.908 27.007 28.168 31.561 31.140 28.139 27.069 23.455 23.519 23.474 25.440 24.640 27.922 28.816 25.918 26.989 25.779 27.491 29.412 29.152 31.617 30.978 28.199 29.811 29.868 26.139 25.615 27.730 25.463 22.440 24.774 25.646 22.000 21.447 24.623 23.474 20.194 22.420 24.699 22.052 20.712 24.388 25.157 22.260 21.003 17.589 16.531 14.324 12.124 12.580 12.698 10.629 11.993 13.169 15.270 17.551 20.523 23.351 26.069 29.558 32.025 35.525 37.065 39.587 41.654 44.540 45.112 42.145 41.523 40.436 37.673 34.665 31.164 27.888 24.288 20.989 17.592 14.674 11.913  9.151  7.477  6.230  7.932  7.454  7.123 10.671 12.510 15.090 14.786 14.196 16.811 19.132 21.692 22.772 22.042 21.435 21.558 20.466 22.700 21.767 18.930 20.083 19.220 16.902 14.336 15.593 13.063 10.024 12.645 14.017 10.897 11.100 14.850 14.681 12.695 15.283 18.154 17.447 17.418 20.542 22.008 23.364 25.246 23.938 20.288 19.492 18.275 20.684 19.675 17.220 17.455 13.836 14.479 17.964 16.950 14.539 17.072 18.287 14.880 14.296 17.369 19.648 21.162 18.372 16.991 13.211 10.809  7.178  6.215  4.974  5.980  8.938 12.222 15.544 17.351 19.085 18.223 14.681 15.871 15.224 11.583 11.076 13.056 11.211  7.784 10.166 12.077  9.449  8.690 12.526 13.264 11.318 13.434 16.473 16.033 18.788 18.902 22.267 23.043 25.577 27.181 27.645 30.504 32.540
 36.997 35.698 34.790 34.275 32.831 32.114 32.718 32.068 33.082 34.007 33.116 32.406 30.324 28.717 27.479 25.755 23.944 20.524 17.181 16.046 12.863 12.063 10.042  9.981 10.583 11.691 14.944 15.528 15.566 18.937 18.202 17.204 20.373 22.417 21.336 22.344 19.273 19.604 17.537 16.529 14.847 17.160 16.620 19.570 19.617 23.136 22.401 18.932 17.708 15.182 16.587 15.733 18.563 19.081 21.694 23.091 24.462 25.941 26.162 25.514 25.183 23.235 20.387 18.028 17.574 15.825 16.963 15.585 17.290 16.378 14.797 14.616 15.402 15.357 18.617 17.718 18.919 17.735 20.814 20.096 16.752 18.806 21.805 20.033 17.775 19.221 22.933 23.722 22.094 24.283 27.289 26.493 26.250 29.641 30.963 30.163 26.991 24.186 20.666 17.013 13.867 10.362  7.144  3.865  0.000  3.852  6.782  8.527  6.477  8.234  7.175 10.638 12.249 11.755 12.939 15.629 16.116 19.026 22.817 24.747 27.196 30.715 30.541 31.088 29.780 29.992 26.680 27.108 27.498 25.205 23.122 20.122 19.818 16.798 16.953 18.560 21.523 22.135 22.347 24.734 26.983 27.074 27.880 31.134 31.943 31.636 33.788 36.368 39.587 38.335 40.972 39.844 39.656 36.161 34.407 30.831 29.246 26.002 24.150 21.505 20.145 17.922 17.082 17.204 18.633 19.387 21.601 21.668 22.657 24.213 23.415 26.691 28.788 30.719 30.751 28.540 29.423 27.602 29.781 28.969 27.006 27.074 28.365 27.437 29.730 30.042 31.463 34.883 34.648 31.636 30.396 26.843 26.962 26.720 28.605 27.547 30.660 31.479 28.726 29.972 28.901 30.463 32.513 32.093 34.518 33.611 30.623 31.939 32.176 28.530 27.577 29.580 27.547 24.291 26.169 27.147 23.577 22.477 25.449 24.468 20.908 22.577 24.953 22.372 20.444 23.900 24.880 21.887 20.042 16.400 16.149 13.817 11.042 12.188 13.367 12.342 14.218 16.115 18.293 20.919 23.923 26.923 29.640 33.194 35.647 39.179 40.721 43.177 45.284 48.188 48.820 45.871 45.264 44.202 41.451 38.431 34.941 31.664 28.051 24.727 21.258 18.318 15.316 12.471  9.972  8.196  8.183  5.880  5.176  7.860 10.575 13.317 13.713 13.068 15.823 18.178 20.804 22.014 21.576 20.804 20.594 19.887 22.054 20.682 18.076 19.684 19.425 16.759 14.181 16.192 14.440 10.969 13.140 15.418 12.901 12.272 16.110 16.785 14.758 16.620 19.902 19.690 19.168 22.011 24.011 25.259 27.469 26.050 22.542 21.549 20.828 23.057 21.501 19.166 19.786 16.446 17.257 20.882 20.165 17.997 20.412 21.898 18.583 17.663 20.627 23.163 24.853 22.168 20.696 16.889 14.262 10.467  8.693  5.933  5.045  6.414  9.187 12.667 13.958 15.492 14.419 10.893 12.370 11.911  8.181  7.942 10.547  9.049  6.020  9.098 11.326  9.570  9.628 13.154 14.255 13.275 15.468 18.440 18.591 21.673 22.205 25.674 26.623 29.270 30.949 31.464 34.316 36.327
 40.056 38.844 38.026 37.627 36.262 35.607 36.257 35.627 36.641 37.592 36.728 36.054 33.986 32.436 31.204 29.505 27.731 24.278 20.975 19.874 16.623 15.570 13.058 12.286 11.777 11.969 14.504 14.152 13.595 16.566 15.283 14.612 18.062 19.629 18.435 19.919 17.045 18.001 16.611 15.951 15.122 18.017 18.187 21.523 22.001 25.616 24.938 21.700 20.099 17.098 17.845 16.224 18.451 18.698 20.925 22.084 23.509 25.242 25.788 25.436 25.314 23.385 20.886 19.027 19.230 18.140 19.783 18.842 20.781 19.592 17.530 16.877 16.883 16.089 19.489 19.247 20.385 19.452 22.872 22.421 19.350 21.484 24.633 23.118 21.094 22.413 26.075 27.157 25.573 27.530 30.680 30.028 29.588 32.918 34.434 33.561 30.472 27.534 24.088 20.349 17.249 13.660 10.334  7.385  3.852  0.000  3.861  6.273  5.792  8.652  8.662 11.367 12.884 13.491 14.840 16.811 16.864 19.183 22.961 24.740 26.732 30.259 30.506 31.259 30.385 30.854 27.678 28.577 28.831 26.146 24.112 20.821 20.935 18.391 19.196 20.559 23.190 24.193 24.767 26.841 29.042 29.529 30.479 33.532 34.409 34.419 36.545 38.945 42.271 41.236 43.899 42.768 42.445 38.882 36.920 33.238 31.452 27.997 25.910 22.883 21.291 18.556 17.543 16.857 17.984 19.459 21.711 22.192 22.994 24.838 23.894 27.352 29.172 30.787 30.491 28.023 28.756 27.009 29.374 28.856 27.117 27.704 29.225 28.740 31.307 31.989 33.686 37.181 37.233 34.324 33.003 29.534 29.492 28.866 30.507 29.067 31.909 32.586 30.046 31.524 30.700 32.134 34.426 33.958 36.447 35.354 32.256 33.172 33.412 29.887 28.577 30.274 28.390 25.029 26.405 27.298 23.835 22.301 24.913 23.991 20.266 21.386 23.698 21.185 18.781 21.940 23.041 20.024 17.703 13.973 14.493 12.251  9.081 10.845 12.941 13.039 15.327 17.915 20.245 23.262 26.399 29.594 32.443 36.041 38.622 42.224 43.910 46.344 48.554 51.452 52.094 49.131 48.433 47.358 44.664 41.548 38.139 34.761 31.210 27.747 24.270 21.142 17.978 14.924 11.801  9.646  8.086  4.542  4.678  5.435  8.674 11.732 13.091 12.965 15.839 18.097 20.591 21.667 21.399 20.413 19.693 19.192 21.035 19.206 16.808 18.550 18.698 15.654 13.468 16.232 15.196 11.802 13.779 16.702 14.913 14.140 17.827 19.113 17.490 18.931 22.280 22.577 22.035 24.538 26.801 27.722 29.979 28.268 24.844 23.422 22.934 24.740 22.707 20.311 21.058 18.101 19.349 22.932 22.364 20.667 23.160 24.996 21.868 20.884 23.971 26.503 28.330 25.635 24.361 20.572 18.030 14.268 12.297  9.494  7.487  7.236  8.416 12.071 12.340 13.642 11.783  8.600 11.002 10.654  6.972  7.899 11.040  9.756  7.963 11.350 13.394 12.141 12.919 16.160 17.175 16.639 19.024 21.821 22.056 25.264 25.852 29.320 30.297 32.873 34.484 34.841 37.676 39.642
 41.207 40.074 39.369 39.100 37.887 37.406 38.203 37.739 38.773 39.787 39.019 38.413 36.429 34.929 33.753 32.085 30.300 27.017 23.517 22.313 19.295 17.996 15.510 13.970 13.268 12.334 14.397 13.729 12.177 14.709 13.520 13.800 17.130 18.304 17.689 19.630 17.329 18.938 18.009 18.086 17.510 20.381 20.536 23.900 24.166 27.911 27.651 24.404 23.065 20.086 20.929 19.251 21.241 21.643 23.621 24.499 25.799 27.688 28.452 28.211 28.316 26.515 24.105 22.519 22.698 21.647 23.074 21.878 23.441 21.911 19.794 18.505 18.293 16.798 19.854 19.742 20.271 19.113 22.726 22.892 20.003 21.794 25.228 24.271 22.301 23.119 26.697 28.251 26.589 28.067 31.462 31.058 30.220 33.396 35.279 34.321 31.479 28.402 25.066 21.292 18.237 14.747 11.406  9.421  6.782  3.861  0.000  3.833  5.744  7.873  8.230  9.693 11.346 12.976 14.065 15.197 15.094 16.875 20.586 22.477 24.131 27.542 27.949 29.023 28.401 28.889 25.784 27.138 27.475 24.531 22.847 19.277 19.437 17.343 18.674 19.577 21.840 23.344 24.201 25.822 28.012 28.986 30.003 32.769 33.808 34.211 36.214 38.380 41.840 41.096 43.752 42.596 42.075 38.449 36.252 32.479 30.542 26.912 24.735 21.410 19.890 16.938 16.305 15.295 16.763 18.780 20.545 20.916 21.186 22.952 21.668 25.154 26.866 28.163 27.786 25.225 26.070 24.603 27.152 26.776 25.436 26.379 28.325 28.303 31.209 32.306 34.009 37.623 37.827 35.170 34.069 30.632 30.144 29.101 30.287 28.418 30.951 31.263 28.788 30.279 29.549 30.702 33.148 32.565 35.077 33.804 30.646 31.167 31.386 28.015 26.403 27.816 26.107 22.688 23.642 24.507 21.207 19.327 21.705 20.960 17.169 17.910 20.310 18.041 15.354 18.397 19.800 17.044 14.766 10.966 11.529  8.962  6.165  8.957 11.085 11.956 14.031 17.159 19.340 22.725 25.871 29.301 32.228 35.875 38.578 42.265 44.167 46.548 48.942 51.835 52.512 49.535 48.705 47.641 45.054 41.792 38.533 35.050 31.601 27.993 24.504 21.271 17.905 14.890 11.265  9.495  7.347  4.486  7.040  7.174  9.578 13.022 14.892 15.517 18.464 20.600 22.899 23.681 23.305 22.191 21.091 20.369 21.742 19.711 17.269 18.484 18.329 14.852 13.579 16.737 15.728 12.930 15.419 18.286 16.766 16.668 20.244 21.413 20.236 21.949 25.067 25.400 25.242 27.746 29.806 30.528 32.506 30.551 27.030 25.226 24.399 25.756 23.693 20.887 21.152 18.425 20.368 23.662 22.755 21.580 24.458 26.363 23.348 22.823 26.172 28.343 29.979 27.037 25.992 22.326 19.896 16.359 14.186 12.091  9.500  9.538  9.789 13.532 13.452 15.175 12.803 10.477 13.633 13.683 10.288 11.309 14.687 13.542 11.770 15.058 17.224 15.780 16.354 19.767 20.735 19.838 22.205 25.099 24.998 28.006 28.193 31.518 32.212 34.521 35.826 35.884 38.677 40.606
 40.850 39.824 39.225 39.059 37.988 37.549 38.419 38.031 39.149 40.189 39.501 39.063 37.212 35.829 34.790 33.213 31.420 28.234 24.729 22.973 19.878 17.885 15.031 12.646 11.359  9.506 11.086 10.437  8.673 11.414 10.925 11.253 14.181 15.699 15.644 17.290 15.296 16.965 16.060 16.851 16.250 18.900 19.052 22.427 22.665 26.478 26.655 23.597 22.416 19.429 20.368 18.827 20.710 21.671 23.575 24.211 25.271 27.169 27.990 27.707 28.083 26.488 24.006 22.796 22.756 21.896 23.118 21.931 23.312 21.210 18.725 16.790 16.086 14.009 16.829 17.079 17.488 16.705 20.481 20.777 18.332 20.315 23.686 23.011 21.553 22.433 25.770 27.673 26.436 27.715 31.107 31.163 30.429 33.345 35.447 34.840 32.217 29.367 25.896 22.293 18.925 15.858 12.228 11.059  8.527  6.273  3.833  0.000  3.878  5.797  7.853  8.850  9.222 11.423 13.272 13.950 12.943 14.345 17.927 19.395 20.979 24.505 25.123 25.972 25.575 26.435 23.595 25.059 24.982 21.836 19.941 16.396 17.146 15.558 17.528 18.790 20.527 21.858 23.281 24.934 26.682 27.766 29.232 31.826 32.547 33.220 35.460 37.352 40.796 40.296 43.129 42.230 41.838 38.294 36.248 32.498 30.879 27.301 25.539 22.273 21.349 18.720 18.770 18.043 19.923 21.984 23.373 23.329 23.099 24.384 22.564 25.819 27.825 28.853 28.785 26.299 27.529 26.446 29.142 28.748 27.741 28.669 30.882 30.922 33.890 34.981 36.412 40.055 40.040 37.452 36.598 33.079 32.450 31.490 32.514 30.598 33.081 33.063 30.376 31.511 30.444 31.171 33.362 32.346 34.556 32.917 29.539 29.935 30.581 27.359 25.361 26.996 25.771 22.125 22.817 24.228 21.224 18.879 21.407 21.336 17.552 17.866 20.774 19.120 16.188 19.044 21.081 18.843 16.733 13.019 13.444 10.225  8.605 11.995 13.572 14.240 15.499 18.527 20.060 23.470 26.255 29.835 32.479 36.228 38.714 42.407 44.251 46.459 48.957 51.908 52.763 49.836 49.087 48.147 45.580 42.327 39.081 35.715 32.201 28.699 25.042 22.144 18.489 16.061 12.391 11.724 10.378  8.071 10.420 10.538 13.266 16.612 18.509 18.879 21.719 23.837 26.205 27.185 26.908 25.823 24.752 24.115 25.467 23.380 21.014 22.188 21.930 18.360 17.315 20.426 19.164 16.420 19.051 21.764 19.909 19.847 23.547 24.456 22.956 24.827 28.022 28.004 27.663 30.413 32.421 33.447 35.467 33.709 30.127 28.529 27.495 28.984 27.149 24.212 24.152 21.250 23.268 26.473 25.170 23.863 26.936 28.457 25.214 25.046 28.316 30.363 31.629 28.462 27.066 23.480 20.669 17.256 14.402 12.556  9.152  8.776  8.078 11.601 11.734 14.226 12.269 10.584 13.939 14.994 11.964 12.002 15.749 15.464 13.380 16.061 18.840 17.837 17.781 21.075 22.626 21.701 23.556 26.771 26.887 29.733 29.825 33.089 33.544 35.832 36.962 37.085 39.861 41.825
 38.208 37.130 36.470 36.220 35.084 34.534 35.335 34.878 36.023 37.024 36.303 35.891 34.048 32.675 31.673 30.120 28.323 25.124 21.732 19.699 16.462 14.224 11.215  8.848  7.753  6.696  9.310  9.725  9.383 12.885 12.875 12.123 14.842 17.119 16.816 17.702 15.202 16.011 14.298 14.724 13.408 15.725 15.497 18.767 18.911 22.716 22.844 19.741 18.655 15.817 17.104 16.032 18.362 19.669 21.916 22.753 23.773 25.462 26.002 25.471 25.731 24.131 21.358 19.937 19.476 18.407 19.406 18.174 19.567 17.408 14.877 13.104 12.650 11.120 14.205 14.140 15.052 14.466 18.110 17.860 15.292 17.662 20.799 19.744 18.401 19.728 23.068 24.722 23.725 25.333 28.521 28.579 28.234 31.170 33.057 32.702 29.986 27.382 23.737 20.268 16.670 13.803 10.003  8.909  6.477  5.792  5.744  3.878  0.000  3.850  6.258  8.626  8.476  9.468 11.941 13.495 12.498 14.644 18.278 19.610 21.746 25.395 25.700 26.095 25.321 26.163 23.268 24.177 23.941 21.105 18.777 15.585 16.297 14.235 15.809 17.730 19.722 20.418 21.728 23.898 25.508 26.100 27.663 30.502 30.943 31.307 33.766 35.801 39.109 38.404 41.319 40.547 40.407 36.960 35.224 31.577 30.276 26.909 25.464 22.556 21.888 19.681 19.785 19.657 21.633 23.141 24.704 24.414 24.438 25.509 23.792 26.905 29.231 30.556 30.795 28.495 29.845 28.635 31.198 30.565 29.291 29.767 31.729 31.316 34.004 34.692 35.892 39.450 39.127 36.371 35.531 31.923 31.558 31.038 32.377 30.860 33.652 33.809 30.888 31.785 30.407 31.224 33.110 32.021 34.077 32.506 29.120 29.965 30.787 27.426 25.678 27.769 26.494 22.839 24.031 25.681 22.564 20.548 23.504 23.443 19.743 20.547 23.558 21.801 19.218 22.334 24.242 21.890 19.963 16.197 16.204 12.941 11.145 13.984 15.150 14.873 15.870 18.295 19.624 22.671 25.260 28.686 31.109 34.867 37.128 40.748 42.362 44.546 46.926 49.915 50.821 47.926 47.339 46.448 43.789 40.672 37.291 34.080 30.433 27.119 23.375 20.759 17.121 14.997 11.765 11.449 11.112  8.763 10.124 11.088 14.242 17.401 18.740 18.477 21.204 23.422 25.984 27.243 26.985 26.049 25.391 24.808 26.559 24.719 22.258 23.672 23.369 20.071 18.407 21.087 19.430 16.356 18.902 21.354 18.973 18.671 22.498 23.109 21.105 23.051 26.339 25.932 25.314 28.291 30.257 31.660 33.818 32.409 28.834 27.703 26.667 28.621 27.080 24.318 24.344 21.072 22.596 25.941 24.594 22.750 25.669 26.826 23.345 23.137 26.158 28.329 29.460 26.336 24.547 20.934 17.813 14.353 11.190  9.174  5.502  5.268  5.601  9.295 10.561 13.330 12.316  9.976 12.594 13.874 10.783  9.732 13.433 13.519 10.877 13.002 16.156 15.369 14.755 17.924 19.862 18.952 20.407 23.789 24.168 26.954 27.194 30.491 30.978 33.439 34.697 35.103 37.907 39.932
 36.061 34.996 34.402 34.199 33.197 32.792 33.721 33.447 34.611 35.645 35.021 34.687 32.969 31.647 30.751 29.262 27.456 24.569 21.031 18.777 16.012 13.614 11.206  8.387  8.389  6.891  9.791 11.208 10.670 14.070 14.890 14.601 16.750 19.161 19.484 20.229 18.078 18.801 16.879 17.597 15.781 17.427 16.456 19.252 18.654 22.459 23.084 19.836 19.482 17.212 19.151 18.703 21.292 22.903 25.260 26.079 26.961 28.551 28.987 28.296 28.571 27.069 24.102 22.519 21.508 19.967 20.257 18.394 19.030 16.652 14.556 12.345 12.495 10.941 13.244 12.453 12.524 11.272 14.931 15.226 12.634 14.533 17.914 17.381 16.007 16.838 20.067 22.094 21.094 22.309 25.629 25.961 25.404 28.145 30.297 30.026 27.577 25.049 21.456 18.157 14.535 12.186  8.603  9.089  8.234  8.652  7.873  5.797  3.850  0.000  3.859  5.495  4.739  5.831  8.420  9.798  8.777 11.286 14.977 16.601 19.086 22.665 22.587 22.998 21.933 22.553 19.555 20.404 20.325 17.583 15.479 12.219 12.560 10.424 12.180 14.085 15.916 16.654 18.101 20.182 21.716 22.433 24.073 26.802 27.255 27.779 30.216 32.138 35.488 34.918 37.853 37.123 36.953 33.526 31.810 28.179 27.041 23.738 22.607 19.855 19.722 17.994 18.791 19.242 21.792 23.060 24.110 23.240 22.867 23.416 21.402 24.248 26.867 28.188 28.804 26.745 28.434 27.471 30.006 29.186 28.106 28.360 30.513 30.101 32.824 33.536 34.409 37.987 37.486 34.914 34.425 30.795 30.118 29.588 30.678 29.138 31.883 31.765 28.643 29.200 27.550 28.098 29.794 28.503 30.429 28.766 25.344 26.239 27.172 23.838 22.074 24.357 23.215 19.528 20.873 22.785 19.781 17.844 21.090 21.307 17.800 18.846 22.085 20.623 18.391 21.651 23.727 21.736 20.415 16.825 16.023 12.466 11.663 14.443 14.645 13.859 13.938 16.079 16.814 19.823 22.137 25.655 27.927 31.723 33.915 37.553 39.230 41.340 43.833 46.836 47.810 44.927 44.317 43.481 40.880 37.719 34.420 31.246 27.638 24.362 20.574 18.187 14.404 12.859  9.795 10.723 11.362 10.245 12.238 13.920 16.616 19.925 20.999 20.905 23.676 25.914 28.456 29.596 29.127 28.240 27.687 26.784 28.474 26.829 24.149 25.111 24.254 20.973 19.619 22.003 19.806 17.171 20.208 22.146 19.468 19.830 23.626 23.658 21.762 24.226 27.218 26.414 26.160 29.381 30.916 32.421 34.269 32.919 29.219 28.138 26.596 28.503 27.386 24.341 23.789 20.409 22.173 25.206 23.339 21.581 24.791 25.590 22.074 22.489 25.573 27.306 28.004 24.620 22.827 19.455 16.373 13.400 10.099  9.453  6.182  7.721  8.634 11.858 13.696 16.806 16.001 13.787 16.254 17.499 14.267 12.984 16.474 16.380 13.219 15.038 18.289 17.059 15.797 19.147 21.084 19.540 20.680 24.239 24.234 26.605 26.350 29.417 29.513 31.719 32.659 32.923 35.676 37.705
 34.593 33.395 32.686 32.366 31.262 30.882 31.803 31.557 32.652 33.675 33.019 32.539 30.745 29.301 28.316 26.753 24.923 22.127 18.433 16.599 14.240 12.590 11.113  9.328 10.636 10.190 13.456 14.961 14.357 17.642 18.154 18.004 20.408 22.644 22.765 23.708 21.361 22.001 19.910 20.088 18.000 19.549 18.186 20.686 19.694 23.373 23.767 20.206 20.135 18.229 20.480 20.282 23.188 24.506 27.055 28.113 29.140 30.656 30.951 30.175 30.183 28.533 25.469 23.384 22.190 20.106 20.123 17.793 18.119 16.339 15.042 13.526 14.640 13.862 16.037 14.484 14.287 12.177 15.382 15.792 12.589 13.815 17.391 16.781 14.632 15.038 18.561 20.349 18.776 20.026 23.459 23.392 22.590 25.561 27.622 27.012 24.445 21.691 18.187 14.713 11.271  8.660  5.272  6.513  7.175  8.662  8.230  7.853  6.258  3.859  0.000  3.836  5.549  5.288  6.226  8.515  9.100 12.250 16.013 18.299 20.997 24.356 23.800 24.468 22.955 22.948 19.577 20.178 20.759 18.435 16.825 13.660 12.878  9.934 10.626 12.032 14.613 15.567 16.248 18.310 20.396 20.986 22.080 25.010 25.855 26.095 28.244 30.464 33.850 33.038 35.787 34.788 34.479 30.958 29.111 25.443 24.078 20.751 19.404 16.738 16.426 14.864 15.618 16.550 19.251 20.062 21.064 20.012 19.884 20.452 18.792 21.689 24.313 26.005 26.655 24.749 26.337 25.158 27.484 26.466 25.136 25.093 27.071 26.468 29.096 29.731 30.574 34.147 33.663 31.097 30.626 27.003 26.278 25.758 26.913 25.496 28.366 28.425 25.279 25.912 24.339 25.213 27.028 26.092 28.287 27.019 23.843 25.001 25.505 21.960 20.713 22.935 21.281 17.816 19.696 21.202 17.884 16.603 19.986 19.680 16.309 18.075 21.005 19.148 17.487 21.061 22.665 20.488 19.556 16.107 14.671 11.442 10.652 12.601 12.141 10.630 10.587 12.463 13.475 16.438 19.025 22.465 24.973 28.722 31.110 34.771 36.537 38.809 41.253 44.218 45.044 42.101 41.404 40.469 37.853 34.647 31.336 28.041 24.462 21.054 17.332 14.660 10.950  9.068  6.057  7.316  8.884  8.836 10.885 13.429 15.541 18.806 19.416 19.457 22.256 24.511 26.996 27.950 27.244 26.434 26.071 24.873 26.614 25.282 22.407 23.076 21.838 18.818 17.385 19.319 16.727 14.374 17.668 19.156 16.336 17.203 20.884 20.565 18.929 21.723 24.421 23.534 23.703 26.944 28.180 29.555 31.147 29.732 25.976 24.860 23.075 24.958 24.076 20.964 20.234 16.768 18.538 21.464 19.513 17.776 21.056 21.892 18.466 19.023 22.249 23.810 24.556 21.163 19.679 16.308 13.600 10.753  8.132  8.264  6.360  9.274 11.301 14.738 16.634 19.369 18.374 15.636 17.851 18.355 14.759 13.859 16.939 16.063 12.651 14.732 17.546 15.580 14.294 17.939 19.353 17.295 18.687 22.105 21.598 23.830 23.304 26.308 26.373 28.468 29.403 29.532 32.306 34.332
 35.298 34.191 33.603 33.428 32.523 32.343 33.410 33.359 34.447 35.518 34.984 34.581 32.922 31.555 30.658 29.161 27.368 24.863 21.113 19.325 17.411 15.753 14.518 12.328 13.416 12.075 14.743 16.142 14.840 17.636 18.500 19.056 21.158 23.117 23.783 24.963 23.088 24.124 22.344 22.997 21.097 22.591 21.207 23.604 22.372 26.030 26.808 23.314 23.511 21.699 23.977 23.727 26.476 27.863 30.270 31.163 32.112 33.724 34.156 33.445 33.594 32.021 29.011 27.077 25.889 23.836 23.692 21.198 21.127 19.174 18.001 16.021 16.980 15.664 17.231 15.680 14.566 11.975 15.150 16.472 13.656 14.109 17.916 18.112 16.079 15.666 18.898 21.223 19.562 20.090 23.747 23.985 22.675 25.366 27.851 27.149 24.972 22.146 18.930 15.642 12.590 10.549  8.053  9.896 10.638 11.367  9.693  8.850  8.626  5.495  3.836  0.000  3.843  5.345  5.007  5.548  6.438  9.246 12.997 15.715 18.256 21.411 20.742 21.801 20.354 20.158 16.739 17.832 18.694 16.190 15.235 11.787 10.618  8.215  9.595 10.089 12.160 13.887 14.875 16.259 18.373 19.601 20.715 23.257 24.342 25.055 26.995 28.931 32.462 31.989 34.693 33.661 33.117 29.548 27.448 23.701 22.218 18.732 17.431 14.534 14.636 13.227 14.763 15.775 18.930 19.968 20.303 18.864 18.041 18.196 16.028 18.791 21.503 22.926 23.740 21.927 23.798 22.997 25.425 24.423 23.545 23.677 26.082 25.886 28.781 29.782 30.506 34.149 33.758 31.519 31.360 27.828 26.605 25.699 26.316 24.516 27.050 26.650 23.487 23.965 22.368 22.836 24.741 23.618 25.814 24.346 21.101 21.872 22.358 18.938 17.379 19.421 17.953 14.356 15.978 17.618 14.464 12.927 16.373 16.400 13.140 14.826 17.956 16.540 15.027 18.520 20.399 18.734 18.308 15.190 13.241  9.833 10.361 12.526 11.388 10.226  9.256 11.453 11.911 15.244 17.694 21.384 23.913 27.681 30.173 33.898 35.905 38.097 40.741 43.680 44.541 41.602 40.761 39.853 37.381 34.037 30.945 27.585 24.198 20.709 17.087 14.459 10.676  9.269  6.168  8.403  9.820 10.647 13.514 15.757 17.438 20.851 21.697 22.205 25.070 27.256 29.606 30.328 29.504 28.619 28.043 26.641 28.047 26.674 23.761 23.942 22.333 19.169 18.477 20.481 17.840 16.134 19.726 21.046 18.486 19.894 23.409 22.947 21.750 24.728 27.169 26.304 26.844 30.048 31.051 32.237 33.522 31.923 28.121 26.716 24.582 26.032 25.268 21.831 20.526 17.353 19.723 22.201 19.833 18.699 22.291 23.091 19.917 21.003 24.376 25.466 25.929 22.345 21.198 18.183 15.858 13.601 11.273 12.003 10.037 12.616 13.968 17.326 18.974 21.918 20.638 18.313 20.934 21.552 17.954 17.324 20.569 19.642 16.362 18.556 21.326 19.216 17.980 21.656 22.926 20.631 22.016 25.386 24.538 26.490 25.529 28.270 27.990 29.705 30.237 30.010 32.682 34.639
 34.926 33.935 33.469 33.387 32.630 32.450 33.552 33.537 34.705 35.782 35.315 35.099 33.579 32.363 31.619 30.235 28.466 26.026 22.417 20.055 17.995 15.610 13.992 11.037 11.698  9.723 11.992 13.861 12.863 15.709 17.266 17.629 19.166 21.470 22.497 23.242 21.605 22.462 20.616 21.739 19.763 20.904 19.453 21.737 20.458 24.121 25.328 22.098 22.446 20.700 23.033 22.965 25.600 27.422 29.761 30.481 31.226 32.784 33.214 32.452 32.806 31.424 28.385 26.787 25.427 23.606 23.306 20.942 20.760 18.216 16.660 14.032 14.569 12.842 13.924 12.551 11.171  8.937 12.453 13.895 11.685 12.525 16.175 16.649 15.388 15.259 18.108 20.769 19.778 20.204 23.711 24.492 23.506 25.860 28.467 28.265 26.302 23.872 20.526 17.579 14.240 12.775 10.058 11.992 12.249 12.884 11.346  9.222  8.476  4.739  5.549  3.843  0.000  3.859  5.734  5.609  4.074  6.915 10.641 12.769 15.540 18.919 18.401 18.995 17.683 18.023 14.931 16.001 16.173 13.393 11.916  8.415  8.144  6.411  8.991 10.448 11.621 12.760 14.631 16.253 17.610 18.807 20.598 22.971 23.505 24.468 26.794 28.417 31.866 31.625 34.565 33.894 33.599 30.199 28.413 24.797 23.828 20.582 19.878 17.282 17.933 16.827 18.563 19.515 22.636 23.785 24.097 22.574 21.527 21.357 18.835 21.239 24.156 25.285 26.349 24.598 26.717 26.199 28.724 27.769 27.108 27.243 29.728 29.508 32.340 33.225 33.735 37.324 36.701 34.465 34.437 30.867 29.706 29.011 29.618 27.912 30.417 29.822 26.541 26.663 24.727 24.759 26.250 24.614 26.346 24.440 20.923 21.653 22.772 19.586 17.590 20.019 19.225 15.474 16.769 19.093 16.433 14.436 17.913 18.666 15.552 16.655 20.137 19.270 17.466 20.647 22.989 21.624 21.039 17.861 16.289 12.643 13.212 15.884 15.075 14.059 12.905 14.731 14.511 17.516 19.374 23.049 25.114 28.929 31.059 34.722 36.558 38.531 41.225 44.224 45.289 42.435 41.747 40.989 38.526 35.280 32.186 29.060 25.616 22.404 18.687 16.660 12.842 12.249  9.635 11.946 13.243 13.331 15.914 17.845 20.050 23.467 24.460 24.675 27.477 29.682 32.140 33.096 32.432 31.549 30.983 29.779 31.267 29.753 26.933 27.356 25.951 22.684 21.897 24.049 21.474 19.495 22.936 24.393 21.647 22.717 26.363 25.894 24.294 27.191 29.816 28.719 28.908 32.267 33.354 34.849 36.304 34.939 31.155 30.007 27.931 29.592 28.885 25.528 24.269 21.001 23.164 25.684 23.220 21.825 25.351 25.794 22.421 23.599 26.740 27.863 28.030 24.376 22.750 19.845 17.068 14.928 11.919 12.663 10.131 12.221 13.019 15.838 17.785 21.131 20.314 18.381 20.943 22.213 18.915 17.663 21.063 20.827 17.477 19.136 22.350 20.776 19.134 22.546 24.375 22.284 23.158 26.765 26.307 28.175 27.313 30.017 29.606 31.382 31.830 31.803 34.434 36.420
 31.978 30.865 30.297 30.074 29.232 28.976 30.030 29.996 31.166 32.193 31.695 31.461 29.949 28.724 28.019 26.668 24.901 22.594 19.069 16.516 14.715 12.347 11.354  8.866 10.694  9.900 12.897 15.437 15.279 18.511 20.020 19.787 21.370 24.035 24.742 25.117 23.094 23.374 20.989 21.658 19.114 19.770 17.734 19.577 17.852 21.383 22.572 19.206 19.975 18.737 21.522 22.021 25.019 26.959 29.550 30.474 31.219 32.568 32.726 31.750 31.919 30.525 27.290 25.386 23.579 21.358 20.576 17.875 17.300 14.877 13.841 11.581 13.030 12.285 13.273 10.993  9.840  7.114 10.220 11.172  8.369  9.218 12.897 13.063 11.572 11.627 14.656 17.090 16.161 16.902 20.292 21.004 20.334 22.776 25.170 25.148 23.084 20.878 17.381 14.629 11.120 10.226  7.916 10.614 11.755 13.491 12.976 11.423  9.468  5.831  5.288  5.345  3.859  0.000  3.857  5.973  5.733  9.398 12.705 14.758 18.010 21.276 20.291 20.467 18.568 18.584 15.348 15.502 15.795 13.742 11.990  9.305  8.315  5.192  6.435  8.917 10.804 11.016 12.404 14.771 16.169 16.649 18.364 21.140 21.492 21.970 24.463 26.380 29.702 29.135 32.112 31.477 31.409 28.079 26.606 23.110 22.452 19.499 19.126 17.064 17.914 17.320 18.983 20.495 23.601 24.175 24.641 22.919 22.240 21.919 19.736 21.953 25.087 26.615 27.908 26.381 28.478 27.749 30.046 28.848 27.856 27.495 29.642 28.943 31.441 31.908 32.161 35.634 34.705 32.341 32.367 28.752 27.814 27.568 28.483 27.237 30.045 29.695 26.232 26.133 23.917 24.163 25.328 23.760 25.398 23.751 20.374 21.759 22.877 19.509 18.103 20.948 19.901 16.394 18.401 20.672 17.872 16.572 20.277 20.747 17.839 19.516 22.805 21.650 20.246 23.649 25.659 24.061 23.568 20.329 18.539 15.101 15.228 17.335 16.247 14.368 12.995 13.929 13.465 15.892 17.522 20.967 22.827 26.639 28.581 32.180 33.807 35.816 38.384 41.419 42.490 39.641 39.089 38.350 35.783 32.659 29.416 26.423 22.839 19.811 16.008 14.337 10.619 10.617  8.943 11.665 13.856 14.108 16.025 18.549 20.801 24.030 24.523 24.348 27.008 29.241 31.772 32.861 32.146 31.414 31.205 29.970 31.742 30.500 27.596 28.125 26.632 23.682 22.431 24.108 21.186 19.128 22.475 23.527 20.379 21.446 25.032 24.152 22.265 25.323 27.824 26.324 26.464 29.994 30.861 32.635 34.069 33.015 29.268 28.541 26.382 28.410 28.065 24.895 23.667 20.136 21.805 24.318 21.790 19.920 23.276 23.294 19.759 21.067 23.950 25.029 24.980 21.340 19.393 16.578 13.642 11.847  8.867 10.466  8.847 11.719 13.453 16.075 18.640 21.900 21.546 19.168 21.152 22.268 18.960 17.255 20.245 20.003 16.341 17.467 20.662 19.020 16.835 20.099 22.018 19.700 20.155 23.820 23.360 24.986 24.070 26.703 26.227 28.086 28.607 28.815 31.472 33.522
 31.470 30.293 29.662 29.410 28.575 28.440 29.551 29.636 30.727 31.762 31.300 30.958 29.450 28.147 27.405 26.020 24.266 22.229 18.590 16.556 15.426 13.878 13.718 11.984 14.209 13.608 16.608 18.899 18.308 21.327 22.633 22.782 24.561 26.948 27.671 28.372 26.360 26.837 24.533 25.004 22.467 23.214 21.067 22.742 20.764 24.124 25.197 21.665 22.646 21.622 24.508 25.023 28.133 29.817 32.466 33.493 34.341 35.714 35.861 34.885 34.911 33.418 30.173 27.980 26.151 23.606 22.660 19.620 18.685 16.839 16.513 14.762 16.642 16.114 16.990 14.456 12.877  9.505 11.784 13.287 10.323  9.818 13.653 14.188 11.968 10.939 14.062 16.517 14.874 15.164 18.830 19.285 18.014 20.545 23.111 22.669 20.717 18.230 15.009 12.238  9.262  8.723  7.580 10.933 12.939 14.840 14.065 13.272 11.941  8.420  6.226  5.007  5.734  3.857  0.000  3.877  6.179  9.859 13.000 15.801 19.002 21.904 20.477 21.119 18.896 18.169 14.564 14.717 15.920 14.272 13.493 10.900  8.577  5.032  4.821  5.867  8.607  9.614 10.161 12.114 14.237 14.964 16.039 18.839 19.794 20.235 22.283 24.371 27.827 27.194 29.952 29.005 28.652 25.171 23.404 19.787 18.838 15.760 15.283 13.299 14.365 14.225 16.276 18.278 21.636 21.881 21.950 19.852 19.046 18.443 16.363 18.449 21.661 23.415 24.851 23.563 25.688 24.969 27.080 25.708 24.726 24.138 26.311 25.625 28.138 28.706 28.837 32.331 31.454 29.283 29.510 25.967 24.708 24.284 24.963 23.664 26.412 25.982 22.468 22.302 20.085 20.423 21.730 20.406 22.337 21.001 17.842 19.332 19.984 16.432 15.461 18.184 16.704 13.403 15.896 17.827 14.873 14.210 18.001 18.157 15.582 17.822 20.832 19.587 18.803 22.318 24.007 22.526 22.571 19.669 17.265 14.202 14.832 16.309 14.438 12.120 10.001 10.466  9.660 12.175 13.963 17.531 19.663 23.477 25.699 29.383 31.249 33.393 36.029 39.017 39.957 37.041 36.317 35.489 32.977 29.714 26.569 23.393 19.929 16.690 12.967 11.069  7.323  7.731  6.735 10.244 12.989 14.280 16.469 19.338 20.980 24.178 24.443 24.585 27.263 29.448 31.841 32.662 31.717 31.015 30.854 29.317 30.953 29.949 26.926 27.005 25.068 22.342 21.387 22.681 19.477 18.036 21.615 22.188 19.121 20.841 24.172 22.940 21.540 24.901 26.991 25.464 26.160 29.629 30.124 31.657 32.699 31.498 27.721 26.830 24.298 26.062 26.011 22.681 21.002 17.611 19.534 21.641 18.799 17.287 20.841 20.831 17.562 19.327 22.375 23.004 22.823 19.073 17.658 15.120 12.897 11.697  9.776 12.027 11.212 14.522 16.564 19.500 21.869 24.945 24.240 21.658 23.730 24.359 20.799 19.564 22.384 21.540 17.869 19.316 22.087 19.851 17.807 21.258 22.615 19.826 20.525 23.955 22.877 24.212 22.813 25.212 24.509 26.027 26.303 26.167 28.791 30.804
 33.191 32.167 31.691 31.632 31.017 31.058 32.286 32.520 33.618 34.700 34.355 34.124 32.752 31.552 30.894 29.575 27.871 25.980 22.357 20.340 19.262 17.535 17.077 14.817 16.441 14.992 17.341 19.393 18.236 20.752 22.357 23.066 24.538 26.656 27.855 28.739 27.178 28.034 26.078 27.022 24.770 25.611 23.658 25.421 23.477 26.857 28.241 24.863 25.839 24.664 27.403 27.704 30.590 32.339 34.816 35.654 36.430 37.922 38.244 37.373 37.580 36.161 33.004 31.054 29.371 27.039 26.190 23.246 22.278 20.168 19.595 17.344 18.724 17.538 17.970 15.785 13.487 10.078 12.364 14.752 12.544 11.625 15.394 16.689 14.950 13.443 15.974 18.938 17.459 17.006 20.730 21.585 19.912 22.007 24.979 24.531 23.028 20.572 17.727 15.231 12.714 12.281 11.112 14.119 15.629 16.811 15.197 13.950 13.495  9.798  8.515  5.548  5.609  5.973  3.877  0.000  3.843  6.772  9.698 12.917 15.900 18.578 17.089 18.133 16.086 15.280 11.662 12.607 13.984 11.957 11.955  9.066  6.406  4.345  5.963  5.508  6.711  8.925 10.293 11.170 13.053 14.722 16.021 18.182 19.285 20.424 22.286 23.896 27.488 27.343 30.083 29.196 28.618 25.145 23.133 19.481 18.474 15.269 14.934 12.715 14.255 14.188 16.830 18.625 22.214 22.830 22.377 20.085 18.565 17.562 14.848 16.679 19.951 21.254 22.853 21.634 24.054 23.795 26.052 24.789 24.347 24.066 26.677 26.480 29.268 30.232 30.328 33.862 33.130 31.280 31.732 28.314 26.651 25.821 25.958 24.232 26.547 25.606 22.158 21.826 19.620 19.353 20.718 19.035 20.857 19.102 15.728 16.609 17.434 14.108 12.465 15.074 14.070 10.476 12.498 14.840 12.288 11.145 14.952 15.718 13.386 15.259 18.482 17.869 17.128 20.348 22.390 21.474 21.852 19.266 16.705 13.594 15.133 16.932 14.864 13.202 10.640 11.545 10.183 12.997 14.462 18.226 20.266 24.035 26.289 29.991 32.078 34.064 36.905 39.850 40.860 37.988 37.138 36.368 34.042 30.679 27.819 24.655 21.477 18.279 14.835 13.122  9.675 10.252  8.916 12.356 14.523 15.984 18.756 21.224 22.726 26.077 26.688 27.179 29.952 32.102 34.416 35.091 34.126 33.320 32.900 31.293 32.635 31.483 28.494 28.287 26.207 23.289 22.929 24.470 21.430 20.321 24.047 24.738 21.980 23.888 27.182 26.072 24.961 28.311 30.354 28.985 29.826 33.220 33.699 35.058 35.956 34.565 30.772 29.584 26.921 28.283 28.164 24.611 22.595 19.556 21.973 23.778 20.739 19.816 23.534 23.620 20.624 22.601 25.748 26.115 25.789 21.988 20.863 18.604 16.626 15.546 13.548 15.505 14.088 16.954 18.333 21.225 23.294 26.547 25.601 23.426 25.903 26.738 23.194 22.161 25.275 24.508 20.975 22.645 25.510 23.321 21.475 24.975 26.335 23.591 24.382 27.796 26.633 27.900 26.320 28.546 27.635 28.847 28.783 28.336 30.816 32.724
 34.289 33.397 33.046 33.084 32.567 32.568 33.795 33.992 35.164 36.263 35.941 35.854 34.540 33.446 32.861 31.595 29.889 27.849 24.301 21.857 20.348 17.983 16.881 13.943 14.866 12.754 14.503 16.611 15.493 17.859 19.911 20.602 21.641 23.877 25.375 26.028 24.755 25.630 23.822 25.213 23.133 23.892 22.144 24.010 22.280 25.731 27.388 24.276 25.117 23.759 26.322 26.529 29.174 31.179 33.502 34.143 34.771 36.284 36.696 35.873 36.297 35.026 31.941 30.374 28.766 26.807 26.098 23.466 22.710 20.069 18.905 16.072 16.791 15.044 15.151 13.459 10.968  8.144 11.032 13.506 11.967 11.770 15.341 16.738 15.775 14.852 17.101 20.273 19.439 19.107 22.639 23.888 22.602 24.479 27.460 27.410 25.953 23.745 20.709 18.256 15.328 14.723 12.795 15.375 16.116 16.864 15.094 12.943 12.498  8.777  9.100  6.438  4.074  5.733  6.179  3.843  0.000  3.835  7.188  9.817 12.905 15.964 14.924 15.611 13.997 14.061 10.917 12.226 12.594  9.814  9.174  5.731  4.494  4.116  7.596  8.442  8.402  9.888 12.341 13.402 14.358 16.057 18.084 20.002 20.511 21.945 24.190 25.441 28.936 29.052 32.007 31.461 31.096 27.791 26.025 22.512 21.833 18.785 18.648 16.391 17.840 17.406 19.843 21.162 24.602 25.618 25.359 23.336 21.743 20.883 17.944 19.757 22.927 23.825 25.340 23.932 26.423 26.338 28.804 27.745 27.471 27.477 30.187 30.103 32.952 33.930 34.092 37.629 36.864 34.935 35.305 31.833 30.317 29.549 29.750 27.971 30.229 29.206 25.821 25.472 23.243 22.703 23.874 21.823 23.240 21.023 17.389 17.945 19.387 16.450 14.158 16.824 16.555 12.833 14.013 16.855 14.750 12.774 16.341 17.703 15.176 16.222 19.798 19.558 18.197 21.135 23.656 22.870 22.854 20.080 18.064 14.585 15.997 18.486 17.052 15.910 13.867 15.191 14.004 16.744 17.963 21.658 23.385 27.149 29.121 32.749 34.676 36.468 39.326 42.306 43.481 40.690 39.965 39.309 36.994 33.727 30.860 27.872 24.642 21.633 18.116 16.632 13.083 13.475 11.589 14.582 16.214 16.889 19.654 21.682 23.645 27.081 28.012 28.360 31.152 33.328 35.733 36.595 35.820 34.953 34.400 33.027 34.388 32.970 30.093 30.179 28.433 25.246 24.825 26.774 23.988 22.459 26.070 27.183 24.408 25.877 29.386 28.567 27.133 30.273 32.637 31.305 31.751 35.198 35.960 37.486 38.662 37.342 33.545 32.413 29.984 31.478 31.109 27.601 25.851 22.739 25.088 27.164 24.283 23.165 26.819 26.911 23.711 25.446 28.515 29.154 28.850 25.061 23.544 21.132 18.651 17.228 14.522 15.990 13.845 16.071 16.781 19.283 21.323 24.814 24.077 22.333 24.906 26.261 22.970 21.644 24.988 24.759 21.309 22.783 26.000 24.303 22.396 25.749 27.558 25.169 25.771 29.378 28.664 30.116 28.831 31.194 30.366 31.768 31.785 31.548 34.024 35.949
 36.722 35.996 35.768 35.950 35.596 35.695 36.986 37.258 38.447 39.589 39.345 39.351 38.124 37.106 36.566 35.338 33.659 31.654 28.112 25.642 24.078 21.573 20.212 16.991 17.315 14.580 15.441 17.128 15.509 17.141 19.533 20.748 21.332 23.242 25.243 26.006 25.272 26.489 25.101 26.949 25.223 26.059 24.593 26.535 24.963 28.381 30.255 27.346 28.099 26.585 28.926 28.911 31.265 33.323 35.431 35.862 36.394 37.998 38.582 37.877 38.490 37.322 34.373 33.096 31.663 29.966 29.398 26.932 26.242 23.409 21.994 18.858 19.024 16.715 16.416 15.344 12.536 10.360 12.999 15.851 15.004 14.739 18.021 19.800 19.217 18.169 20.017 23.419 22.767 22.070 25.541 27.056 25.608 27.176 30.367 30.366 29.178 27.013 24.162 21.817 19.042 18.400 16.393 18.703 19.026 19.183 16.875 14.345 14.644 11.286 12.250  9.246  6.915  9.398  9.859  6.772  3.835  0.000  3.857  6.687  9.341 12.364 11.634 12.705 11.746 12.264  9.685 12.011 12.036  8.636  8.735  5.254  5.297  7.226 10.839 11.080  9.866 11.740 14.652 14.965 15.415 17.708 19.940 21.253 21.704 23.678 25.805 26.571 30.062 30.615 33.555 33.137 32.658 29.454 27.590 24.172 23.515 20.508 20.456 18.103 19.691 19.176 21.810 22.794 26.245 27.621 27.076 25.071 23.028 22.006 18.694 20.253 23.261 23.607 25.133 23.721 26.386 26.729 29.330 28.457 28.638 28.976 31.977 32.277 35.314 36.572 36.759 40.315 39.672 37.938 38.411 35.014 33.284 32.253 32.119 30.045 31.954 30.575 27.346 26.930 24.803 23.806 24.970 22.646 23.829 21.218 17.513 17.317 19.050 16.642 13.664 15.963 16.433 12.751 12.890 16.097 14.690 12.062 15.173 17.253 15.007 15.246 18.967 19.427 17.911 20.325 23.250 23.004 23.109 20.642 18.796 15.399 17.349 20.123 18.806 18.269 16.225 17.846 16.530 19.343 20.351 24.052 25.652 29.312 31.232 34.810 36.841 38.462 41.444 44.376 45.628 42.905 42.117 41.525 39.362 36.071 33.422 30.496 27.472 24.537 21.209 19.814 16.412 16.775 14.700 17.470 18.595 19.184 22.240 23.834 25.744 29.239 30.486 31.054 33.887 36.023 38.374 39.168 38.435 37.475 36.695 35.349 36.482 34.894 32.111 32.067 30.344 27.003 26.997 29.192 26.627 25.239 28.871 30.158 27.609 29.097 32.609 31.954 30.655 33.731 36.134 34.941 35.405 38.798 39.628 41.052 42.202 40.750 36.943 35.610 33.169 34.415 33.919 30.302 28.431 25.564 28.188 30.140 27.214 26.421 30.152 30.343 27.268 29.054 32.192 32.747 32.399 28.590 27.194 24.875 22.455 21.009 18.225 19.429 16.919 18.641 18.685 20.961 22.623 26.189 25.300 24.053 26.905 28.490 25.336 24.160 27.691 27.609 24.341 25.936 29.224 27.653 25.909 29.261 31.125 28.842 29.508 33.127 32.440 33.915 32.589 34.896 33.984 35.245 35.085 34.689 37.066 38.917
 37.533 36.975 36.863 37.163 37.028 37.249 38.606 39.014 40.219 41.390 41.267 41.411 40.360 39.465 39.051 37.922 36.302 34.535 31.090 28.509 27.174 24.578 23.355 20.073 20.340 17.496 17.859 19.584 17.997 19.132 21.882 23.263 23.338 25.147 27.531 28.140 27.780 28.998 27.723 29.841 28.139 28.715 27.174 28.853 27.116 30.328 32.540 29.844 30.837 29.519 31.908 32.024 34.282 36.508 38.541 38.852 39.257 40.824 41.429 40.713 41.438 40.395 37.464 36.331 34.786 33.128 32.369 29.865 28.912 25.947 24.632 21.337 21.395 19.012 18.035 17.069 13.804 11.941 13.788 17.081 16.974 16.289 19.130 21.458 21.304 19.965 21.196 24.848 24.500 23.318 26.604 28.524 26.995 28.080 31.478 31.694 30.926 29.026 26.418 24.453 21.912 21.690 19.940 22.426 22.817 22.961 20.586 17.927 18.278 14.977 16.013 12.997 10.641 12.705 13.000  9.698  7.188  3.857  0.000  3.839  6.492  8.995  7.853  9.058  8.315  9.125  7.370 10.364 10.050  6.535  7.909  5.779  6.174  9.449 12.881 12.828 10.479 12.198 15.492 15.218 14.896 17.572 20.072 20.737 20.952 23.425 25.482 25.705 29.095 30.094 33.034 32.853 32.374 29.395 27.660 24.502 24.194 21.527 21.960 19.964 22.001 21.861 24.788 25.856 29.388 30.758 29.900 27.678 25.295 23.850 20.317 21.294 24.315 24.278 26.090 24.941 27.852 28.609 31.164 30.294 30.825 31.154 34.296 34.734 37.764 39.088 39.049 42.531 41.793 40.285 41.011 37.703 35.784 34.721 34.308 32.191 33.850 32.137 28.940 28.169 25.887 24.351 25.151 22.419 23.106 20.095 16.397 15.718 17.967 16.215 12.849 15.104 16.449 13.163 12.678 16.298 15.761 13.159 15.823 18.518 16.900 16.766 20.381 21.454 20.170 22.144 25.231 25.472 25.851 23.686 21.790 18.583 20.840 23.581 22.103 21.611 19.272 20.611 18.809 21.285 21.730 25.268 26.463 29.956 31.617 35.059 37.091 38.458 41.545 44.427 45.810 43.205 42.428 41.962 39.968 36.741 34.339 31.635 28.853 26.203 23.130 22.187 19.081 19.913 18.172 21.102 22.281 22.968 26.061 27.598 29.479 32.975 34.256 34.860 37.670 39.786 42.126 42.916 42.170 41.200 40.396 39.021 40.072 38.479 35.708 35.534 33.705 30.390 30.583 32.734 30.133 28.912 32.584 33.765 31.210 32.809 36.281 35.493 34.219 37.374 39.693 38.372 38.891 42.338 43.038 44.517 45.558 44.155 40.354 39.049 36.462 37.620 37.277 33.609 31.518 28.773 31.458 33.177 30.068 29.417 33.164 33.137 30.167 32.210 35.258 35.567 34.923 31.088 29.699 27.689 25.377 24.262 21.531 22.945 20.492 22.120 21.972 23.922 25.585 29.235 28.471 27.471 30.318 32.080 29.019 27.733 31.265 31.327 28.039 29.476 32.836 31.327 29.433 32.695 34.651 32.298 32.758 36.400 35.676 36.934 35.426 37.524 36.370 37.404 36.960 36.466 38.683 40.459
 38.711 38.312 38.300 38.658 38.627 38.806 40.141 40.523 41.772 42.955 42.866 43.136 42.170 41.377 41.045 39.976 38.378 36.587 33.263 30.407 28.906 25.969 24.473 20.958 20.763 17.688 17.316 19.032 17.707 18.466 21.643 22.899 22.364 24.248 26.927 27.176 27.175 28.288 27.163 29.634 28.081 28.426 27.036 28.597 27.011 30.076 32.545 30.198 31.167 29.862 32.097 32.240 34.253 36.705 38.580 38.709 38.943 40.457 41.099 40.402 41.306 40.442 37.610 36.814 35.277 33.911 33.172 30.919 30.038 26.780 25.175 21.620 21.171 18.528 17.009 16.608 13.372 12.515 14.162 17.265 17.882 17.605 19.976 22.350 22.804 21.839 22.752 26.432 26.576 25.479 28.521 30.724 29.515 30.404 33.752 34.305 33.599 31.929 29.211 27.337 24.596 24.404 22.397 24.704 24.747 24.740 22.477 19.395 19.610 16.601 18.299 15.715 12.769 14.758 15.801 12.917  9.817  6.687  3.839  0.000  3.882  6.881  6.632  6.647  7.040  9.387  9.026 11.670 10.098  6.425  7.144  6.168  8.278 11.814 15.369 15.939 13.458 14.399 18.018 18.005 17.050 19.457 22.377 22.871 22.530 25.116 27.440 27.358 30.533 31.726 34.806 34.950 34.702 31.934 30.490 27.516 27.517 25.033 25.645 23.728 25.749 25.506 28.304 29.209 32.637 34.148 33.444 31.342 29.006 27.630 24.081 25.022 27.998 27.795 29.571 28.360 31.274 32.100 34.725 33.941 34.509 34.912 38.051 38.461 41.473 42.724 42.662 46.127 45.291 43.715 44.418 41.060 39.262 38.326 38.009 35.950 37.643 35.926 32.723 31.886 29.518 27.869 28.435 25.495 25.814 22.583 18.908 18.171 20.826 19.416 16.019 18.264 19.965 16.835 16.112 19.778 19.463 16.719 19.106 21.976 20.313 19.789 23.436 24.662 23.071 24.807 28.101 28.388 28.493 26.234 24.709 21.384 23.405 26.428 25.289 24.904 22.768 24.158 22.386 24.758 25.036 28.476 29.402 32.853 34.232 37.557 39.401 40.577 43.637 46.527 48.057 45.553 44.915 44.557 42.580 39.476 37.077 34.558 31.743 29.273 26.157 25.406 22.240 23.094 21.243 24.041 25.073 25.317 28.252 29.545 31.722 35.208 36.621 37.058 39.826 41.939 44.346 45.297 44.687 43.700 42.864 41.661 42.765 41.040 38.353 38.399 36.786 33.361 33.432 35.757 33.253 31.768 35.340 36.716 34.083 35.407 38.992 38.315 36.792 39.824 42.322 40.946 41.191 44.690 45.535 47.184 48.404 47.116 43.320 42.132 39.669 40.980 40.550 36.936 35.002 32.148 34.715 36.597 33.545 32.691 36.385 36.268 33.151 35.091 38.031 38.482 37.784 33.963 32.283 30.247 27.667 26.473 23.450 24.645 21.960 23.113 22.511 23.909 25.539 29.272 28.815 28.204 30.960 33.108 30.333 28.785 32.335 32.821 29.624 30.789 34.334 33.198 31.202 34.260 36.525 34.402 34.635 38.373 37.957 39.259 37.927 40.067 38.935 40.081 39.677 39.364 41.560 43.350
 42.093 41.783 41.812 42.233 42.239 42.456 43.808 44.199 45.452 46.666 46.592 46.871 45.892 45.098 44.732 43.638 42.030 40.157 36.774 33.981 32.340 29.386 27.657 24.037 23.446 20.079 19.182 20.293 18.543 18.522 21.721 23.436 22.582 23.973 26.996 27.428 27.914 29.377 28.709 31.447 30.281 30.837 29.788 31.531 30.205 33.291 35.744 33.488 34.241 32.707 34.679 34.530 36.265 38.638 40.294 40.253 40.443 42.048 42.869 42.318 43.356 42.547 39.882 39.304 38.015 36.875 36.368 34.277 33.584 30.285 28.467 24.841 24.026 21.062 19.622 19.750 16.756 16.210 17.932 20.936 21.594 21.423 23.779 26.126 26.577 25.617 26.546 30.237 30.321 29.152 32.217 34.410 33.068 33.914 37.332 37.788 37.131 35.356 32.700 30.720 28.003 27.575 25.421 27.468 27.196 26.732 24.131 20.979 21.746 19.086 20.997 18.256 15.540 18.010 19.002 15.900 12.905  9.341  6.492  3.882  0.000  3.853  5.665  6.504  8.650 11.236 11.626 14.688 13.192  9.849 10.806  9.880 11.949 15.384 18.967 19.221 16.676 17.965 21.497 21.119 20.175 22.839 25.649 25.845 25.615 28.410 30.550 30.227 33.359 34.787 37.776 37.928 37.539 34.814 33.221 30.285 30.128 27.591 28.040 25.947 27.835 27.382 30.155 30.711 34.032 35.850 35.016 33.062 30.509 29.194 25.535 26.408 29.082 28.447 30.043 28.771 31.670 32.778 35.485 34.905 35.781 36.508 39.824 40.547 43.718 45.213 45.280 48.781 48.123 46.647 47.333 44.018 42.102 40.927 40.411 38.105 39.538 37.635 34.638 33.908 31.766 29.952 30.659 27.726 28.013 24.678 21.159 19.815 22.401 21.411 17.763 19.380 21.431 18.504 17.011 20.534 20.678 17.615 19.338 22.524 21.075 19.884 23.394 25.075 23.344 24.529 28.030 28.703 28.821 26.863 25.601 22.482 24.727 27.874 26.928 27.016 25.045 26.740 25.118 27.661 28.031 31.498 32.500 35.876 37.324 40.624 42.572 43.681 46.795 49.626 51.161 48.693 47.978 47.619 45.745 42.604 40.335 37.780 35.077 32.543 29.499 28.586 25.413 26.020 23.917 26.466 27.082 27.235 30.343 31.268 33.352 36.831 38.501 39.134 41.916 43.976 46.316 47.199 46.641 45.570 44.525 43.377 44.272 42.399 39.831 39.797 38.270 34.755 35.131 37.663 35.400 33.998 37.544 39.104 36.695 38.001 41.587 41.116 39.725 42.668 45.226 44.047 44.306 47.723 48.683 50.194 51.426 49.977 46.173 44.773 42.364 43.467 42.854 39.182 37.244 34.587 37.359 39.214 36.218 35.600 39.353 39.436 36.393 38.267 41.326 41.805 41.213 37.385 35.841 33.733 31.177 29.808 26.738 27.658 24.730 25.553 24.517 25.820 27.000 30.633 29.967 29.760 32.726 34.957 32.307 30.995 34.660 35.180 32.184 33.543 37.075 35.997 34.234 37.346 39.581 37.567 37.981 41.709 41.305 42.732 41.430 43.621 42.525 43.638 43.199 42.766 44.928 46.674
 43.814 43.615 43.704 44.190 44.332 44.658 46.059 46.557 47.802 49.034 49.044 49.385 48.514 47.777 47.469 46.426 44.858 43.157 39.796 37.046 35.608 32.727 31.171 27.607 27.134 23.811 22.880 23.941 22.125 21.829 24.990 26.885 25.881 27.041 30.218 30.691 31.384 32.911 32.336 35.134 33.984 34.460 33.348 34.950 33.491 36.449 39.041 36.838 37.743 36.325 38.349 38.250 39.966 42.353 43.974 43.887 44.041 45.637 46.484 45.941 47.009 46.241 43.588 43.019 41.679 40.487 39.865 37.678 36.801 33.532 31.878 28.271 27.549 24.661 23.010 23.049 19.882 19.239 20.494 23.710 24.575 24.031 26.189 28.837 29.351 28.090 28.699 32.485 32.601 31.074 34.033 36.391 34.875 35.405 38.958 39.439 39.092 37.425 35.016 33.254 30.778 30.562 28.639 30.837 30.715 30.259 27.542 24.505 25.395 22.665 24.356 21.411 18.919 21.276 21.904 18.578 15.964 12.364  8.995  6.881  3.853  0.000  3.887  5.479  8.529 10.925 12.278 15.481 14.146 11.490 13.272 12.976 14.533 18.152 21.505 21.356 18.397 19.774 23.233 22.345 21.099 24.012 26.744 26.414 26.191 29.297 31.183 30.446 33.447 35.227 38.083 38.332 37.843 35.311 33.731 31.032 31.009 28.721 29.400 27.534 29.656 29.455 32.434 33.050 36.428 38.229 37.092 34.981 32.162 30.557 26.816 27.246 29.790 28.821 30.566 29.541 32.572 34.030 36.647 36.084 37.267 38.018 41.444 42.339 45.523 47.135 47.063 50.499 49.844 48.597 49.480 46.271 44.155 42.870 42.075 39.687 40.849 38.671 35.790 34.853 32.721 30.544 31.057 27.968 27.938 24.452 21.205 19.370 22.082 21.726 18.027 19.248 21.836 19.405 17.464 20.948 21.749 18.865 20.090 23.570 22.675 21.291 24.530 26.647 25.221 26.037 29.529 30.615 31.045 29.418 28.026 25.148 27.682 30.689 29.535 29.673 27.485 29.022 27.144 29.494 29.557 32.869 33.658 36.832 38.157 41.320 43.325 44.250 47.434 50.171 51.755 49.389 48.626 48.342 46.651 43.551 41.541 39.124 36.678 34.314 31.521 30.819 27.882 28.713 26.814 29.477 30.136 30.522 33.739 34.682 36.608 40.089 41.765 42.520 45.304 47.342 49.638 50.442 49.834 48.749 47.662 46.435 47.211 45.361 42.793 42.559 40.887 37.431 38.044 40.503 38.216 37.047 40.657 42.093 39.744 41.234 44.749 44.171 42.916 45.952 48.390 47.170 47.577 51.003 51.829 53.293 54.373 52.891 49.088 47.627 45.075 46.016 45.519 41.786 39.637 37.148 40.033 41.653 38.529 38.129 41.909 41.905 39.015 41.090 44.140 44.392 43.626 39.793 38.391 36.504 34.132 32.984 30.054 31.159 28.333 29.263 28.260 29.548 30.681 34.289 33.568 33.426 36.436 38.639 35.957 34.707 38.374 38.826 35.802 37.188 40.695 39.519 37.722 40.860 43.036 40.898 41.281 44.986 44.439 45.709 44.218 46.243 44.968 45.858 45.187 44.595 46.615 48.277
 41.338 41.122 41.191 41.671 41.881 42.283 43.708 44.304 45.522 46.731 46.796 47.155 46.377 45.676 45.436 44.451 42.932 41.476 38.177 35.486 34.397 31.688 30.546 27.182 27.222 24.203 23.795 25.314 23.700 23.929 27.038 28.731 28.017 29.464 32.430 32.861 33.196 34.504 33.562 36.113 34.601 34.888 33.395 34.750 32.922 35.781 38.440 36.128 37.354 36.229 38.562 38.752 40.759 43.184 45.016 45.092 45.297 46.823 47.522 46.842 47.770 46.942 44.119 43.281 41.678 40.176 39.250 36.788 35.573 32.450 31.194 27.734 27.501 24.981 23.211 22.642 19.154 18.008 18.770 22.271 23.140 22.074 24.125 27.052 27.493 25.871 26.215 30.053 30.144 28.320 31.197 33.653 32.023 32.329 35.953 36.471 36.359 34.850 32.653 31.186 28.976 29.155 27.631 30.201 30.541 30.506 27.949 25.123 25.700 22.587 23.800 20.742 18.401 20.291 20.477 17.089 14.924 11.634  7.853  6.632  5.665  3.887  0.000  3.867  5.665  7.378  9.040 12.240 11.293  9.198 11.865 12.007 12.750 16.471 19.468 19.050 15.753 17.068 20.429 19.271 17.807 20.829 23.495 22.936 22.743 25.963 27.718 26.870 29.870 31.723 34.522 34.773 34.272 31.820 30.327 27.772 27.970 25.938 26.964 25.467 27.939 28.184 31.397 32.420 35.973 37.442 36.134 33.718 30.856 28.912 25.194 25.286 28.039 27.241 29.330 28.590 31.768 33.234 35.688 34.915 36.055 36.494 39.849 40.597 43.640 45.135 44.816 48.159 47.353 46.234 47.316 44.181 41.973 40.792 39.916 37.681 38.845 36.601 33.618 32.392 30.055 27.707 27.936 24.706 24.468 20.930 17.732 15.972 18.884 18.673 15.102 16.611 19.359 17.164 15.551 19.209 20.139 17.719 19.223 22.659 22.038 21.185 24.374 26.396 25.401 26.511 29.787 30.827 31.557 29.919 28.098 25.237 27.873 30.609 29.039 28.780 26.217 27.321 25.068 27.086 26.794 29.943 30.508 33.570 34.776 37.867 39.874 40.741 43.950 46.662 48.255 45.920 45.151 44.912 43.284 40.226 38.332 36.041 33.745 31.572 28.978 28.591 25.923 27.168 25.705 28.692 29.773 30.520 33.712 35.045 36.868 40.365 41.786 42.501 45.286 47.357 49.664 50.430 49.700 48.684 47.764 46.380 47.242 45.579 42.873 42.501 40.576 37.275 37.829 40.000 37.451 36.464 40.169 41.286 38.806 40.528 43.950 43.067 41.867 45.083 47.316 45.893 46.479 49.968 50.534 52.044 52.937 51.553 47.768 46.430 43.678 44.638 44.436 40.697 38.335 35.840 38.654 40.051 36.752 36.375 40.127 39.876 37.102 39.434 42.378 42.366 41.355 37.536 36.214 34.613 32.462 31.691 29.010 30.544 28.065 29.447 28.916 30.397 31.889 35.575 34.920 34.390 37.286 39.315 36.428 35.078 38.647 38.920 35.681 36.977 40.429 39.038 37.035 40.184 42.259 39.873 40.116 43.773 43.023 44.024 42.302 44.110 42.640 43.326 42.465 41.796 43.721 45.338
 40.270 40.151 40.271 40.744 41.034 41.374 42.763 43.339 44.589 45.782 45.877 46.349 45.671 45.065 44.927 44.019 42.537 41.157 38.023 35.084 34.008 31.086 29.952 26.564 26.554 23.660 23.050 24.885 23.776 24.146 27.516 28.808 27.790 29.564 32.530 32.530 32.868 33.837 32.738 35.368 33.731 33.654 32.055 33.115 31.224 33.851 36.738 34.704 36.087 35.183 37.557 37.987 39.960 42.613 44.443 44.477 44.557 45.953 46.551 45.788 46.772 46.077 43.244 42.543 40.773 39.357 38.263 35.901 34.581 31.301 30.028 26.500 26.159 23.768 21.524 21.033 17.541 16.940 17.271 20.611 22.049 21.140 22.718 25.717 26.659 25.294 25.296 29.116 29.674 27.939 30.545 33.263 32.003 32.132 35.653 36.549 36.486 35.272 32.964 31.679 29.327 29.724 28.148 30.771 31.088 31.259 29.023 25.972 26.095 22.998 24.468 21.801 18.995 20.467 21.119 18.133 15.611 12.705  9.058  6.647  6.504  5.479  3.867  0.000  3.873  7.157  9.525 11.844  9.808  8.067 10.272 11.470 12.795 16.625 19.587 19.795 16.463 16.945 20.551 19.864 17.867 20.422 23.499 22.988 22.182 25.337 27.447 26.470 29.249 31.125 34.104 34.677 34.502 32.243 31.153 28.756 29.354 27.522 28.818 27.507 30.067 30.380 33.523 34.675 38.235 39.596 38.505 36.070 33.406 31.480 27.827 27.977 30.930 30.345 32.522 31.762 34.944 36.241 38.700 37.843 38.773 39.030 42.255 42.741 45.651 46.902 46.456 49.756 48.724 47.479 48.566 45.359 43.335 42.441 41.792 39.793 41.189 39.086 35.934 34.572 31.987 29.688 29.602 26.206 25.658 22.056 18.813 17.592 20.846 20.542 17.224 19.248 21.893 19.608 18.492 22.257 22.916 20.594 22.447 25.740 24.867 24.213 27.553 29.334 28.177 29.512 32.811 33.596 34.091 32.160 30.438 27.333 29.648 32.510 31.054 30.536 27.993 28.915 26.565 28.375 27.871 30.906 31.164 34.227 35.104 38.083 39.827 40.547 43.682 46.434 48.163 45.909 45.332 45.202 43.527 40.627 38.656 36.579 34.192 32.241 29.578 29.484 26.790 28.246 26.894 29.970 31.241 31.731 34.680 36.081 38.187 41.672 43.014 43.459 46.193 48.298 50.705 51.652 50.994 50.022 49.227 47.943 48.996 47.331 44.607 44.467 42.648 39.321 39.563 41.723 39.071 37.823 41.471 42.604 39.898 41.424 44.928 43.975 42.484 45.668 47.990 46.370 46.729 50.316 50.902 52.655 53.680 52.515 48.743 47.660 44.960 46.198 46.068 42.408 40.165 37.436 40.011 41.551 38.246 37.534 41.202 40.717 37.779 40.093 42.851 42.915 41.759 37.964 36.314 34.780 32.429 31.764 28.940 30.516 28.085 29.336 28.768 29.851 31.587 35.351 35.092 34.613 37.264 39.527 36.802 35.096 38.564 39.146 35.855 36.787 40.366 39.231 36.985 39.908 42.240 39.956 39.872 43.591 43.076 43.996 42.380 44.162 42.664 43.447 42.624 42.198 44.114 45.770
 37.127 36.937 37.003 37.432 37.742 38.108 39.505 40.132 41.360 42.516 42.632 43.098 42.481 41.887 41.807 40.946 39.495 38.313 35.261 32.365 31.599 28.846 28.115 24.975 25.480 22.968 22.928 25.194 24.326 25.254 28.511 29.546 28.872 30.942 33.624 33.586 33.510 34.239 32.760 35.084 33.091 32.843 30.879 31.710 29.478 32.021 34.911 32.755 34.424 33.804 36.463 37.174 39.434 42.097 44.137 44.350 44.497 45.819 46.253 45.355 46.180 45.412 42.420 41.446 39.432 37.723 36.350 33.749 32.133 29.016 28.134 24.805 24.978 23.020 20.766 19.620 15.895 14.768 14.580 18.150 19.546 18.175 19.646 22.856 23.728 22.097 21.882 25.727 26.289 24.383 26.918 29.702 28.434 28.439 31.970 32.934 32.993 31.934 29.748 28.721 26.566 27.331 26.115 29.044 29.780 30.385 28.401 25.575 25.321 21.933 22.955 20.354 17.683 18.568 18.896 16.086 13.997 11.746  8.315  7.040  8.650  8.529  5.665  3.873  0.000  3.826  6.308  8.101  6.141  5.178  8.260  9.991 10.451 14.201 16.738 16.907 13.407 13.549 17.105 16.438 14.210 16.682 19.810 19.316 18.436 21.573 23.725 22.830 25.670 27.444 30.455 31.007 30.906 28.655 27.706 25.377 26.205 24.576 26.161 25.182 27.973 28.637 31.880 33.403 37.071 38.095 36.980 34.333 31.782 29.669 26.141 26.144 29.327 29.074 31.487 30.905 34.125 35.264 37.574 36.517 37.260 37.187 40.258 40.505 43.239 44.299 43.655 46.873 45.672 44.453 45.657 42.487 40.477 39.765 39.174 37.399 38.924 36.900 33.608 32.046 29.245 26.966 26.635 23.173 22.524 18.973 15.667 14.955 18.340 17.855 14.863 17.398 19.854 17.651 17.176 20.995 21.459 19.601 21.863 24.908 24.084 24.006 27.334 28.827 27.963 29.672 32.737 33.314 33.955 31.915 29.871 26.746 28.995 31.605 29.850 28.906 26.111 26.610 23.990 25.470 24.689 27.582 27.652 30.686 31.457 34.416 36.110 36.851 39.978 42.757 44.480 42.209 41.665 41.555 39.854 36.992 35.014 33.030 30.680 28.892 26.340 26.542 24.070 25.894 24.962 28.287 29.964 30.708 33.538 35.303 37.351 40.815 41.889 42.233 44.942 47.078 49.497 50.437 49.686 48.802 48.198 46.799 47.981 46.497 43.662 43.473 41.487 38.315 38.395 40.280 37.395 36.237 39.918 40.770 37.916 39.583 42.999 41.779 40.283 43.595 45.746 43.931 44.401 48.038 48.409 50.234 51.132 50.098 46.360 45.446 42.620 43.954 44.078 40.467 38.121 35.325 37.742 39.149 35.742 34.940 38.536 37.812 34.933 37.422 40.044 39.931 38.582 34.818 33.168 31.867 29.680 29.355 26.768 28.724 26.666 28.327 28.245 29.502 31.588 35.384 35.212 34.336 36.824 38.903 36.019 34.200 37.525 37.954 34.485 35.289 38.791 37.492 35.050 37.940 40.186 37.709 37.471 41.133 40.476 41.168 39.396 41.014 39.377 40.047 39.127 38.713 40.591 42.248
 35.801 35.541 35.531 35.947 36.279 36.754 38.188 38.920 40.104 41.236 41.394 41.810 41.240 40.623 40.551 39.712 38.293 37.340 34.301 31.642 31.251 28.848 28.546 25.702 26.690 24.458 24.945 27.319 26.349 27.531 30.559 31.650 31.346 33.404 35.916 36.078 35.747 36.486 34.832 36.881 34.688 34.480 32.279 33.030 30.533 33.055 35.832 33.455 35.316 34.857 37.728 38.550 41.047 43.587 45.785 46.152 46.406 47.728 48.091 47.133 47.800 46.918 43.815 42.543 40.409 38.393 36.842 33.960 32.086 29.268 28.816 25.763 26.446 24.806 22.792 21.113 17.296 15.420 14.882 18.668 19.684 17.657 19.199 22.602 23.085 20.918 20.558 24.409 24.675 22.377 24.929 27.665 26.072 25.894 29.551 30.353 30.663 29.641 27.785 27.021 25.286 26.357 25.623 28.820 29.992 30.854 28.889 26.435 26.163 22.553 22.948 20.158 18.023 18.584 18.169 15.280 14.061 12.264  9.125  9.387 11.236 10.925  7.378  7.157  3.826  0.000  3.849  5.638  5.576  6.034  9.839 11.246 10.337 13.725 15.632 15.126 11.348 11.750 14.896 13.615 11.315 14.181 16.976 16.143 15.630 18.959 20.745 19.792 22.773 24.610 27.460 27.836 27.548 25.287 24.248 22.028 22.944 21.563 23.420 22.815 25.884 26.973 30.410 32.238 36.003 36.748 35.377 32.480 29.844 27.418 23.985 23.594 26.833 26.679 29.342 29.070 32.356 33.559 35.663 34.453 35.237 34.936 37.957 38.175 40.802 41.853 41.018 44.142 42.900 41.888 43.294 40.256 38.073 37.334 36.551 34.845 36.247 34.115 30.832 29.036 26.151 23.687 23.156 19.625 18.857 15.298 12.091 11.392 14.836 14.555 11.834 14.481 17.009 15.248 15.065 18.781 19.449 18.160 20.431 23.341 22.921 23.247 26.338 27.805 27.423 29.228 32.024 32.672 33.671 31.809 29.393 26.490 28.923 31.166 29.010 27.829 24.720 24.822 21.889 23.032 21.926 24.638 24.581 27.470 28.264 31.197 33.031 33.788 36.984 39.717 41.374 39.088 38.439 38.324 36.717 33.822 32.019 30.076 27.961 26.304 24.060 24.492 22.407 24.548 24.058 27.571 29.519 30.709 33.584 35.629 37.405 40.837 41.711 42.153 44.852 46.983 49.336 50.145 49.258 48.423 47.912 46.334 47.483 46.177 43.257 42.828 40.583 37.610 37.792 39.388 36.345 35.515 39.261 39.790 36.961 38.933 42.175 40.707 39.436 42.905 44.788 42.892 43.656 47.270 47.373 49.100 49.738 48.694 44.995 44.079 41.053 42.251 42.629 39.013 36.425 33.779 36.211 37.298 33.753 33.155 36.719 35.860 33.222 35.968 38.546 38.115 36.587 32.860 31.489 30.489 28.686 28.719 26.530 28.845 27.149 29.247 29.588 31.188 33.387 37.143 36.814 35.615 38.102 39.880 36.777 35.090 38.330 38.429 34.846 35.749 39.079 37.459 34.987 37.963 39.946 37.201 37.000 40.537 39.555 40.005 37.950 39.342 37.513 37.906 36.759 36.137 37.908 39.498
 34.182 33.704 33.582 33.920 34.065 34.486 35.910 36.582 37.743 38.858 38.929 39.208 38.494 37.754 37.576 36.652 35.178 34.119 30.971 28.463 28.075 25.859 25.665 22.972 24.220 22.168 23.125 25.536 24.508 26.036 28.796 29.830 29.948 32.059 34.295 34.637 33.993 34.748 32.964 34.749 32.463 32.442 30.188 31.102 28.595 31.310 33.821 31.170 32.949 32.415 35.347 36.123 38.773 41.152 43.459 43.961 44.341 45.695 46.025 45.057 45.594 44.578 41.420 39.935 37.831 35.659 34.165 31.170 29.354 26.711 26.362 23.478 24.448 22.953 21.391 19.399 15.656 13.137 12.981 16.816 17.181 15.028 17.106 20.305 20.295 17.999 18.112 21.943 21.801 19.655 22.547 24.967 23.225 23.457 27.102 27.622 27.652 26.365 24.401 23.441 21.705 22.699 22.069 25.327 26.680 27.678 25.784 23.595 23.268 19.555 19.577 16.739 14.931 15.348 14.564 11.662 10.917  9.685  7.370  9.026 11.626 12.278  9.040  9.525  6.308  3.849  0.000  3.871  5.508  5.206  8.822  9.300  7.359 10.390 12.168 11.412  7.682  8.622 11.746 10.567  9.003 12.081 14.667 14.482 14.520 17.494 19.300 19.014 22.331 23.684 26.539 26.543 26.128 23.487 22.155 19.534 20.111 18.385 20.023 19.273 22.273 23.351 26.752 28.687 32.463 33.095 31.799 28.905 26.413 24.089 20.737 20.600 23.972 24.150 26.752 26.392 29.580 30.533 32.622 31.339 31.908 31.526 34.473 34.595 37.227 38.252 37.520 40.715 39.540 38.415 39.714 36.627 34.478 33.723 33.053 31.360 32.921 30.964 27.591 25.959 23.093 20.941 20.735 17.440 17.270 13.994 10.402 10.202 13.207 12.065  9.349 12.456 14.355 12.182 12.594 16.287 16.422 15.288 17.985 20.557 19.920 20.653 23.779 24.888 24.584 26.701 29.316 29.705 30.706 28.756 26.195 23.305 25.665 27.736 25.469 24.132 20.985 21.041 18.153 19.437 18.602 21.552 21.873 25.010 26.159 29.338 31.304 32.376 35.556 38.366 39.870 37.410 36.678 36.417 34.642 31.585 29.556 27.327 25.010 23.063 20.641 20.839 18.667 20.762 20.338 23.895 25.962 27.314 30.168 32.364 34.024 37.426 38.188 38.653 41.354 43.492 45.819 46.576 45.639 44.831 44.371 42.739 43.921 42.692 39.733 39.282 36.991 34.088 34.200 35.694 32.599 31.819 35.572 36.025 33.207 35.253 38.450 36.960 35.772 39.268 41.099 39.260 40.117 43.693 43.782 45.426 46.039 44.938 41.232 40.280 37.255 38.454 38.830 35.225 32.657 29.980 32.404 33.517 29.998 29.393 32.981 32.223 29.578 32.291 34.952 34.563 33.178 29.415 28.143 27.021 25.288 25.277 23.225 25.618 24.073 26.421 27.053 28.965 31.207 34.892 34.423 32.957 35.439 36.981 33.742 32.182 35.377 35.246 31.633 32.672 35.883 34.083 31.688 34.773 36.584 33.757 33.718 37.209 36.103 36.621 34.558 36.041 34.305 34.779 33.761 33.112 35.024 36.683
 31.550 31.040 30.844 31.116 31.325 31.730 33.121 33.840 34.997 36.040 36.158 36.509 35.943 35.283 35.253 34.444 33.033 32.261 29.353 26.756 26.739 24.613 24.864 22.500 24.162 22.609 23.856 26.675 26.131 28.023 30.799 31.428 31.582 34.009 36.044 36.109 35.211 35.586 33.464 35.027 32.421 32.023 29.424 29.908 27.074 29.490 32.115 29.569 31.712 31.606 34.772 35.933 38.758 41.253 43.694 44.304 44.653 45.855 45.989 44.871 45.308 44.331 41.073 39.460 37.059 34.703 32.846 29.719 27.537 25.019 25.097 22.468 23.849 22.894 21.105 18.638 14.921 12.341 11.134 14.909 15.579 12.952 14.432 17.909 18.159 15.711 15.215 19.041 19.251 16.918 19.486 22.197 20.715 20.620 24.210 25.094 25.336 24.477 22.626 22.152 20.611 22.171 21.927 25.419 27.108 28.577 27.138 25.059 24.177 20.404 20.178 17.832 16.001 15.502 14.717 12.607 12.226 12.011 10.364 11.670 14.688 15.481 12.240 11.844  8.101  5.638  3.871  0.000  3.882  5.984  8.920 10.361  8.098 10.400 11.255 10.967  7.380  6.717  9.727  9.006  6.499  8.975 11.988 11.850 11.291 14.192 16.315 16.045 19.267 20.507 23.518 23.725 23.633 21.175 20.344 18.003 19.186 17.957 20.093 19.899 23.079 24.509 27.847 30.127 33.905 34.175 33.007 29.979 27.767 25.347 22.289 22.023 25.574 26.133 28.898 28.695 31.828 32.557 34.468 33.009 33.304 32.528 35.199 34.939 37.275 37.947 36.930 39.974 38.484 37.328 38.755 35.696 33.698 33.330 32.862 31.576 33.360 31.589 28.063 26.161 22.972 20.912 20.174 16.776 16.215 13.093  9.651 10.644 13.764 12.523 10.789 14.329 15.846 13.989 15.196 18.649 18.517 17.907 20.851 23.063 22.385 23.557 26.622 27.395 27.219 29.611 32.029 32.147 33.102 30.969 28.309 25.371 27.414 29.300 26.929 25.109 21.858 21.348 18.206 18.864 17.510 20.096 19.910 22.959 23.711 26.760 28.479 29.455 32.574 35.428 37.021 34.610 34.047 33.898 32.081 29.194 27.130 25.195 22.896 21.362 19.099 19.909 18.091 20.693 20.821 24.534 27.016 28.383 30.911 33.398 35.150 38.466 38.951 39.155 41.768 43.925 46.288 47.140 46.180 45.494 45.272 43.616 45.000 43.936 40.923 40.573 38.243 35.504 35.300 36.525 33.220 32.378 36.053 36.252 33.200 35.221 38.340 36.569 35.205 38.761 40.463 38.320 39.134 42.790 42.677 44.536 45.101 44.277 40.647 40.032 36.951 38.399 39.060 35.604 33.052 30.224 32.293 33.336 29.767 28.866 32.261 31.093 28.444 31.306 33.661 33.125 31.426 27.752 26.270 25.499 23.856 24.318 22.493 25.241 24.145 26.701 27.696 29.446 32.047 35.729 35.570 33.873 36.031 37.545 34.336 32.492 35.440 35.375 31.640 32.306 35.474 33.715 31.012 33.864 35.735 32.821 32.402 35.836 34.748 34.957 32.809 34.072 32.155 32.551 31.435 30.962 32.811 34.481
 32.110 31.717 31.667 31.973 32.259 32.566 33.920 34.558 35.765 36.831 36.946 37.412 36.881 36.313 36.346 35.574 34.168 33.259 30.427 27.494 27.169 24.620 24.517 21.868 23.135 21.410 22.184 25.098 24.836 26.601 29.658 30.102 29.860 32.426 34.600 34.346 33.637 33.860 31.785 33.600 31.070 30.449 27.944 28.321 25.607 27.924 30.808 28.575 30.683 30.575 33.621 34.826 37.465 40.173 42.497 42.970 43.180 44.330 44.471 43.354 43.942 43.113 39.922 38.603 36.198 34.116 32.297 29.430 27.378 24.497 24.221 21.293 22.246 21.123 18.862 16.736 12.939 11.209  9.863 13.555 15.016 13.033 14.101 17.563 18.516 16.705 16.074 19.900 20.690 18.747 21.080 24.005 23.019 22.925 26.330 27.565 27.663 26.947 24.794 24.194 22.224 23.605 22.902 26.192 27.498 28.831 27.475 24.982 23.941 20.325 20.759 18.694 16.173 15.795 15.920 13.984 12.594 12.036 10.050 10.098 13.192 14.146 11.293  9.808  6.141  5.576  5.508  3.882  0.000  3.871  6.386  9.013  8.164 11.055 12.591 13.278 10.002  8.709 12.213 12.290  9.628 11.289 14.776 14.786 13.454 16.200 18.784 18.324 21.212 22.525 25.737 26.319 26.540 24.287 23.754 21.504 22.782 21.475 23.455 22.993 25.957 27.036 30.203 32.246 35.952 36.440 35.530 32.703 30.579 28.403 25.246 25.272 28.795 29.236 31.841 31.397 34.517 35.208 37.301 35.959 36.215 35.600 38.294 38.006 40.386 40.995 40.082 43.163 41.627 40.285 41.557 38.385 36.598 36.348 36.088 34.812 36.722 35.043 31.496 29.730 26.569 24.612 23.904 20.497 19.801 16.609 13.251 14.021 17.311 16.164 14.111 17.513 19.187 17.000 17.844 21.492 21.280 20.143 23.091 25.501 24.479 25.291 28.606 29.427 28.812 31.143 33.829 33.877 34.494 32.145 29.818 26.613 28.443 30.699 28.700 27.030 24.058 23.864 20.985 21.870 20.717 23.344 23.089 26.164 26.684 29.626 31.084 31.910 34.932 37.813 39.542 37.224 36.843 36.765 34.898 32.154 29.980 28.171 25.701 24.210 21.706 22.441 20.284 22.661 22.416 25.997 28.300 29.200 31.620 33.898 35.985 39.335 39.969 39.997 42.608 44.779 47.234 48.256 47.431 46.719 46.459 44.982 46.451 45.238 42.290 42.206 40.119 37.195 36.824 38.298 35.095 33.890 37.495 37.975 34.823 36.512 39.810 38.219 36.551 39.963 41.923 39.762 40.234 43.954 44.066 46.109 46.936 46.211 42.560 42.044 39.149 40.800 41.274 37.850 35.534 32.518 34.497 35.848 32.399 31.220 34.598 33.450 30.546 33.178 35.480 35.234 33.612 29.940 28.075 27.093 25.022 25.227 22.974 25.449 24.055 26.207 26.849 28.163 30.805 34.570 34.697 33.273 35.343 37.205 34.229 32.119 35.106 35.448 31.771 32.192 35.574 34.193 31.394 34.073 36.291 33.643 33.030 36.605 35.897 36.260 34.394 35.814 34.041 34.692 33.766 33.573 35.465 37.182
 33.853 33.401 33.373 33.678 33.787 34.016 35.364 35.878 37.104 38.216 38.223 38.588 37.844 37.162 37.031 36.122 34.620 33.317 30.251 27.308 26.489 23.745 23.111 20.094 20.917 18.739 19.265 21.908 21.367 22.970 26.039 26.667 26.416 28.842 31.104 31.007 30.434 30.915 29.083 31.079 28.822 28.546 26.385 27.230 24.899 27.585 30.299 27.948 29.636 29.074 31.880 32.727 35.204 37.829 40.038 40.424 40.664 41.943 42.242 41.257 41.935 41.067 37.966 36.789 34.672 32.810 31.381 28.704 27.100 24.032 23.232 20.013 20.521 18.870 16.873 15.210 11.407  9.770  9.797 13.460 14.518 13.245 15.062 18.067 18.777 17.336 17.497 21.308 21.794 20.291 23.018 25.597 24.542 24.977 28.346 29.278 28.949 27.795 25.318 24.138 21.766 22.537 21.306 24.307 25.205 26.146 24.531 21.836 21.105 17.583 18.435 16.190 13.393 13.742 14.272 11.957  9.814  8.636  6.535  6.425  9.849 11.490  9.198  8.067  5.178  6.034  5.206  5.984  3.871  0.000  3.891  5.691  5.769  9.375 11.957 12.773  9.754  9.406 13.201 13.426 11.658 13.650 16.924 17.359 16.531 19.090 21.631 21.499 24.570 25.706 28.891 29.234 29.267 26.715 25.768 23.109 23.815 21.929 23.336 22.257 24.870 25.446 28.479 30.158 33.791 34.619 33.842 31.273 29.122 27.271 23.959 24.424 27.830 28.137 30.441 29.675 32.717 33.375 35.680 34.513 34.801 34.528 37.370 37.287 39.909 40.730 40.165 43.425 42.150 40.653 41.668 38.379 36.622 36.138 35.925 34.370 36.284 34.650 31.170 29.793 26.903 25.149 25.010 21.812 21.655 18.471 14.830 15.098 18.130 16.645 13.994 17.163 18.729 15.991 16.445 20.187 19.762 18.047 20.995 23.504 22.140 22.621 26.115 26.961 25.990 28.245 31.117 31.144 31.547 29.145 27.060 23.743 25.580 28.109 26.397 25.100 22.405 22.794 20.325 21.856 21.350 24.403 24.715 28.037 28.975 32.138 33.757 34.798 37.822 40.736 42.362 39.929 39.447 39.225 37.255 34.334 31.981 29.816 27.108 25.137 22.268 22.356 19.690 21.507 20.651 24.023 25.951 26.617 29.204 31.200 33.354 36.767 37.647 37.789 40.470 42.637 45.096 46.110 45.360 44.554 44.113 42.733 44.114 42.728 39.849 39.845 37.929 34.816 34.533 36.307 33.316 31.958 35.571 36.381 33.367 34.913 38.349 37.087 35.432 38.722 40.909 39.027 39.397 43.060 43.464 45.380 46.383 45.453 41.727 40.977 38.247 39.822 39.956 36.455 34.301 31.273 33.453 35.062 31.755 30.629 34.155 33.406 30.354 32.710 35.280 35.348 34.116 30.348 28.506 27.039 24.697 24.328 21.720 23.771 21.906 23.785 24.078 25.473 27.853 31.635 31.580 30.355 32.645 34.595 31.652 29.699 32.897 33.281 29.725 30.408 33.879 32.571 30.029 32.880 35.136 32.666 32.372 36.047 35.459 36.215 34.574 36.327 34.837 35.745 35.083 34.876 36.942 38.722
 33.213 32.716 32.700 32.923 32.903 32.951 34.212 34.565 35.818 36.908 36.822 37.189 36.363 35.680 35.536 34.611 33.084 31.564 28.566 25.383 24.231 21.175 20.237 17.073 17.659 15.550 15.964 18.871 18.825 20.706 23.834 24.020 23.690 26.422 28.507 28.104 27.394 27.599 25.627 27.632 25.328 24.896 22.771 23.613 21.435 24.172 26.907 24.694 26.264 25.667 28.398 29.310 31.726 34.477 36.668 37.036 37.219 38.430 38.673 37.658 38.376 37.566 34.485 33.451 31.326 29.647 28.291 25.847 24.462 21.157 20.029 16.640 16.887 15.230 13.064 11.515  7.755  6.886  7.422 10.618 11.957 11.580 13.320 15.875 16.953 16.263 16.687 20.297 21.082 20.209 22.857 25.338 24.765 25.507 28.584 29.679 28.979 27.846 25.002 23.616 20.824 21.382 19.763 22.511 23.122 24.112 22.847 19.941 18.777 15.479 16.825 15.235 11.916 11.990 13.493 11.955  9.174  8.735  7.909  7.144 10.806 13.272 11.865 10.272  8.260  9.839  8.822  8.920  6.386  3.891  0.000  3.870  5.751  8.647 11.476 13.367 11.244 10.239 14.012 15.199 13.721 14.925 18.343 19.396 18.281 20.297 23.234 23.467 26.428 27.197 30.533 30.943 31.226 28.634 27.850 25.086 25.744 23.698 24.852 23.562 25.820 26.052 28.730 30.264 33.735 34.616 34.264 31.958 30.164 28.701 25.547 26.468 29.885 30.415 32.486 31.449 34.314 34.657 37.056 35.933 35.919 35.664 38.350 38.062 40.631 41.269 40.855 44.153 42.832 41.036 41.796 38.376 36.949 36.678 36.847 35.435 37.644 36.327 32.779 31.640 28.778 27.433 27.435 24.444 24.492 21.532 17.866 18.526 21.369 19.472 17.000 20.250 21.370 18.297 19.009 22.628 21.671 19.767 22.941 25.178 23.291 23.795 27.446 27.919 26.556 29.015 31.911 31.550 31.514 28.767 27.005 23.459 24.780 27.505 26.190 24.847 22.547 23.108 21.034 22.705 22.533 25.642 26.076 29.542 30.454 33.648 35.056 36.189 39.061 42.048 43.680 41.218 40.879 40.630 38.478 35.625 32.993 30.799 27.790 25.745 22.572 22.500 19.545 21.082 19.987 23.133 24.992 25.172 27.453 29.357 31.829 35.188 36.076 35.950 38.579 40.761 43.302 44.495 43.872 43.090 42.710 41.513 43.067 41.614 38.795 39.128 37.491 34.308 33.671 35.565 32.655 30.893 34.345 35.366 32.230 33.394 36.954 35.854 33.880 36.989 39.402 37.513 37.537 41.226 41.854 43.940 45.220 44.417 40.708 40.124 37.642 39.497 39.467 36.099 34.291 31.029 32.964 34.925 31.834 30.323 33.744 33.038 29.726 31.759 34.244 34.674 33.626 29.906 27.700 25.949 23.203 22.545 19.603 21.369 19.372 20.946 21.123 22.189 24.736 28.535 28.795 27.620 29.693 31.848 29.112 26.883 30.011 30.715 27.217 27.629 31.225 30.253 27.635 30.299 32.822 30.624 30.181 33.942 33.720 34.673 33.378 35.349 34.106 35.362 35.031 35.142 37.348 39.219
 34.328 33.688 33.556 33.738 33.507 33.525 34.778 35.044 36.284 37.392 37.199 37.391 36.340 35.490 35.149 34.069 32.451 30.619 27.365 24.392 22.913 19.951 18.681 15.340 15.748 13.291 13.940 16.515 15.982 17.957 20.844 21.282 21.344 23.890 25.877 25.871 25.063 25.618 23.815 25.761 23.659 23.772 21.936 23.345 21.494 24.638 26.959 24.411 25.557 24.497 27.062 27.580 29.987 32.490 34.667 35.069 35.396 36.769 37.148 36.256 36.935 35.967 32.922 31.804 29.972 28.320 27.344 24.935 23.944 20.743 19.337 15.934 16.069 14.026 12.745 11.415  8.064  6.495  8.731 11.637 11.822 11.826 14.463 16.481 16.829 16.205 17.460 20.953 21.135 20.548 23.608 25.614 24.783 26.025 29.087 29.732 28.676 27.072 24.065 22.162 19.178 19.150 17.188 19.718 20.122 20.821 19.277 16.396 15.585 12.219 13.660 11.787  8.415  9.305 10.900  9.066  5.731  5.254  5.779  6.168  9.880 12.976 12.007 11.470  9.991 11.246  9.300 10.361  9.013  5.691  3.870  0.000  3.873  6.593 10.182 11.858 10.325 10.384 13.911 15.051 14.506 16.050 19.013 20.407 19.946 21.805 24.510 25.121 28.339 28.890 32.108 32.147 32.158 29.247 28.022 24.904 24.990 22.469 23.065 21.286 23.176 23.011 25.546 26.832 30.240 31.321 31.050 28.948 27.193 26.033 22.881 24.198 27.475 28.024 29.813 28.546 31.269 31.496 33.998 32.978 32.924 32.896 35.649 35.517 38.260 39.087 38.975 42.404 41.351 39.471 40.023 36.553 35.107 34.594 34.775 33.144 35.345 34.116 30.659 29.886 27.312 26.241 26.769 24.096 24.700 21.920 18.150 18.592 20.971 18.694 16.042 19.028 19.757 16.323 16.957 20.399 19.086 16.898 20.134 22.194 20.002 20.450 24.157 24.470 22.925 25.450 28.342 27.869 27.726 24.950 23.271 19.694 21.031 23.845 22.669 21.587 19.517 20.535 18.876 21.070 21.502 24.922 25.914 29.549 30.917 34.322 35.959 37.359 40.247 43.247 44.708 42.102 41.600 41.184 38.956 35.909 33.158 30.607 27.464 24.975 21.588 20.888 17.592 18.578 16.999 19.958 21.539 21.697 24.186 25.962 28.342 31.752 32.782 32.843 35.549 37.729 40.231 41.328 40.702 39.852 39.332 38.137 39.590 38.057 35.262 35.566 33.989 30.720 30.191 32.247 29.487 27.719 31.204 32.409 29.450 30.622 34.226 33.361 31.549 34.603 37.102 35.500 35.598 39.187 39.983 41.848 43.171 42.130 38.371 37.528 35.139 36.849 36.573 33.142 31.428 28.223 30.356 32.448 29.486 28.121 31.657 31.343 28.016 29.846 32.603 33.217 32.535 28.764 26.773 24.645 21.865 20.733 17.673 19.128 16.807 18.389 18.491 20.020 22.298 26.059 25.936 24.712 27.064 29.058 26.181 24.273 27.591 28.067 24.642 25.482 29.028 27.896 25.603 28.543 30.886 28.722 28.723 32.482 32.173 33.437 32.237 34.451 33.433 34.821 34.679 34.671 37.015 38.919
 32.607 31.825 31.594 31.721 31.466 31.574 32.872 33.242 34.433 35.524 35.351 35.458 34.412 33.505 33.147 32.060 30.451 28.844 25.536 22.823 21.813 19.312 18.685 15.824 17.032 15.120 16.549 19.165 18.492 20.699 23.225 23.751 24.269 26.725 28.486 28.732 27.632 28.187 26.186 27.729 25.375 25.525 23.371 24.633 22.418 25.511 27.675 24.827 26.239 25.418 28.264 28.940 31.646 33.967 36.333 36.932 37.396 38.755 39.034 38.067 38.541 37.433 34.262 32.751 30.760 28.688 27.468 24.659 23.312 20.508 19.730 16.774 17.712 16.248 15.317 13.206  9.838  6.837  8.406 11.751 11.264 10.195 13.211 15.501 15.230 13.859 15.168 18.760 18.504 17.565 20.824 22.718 21.527 22.769 25.968 26.396 25.468 23.797 21.010 19.278 16.664 17.034 15.705 18.731 19.818 20.935 19.437 17.146 16.297 12.560 12.878 10.618  8.144  8.315  8.577  6.406  4.494  5.297  6.174  8.278 11.949 14.533 12.750 12.795 10.451 10.337  7.359  8.098  8.164  5.769  5.751  3.873  0.000  3.864  7.142  8.199  6.477  6.967 10.352 11.293 11.158 12.916 15.559 17.054 17.034 18.839 21.294 22.118 25.501 25.927 29.024 28.828 28.671 25.640 24.275 21.090 21.136 18.660 19.423 17.909 20.102 20.395 23.189 24.901 28.477 29.212 28.690 26.282 24.482 23.028 19.960 21.054 24.487 25.278 27.285 26.268 29.043 29.243 31.561 30.350 30.250 29.944 32.638 32.417 35.069 35.863 35.576 38.959 37.857 36.119 36.850 33.456 31.837 31.315 31.367 29.817 32.002 30.736 27.207 26.264 23.577 22.503 22.978 20.377 21.131 18.551 14.813 15.590 17.717 15.186 12.880 16.113 16.534 13.218 14.464 17.799 16.381 14.784 18.265 20.081 18.179 19.218 22.730 22.907 21.900 24.638 27.217 26.750 27.014 24.402 22.213 18.852 20.421 22.762 21.032 19.549 17.005 17.550 15.494 17.470 17.727 21.145 22.176 25.815 27.313 30.781 32.563 34.072 37.009 39.996 41.365 38.701 38.101 37.628 35.419 32.293 29.595 26.975 23.919 21.409 18.144 17.584 14.520 15.959 14.932 18.298 20.341 21.138 23.697 25.897 27.927 31.315 32.070 32.246 34.954 37.131 39.571 40.512 39.708 38.914 38.519 37.100 38.537 37.235 34.317 34.342 32.437 29.386 28.938 30.640 27.628 26.228 29.842 30.648 27.658 29.232 32.662 31.473 29.906 33.196 35.393 33.673 34.131 37.726 38.208 39.976 41.016 39.958 36.202 35.358 32.712 34.316 34.332 30.858 28.857 25.732 27.896 29.684 26.521 25.315 28.888 28.427 25.284 27.438 30.205 30.485 29.629 25.816 24.095 22.229 19.849 19.156 16.603 18.651 16.896 19.182 19.949 21.945 24.341 27.984 27.655 25.992 28.313 29.880 26.706 24.985 28.164 28.179 24.578 25.557 28.871 27.289 24.929 28.018 30.022 27.478 27.538 31.179 30.456 31.457 29.913 31.926 30.715 31.858 31.525 31.326 33.627 35.515
 31.037 30.050 29.644 29.586 29.090 29.081 30.307 30.571 31.735 32.786 32.498 32.445 31.236 30.196 29.723 28.550 26.890 25.176 21.793 19.201 18.224 15.980 15.651 13.206 15.027 13.784 16.036 18.764 18.335 21.057 23.134 23.339 24.376 26.956 28.235 28.546 26.973 27.345 25.065 26.121 23.538 23.773 21.451 22.755 20.480 23.668 25.461 22.323 23.712 22.951 25.941 26.713 29.664 31.813 34.352 35.156 35.758 37.070 37.228 36.197 36.468 35.219 31.961 30.141 28.082 25.753 24.491 21.514 20.180 17.677 17.178 14.665 16.191 15.290 15.039 12.434  9.746  6.078  8.041 10.650  8.983  7.962 11.571 13.233 12.246 10.968 13.027 16.286 15.607 15.175 18.625 20.051 18.948 20.697 23.642 23.857 22.528 20.662 17.643 15.666 12.881 13.226 12.058 15.297 16.798 18.391 17.343 15.558 14.235 10.424  9.934  8.215  6.411  5.192  5.032  4.345  4.116  7.226  9.449 11.814 15.384 18.152 16.471 16.625 14.201 13.725 10.390 10.400 11.055  9.375  8.647  6.593  3.864  0.000  3.844  5.854  6.167  6.414  8.773 10.613 11.452 12.498 14.626 16.885 17.160 18.251 20.701 22.164 25.574 25.456 28.490 28.029 27.895 24.682 23.276 19.918 19.724 17.086 17.545 16.009 17.896 18.156 20.673 22.599 26.093 26.538 26.294 23.958 22.610 21.431 18.778 20.224 23.676 24.952 26.806 25.717 28.251 28.036 30.245 28.914 28.391 27.858 30.275 29.747 32.255 32.839 32.624 36.016 34.891 32.945 33.508 30.042 28.630 28.290 28.669 27.346 29.839 28.952 25.351 24.618 21.979 21.486 22.164 20.030 21.222 19.195 15.666 17.035 18.581 15.495 13.905 17.143 16.700 13.356 15.376 18.187 16.066 14.946 18.701 19.814 17.616 19.251 22.604 22.148 21.240 24.377 26.586 25.646 25.794 22.986 20.699 17.386 18.497 20.506 18.717 16.779 14.343 14.648 12.869 14.851 15.525 18.986 20.339 24.105 25.809 29.373 31.116 32.887 35.685 38.711 39.934 37.162 36.571 35.973 33.593 30.440 27.490 24.697 21.397 18.677 15.162 14.337 11.084 12.475 11.687 15.140 17.563 18.476 20.762 23.302 25.270 28.561 29.044 29.087 31.746 33.935 36.388 37.341 36.492 35.767 35.543 34.099 35.692 34.544 31.572 31.681 29.775 26.889 26.124 27.600 24.455 22.979 26.538 27.192 24.072 25.648 29.035 27.742 26.126 29.456 31.601 29.832 30.323 33.921 34.363 36.146 37.202 36.198 32.455 31.728 29.123 30.901 30.977 27.617 25.762 22.467 24.398 26.308 23.246 21.781 25.285 24.835 21.588 23.644 26.408 26.805 26.099 22.299 20.535 18.486 16.079 15.361 12.984 15.291 13.987 16.753 18.148 20.449 23.028 26.494 26.160 24.057 26.164 27.407 24.103 22.399 25.379 25.144 21.444 22.419 25.573 23.801 21.394 24.536 26.384 23.729 23.851 27.447 26.640 27.684 26.188 28.315 27.254 28.571 28.477 28.398 30.837 32.806
 28.724 27.581 27.003 26.765 26.161 26.122 27.311 27.602 28.715 29.708 29.393 29.239 28.025 26.927 26.465 25.303 23.667 22.235 18.939 16.537 16.200 14.531 15.119 13.541 16.163 15.779 18.548 21.426 21.271 24.248 26.059 26.024 27.330 30.003 30.970 31.250 29.348 29.458 26.884 27.469 24.573 24.612 21.930 22.871 20.245 23.188 24.784 21.486 23.217 22.903 26.170 27.277 30.500 32.537 35.263 36.273 36.952 38.137 38.103 36.941 36.986 35.662 32.298 30.121 27.802 25.066 23.433 20.107 18.324 16.358 16.677 14.892 17.210 17.111 17.025 13.865 11.604  7.807  8.554 10.635  8.331  6.244  9.890 11.400  9.678  7.693 10.029 13.083 11.981 11.555 15.128 16.320 15.172 17.104 19.943 20.084 18.702 16.916 13.939 12.286  9.854 11.087 10.973 14.668 16.953 19.196 18.674 17.528 15.809 12.180 10.626  9.595  8.991  6.435  4.821  5.963  7.596 10.839 12.881 15.369 18.967 21.505 19.468 19.587 16.738 15.632 12.168 11.255 12.591 11.957 11.476 10.182  7.142  3.844  0.000  3.886  5.900  5.263  5.987  8.703 10.174 10.399 11.947 14.783 15.282 15.728 18.087 20.047 23.414 22.860 25.801 25.154 25.079 21.820 20.555 17.241 17.193 14.827 15.541 14.613 16.643 17.455 19.913 22.355 25.825 25.712 25.478 22.932 21.916 20.604 18.419 19.679 23.224 24.945 26.938 26.095 28.518 28.079 30.000 28.433 27.607 26.595 28.679 27.754 29.948 30.208 29.741 33.014 31.667 29.697 30.377 26.943 25.606 25.586 26.143 25.226 27.935 27.283 23.571 22.666 19.833 19.665 20.126 18.279 19.585 18.095 14.941 17.035 18.186 14.856 14.220 17.579 16.588 13.723 16.501 18.881 16.546 16.283 20.099 20.701 18.740 20.981 24.002 23.185 22.739 26.090 27.870 26.718 27.054 24.301 21.732 18.730 19.603 20.999 18.853 16.255 13.582 12.931 10.834 12.087 12.521 15.764 17.061 20.844 22.544 26.117 27.797 29.719 32.426 35.471 36.607 33.782 33.221 32.571 30.098 26.974 23.901 21.115 17.719 15.078 11.540 11.126  8.285 10.542 10.932 14.590 17.634 18.954 20.857 23.852 25.585 28.688 28.730 28.630 31.159 33.318 35.734 36.657 35.684 35.090 35.147 33.578 35.309 34.464 31.420 31.444 29.348 26.822 25.830 26.795 23.367 22.108 25.591 25.747 22.446 24.249 27.402 25.678 24.101 27.612 29.438 27.383 28.090 31.728 31.826 33.683 34.535 33.716 30.041 29.582 26.804 28.731 29.206 25.998 24.043 20.690 22.266 23.950 20.782 19.110 22.462 21.634 18.451 20.804 23.363 23.490 22.533 18.734 16.975 15.251 13.205 13.232 11.631 14.664 14.348 17.637 19.715 22.106 24.912 28.176 27.933 25.426 27.195 28.067 24.674 22.949 25.536 25.003 21.191 21.956 24.807 22.749 20.113 23.150 24.733 21.752 21.674 25.109 24.004 24.686 22.917 24.835 23.611 24.818 24.672 24.640 27.095 29.111
 29.815 28.713 28.145 27.992 27.453 27.585 28.843 29.253 30.288 31.311 31.055 30.827 29.642 28.493 27.989 26.796 25.203 23.967 20.604 18.767 18.746 17.599 18.309 16.850 19.356 18.702 21.382 23.920 23.234 25.941 27.613 28.033 29.472 31.820 32.906 33.551 31.776 32.229 29.873 30.481 27.763 28.085 25.544 26.629 24.053 26.990 28.477 25.089 26.738 26.303 29.483 30.371 33.570 35.388 38.082 39.100 39.862 41.156 41.221 40.139 40.149 38.742 35.423 33.139 30.981 28.168 26.651 23.247 21.467 19.851 20.304 18.631 20.859 20.504 20.507 17.540 15.053 11.216 11.862 14.345 12.193  9.773 13.100 14.850 12.793 10.108 12.124 15.094 13.331 12.153 15.907 16.865 14.861 16.694 19.843 19.442 18.360 16.246 13.837 12.276 10.724 11.933 12.389 16.079 18.560 20.559 19.577 18.790 17.730 14.085 12.032 10.089 10.448  8.917  5.867  5.508  8.442 11.080 12.828 15.939 19.221 21.356 19.050 19.795 16.907 15.126 11.412 10.967 13.278 12.773 13.367 11.858  8.199  5.854  3.886  0.000  3.896  5.525  5.183  6.307  8.884 10.055 10.742 13.235 14.637 15.398 17.049 18.973 22.554 22.159 24.805 23.809 23.268 19.803 18.004 14.452 13.964 11.322 12.053 11.217 13.717 15.025 17.953 20.631 24.286 24.069 23.317 20.437 19.051 17.324 15.052 15.997 19.613 21.374 23.536 22.955 25.459 25.198 26.980 25.324 24.724 23.652 25.917 25.236 27.561 28.114 27.573 30.885 29.711 28.066 28.981 25.698 23.896 23.485 23.568 22.395 24.834 23.896 20.187 19.148 16.312 15.962 16.641 14.904 16.579 15.267 12.256 14.212 14.844 11.324 11.010 14.179 12.868 10.239 13.382 15.478 13.233 13.541 17.263 17.747 16.283 18.806 21.535 20.865 20.960 24.208 25.788 24.931 25.775 23.437 20.453 17.838 19.284 20.303 17.613 15.050 11.776 10.811  8.022  9.366  9.762 13.327 14.973 18.753 20.853 24.543 26.613 28.626 31.485 34.444 35.448 32.568 31.749 31.012 28.682 25.349 22.523 19.508 16.416 13.529 10.324  9.723  7.311  9.862 10.627 14.457 17.487 19.483 21.763 24.776 26.022 29.135 29.181 29.477 32.057 34.156 36.418 37.061 35.918 35.294 35.256 33.453 34.937 34.204 31.121 30.702 28.257 25.865 25.340 26.124 22.641 21.989 25.636 25.529 22.518 24.831 27.756 25.915 24.889 28.543 30.056 28.165 29.353 32.840 32.708 34.224 34.717 33.646 29.968 29.194 26.127 27.608 28.236 24.848 22.436 19.438 21.424 22.624 19.180 18.165 21.701 21.004 18.271 20.969 23.724 23.411 22.397 18.568 17.564 16.165 14.897 15.141 14.137 17.117 16.836 20.223 22.252 24.974 27.481 30.674 30.024 27.506 29.546 30.137 26.554 25.293 27.945 26.993 23.272 24.476 27.065 24.613 22.310 25.552 26.683 23.471 23.776 26.973 25.385 25.917 23.766 25.445 24.033 24.801 24.318 23.773 26.123 28.035
 30.664 29.751 29.343 29.381 29.115 29.400 30.749 31.310 32.387 33.436 33.323 33.291 32.318 31.345 31.000 29.936 28.412 27.342 24.095 22.009 21.958 20.419 20.874 18.944 21.081 19.918 22.061 24.645 23.829 26.186 28.269 28.917 29.920 32.223 33.722 34.269 32.858 33.407 31.202 32.220 29.594 29.754 27.232 28.204 25.547 28.393 30.298 27.152 28.941 28.534 31.694 32.595 35.647 37.685 40.272 41.124 41.756 43.071 43.211 42.146 42.331 41.055 37.760 35.724 33.530 30.892 29.307 25.985 24.083 22.088 22.337 20.199 22.074 21.347 20.740 17.953 14.845 11.174 11.360 14.598 13.398 10.738 13.651 16.184 14.928 12.160 13.236 16.708 15.587 13.757 17.228 18.871 16.854 17.931 21.408 21.378 20.871 19.160 17.064 15.935 14.458 15.716 15.817 19.408 21.523 23.190 21.840 20.527 19.722 15.916 14.613 12.160 11.621 10.804  8.607  6.711  8.402  9.866 10.479 13.458 16.676 18.397 15.753 16.463 13.407 11.348  7.682  7.380 10.002  9.754 11.244 10.325  6.477  6.167  5.900  3.896  0.000  3.874  5.482  5.140  6.444  8.775 10.270 11.813 12.927 14.595 16.302 17.495 21.127 21.352 24.112 23.443 22.899 19.657 17.981 14.691 14.722 12.483 13.848 13.214 16.157 17.558 20.800 23.285 27.043 27.089 26.036 23.042 21.146 19.019 16.249 16.630 20.309 21.548 24.008 23.595 26.416 26.627 28.493 26.926 26.797 25.910 28.450 28.068 30.484 31.210 30.506 33.743 32.527 31.152 32.300 29.137 27.137 26.598 26.310 24.955 27.024 25.629 21.991 20.578 17.587 16.386 16.621 14.125 15.158 13.093  9.628 11.264 12.672  9.658  8.597 12.194 11.925  9.371 11.947 14.730 13.352 13.299 16.824 18.084 17.025 19.035 21.923 21.924 21.990 24.880 26.815 26.450 27.451 25.280 22.338 19.619 21.509 22.891 20.246 18.117 14.753 14.098 11.055 12.194 11.764 15.084 16.099 19.683 21.427 24.986 27.080 28.764 31.802 34.731 35.924 33.175 32.371 31.803 29.680 26.409 23.907 21.202 18.463 16.030 13.278 13.245 11.158 13.630 13.985 17.774 20.482 22.320 24.853 27.612 28.984 32.217 32.499 32.872 35.505 37.609 39.884 40.541 39.440 38.759 38.587 36.806 38.170 37.300 34.248 33.759 31.301 28.747 28.498 29.494 26.118 25.493 29.201 29.232 26.297 28.571 31.559 29.784 28.735 32.362 33.930 32.016 33.133 36.656 36.532 38.094 38.565 37.502 33.832 33.009 29.900 31.240 31.854 28.378 25.821 22.997 25.158 26.217 22.683 21.897 25.433 24.631 22.012 24.806 27.479 27.025 25.763 21.968 20.907 19.763 18.401 18.676 17.303 20.154 19.422 22.502 24.075 26.546 29.020 32.430 31.842 29.657 31.867 32.790 29.292 27.904 30.759 30.085 26.364 27.492 30.311 28.065 25.685 28.863 30.231 27.112 27.241 30.530 29.069 29.501 27.299 28.805 27.187 27.736 26.941 26.301 28.440 30.244
 28.310 27.371 26.942 26.904 26.699 26.911 28.229 28.813 29.927 30.923 30.848 30.937 30.106 29.264 29.083 28.150 26.684 25.832 22.858 20.424 20.614 18.904 19.675 17.933 20.328 19.577 21.768 24.782 24.544 27.140 29.407 29.607 30.427 33.077 34.486 34.623 33.085 33.210 30.710 31.643 28.735 28.418 25.581 26.085 23.128 25.674 27.805 24.862 27.025 27.053 30.411 31.723 34.862 37.129 39.794 40.677 41.206 42.344 42.308 41.099 41.262 40.095 36.728 34.708 32.203 29.499 27.543 24.174 21.912 19.834 20.385 18.360 20.505 20.246 19.242 16.092 12.995  9.464  8.512 11.681 10.975  7.805 10.153 13.073 12.359  9.577  9.958 13.665 13.238 11.377 14.544 16.694 15.276 16.051 19.422 20.024 19.631 18.503 16.285 15.671 14.100 15.968 16.199 19.914 22.135 24.193 23.344 21.858 20.418 16.654 15.567 13.887 12.760 11.016  9.614  8.925  9.888 11.740 12.198 14.399 17.965 19.774 17.068 16.945 13.549 11.750  8.622  6.717  8.709  9.406 10.239 10.384  6.967  6.414  5.263  5.525  3.874  0.000  3.855  5.544  5.338  6.201  8.714 10.682 10.793 12.136 14.556 15.819 19.240 19.290 22.353 22.058 22.025 19.059 18.109 15.215 16.046 14.446 16.269 16.116 18.995 20.470 23.460 26.066 29.726 29.572 28.809 25.861 24.305 22.263 19.752 20.095 23.801 25.169 27.684 27.288 30.072 30.139 31.946 30.305 29.938 28.802 31.063 30.298 32.412 32.729 31.791 34.873 33.300 31.781 32.968 29.770 28.083 28.045 28.102 27.192 29.517 28.352 24.623 23.017 19.772 18.691 18.330 15.702 16.148 14.135 10.884 13.218 15.057 12.366 11.757 15.518 15.414 13.155 15.712 18.535 17.158 17.097 20.655 21.883 20.660 22.662 25.644 25.494 25.381 28.384 30.347 29.764 30.516 28.080 25.306 22.398 23.854 25.310 22.864 20.422 17.255 16.242 13.233 13.687 12.716 15.539 15.875 19.402 20.576 23.975 25.672 27.210 30.150 33.169 34.527 31.854 31.322 30.890 28.670 25.638 22.992 20.665 17.786 15.868 13.108 13.858 12.009 14.908 15.613 19.398 22.367 23.874 25.992 28.893 30.562 33.719 33.818 33.817 36.332 38.459 40.834 41.705 40.679 40.086 40.123 38.459 40.065 39.248 36.189 35.971 33.651 31.158 30.503 31.388 27.900 26.976 30.530 30.481 27.249 29.268 32.281 30.324 28.887 32.490 34.082 31.828 32.689 36.347 36.147 38.052 38.635 37.925 34.325 33.925 30.891 32.618 33.405 30.133 27.778 24.706 26.395 27.574 24.103 22.794 26.079 24.823 22.019 24.835 27.133 26.704 25.130 21.407 19.809 18.922 17.346 18.035 16.631 19.756 19.334 22.405 24.144 26.225 29.070 32.528 32.389 30.142 31.991 33.088 29.756 27.922 30.556 30.187 26.367 26.957 29.868 27.885 25.100 27.944 29.589 26.520 26.108 29.448 28.227 28.417 26.277 27.658 25.924 26.566 25.786 25.535 27.644 29.514
 26.911 25.849 25.257 25.053 24.710 24.917 26.192 26.804 27.833 28.772 28.664 28.597 27.743 26.807 26.603 25.658 24.240 23.698 20.836 18.845 19.639 18.617 20.038 18.971 21.836 21.600 24.221 27.209 27.003 29.795 31.756 31.878 33.033 35.667 36.805 37.062 35.252 35.299 32.646 33.186 30.127 29.837 26.845 27.214 24.119 26.505 28.316 25.205 27.496 27.757 31.241 32.680 36.010 38.073 40.869 41.929 42.566 43.651 43.502 42.233 42.190 40.916 37.501 35.163 32.565 29.551 27.421 23.822 21.317 19.870 21.029 19.636 22.273 22.474 21.839 18.437 15.795 12.177 11.111 13.558 12.201  8.674 10.757 13.225 11.700  8.197  8.638 11.857 10.657  8.380 11.796 13.548 11.693 12.648 16.059 16.350 16.015 14.890 13.018 12.903 12.133 14.613 15.737 19.591 22.347 24.767 24.201 23.281 21.728 18.101 16.248 14.875 14.631 12.404 10.161 10.293 12.341 14.652 15.492 18.018 21.497 23.233 20.429 20.551 17.105 14.896 11.746  9.727 12.213 13.201 14.012 13.911 10.352  8.773  5.987  5.183  5.482  3.855  0.000  3.853  5.462  5.159  6.034  8.940  9.874 10.316 12.292 14.306 17.761 17.259 20.091 19.385 19.236 16.069 15.070 12.104 12.998 11.718 13.819 14.341 17.303 19.282 22.196 25.197 28.793 28.161 27.334 24.216 22.938 20.788 18.786 18.943 22.634 24.425 27.001 26.841 29.459 29.319 30.826 28.986 28.370 26.820 28.772 27.705 29.534 29.620 28.450 31.412 29.695 28.241 29.580 26.485 24.767 24.930 25.045 24.477 26.921 25.959 22.186 20.430 17.047 16.327 15.813 13.641 14.414 13.233 10.657 13.649 14.699 11.734 12.294 15.844 15.010 13.330 16.520 18.724 17.111 17.839 21.362 22.024 21.026 23.548 26.165 25.670 25.990 29.151 30.684 29.932 30.887 28.572 25.554 22.989 24.312 25.208 22.454 19.587 16.279 14.470 11.213 10.763  9.318 11.877 12.211 15.823 17.178 20.690 22.481 24.282 27.177 30.206 31.401 28.616 28.015 27.471 25.161 22.052 19.303 16.866 13.959 12.098  9.576 10.915  9.954 13.416 15.030 18.792 22.111 24.020 25.906 29.112 30.467 33.444 33.200 33.189 35.590 37.659 39.941 40.701 39.540 39.050 39.286 37.484 39.131 38.592 35.495 35.119 32.605 30.466 29.730 30.154 26.494 25.899 29.362 28.853 25.617 27.906 30.619 28.319 27.099 30.823 32.046 29.646 30.820 34.411 33.868 35.704 36.008 35.383 31.883 31.625 28.421 30.134 31.280 28.152 25.661 22.698 24.137 24.972 21.420 20.136 23.243 21.702 19.170 22.282 24.409 23.610 21.808 18.143 16.850 16.440 15.533 16.861 16.281 19.752 20.011 23.435 25.652 27.953 30.849 34.108 33.889 31.313 32.986 33.688 30.250 28.572 30.914 30.178 26.357 26.943 29.494 27.194 24.410 27.198 28.451 25.114 24.697 27.762 26.156 26.001 23.537 24.636 22.717 23.101 22.166 21.790 23.892 25.786
 28.684 27.766 27.287 27.256 27.071 27.487 28.840 29.582 30.562 31.540 31.528 31.486 30.723 29.809 29.607 28.675 27.314 26.894 23.996 22.298 23.115 22.197 23.455 22.180 24.822 24.185 26.590 29.354 28.729 31.214 33.210 33.734 34.836 37.217 38.586 39.080 37.492 37.837 35.404 36.128 33.242 33.143 30.291 30.816 27.790 30.231 32.097 28.978 31.180 31.273 34.671 35.913 39.168 41.158 43.889 44.887 45.544 46.735 46.704 45.512 45.523 44.227 40.850 38.540 36.078 33.103 31.103 27.513 25.084 23.652 24.675 23.094 25.500 25.331 24.615 21.436 18.467 14.830 13.936 16.843 15.721 12.281 14.308 16.997 15.525 11.983 12.153 15.255 13.870 11.079 14.224 15.918 13.403 13.843 17.545 17.466 17.663 16.430 15.209 15.182 14.882 17.093 18.251 22.042 24.734 26.841 25.822 24.934 23.898 20.182 18.310 16.259 16.253 14.771 12.114 11.170 13.402 14.965 15.218 18.005 21.119 22.345 19.271 19.864 16.438 13.615 10.567  9.006 12.290 13.426 15.199 15.051 11.293 10.613  8.703  6.307  5.140  5.544  3.853  0.000  3.853  5.734  5.682  7.217  9.233 10.590 11.631 13.128 16.819 16.844 19.371 18.476 17.807 14.549 13.018  9.955 10.796  9.669 12.254 13.098 16.543 18.895 22.203 25.228 28.946 28.368 27.036 23.667 21.906 19.272 17.071 16.602 20.297 21.858 24.700 24.864 27.651 27.869 29.267 27.411 27.199 25.695 27.889 27.178 29.139 29.559 28.279 31.213 29.658 28.627 30.236 27.355 25.186 24.940 24.472 23.608 25.604 24.182 20.501 18.417 14.958 13.545 12.857 10.263 11.003  9.624  7.033 10.061 10.911  8.108  9.077 12.532 11.931 10.886 14.014 16.121 15.104 16.204 19.395 20.249 19.874 22.338 24.712 24.612 25.325 28.209 29.701 29.379 30.754 28.825 25.581 23.287 25.132 25.916 22.862 20.266 16.634 14.830 11.171 10.639  8.673 11.216 11.493 14.888 16.450 19.968 22.161 23.861 26.972 29.872 31.023 28.271 27.424 26.884 24.845 21.593 19.317 16.865 14.566 12.783 10.983 12.216 11.645 14.959 16.489 20.267 23.385 25.641 27.888 30.982 32.060 35.094 34.973 35.286 37.758 39.787 41.962 42.518 41.258 40.713 40.806 38.855 40.257 39.731 36.636 35.916 33.168 31.067 30.787 31.191 27.585 27.415 31.003 30.408 27.449 30.049 32.640 30.346 29.521 33.303 34.357 32.129 33.601 37.077 36.419 37.987 38.033 37.191 33.702 33.153 29.759 31.042 32.255 28.974 26.119 23.545 25.364 25.787 22.058 21.416 24.629 23.235 21.127 24.422 26.689 25.562 23.711 20.117 19.432 19.229 18.716 19.966 19.463 22.794 22.809 26.199 28.208 30.678 33.349 36.653 36.154 33.699 35.654 36.299 32.748 31.348 33.861 32.946 29.180 30.088 32.586 30.100 27.552 30.511 31.560 28.137 27.995 30.951 29.086 28.873 26.183 27.076 25.011 24.969 23.658 22.781 24.649 26.359
 28.511 27.772 27.381 27.434 27.482 27.971 29.343 30.189 31.238 32.208 32.314 32.490 31.949 31.232 31.218 30.434 29.137 28.858 26.146 24.068 24.857 23.546 24.695 23.170 25.637 24.848 26.898 29.856 29.427 31.782 34.131 34.579 35.291 37.802 39.402 39.619 38.228 38.434 35.980 36.953 34.021 33.601 30.656 30.901 27.737 29.954 32.209 29.390 31.816 32.097 35.540 36.961 40.134 42.389 45.070 45.958 46.471 47.593 47.534 46.293 46.427 45.280 41.898 39.795 37.184 34.338 32.159 28.652 26.045 24.291 25.242 23.402 25.632 25.412 24.132 21.004 17.745 14.487 12.867 16.044 15.813 12.274 13.594 16.865 16.242 12.890 12.111 15.543 15.077 12.051 14.619 17.088 15.093 14.769 18.514 19.143 19.741 19.087 17.862 18.122 17.550 19.876 20.714 24.515 26.983 29.042 28.012 26.682 25.508 21.716 20.396 18.373 17.610 16.169 14.237 13.053 14.358 15.415 14.896 17.050 20.175 21.099 17.807 17.867 14.210 11.315  9.003  6.499  9.628 11.658 13.721 14.506 11.158 11.452 10.174  8.884  6.444  5.338  5.462  3.853  0.000  3.851  5.764  6.022  6.701  9.086 10.702 11.308 14.906 15.514 18.368 18.109 17.832 15.109 14.312 12.001 13.664 13.126 15.939 16.769 20.242 22.453 25.788 28.673 32.421 32.003 30.708 27.374 25.484 22.791 20.357 19.713 23.381 24.592 27.559 27.743 30.698 31.132 32.622 30.835 30.800 29.393 31.652 30.973 32.889 33.235 31.819 34.635 32.906 31.928 33.626 30.773 28.706 28.618 28.154 27.350 29.251 27.687 24.066 21.798 18.280 16.438 15.173 12.000 11.574  9.404  6.627  9.677 11.656  9.840 10.176 13.822 14.203 13.192 15.690 18.301 17.788 18.432 21.516 22.887 22.534 24.599 27.189 27.428 27.913 30.638 32.433 32.283 33.555 31.537 28.448 25.908 27.788 28.924 26.056 23.595 20.041 18.476 14.891 14.396 12.185 14.215 13.645 16.653 17.447 20.629 22.513 23.775 26.940 29.846 31.272 28.717 28.080 27.781 25.884 22.912 20.852 18.952 16.866 15.694 14.050 15.649 14.907 18.216 19.470 23.295 26.335 28.281 30.522 33.508 34.869 37.981 37.967 38.140 40.619 42.683 44.941 45.637 44.464 43.911 43.991 42.136 43.592 42.956 39.875 39.294 36.653 34.399 34.065 34.642 31.061 30.658 34.243 33.797 30.711 33.107 35.829 33.559 32.470 36.206 37.392 35.014 36.245 39.826 39.211 40.998 41.158 40.486 37.011 36.619 33.287 34.711 35.905 32.641 29.864 27.192 28.931 29.465 25.763 24.933 28.068 26.475 24.247 27.505 29.585 28.503 26.431 22.908 21.832 21.756 20.930 22.223 21.360 24.676 24.482 27.650 29.415 31.528 34.333 37.802 37.564 35.316 37.223 38.200 34.788 33.084 35.654 35.097 31.278 31.901 34.631 32.437 29.657 32.439 33.823 30.528 30.037 33.120 31.529 31.219 28.620 29.415 27.234 27.179 25.748 25.087 26.784 28.438
 25.996 25.174 24.688 24.536 24.517 24.898 26.194 27.048 28.091 28.974 29.081 29.288 28.862 28.223 28.347 27.671 26.456 26.477 24.088 21.948 23.132 21.994 23.600 22.520 25.313 25.055 27.330 30.551 30.561 33.206 35.515 35.573 36.335 39.099 40.467 40.436 38.803 38.653 35.921 36.632 33.452 32.706 29.502 29.341 25.947 27.824 30.064 27.371 30.093 30.793 34.392 36.155 39.452 41.768 44.549 45.537 46.022 46.981 46.738 45.369 45.391 44.281 40.848 38.637 35.781 32.791 30.292 26.719 23.790 22.284 23.700 22.269 24.863 25.197 23.870 20.436 17.536 14.466 12.162 14.702 14.565 10.787 11.265 14.487 14.032 10.625  9.031 12.250 12.205  9.010 11.127 13.961 12.480 11.852 15.443 16.608 17.307 17.226 16.053 16.894 16.523 19.370 20.541 24.385 27.074 29.529 28.986 27.766 26.100 22.433 20.986 19.601 18.807 16.649 14.964 14.722 16.057 17.708 17.572 19.457 22.839 24.012 20.829 20.422 16.682 14.181 12.081  8.975 11.289 13.650 14.925 16.050 12.916 12.498 10.399 10.055  8.775  6.201  5.159  5.734  3.851  0.000  3.873  5.531  4.965  6.070  8.624  9.918 13.239 13.203 16.343 16.279 16.569 14.069 14.070 12.180 14.398 14.347 17.281 18.453 21.740 24.026 27.080 30.145 33.774 33.065 32.054 28.771 27.310 24.788 22.724 22.238 25.907 27.427 30.341 30.500 33.314 33.469 34.858 32.967 32.581 30.876 32.779 31.669 33.246 33.157 31.539 34.181 32.126 30.991 32.701 29.857 28.115 28.527 28.450 28.131 30.339 29.134 25.444 23.135 19.505 18.136 16.561 13.786 13.213 11.780  9.798 13.183 14.881 12.983 13.784 17.378 17.359 16.354 19.151 21.583 20.706 21.478 24.738 25.810 25.219 27.509 30.116 30.010 30.430 33.383 35.050 34.579 35.666 33.431 30.402 27.801 29.269 30.279 27.496 24.676 21.289 19.332 15.875 14.792 12.300 13.726 12.578 15.491 15.766 18.813 20.281 21.552 24.561 27.577 29.077 26.532 26.157 25.924 23.853 21.111 18.817 17.264 15.038 14.420 12.932 15.210 14.875 18.461 20.150 23.907 27.220 29.030 30.859 34.043 35.519 38.496 38.220 38.086 40.419 42.469 44.770 45.600 44.451 44.004 44.322 42.531 44.205 43.702 40.609 40.218 37.656 35.561 34.850 35.202 31.506 30.949 34.354 33.716 30.421 32.663 35.286 32.797 31.474 35.181 36.262 33.591 34.699 38.327 37.551 39.583 39.760 39.413 36.055 36.060 32.788 34.535 35.944 32.918 30.325 27.483 28.743 29.312 25.713 24.448 27.273 25.264 22.994 26.273 27.959 26.820 24.465 21.102 19.688 19.994 19.260 21.042 20.472 24.012 24.294 27.545 29.612 31.528 34.602 37.989 38.051 35.621 37.168 38.103 34.798 32.841 35.104 34.637 30.787 31.002 33.628 31.546 28.505 30.965 32.400 29.102 28.197 31.170 29.665 29.051 26.445 27.035 24.740 24.698 23.280 22.981 24.651 26.386
 25.666 24.769 24.250 24.060 23.962 24.386 25.645 26.540 27.463 28.300 28.390 28.435 27.994 27.252 27.330 26.639 25.500 25.823 23.543 21.954 23.581 23.047 25.027 24.362 27.405 27.369 29.934 33.040 32.907 35.631 37.685 37.821 38.873 41.534 42.742 42.919 41.124 41.041 38.277 38.729 35.515 34.923 31.692 31.568 28.164 30.004 31.927 29.062 31.768 32.524 36.156 37.901 41.317 43.412 46.270 47.385 47.982 48.949 48.671 47.294 47.163 45.939 42.493 40.031 37.193 33.986 31.461 27.744 24.743 23.772 25.538 24.510 27.365 27.866 26.891 23.362 20.679 17.384 15.401 17.646 16.921 13.118 13.739 16.433 15.264 11.531 10.217 12.630 11.700  8.048 10.088 12.313 10.050  9.209 13.012 13.656 14.737 14.702 14.257 15.614 16.107 19.202 20.998 24.848 27.880 30.479 30.003 29.232 27.663 24.073 22.080 20.715 20.598 18.364 16.039 16.021 18.084 19.940 20.072 22.377 25.649 26.744 23.495 23.499 19.810 16.976 14.667 11.988 14.776 16.924 18.343 19.013 15.559 14.626 11.947 10.742 10.270  8.714  6.034  5.682  5.764  3.873  0.000  3.856  5.548  5.346  6.384  8.711 12.144 11.547 14.228 13.519 13.461 10.606 10.460  8.642 11.178 11.794 15.061 16.917 20.264 22.994 26.016 29.347 32.904 31.828 30.631 27.194 25.867 23.184 21.564 20.771 24.318 26.109 29.084 29.517 32.191 32.260 33.348 31.309 30.824 28.791 30.453 29.191 30.516 30.315 28.446 30.925 28.792 27.890 29.833 27.202 25.300 25.771 25.557 25.490 27.628 26.494 22.871 20.350 16.648 15.454 13.584 11.271 10.959 10.584  9.590 13.303 14.079 12.133 13.953 17.153 16.562 16.207 19.369 21.207 20.289 21.721 24.822 25.455 25.190 27.838 30.066 29.771 30.624 33.610 34.900 34.403 35.751 33.734 30.483 28.248 29.739 30.275 27.211 24.196 20.707 18.208 14.642 12.757  9.641 10.353  8.830 11.681 12.170 15.421 17.217 18.804 21.880 24.870 26.154 23.465 22.899 22.523 20.440 17.521 15.300 13.671 11.769 11.481 10.815 13.577 14.173 17.934 20.197 23.849 27.304 29.504 31.258 34.616 35.742 38.576 38.067 38.041 40.292 42.266 44.439 45.095 43.806 43.422 43.855 41.910 43.527 43.263 40.165 39.538 36.768 34.997 34.367 34.334 30.565 30.417 33.745 32.711 29.554 32.094 34.397 31.655 30.677 34.462 35.160 32.466 33.945 37.434 36.333 38.179 38.016 37.661 34.427 34.450 31.008 32.574 34.299 31.389 28.609 26.040 27.180 27.298 23.646 22.645 25.275 23.086 21.283 24.814 26.369 24.786 22.228 19.033 18.193 19.011 19.017 21.200 21.281 24.958 25.638 29.131 31.487 33.672 36.685 39.922 39.796 37.141 38.661 39.242 35.817 34.111 36.205 35.367 31.566 31.924 34.219 31.820 28.919 31.396 32.404 28.895 28.133 30.796 28.875 27.961 25.019 25.260 22.767 22.287 20.554 19.917 21.462 23.141
 27.228 26.569 26.228 26.191 26.334 26.961 28.258 29.298 30.218 31.055 31.278 31.462 31.209 30.588 30.761 30.160 29.090 29.547 27.324 25.736 27.325 26.652 28.472 27.551 30.402 30.058 32.352 35.414 35.109 37.587 39.821 40.176 41.021 43.582 45.044 45.246 43.678 43.719 41.075 41.756 38.618 38.000 34.805 34.654 31.227 33.001 35.139 32.405 35.159 35.891 39.501 41.209 44.552 46.727 49.526 50.554 51.098 52.100 51.885 50.530 50.492 49.317 45.885 43.530 40.703 37.570 35.044 31.364 28.341 27.213 28.848 27.576 30.221 30.476 29.208 25.831 22.840 19.676 17.545 20.151 19.891 16.088 16.517 19.561 18.767 15.116 13.479 15.958 15.359 11.618 13.066 15.489 13.188 11.587 15.331 16.047 17.719 17.880 17.823 19.226 19.767 22.718 24.368 28.223 31.134 33.532 32.769 31.826 30.502 26.802 25.010 23.257 22.971 21.140 18.839 18.182 20.002 21.253 20.737 22.871 25.845 26.414 22.936 22.988 19.316 16.143 14.482 11.850 14.786 17.359 19.396 20.407 17.054 16.885 14.783 13.235 11.813 10.682  8.940  7.217  6.022  5.531  3.856  0.000  3.864  5.536  5.239  6.006  9.752 10.209 12.698 12.280 11.975  9.598  9.666  8.713 11.758 12.958 16.558 18.604 22.213 25.098 28.367 31.644 35.284 34.307 32.787 29.210 27.515 24.495 22.693 21.364 24.813 26.261 29.462 30.164 33.003 33.425 34.443 32.429 32.318 30.354 32.181 31.186 32.545 32.535 30.507 32.847 30.751 30.233 32.419 30.000 27.844 28.102 27.461 27.238 28.963 27.432 23.979 21.122 17.420 15.482 13.005 10.098  8.631  7.965  7.798 11.426 12.427 11.489 13.431 16.365 16.418 16.652 19.388 21.273 21.034 22.523 25.280 26.244 26.430 28.850 30.968 31.090 32.115 34.827 36.202 36.077 37.665 35.869 32.541 30.380 32.210 32.825 29.651 26.864 23.216 20.850 17.122 15.308 11.962 12.325 10.305 12.344 12.347 15.179 17.092 18.216 21.498 24.328 25.747 23.263 22.621 22.430 20.756 17.994 16.486 15.337 14.237 14.341 14.169 16.817 17.418 21.084 23.158 26.866 30.177 32.463 34.449 37.702 38.780 41.696 41.310 41.433 43.744 45.708 47.848 48.425 47.106 46.689 47.024 45.013 46.486 46.193 43.105 42.306 39.420 37.614 37.260 37.286 33.562 33.585 36.999 35.974 32.939 35.590 37.877 35.151 34.312 38.116 38.761 36.116 37.681 41.139 39.976 41.737 41.440 41.022 37.817 37.718 34.184 35.513 37.281 34.287 31.304 28.962 30.315 30.204 26.473 25.822 28.473 26.318 24.750 28.352 29.914 28.148 25.487 22.426 21.814 22.751 22.803 24.903 24.832 28.442 28.874 32.276 34.412 36.557 39.500 42.849 42.662 40.166 41.847 42.543 39.093 37.419 39.659 38.863 35.055 35.495 37.875 35.479 32.615 35.138 36.173 32.663 31.927 34.583 32.626 31.640 28.615 28.669 26.056 25.260 23.211 22.305 23.497 24.932
 26.409 25.869 25.549 25.436 25.669 26.256 27.505 28.560 29.566 30.384 30.666 31.040 30.958 30.513 30.859 30.378 29.354 29.873 27.840 25.859 27.399 26.404 28.185 27.186 29.954 29.669 31.761 35.029 35.045 37.540 40.002 40.129 40.702 43.457 44.982 44.870 43.362 43.163 40.425 41.208 37.983 37.028 33.727 33.260 29.722 31.218 33.636 31.206 34.164 35.129 38.778 40.704 43.992 46.392 49.167 50.131 50.550 51.442 51.149 49.726 49.758 48.723 45.291 43.100 40.113 37.091 34.382 30.811 27.642 26.291 27.925 26.575 29.140 29.527 27.870 24.502 21.522 18.789 16.076 18.521 18.928 15.199 14.868 18.181 18.125 14.815 12.431 15.022 15.369 11.780 12.629 15.757 14.312 12.366 15.847 17.395 19.061 19.673 19.286 20.768 20.908 23.959 25.342 29.192 31.943 34.409 33.808 32.547 30.943 27.255 25.855 24.342 23.505 21.492 19.794 19.285 20.511 21.704 20.952 22.530 25.615 26.191 22.743 22.182 18.436 15.630 14.520 11.291 13.454 16.531 18.281 19.946 17.034 17.160 15.282 14.637 12.927 10.793  9.874  9.233  6.701  4.965  5.548  3.864  0.000  3.877  5.618  5.375  8.610  9.396 12.565 13.087 13.631 12.017 12.942 12.351 15.458 16.471 19.928 21.686 25.206 27.844 31.035 34.215 37.865 37.008 35.723 32.255 30.633 27.763 25.786 24.688 28.218 29.551 32.723 33.253 36.167 36.574 37.754 35.798 35.629 33.744 35.571 34.470 35.804 35.628 33.608 35.918 33.651 32.940 35.025 32.507 30.628 31.138 30.768 30.642 32.536 31.102 27.588 24.820 21.117 19.255 16.813 13.823 12.038 10.822 10.161 13.505 15.278 14.485 15.746 18.964 19.417 19.205 21.719 24.026 23.760 24.801 27.715 28.948 28.845 31.057 33.469 33.645 34.336 37.089 38.715 38.516 39.853 37.817 34.672 32.211 33.876 34.794 31.850 29.047 25.525 23.344 19.718 18.126 14.983 15.426 13.207 15.110 14.409 16.805 18.072 18.781 21.911 24.797 26.503 24.227 23.957 23.990 22.303 19.945 18.363 17.662 16.371 16.733 16.230 18.994 19.240 22.924 24.806 28.557 31.884 33.824 35.676 38.884 40.280 43.237 42.891 42.778 45.063 47.068 49.318 50.095 48.889 48.481 48.862 46.993 48.615 48.217 45.127 44.581 41.871 39.909 39.332 39.517 35.784 35.456 38.833 37.975 34.738 37.105 39.551 36.864 35.662 39.390 40.223 37.408 38.645 42.221 41.160 43.205 43.129 42.928 39.720 39.846 36.449 38.066 39.757 36.808 34.027 31.426 32.612 32.793 29.140 28.096 30.690 28.379 26.521 29.982 31.364 29.813 27.056 24.029 22.863 23.771 23.428 25.544 25.183 28.777 29.142 32.360 34.381 36.170 39.286 42.715 42.846 40.466 41.984 42.950 39.665 37.664 39.861 39.415 35.568 35.663 38.223 36.143 33.034 35.326 36.700 33.353 32.244 35.023 33.410 32.393 29.574 29.657 27.059 26.478 24.562 24.106 25.276 26.756
 24.260 23.570 23.138 22.869 22.974 23.393 24.517 25.555 26.503 27.208 27.452 27.759 27.736 27.305 27.727 27.326 26.412 27.259 25.551 23.767 25.731 25.123 27.346 26.856 29.926 30.126 32.518 35.893 36.161 38.922 41.206 41.067 41.840 44.732 45.978 45.788 44.008 43.580 40.635 41.087 37.692 36.600 33.140 32.428 28.779 30.018 32.216 29.807 32.919 34.189 37.926 40.066 43.478 45.800 48.672 49.770 50.229 51.004 50.556 49.044 48.915 47.854 44.400 42.028 38.902 35.709 32.796 29.164 25.790 24.883 26.972 26.125 29.038 29.890 28.444 24.854 22.300 19.590 16.751 18.535 18.653 14.932 14.145 16.979 16.724 13.463 10.725 12.526 12.908  9.301  9.360 12.517 11.440  9.075 12.310 14.233 16.066 17.200 17.093 19.121 19.660 23.053 24.836 28.644 31.636 34.419 34.211 33.220 31.307 27.779 26.095 25.055 24.468 21.970 20.235 20.424 21.945 23.678 23.425 25.116 28.410 29.297 25.963 25.337 21.573 18.959 17.494 14.192 16.200 19.090 20.297 21.805 18.839 18.251 15.728 15.398 14.595 12.136 10.316 10.590  9.086  6.070  5.346  5.536  3.877  0.000  3.863  5.764  8.238  7.416 10.773 11.178 12.297 10.786 12.365 12.094 15.378 16.707 20.113 22.155 25.454 28.184 31.099 34.451 37.957 36.782 35.710 32.297 31.085 28.388 26.812 25.875 29.364 31.036 34.117 34.635 37.370 37.483 38.526 36.471 35.953 33.780 35.241 33.756 34.753 34.194 32.007 34.128 31.611 30.794 32.889 30.449 28.845 29.770 29.727 30.048 32.192 31.129 27.604 24.879 21.176 19.882 17.392 15.039 13.652 13.322 12.972 16.568 17.830 16.624 18.297 21.499 21.377 21.149 24.057 26.092 25.412 26.691 29.762 30.596 30.327 32.840 35.174 34.972 35.712 38.683 40.086 39.584 40.826 38.677 35.529 33.140 34.475 35.139 32.210 29.110 25.743 23.195 19.753 17.661 14.415 14.227 11.609 13.292 12.178 14.478 15.408 16.347 19.303 22.313 23.953 21.584 21.504 21.491 19.578 17.399 15.563 15.185 13.894 14.840 14.716 17.943 18.693 22.484 24.786 28.391 31.920 33.864 35.363 38.753 40.103 42.888 42.267 41.952 44.077 46.039 48.267 49.086 47.863 47.550 48.156 46.304 48.081 47.861 44.774 44.318 41.636 39.904 39.052 38.950 35.147 34.815 37.993 36.884 33.565 35.873 38.118 35.222 33.959 37.643 38.269 35.257 36.501 40.031 38.757 40.915 40.760 40.811 37.761 38.201 34.851 36.665 38.579 35.881 33.244 30.606 31.368 31.473 27.959 26.651 28.899 26.260 24.534 28.000 29.010 27.321 24.337 21.567 20.328 21.677 21.660 24.212 24.303 28.031 28.884 32.223 34.571 36.337 39.597 42.872 43.135 40.529 41.759 42.535 39.304 37.238 39.122 38.596 34.785 34.641 36.965 34.870 31.665 33.698 34.931 31.553 30.206 32.751 31.085 29.754 26.869 26.683 23.977 23.297 21.354 21.155 22.266 23.805
 25.082 24.452 24.138 23.995 24.216 24.795 25.935 27.059 27.874 28.551 28.850 29.092 29.126 28.647 29.039 28.649 27.818 28.907 27.271 25.924 28.111 27.848 30.192 29.813 32.952 33.108 35.591 38.846 38.887 41.587 43.766 43.817 44.722 47.476 48.733 48.741 46.955 46.677 43.785 44.175 40.814 39.880 36.452 35.839 32.214 33.486 35.526 33.007 36.065 37.287 41.019 43.076 46.536 48.715 51.611 52.759 53.290 54.108 53.687 52.199 52.004 50.865 47.412 44.908 41.840 38.536 35.664 31.954 28.592 27.961 30.154 29.413 32.385 33.170 31.873 28.290 25.674 22.754 20.164 22.083 21.920 18.147 17.679 20.339 19.671 16.215 13.848 15.252 14.990 11.250 11.144 13.591 11.833  8.960 12.157 13.533 16.011 17.228 17.880 20.190 21.310 24.719 26.821 30.629 33.788 36.545 36.214 35.460 33.766 30.216 28.244 26.995 26.794 24.463 22.283 22.286 24.190 25.805 25.482 27.440 30.550 31.183 27.718 27.447 23.725 20.745 19.300 16.315 18.784 21.631 23.234 24.510 21.294 20.701 18.087 17.049 16.302 14.556 12.292 11.631 10.702  8.624  6.384  5.239  5.618  3.863  0.000  3.875  6.417  5.423  8.047  7.888  8.695  7.366  9.366 10.016 13.676 15.770 19.422 21.972 25.365 28.437 31.421 34.908 38.383 37.002 35.638 32.076 30.797 27.864 26.545 25.174 28.465 30.156 33.341 34.172 36.856 37.069 37.851 35.717 35.309 32.947 34.291 32.841 33.649 33.111 30.662 32.553 30.015 29.613 32.009 29.877 28.021 28.864 28.492 28.929 30.783 29.597 26.268 23.260 19.610 18.162 15.211 13.154 11.467 11.997 12.717 16.264 16.919 16.145 18.447 21.197 20.945 21.386 24.313 25.930 25.516 27.248 30.036 30.696 30.855 33.502 35.503 35.357 36.480 39.335 40.498 40.154 41.696 39.821 36.486 34.399 35.919 36.285 33.113 30.014 26.525 23.716 20.187 17.666 14.040 13.092  9.925 10.771  9.306 11.432 12.754 13.742 16.938 19.844 21.346 18.939 18.625 18.589 16.920 14.705 13.455 13.419 13.011 14.455 15.198 18.556 19.877 23.676 26.232 29.780 33.314 35.582 37.165 40.615 41.673 44.397 43.682 43.548 45.653 47.553 49.664 50.295 48.949 48.660 49.286 47.281 48.926 48.865 45.789 45.062 42.175 40.666 40.025 39.681 35.871 35.932 39.096 37.714 34.590 37.175 39.171 36.125 35.221 38.959 39.273 36.314 37.896 41.279 39.746 41.677 41.184 41.170 38.239 38.601 35.092 36.619 38.773 36.126 33.264 30.967 31.764 31.414 27.858 26.957 29.058 26.358 25.134 28.784 29.725 27.619 24.484 21.954 21.335 23.048 23.569 26.275 26.710 30.477 31.442 34.918 37.354 39.337 42.498 45.726 45.785 43.094 44.420 44.984 41.637 39.801 41.666 40.867 37.093 37.149 39.276 36.933 33.890 36.003 36.914 33.387 32.230 34.538 32.532 30.985 27.826 27.296 24.414 23.206 20.847 20.178 20.943 22.263
 26.936 26.553 26.404 26.369 26.792 27.497 28.655 29.859 30.719 31.428 31.831 32.240 32.408 32.052 32.519 32.188 31.371 32.415 30.736 29.180 31.179 30.608 32.715 32.013 34.936 34.795 36.979 40.234 40.198 42.682 45.083 45.271 45.913 48.624 50.132 50.081 48.528 48.318 45.529 46.183 42.889 41.879 38.488 37.838 34.205 35.430 37.747 35.392 38.489 39.672 43.380 45.418 48.784 51.106 53.935 54.971 55.419 56.261 55.900 54.428 54.362 53.304 49.861 47.524 44.452 41.276 38.410 34.770 31.418 30.482 32.457 31.403 34.132 34.680 33.050 29.630 26.746 24.021 21.267 23.490 23.820 20.066 19.462 22.502 22.280 18.910 16.340 18.114 18.269 14.535 14.423 17.174 15.569 12.663 15.703 17.210 19.774 20.951 21.493 23.600 24.451 27.720 29.541 33.388 36.368 38.945 38.380 37.352 35.801 32.138 30.464 28.931 28.417 26.380 24.371 23.896 25.441 26.571 25.705 27.358 30.227 30.446 26.870 26.470 22.830 19.792 19.014 16.045 18.324 21.499 23.467 25.121 22.118 22.164 20.047 18.973 17.495 15.819 14.306 13.128 11.308  9.918  8.711  6.006  5.375  5.764  3.875  0.000  3.868  5.503  8.006  8.816  9.507  9.141 11.162 12.185 15.860 17.963 21.719 24.151 27.731 30.777 33.968 37.345 40.925 39.745 38.205 34.580 32.982 29.858 28.252 26.619 29.881 31.220 34.543 35.479 38.334 38.843 39.679 37.610 37.515 35.323 36.892 35.697 36.646 36.306 33.851 35.723 33.262 33.044 35.516 33.435 31.437 32.081 31.448 31.656 33.243 31.736 28.496 25.347 21.729 19.722 16.544 13.982 11.439 11.395 12.440 15.572 16.674 16.666 18.674 21.292 21.685 22.309 24.802 26.630 26.707 28.260 30.843 31.889 32.261 34.622 36.669 36.893 37.994 40.638 41.996 41.938 43.570 41.778 38.451 36.288 38.050 38.635 35.461 32.566 28.965 26.396 22.731 20.504 16.891 16.198 13.121 13.662 11.979 13.482 14.625 14.882 18.113 20.806 22.544 20.486 20.217 20.436 19.203 17.285 16.603 16.813 16.665 17.985 18.575 21.733 22.741 26.501 28.775 32.437 35.848 38.064 39.854 43.185 44.334 47.177 46.636 46.578 48.769 50.695 52.835 53.474 52.151 51.812 52.320 50.316 51.878 51.706 48.628 47.855 44.945 43.284 42.817 42.655 38.880 38.920 42.199 40.964 37.859 40.442 42.561 39.608 38.677 42.428 42.853 39.934 41.452 44.881 43.427 45.367 44.906 44.835 41.856 42.108 38.573 39.997 42.065 39.290 36.327 34.070 35.087 34.749 31.116 30.361 32.603 30.006 28.733 32.376 33.417 31.354 28.244 25.675 24.998 26.560 26.842 29.359 29.470 33.172 33.829 37.175 39.358 41.222 44.353 47.720 47.800 45.302 46.762 47.537 44.202 42.300 44.339 43.697 39.882 39.958 42.275 40.030 36.953 39.117 40.204 36.730 35.552 37.990 36.096 34.625 31.520 31.020 28.149 26.920 24.502 23.764 24.356 25.506
 27.111 26.879 26.840 26.831 27.419 28.120 29.156 30.422 31.219 31.842 32.337 32.874 33.277 33.086 33.712 33.543 32.898 34.272 32.925 31.420 33.634 33.151 35.417 34.871 37.836 37.841 39.988 43.338 43.462 45.970 48.434 48.510 49.066 51.863 53.364 53.172 51.605 51.240 48.365 48.970 45.593 44.371 40.883 39.954 36.237 37.132 39.501 37.375 40.640 42.080 45.825 48.046 51.420 53.805 56.651 57.703 58.104 58.849 58.392 56.851 56.754 55.762 52.323 49.990 46.790 43.595 40.552 36.959 33.456 32.668 34.834 33.943 36.720 37.453 35.673 32.243 29.479 26.989 23.986 25.937 26.514 22.850 21.765 24.684 24.725 21.564 18.650 19.957 20.468 16.905 16.016 18.764 17.612 14.246 16.641 18.529 21.459 23.143 23.972 26.402 27.410 30.822 32.740 36.563 39.587 42.271 41.840 40.796 39.109 35.488 33.850 32.462 31.866 29.702 27.827 27.488 28.936 30.062 29.095 30.533 33.359 33.447 29.870 29.249 25.670 22.773 22.331 19.267 21.212 24.570 26.428 28.339 25.501 25.574 23.414 22.554 21.127 19.240 17.761 16.819 14.906 13.239 12.144  9.752  8.610  8.238  6.417  3.868  0.000  3.875  5.814  7.932  9.516 10.549 13.339 15.084 18.863 21.281 25.056 27.651 31.184 34.298 37.423 40.856 44.389 43.085 41.564 37.931 36.422 33.281 31.795 30.058 33.221 34.525 37.888 38.929 41.777 42.300 43.038 40.938 40.811 38.490 39.892 38.566 39.274 38.731 36.064 37.656 35.002 34.931 37.525 35.645 33.777 34.649 34.062 34.520 36.058 34.612 31.495 28.251 24.712 22.766 19.377 17.093 14.344 14.580 15.947 18.869 19.955 20.225 22.264 24.756 25.225 25.981 28.411 30.193 30.357 31.948 34.475 35.518 35.947 38.309 40.322 40.554 41.690 44.325 45.657 45.599 47.239 45.434 42.109 39.947 41.643 42.196 39.029 36.061 32.501 29.822 26.211 23.797 20.120 18.995 15.597 15.416 12.940 13.438 13.885 13.499 16.485 19.009 20.931 19.237 19.270 19.735 18.824 17.581 17.410 18.384 18.708 20.571 21.491 24.846 26.048 29.837 32.224 35.845 39.315 41.490 43.150 46.528 47.708 50.497 49.856 49.683 51.787 53.686 55.824 56.500 55.177 54.875 55.501 53.508 55.138 55.046 51.971 51.226 48.313 46.746 46.194 45.916 42.118 42.161 45.347 43.990 40.851 43.381 45.392 42.318 41.336 45.035 45.328 42.263 43.744 47.134 45.514 47.552 47.001 47.142 44.313 44.776 41.264 42.751 44.982 42.350 39.424 37.209 38.019 37.570 34.022 33.193 35.189 32.366 31.262 34.887 35.619 33.417 30.100 27.847 27.141 29.018 29.432 32.155 32.387 36.119 36.923 40.237 42.465 44.179 47.409 50.762 50.994 48.478 49.794 50.592 47.329 45.310 47.212 46.645 42.844 42.712 44.965 42.808 39.631 41.574 42.670 39.236 37.818 40.102 38.255 36.516 33.403 32.593 29.624 28.177 25.618 25.013 25.240 26.199
 24.902 24.491 24.346 24.250 24.749 25.344 26.296 27.526 28.249 28.786 29.231 29.679 30.090 29.878 30.526 30.396 29.835 31.434 30.327 29.046 31.540 31.388 33.949 33.785 36.967 37.323 39.733 43.132 43.410 46.140 48.425 48.309 49.077 51.960 53.214 53.009 51.205 50.698 47.680 48.006 44.525 43.269 39.701 38.666 34.917 35.688 37.812 35.650 38.959 40.566 44.348 46.679 50.143 52.420 55.335 56.503 56.963 57.635 57.070 55.482 55.242 54.205 50.763 48.273 45.015 41.694 38.557 34.936 31.352 30.933 33.398 32.888 35.915 36.967 35.430 31.837 29.379 26.822 23.839 25.384 25.640 22.018 20.801 23.304 23.092 20.012 17.096 17.786 18.165 14.791 13.371 15.822 14.912 11.318 13.288 15.361 18.420 20.458 21.533 24.297 25.604 29.186 31.388 35.141 38.335 41.236 41.096 40.296 38.404 34.918 33.038 31.989 31.625 29.135 27.194 27.343 29.052 30.615 30.094 31.726 34.787 35.227 31.723 31.125 27.444 24.610 23.684 20.507 22.525 25.706 27.197 28.890 25.927 25.456 22.860 22.159 21.352 19.290 17.259 16.844 15.514 13.203 11.547 10.209  9.396  7.416  5.423  5.503  3.875  0.000  3.875  5.825  8.272  9.241 12.489 14.310 18.086 20.620 24.282 27.030 30.357 33.504 36.390 39.937 43.339 41.794 40.464 36.903 35.742 32.782 31.608 30.074 33.226 34.846 38.099 39.080 41.764 42.008 42.658 40.485 40.043 37.511 38.617 36.985 37.437 36.594 33.839 35.298 32.468 32.285 34.852 33.034 31.396 32.583 32.281 33.081 34.851 33.748 30.607 27.464 23.945 22.527 19.243 17.477 15.300 16.062 17.281 20.570 21.314 21.032 23.335 25.938 25.883 26.518 29.316 30.914 30.666 32.423 35.129 35.826 36.072 38.694 40.664 40.552 41.709 44.545 45.690 45.355 46.901 45.003 41.683 39.584 41.015 41.356 38.211 35.030 31.614 28.688 25.256 22.531 18.874 17.332 13.754 13.360 10.532 10.941 11.099 11.158 14.061 16.815 18.601 16.668 16.848 17.187 15.962 14.836 14.423 15.697 16.091 18.371 19.581 23.159 24.707 28.508 31.181 34.660 38.257 40.442 41.832 45.336 46.451 49.093 48.239 47.927 49.898 51.755 53.861 54.551 53.216 52.985 53.784 51.805 53.550 53.600 50.536 49.861 46.984 45.605 44.840 44.339 40.510 40.561 43.576 42.030 38.864 41.346 43.180 39.971 38.980 42.621 42.742 39.569 41.075 44.392 42.617 44.701 44.084 44.399 41.704 42.390 38.938 40.561 42.943 40.518 37.728 35.499 35.986 35.483 32.077 31.066 32.780 29.753 28.785 32.372 32.827 30.530 27.089 25.081 24.398 26.578 27.267 30.254 30.839 34.627 35.786 39.193 41.677 43.423 46.729 49.940 50.229 47.525 48.635 49.245 46.018 44.000 45.661 44.991 41.247 40.982 43.018 40.829 37.638 39.403 40.339 36.896 35.366 37.435 35.524 33.574 30.428 29.418 26.394 24.853 22.283 21.852 22.020 23.035
 25.833 25.529 25.530 25.525 26.139 26.826 27.744 29.012 29.581 30.057 30.560 30.986 31.490 31.295 31.936 31.875 31.439 33.285 32.356 31.400 34.084 34.200 36.890 36.870 40.124 40.529 43.021 46.371 46.562 49.289 51.493 51.447 52.310 55.136 56.360 56.250 54.406 53.942 50.920 51.156 47.667 46.466 42.891 41.852 38.106 38.820 40.812 38.628 41.930 43.578 47.361 49.689 53.193 55.372 58.311 59.527 60.036 60.703 60.127 58.538 58.228 57.146 53.706 51.112 47.862 44.458 41.309 37.663 34.070 33.894 36.485 36.116 39.218 40.304 38.864 35.249 32.811 30.161 27.278 28.814 28.910 25.281 24.164 26.510 26.084 22.963 20.220 20.604 20.679 17.400 15.832 17.716 16.633 12.975 14.388 16.063 19.484 21.675 23.275 26.244 27.927 31.522 33.946 37.661 40.972 43.899 43.752 43.129 41.319 37.853 35.787 34.693 34.565 32.112 29.952 30.083 32.007 33.555 33.034 34.806 37.776 38.083 34.522 34.104 30.455 27.460 26.539 23.518 25.737 28.891 30.533 32.108 29.024 28.490 25.801 24.805 24.112 22.353 20.091 19.371 18.368 16.343 14.228 12.698 12.565 10.773  8.047  8.006  5.814  3.875  0.000  3.866  6.795  8.999 12.525 15.112 18.829 21.810 25.470 28.519 31.797 35.133 37.977 41.606 44.929 43.192 41.709 38.098 36.980 33.929 33.018 31.227 34.156 35.796 39.072 40.280 42.870 43.146 43.565 41.341 40.930 38.234 39.150 37.483 37.679 36.753 33.769 34.907 32.018 32.191 34.969 33.484 31.778 33.000 32.526 33.522 35.067 33.962 31.064 27.783 24.459 23.077 19.582 18.279 16.041 17.422 19.256 22.373 22.681 22.689 25.322 27.576 27.401 28.445 31.237 32.516 32.410 34.453 36.962 37.496 38.002 40.720 42.447 42.328 43.737 46.505 47.453 47.189 48.913 47.185 43.764 41.879 43.368 43.481 40.209 37.012 33.588 30.490 27.109 24.130 20.394 18.329 14.611 13.297 10.045  9.372  9.179  8.876 11.722 14.314 16.029 14.246 14.440 14.859 14.074 13.464 13.896 15.777 16.964 19.625 21.392 24.995 26.911 30.665 33.515 36.903 40.507 42.874 44.244 47.798 48.716 51.277 50.312 50.074 51.985 53.786 55.804 56.377 54.969 54.769 55.630 53.557 55.240 55.436 52.391 51.552 48.557 47.387 46.716 45.996 42.183 42.492 45.427 43.654 40.633 43.254 44.856 41.523 40.765 44.388 44.237 41.074 42.788 45.957 43.949 45.890 45.004 45.359 42.839 43.557 40.051 41.495 44.085 41.792 38.913 36.949 37.350 36.512 33.181 32.410 33.886 30.780 30.231 33.863 34.139 31.549 28.004 26.341 26.064 28.532 29.595 32.716 33.565 37.370 38.668 42.155 44.732 46.586 49.858 53.014 53.213 50.428 51.536 51.988 48.716 46.823 48.403 47.564 43.866 43.665 45.523 43.200 40.106 41.836 42.537 39.034 37.565 39.392 37.283 35.115 31.830 30.488 27.363 25.422 22.603 21.912 21.647 22.356
 25.821 25.358 25.321 25.327 25.825 26.555 27.544 28.795 29.297 29.790 30.237 30.486 30.838 30.471 30.978 30.815 30.340 32.168 31.147 30.515 33.274 33.658 36.418 36.515 39.859 40.295 42.964 46.199 46.227 48.992 51.009 51.062 52.143 54.865 55.990 56.082 54.148 53.812 50.824 50.941 47.490 46.513 42.992 42.163 38.482 39.404 41.173 38.748 41.911 43.415 47.180 49.375 52.935 54.940 57.910 59.189 59.786 60.518 59.980 58.434 58.050 56.868 53.424 50.687 47.542 44.043 41.013 37.287 33.790 33.807 36.435 36.166 39.365 40.421 39.261 35.595 33.181 30.264 27.674 29.274 28.937 25.256 24.549 26.730 25.818 22.520 20.198 20.496 19.944 16.653 15.408 16.704 15.070 11.597 13.066 14.006 17.557 19.559 21.522 24.537 26.556 30.101 32.744 36.412 39.844 42.768 42.596 42.230 40.547 37.123 34.788 33.661 33.894 31.477 29.005 29.196 31.461 33.137 32.853 34.950 37.928 38.332 34.773 34.677 31.007 27.836 26.543 23.725 26.319 29.234 30.943 32.147 28.828 28.029 25.154 23.809 23.443 22.058 19.385 18.476 18.109 16.279 13.519 12.280 13.087 11.178  7.888  8.816  7.932  5.825  3.866  0.000  3.844  6.199  9.832 12.742 16.305 19.531 23.101 26.358 29.526 32.986 35.752 39.442 42.679 40.790 39.215 35.592 34.569 31.525 30.890 29.032 31.799 33.582 36.797 38.105 40.563 40.764 41.017 38.755 38.275 35.457 36.232 34.537 34.621 33.703 30.652 31.720 28.884 29.223 32.099 30.749 28.911 30.066 29.478 30.567 32.029 30.995 28.211 24.921 21.719 20.562 17.094 16.325 14.515 16.487 18.548 21.698 21.480 21.332 24.300 26.328 25.777 27.040 29.976 30.911 30.712 33.031 35.446 35.700 36.329 39.208 40.714 40.460 42.071 44.840 45.560 45.265 47.107 45.523 42.022 40.364 41.862 41.720 38.344 35.127 31.728 28.477 25.190 21.999 18.257 15.807 12.065 10.236  6.909  6.248  7.003  7.697 10.948 13.538 14.792 12.563 12.249 12.391 11.490 10.419 11.062 12.927 14.557 17.334 19.514 23.072 25.315 28.991 32.009 35.282 38.876 41.444 42.817 46.412 47.100 49.574 48.529 48.413 50.296 52.054 53.968 54.408 52.927 52.755 53.627 51.468 53.072 53.372 50.344 49.359 46.276 45.283 44.704 43.809 40.022 40.573 43.461 41.523 38.656 41.444 42.875 39.490 38.992 42.639 42.307 39.250 41.206 44.264 42.148 43.882 42.811 43.047 40.576 41.195 37.621 38.883 41.576 39.339 36.382 34.627 35.023 33.944 30.645 30.108 31.494 28.439 28.180 31.879 32.194 29.410 25.899 24.320 24.473 27.038 28.431 31.585 32.691 36.499 37.912 41.522 44.218 46.303 49.477 52.548 52.552 49.657 50.825 51.057 47.692 46.019 47.573 46.480 42.834 42.834 44.523 41.985 39.065 40.913 41.345 37.736 36.511 38.208 35.836 33.650 30.209 28.802 25.659 23.498 20.530 19.461 19.129 19.797
 27.260 26.752 26.707 26.775 27.203 28.046 29.139 30.406 30.879 31.450 31.875 32.023 32.229 31.746 32.109 31.827 31.289 32.953 31.700 31.247 33.908 34.361 37.020 37.019 40.328 40.599 43.299 46.387 46.163 48.837 50.763 51.025 52.209 54.772 55.937 56.240 54.350 54.223 51.350 51.504 48.150 47.409 43.987 43.415 39.813 40.991 42.685 40.058 43.064 44.339 48.063 50.064 53.626 55.519 58.483 59.758 60.407 61.255 60.804 59.325 58.945 57.694 54.252 51.463 48.457 44.938 42.078 38.295 34.937 34.931 37.428 37.049 40.203 41.058 40.042 36.416 33.870 30.731 28.423 30.288 29.707 25.960 25.708 27.950 26.724 23.221 21.296 21.853 20.819 17.418 16.790 17.770 15.490 12.454 14.273 14.377 17.837 19.346 21.485 24.306 26.473 29.851 32.547 36.202 39.656 42.445 42.075 41.838 40.407 36.953 34.479 33.117 33.599 31.409 28.652 28.618 31.096 32.658 32.374 34.702 37.539 37.843 34.272 34.502 30.906 27.548 26.128 23.633 26.540 29.267 31.226 32.158 28.671 27.895 25.079 23.268 22.899 22.025 19.236 17.807 17.832 16.569 13.461 11.975 13.631 12.297  8.695  9.507  9.516  8.272  6.795  3.844  0.000  3.852  7.266 10.719 14.137 17.634 21.200 24.617 27.806 31.398 34.234 37.922 41.146 39.240 37.434 33.745 32.594 29.423 28.920 26.812 29.416 31.190 34.436 35.949 38.322 38.612 38.698 36.387 36.060 33.249 34.068 32.551 32.681 31.981 28.918 29.998 27.359 27.966 30.959 29.726 27.582 28.436 27.506 28.458 29.655 28.452 25.814 22.425 19.336 18.046 14.457 14.011 12.347 14.858 17.328 20.270 19.586 19.611 22.829 24.502 23.833 25.447 28.323 28.964 28.922 31.465 33.657 33.804 34.695 37.600 38.879 38.689 40.522 43.170 43.747 43.592 45.633 44.267 40.669 39.223 40.897 40.607 37.096 33.992 30.527 27.262 23.959 20.732 16.966 14.371 10.778  8.520  5.804  5.533  7.726  8.627 11.994 14.294 15.261 12.924 12.031 11.994 11.297  9.586 10.669 12.073 14.079 16.592 18.994 22.332 24.701 28.280 31.300 34.534 38.037 40.813 42.353 45.918 46.406 48.863 47.863 47.962 49.895 51.625 53.444 53.734 52.168 51.994 52.761 50.529 51.962 52.290 49.276 48.091 44.892 43.973 43.629 42.682 38.947 39.753 42.696 40.702 38.022 41.013 42.371 39.020 38.803 42.502 42.091 39.219 41.400 44.383 42.259 43.746 42.528 42.528 40.031 40.398 36.720 37.689 40.395 38.087 34.955 33.446 34.048 32.739 29.381 29.230 30.706 27.860 27.815 31.590 32.130 29.224 25.863 24.210 24.779 27.230 28.771 31.791 32.945 36.719 38.039 41.718 44.389 46.685 49.717 52.782 52.554 49.655 51.003 51.119 47.640 46.191 47.858 46.568 42.943 43.224 44.868 42.135 39.402 41.469 41.729 38.025 37.113 38.804 36.218 34.153 30.593 29.251 26.171 23.883 20.831 19.287 18.947 19.518
 26.962 26.253 26.042 26.048 26.267 27.034 28.203 29.360 29.897 30.557 30.862 30.867 30.822 30.161 30.356 29.896 29.187 30.536 28.981 28.533 31.023 31.469 34.018 33.957 37.245 37.458 40.226 43.210 42.873 45.556 47.371 47.693 48.993 51.482 52.596 53.019 51.107 51.092 48.286 48.430 45.152 44.606 41.282 40.950 37.451 38.894 40.489 37.665 40.501 41.558 45.233 47.072 50.624 52.434 55.383 56.661 57.364 58.285 57.905 56.483 56.115 54.800 51.364 48.559 45.675 42.170 39.477 35.665 32.463 32.390 34.746 34.301 37.430 38.174 37.360 33.757 31.216 27.903 25.893 27.854 26.970 23.236 23.415 25.603 24.069 20.442 18.949 19.747 18.284 14.846 14.910 15.714 12.907 10.434 12.887 12.477 15.533 16.491 18.439 21.005 23.135 26.393 29.072 32.717 36.161 38.882 38.449 38.294 36.960 33.526 30.958 29.548 30.199 28.079 25.171 25.145 27.791 29.454 29.395 31.934 34.814 35.311 31.820 32.243 28.655 25.287 23.487 21.175 24.287 26.715 28.634 29.247 25.640 24.682 21.820 19.803 19.657 19.059 16.069 14.549 15.109 14.069 10.606  9.598 12.017 10.786  7.366  9.141 10.549  9.241  8.999  6.199  3.852  0.000  3.849  7.002 10.503 13.912 17.493 20.875 24.072 27.642 30.498 34.176 37.429 35.588 33.801 30.112 28.951 25.824 25.297 23.342 26.065 27.987 31.167 32.545 34.895 35.094 35.273 32.968 32.585 29.836 30.781 29.316 29.680 29.143 26.287 27.727 25.255 25.624 28.480 26.984 24.710 25.375 24.454 25.207 26.558 25.364 22.518 19.201 15.932 14.748 11.329 10.917  9.883 12.516 14.668 17.770 16.885 16.438 19.746 21.494 20.530 22.014 25.055 25.642 25.384 27.959 30.238 30.273 31.060 34.038 35.332 35.036 36.844 39.550 40.107 39.879 41.886 40.509 36.910 35.488 37.158 36.842 33.324 30.235 26.757 23.506 20.188 16.984 13.209 10.743  7.239  5.636  4.337  6.514  9.458 11.178 14.461 16.942 17.734 15.069 13.943 13.557 12.255  9.518  9.533  9.754 11.254 13.276 15.546 18.745 21.085 24.624 27.623 30.848 34.321 37.145 38.751 42.291 42.733 45.215 44.270 44.456 46.452 48.204 50.027 50.291 48.723 48.518 49.205 46.964 48.359 48.630 45.611 44.417 41.222 40.242 39.934 39.057 35.324 36.134 39.144 37.233 34.572 37.616 39.060 35.801 35.632 39.380 39.086 36.339 38.558 41.579 39.612 41.019 39.903 39.707 37.052 37.237 33.525 34.469 37.040 34.603 31.439 29.870 30.628 29.420 25.960 25.857 27.563 24.906 24.708 28.520 29.353 26.573 23.409 21.422 22.065 24.249 25.742 28.601 29.728 33.460 34.716 38.425 41.093 43.524 46.461 49.494 49.140 46.230 47.668 47.726 44.195 42.866 44.612 43.233 39.616 40.074 41.734 38.913 36.286 38.534 38.756 35.015 34.330 36.140 33.500 31.684 28.129 27.100 24.124 22.082 19.200 17.515 17.683 18.561
 28.588 27.787 27.505 27.528 27.598 28.370 29.617 30.692 31.245 32.000 32.222 32.093 31.804 30.991 30.983 30.350 29.515 30.502 28.589 28.271 30.498 30.957 33.288 33.081 36.265 36.277 39.064 41.826 41.199 43.774 45.440 45.988 47.423 49.713 50.837 51.510 49.647 49.882 47.241 47.428 44.310 44.078 40.931 40.953 37.618 39.398 40.879 37.826 40.403 41.126 44.699 46.261 49.774 51.438 54.346 55.608 56.387 57.439 57.187 55.867 55.521 54.115 50.710 47.888 45.215 41.748 39.324 35.504 32.560 32.403 34.510 33.918 36.934 37.417 36.839 33.345 30.727 27.197 25.657 27.861 26.639 22.969 23.772 25.933 24.036 20.296 19.449 20.580 18.592 15.257 16.199 16.663 13.285 11.802 14.569 13.363 15.792 15.860 17.678 19.741 21.875 24.801 27.433 31.010 34.407 36.920 36.252 36.248 35.224 31.810 29.111 27.448 28.413 26.606 23.404 23.133 26.025 27.590 27.660 30.490 33.221 33.731 30.327 31.153 27.706 24.248 22.155 20.344 23.754 25.768 27.850 28.022 24.275 23.276 20.555 18.004 17.981 18.109 15.070 13.018 14.312 14.070 10.460  9.666 12.942 12.365  9.366 11.162 13.339 12.489 12.525  9.832  7.266  3.849  0.000  3.861  6.974 10.576 14.121 17.593 20.813 24.464 27.410 31.044 34.306 32.534 30.534 26.788 25.460 22.230 21.766 19.669 22.300 24.255 27.418 28.874 31.179 31.436 31.564 29.261 29.004 26.332 27.450 26.245 26.867 26.703 24.053 25.765 23.668 24.101 26.899 25.332 22.709 22.892 21.625 22.022 23.191 21.790 18.937 15.565 12.272 10.941  7.540  7.626  7.573 10.694 12.887 15.715 14.206 13.605 17.161 18.543 17.255 19.009 22.053 22.300 22.070 24.865 26.960 26.828 27.809 30.830 31.916 31.635 33.624 36.233 36.660 36.536 38.700 37.526 33.857 32.651 34.489 34.042 30.419 27.497 23.968 20.788 17.486 14.388 10.743  8.493  5.951  5.189  6.502  9.303 12.570 14.508 17.651 19.976 20.526 17.795 16.301 15.643 14.327 11.071 10.772  9.715 10.897 11.970 14.142 16.826 19.149 22.475 25.375 28.528 31.846 34.862 36.669 40.122 40.360 42.862 42.025 42.458 44.535 46.277 48.036 48.152 46.529 46.259 46.797 44.479 45.707 45.953 42.946 41.567 38.277 37.308 37.255 36.413 32.757 33.788 36.884 35.018 32.560 35.785 37.231 34.113 34.210 37.997 37.736 35.263 37.656 40.616 38.779 39.921 38.774 38.244 35.477 35.300 31.510 32.159 34.602 32.007 28.672 27.301 28.389 27.072 23.516 23.827 25.785 23.526 23.392 27.212 28.438 25.720 22.913 20.685 21.686 23.496 25.011 27.561 28.656 32.264 33.352 37.084 39.682 42.348 45.077 48.074 47.447 44.561 46.211 46.153 42.518 41.463 43.355 41.781 38.216 39.023 40.658 37.657 35.283 37.808 37.881 34.092 33.819 35.695 32.902 31.395 27.831 27.099 24.313 22.420 19.733 17.668 18.134 19.054
[truncated: 548,902 more chars]
