# Supplementary material for: Molecular Dynamics Simulations Provide Further Insights into the Allosteric Regulation of the Kinesin‑5 Motor Domain by Loop 5
Source: J Chem Inf Model. 2026 Mar 12;66(7):4101–15. doi: 10.1021/acs.jcim.5c02999 (PMC13080997; doi:10.1021/acs.jcim.5c02999)
Supplement: Supplementary file 2 [file ci5c02999_si_002.zip › Electronic_Supporting_Information/Clustering_Distance_and_Correlation_Matrices_for_SPM/ADPfil/ADPfil_corrmat_c0.dat]

  1.000  0.986  0.960  0.927  0.867  0.811  0.749  0.687  0.700  0.672  0.560  0.472  0.366  0.250  0.260  0.148 -0.442 -0.524 -0.577 -0.657 -0.679 -0.666 -0.655 -0.617 -0.526 -0.421 -0.353 -0.250 -0.154 -0.074 -0.037 -0.082 -0.075 -0.018 -0.014 -0.047 -0.090 -0.154 -0.234 -0.239 -0.344 -0.390 -0.450 -0.484 -0.495 -0.481 -0.499 -0.565 -0.535 -0.520 -0.438 -0.286 -0.089  0.014  0.003 -0.031 -0.101 -0.162 -0.212 -0.275 -0.253 -0.198 -0.292 -0.365 -0.454 -0.513 -0.557 -0.625 -0.648 -0.638 -0.630 -0.612 -0.527 -0.455 -0.425 -0.529 -0.517 -0.553 -0.563 -0.593 -0.607 -0.612 -0.616 -0.631 -0.618 -0.653 -0.611 -0.616 -0.641 -0.592 -0.578 -0.617 -0.635 -0.566 -0.563 -0.559 -0.595 -0.641 -0.685 -0.663 -0.678 -0.627 -0.583 -0.526 -0.423 -0.273 -0.184 -0.212 -0.389 -0.441 -0.522 -0.457 -0.450 -0.550 -0.549 -0.458 -0.418 -0.284 -0.185 -0.126 -0.016  0.020 -0.029 -0.092 -0.221 -0.222 -0.234 -0.328 -0.379 -0.380 -0.405 -0.405 -0.461 -0.523 -0.600 -0.558 -0.488 -0.545 -0.570 -0.518 -0.502 -0.574 -0.570 -0.516 -0.512 -0.482 -0.458 -0.440 -0.371 -0.338 -0.315 -0.395 -0.523 -0.605 -0.590 -0.588 -0.576 -0.562 -0.510 -0.439 -0.336 -0.265 -0.185 -0.040  0.104  0.012  0.015 -0.093 -0.181 -0.200 -0.152 -0.064  0.095  0.179  0.142  0.047  0.027 -0.036 -0.012  0.125  0.231  0.064 -0.004 -0.153 -0.176 -0.233 -0.302 -0.268 -0.287 -0.280 -0.221 -0.278 -0.289 -0.330 -0.325 -0.268 -0.158 -0.144 -0.247 -0.377 -0.462 -0.506 -0.524 -0.495 -0.389 -0.341 -0.320 -0.316 -0.351 -0.379 -0.372 -0.318 -0.286 -0.280 -0.227 -0.161 -0.141 -0.063  0.011  0.096  0.142  0.153  0.208  0.224  0.214  0.246  0.271  0.216  0.166  0.112  0.101  0.046  0.001 -0.030 -0.103 -0.277 -0.381 -0.457 -0.541 -0.589 -0.610 -0.612 -0.620 -0.605 -0.617 -0.578 -0.469 -0.338 -0.322 -0.279 -0.298 -0.347 -0.344 -0.320 -0.420 -0.465 -0.580 -0.605 -0.618 -0.641 -0.675 -0.670 -0.656 -0.596 -0.532 -0.408 -0.228 -0.201 -0.238 -0.137 -0.098  0.017 -0.091 -0.057 -0.051 -0.085 -0.057 -0.064 -0.071  0.009  0.056  0.085 -0.039 -0.085  0.109  0.133  0.112  0.142  0.061  0.031 -0.063 -0.114 -0.106 -0.178 -0.285 -0.253 -0.222 -0.324 -0.377 -0.304 -0.298 -0.383 -0.376 -0.298 -0.308 -0.255 -0.215 -0.229 -0.282 -0.215 -0.278 -0.176 -0.096 -0.147 -0.205 -0.317 -0.352 -0.341 -0.398 -0.401 -0.437 -0.505 -0.521 -0.403 -0.297 -0.403 -0.501 -0.599 -0.626 -0.626 -0.654 -0.645 -0.644 -0.607 -0.554 -0.482 -0.360 -0.343 -0.227 -0.165 -0.059 -0.128 -0.167 -0.153 -0.236 -0.371 -0.368 -0.340 -0.456 -0.502 -0.437 -0.436 -0.558 -0.519 -0.457 -0.516 -0.566 -0.512 -0.493 -0.482 -0.435 -0.392 -0.445 -0.390 -0.407 -0.352 -0.160 -0.120
  0.986  1.000  0.983  0.954  0.903  0.847  0.781  0.714  0.727  0.694  0.581  0.492  0.393  0.274  0.288  0.179 -0.443 -0.535 -0.587 -0.672 -0.697 -0.683 -0.676 -0.638 -0.547 -0.441 -0.370 -0.261 -0.159 -0.073 -0.033 -0.081 -0.074 -0.013 -0.008 -0.043 -0.090 -0.159 -0.247 -0.246 -0.359 -0.406 -0.467 -0.499 -0.509 -0.495 -0.514 -0.581 -0.552 -0.539 -0.453 -0.290 -0.085  0.017  0.002 -0.033 -0.106 -0.172 -0.223 -0.283 -0.262 -0.209 -0.305 -0.381 -0.472 -0.530 -0.573 -0.642 -0.663 -0.654 -0.649 -0.632 -0.546 -0.472 -0.441 -0.547 -0.537 -0.575 -0.587 -0.616 -0.627 -0.636 -0.642 -0.653 -0.639 -0.677 -0.633 -0.634 -0.660 -0.612 -0.600 -0.638 -0.656 -0.587 -0.582 -0.578 -0.615 -0.662 -0.706 -0.685 -0.699 -0.645 -0.601 -0.541 -0.439 -0.287 -0.196 -0.228 -0.407 -0.461 -0.544 -0.478 -0.470 -0.571 -0.569 -0.476 -0.436 -0.297 -0.195 -0.135 -0.021  0.016 -0.031 -0.095 -0.232 -0.236 -0.251 -0.354 -0.405 -0.404 -0.424 -0.422 -0.483 -0.544 -0.621 -0.578 -0.506 -0.562 -0.586 -0.533 -0.519 -0.591 -0.591 -0.539 -0.532 -0.503 -0.482 -0.459 -0.385 -0.354 -0.330 -0.413 -0.538 -0.625 -0.609 -0.606 -0.594 -0.580 -0.526 -0.457 -0.350 -0.274 -0.192 -0.048  0.102  0.007  0.016 -0.098 -0.181 -0.213 -0.159 -0.067  0.101  0.189  0.152  0.051  0.032 -0.033 -0.007  0.132  0.241  0.067 -0.001 -0.152 -0.177 -0.237 -0.306 -0.271 -0.288 -0.279 -0.217 -0.274 -0.294 -0.336 -0.330 -0.269 -0.157 -0.142 -0.246 -0.380 -0.472 -0.519 -0.540 -0.512 -0.401 -0.353 -0.333 -0.328 -0.360 -0.388 -0.382 -0.326 -0.294 -0.289 -0.236 -0.169 -0.149 -0.068  0.006  0.091  0.140  0.152  0.207  0.226  0.217  0.248  0.273  0.221  0.167  0.109  0.098  0.044 -0.003 -0.036 -0.112 -0.286 -0.395 -0.470 -0.560 -0.609 -0.632 -0.634 -0.641 -0.624 -0.636 -0.596 -0.478 -0.349 -0.336 -0.298 -0.313 -0.360 -0.354 -0.332 -0.426 -0.477 -0.595 -0.622 -0.639 -0.661 -0.697 -0.691 -0.676 -0.614 -0.550 -0.417 -0.232 -0.209 -0.253 -0.145 -0.099  0.024 -0.093 -0.067 -0.058 -0.097 -0.074 -0.084 -0.074  0.021  0.075  0.091 -0.036 -0.079  0.130  0.150  0.118  0.149  0.076  0.044 -0.055 -0.105 -0.096 -0.171 -0.281 -0.247 -0.213 -0.320 -0.375 -0.298 -0.292 -0.382 -0.375 -0.295 -0.306 -0.251 -0.213 -0.226 -0.279 -0.211 -0.277 -0.175 -0.091 -0.145 -0.209 -0.324 -0.354 -0.345 -0.406 -0.408 -0.445 -0.517 -0.538 -0.414 -0.312 -0.416 -0.517 -0.615 -0.641 -0.642 -0.672 -0.661 -0.662 -0.625 -0.573 -0.502 -0.378 -0.359 -0.241 -0.176 -0.065 -0.135 -0.179 -0.164 -0.246 -0.388 -0.386 -0.355 -0.473 -0.519 -0.451 -0.448 -0.571 -0.531 -0.466 -0.524 -0.574 -0.513 -0.495 -0.485 -0.429 -0.375 -0.442 -0.380 -0.401 -0.351 -0.161 -0.119
  0.960  0.983  1.000  0.981  0.941  0.895  0.833  0.768  0.773  0.740  0.632  0.543  0.455  0.331  0.333  0.200 -0.465 -0.566 -0.620 -0.710 -0.732 -0.707 -0.700 -0.656 -0.559 -0.447 -0.368 -0.250 -0.143 -0.054 -0.013 -0.061 -0.055  0.008  0.012 -0.026 -0.075 -0.152 -0.250 -0.253 -0.379 -0.425 -0.489 -0.524 -0.533 -0.522 -0.545 -0.614 -0.584 -0.570 -0.481 -0.307 -0.088  0.017 -0.013 -0.045 -0.118 -0.193 -0.240 -0.300 -0.276 -0.227 -0.332 -0.410 -0.506 -0.564 -0.610 -0.677 -0.696 -0.679 -0.672 -0.652 -0.560 -0.481 -0.450 -0.561 -0.550 -0.590 -0.606 -0.635 -0.651 -0.663 -0.667 -0.679 -0.667 -0.704 -0.657 -0.658 -0.683 -0.634 -0.630 -0.672 -0.686 -0.620 -0.619 -0.616 -0.652 -0.697 -0.740 -0.722 -0.730 -0.662 -0.628 -0.564 -0.458 -0.296 -0.197 -0.224 -0.411 -0.468 -0.558 -0.485 -0.477 -0.584 -0.586 -0.486 -0.443 -0.301 -0.202 -0.143 -0.031  0.005 -0.038 -0.106 -0.243 -0.248 -0.265 -0.365 -0.416 -0.413 -0.423 -0.422 -0.496 -0.560 -0.644 -0.599 -0.522 -0.581 -0.608 -0.550 -0.535 -0.615 -0.625 -0.568 -0.561 -0.535 -0.514 -0.490 -0.412 -0.379 -0.352 -0.432 -0.560 -0.651 -0.635 -0.631 -0.614 -0.595 -0.535 -0.463 -0.348 -0.258 -0.184 -0.036  0.116  0.011  0.022 -0.096 -0.168 -0.213 -0.152 -0.073  0.103  0.191  0.156  0.051  0.028 -0.042 -0.015  0.135  0.247  0.065 -0.006 -0.165 -0.192 -0.255 -0.326 -0.286 -0.309 -0.301 -0.235 -0.294 -0.317 -0.357 -0.349 -0.287 -0.169 -0.151 -0.258 -0.388 -0.478 -0.528 -0.557 -0.527 -0.406 -0.355 -0.336 -0.330 -0.362 -0.390 -0.385 -0.326 -0.294 -0.286 -0.231 -0.164 -0.144 -0.056  0.018  0.105  0.156  0.169  0.222  0.245  0.238  0.267  0.290  0.242  0.186  0.126  0.115  0.056  0.011 -0.024 -0.104 -0.281 -0.392 -0.474 -0.568 -0.630 -0.657 -0.664 -0.672 -0.655 -0.663 -0.617 -0.478 -0.349 -0.336 -0.303 -0.324 -0.368 -0.366 -0.360 -0.443 -0.506 -0.623 -0.654 -0.673 -0.693 -0.727 -0.718 -0.694 -0.625 -0.556 -0.415 -0.226 -0.212 -0.265 -0.152 -0.102  0.030 -0.099 -0.081 -0.073 -0.103 -0.070 -0.081 -0.057  0.029  0.099  0.121 -0.016 -0.075  0.147  0.166  0.127  0.170  0.092  0.046 -0.062 -0.099 -0.096 -0.184 -0.298 -0.260 -0.230 -0.346 -0.401 -0.322 -0.322 -0.418 -0.409 -0.325 -0.343 -0.283 -0.247 -0.252 -0.310 -0.235 -0.305 -0.197 -0.107 -0.155 -0.219 -0.340 -0.377 -0.366 -0.431 -0.445 -0.481 -0.558 -0.579 -0.449 -0.348 -0.453 -0.556 -0.653 -0.678 -0.680 -0.708 -0.695 -0.690 -0.653 -0.593 -0.515 -0.384 -0.361 -0.240 -0.178 -0.063 -0.131 -0.183 -0.171 -0.252 -0.400 -0.404 -0.370 -0.493 -0.543 -0.475 -0.472 -0.599 -0.559 -0.494 -0.556 -0.606 -0.546 -0.535 -0.527 -0.460 -0.383 -0.440 -0.386 -0.394 -0.340 -0.152 -0.100
  0.927  0.954  0.981  1.000  0.977  0.942  0.893  0.827  0.822  0.791  0.691  0.612  0.529  0.401  0.400  0.240 -0.484 -0.600 -0.661 -0.749 -0.767 -0.741 -0.731 -0.683 -0.579 -0.460 -0.377 -0.248 -0.134 -0.042  0.004 -0.045 -0.044  0.022  0.027 -0.016 -0.063 -0.145 -0.254 -0.266 -0.398 -0.447 -0.513 -0.548 -0.558 -0.550 -0.575 -0.647 -0.616 -0.600 -0.507 -0.327 -0.097  0.012 -0.037 -0.067 -0.137 -0.222 -0.280 -0.333 -0.310 -0.257 -0.363 -0.435 -0.536 -0.596 -0.646 -0.716 -0.734 -0.718 -0.705 -0.681 -0.584 -0.499 -0.465 -0.580 -0.567 -0.610 -0.632 -0.662 -0.679 -0.696 -0.703 -0.715 -0.702 -0.740 -0.691 -0.688 -0.712 -0.658 -0.666 -0.713 -0.721 -0.655 -0.662 -0.658 -0.695 -0.738 -0.773 -0.754 -0.760 -0.682 -0.651 -0.586 -0.475 -0.303 -0.197 -0.219 -0.417 -0.477 -0.572 -0.491 -0.486 -0.602 -0.604 -0.497 -0.452 -0.305 -0.200 -0.152 -0.042 -0.001 -0.033 -0.109 -0.235 -0.225 -0.236 -0.344 -0.412 -0.414 -0.434 -0.432 -0.510 -0.579 -0.667 -0.618 -0.536 -0.601 -0.633 -0.569 -0.553 -0.637 -0.658 -0.595 -0.589 -0.577 -0.553 -0.518 -0.445 -0.421 -0.387 -0.463 -0.589 -0.677 -0.657 -0.649 -0.625 -0.598 -0.530 -0.455 -0.337 -0.233 -0.156 -0.016  0.126  0.016  0.049 -0.066 -0.123 -0.181 -0.142 -0.061  0.124  0.203  0.165  0.056  0.037 -0.037  0.001  0.162  0.270  0.096  0.021 -0.144 -0.174 -0.241 -0.312 -0.283 -0.302 -0.293 -0.244 -0.302 -0.321 -0.354 -0.341 -0.267 -0.138 -0.119 -0.226 -0.365 -0.466 -0.517 -0.557 -0.527 -0.411 -0.370 -0.359 -0.344 -0.366 -0.397 -0.391 -0.320 -0.292 -0.288 -0.219 -0.148 -0.133 -0.044  0.033  0.117  0.165  0.181  0.235  0.258  0.252  0.280  0.305  0.261  0.203  0.140  0.132  0.070  0.024 -0.006 -0.082 -0.260 -0.387 -0.476 -0.569 -0.642 -0.675 -0.690 -0.703 -0.685 -0.697 -0.646 -0.496 -0.364 -0.351 -0.320 -0.343 -0.383 -0.377 -0.394 -0.465 -0.536 -0.657 -0.691 -0.710 -0.724 -0.754 -0.738 -0.707 -0.632 -0.561 -0.411 -0.214 -0.208 -0.269 -0.154 -0.098  0.050 -0.098 -0.087 -0.081 -0.105 -0.062 -0.084 -0.051  0.030  0.110  0.128 -0.012 -0.075  0.166  0.185  0.140  0.188  0.103  0.055 -0.055 -0.089 -0.086 -0.182 -0.302 -0.260 -0.235 -0.360 -0.416 -0.333 -0.342 -0.446 -0.435 -0.349 -0.374 -0.308 -0.274 -0.271 -0.330 -0.247 -0.319 -0.208 -0.108 -0.152 -0.218 -0.341 -0.388 -0.376 -0.440 -0.464 -0.505 -0.593 -0.606 -0.473 -0.380 -0.488 -0.596 -0.693 -0.709 -0.715 -0.745 -0.730 -0.724 -0.684 -0.616 -0.533 -0.394 -0.366 -0.240 -0.186 -0.063 -0.132 -0.192 -0.177 -0.259 -0.416 -0.425 -0.385 -0.512 -0.567 -0.500 -0.492 -0.621 -0.587 -0.521 -0.577 -0.630 -0.568 -0.566 -0.565 -0.485 -0.372 -0.419 -0.374 -0.381 -0.346 -0.180 -0.123
  0.867  0.903  0.941  0.977  1.000  0.975  0.928  0.872  0.855  0.819  0.726  0.654  0.580  0.453  0.448  0.270 -0.484 -0.610 -0.678 -0.764 -0.779 -0.753 -0.746 -0.697 -0.596 -0.475 -0.389 -0.257 -0.139 -0.043  0.005 -0.044 -0.043  0.025  0.031 -0.013 -0.061 -0.144 -0.259 -0.277 -0.416 -0.459 -0.523 -0.559 -0.566 -0.559 -0.590 -0.662 -0.633 -0.617 -0.522 -0.339 -0.107 -0.001 -0.048 -0.070 -0.146 -0.236 -0.293 -0.348 -0.317 -0.262 -0.378 -0.451 -0.554 -0.613 -0.661 -0.728 -0.745 -0.729 -0.717 -0.694 -0.598 -0.510 -0.474 -0.590 -0.576 -0.621 -0.643 -0.673 -0.693 -0.715 -0.718 -0.726 -0.713 -0.750 -0.704 -0.699 -0.715 -0.660 -0.680 -0.731 -0.726 -0.664 -0.680 -0.675 -0.713 -0.750 -0.777 -0.763 -0.764 -0.676 -0.663 -0.598 -0.489 -0.316 -0.208 -0.225 -0.427 -0.484 -0.582 -0.497 -0.493 -0.609 -0.609 -0.500 -0.457 -0.309 -0.201 -0.163 -0.057 -0.013 -0.033 -0.112 -0.231 -0.210 -0.219 -0.332 -0.410 -0.415 -0.439 -0.437 -0.517 -0.587 -0.675 -0.621 -0.537 -0.605 -0.636 -0.567 -0.556 -0.640 -0.671 -0.611 -0.598 -0.593 -0.578 -0.538 -0.465 -0.444 -0.410 -0.474 -0.591 -0.677 -0.653 -0.643 -0.614 -0.585 -0.514 -0.441 -0.314 -0.209 -0.138 -0.008  0.130  0.023  0.067 -0.044 -0.099 -0.165 -0.129 -0.035  0.156  0.229  0.187  0.064  0.047 -0.031  0.008  0.171  0.285  0.117  0.039 -0.135 -0.165 -0.233 -0.301 -0.274 -0.294 -0.287 -0.257 -0.320 -0.324 -0.353 -0.334 -0.253 -0.117 -0.107 -0.214 -0.355 -0.449 -0.498 -0.543 -0.515 -0.400 -0.368 -0.361 -0.347 -0.362 -0.391 -0.390 -0.316 -0.285 -0.280 -0.211 -0.138 -0.119 -0.031  0.047  0.136  0.185  0.199  0.251  0.275  0.267  0.291  0.315  0.270  0.207  0.143  0.143  0.080  0.033  0.004 -0.067 -0.240 -0.368 -0.460 -0.554 -0.634 -0.672 -0.691 -0.706 -0.687 -0.699 -0.645 -0.478 -0.350 -0.339 -0.318 -0.344 -0.381 -0.375 -0.416 -0.464 -0.541 -0.659 -0.695 -0.718 -0.728 -0.757 -0.736 -0.698 -0.621 -0.552 -0.403 -0.205 -0.208 -0.275 -0.161 -0.107  0.050 -0.115 -0.115 -0.109 -0.122 -0.070 -0.097 -0.052  0.042  0.128  0.129 -0.019 -0.076  0.194  0.209  0.147  0.200  0.112  0.054 -0.060 -0.089 -0.087 -0.193 -0.311 -0.267 -0.249 -0.377 -0.431 -0.349 -0.364 -0.468 -0.454 -0.371 -0.399 -0.333 -0.301 -0.295 -0.353 -0.267 -0.338 -0.224 -0.121 -0.160 -0.224 -0.349 -0.401 -0.380 -0.450 -0.488 -0.525 -0.612 -0.624 -0.490 -0.398 -0.499 -0.605 -0.703 -0.711 -0.720 -0.755 -0.739 -0.736 -0.699 -0.631 -0.549 -0.409 -0.379 -0.251 -0.200 -0.071 -0.136 -0.207 -0.188 -0.262 -0.428 -0.443 -0.395 -0.521 -0.584 -0.515 -0.499 -0.630 -0.603 -0.529 -0.578 -0.637 -0.577 -0.579 -0.580 -0.491 -0.349 -0.393 -0.341 -0.350 -0.328 -0.168 -0.110
  0.811  0.847  0.895  0.942  0.975  1.000  0.967  0.924  0.886  0.847  0.758  0.673  0.609  0.489  0.451  0.259 -0.504 -0.632 -0.694 -0.771 -0.776 -0.745 -0.734 -0.680 -0.576 -0.455 -0.366 -0.233 -0.124 -0.031  0.013 -0.031 -0.028  0.036  0.041  0.001 -0.043 -0.119 -0.232 -0.257 -0.394 -0.436 -0.507 -0.548 -0.558 -0.556 -0.589 -0.659 -0.626 -0.604 -0.506 -0.328 -0.120 -0.008 -0.052 -0.067 -0.141 -0.231 -0.288 -0.344 -0.300 -0.242 -0.356 -0.435 -0.543 -0.607 -0.659 -0.727 -0.746 -0.725 -0.708 -0.679 -0.579 -0.490 -0.458 -0.571 -0.554 -0.601 -0.626 -0.653 -0.681 -0.710 -0.709 -0.719 -0.711 -0.746 -0.699 -0.692 -0.708 -0.656 -0.683 -0.735 -0.730 -0.675 -0.693 -0.689 -0.724 -0.754 -0.779 -0.767 -0.765 -0.670 -0.663 -0.594 -0.478 -0.299 -0.191 -0.201 -0.402 -0.463 -0.565 -0.478 -0.472 -0.589 -0.591 -0.479 -0.434 -0.289 -0.189 -0.156 -0.057 -0.015 -0.030 -0.106 -0.218 -0.197 -0.205 -0.310 -0.386 -0.393 -0.413 -0.413 -0.495 -0.568 -0.660 -0.605 -0.517 -0.586 -0.621 -0.548 -0.547 -0.626 -0.670 -0.616 -0.598 -0.588 -0.578 -0.544 -0.469 -0.443 -0.408 -0.455 -0.588 -0.680 -0.657 -0.641 -0.607 -0.574 -0.501 -0.433 -0.300 -0.199 -0.134 -0.005  0.122  0.016  0.063 -0.040 -0.096 -0.168 -0.119 -0.050  0.142  0.218  0.182  0.073  0.048 -0.029 -0.002  0.141  0.265  0.099  0.021 -0.152 -0.182 -0.248 -0.311 -0.283 -0.308 -0.306 -0.279 -0.338 -0.341 -0.365 -0.345 -0.266 -0.132 -0.111 -0.216 -0.332 -0.423 -0.483 -0.537 -0.508 -0.379 -0.337 -0.337 -0.323 -0.328 -0.355 -0.359 -0.283 -0.244 -0.244 -0.180 -0.105 -0.089 -0.005  0.068  0.152  0.195  0.209  0.261  0.281  0.278  0.304  0.324  0.281  0.224  0.164  0.156  0.095  0.056  0.021 -0.060 -0.237 -0.364 -0.458 -0.550 -0.632 -0.668 -0.690 -0.709 -0.695 -0.705 -0.653 -0.477 -0.346 -0.334 -0.316 -0.350 -0.383 -0.376 -0.432 -0.476 -0.559 -0.667 -0.705 -0.723 -0.731 -0.756 -0.737 -0.692 -0.613 -0.542 -0.392 -0.191 -0.196 -0.271 -0.149 -0.097  0.047 -0.124 -0.128 -0.122 -0.127 -0.071 -0.092 -0.055  0.032  0.114  0.135 -0.021 -0.090  0.180  0.199  0.132  0.192  0.100  0.031 -0.084 -0.095 -0.099 -0.218 -0.333 -0.284 -0.274 -0.407 -0.455 -0.371 -0.393 -0.498 -0.478 -0.395 -0.425 -0.359 -0.327 -0.325 -0.385 -0.297 -0.370 -0.256 -0.152 -0.186 -0.238 -0.365 -0.426 -0.401 -0.468 -0.516 -0.553 -0.633 -0.642 -0.512 -0.410 -0.510 -0.607 -0.712 -0.719 -0.727 -0.760 -0.744 -0.732 -0.692 -0.617 -0.529 -0.385 -0.356 -0.227 -0.178 -0.052 -0.120 -0.191 -0.174 -0.248 -0.414 -0.433 -0.387 -0.511 -0.576 -0.514 -0.495 -0.631 -0.606 -0.534 -0.586 -0.652 -0.600 -0.609 -0.609 -0.512 -0.356 -0.377 -0.344 -0.332 -0.308 -0.153 -0.087
  0.749  0.781  0.833  0.893  0.928  0.967  1.000  0.966  0.911  0.885  0.822  0.735  0.682  0.554  0.496  0.278 -0.502 -0.647 -0.718 -0.787 -0.792 -0.761 -0.747 -0.691 -0.585 -0.460 -0.366 -0.231 -0.120 -0.025  0.016 -0.029 -0.021  0.042  0.045  0.006 -0.041 -0.121 -0.242 -0.272 -0.405 -0.450 -0.517 -0.557 -0.566 -0.563 -0.598 -0.670 -0.639 -0.618 -0.519 -0.344 -0.132 -0.015 -0.072 -0.075 -0.142 -0.241 -0.289 -0.334 -0.283 -0.238 -0.360 -0.451 -0.560 -0.626 -0.676 -0.743 -0.760 -0.739 -0.720 -0.686 -0.586 -0.493 -0.458 -0.571 -0.552 -0.600 -0.627 -0.656 -0.685 -0.718 -0.719 -0.727 -0.720 -0.754 -0.706 -0.705 -0.718 -0.661 -0.698 -0.752 -0.739 -0.686 -0.710 -0.702 -0.738 -0.767 -0.786 -0.776 -0.774 -0.676 -0.680 -0.614 -0.498 -0.313 -0.196 -0.199 -0.408 -0.466 -0.572 -0.479 -0.471 -0.592 -0.593 -0.479 -0.432 -0.292 -0.187 -0.159 -0.063 -0.018 -0.018 -0.098 -0.199 -0.164 -0.167 -0.273 -0.360 -0.374 -0.402 -0.405 -0.490 -0.569 -0.661 -0.603 -0.511 -0.582 -0.621 -0.542 -0.538 -0.624 -0.671 -0.614 -0.599 -0.598 -0.585 -0.550 -0.479 -0.459 -0.421 -0.459 -0.589 -0.674 -0.646 -0.630 -0.591 -0.555 -0.478 -0.410 -0.279 -0.176 -0.114 -0.000  0.112  0.010  0.079 -0.016 -0.043 -0.119 -0.083 -0.012  0.178  0.236  0.202  0.086  0.068 -0.013  0.028  0.160  0.260  0.122  0.042 -0.129 -0.153 -0.212 -0.270 -0.253 -0.276 -0.280 -0.289 -0.350 -0.332 -0.346 -0.319 -0.236 -0.091 -0.077 -0.179 -0.296 -0.396 -0.441 -0.508 -0.480 -0.362 -0.325 -0.332 -0.310 -0.310 -0.344 -0.348 -0.258 -0.226 -0.238 -0.161 -0.082 -0.071  0.002  0.078  0.164  0.197  0.209  0.264  0.282  0.273  0.300  0.324  0.282  0.226  0.162  0.153  0.093  0.053  0.021 -0.056 -0.227 -0.357 -0.450 -0.537 -0.626 -0.662 -0.688 -0.709 -0.694 -0.705 -0.645 -0.469 -0.337 -0.328 -0.308 -0.350 -0.385 -0.358 -0.437 -0.475 -0.561 -0.670 -0.709 -0.725 -0.730 -0.757 -0.736 -0.688 -0.609 -0.543 -0.393 -0.194 -0.200 -0.279 -0.157 -0.086  0.060 -0.103 -0.124 -0.134 -0.124 -0.062 -0.082 -0.027  0.054  0.129  0.130 -0.027 -0.095  0.182  0.193  0.119  0.183  0.093  0.026 -0.082 -0.099 -0.105 -0.224 -0.340 -0.290 -0.282 -0.416 -0.467 -0.384 -0.409 -0.517 -0.501 -0.419 -0.448 -0.379 -0.344 -0.339 -0.397 -0.304 -0.376 -0.259 -0.157 -0.191 -0.238 -0.366 -0.436 -0.404 -0.463 -0.526 -0.563 -0.648 -0.653 -0.526 -0.434 -0.528 -0.620 -0.725 -0.725 -0.739 -0.774 -0.760 -0.749 -0.710 -0.633 -0.547 -0.394 -0.364 -0.235 -0.190 -0.063 -0.133 -0.209 -0.192 -0.265 -0.433 -0.452 -0.405 -0.527 -0.597 -0.536 -0.515 -0.645 -0.626 -0.556 -0.600 -0.663 -0.612 -0.624 -0.629 -0.525 -0.338 -0.348 -0.325 -0.307 -0.303 -0.178 -0.102
  0.687  0.714  0.768  0.827  0.872  0.924  0.966  1.000  0.958  0.914  0.856  0.775  0.719  0.596  0.505  0.284 -0.502 -0.656 -0.729 -0.786 -0.779 -0.738 -0.716 -0.649 -0.543 -0.417 -0.318 -0.188 -0.089 -0.002  0.033 -0.005  0.006  0.062  0.062  0.030 -0.014 -0.087 -0.204 -0.240 -0.378 -0.425 -0.497 -0.540 -0.549 -0.548 -0.585 -0.655 -0.625 -0.599 -0.493 -0.322 -0.119 -0.011 -0.064 -0.064 -0.132 -0.223 -0.279 -0.334 -0.263 -0.227 -0.344 -0.436 -0.545 -0.617 -0.669 -0.730 -0.746 -0.720 -0.691 -0.645 -0.543 -0.451 -0.419 -0.523 -0.496 -0.547 -0.579 -0.609 -0.646 -0.693 -0.693 -0.706 -0.707 -0.731 -0.684 -0.689 -0.698 -0.636 -0.690 -0.750 -0.734 -0.685 -0.719 -0.713 -0.746 -0.772 -0.778 -0.765 -0.749 -0.638 -0.652 -0.589 -0.469 -0.278 -0.161 -0.154 -0.359 -0.415 -0.526 -0.427 -0.418 -0.543 -0.550 -0.431 -0.381 -0.246 -0.150 -0.131 -0.049 -0.003  0.005 -0.072 -0.148 -0.106 -0.108 -0.208 -0.296 -0.312 -0.348 -0.352 -0.435 -0.521 -0.617 -0.556 -0.458 -0.530 -0.575 -0.493 -0.497 -0.577 -0.645 -0.597 -0.571 -0.578 -0.575 -0.539 -0.471 -0.452 -0.403 -0.431 -0.570 -0.657 -0.627 -0.603 -0.562 -0.523 -0.447 -0.379 -0.246 -0.145 -0.091  0.016  0.105 -0.003  0.073 -0.003 -0.041 -0.107 -0.079 -0.031  0.154  0.206  0.167  0.059  0.034 -0.038  0.004  0.131  0.251  0.105  0.026 -0.148 -0.177 -0.232 -0.285 -0.270 -0.289 -0.284 -0.310 -0.375 -0.341 -0.360 -0.336 -0.246 -0.110 -0.082 -0.169 -0.264 -0.357 -0.406 -0.477 -0.449 -0.322 -0.286 -0.302 -0.277 -0.261 -0.295 -0.300 -0.210 -0.178 -0.184 -0.107 -0.036 -0.031  0.048  0.117  0.183  0.212  0.226  0.275  0.289  0.285  0.310  0.329  0.290  0.235  0.180  0.178  0.117  0.083  0.054 -0.026 -0.191 -0.324 -0.426 -0.508 -0.604 -0.638 -0.675 -0.696 -0.686 -0.699 -0.647 -0.453 -0.335 -0.325 -0.314 -0.369 -0.404 -0.382 -0.467 -0.485 -0.576 -0.673 -0.713 -0.726 -0.727 -0.743 -0.720 -0.653 -0.568 -0.496 -0.348 -0.153 -0.167 -0.252 -0.125 -0.059  0.066 -0.135 -0.148 -0.155 -0.136 -0.054 -0.077 -0.036  0.023  0.102  0.134 -0.033 -0.109  0.167  0.186  0.116  0.185  0.088  0.008 -0.095 -0.097 -0.109 -0.240 -0.354 -0.301 -0.304 -0.445 -0.487 -0.403 -0.440 -0.551 -0.525 -0.447 -0.485 -0.417 -0.387 -0.378 -0.438 -0.343 -0.416 -0.300 -0.194 -0.218 -0.252 -0.373 -0.457 -0.426 -0.475 -0.549 -0.596 -0.673 -0.675 -0.556 -0.457 -0.546 -0.625 -0.732 -0.716 -0.725 -0.757 -0.748 -0.723 -0.682 -0.594 -0.503 -0.351 -0.328 -0.195 -0.149 -0.030 -0.107 -0.182 -0.176 -0.244 -0.404 -0.437 -0.396 -0.509 -0.582 -0.531 -0.504 -0.635 -0.623 -0.552 -0.597 -0.667 -0.625 -0.644 -0.651 -0.540 -0.335 -0.328 -0.316 -0.284 -0.284 -0.162 -0.081
  0.700  0.727  0.773  0.822  0.855  0.886  0.911  0.958  1.000  0.957  0.887  0.826  0.743  0.626  0.539  0.338 -0.487 -0.651 -0.720 -0.784 -0.774 -0.733 -0.706 -0.638 -0.530 -0.409 -0.312 -0.179 -0.083  0.002  0.041  0.005  0.011  0.069  0.071  0.036 -0.008 -0.084 -0.196 -0.217 -0.369 -0.428 -0.506 -0.548 -0.557 -0.555 -0.587 -0.658 -0.624 -0.596 -0.483 -0.290 -0.082  0.018 -0.058 -0.069 -0.139 -0.211 -0.260 -0.332 -0.249 -0.228 -0.336 -0.422 -0.534 -0.609 -0.665 -0.725 -0.740 -0.720 -0.689 -0.638 -0.533 -0.446 -0.417 -0.519 -0.495 -0.547 -0.583 -0.615 -0.641 -0.696 -0.708 -0.721 -0.716 -0.749 -0.695 -0.703 -0.724 -0.663 -0.719 -0.774 -0.763 -0.717 -0.745 -0.734 -0.760 -0.789 -0.789 -0.770 -0.750 -0.629 -0.636 -0.565 -0.442 -0.244 -0.130 -0.138 -0.339 -0.405 -0.513 -0.417 -0.413 -0.540 -0.549 -0.432 -0.381 -0.245 -0.153 -0.135 -0.051  0.002  0.023 -0.064 -0.132 -0.079 -0.079 -0.186 -0.285 -0.308 -0.357 -0.354 -0.437 -0.522 -0.618 -0.559 -0.462 -0.533 -0.579 -0.499 -0.504 -0.579 -0.646 -0.609 -0.584 -0.584 -0.580 -0.548 -0.480 -0.459 -0.404 -0.434 -0.591 -0.680 -0.651 -0.623 -0.584 -0.542 -0.470 -0.401 -0.271 -0.160 -0.084  0.027  0.117 -0.003  0.068 -0.014 -0.070 -0.131 -0.111 -0.051  0.138  0.198  0.149  0.034 -0.001 -0.076 -0.021  0.123  0.258  0.098  0.025 -0.139 -0.170 -0.218 -0.270 -0.266 -0.288 -0.277 -0.309 -0.371 -0.342 -0.357 -0.337 -0.244 -0.111 -0.079 -0.164 -0.275 -0.374 -0.430 -0.500 -0.475 -0.341 -0.305 -0.315 -0.293 -0.281 -0.316 -0.317 -0.230 -0.197 -0.192 -0.117 -0.052 -0.044  0.050  0.120  0.182  0.218  0.231  0.276  0.296  0.286  0.305  0.331  0.292  0.233  0.180  0.184  0.122  0.084  0.071 -0.011 -0.172 -0.324 -0.433 -0.520 -0.617 -0.656 -0.697 -0.716 -0.701 -0.722 -0.672 -0.471 -0.352 -0.349 -0.343 -0.387 -0.418 -0.395 -0.486 -0.492 -0.584 -0.687 -0.731 -0.743 -0.741 -0.758 -0.731 -0.661 -0.569 -0.489 -0.321 -0.118 -0.135 -0.229 -0.099 -0.020  0.110 -0.115 -0.143 -0.146 -0.157 -0.096 -0.127 -0.079  0.006  0.091  0.118 -0.069 -0.129  0.166  0.193  0.143  0.208  0.127  0.045 -0.053 -0.060 -0.066 -0.192 -0.316 -0.260 -0.256 -0.405 -0.452 -0.356 -0.395 -0.518 -0.489 -0.402 -0.451 -0.376 -0.355 -0.347 -0.405 -0.306 -0.390 -0.278 -0.163 -0.191 -0.247 -0.355 -0.431 -0.416 -0.470 -0.537 -0.587 -0.671 -0.672 -0.551 -0.452 -0.544 -0.627 -0.737 -0.714 -0.720 -0.750 -0.737 -0.708 -0.661 -0.574 -0.487 -0.332 -0.313 -0.174 -0.118  0.006 -0.073 -0.147 -0.139 -0.209 -0.370 -0.408 -0.367 -0.482 -0.556 -0.505 -0.479 -0.613 -0.598 -0.527 -0.576 -0.647 -0.599 -0.625 -0.644 -0.533 -0.317 -0.300 -0.309 -0.277 -0.297 -0.188 -0.109
  0.672  0.694  0.740  0.791  0.819  0.847  0.885  0.914  0.957  1.000  0.953  0.888  0.795  0.675  0.554  0.317 -0.493 -0.633 -0.701 -0.772 -0.761 -0.726 -0.703 -0.642 -0.535 -0.415 -0.325 -0.194 -0.094 -0.008  0.030 -0.007 -0.002  0.055  0.057  0.021 -0.021 -0.096 -0.210 -0.240 -0.376 -0.439 -0.514 -0.556 -0.568 -0.566 -0.593 -0.662 -0.625 -0.595 -0.487 -0.313 -0.102 -0.008 -0.073 -0.078 -0.142 -0.216 -0.251 -0.318 -0.234 -0.213 -0.322 -0.407 -0.521 -0.591 -0.652 -0.716 -0.740 -0.721 -0.695 -0.650 -0.546 -0.459 -0.432 -0.539 -0.517 -0.565 -0.602 -0.633 -0.653 -0.698 -0.708 -0.716 -0.705 -0.742 -0.696 -0.708 -0.722 -0.665 -0.715 -0.761 -0.746 -0.706 -0.732 -0.711 -0.736 -0.756 -0.763 -0.745 -0.733 -0.611 -0.621 -0.542 -0.424 -0.231 -0.121 -0.138 -0.338 -0.407 -0.506 -0.417 -0.424 -0.549 -0.551 -0.441 -0.395 -0.272 -0.209 -0.203 -0.120 -0.067 -0.031 -0.128 -0.176 -0.098 -0.079 -0.152 -0.266 -0.316 -0.357 -0.372 -0.452 -0.536 -0.628 -0.569 -0.481 -0.559 -0.599 -0.523 -0.522 -0.602 -0.657 -0.601 -0.592 -0.596 -0.574 -0.547 -0.493 -0.472 -0.413 -0.429 -0.610 -0.684 -0.653 -0.625 -0.574 -0.530 -0.444 -0.366 -0.238 -0.122 -0.039  0.069  0.146  0.039  0.104  0.024 -0.031 -0.083 -0.094 -0.024  0.150  0.182  0.135  0.027  0.010 -0.045  0.033  0.160  0.275  0.144  0.084 -0.094 -0.128 -0.185 -0.250 -0.240 -0.275 -0.277 -0.315 -0.373 -0.327 -0.330 -0.305 -0.212 -0.069 -0.069 -0.166 -0.278 -0.364 -0.416 -0.493 -0.475 -0.354 -0.322 -0.331 -0.303 -0.295 -0.335 -0.339 -0.239 -0.205 -0.209 -0.124 -0.049 -0.040  0.047  0.126  0.190  0.217  0.233  0.288  0.308  0.288  0.309  0.347  0.313  0.255  0.197  0.190  0.113  0.076  0.082  0.008 -0.143 -0.297 -0.405 -0.493 -0.593 -0.639 -0.677 -0.706 -0.688 -0.718 -0.654 -0.458 -0.338 -0.324 -0.299 -0.337 -0.376 -0.328 -0.434 -0.483 -0.567 -0.675 -0.714 -0.717 -0.716 -0.738 -0.705 -0.644 -0.548 -0.471 -0.300 -0.107 -0.119 -0.194 -0.075  0.014  0.125 -0.063 -0.124 -0.178 -0.220 -0.159 -0.164 -0.095 -0.032  0.058  0.107 -0.089 -0.137  0.161  0.176  0.139  0.215  0.119  0.039 -0.045 -0.058 -0.066 -0.172 -0.294 -0.246 -0.238 -0.378 -0.432 -0.341 -0.370 -0.491 -0.472 -0.381 -0.424 -0.347 -0.321 -0.318 -0.374 -0.279 -0.360 -0.245 -0.130 -0.154 -0.194 -0.307 -0.396 -0.383 -0.455 -0.528 -0.556 -0.644 -0.641 -0.522 -0.416 -0.517 -0.596 -0.715 -0.697 -0.703 -0.735 -0.715 -0.697 -0.649 -0.568 -0.488 -0.334 -0.320 -0.180 -0.122 -0.000 -0.070 -0.134 -0.112 -0.184 -0.350 -0.375 -0.326 -0.448 -0.532 -0.475 -0.451 -0.595 -0.581 -0.503 -0.555 -0.632 -0.587 -0.610 -0.641 -0.550 -0.366 -0.313 -0.334 -0.304 -0.295 -0.180 -0.099
  0.560  0.581  0.632  0.691  0.726  0.758  0.822  0.856  0.887  0.953  1.000  0.950  0.892  0.791  0.626  0.359 -0.441 -0.594 -0.660 -0.734 -0.716 -0.690 -0.667 -0.606 -0.506 -0.391 -0.300 -0.175 -0.072  0.016  0.046  0.009  0.022  0.074  0.069  0.037 -0.006 -0.093 -0.221 -0.256 -0.399 -0.442 -0.505 -0.546 -0.551 -0.551 -0.581 -0.646 -0.614 -0.595 -0.498 -0.336 -0.090 -0.009 -0.067 -0.072 -0.147 -0.227 -0.261 -0.306 -0.233 -0.222 -0.345 -0.420 -0.525 -0.580 -0.632 -0.689 -0.706 -0.691 -0.668 -0.616 -0.519 -0.434 -0.405 -0.503 -0.482 -0.526 -0.563 -0.595 -0.621 -0.667 -0.671 -0.682 -0.673 -0.698 -0.654 -0.672 -0.678 -0.616 -0.682 -0.732 -0.703 -0.674 -0.712 -0.689 -0.714 -0.714 -0.711 -0.694 -0.674 -0.549 -0.570 -0.501 -0.399 -0.218 -0.113 -0.118 -0.308 -0.367 -0.459 -0.367 -0.380 -0.502 -0.503 -0.392 -0.352 -0.248 -0.202 -0.200 -0.131 -0.081 -0.043 -0.140 -0.173 -0.097 -0.077 -0.138 -0.243 -0.289 -0.313 -0.330 -0.413 -0.494 -0.583 -0.518 -0.438 -0.520 -0.558 -0.478 -0.483 -0.553 -0.607 -0.550 -0.540 -0.560 -0.539 -0.508 -0.465 -0.455 -0.399 -0.407 -0.572 -0.641 -0.605 -0.570 -0.510 -0.459 -0.372 -0.292 -0.176 -0.052  0.016  0.094  0.148  0.053  0.129  0.065  0.018 -0.030 -0.052 -0.007  0.145  0.157  0.115  0.008  0.001 -0.043  0.049  0.160  0.250  0.149  0.101 -0.069 -0.105 -0.158 -0.217 -0.216 -0.255 -0.262 -0.318 -0.372 -0.320 -0.306 -0.275 -0.181 -0.032 -0.039 -0.127 -0.229 -0.304 -0.337 -0.421 -0.404 -0.318 -0.285 -0.296 -0.250 -0.240 -0.291 -0.286 -0.173 -0.154 -0.166 -0.061  0.012  0.008  0.092  0.171  0.211  0.223  0.241  0.292  0.313  0.292  0.304  0.345  0.324  0.264  0.202  0.203  0.119  0.085  0.100  0.047 -0.086 -0.237 -0.339 -0.419 -0.529 -0.579 -0.627 -0.665 -0.651 -0.676 -0.604 -0.394 -0.276 -0.265 -0.254 -0.312 -0.347 -0.292 -0.440 -0.480 -0.555 -0.645 -0.678 -0.676 -0.664 -0.681 -0.641 -0.572 -0.475 -0.405 -0.244 -0.070 -0.102 -0.180 -0.092 -0.035  0.080 -0.085 -0.155 -0.219 -0.243 -0.185 -0.184 -0.094 -0.037  0.071  0.097 -0.098 -0.142  0.153  0.152  0.098  0.201  0.110  0.014 -0.056 -0.063 -0.078 -0.177 -0.284 -0.239 -0.239 -0.368 -0.414 -0.332 -0.365 -0.476 -0.460 -0.377 -0.417 -0.345 -0.317 -0.315 -0.368 -0.278 -0.352 -0.249 -0.139 -0.153 -0.185 -0.286 -0.378 -0.364 -0.419 -0.498 -0.526 -0.611 -0.601 -0.481 -0.395 -0.485 -0.551 -0.662 -0.643 -0.653 -0.683 -0.662 -0.647 -0.609 -0.535 -0.462 -0.322 -0.312 -0.181 -0.124 -0.013 -0.067 -0.123 -0.105 -0.169 -0.328 -0.357 -0.308 -0.422 -0.512 -0.463 -0.434 -0.568 -0.563 -0.485 -0.523 -0.592 -0.557 -0.591 -0.627 -0.517 -0.306 -0.262 -0.285 -0.230 -0.225 -0.132 -0.070
  0.472  0.492  0.543  0.612  0.654  0.673  0.735  0.775  0.826  0.888  0.950  1.000  0.947  0.860  0.717  0.430 -0.394 -0.556 -0.612 -0.697 -0.670 -0.653 -0.627 -0.570 -0.470 -0.359 -0.276 -0.149 -0.047  0.032  0.067  0.034  0.035  0.085  0.085  0.047  0.013 -0.076 -0.204 -0.239 -0.382 -0.421 -0.482 -0.522 -0.531 -0.534 -0.559 -0.624 -0.586 -0.568 -0.474 -0.326 -0.092 -0.037 -0.110 -0.100 -0.145 -0.214 -0.253 -0.288 -0.211 -0.214 -0.333 -0.390 -0.496 -0.546 -0.599 -0.661 -0.681 -0.667 -0.640 -0.587 -0.491 -0.410 -0.382 -0.480 -0.463 -0.505 -0.547 -0.577 -0.594 -0.639 -0.652 -0.666 -0.653 -0.681 -0.640 -0.650 -0.659 -0.606 -0.686 -0.723 -0.692 -0.679 -0.715 -0.688 -0.697 -0.691 -0.676 -0.657 -0.631 -0.492 -0.521 -0.450 -0.356 -0.181 -0.080 -0.083 -0.268 -0.333 -0.422 -0.330 -0.354 -0.476 -0.481 -0.372 -0.335 -0.241 -0.192 -0.200 -0.136 -0.079 -0.026 -0.131 -0.143 -0.048 -0.025 -0.101 -0.227 -0.273 -0.305 -0.314 -0.402 -0.477 -0.562 -0.501 -0.430 -0.509 -0.547 -0.474 -0.473 -0.538 -0.595 -0.540 -0.535 -0.565 -0.545 -0.509 -0.472 -0.470 -0.401 -0.415 -0.562 -0.629 -0.593 -0.553 -0.488 -0.432 -0.343 -0.245 -0.146 -0.011  0.058  0.114  0.149  0.056  0.147  0.090  0.070  0.026 -0.054  0.018  0.157  0.148  0.082 -0.055 -0.059 -0.104  0.017  0.168  0.254  0.168  0.135 -0.019 -0.069 -0.131 -0.187 -0.193 -0.224 -0.220 -0.272 -0.309 -0.274 -0.258 -0.224 -0.125  0.010  0.006 -0.070 -0.200 -0.290 -0.313 -0.400 -0.380 -0.332 -0.308 -0.319 -0.257 -0.251 -0.316 -0.294 -0.177 -0.186 -0.181 -0.051  0.004 -0.003  0.110  0.184  0.209  0.239  0.261  0.295  0.317  0.296  0.294  0.337  0.323  0.253  0.191  0.210  0.132  0.093  0.122  0.092 -0.018 -0.186 -0.293 -0.372 -0.491 -0.554 -0.610 -0.651 -0.640 -0.669 -0.588 -0.359 -0.243 -0.239 -0.228 -0.282 -0.306 -0.259 -0.456 -0.476 -0.555 -0.634 -0.671 -0.669 -0.645 -0.652 -0.598 -0.522 -0.417 -0.350 -0.178 -0.006 -0.051 -0.130 -0.066 -0.036  0.106 -0.064 -0.122 -0.173 -0.189 -0.137 -0.162 -0.061 -0.038  0.124  0.125 -0.069 -0.118  0.215  0.204  0.123  0.231  0.153  0.049 -0.023 -0.023 -0.026 -0.126 -0.237 -0.192 -0.195 -0.324 -0.371 -0.289 -0.329 -0.446 -0.431 -0.348 -0.398 -0.323 -0.306 -0.284 -0.332 -0.237 -0.311 -0.215 -0.100 -0.104 -0.147 -0.235 -0.326 -0.317 -0.363 -0.454 -0.486 -0.579 -0.566 -0.460 -0.405 -0.477 -0.539 -0.637 -0.606 -0.620 -0.642 -0.619 -0.606 -0.566 -0.492 -0.418 -0.291 -0.278 -0.150 -0.105  0.002 -0.038 -0.102 -0.074 -0.125 -0.285 -0.321 -0.262 -0.375 -0.468 -0.422 -0.398 -0.523 -0.526 -0.455 -0.489 -0.548 -0.515 -0.557 -0.612 -0.481 -0.251 -0.156 -0.200 -0.157 -0.170 -0.130 -0.070
  0.366  0.393  0.455  0.529  0.580  0.609  0.682  0.719  0.743  0.795  0.892  0.947  1.000  0.927  0.795  0.520 -0.339 -0.515 -0.562 -0.643 -0.619 -0.606 -0.590 -0.538 -0.453 -0.354 -0.272 -0.147 -0.042  0.039  0.077  0.044  0.044  0.097  0.098  0.058  0.026 -0.067 -0.203 -0.234 -0.374 -0.407 -0.458 -0.491 -0.492 -0.498 -0.528 -0.588 -0.559 -0.547 -0.462 -0.316 -0.096 -0.039 -0.117 -0.107 -0.162 -0.239 -0.278 -0.293 -0.221 -0.223 -0.339 -0.390 -0.489 -0.530 -0.573 -0.626 -0.633 -0.619 -0.599 -0.547 -0.465 -0.389 -0.362 -0.443 -0.428 -0.465 -0.506 -0.534 -0.546 -0.597 -0.612 -0.619 -0.612 -0.628 -0.583 -0.584 -0.589 -0.538 -0.630 -0.670 -0.625 -0.619 -0.664 -0.638 -0.648 -0.636 -0.613 -0.600 -0.575 -0.443 -0.494 -0.440 -0.361 -0.194 -0.102 -0.106 -0.270 -0.325 -0.404 -0.311 -0.329 -0.440 -0.442 -0.336 -0.306 -0.221 -0.176 -0.177 -0.120 -0.069 -0.021 -0.110 -0.127 -0.048 -0.040 -0.119 -0.230 -0.260 -0.276 -0.283 -0.372 -0.438 -0.511 -0.450 -0.386 -0.460 -0.487 -0.416 -0.420 -0.476 -0.523 -0.480 -0.477 -0.499 -0.478 -0.448 -0.406 -0.403 -0.341 -0.355 -0.485 -0.562 -0.524 -0.478 -0.412 -0.359 -0.281 -0.200 -0.113  0.022  0.064  0.093  0.121  0.025  0.132  0.087  0.109  0.044  0.006  0.039  0.162  0.159  0.097 -0.039 -0.059 -0.116 -0.005  0.128  0.229  0.166  0.141  0.005 -0.045 -0.104 -0.147 -0.162 -0.195 -0.194 -0.252 -0.293 -0.270 -0.235 -0.191 -0.086  0.050  0.049 -0.018 -0.144 -0.227 -0.233 -0.323 -0.303 -0.276 -0.233 -0.246 -0.176 -0.175 -0.246 -0.225 -0.114 -0.127 -0.131 -0.013  0.042  0.030  0.123  0.191  0.214  0.231  0.238  0.271  0.295  0.270  0.263  0.304  0.292  0.221  0.155  0.180  0.112  0.074  0.097  0.080 -0.006 -0.155 -0.248 -0.313 -0.431 -0.488 -0.544 -0.588 -0.579 -0.602 -0.532 -0.313 -0.224 -0.229 -0.235 -0.290 -0.295 -0.243 -0.438 -0.428 -0.509 -0.574 -0.604 -0.603 -0.575 -0.584 -0.533 -0.455 -0.365 -0.317 -0.163 -0.011 -0.071 -0.156 -0.091 -0.046  0.076 -0.087 -0.149 -0.174 -0.171 -0.138 -0.172 -0.048  0.013  0.160  0.129 -0.063 -0.109  0.214  0.191  0.098  0.198  0.151  0.040 -0.027 -0.012 -0.013 -0.116 -0.212 -0.168 -0.178 -0.297 -0.339 -0.269 -0.310 -0.418 -0.408 -0.335 -0.382 -0.314 -0.298 -0.264 -0.307 -0.216 -0.279 -0.193 -0.088 -0.088 -0.126 -0.208 -0.294 -0.272 -0.308 -0.415 -0.441 -0.518 -0.512 -0.410 -0.376 -0.423 -0.486 -0.564 -0.532 -0.553 -0.585 -0.573 -0.569 -0.544 -0.476 -0.408 -0.293 -0.278 -0.164 -0.130 -0.026 -0.052 -0.126 -0.097 -0.137 -0.294 -0.336 -0.276 -0.375 -0.459 -0.419 -0.392 -0.490 -0.498 -0.435 -0.455 -0.502 -0.468 -0.512 -0.562 -0.421 -0.170 -0.098 -0.131 -0.075 -0.122 -0.117 -0.053
  0.250  0.274  0.331  0.401  0.453  0.489  0.554  0.596  0.626  0.675  0.791  0.860  0.927  1.000  0.824  0.566 -0.231 -0.404 -0.439 -0.526 -0.495 -0.495 -0.483 -0.442 -0.368 -0.287 -0.219 -0.105 -0.015  0.052  0.086  0.062  0.057  0.099  0.102  0.066  0.044 -0.041 -0.159 -0.187 -0.308 -0.338 -0.390 -0.423 -0.427 -0.439 -0.464 -0.512 -0.480 -0.460 -0.383 -0.259 -0.079 -0.027 -0.090 -0.080 -0.126 -0.214 -0.240 -0.247 -0.190 -0.194 -0.287 -0.319 -0.408 -0.442 -0.485 -0.533 -0.537 -0.530 -0.509 -0.460 -0.387 -0.319 -0.299 -0.370 -0.360 -0.391 -0.434 -0.456 -0.463 -0.509 -0.525 -0.529 -0.523 -0.539 -0.508 -0.503 -0.500 -0.461 -0.561 -0.580 -0.532 -0.549 -0.586 -0.549 -0.549 -0.531 -0.500 -0.492 -0.462 -0.334 -0.394 -0.334 -0.265 -0.115 -0.049 -0.052 -0.195 -0.247 -0.314 -0.237 -0.269 -0.362 -0.361 -0.275 -0.255 -0.201 -0.184 -0.190 -0.153 -0.112 -0.065 -0.146 -0.145 -0.067 -0.048 -0.085 -0.178 -0.220 -0.211 -0.230 -0.316 -0.370 -0.431 -0.377 -0.329 -0.395 -0.415 -0.352 -0.363 -0.405 -0.458 -0.425 -0.422 -0.454 -0.443 -0.406 -0.382 -0.395 -0.340 -0.348 -0.436 -0.494 -0.453 -0.404 -0.336 -0.279 -0.199 -0.135 -0.062  0.054  0.094  0.097  0.105  0.040  0.142  0.107  0.119  0.047 -0.030 -0.007  0.073  0.054 -0.009 -0.117 -0.121 -0.134 -0.006  0.099  0.186  0.130  0.125  0.022 -0.026 -0.075 -0.111 -0.137 -0.188 -0.195 -0.237 -0.269 -0.270 -0.210 -0.167 -0.074  0.048  0.062  0.008 -0.085 -0.151 -0.169 -0.257 -0.246 -0.224 -0.203 -0.220 -0.154 -0.142 -0.205 -0.188 -0.082 -0.100 -0.109  0.005  0.050  0.025  0.122  0.178  0.160  0.181  0.198  0.213  0.234  0.218  0.206  0.246  0.248  0.197  0.141  0.151  0.086  0.075  0.108  0.086  0.036 -0.100 -0.177 -0.232 -0.345 -0.402 -0.458 -0.505 -0.503 -0.531 -0.463 -0.255 -0.163 -0.171 -0.186 -0.247 -0.239 -0.188 -0.405 -0.383 -0.454 -0.502 -0.524 -0.510 -0.478 -0.480 -0.429 -0.352 -0.264 -0.223 -0.078  0.054 -0.007 -0.093 -0.054 -0.039  0.088 -0.084 -0.147 -0.169 -0.146 -0.112 -0.131 -0.010  0.007  0.154  0.145 -0.014 -0.065  0.205  0.172  0.062  0.174  0.156  0.046 -0.015  0.045  0.037 -0.063 -0.143 -0.102 -0.114 -0.222 -0.258 -0.194 -0.239 -0.341 -0.331 -0.269 -0.320 -0.258 -0.252 -0.205 -0.240 -0.158 -0.221 -0.151 -0.060 -0.045 -0.065 -0.149 -0.224 -0.199 -0.238 -0.346 -0.356 -0.430 -0.422 -0.328 -0.307 -0.345 -0.395 -0.466 -0.426 -0.443 -0.473 -0.460 -0.459 -0.432 -0.377 -0.319 -0.230 -0.218 -0.120 -0.094  0.000 -0.006 -0.075 -0.038 -0.063 -0.205 -0.244 -0.181 -0.271 -0.351 -0.314 -0.286 -0.378 -0.392 -0.336 -0.349 -0.395 -0.369 -0.417 -0.473 -0.344 -0.100 -0.038 -0.106 -0.007 -0.049 -0.097 -0.038
  0.260  0.288  0.333  0.400  0.448  0.451  0.496  0.505  0.539  0.554  0.626  0.717  0.795  0.824  1.000  0.774 -0.131 -0.318 -0.377 -0.469 -0.454 -0.462 -0.468 -0.449 -0.394 -0.332 -0.278 -0.173 -0.076 -0.004  0.038  0.009  0.003  0.053  0.061  0.020 -0.010 -0.094 -0.197 -0.195 -0.319 -0.349 -0.385 -0.404 -0.397 -0.402 -0.422 -0.468 -0.449 -0.444 -0.378 -0.233 -0.063 -0.011 -0.121 -0.179 -0.243 -0.325 -0.314 -0.280 -0.194 -0.220 -0.322 -0.329 -0.399 -0.416 -0.446 -0.484 -0.479 -0.483 -0.480 -0.462 -0.408 -0.359 -0.328 -0.390 -0.387 -0.410 -0.452 -0.467 -0.448 -0.499 -0.531 -0.515 -0.500 -0.529 -0.500 -0.472 -0.477 -0.455 -0.539 -0.539 -0.502 -0.522 -0.541 -0.497 -0.491 -0.478 -0.453 -0.439 -0.431 -0.317 -0.368 -0.325 -0.274 -0.143 -0.095 -0.111 -0.237 -0.282 -0.333 -0.271 -0.303 -0.377 -0.374 -0.304 -0.292 -0.200 -0.149 -0.139 -0.074 -0.026  0.005 -0.061 -0.101 -0.040 -0.035 -0.135 -0.234 -0.256 -0.304 -0.294 -0.341 -0.382 -0.421 -0.370 -0.329 -0.389 -0.403 -0.347 -0.353 -0.402 -0.427 -0.413 -0.424 -0.428 -0.406 -0.384 -0.348 -0.345 -0.274 -0.352 -0.412 -0.470 -0.431 -0.388 -0.331 -0.282 -0.217 -0.157 -0.084  0.023  0.076  0.080  0.110  0.027  0.167  0.124  0.181  0.074 -0.024  0.042  0.123  0.114  0.031 -0.099 -0.098 -0.132 -0.042  0.150  0.267  0.203  0.162  0.073  0.021 -0.025 -0.056 -0.112 -0.159 -0.162 -0.206 -0.233 -0.246 -0.171 -0.127 -0.012  0.104  0.119  0.066 -0.091 -0.184 -0.201 -0.264 -0.254 -0.234 -0.215 -0.225 -0.167 -0.176 -0.229 -0.218 -0.133 -0.143 -0.150 -0.060 -0.010 -0.015  0.055  0.112  0.131  0.156  0.161  0.178  0.190  0.171  0.166  0.195  0.185  0.129  0.080  0.109  0.080  0.055  0.089  0.079  0.026 -0.112 -0.170 -0.227 -0.321 -0.387 -0.432 -0.474 -0.468 -0.490 -0.436 -0.267 -0.186 -0.195 -0.209 -0.228 -0.198 -0.161 -0.380 -0.344 -0.410 -0.464 -0.479 -0.472 -0.439 -0.450 -0.396 -0.336 -0.262 -0.228 -0.076  0.049 -0.016 -0.088 -0.075 -0.059  0.102 -0.063 -0.078 -0.033 -0.009 -0.016 -0.069 -0.013  0.059  0.162  0.116  0.038  0.027  0.257  0.232  0.132  0.216  0.230  0.139  0.095  0.103  0.109  0.030 -0.046 -0.012 -0.012 -0.108 -0.149 -0.093 -0.128 -0.229 -0.236 -0.177 -0.219 -0.164 -0.164 -0.108 -0.124 -0.038 -0.094 -0.029  0.058  0.050 -0.006 -0.076 -0.129 -0.119 -0.176 -0.254 -0.259 -0.337 -0.334 -0.252 -0.242 -0.290 -0.364 -0.408 -0.374 -0.383 -0.433 -0.417 -0.436 -0.424 -0.388 -0.349 -0.275 -0.258 -0.169 -0.144 -0.032 -0.034 -0.110 -0.062 -0.087 -0.226 -0.254 -0.182 -0.272 -0.328 -0.282 -0.268 -0.320 -0.328 -0.277 -0.280 -0.294 -0.237 -0.291 -0.345 -0.220 -0.037  0.022 -0.075  0.023 -0.094 -0.166 -0.128
  0.148  0.179  0.200  0.240  0.270  0.259  0.278  0.284  0.338  0.317  0.359  0.430  0.520  0.566  0.774  1.000  0.145 -0.079 -0.140 -0.235 -0.245 -0.243 -0.261 -0.253 -0.228 -0.200 -0.167 -0.097 -0.042 -0.002  0.029  0.015  0.005  0.036  0.042  0.015 -0.006 -0.059 -0.113 -0.086 -0.171 -0.217 -0.243 -0.246 -0.235 -0.241 -0.250 -0.270 -0.263 -0.259 -0.209 -0.069  0.049  0.074 -0.009 -0.088 -0.155 -0.212 -0.208 -0.190 -0.097 -0.100 -0.163 -0.186 -0.230 -0.244 -0.264 -0.271 -0.254 -0.265 -0.275 -0.263 -0.232 -0.211 -0.201 -0.223 -0.225 -0.242 -0.282 -0.290 -0.247 -0.307 -0.350 -0.333 -0.321 -0.343 -0.300 -0.272 -0.293 -0.269 -0.325 -0.330 -0.311 -0.314 -0.317 -0.280 -0.282 -0.300 -0.269 -0.266 -0.250 -0.173 -0.199 -0.169 -0.137 -0.044 -0.021 -0.069 -0.126 -0.161 -0.179 -0.144 -0.160 -0.213 -0.209 -0.173 -0.168 -0.091 -0.062 -0.034  0.014  0.032  0.046  0.021 -0.059 -0.082 -0.118 -0.216 -0.241 -0.211 -0.213 -0.177 -0.212 -0.223 -0.237 -0.208 -0.188 -0.226 -0.241 -0.212 -0.213 -0.220 -0.216 -0.241 -0.238 -0.212 -0.210 -0.201 -0.160 -0.158 -0.140 -0.236 -0.251 -0.308 -0.273 -0.233 -0.206 -0.176 -0.153 -0.118 -0.089  0.013  0.030  0.049  0.082 -0.048  0.056  0.017  0.112 -0.002  0.020  0.095  0.100  0.124  0.056 -0.040 -0.052 -0.082 -0.039  0.102  0.169  0.103  0.067  0.033 -0.003 -0.027 -0.035 -0.096 -0.123 -0.113 -0.144 -0.170 -0.208 -0.151 -0.115 -0.014  0.073  0.122  0.092 -0.046 -0.133 -0.124 -0.152 -0.140 -0.120 -0.102 -0.103 -0.055 -0.078 -0.133 -0.097 -0.051 -0.090 -0.090 -0.019 -0.004 -0.018  0.037  0.077  0.083  0.094  0.100  0.115  0.129  0.104  0.094  0.123  0.114  0.072  0.034  0.050  0.037  0.027  0.058  0.050  0.007 -0.090 -0.113 -0.151 -0.211 -0.247 -0.278 -0.298 -0.306 -0.334 -0.325 -0.250 -0.184 -0.213 -0.234 -0.223 -0.211 -0.197 -0.296 -0.242 -0.273 -0.305 -0.306 -0.292 -0.268 -0.279 -0.247 -0.199 -0.159 -0.145 -0.036  0.052  0.004 -0.067 -0.072 -0.025  0.044 -0.067 -0.119 -0.089 -0.051 -0.100 -0.150 -0.089  0.026  0.101  0.021 -0.007 -0.042  0.112  0.127  0.097  0.125  0.190  0.129  0.131  0.142  0.139  0.094  0.058  0.084  0.084  0.020  0.005  0.044  0.007 -0.064 -0.062 -0.036 -0.075 -0.046 -0.069 -0.020 -0.015  0.041 -0.013  0.011  0.076  0.056 -0.000 -0.037 -0.048 -0.057 -0.106 -0.136 -0.144 -0.195 -0.208 -0.141 -0.159 -0.177 -0.245 -0.236 -0.196 -0.195 -0.233 -0.223 -0.235 -0.232 -0.208 -0.196 -0.143 -0.141 -0.089 -0.071  0.003 -0.017 -0.071 -0.036 -0.054 -0.139 -0.159 -0.120 -0.155 -0.174 -0.155 -0.135 -0.133 -0.143 -0.129 -0.104 -0.096 -0.024 -0.050 -0.081  0.019  0.137 -0.041 -0.079 -0.011 -0.131 -0.174 -0.113
 -0.442 -0.443 -0.465 -0.484 -0.484 -0.504 -0.502 -0.502 -0.487 -0.493 -0.441 -0.394 -0.339 -0.231 -0.131  0.145  1.000  0.851  0.705  0.619  0.561  0.515  0.452  0.376  0.281  0.170  0.093 -0.014 -0.067 -0.099 -0.115 -0.105 -0.101 -0.124 -0.120 -0.100 -0.079 -0.037  0.018  0.047  0.127  0.199  0.262  0.299  0.317  0.323  0.359  0.414  0.387  0.335  0.253  0.141  0.043  0.003 -0.000 -0.050 -0.079 -0.044  0.036  0.101  0.104  0.085  0.147  0.231  0.322  0.393  0.440  0.500  0.532  0.477  0.439  0.367  0.286  0.206  0.199  0.261  0.231  0.256  0.278  0.320  0.344  0.359  0.390  0.424  0.430  0.422  0.408  0.427  0.432  0.379  0.397  0.457  0.452  0.404  0.445  0.475  0.509  0.509  0.526  0.506  0.497  0.431  0.413  0.388  0.278  0.130  0.024  0.002  0.152  0.185  0.265  0.172  0.164  0.274  0.276  0.163  0.127  0.038  0.002  0.039  0.029 -0.009 -0.072 -0.015 -0.048 -0.109 -0.113 -0.072 -0.014  0.017  0.070  0.080  0.146  0.228  0.315  0.274  0.199  0.250  0.288  0.247  0.234  0.303  0.319  0.278  0.288  0.262  0.240  0.255  0.193  0.145  0.093  0.041  0.288  0.360  0.352  0.319  0.295  0.273  0.234  0.183  0.095  0.051  0.040 -0.023 -0.030  0.050  0.010  0.027  0.037  0.010 -0.034 -0.002 -0.109 -0.142 -0.105 -0.012  0.073  0.161  0.147  0.030 -0.104 -0.063 -0.030  0.077  0.109  0.157  0.179  0.153  0.152  0.144  0.149  0.175  0.163  0.183  0.163  0.116  0.059  0.036  0.082  0.159  0.161  0.212  0.244  0.231  0.130  0.068  0.068  0.066  0.056  0.077  0.078  0.028 -0.003 -0.029 -0.058 -0.085 -0.111 -0.175 -0.207 -0.259 -0.278 -0.269 -0.301 -0.305 -0.281 -0.286 -0.309 -0.276 -0.214 -0.171 -0.171 -0.086 -0.043 -0.042 -0.005  0.091  0.143  0.241  0.280  0.346  0.355  0.390  0.413  0.404  0.388  0.353  0.273  0.189  0.166  0.132  0.138  0.152  0.143  0.215  0.291  0.346  0.416  0.451  0.444  0.453  0.458  0.449  0.409  0.366  0.295  0.238  0.096  0.075  0.117  0.006 -0.090 -0.024  0.042  0.040  0.043  0.043 -0.003  0.021  0.006  0.026 -0.007 -0.121  0.109  0.253  0.025 -0.007 -0.022 -0.033  0.061  0.111  0.159  0.175  0.180  0.241  0.330  0.310  0.322  0.412  0.458  0.404  0.415  0.493  0.480  0.409  0.422  0.362  0.323  0.316  0.378  0.315  0.347  0.263  0.191  0.171  0.157  0.233  0.321  0.302  0.311  0.390  0.429  0.461  0.457  0.426  0.308  0.382  0.421  0.505  0.503  0.537  0.533  0.540  0.487  0.450  0.349  0.257  0.124  0.097 -0.000 -0.026 -0.080 -0.012  0.034  0.042  0.101  0.207  0.242  0.238  0.319  0.385  0.359  0.370  0.481  0.471  0.422  0.498  0.610  0.660  0.690  0.743  0.713  0.509  0.270  0.266  0.271  0.157  0.054 -0.052
 -0.524 -0.535 -0.566 -0.600 -0.610 -0.632 -0.647 -0.656 -0.651 -0.633 -0.594 -0.556 -0.515 -0.404 -0.318 -0.079  0.851  1.000  0.894  0.806  0.739  0.675  0.596  0.491  0.375  0.236  0.127 -0.007 -0.080 -0.130 -0.149 -0.133 -0.135 -0.168 -0.159 -0.133 -0.097 -0.035  0.047  0.080  0.212  0.286  0.365  0.409  0.423  0.430  0.480  0.550  0.524  0.472  0.363  0.189  0.018 -0.034  0.001 -0.032 -0.038  0.014  0.090  0.140  0.130  0.128  0.223  0.352  0.462  0.550  0.602  0.662  0.683  0.622  0.567  0.471  0.371  0.271  0.252  0.329  0.288  0.321  0.353  0.401  0.433  0.470  0.504  0.542  0.565  0.556  0.521  0.539  0.557  0.476  0.510  0.600  0.584  0.514  0.568  0.597  0.649  0.661  0.682  0.673  0.655  0.589  0.552  0.535  0.398  0.198  0.063  0.031  0.213  0.252  0.365  0.238  0.209  0.352  0.359  0.220  0.165  0.034 -0.037 -0.014 -0.031 -0.057 -0.106 -0.048 -0.039 -0.062 -0.038  0.045  0.085  0.073  0.109  0.104  0.192  0.297  0.403  0.352  0.252  0.318  0.371  0.307  0.292  0.371  0.382  0.332  0.331  0.302  0.280  0.284  0.195  0.151  0.112  0.089  0.344  0.446  0.434  0.396  0.376  0.350  0.314  0.253  0.168  0.100  0.110  0.020 -0.008  0.107  0.038  0.072  0.045  0.056 -0.049 -0.009 -0.139 -0.200 -0.159 -0.044  0.040  0.139  0.111 -0.007 -0.143 -0.050  0.001  0.129  0.155  0.200  0.218  0.201  0.198  0.192  0.214  0.263  0.252  0.276  0.246  0.179  0.089  0.050  0.109  0.200  0.229  0.259  0.296  0.263  0.137  0.073  0.089  0.066  0.067  0.117  0.092  0.028  0.023 -0.003 -0.063 -0.088 -0.097 -0.175 -0.217 -0.272 -0.288 -0.279 -0.313 -0.318 -0.297 -0.313 -0.329 -0.280 -0.209 -0.161 -0.170 -0.096 -0.044 -0.022  0.041  0.182  0.229  0.337  0.373  0.460  0.462  0.506  0.517  0.505  0.486  0.450  0.317  0.214  0.215  0.209  0.235  0.249  0.252  0.336  0.346  0.428  0.508  0.556  0.571  0.576  0.589  0.586  0.533  0.495  0.411  0.350  0.155  0.136  0.219  0.073 -0.046 -0.038  0.092  0.099  0.073  0.044  0.001  0.032 -0.014 -0.070 -0.119 -0.191  0.048  0.217 -0.028 -0.036 -0.009 -0.034  0.076  0.153  0.225  0.220  0.238  0.338  0.439  0.410  0.428  0.539  0.586  0.521  0.545  0.634  0.613  0.535  0.550  0.483  0.428  0.429  0.506  0.426  0.466  0.362  0.282  0.259  0.239  0.353  0.450  0.411  0.404  0.496  0.564  0.607  0.606  0.555  0.456  0.510  0.562  0.649  0.657  0.704  0.705  0.713  0.639  0.601  0.469  0.355  0.188  0.153  0.032 -0.002 -0.082  0.019  0.086  0.113  0.189  0.318  0.376  0.379  0.467  0.532  0.515  0.521  0.621  0.614  0.583  0.651  0.750  0.780  0.820  0.835  0.724  0.409  0.310  0.269  0.238  0.175  0.063 -0.036
 -0.577 -0.587 -0.620 -0.661 -0.678 -0.694 -0.718 -0.729 -0.720 -0.701 -0.660 -0.612 -0.562 -0.439 -0.377 -0.140  0.705  0.894  1.000  0.912  0.839  0.745  0.671  0.556  0.435  0.290  0.167  0.027 -0.049 -0.116 -0.139 -0.121 -0.132 -0.170 -0.161 -0.137 -0.095 -0.023  0.072  0.120  0.267  0.325  0.409  0.455  0.467  0.474  0.530  0.604  0.578  0.535  0.418  0.232  0.015 -0.048 -0.012 -0.020  0.008  0.064  0.129  0.183  0.148  0.136  0.259  0.403  0.515  0.612  0.664  0.722  0.742  0.678  0.620  0.533  0.428  0.324  0.301  0.382  0.333  0.371  0.400  0.445  0.501  0.548  0.555  0.586  0.616  0.609  0.567  0.584  0.602  0.508  0.553  0.658  0.629  0.552  0.616  0.644  0.701  0.723  0.745  0.743  0.727  0.658  0.623  0.609  0.466  0.256  0.115  0.062  0.260  0.296  0.420  0.283  0.250  0.398  0.403  0.258  0.199  0.049 -0.040 -0.026 -0.061 -0.096 -0.133 -0.067 -0.041 -0.065 -0.039  0.065  0.116  0.100  0.161  0.148  0.226  0.343  0.453  0.388  0.276  0.354  0.413  0.330  0.314  0.400  0.415  0.342  0.347  0.347  0.306  0.292  0.215  0.184  0.127  0.134  0.368  0.460  0.447  0.418  0.393  0.362  0.321  0.261  0.177  0.105  0.106  0.007 -0.030  0.096  0.008  0.043  0.031  0.040 -0.048 -0.017 -0.157 -0.209 -0.185 -0.080 -0.015  0.090  0.081 -0.063 -0.182 -0.080 -0.000  0.153  0.178  0.215  0.231  0.225  0.223  0.225  0.289  0.355  0.299  0.320  0.279  0.194  0.080  0.047  0.108  0.191  0.237  0.252  0.296  0.261  0.145  0.091  0.111  0.073  0.070  0.128  0.099  0.018  0.017  0.002 -0.076 -0.112 -0.111 -0.180 -0.234 -0.288 -0.286 -0.285 -0.329 -0.328 -0.310 -0.332 -0.344 -0.291 -0.218 -0.169 -0.187 -0.113 -0.058 -0.030  0.038  0.196  0.249  0.359  0.398  0.492  0.493  0.540  0.545  0.527  0.507  0.463  0.301  0.204  0.202  0.208  0.246  0.269  0.268  0.368  0.346  0.433  0.530  0.583  0.615  0.618  0.636  0.638  0.579  0.541  0.451  0.390  0.187  0.169  0.251  0.103  0.030  0.025  0.176  0.173  0.139  0.078  0.020  0.056  0.031 -0.064 -0.098 -0.160  0.027  0.157 -0.054 -0.051 -0.008 -0.076  0.060  0.156  0.234  0.245  0.270  0.389  0.487  0.445  0.473  0.593  0.630  0.563  0.599  0.689  0.661  0.584  0.601  0.532  0.472  0.492  0.567  0.480  0.525  0.413  0.328  0.318  0.301  0.411  0.521  0.477  0.469  0.552  0.632  0.682  0.673  0.620  0.508  0.573  0.623  0.725  0.726  0.778  0.799  0.804  0.716  0.678  0.541  0.422  0.244  0.192  0.066  0.028 -0.057  0.049  0.110  0.150  0.235  0.367  0.430  0.434  0.528  0.600  0.577  0.579  0.675  0.674  0.626  0.688  0.751  0.749  0.820  0.816  0.724  0.376  0.301  0.260  0.212  0.195  0.086  0.010
 -0.657 -0.672 -0.710 -0.749 -0.764 -0.771 -0.787 -0.786 -0.784 -0.772 -0.734 -0.697 -0.643 -0.526 -0.469 -0.235  0.619  0.806  0.912  1.000  0.929  0.841  0.779  0.669  0.539  0.383  0.257  0.099 -0.003 -0.088 -0.121 -0.093 -0.102 -0.152 -0.147 -0.115 -0.069  0.015  0.132  0.179  0.340  0.399  0.490  0.545  0.563  0.569  0.620  0.703  0.663  0.622  0.496  0.304  0.053 -0.020  0.011 -0.005  0.026  0.085  0.141  0.185  0.153  0.162  0.301  0.446  0.575  0.671  0.735  0.820  0.849  0.789  0.737  0.660  0.543  0.432  0.403  0.506  0.467  0.505  0.535  0.578  0.624  0.658  0.666  0.695  0.716  0.721  0.674  0.683  0.703  0.623  0.659  0.734  0.716  0.653  0.691  0.700  0.744  0.771  0.806  0.811  0.808  0.717  0.692  0.649  0.504  0.284  0.136  0.116  0.336  0.386  0.509  0.377  0.358  0.514  0.512  0.364  0.311  0.155  0.053  0.046 -0.021 -0.064 -0.089 -0.011  0.050  0.022  0.044  0.163  0.233  0.226  0.282  0.270  0.358  0.466  0.577  0.507  0.398  0.481  0.534  0.447  0.432  0.517  0.537  0.465  0.465  0.458  0.423  0.405  0.325  0.296  0.245  0.281  0.472  0.571  0.554  0.532  0.501  0.469  0.413  0.332  0.232  0.129  0.097 -0.020 -0.094  0.039 -0.039  0.021  0.030  0.051  0.012 -0.009 -0.159 -0.212 -0.171 -0.043  0.001  0.100  0.067 -0.120 -0.234 -0.109 -0.031  0.132  0.165  0.213  0.252  0.235  0.252  0.252  0.289  0.335  0.300  0.319  0.286  0.200  0.080  0.056  0.134  0.243  0.325  0.351  0.404  0.370  0.259  0.200  0.208  0.166  0.175  0.233  0.204  0.114  0.112  0.099  0.006 -0.043 -0.042 -0.133 -0.200 -0.258 -0.277 -0.285 -0.330 -0.339 -0.322 -0.341 -0.363 -0.315 -0.240 -0.184 -0.199 -0.124 -0.065 -0.046  0.024  0.200  0.302  0.419  0.489  0.584  0.599  0.637  0.644  0.622  0.603  0.529  0.330  0.208  0.199  0.188  0.225  0.256  0.260  0.392  0.401  0.498  0.607  0.667  0.695  0.702  0.730  0.724  0.673  0.611  0.519  0.398  0.172  0.169  0.257  0.121  0.048 -0.030  0.127  0.129  0.101  0.058  0.006  0.041  0.013 -0.053 -0.152 -0.188 -0.015  0.094 -0.155 -0.158 -0.095 -0.158 -0.043  0.046  0.147  0.173  0.180  0.298  0.422  0.381  0.387  0.520  0.576  0.497  0.524  0.634  0.617  0.528  0.552  0.473  0.419  0.422  0.493  0.394  0.454  0.333  0.231  0.237  0.259  0.378  0.475  0.446  0.462  0.546  0.620  0.700  0.709  0.622  0.530  0.608  0.672  0.773  0.781  0.822  0.873  0.861  0.799  0.752  0.622  0.503  0.318  0.268  0.123  0.070 -0.033  0.066  0.131  0.156  0.248  0.405  0.456  0.440  0.565  0.645  0.603  0.607  0.727  0.712  0.654  0.721  0.779  0.734  0.772  0.775  0.651  0.375  0.303  0.295  0.241  0.213  0.098  0.018
 -0.679 -0.697 -0.732 -0.767 -0.779 -0.776 -0.792 -0.779 -0.774 -0.761 -0.716 -0.670 -0.619 -0.495 -0.454 -0.245  0.561  0.739  0.839  0.929  1.000  0.903  0.845  0.742  0.620  0.459  0.332  0.168  0.043 -0.058 -0.097 -0.057 -0.068 -0.131 -0.126 -0.088 -0.033  0.062  0.192  0.235  0.389  0.443  0.528  0.572  0.583  0.583  0.638  0.727  0.695  0.666  0.544  0.346  0.081 -0.012  0.013 -0.014  0.010  0.076  0.120  0.174  0.149  0.167  0.322  0.490  0.618  0.714  0.769  0.856  0.877  0.822  0.786  0.719  0.610  0.498  0.459  0.563  0.520  0.549  0.566  0.614  0.656  0.669  0.678  0.706  0.718  0.715  0.667  0.674  0.688  0.602  0.626  0.698  0.677  0.605  0.641  0.646  0.704  0.742  0.781  0.789  0.805  0.731  0.734  0.702  0.575  0.367  0.216  0.206  0.428  0.462  0.574  0.435  0.419  0.567  0.545  0.396  0.355  0.197  0.083  0.069 -0.008 -0.055 -0.068  0.009  0.085  0.059  0.080  0.197  0.268  0.265  0.320  0.316  0.393  0.497  0.596  0.516  0.407  0.488  0.530  0.441  0.426  0.513  0.532  0.462  0.462  0.458  0.429  0.406  0.331  0.306  0.269  0.314  0.448  0.541  0.524  0.510  0.482  0.459  0.407  0.331  0.232  0.142  0.112 -0.005 -0.096  0.034 -0.040  0.025  0.036  0.058  0.023 -0.026 -0.170 -0.220 -0.173 -0.038 -0.004  0.090  0.045 -0.144 -0.244 -0.123 -0.047  0.109  0.131  0.178  0.223  0.209  0.222  0.219  0.258  0.314  0.275  0.295  0.265  0.180  0.061  0.047  0.125  0.251  0.329  0.346  0.389  0.359  0.257  0.209  0.213  0.174  0.187  0.237  0.215  0.129  0.124  0.115  0.028 -0.026 -0.027 -0.110 -0.182 -0.247 -0.266 -0.271 -0.320 -0.333 -0.309 -0.326 -0.352 -0.301 -0.218 -0.153 -0.171 -0.098 -0.026  0.001  0.060  0.229  0.323  0.423  0.492  0.574  0.583  0.609  0.614  0.588  0.570  0.502  0.316  0.212  0.203  0.193  0.226  0.262  0.273  0.365  0.373  0.461  0.570  0.625  0.652  0.669  0.710  0.713  0.678  0.625  0.553  0.438  0.231  0.241  0.321  0.182  0.070 -0.028  0.117  0.112  0.085  0.048 -0.008  0.025 -0.018 -0.088 -0.170 -0.183 -0.023  0.067 -0.172 -0.163 -0.098 -0.150 -0.041  0.032  0.126  0.161  0.170  0.272  0.395  0.365  0.358  0.480  0.543  0.472  0.486  0.590  0.583  0.499  0.515  0.438  0.383  0.379  0.444  0.348  0.404  0.278  0.185  0.202  0.225  0.356  0.441  0.401  0.432  0.518  0.572  0.651  0.674  0.580  0.497  0.566  0.634  0.730  0.746  0.786  0.849  0.885  0.848  0.820  0.696  0.591  0.401  0.348  0.204  0.145  0.038  0.139  0.211  0.235  0.334  0.495  0.535  0.516  0.644  0.713  0.664  0.658  0.777  0.751  0.690  0.745  0.790  0.718  0.707  0.688  0.572  0.348  0.330  0.293  0.263  0.236  0.112  0.038
 -0.666 -0.683 -0.707 -0.741 -0.753 -0.745 -0.761 -0.738 -0.733 -0.726 -0.690 -0.653 -0.606 -0.495 -0.462 -0.243  0.515  0.675  0.745  0.841  0.903  1.000  0.920  0.826  0.714  0.562  0.450  0.286  0.133  0.014 -0.041  0.013  0.005 -0.072 -0.075 -0.030  0.029  0.133  0.279  0.305  0.455  0.504  0.577  0.620  0.632  0.630  0.671  0.755  0.717  0.696  0.579  0.403  0.140  0.038  0.035 -0.016  0.003  0.066  0.116  0.147  0.165  0.163  0.333  0.487  0.620  0.701  0.757  0.847  0.877  0.888  0.857  0.796  0.705  0.594  0.538  0.651  0.608  0.628  0.639  0.686  0.712  0.706  0.724  0.744  0.736  0.734  0.697  0.683  0.680  0.609  0.626  0.670  0.651  0.588  0.604  0.590  0.631  0.666  0.713  0.721  0.760  0.716  0.737  0.707  0.602  0.411  0.274  0.310  0.526  0.550  0.635  0.506  0.506  0.636  0.591  0.456  0.437  0.291  0.163  0.143  0.049 -0.009 -0.019  0.066  0.151  0.104  0.113  0.226  0.323  0.342  0.405  0.412  0.473  0.560  0.632  0.545  0.455  0.534  0.554  0.468  0.465  0.531  0.527  0.478  0.472  0.446  0.427  0.407  0.336  0.314  0.287  0.321  0.441  0.529  0.506  0.492  0.460  0.442  0.391  0.331  0.213  0.146  0.094  0.003 -0.107 -0.035 -0.105 -0.038  0.014  0.031  0.031 -0.039 -0.205 -0.254 -0.200 -0.053 -0.028  0.055 -0.000 -0.171 -0.276 -0.191 -0.139  0.008  0.030  0.082  0.135  0.127  0.142  0.143  0.177  0.229  0.189  0.194  0.170  0.097 -0.018  0.011  0.103  0.257  0.325  0.337  0.377  0.357  0.276  0.239  0.239  0.211  0.230  0.270  0.269  0.186  0.159  0.162  0.095  0.022  0.004 -0.058 -0.130 -0.217 -0.244 -0.241 -0.293 -0.311 -0.280 -0.293 -0.325 -0.270 -0.180 -0.105 -0.125 -0.059  0.022  0.034  0.076  0.233  0.332  0.405  0.478  0.535  0.553  0.564  0.577  0.548  0.546  0.485  0.312  0.202  0.194  0.179  0.216  0.239  0.247  0.332  0.334  0.413  0.521  0.571  0.600  0.616  0.665  0.661  0.653  0.609  0.569  0.443  0.242  0.268  0.344  0.209  0.068 -0.073  0.054  0.059  0.040  0.027 -0.003  0.023 -0.017 -0.121 -0.204 -0.186 -0.012  0.044 -0.221 -0.205 -0.139 -0.149 -0.071 -0.036  0.077  0.130  0.107  0.192  0.322  0.302  0.274  0.380  0.457  0.388  0.385  0.484  0.493  0.409  0.419  0.346  0.288  0.274  0.330  0.240  0.283  0.161  0.085  0.106  0.139  0.271  0.335  0.280  0.314  0.401  0.445  0.537  0.561  0.457  0.409  0.469  0.548  0.640  0.666  0.706  0.783  0.829  0.863  0.840  0.758  0.658  0.491  0.441  0.296  0.223  0.105  0.176  0.252  0.241  0.331  0.514  0.529  0.481  0.621  0.689  0.613  0.598  0.720  0.690  0.614  0.660  0.713  0.648  0.620  0.610  0.489  0.289  0.295  0.258  0.260  0.252  0.150  0.088
 -0.655 -0.676 -0.700 -0.731 -0.746 -0.734 -0.747 -0.716 -0.706 -0.703 -0.667 -0.627 -0.590 -0.483 -0.468 -0.261  0.452  0.596  0.671  0.779  0.845  0.920  1.000  0.909  0.809  0.660  0.553  0.394  0.219  0.078  0.018  0.086  0.070 -0.021 -0.026  0.022  0.093  0.209  0.368  0.381  0.515  0.553  0.615  0.643  0.638  0.625  0.669  0.753  0.737  0.735  0.622  0.447  0.180  0.057  0.044 -0.021 -0.003  0.068  0.100  0.146  0.161  0.167  0.353  0.515  0.645  0.717  0.749  0.833  0.839  0.862  0.885  0.863  0.778  0.661  0.599  0.713  0.668  0.683  0.676  0.724  0.740  0.711  0.721  0.738  0.714  0.714  0.674  0.654  0.647  0.580  0.597  0.631  0.606  0.552  0.565  0.544  0.586  0.618  0.665  0.679  0.728  0.677  0.746  0.720  0.651  0.490  0.365  0.410  0.621  0.627  0.693  0.570  0.582  0.690  0.626  0.501  0.498  0.355  0.220  0.195  0.088  0.021  0.022  0.104  0.198  0.143  0.146  0.251  0.361  0.393  0.459  0.481  0.528  0.603  0.655  0.562  0.478  0.554  0.557  0.470  0.472  0.532  0.525  0.484  0.479  0.454  0.438  0.418  0.354  0.333  0.323  0.356  0.431  0.508  0.484  0.477  0.440  0.428  0.371  0.317  0.198  0.135  0.076 -0.009 -0.125 -0.054 -0.115 -0.046  0.011  0.020  0.037 -0.063 -0.223 -0.265 -0.209 -0.064 -0.052  0.021 -0.041 -0.197 -0.281 -0.210 -0.164 -0.025 -0.013  0.038  0.100  0.089  0.112  0.115  0.152  0.208  0.159  0.159  0.139  0.069 -0.043  0.001  0.091  0.254  0.318  0.326  0.363  0.353  0.295  0.263  0.254  0.229  0.257  0.287  0.296  0.219  0.186  0.195  0.133  0.053  0.029 -0.023 -0.101 -0.200 -0.227 -0.224 -0.281 -0.302 -0.269 -0.283 -0.317 -0.263 -0.167 -0.083 -0.107 -0.045  0.040  0.049  0.077  0.216  0.320  0.378  0.461  0.507  0.531  0.532  0.549  0.516  0.517  0.455  0.293  0.193  0.186  0.166  0.198  0.224  0.220  0.309  0.312  0.385  0.485  0.528  0.559  0.576  0.632  0.627  0.629  0.579  0.568  0.434  0.258  0.317  0.383  0.266  0.101 -0.075  0.032  0.038  0.021  0.018 -0.015  0.005 -0.048 -0.153 -0.226 -0.173 -0.013  0.002 -0.254 -0.232 -0.155 -0.167 -0.103 -0.064  0.043  0.098  0.075  0.146  0.273  0.256  0.219  0.316  0.397  0.330  0.320  0.419  0.434  0.352  0.362  0.291  0.243  0.216  0.265  0.177  0.221  0.101  0.029  0.060  0.103  0.238  0.290  0.223  0.275  0.376  0.396  0.480  0.514  0.406  0.361  0.411  0.486  0.584  0.616  0.654  0.738  0.782  0.844  0.865  0.817  0.752  0.603  0.546  0.415  0.336  0.217  0.262  0.341  0.307  0.388  0.582  0.575  0.505  0.650  0.715  0.616  0.582  0.711  0.675  0.571  0.600  0.654  0.585  0.544  0.530  0.416  0.246  0.256  0.214  0.222  0.225  0.125  0.075
 -0.617 -0.638 -0.656 -0.683 -0.697 -0.680 -0.691 -0.649 -0.638 -0.642 -0.606 -0.570 -0.538 -0.442 -0.449 -0.253  0.376  0.491  0.556  0.669  0.742  0.826  0.909  1.000  0.906  0.772  0.678  0.517  0.323  0.163  0.093  0.168  0.146  0.046  0.033  0.077  0.152  0.265  0.424  0.414  0.523  0.553  0.601  0.620  0.616  0.598  0.621  0.698  0.675  0.678  0.580  0.430  0.198  0.067  0.064 -0.004  0.008  0.077  0.091  0.135  0.149  0.146  0.315  0.450  0.567  0.622  0.653  0.743  0.757  0.805  0.856  0.894  0.838  0.738  0.668  0.777  0.744  0.757  0.732  0.763  0.762  0.718  0.722  0.719  0.672  0.687  0.653  0.614  0.602  0.553  0.559  0.570  0.548  0.508  0.506  0.475  0.505  0.527  0.578  0.592  0.661  0.613  0.708  0.679  0.640  0.518  0.433  0.510  0.708  0.716  0.754  0.664  0.697  0.774  0.694  0.590  0.603  0.471  0.331  0.298  0.168  0.089  0.096  0.184  0.285  0.205  0.191  0.278  0.418  0.483  0.553  0.596  0.627  0.681  0.700  0.609  0.544  0.606  0.588  0.506  0.514  0.552  0.532  0.506  0.497  0.458  0.448  0.431  0.371  0.349  0.356  0.372  0.417  0.483  0.460  0.466  0.426  0.422  0.362  0.317  0.186  0.134  0.047 -0.024 -0.147 -0.100 -0.153 -0.081 -0.006  0.000  0.057 -0.084 -0.253 -0.286 -0.228 -0.087 -0.091 -0.033 -0.099 -0.216 -0.279 -0.245 -0.223 -0.106 -0.101 -0.047  0.026  0.017  0.046  0.052  0.084  0.137  0.088  0.075  0.062  0.003 -0.101 -0.031  0.063  0.248  0.318  0.322  0.361  0.365  0.335  0.317  0.299  0.280  0.314  0.335  0.365  0.289  0.244  0.274  0.222  0.122  0.091  0.061 -0.023 -0.142 -0.173 -0.168 -0.229 -0.254 -0.220 -0.234 -0.274 -0.224 -0.132 -0.045 -0.067 -0.014  0.066  0.054  0.072  0.194  0.323  0.352  0.452  0.472  0.503  0.485  0.507  0.466  0.470  0.405  0.263  0.176  0.163  0.134  0.154  0.177  0.158  0.241  0.250  0.319  0.416  0.455  0.493  0.511  0.576  0.566  0.595  0.539  0.565  0.409  0.256  0.328  0.369  0.281  0.101 -0.109 -0.029 -0.024 -0.026  0.004 -0.015  0.001 -0.066 -0.177 -0.232 -0.136  0.007 -0.039 -0.294 -0.271 -0.194 -0.184 -0.148 -0.132 -0.034  0.029 -0.004  0.040  0.165  0.155  0.101  0.184  0.270  0.206  0.186  0.281  0.304  0.226  0.238  0.173  0.138  0.097  0.133  0.052  0.093 -0.018 -0.081 -0.039  0.021  0.152  0.182  0.111  0.190  0.290  0.275  0.354  0.397  0.287  0.246  0.290  0.371  0.474  0.516  0.553  0.646  0.693  0.792  0.806  0.848  0.799  0.682  0.623  0.502  0.405  0.291  0.300  0.357  0.282  0.361  0.561  0.515  0.425  0.583  0.638  0.514  0.475  0.614  0.566  0.452  0.478  0.541  0.468  0.416  0.410  0.311  0.178  0.190  0.155  0.185  0.208  0.123  0.092
 -0.526 -0.547 -0.559 -0.579 -0.596 -0.576 -0.585 -0.543 -0.530 -0.535 -0.506 -0.470 -0.453 -0.368 -0.394 -0.228  0.281  0.375  0.435  0.539  0.620  0.714  0.809  0.906  1.000  0.881  0.772  0.613  0.399  0.210  0.134  0.223  0.187  0.071  0.058  0.103  0.194  0.318  0.489  0.463  0.546  0.566  0.583  0.580  0.552  0.529  0.552  0.615  0.614  0.638  0.562  0.436  0.222  0.083  0.067 -0.010  0.001  0.067  0.068  0.113  0.136  0.131  0.302  0.430  0.528  0.559  0.570  0.639  0.639  0.700  0.775  0.836  0.831  0.753  0.673  0.749  0.706  0.698  0.662  0.691  0.679  0.627  0.626  0.614  0.565  0.577  0.547  0.504  0.487  0.447  0.452  0.455  0.429  0.398  0.394  0.360  0.385  0.403  0.449  0.465  0.541  0.513  0.629  0.619  0.627  0.552  0.494  0.578  0.741  0.710  0.719  0.644  0.681  0.712  0.628  0.546  0.576  0.464  0.330  0.299  0.179  0.102  0.115  0.187  0.277  0.196  0.178  0.247  0.383  0.452  0.520  0.571  0.579  0.617  0.613  0.528  0.476  0.526  0.494  0.423  0.438  0.463  0.441  0.433  0.423  0.385  0.381  0.366  0.318  0.301  0.319  0.326  0.332  0.384  0.361  0.369  0.332  0.336  0.285  0.260  0.137  0.109  0.025 -0.024 -0.141 -0.113 -0.158 -0.096 -0.013 -0.015  0.045 -0.095 -0.250 -0.276 -0.221 -0.095 -0.105 -0.063 -0.121 -0.207 -0.262 -0.253 -0.242 -0.147 -0.148 -0.098 -0.027 -0.032 -0.007 -0.001  0.030  0.081  0.030  0.012  0.004 -0.046 -0.135 -0.052  0.032  0.212  0.259  0.256  0.283  0.294  0.280  0.272  0.252  0.246  0.282  0.286  0.330  0.273  0.218  0.248  0.220  0.123  0.086  0.078  0.001 -0.118 -0.144 -0.136 -0.194 -0.218 -0.185 -0.197 -0.232 -0.182 -0.089 -0.002 -0.031  0.007  0.087  0.071  0.070  0.167  0.272  0.278  0.368  0.368  0.397  0.373  0.397  0.359  0.369  0.325  0.211  0.149  0.139  0.118  0.134  0.150  0.132  0.194  0.186  0.238  0.314  0.339  0.376  0.391  0.456  0.448  0.488  0.447  0.498  0.363  0.249  0.351  0.384  0.307  0.115 -0.099 -0.038 -0.036 -0.038  0.003 -0.008  0.000 -0.067 -0.194 -0.223 -0.113  0.015 -0.064 -0.290 -0.261 -0.187 -0.166 -0.150 -0.140 -0.057  0.004 -0.029 -0.006  0.101  0.099  0.039  0.099  0.181  0.129  0.100  0.178  0.210  0.142  0.148  0.096  0.066  0.022  0.046 -0.020  0.008 -0.086 -0.130 -0.088 -0.029  0.090  0.102  0.024  0.106  0.201  0.167  0.228  0.277  0.180  0.150  0.176  0.247  0.340  0.387  0.424  0.521  0.574  0.691  0.728  0.821  0.822  0.761  0.711  0.604  0.494  0.386  0.364  0.415  0.324  0.383  0.574  0.511  0.411  0.552  0.590  0.461  0.413  0.531  0.477  0.360  0.370  0.426  0.357  0.296  0.286  0.202  0.099  0.134  0.086  0.132  0.168  0.096  0.083
 -0.421 -0.441 -0.447 -0.460 -0.475 -0.455 -0.460 -0.417 -0.409 -0.415 -0.391 -0.359 -0.354 -0.287 -0.332 -0.200  0.170  0.236  0.290  0.383  0.459  0.562  0.660  0.772  0.881  1.000  0.883  0.685  0.467  0.253  0.152  0.230  0.200  0.074  0.043  0.086  0.172  0.289  0.460  0.408  0.482  0.491  0.495  0.482  0.457  0.431  0.439  0.489  0.490  0.519  0.457  0.349  0.174  0.053  0.044 -0.010  0.008  0.068  0.056  0.093  0.110  0.092  0.230  0.323  0.401  0.419  0.425  0.484  0.484  0.557  0.637  0.706  0.731  0.727  0.659  0.691  0.655  0.643  0.595  0.603  0.584  0.537  0.528  0.499  0.445  0.467  0.442  0.393  0.376  0.351  0.353  0.342  0.317  0.298  0.288  0.250  0.265  0.279  0.319  0.335  0.414  0.400  0.522  0.507  0.542  0.515  0.521  0.615  0.727  0.695  0.674  0.645  0.692  0.666  0.584  0.540  0.581  0.493  0.372  0.336  0.222  0.143  0.159  0.217  0.295  0.208  0.183  0.224  0.361  0.447  0.506  0.572  0.566  0.584  0.551  0.483  0.452  0.478  0.431  0.376  0.392  0.399  0.371  0.376  0.365  0.323  0.321  0.310  0.271  0.256  0.281  0.276  0.256  0.298  0.277  0.292  0.260  0.273  0.234  0.232  0.123  0.115  0.024 -0.001 -0.112 -0.112 -0.143 -0.090 -0.006 -0.012  0.051 -0.102 -0.248 -0.265 -0.215 -0.111 -0.129 -0.105 -0.150 -0.185 -0.238 -0.248 -0.251 -0.182 -0.188 -0.145 -0.078 -0.078 -0.055 -0.049 -0.024  0.018 -0.023 -0.047 -0.049 -0.087 -0.161 -0.069  0.006  0.176  0.214  0.206  0.226  0.248  0.250  0.256  0.234  0.240  0.275  0.267  0.329  0.289  0.227  0.272  0.267  0.170  0.131  0.148  0.078 -0.047 -0.071 -0.060 -0.115 -0.136 -0.107 -0.121 -0.150 -0.102 -0.025  0.054  0.034  0.046  0.111  0.092  0.086  0.150  0.249  0.226  0.309  0.284  0.309  0.274  0.298  0.259  0.274  0.241  0.155  0.120  0.108  0.090  0.095  0.101  0.075  0.121  0.105  0.146  0.210  0.226  0.263  0.278  0.343  0.339  0.393  0.365  0.439  0.311  0.232  0.335  0.341  0.286  0.105 -0.108 -0.056 -0.058 -0.055  0.010  0.018  0.019 -0.050 -0.190 -0.193 -0.071  0.033 -0.088 -0.285 -0.253 -0.178 -0.138 -0.149 -0.159 -0.092 -0.032 -0.072 -0.070  0.017  0.017 -0.047 -0.008  0.063  0.020 -0.013  0.049  0.079  0.025  0.030 -0.008 -0.024 -0.064 -0.054 -0.101 -0.078 -0.147 -0.176 -0.127 -0.065  0.030  0.020 -0.050  0.034  0.108  0.059  0.105  0.153  0.069  0.043  0.061  0.124  0.208  0.251  0.284  0.375  0.426  0.555  0.587  0.726  0.741  0.732  0.682  0.585  0.482  0.386  0.351  0.369  0.263  0.318  0.487  0.405  0.308  0.438  0.461  0.329  0.283  0.390  0.330  0.217  0.221  0.273  0.207  0.151  0.148  0.091  0.024  0.059  0.016  0.071  0.126  0.072  0.080
 -0.353 -0.370 -0.368 -0.377 -0.389 -0.366 -0.366 -0.318 -0.312 -0.325 -0.300 -0.276 -0.272 -0.219 -0.278 -0.167  0.093  0.127  0.167  0.257  0.332  0.450  0.553  0.678  0.772  0.883  1.000  0.852  0.620  0.456  0.308  0.395  0.432  0.293  0.224  0.296  0.343  0.428  0.535  0.443  0.477  0.472  0.459  0.435  0.408  0.374  0.366  0.408  0.409  0.453  0.415  0.342  0.205  0.081  0.064  0.012  0.023  0.063  0.041  0.074  0.101  0.086  0.207  0.264  0.324  0.318  0.317  0.370  0.375  0.459  0.546  0.626  0.671  0.708  0.649  0.654  0.622  0.602  0.552  0.548  0.516  0.462  0.453  0.415  0.353  0.380  0.364  0.310  0.290  0.283  0.277  0.248  0.228  0.223  0.203  0.158  0.164  0.168  0.208  0.221  0.305  0.296  0.417  0.396  0.455  0.462  0.492  0.602  0.692  0.663  0.609  0.600  0.667  0.616  0.531  0.512  0.563  0.497  0.389  0.356  0.243  0.167  0.185  0.237  0.308  0.215  0.180  0.209  0.346  0.440  0.498  0.564  0.545  0.543  0.492  0.435  0.424  0.439  0.383  0.340  0.359  0.353  0.319  0.343  0.329  0.280  0.291  0.284  0.254  0.242  0.283  0.260  0.213  0.239  0.219  0.240  0.209  0.223  0.185  0.187  0.082  0.077 -0.016 -0.029 -0.133 -0.149 -0.168 -0.117 -0.030 -0.035  0.039 -0.115 -0.249 -0.260 -0.213 -0.121 -0.149 -0.134 -0.191 -0.194 -0.218 -0.252 -0.269 -0.221 -0.228 -0.188 -0.119 -0.117 -0.093 -0.087 -0.072 -0.036 -0.071 -0.101 -0.099 -0.125 -0.183 -0.083 -0.014  0.156  0.188  0.176  0.191  0.220  0.248  0.263  0.240  0.252  0.289  0.277  0.337  0.307  0.249  0.290  0.291  0.201  0.151  0.175  0.115 -0.012 -0.041 -0.028 -0.079 -0.103 -0.078 -0.090 -0.116 -0.075 -0.010  0.057  0.032  0.045  0.098  0.064  0.047  0.095  0.194  0.157  0.242  0.207  0.238  0.195  0.222  0.184  0.205  0.181  0.125  0.101  0.086  0.061  0.060  0.060  0.027  0.062  0.053  0.080  0.133  0.140  0.175  0.187  0.247  0.237  0.305  0.275  0.358  0.230  0.176  0.289  0.282  0.252  0.077 -0.144 -0.124 -0.120 -0.104 -0.016  0.001 -0.005 -0.073 -0.199 -0.193 -0.043  0.045 -0.111 -0.287 -0.265 -0.211 -0.146 -0.174 -0.203 -0.147 -0.091 -0.134 -0.152 -0.076 -0.068 -0.135 -0.114 -0.044 -0.077 -0.115 -0.064 -0.026 -0.071 -0.070 -0.099 -0.106 -0.148 -0.152 -0.189 -0.173 -0.228 -0.248 -0.199 -0.130 -0.052 -0.077 -0.133 -0.042  0.016 -0.048 -0.007  0.040 -0.036 -0.050 -0.039  0.021  0.096  0.146  0.173  0.261  0.305  0.443  0.476  0.630  0.665  0.698  0.674  0.596  0.507  0.399  0.361  0.374  0.235  0.273  0.432  0.331  0.217  0.337  0.353  0.221  0.173  0.272  0.214  0.107  0.103  0.155  0.097  0.034  0.038 -0.007 -0.026  0.006 -0.027  0.043  0.106  0.068  0.092
 -0.250 -0.261 -0.250 -0.248 -0.257 -0.233 -0.231 -0.188 -0.179 -0.194 -0.175 -0.149 -0.147 -0.105 -0.173 -0.097 -0.014 -0.007  0.027  0.099  0.168  0.286  0.394  0.517  0.613  0.685  0.852  1.000  0.854  0.712  0.601  0.687  0.674  0.559  0.492  0.517  0.567  0.564  0.579  0.473  0.450  0.412  0.365  0.323  0.283  0.245  0.231  0.258  0.280  0.350  0.353  0.337  0.239  0.110  0.065  0.014  0.023  0.044  0.013  0.040  0.078  0.058  0.174  0.218  0.242  0.204  0.177  0.206  0.200  0.288  0.381  0.474  0.528  0.581  0.506  0.507  0.484  0.464  0.411  0.401  0.369  0.315  0.299  0.263  0.205  0.229  0.222  0.174  0.152  0.154  0.145  0.113  0.098  0.100  0.078  0.037  0.038  0.034  0.070  0.081  0.159  0.170  0.282  0.277  0.366  0.420  0.464  0.550  0.607  0.558  0.491  0.495  0.552  0.478  0.397  0.401  0.456  0.416  0.327  0.295  0.198  0.138  0.163  0.199  0.260  0.187  0.156  0.174  0.283  0.357  0.405  0.462  0.427  0.411  0.351  0.308  0.312  0.315  0.257  0.229  0.251  0.238  0.201  0.234  0.222  0.184  0.202  0.196  0.183  0.177  0.230  0.201  0.122  0.128  0.111  0.134  0.109  0.124  0.096  0.112  0.019  0.029 -0.049 -0.045 -0.136 -0.176 -0.185 -0.147 -0.058 -0.065 -0.003 -0.124 -0.234 -0.240 -0.212 -0.141 -0.176 -0.168 -0.215 -0.191 -0.189 -0.241 -0.257 -0.228 -0.236 -0.205 -0.143 -0.141 -0.123 -0.114 -0.099 -0.067 -0.107 -0.138 -0.134 -0.146 -0.189 -0.087 -0.030  0.112  0.122  0.100  0.107  0.137  0.184  0.206  0.188  0.202  0.235  0.219  0.273  0.249  0.193  0.231  0.240  0.161  0.109  0.148  0.102 -0.017 -0.036 -0.019 -0.066 -0.084 -0.059 -0.072 -0.088 -0.046  0.009  0.055  0.024  0.019  0.068  0.046  0.013  0.045  0.122  0.066  0.134  0.091  0.119  0.076  0.100  0.070  0.094  0.090  0.076  0.071  0.061  0.039  0.036  0.036  0.000 -0.001 -0.010 -0.003  0.029  0.022  0.053  0.060  0.110  0.099  0.174  0.163  0.247  0.147  0.135  0.256  0.242  0.241  0.074 -0.130 -0.146 -0.143 -0.125 -0.051 -0.027 -0.048 -0.100 -0.216 -0.190 -0.027  0.035 -0.136 -0.255 -0.230 -0.195 -0.128 -0.160 -0.199 -0.160 -0.110 -0.146 -0.175 -0.127 -0.112 -0.173 -0.174 -0.117 -0.132 -0.173 -0.146 -0.101 -0.130 -0.141 -0.154 -0.165 -0.193 -0.207 -0.227 -0.225 -0.261 -0.263 -0.219 -0.158 -0.100 -0.138 -0.186 -0.107 -0.070 -0.139 -0.117 -0.076 -0.134 -0.134 -0.138 -0.093 -0.036  0.025  0.040  0.116  0.152  0.288  0.332  0.496  0.567  0.666  0.681  0.654  0.548  0.439  0.408  0.403  0.267  0.270  0.390  0.284  0.172  0.251  0.252  0.136  0.086  0.151  0.103  0.007 -0.012  0.029 -0.013 -0.078 -0.082 -0.108 -0.083 -0.023 -0.062  0.009  0.074  0.045  0.093
 -0.154 -0.159 -0.143 -0.134 -0.139 -0.124 -0.120 -0.089 -0.083 -0.094 -0.072 -0.047 -0.042 -0.015 -0.076 -0.042 -0.067 -0.080 -0.049 -0.003  0.043  0.133  0.219  0.323  0.399  0.467  0.620  0.854  1.000  0.904  0.815  0.807  0.759  0.706  0.609  0.560  0.579  0.460  0.372  0.282  0.244  0.225  0.187  0.160  0.136  0.111  0.092  0.101  0.115  0.163  0.172  0.180  0.150  0.065  0.027  0.008  0.021  0.021 -0.014  0.004  0.025 -0.005  0.060  0.076  0.083  0.054  0.035  0.058  0.057  0.132  0.204  0.293  0.345  0.424  0.362  0.344  0.327  0.312  0.267  0.248  0.221  0.186  0.167  0.132  0.087  0.113  0.110  0.070  0.055  0.068  0.058  0.026  0.023  0.029  0.007 -0.025 -0.028 -0.036 -0.004  0.006  0.067  0.085  0.168  0.154  0.226  0.283  0.347  0.407  0.431  0.401  0.346  0.371  0.408  0.327  0.266  0.288  0.332  0.309  0.245  0.217  0.141  0.101  0.122  0.144  0.191  0.142  0.118  0.128  0.204  0.260  0.296  0.341  0.303  0.282  0.225  0.202  0.214  0.208  0.160  0.146  0.164  0.146  0.114  0.143  0.134  0.106  0.121  0.120  0.116  0.113  0.160  0.137  0.061  0.057  0.046  0.067  0.049  0.065  0.047  0.067 -0.004  0.015 -0.047 -0.045 -0.115 -0.155 -0.157 -0.128 -0.057 -0.061 -0.015 -0.108 -0.189 -0.193 -0.179 -0.135 -0.166 -0.160 -0.184 -0.154 -0.146 -0.195 -0.204 -0.190 -0.196 -0.175 -0.128 -0.123 -0.110 -0.100 -0.085 -0.061 -0.096 -0.125 -0.124 -0.131 -0.158 -0.076 -0.035  0.070  0.072  0.049  0.055  0.081  0.128  0.152  0.145  0.156  0.172  0.162  0.202  0.181  0.137  0.172  0.181  0.119  0.076  0.114  0.082 -0.012 -0.022 -0.007 -0.046 -0.057 -0.035 -0.049 -0.058 -0.020  0.017  0.039  0.018  0.000  0.031  0.019 -0.003  0.018  0.083  0.025  0.072  0.028  0.048  0.010  0.028  0.007  0.029  0.031  0.040  0.042  0.036  0.013  0.008  0.010 -0.027 -0.044 -0.042 -0.042 -0.019 -0.034 -0.009 -0.006  0.030  0.023  0.092  0.102  0.164  0.081  0.075  0.165  0.145  0.162  0.042 -0.101 -0.123 -0.124 -0.107 -0.051 -0.026 -0.048 -0.078 -0.167 -0.130  0.004  0.027 -0.126 -0.194 -0.176 -0.159 -0.107 -0.136 -0.174 -0.148 -0.112 -0.141 -0.161 -0.135 -0.125 -0.169 -0.176 -0.139 -0.147 -0.178 -0.165 -0.131 -0.147 -0.158 -0.161 -0.165 -0.178 -0.196 -0.203 -0.205 -0.225 -0.219 -0.179 -0.133 -0.099 -0.134 -0.164 -0.104 -0.091 -0.147 -0.137 -0.110 -0.146 -0.144 -0.151 -0.123 -0.084 -0.029 -0.026  0.028  0.047  0.154  0.178  0.318  0.390  0.495  0.477  0.473  0.389  0.308  0.309  0.278  0.178  0.171  0.241  0.154  0.076  0.127  0.117  0.034 -0.003  0.042  0.007 -0.063 -0.079 -0.051 -0.078 -0.127 -0.131 -0.137 -0.083 -0.034 -0.059 -0.005  0.050  0.032  0.079
 -0.074 -0.073 -0.054 -0.042 -0.043 -0.031 -0.025 -0.002  0.002 -0.008  0.016  0.032  0.039  0.052 -0.004 -0.002 -0.099 -0.130 -0.116 -0.088 -0.058  0.014  0.078  0.163  0.210  0.253  0.456  0.712  0.904  1.000  0.877  0.821  0.857  0.838  0.698  0.655  0.616  0.435  0.271  0.173  0.121  0.110  0.075  0.054  0.041  0.021 -0.003 -0.004  0.006  0.043  0.063  0.090  0.112  0.051  0.017  0.015  0.023  0.003 -0.031 -0.019  0.002 -0.021  0.002 -0.008 -0.016 -0.046 -0.063 -0.047 -0.044  0.016  0.068  0.145  0.190  0.278  0.239  0.209  0.202  0.189  0.153  0.129  0.100  0.074  0.061  0.030 -0.006  0.019  0.021 -0.010 -0.021  0.000 -0.014 -0.048 -0.042 -0.029 -0.054 -0.080 -0.089 -0.101 -0.072 -0.066 -0.019 -0.002  0.053  0.038  0.098  0.159  0.226  0.279  0.282  0.266  0.206  0.240  0.274  0.198  0.151  0.186  0.222  0.217  0.179  0.158  0.101  0.077  0.093  0.105  0.136  0.101  0.081  0.083  0.134  0.176  0.202  0.233  0.197  0.170  0.118  0.112  0.134  0.120  0.080  0.079  0.094  0.073  0.043  0.075  0.067  0.043  0.063  0.064  0.068  0.066  0.112  0.084  0.015  0.000 -0.007  0.012  0.001  0.014  0.003  0.021 -0.030 -0.013 -0.057 -0.052 -0.099 -0.140 -0.134 -0.114 -0.062 -0.062 -0.029 -0.090 -0.142 -0.144 -0.140 -0.117 -0.145 -0.141 -0.166 -0.124 -0.099 -0.147 -0.159 -0.161 -0.167 -0.154 -0.118 -0.112 -0.103 -0.093 -0.087 -0.070 -0.094 -0.122 -0.119 -0.118 -0.128 -0.065 -0.039  0.036  0.034  0.014  0.017  0.040  0.089  0.112  0.109  0.120  0.129  0.123  0.148  0.134  0.105  0.130  0.139  0.098  0.060  0.092  0.075  0.003 -0.006  0.009 -0.019 -0.027 -0.010 -0.022 -0.025  0.002  0.021  0.022  0.004 -0.011  0.004 -0.008 -0.029 -0.020  0.030 -0.023  0.010 -0.029 -0.013 -0.046 -0.033 -0.045 -0.025 -0.016  0.016  0.024  0.019 -0.005 -0.013 -0.014 -0.047 -0.075 -0.063 -0.073 -0.061 -0.081 -0.064 -0.064 -0.041 -0.049  0.014  0.026  0.071  0.008  0.015  0.081  0.059  0.088  0.001 -0.100 -0.142 -0.140 -0.120 -0.069 -0.043 -0.066 -0.079 -0.132 -0.095  0.021  0.027 -0.106 -0.135 -0.131 -0.140 -0.084 -0.113 -0.158 -0.146 -0.125 -0.147 -0.168 -0.158 -0.147 -0.177 -0.191 -0.167 -0.166 -0.191 -0.188 -0.158 -0.164 -0.176 -0.172 -0.171 -0.178 -0.201 -0.200 -0.207 -0.213 -0.202 -0.173 -0.135 -0.122 -0.156 -0.168 -0.124 -0.125 -0.171 -0.168 -0.152 -0.173 -0.161 -0.171 -0.153 -0.131 -0.080 -0.086 -0.052 -0.046  0.035  0.048  0.156  0.221  0.308  0.305  0.307  0.268  0.192  0.228  0.192  0.105  0.090  0.129  0.054 -0.007  0.021  0.007 -0.052 -0.077 -0.050 -0.074 -0.118 -0.133 -0.112 -0.125 -0.166 -0.168 -0.163 -0.084 -0.049 -0.059 -0.011  0.033  0.029  0.070
 -0.037 -0.033 -0.013  0.004  0.005  0.013  0.016  0.033  0.041  0.030  0.046  0.067  0.077  0.086  0.038  0.029 -0.115 -0.149 -0.139 -0.121 -0.097 -0.041  0.018  0.093  0.134  0.152  0.308  0.601  0.815  0.877  1.000  0.928  0.768  0.858  0.834  0.670  0.683  0.453  0.218  0.176  0.098  0.077  0.029  0.010 -0.007 -0.021 -0.043 -0.054 -0.037  0.006  0.043  0.093  0.122  0.060  0.019  0.009  0.018 -0.006 -0.045 -0.032 -0.012 -0.036 -0.009 -0.010 -0.034 -0.070 -0.095 -0.094 -0.095 -0.040  0.007  0.080  0.120  0.196  0.152  0.129  0.125  0.116  0.084  0.064  0.043  0.020  0.003 -0.023 -0.050 -0.031 -0.024 -0.046 -0.059 -0.041 -0.055 -0.082 -0.073 -0.062 -0.082 -0.100 -0.108 -0.127 -0.102 -0.099 -0.063 -0.043 -0.002 -0.013  0.050  0.121  0.180  0.200  0.201  0.177  0.132  0.161  0.188  0.117  0.078  0.113  0.147  0.149  0.118  0.098  0.056  0.046  0.064  0.069  0.101  0.085  0.069  0.071  0.100  0.122  0.138  0.160  0.125  0.097  0.053  0.050  0.075  0.063  0.030  0.033  0.048  0.032  0.007  0.028  0.024  0.015  0.030  0.030  0.042  0.044  0.084  0.070 -0.004 -0.028 -0.034 -0.018 -0.027 -0.019 -0.031 -0.015 -0.069 -0.054 -0.090 -0.089 -0.128 -0.164 -0.152 -0.135 -0.086 -0.077 -0.046 -0.082 -0.119 -0.115 -0.124 -0.107 -0.140 -0.135 -0.149 -0.131 -0.092 -0.139 -0.142 -0.142 -0.148 -0.138 -0.107 -0.104 -0.097 -0.087 -0.080 -0.064 -0.091 -0.115 -0.113 -0.110 -0.117 -0.057 -0.036  0.023  0.009 -0.010 -0.011  0.006  0.048  0.073  0.074  0.084  0.091  0.088  0.103  0.084  0.058  0.081  0.083  0.046  0.015  0.048  0.034 -0.029 -0.028 -0.013 -0.039 -0.041 -0.023 -0.034 -0.035 -0.012  0.004 -0.004 -0.028 -0.044 -0.028 -0.038 -0.065 -0.058 -0.014 -0.062 -0.032 -0.062 -0.047 -0.073 -0.062 -0.069 -0.052 -0.042 -0.004  0.009  0.005 -0.014 -0.014 -0.007 -0.036 -0.078 -0.065 -0.079 -0.077 -0.100 -0.086 -0.089 -0.074 -0.086 -0.032 -0.019  0.011 -0.035 -0.014  0.050  0.029  0.075  0.011 -0.049 -0.110 -0.108 -0.086 -0.063 -0.047 -0.074 -0.084 -0.113 -0.076  0.022  0.004 -0.100 -0.096 -0.094 -0.119 -0.093 -0.113 -0.151 -0.148 -0.132 -0.142 -0.158 -0.160 -0.147 -0.170 -0.186 -0.168 -0.160 -0.180 -0.182 -0.152 -0.148 -0.163 -0.153 -0.156 -0.164 -0.188 -0.187 -0.197 -0.199 -0.185 -0.165 -0.134 -0.125 -0.155 -0.165 -0.126 -0.131 -0.175 -0.175 -0.162 -0.178 -0.163 -0.173 -0.163 -0.150 -0.099 -0.112 -0.087 -0.089 -0.021 -0.010  0.088  0.155  0.259  0.295  0.330  0.276  0.216  0.241  0.194  0.129  0.094  0.105  0.042 -0.009 -0.008 -0.019 -0.061 -0.087 -0.076 -0.088 -0.124 -0.143 -0.131 -0.138 -0.175 -0.181 -0.168 -0.086 -0.026 -0.043 -0.006  0.024  0.008  0.052
 -0.082 -0.081 -0.061 -0.045 -0.044 -0.031 -0.029 -0.005  0.005 -0.007  0.009  0.034  0.044  0.062  0.009  0.015 -0.105 -0.133 -0.121 -0.093 -0.057  0.013  0.086  0.168  0.223  0.230  0.395  0.687  0.807  0.821  0.928  1.000  0.855  0.882  0.895  0.799  0.817  0.615  0.384  0.316  0.223  0.186  0.121  0.088  0.058  0.032  0.011  0.009  0.037  0.098  0.146  0.195  0.196  0.100  0.049  0.020  0.025  0.009 -0.027 -0.010  0.023  0.003  0.059  0.074  0.051  0.000 -0.037 -0.040 -0.049  0.013  0.075  0.151  0.194  0.257  0.199  0.189  0.182  0.168  0.131  0.117  0.093  0.058  0.042  0.018 -0.014  0.002  0.009 -0.015 -0.032 -0.017 -0.032 -0.060 -0.054 -0.045 -0.066 -0.088 -0.095 -0.113 -0.084 -0.083 -0.038 -0.017  0.037  0.036  0.119  0.199  0.244  0.270  0.281  0.237  0.189  0.207  0.238  0.169  0.121  0.150  0.187  0.185  0.142  0.120  0.069  0.054  0.077  0.086  0.127  0.107  0.089  0.095  0.133  0.156  0.175  0.200  0.164  0.137  0.092  0.081  0.102  0.094  0.058  0.057  0.074  0.060  0.032  0.059  0.053  0.040  0.061  0.059  0.068  0.072  0.125  0.101  0.018 -0.007 -0.015  0.003 -0.010 -0.002 -0.017 -0.003 -0.067 -0.053 -0.094 -0.092 -0.145 -0.183 -0.172 -0.149 -0.087 -0.084 -0.052 -0.097 -0.147 -0.146 -0.151 -0.122 -0.158 -0.152 -0.182 -0.154 -0.106 -0.158 -0.167 -0.162 -0.171 -0.157 -0.117 -0.119 -0.111 -0.101 -0.095 -0.071 -0.103 -0.126 -0.122 -0.118 -0.130 -0.059 -0.031  0.045  0.032  0.010  0.006  0.025  0.070  0.098  0.092  0.107  0.120  0.110  0.130  0.111  0.078  0.100  0.104  0.060  0.021  0.058  0.040 -0.035 -0.037 -0.018 -0.049 -0.057 -0.036 -0.047 -0.051 -0.024  0.001 -0.001 -0.034 -0.047 -0.018 -0.027 -0.065 -0.052 -0.006 -0.055 -0.017 -0.047 -0.027 -0.056 -0.041 -0.051 -0.033 -0.022  0.014  0.026  0.022  0.001  0.001  0.010 -0.020 -0.067 -0.056 -0.069 -0.065 -0.088 -0.071 -0.073 -0.054 -0.068 -0.010 -0.003  0.037 -0.012  0.015  0.101  0.083  0.127  0.024 -0.075 -0.141 -0.131 -0.106 -0.075 -0.062 -0.094 -0.117 -0.160 -0.126  0.003  0.005 -0.115 -0.128 -0.123 -0.144 -0.103 -0.122 -0.167 -0.159 -0.138 -0.146 -0.170 -0.165 -0.147 -0.179 -0.195 -0.168 -0.161 -0.186 -0.185 -0.146 -0.148 -0.167 -0.158 -0.168 -0.178 -0.202 -0.206 -0.217 -0.227 -0.213 -0.190 -0.153 -0.131 -0.167 -0.186 -0.139 -0.136 -0.188 -0.184 -0.168 -0.193 -0.177 -0.187 -0.169 -0.148 -0.086 -0.096 -0.063 -0.057  0.026  0.049  0.163  0.237  0.351  0.418  0.463  0.401  0.313  0.327  0.296  0.204  0.163  0.194  0.118  0.043  0.050  0.042 -0.013 -0.051 -0.036 -0.049 -0.098 -0.123 -0.106 -0.117 -0.166 -0.175 -0.170 -0.095 -0.016 -0.045  0.003  0.035  0.010  0.062
 -0.075 -0.074 -0.055 -0.044 -0.043 -0.028 -0.021  0.006  0.011 -0.002  0.022  0.035  0.044  0.057  0.003  0.005 -0.101 -0.135 -0.132 -0.102 -0.068  0.005  0.070  0.146  0.187  0.200  0.432  0.674  0.759  0.857  0.768  0.855  1.000  0.938  0.836  0.896  0.808  0.628  0.410  0.275  0.201  0.171  0.117  0.084  0.063  0.033  0.007  0.010  0.030  0.084  0.126  0.166  0.180  0.098  0.052  0.036  0.036  0.012 -0.014 -0.003  0.035  0.024  0.059  0.047  0.030 -0.019 -0.049 -0.043 -0.045  0.011  0.066  0.132  0.171  0.243  0.207  0.187  0.182  0.164  0.132  0.115  0.083  0.046  0.040  0.016 -0.019  0.001  0.007 -0.019 -0.031 -0.008 -0.027 -0.065 -0.055 -0.040 -0.067 -0.094 -0.105 -0.120 -0.090 -0.088 -0.044 -0.027  0.022  0.018  0.094  0.164  0.211  0.267  0.268  0.236  0.172  0.195  0.231  0.167  0.121  0.154  0.186  0.187  0.150  0.136  0.085  0.066  0.084  0.094  0.125  0.095  0.074  0.078  0.121  0.152  0.176  0.200  0.166  0.138  0.091  0.084  0.108  0.096  0.060  0.061  0.077  0.060  0.032  0.071  0.062  0.038  0.068  0.067  0.075  0.076  0.136  0.093  0.017 -0.005 -0.012  0.007 -0.004  0.004 -0.007  0.005 -0.044 -0.034 -0.071 -0.062 -0.108 -0.150 -0.141 -0.122 -0.069 -0.071 -0.043 -0.090 -0.140 -0.145 -0.144 -0.122 -0.151 -0.148 -0.191 -0.136 -0.086 -0.135 -0.152 -0.158 -0.166 -0.153 -0.116 -0.116 -0.109 -0.100 -0.100 -0.080 -0.102 -0.124 -0.120 -0.113 -0.118 -0.057 -0.032  0.042  0.038  0.018  0.016  0.037  0.086  0.111  0.105  0.123  0.135  0.124  0.141  0.133  0.107  0.121  0.130  0.096  0.053  0.083  0.072  0.003 -0.009  0.010 -0.015 -0.029 -0.013 -0.022 -0.024 -0.001  0.014  0.009 -0.020 -0.027 -0.005 -0.018 -0.050 -0.041  0.001 -0.046 -0.013 -0.044 -0.024 -0.055 -0.041 -0.051 -0.031 -0.020  0.022  0.030  0.024 -0.003 -0.012 -0.014 -0.043 -0.079 -0.062 -0.074 -0.067 -0.087 -0.073 -0.074 -0.057 -0.070 -0.011 -0.009  0.036 -0.015  0.010  0.085  0.064  0.099 -0.008 -0.128 -0.189 -0.171 -0.143 -0.091 -0.071 -0.099 -0.117 -0.158 -0.130  0.012  0.030 -0.106 -0.129 -0.129 -0.151 -0.078 -0.103 -0.162 -0.152 -0.134 -0.150 -0.180 -0.173 -0.155 -0.185 -0.203 -0.177 -0.170 -0.197 -0.196 -0.159 -0.163 -0.181 -0.176 -0.179 -0.185 -0.211 -0.212 -0.223 -0.229 -0.217 -0.193 -0.152 -0.138 -0.176 -0.185 -0.141 -0.143 -0.192 -0.187 -0.175 -0.197 -0.179 -0.187 -0.168 -0.148 -0.090 -0.098 -0.069 -0.065  0.014  0.036  0.137  0.200  0.277  0.318  0.332  0.331  0.231  0.271  0.256  0.146  0.118  0.160  0.079  0.001  0.021  0.009 -0.046 -0.076 -0.057 -0.072 -0.112 -0.136 -0.115 -0.123 -0.171 -0.172 -0.172 -0.086 -0.044 -0.056 -0.004  0.030  0.024  0.073
 -0.018 -0.013  0.008  0.022  0.025  0.036  0.042  0.062  0.069  0.055  0.074  0.085  0.097  0.099  0.053  0.036 -0.124 -0.168 -0.170 -0.152 -0.131 -0.072 -0.021  0.046  0.071  0.074  0.293  0.559  0.706  0.838  0.858  0.882  0.938  1.000  0.935  0.895  0.814  0.569  0.283  0.187  0.105  0.078  0.026  0.002 -0.011 -0.032 -0.061 -0.068 -0.052 -0.006  0.043  0.101  0.145  0.082  0.037  0.027  0.028 -0.006 -0.037 -0.027  0.005 -0.009  0.005 -0.016 -0.044 -0.090 -0.117 -0.117 -0.116 -0.067 -0.024  0.038  0.073  0.148  0.122  0.097  0.096  0.083  0.056  0.036  0.008 -0.020 -0.028 -0.051 -0.078 -0.060 -0.048 -0.068 -0.080 -0.054 -0.073 -0.110 -0.096 -0.078 -0.103 -0.125 -0.137 -0.158 -0.132 -0.131 -0.098 -0.081 -0.048 -0.056  0.011  0.084  0.136  0.176  0.164  0.140  0.082  0.111  0.142  0.080  0.044  0.084  0.112  0.123  0.099  0.087  0.051  0.044  0.060  0.063  0.088  0.072  0.054  0.054  0.079  0.097  0.113  0.129  0.095  0.064  0.021  0.023  0.053  0.038  0.007  0.017  0.031  0.013 -0.010  0.021  0.015  0.000  0.026  0.028  0.043  0.046  0.098  0.065 -0.009 -0.041 -0.046 -0.030 -0.037 -0.032 -0.041 -0.030 -0.073 -0.063 -0.090 -0.082 -0.114 -0.153 -0.140 -0.127 -0.083 -0.078 -0.054 -0.079 -0.110 -0.109 -0.119 -0.110 -0.141 -0.138 -0.168 -0.128 -0.067 -0.115 -0.126 -0.136 -0.143 -0.135 -0.106 -0.106 -0.102 -0.092 -0.093 -0.077 -0.098 -0.119 -0.115 -0.106 -0.102 -0.050 -0.034  0.017  0.007 -0.011 -0.015  0.003  0.048  0.075  0.074  0.089  0.096  0.091  0.099  0.088  0.072  0.083  0.086  0.061  0.026  0.054  0.048 -0.009 -0.014  0.003 -0.016 -0.024 -0.010 -0.017 -0.016  0.001  0.008 -0.010 -0.036 -0.044 -0.031 -0.044 -0.075 -0.073 -0.038 -0.081 -0.055 -0.081 -0.064 -0.090 -0.079 -0.084 -0.065 -0.053 -0.003  0.010  0.003 -0.022 -0.027 -0.025 -0.053 -0.096 -0.074 -0.092 -0.091 -0.115 -0.105 -0.108 -0.100 -0.114 -0.062 -0.058 -0.026 -0.063 -0.031  0.029  0.004  0.055 -0.016 -0.090 -0.165 -0.148 -0.120 -0.086 -0.070 -0.098 -0.105 -0.118 -0.090  0.030  0.020 -0.093 -0.081 -0.086 -0.124 -0.074 -0.096 -0.150 -0.151 -0.140 -0.149 -0.175 -0.180 -0.162 -0.184 -0.204 -0.188 -0.175 -0.196 -0.201 -0.169 -0.163 -0.181 -0.170 -0.172 -0.175 -0.204 -0.200 -0.214 -0.212 -0.196 -0.180 -0.148 -0.145 -0.179 -0.179 -0.143 -0.153 -0.197 -0.197 -0.190 -0.201 -0.180 -0.189 -0.180 -0.172 -0.120 -0.135 -0.118 -0.123 -0.061 -0.048  0.037  0.097  0.173  0.218  0.244  0.255  0.181  0.225  0.193  0.108  0.072  0.083  0.015 -0.044 -0.046 -0.057 -0.094 -0.118 -0.112 -0.117 -0.143 -0.167 -0.153 -0.154 -0.194 -0.194 -0.183 -0.085 -0.040 -0.049 -0.006  0.017  0.010  0.057
 -0.014 -0.008  0.012  0.027  0.031  0.041  0.045  0.062  0.071  0.057  0.069  0.085  0.098  0.102  0.061  0.042 -0.120 -0.159 -0.161 -0.147 -0.126 -0.075 -0.026  0.033  0.058  0.043  0.224  0.492  0.609  0.698  0.834  0.895  0.836  0.935  1.000  0.901  0.875  0.625  0.302  0.231  0.135  0.098  0.036  0.009 -0.010 -0.032 -0.058 -0.066 -0.043  0.011  0.070  0.136  0.166  0.094  0.043  0.022  0.023 -0.008 -0.039 -0.026  0.008 -0.003  0.024  0.018 -0.017 -0.068 -0.103 -0.113 -0.118 -0.072 -0.030  0.027  0.057  0.116  0.083  0.067  0.067  0.055  0.030  0.017 -0.006 -0.034 -0.043 -0.061 -0.084 -0.071 -0.058 -0.072 -0.086 -0.065 -0.083 -0.113 -0.099 -0.085 -0.106 -0.123 -0.132 -0.155 -0.132 -0.133 -0.105 -0.088 -0.059 -0.059  0.011  0.087  0.126  0.145  0.139  0.103  0.056  0.075  0.102  0.048  0.015  0.049  0.077  0.089  0.065  0.054  0.026  0.025  0.043  0.043  0.069  0.064  0.049  0.051  0.065  0.071  0.082  0.093  0.061  0.033 -0.003 -0.003  0.024  0.014 -0.012 -0.003  0.011 -0.001 -0.021  0.004 -0.000 -0.006  0.017  0.016  0.034  0.041  0.090  0.064 -0.012 -0.047 -0.053 -0.038 -0.046 -0.043 -0.054 -0.045 -0.092 -0.084 -0.105 -0.100 -0.129 -0.161 -0.148 -0.136 -0.093 -0.085 -0.065 -0.077 -0.101 -0.097 -0.113 -0.104 -0.136 -0.132 -0.161 -0.133 -0.065 -0.111 -0.117 -0.122 -0.130 -0.123 -0.096 -0.100 -0.097 -0.088 -0.087 -0.068 -0.093 -0.109 -0.106 -0.096 -0.094 -0.043 -0.029  0.017 -0.001 -0.019 -0.025 -0.011  0.027  0.055  0.055  0.070  0.077  0.073  0.076  0.062  0.047  0.056  0.054  0.031  0.000  0.028  0.022 -0.031 -0.031 -0.014 -0.032 -0.038 -0.023 -0.029 -0.027 -0.012 -0.005 -0.024 -0.055 -0.062 -0.044 -0.055 -0.090 -0.087 -0.060 -0.096 -0.070 -0.090 -0.072 -0.093 -0.083 -0.086 -0.069 -0.056 -0.006  0.009  0.003 -0.017 -0.018 -0.010 -0.035 -0.086 -0.067 -0.086 -0.089 -0.113 -0.104 -0.109 -0.104 -0.121 -0.075 -0.073 -0.049 -0.074 -0.035  0.028  0.009  0.064 -0.005 -0.064 -0.144 -0.125 -0.098 -0.081 -0.072 -0.103 -0.113 -0.117 -0.092  0.021  0.006 -0.088 -0.065 -0.070 -0.113 -0.079 -0.093 -0.141 -0.146 -0.137 -0.136 -0.160 -0.170 -0.150 -0.168 -0.188 -0.173 -0.158 -0.176 -0.183 -0.149 -0.139 -0.160 -0.147 -0.154 -0.158 -0.185 -0.184 -0.198 -0.197 -0.182 -0.170 -0.143 -0.137 -0.168 -0.170 -0.136 -0.144 -0.188 -0.189 -0.182 -0.192 -0.171 -0.181 -0.174 -0.168 -0.115 -0.132 -0.118 -0.124 -0.068 -0.052  0.027  0.087  0.170  0.243  0.287  0.289  0.220  0.253  0.223  0.149  0.102  0.101  0.041 -0.016 -0.033 -0.040 -0.069 -0.098 -0.102 -0.099 -0.124 -0.151 -0.142 -0.141 -0.181 -0.185 -0.173 -0.085 -0.018 -0.036  0.002  0.016 -0.001  0.047
 -0.047 -0.043 -0.026 -0.016 -0.013  0.001  0.006  0.030  0.036  0.021  0.037  0.047  0.058  0.066  0.020  0.015 -0.100 -0.133 -0.137 -0.115 -0.088 -0.030  0.022  0.077  0.103  0.086  0.296  0.517  0.560  0.655  0.670  0.799  0.896  0.895  0.901  1.000  0.907  0.717  0.428  0.300  0.212  0.170  0.105  0.069  0.046  0.015 -0.009 -0.008  0.018  0.078  0.138  0.189  0.199  0.113  0.065  0.042  0.039  0.014 -0.007  0.001  0.045  0.046  0.084  0.071  0.043 -0.016 -0.053 -0.061 -0.069 -0.025  0.022  0.071  0.098  0.150  0.119  0.109  0.107  0.091  0.067  0.057  0.030 -0.006 -0.007 -0.023 -0.049 -0.036 -0.026 -0.042 -0.053 -0.032 -0.050 -0.085 -0.072 -0.056 -0.079 -0.101 -0.111 -0.130 -0.105 -0.107 -0.076 -0.061 -0.029 -0.025  0.049  0.119  0.145  0.182  0.181  0.141  0.089  0.100  0.132  0.085  0.050  0.078  0.103  0.110  0.082  0.075  0.042  0.035  0.052  0.057  0.082  0.070  0.053  0.058  0.080  0.091  0.105  0.118  0.089  0.064  0.029  0.026  0.049  0.040  0.015  0.021  0.034  0.025  0.005  0.037  0.032  0.018  0.046  0.045  0.059  0.064  0.124  0.082  0.009 -0.021 -0.027 -0.013 -0.021 -0.020 -0.031 -0.026 -0.069 -0.065 -0.087 -0.079 -0.113 -0.145 -0.137 -0.123 -0.080 -0.078 -0.059 -0.078 -0.111 -0.113 -0.120 -0.106 -0.135 -0.132 -0.178 -0.131 -0.064 -0.107 -0.120 -0.125 -0.133 -0.124 -0.094 -0.099 -0.095 -0.087 -0.090 -0.070 -0.089 -0.104 -0.100 -0.090 -0.090 -0.040 -0.022  0.033  0.023  0.004 -0.002  0.014  0.054  0.081  0.076  0.095  0.105  0.096  0.100  0.092  0.076  0.080  0.082  0.061  0.023  0.048  0.043 -0.012 -0.019 -0.001 -0.021 -0.033 -0.019 -0.025 -0.025 -0.010 -0.000 -0.014 -0.047 -0.050 -0.029 -0.041 -0.076 -0.070 -0.044 -0.077 -0.049 -0.067 -0.046 -0.068 -0.055 -0.061 -0.042 -0.031  0.015  0.022  0.016 -0.007 -0.011 -0.010 -0.031 -0.072 -0.054 -0.069 -0.069 -0.089 -0.080 -0.084 -0.078 -0.095 -0.048 -0.052 -0.023 -0.053 -0.018  0.051  0.036  0.082 -0.011 -0.112 -0.183 -0.156 -0.129 -0.095 -0.083 -0.112 -0.130 -0.147 -0.129  0.005  0.013 -0.096 -0.094 -0.098 -0.133 -0.072 -0.087 -0.143 -0.140 -0.130 -0.133 -0.162 -0.163 -0.143 -0.165 -0.183 -0.163 -0.150 -0.172 -0.174 -0.138 -0.136 -0.157 -0.150 -0.158 -0.159 -0.185 -0.186 -0.199 -0.202 -0.191 -0.177 -0.143 -0.133 -0.166 -0.168 -0.132 -0.139 -0.181 -0.177 -0.171 -0.187 -0.166 -0.172 -0.159 -0.148 -0.092 -0.105 -0.089 -0.091 -0.031 -0.006  0.071  0.130  0.196  0.267  0.299  0.325  0.225  0.263  0.261  0.159  0.117  0.144  0.076  0.001  0.001 -0.005 -0.043 -0.074 -0.071 -0.070 -0.099 -0.129 -0.116 -0.118 -0.159 -0.160 -0.160 -0.080 -0.027 -0.040  0.002  0.020  0.011  0.060
 -0.090 -0.090 -0.075 -0.063 -0.061 -0.043 -0.041 -0.014 -0.008 -0.021 -0.006  0.013  0.026  0.044 -0.010 -0.006 -0.079 -0.097 -0.095 -0.069 -0.033  0.029  0.093  0.152  0.194  0.172  0.343  0.567  0.579  0.616  0.683  0.817  0.808  0.814  0.875  0.907  1.000  0.837  0.528  0.395  0.299  0.254  0.181  0.136  0.099  0.063  0.045  0.049  0.088  0.159  0.220  0.259  0.228  0.119  0.067  0.035  0.033  0.019 -0.006  0.009  0.055  0.065  0.135  0.153  0.125  0.062  0.015 -0.001 -0.020  0.030  0.088  0.139  0.169  0.206  0.156  0.157  0.150  0.133  0.104  0.101  0.077  0.038  0.035  0.021 -0.007  0.003  0.010 -0.007 -0.021 -0.009 -0.024 -0.052 -0.044 -0.035 -0.055 -0.076 -0.080 -0.096 -0.069 -0.071 -0.035 -0.017  0.024  0.036  0.118  0.187  0.199  0.226  0.244  0.191  0.145  0.143  0.174  0.128  0.087  0.105  0.135  0.133  0.093  0.083  0.045  0.035  0.056  0.064  0.098  0.085  0.069  0.079  0.105  0.115  0.131  0.147  0.118  0.097  0.064  0.051  0.067  0.064  0.038  0.037  0.049  0.047  0.029  0.057  0.051  0.039  0.066  0.060  0.071  0.078  0.138  0.102  0.026 -0.002 -0.009  0.005 -0.006 -0.003 -0.018 -0.012 -0.066 -0.061 -0.088 -0.086 -0.131 -0.154 -0.151 -0.132 -0.082 -0.077 -0.058 -0.084 -0.127 -0.129 -0.134 -0.108 -0.140 -0.136 -0.186 -0.145 -0.080 -0.124 -0.136 -0.134 -0.144 -0.134 -0.100 -0.106 -0.103 -0.095 -0.094 -0.064 -0.090 -0.104 -0.101 -0.093 -0.100 -0.044 -0.020  0.050  0.037  0.017  0.008  0.023  0.057  0.089  0.082  0.103  0.116  0.104  0.112  0.100  0.077  0.084  0.083  0.053  0.017  0.044  0.032 -0.030 -0.034 -0.018 -0.042 -0.054 -0.037 -0.046 -0.049 -0.025 -0.006 -0.013 -0.050 -0.054 -0.024 -0.032 -0.069 -0.056 -0.030 -0.063 -0.029 -0.047 -0.024 -0.045 -0.030 -0.038 -0.020 -0.007  0.036  0.043  0.039  0.020  0.014  0.021 -0.001 -0.047 -0.036 -0.049 -0.048 -0.068 -0.055 -0.058 -0.047 -0.064 -0.016 -0.020  0.010 -0.022  0.008  0.094  0.089  0.128  0.007 -0.107 -0.170 -0.144 -0.120 -0.091 -0.083 -0.117 -0.149 -0.179 -0.156 -0.018  0.001 -0.107 -0.116 -0.115 -0.143 -0.088 -0.102 -0.150 -0.146 -0.129 -0.126 -0.155 -0.152 -0.129 -0.156 -0.171 -0.144 -0.133 -0.157 -0.155 -0.114 -0.116 -0.138 -0.133 -0.148 -0.152 -0.175 -0.182 -0.193 -0.205 -0.196 -0.181 -0.144 -0.120 -0.153 -0.163 -0.119 -0.120 -0.167 -0.159 -0.147 -0.171 -0.154 -0.161 -0.144 -0.124 -0.061 -0.070 -0.048 -0.044  0.026  0.061  0.152  0.221  0.305  0.387  0.423  0.424  0.308  0.328  0.341  0.239  0.190  0.227  0.160  0.075  0.074  0.072  0.026 -0.016 -0.014 -0.014 -0.054 -0.091 -0.077 -0.086 -0.133 -0.139 -0.147 -0.089 -0.001 -0.030  0.013  0.034  0.012  0.065
 -0.154 -0.159 -0.152 -0.145 -0.144 -0.119 -0.121 -0.087 -0.084 -0.096 -0.093 -0.076 -0.067 -0.041 -0.094 -0.059 -0.037 -0.035 -0.023  0.015  0.062  0.133  0.209  0.265  0.318  0.289  0.428  0.564  0.460  0.435  0.453  0.615  0.628  0.569  0.625  0.717  0.837  1.000  0.781  0.575  0.494  0.428  0.343  0.283  0.227  0.180  0.168  0.183  0.235  0.325  0.384  0.399  0.266  0.131  0.075  0.029  0.039  0.045  0.018  0.024  0.087  0.137  0.261  0.294  0.276  0.201  0.146  0.117  0.084  0.138  0.212  0.248  0.274  0.283  0.223  0.241  0.226  0.207  0.179  0.187  0.166  0.121  0.121  0.112  0.078  0.082  0.083  0.068  0.054  0.053  0.046  0.025  0.018  0.021  0.008 -0.018 -0.015 -0.025 -0.003 -0.005  0.033  0.050  0.101  0.124  0.214  0.267  0.253  0.287  0.331  0.265  0.222  0.197  0.234  0.200  0.155  0.153  0.183  0.166  0.115  0.103  0.058  0.037  0.062  0.076  0.117  0.100  0.085  0.104  0.140  0.152  0.172  0.192  0.167  0.156  0.129  0.101  0.105  0.112  0.087  0.075  0.087  0.094  0.080  0.110  0.101  0.086  0.112  0.102  0.105  0.112  0.174  0.138  0.063  0.046  0.035  0.046  0.030  0.030  0.012  0.015 -0.041 -0.040 -0.074 -0.069 -0.124 -0.139 -0.149 -0.124 -0.067 -0.068 -0.054 -0.090 -0.148 -0.151 -0.142 -0.095 -0.124 -0.117 -0.181 -0.150 -0.097 -0.135 -0.145 -0.133 -0.142 -0.131 -0.092 -0.100 -0.094 -0.088 -0.084 -0.045 -0.074 -0.086 -0.084 -0.079 -0.099 -0.039 -0.007  0.078  0.065  0.043  0.036  0.053  0.085  0.112  0.098  0.122  0.143  0.122  0.135  0.127  0.099  0.099  0.100  0.066  0.024  0.050  0.031 -0.040 -0.047 -0.032 -0.061 -0.075 -0.062 -0.066 -0.073 -0.050 -0.020 -0.004 -0.041 -0.044 -0.003 -0.012 -0.051 -0.029 -0.006 -0.033  0.007 -0.004  0.024  0.007  0.026  0.013  0.032  0.042  0.066  0.062  0.059  0.047  0.048  0.053  0.035  0.006  0.004 -0.005 -0.001 -0.013 -0.000 -0.003  0.014 -0.004  0.037  0.027  0.060  0.022  0.039  0.143  0.152  0.174  0.047 -0.113 -0.156 -0.129 -0.109 -0.068 -0.062 -0.099 -0.150 -0.217 -0.201 -0.053 -0.006 -0.121 -0.171 -0.150 -0.149 -0.102 -0.117 -0.142 -0.122 -0.092 -0.094 -0.127 -0.108 -0.087 -0.124 -0.132 -0.098 -0.095 -0.123 -0.112 -0.072 -0.083 -0.103 -0.105 -0.124 -0.131 -0.144 -0.156 -0.161 -0.181 -0.179 -0.161 -0.120 -0.085 -0.116 -0.132 -0.086 -0.081 -0.124 -0.111 -0.096 -0.133 -0.122 -0.126 -0.099 -0.068 -0.011 -0.009  0.020  0.033  0.116  0.168  0.265  0.342  0.421  0.499  0.527  0.521  0.383  0.359  0.408  0.291  0.244  0.323  0.257  0.152  0.169  0.178  0.118  0.063  0.074  0.070  0.012 -0.032 -0.014 -0.031 -0.074 -0.079 -0.105 -0.089  0.008 -0.034  0.005  0.039  0.015  0.070
 -0.234 -0.247 -0.250 -0.254 -0.259 -0.232 -0.242 -0.204 -0.196 -0.210 -0.221 -0.204 -0.203 -0.159 -0.197 -0.113  0.018  0.047  0.072  0.132  0.192  0.279  0.368  0.424  0.489  0.460  0.535  0.579  0.372  0.271  0.218  0.384  0.410  0.283  0.302  0.428  0.528  0.781  1.000  0.798  0.747  0.624  0.526  0.449  0.368  0.315  0.317  0.347  0.413  0.531  0.585  0.594  0.381  0.207  0.143  0.060  0.068  0.096  0.082  0.085  0.155  0.218  0.399  0.461  0.460  0.371  0.307  0.269  0.228  0.287  0.374  0.403  0.424  0.401  0.326  0.364  0.343  0.324  0.293  0.313  0.298  0.243  0.242  0.239  0.197  0.197  0.190  0.171  0.152  0.135  0.140  0.128  0.104  0.102  0.099  0.069  0.078  0.072  0.090  0.089  0.133  0.145  0.217  0.250  0.347  0.386  0.348  0.398  0.464  0.384  0.346  0.301  0.339  0.318  0.265  0.238  0.268  0.232  0.162  0.149  0.093  0.058  0.084  0.108  0.154  0.122  0.104  0.132  0.190  0.214  0.242  0.271  0.255  0.257  0.237  0.192  0.180  0.197  0.169  0.142  0.156  0.171  0.157  0.185  0.174  0.156  0.178  0.163  0.155  0.161  0.221  0.183  0.115  0.118  0.104  0.111  0.089  0.086  0.062  0.065  0.004 -0.016 -0.064 -0.058 -0.130 -0.141 -0.153 -0.118 -0.045 -0.058 -0.045 -0.102 -0.187 -0.194 -0.171 -0.102 -0.129 -0.116 -0.187 -0.165 -0.138 -0.167 -0.171 -0.136 -0.146 -0.126 -0.075 -0.082 -0.070 -0.069 -0.058 -0.018 -0.055 -0.065 -0.057 -0.064 -0.109 -0.039  0.009  0.120  0.113  0.088  0.087  0.099  0.128  0.139  0.118  0.140  0.173  0.145  0.171  0.165  0.125  0.123  0.128  0.083  0.034  0.055  0.026 -0.062 -0.070 -0.062 -0.101 -0.117 -0.107 -0.109 -0.120 -0.093 -0.043  0.006 -0.030 -0.031  0.024  0.016 -0.026  0.013  0.049  0.026  0.073  0.067  0.098  0.083  0.105  0.087  0.104  0.105  0.091  0.078  0.073  0.065  0.083  0.085  0.065  0.064  0.047  0.050  0.063  0.060  0.078  0.077  0.105  0.087  0.122  0.102  0.153  0.097  0.101  0.228  0.246  0.245  0.100 -0.112 -0.130 -0.107 -0.089 -0.037 -0.037 -0.069 -0.139 -0.241 -0.244 -0.088 -0.004 -0.125 -0.226 -0.193 -0.157 -0.113 -0.120 -0.134 -0.095 -0.051 -0.064 -0.098 -0.058 -0.039 -0.086 -0.085 -0.039 -0.048 -0.078 -0.055 -0.015 -0.040 -0.055 -0.067 -0.089 -0.106 -0.109 -0.130 -0.129 -0.160 -0.170 -0.149 -0.098 -0.049 -0.077 -0.109 -0.059 -0.035 -0.075 -0.051 -0.030 -0.085 -0.078 -0.075 -0.034  0.006  0.057  0.073  0.122  0.147  0.247  0.315  0.423  0.497  0.576  0.678  0.651  0.602  0.470  0.416  0.494  0.360  0.317  0.447  0.378  0.251  0.296  0.311  0.227  0.168  0.195  0.174  0.097  0.058  0.082  0.054  0.007  0.001 -0.044 -0.072  0.021 -0.032  0.010  0.053  0.018  0.066
 -0.239 -0.246 -0.253 -0.266 -0.277 -0.257 -0.272 -0.240 -0.217 -0.240 -0.256 -0.239 -0.234 -0.187 -0.195 -0.086  0.047  0.080  0.120  0.179  0.235  0.305  0.381  0.414  0.463  0.408  0.443  0.473  0.282  0.173  0.176  0.316  0.275  0.187  0.231  0.300  0.395  0.575  0.798  1.000  0.820  0.663  0.550  0.477  0.397  0.350  0.356  0.388  0.445  0.574  0.639  0.760  0.551  0.339  0.268  0.138  0.123  0.133  0.117  0.120  0.173  0.223  0.445  0.503  0.499  0.409  0.351  0.310  0.276  0.323  0.391  0.402  0.409  0.365  0.297  0.346  0.323  0.305  0.282  0.308  0.300  0.249  0.244  0.242  0.204  0.198  0.200  0.184  0.154  0.132  0.145  0.142  0.109  0.107  0.115  0.088  0.104  0.087  0.101  0.099  0.134  0.136  0.205  0.238  0.329  0.361  0.300  0.336  0.412  0.331  0.304  0.244  0.281  0.280  0.230  0.195  0.224  0.185  0.123  0.117  0.069  0.044  0.071  0.099  0.140  0.112  0.093  0.121  0.172  0.184  0.206  0.232  0.221  0.229  0.220  0.166  0.153  0.183  0.159  0.125  0.141  0.168  0.166  0.177  0.169  0.178  0.193  0.169  0.168  0.181  0.227  0.202  0.123  0.115  0.095  0.101  0.072  0.061  0.027  0.019 -0.050 -0.082 -0.113 -0.117 -0.179 -0.175 -0.185 -0.153 -0.081 -0.071 -0.064 -0.120 -0.194 -0.190 -0.167 -0.092 -0.123 -0.107 -0.178 -0.190 -0.167 -0.190 -0.180 -0.122 -0.126 -0.102 -0.051 -0.052 -0.045 -0.044 -0.018  0.023 -0.032 -0.041 -0.040 -0.061 -0.111 -0.043  0.001  0.107  0.090  0.066  0.067  0.075  0.110  0.115  0.104  0.114  0.145  0.131  0.144  0.125  0.097  0.089  0.071  0.027 -0.014  0.002 -0.030 -0.108 -0.106 -0.102 -0.142 -0.159 -0.144 -0.144 -0.159 -0.141 -0.091 -0.045 -0.083 -0.060 -0.017 -0.033 -0.082 -0.036 -0.001 -0.006  0.038  0.047  0.084  0.076  0.102  0.090  0.108  0.107  0.070  0.059  0.041  0.040  0.084  0.091  0.075  0.086  0.067  0.064  0.079  0.072  0.089  0.081  0.103  0.077  0.102  0.075  0.114  0.061  0.062  0.197  0.222  0.223  0.117 -0.058 -0.082 -0.046 -0.013  0.011 -0.017 -0.056 -0.121 -0.183 -0.202 -0.078 -0.021 -0.098 -0.172 -0.154 -0.137 -0.144 -0.117 -0.123 -0.086 -0.051 -0.054 -0.074 -0.038 -0.014 -0.048 -0.045 -0.003 -0.002 -0.025 -0.002  0.040  0.022  0.003 -0.010 -0.035 -0.059 -0.063 -0.093 -0.095 -0.134 -0.148 -0.143 -0.112 -0.058 -0.061 -0.092 -0.036 -0.004 -0.044 -0.020 -0.003 -0.053 -0.063 -0.053 -0.008  0.029  0.078  0.095  0.146  0.169  0.252  0.318  0.402  0.472  0.527  0.659  0.639  0.637  0.519  0.434  0.525  0.407  0.335  0.453  0.416  0.282  0.306  0.346  0.272  0.202  0.226  0.228  0.149  0.102  0.122  0.095  0.050  0.046  0.003 -0.041  0.055 -0.012  0.020  0.045 -0.004  0.048
 -0.344 -0.359 -0.379 -0.398 -0.416 -0.394 -0.405 -0.378 -0.369 -0.376 -0.399 -0.382 -0.374 -0.308 -0.319 -0.171  0.127  0.212  0.267  0.340  0.389  0.455  0.515  0.523  0.546  0.482  0.477  0.450  0.244  0.121  0.098  0.223  0.201  0.105  0.135  0.212  0.299  0.494  0.747  0.820  1.000  0.800  0.693  0.612  0.516  0.469  0.493  0.545  0.617  0.753  0.786  0.757  0.397  0.218  0.164  0.079  0.098  0.141  0.146  0.165  0.223  0.282  0.545  0.624  0.658  0.574  0.516  0.472  0.430  0.470  0.530  0.511  0.498  0.441  0.369  0.430  0.397  0.384  0.369  0.403  0.405  0.372  0.371  0.375  0.343  0.336  0.321  0.308  0.288  0.248  0.273  0.288  0.252  0.236  0.254  0.231  0.253  0.248  0.259  0.254  0.279  0.267  0.316  0.343  0.398  0.372  0.298  0.344  0.444  0.388  0.384  0.303  0.335  0.361  0.317  0.251  0.268  0.201  0.128  0.122  0.068  0.034  0.057  0.098  0.146  0.120  0.111  0.161  0.218  0.226  0.254  0.272  0.277  0.303  0.314  0.248  0.217  0.259  0.246  0.198  0.211  0.244  0.249  0.254  0.238  0.238  0.254  0.231  0.208  0.212  0.246  0.237  0.196  0.226  0.206  0.200  0.169  0.152  0.115  0.094  0.016 -0.037 -0.075 -0.087 -0.163 -0.133 -0.165 -0.122 -0.047 -0.037 -0.032 -0.078 -0.188 -0.205 -0.170 -0.066 -0.079 -0.043 -0.111 -0.171 -0.194 -0.184 -0.160 -0.079 -0.073 -0.044  0.009  0.008  0.018  0.014  0.038  0.078  0.032  0.031  0.031 -0.003 -0.077 -0.021  0.037  0.161  0.160  0.140  0.147  0.144  0.152  0.150  0.137  0.139  0.170  0.162  0.171  0.144  0.116  0.099  0.072  0.026 -0.009 -0.022 -0.064 -0.143 -0.150 -0.142 -0.181 -0.200 -0.186 -0.186 -0.203 -0.178 -0.108 -0.043 -0.095 -0.064 -0.006 -0.022 -0.057  0.013  0.064  0.074  0.129  0.159  0.199  0.207  0.233  0.216  0.225  0.209  0.101  0.071  0.062  0.082  0.141  0.143  0.162  0.206  0.140  0.164  0.195  0.204  0.230  0.219  0.243  0.218  0.224  0.191  0.208  0.134  0.087  0.210  0.267  0.227  0.154 -0.066 -0.014  0.006  0.005  0.028  0.007 -0.015 -0.085 -0.210 -0.251 -0.145 -0.040 -0.098 -0.242 -0.205 -0.150 -0.175 -0.136 -0.105 -0.036  0.000 -0.010 -0.002  0.058  0.061  0.031  0.064  0.108  0.086  0.075  0.116  0.143  0.107  0.101  0.075  0.044  0.030  0.044  0.002  0.015 -0.038 -0.071 -0.065 -0.022  0.042  0.047  0.016  0.055  0.091  0.084  0.128  0.140  0.066  0.059  0.082  0.140  0.184  0.218  0.241  0.292  0.310  0.382  0.440  0.495  0.534  0.541  0.656  0.560  0.519  0.377  0.348  0.439  0.354  0.325  0.484  0.469  0.349  0.407  0.459  0.380  0.319  0.363  0.351  0.264  0.233  0.255  0.216  0.193  0.190  0.113  0.006  0.092  0.028  0.041  0.082  0.020  0.067
 -0.390 -0.406 -0.425 -0.447 -0.459 -0.436 -0.450 -0.425 -0.428 -0.439 -0.442 -0.421 -0.407 -0.338 -0.349 -0.217  0.199  0.286  0.325  0.399  0.443  0.504  0.553  0.553  0.566  0.491  0.472  0.412  0.225  0.110  0.077  0.186  0.171  0.078  0.098  0.170  0.254  0.428  0.624  0.663  0.800  1.000  0.860  0.766  0.656  0.577  0.592  0.639  0.702  0.791  0.780  0.640  0.324  0.147  0.135  0.052  0.061  0.113  0.124  0.161  0.217  0.268  0.509  0.577  0.665  0.611  0.584  0.540  0.504  0.546  0.598  0.557  0.532  0.471  0.395  0.466  0.436  0.426  0.420  0.453  0.441  0.415  0.433  0.433  0.398  0.399  0.385  0.371  0.354  0.313  0.336  0.348  0.318  0.295  0.306  0.275  0.296  0.303  0.319  0.310  0.338  0.313  0.356  0.354  0.382  0.319  0.239  0.302  0.421  0.392  0.398  0.318  0.357  0.399  0.351  0.282  0.299  0.224  0.145  0.140  0.088  0.049  0.061  0.108  0.151  0.109  0.098  0.142  0.217  0.241  0.275  0.299  0.316  0.347  0.364  0.299  0.262  0.307  0.295  0.250  0.255  0.290  0.298  0.306  0.290  0.277  0.292  0.273  0.238  0.236  0.261  0.252  0.247  0.283  0.261  0.253  0.221  0.202  0.158  0.124  0.028 -0.022 -0.079 -0.113 -0.190 -0.135 -0.162 -0.107 -0.040 -0.026 -0.014 -0.096 -0.192 -0.205 -0.149 -0.032 -0.038 -0.006 -0.090 -0.159 -0.197 -0.191 -0.181 -0.102 -0.090 -0.055  0.002 -0.002  0.019  0.017  0.033  0.074  0.037  0.027  0.026 -0.019 -0.090 -0.036  0.024  0.177  0.190  0.182  0.193  0.194  0.168  0.163  0.153  0.161  0.187  0.180  0.200  0.170  0.133  0.120  0.098  0.046  0.005 -0.010 -0.058 -0.141 -0.158 -0.144 -0.187 -0.218 -0.189 -0.187 -0.221 -0.198 -0.119 -0.061 -0.117 -0.063 -0.008 -0.046 -0.069  0.010  0.087  0.110  0.178  0.212  0.255  0.262  0.288  0.268  0.286  0.269  0.173  0.130  0.122  0.133  0.166  0.170  0.181  0.224  0.167  0.201  0.247  0.260  0.279  0.275  0.304  0.277  0.283  0.240  0.241  0.146  0.064  0.169  0.233  0.167  0.038 -0.099 -0.038  0.001  0.019  0.058  0.044  0.029 -0.060 -0.177 -0.211 -0.135  0.000 -0.027 -0.222 -0.222 -0.202 -0.203 -0.173 -0.145 -0.083 -0.050 -0.059 -0.049  0.029  0.035 -0.001  0.049  0.108  0.075  0.065  0.127  0.155  0.108  0.113  0.075  0.053  0.019  0.033 -0.021 -0.001 -0.064 -0.114 -0.108 -0.055  0.018  0.029  0.002  0.060  0.111  0.102  0.166  0.183  0.102  0.094  0.123  0.190  0.243  0.274  0.295  0.349  0.363  0.431  0.467  0.495  0.516  0.507  0.605  0.503  0.451  0.293  0.279  0.391  0.279  0.254  0.436  0.427  0.294  0.370  0.440  0.356  0.294  0.364  0.351  0.264  0.246  0.287  0.249  0.223  0.232  0.154  0.041  0.128  0.082  0.109  0.146  0.082  0.086
 -0.450 -0.467 -0.489 -0.513 -0.523 -0.507 -0.517 -0.497 -0.506 -0.514 -0.505 -0.482 -0.458 -0.390 -0.385 -0.243  0.262  0.365  0.409  0.490  0.528  0.577  0.615  0.601  0.583  0.495  0.459  0.365  0.187  0.075  0.029  0.121  0.117  0.026  0.036  0.105  0.181  0.343  0.526  0.550  0.693  0.860  1.000  0.898  0.780  0.696  0.690  0.737  0.771  0.806  0.692  0.530  0.236  0.083  0.087  0.019  0.035  0.093  0.106  0.140  0.175  0.211  0.421  0.518  0.641  0.637  0.641  0.618  0.592  0.626  0.665  0.613  0.573  0.499  0.431  0.516  0.485  0.480  0.481  0.513  0.506  0.487  0.504  0.507  0.473  0.482  0.457  0.441  0.431  0.389  0.413  0.427  0.400  0.374  0.384  0.356  0.377  0.389  0.409  0.403  0.430  0.384  0.427  0.401  0.391  0.292  0.207  0.276  0.414  0.412  0.433  0.351  0.389  0.450  0.405  0.326  0.337  0.248  0.167  0.156  0.093  0.053  0.061  0.117  0.173  0.133  0.123  0.177  0.256  0.282  0.313  0.335  0.366  0.404  0.436  0.370  0.325  0.378  0.373  0.320  0.322  0.360  0.367  0.364  0.348  0.323  0.329  0.316  0.272  0.262  0.280  0.282  0.311  0.362  0.339  0.328  0.291  0.272  0.221  0.175  0.078  0.016 -0.052 -0.107 -0.192 -0.120 -0.148 -0.084 -0.017  0.004  0.007 -0.080 -0.183 -0.206 -0.143 -0.021 -0.022  0.013 -0.067 -0.154 -0.213 -0.184 -0.166 -0.073 -0.057 -0.018  0.040  0.035  0.061  0.059  0.077  0.113  0.083  0.074  0.070  0.019 -0.058 -0.017  0.050  0.197  0.229  0.234  0.256  0.255  0.215  0.195  0.182  0.184  0.211  0.212  0.229  0.191  0.157  0.147  0.117  0.062  0.025 -0.005 -0.058 -0.141 -0.164 -0.154 -0.199 -0.232 -0.204 -0.205 -0.242 -0.219 -0.144 -0.085 -0.129 -0.069 -0.018 -0.054 -0.052  0.043  0.135  0.177  0.252  0.294  0.335  0.344  0.371  0.346  0.361  0.330  0.207  0.153  0.143  0.153  0.181  0.192  0.204  0.255  0.205  0.257  0.318  0.342  0.365  0.362  0.394  0.369  0.367  0.312  0.298  0.183  0.071  0.156  0.222  0.136  0.018 -0.109 -0.021  0.006  0.028  0.075  0.059  0.051 -0.042 -0.160 -0.209 -0.161 -0.013 -0.021 -0.239 -0.237 -0.207 -0.220 -0.181 -0.143 -0.065 -0.046 -0.054 -0.021  0.074  0.069  0.032  0.104  0.165  0.117  0.113  0.191  0.207  0.150  0.164  0.117  0.096  0.063  0.088  0.025  0.060 -0.015 -0.076 -0.068 -0.019  0.073  0.092  0.063  0.125  0.186  0.184  0.258  0.277  0.188  0.168  0.207  0.276  0.340  0.363  0.383  0.438  0.451  0.507  0.524  0.525  0.515  0.468  0.538  0.420  0.355  0.200  0.211  0.310  0.214  0.218  0.409  0.406  0.288  0.387  0.462  0.373  0.318  0.417  0.398  0.306  0.309  0.362  0.319  0.300  0.312  0.228  0.094  0.159  0.126  0.138  0.170  0.098  0.089
 -0.484 -0.499 -0.524 -0.548 -0.559 -0.548 -0.557 -0.540 -0.548 -0.556 -0.546 -0.522 -0.491 -0.423 -0.404 -0.246  0.299  0.409  0.455  0.545  0.572  0.620  0.643  0.620  0.580  0.482  0.435  0.323  0.160  0.054  0.010  0.088  0.084  0.002  0.009  0.069  0.136  0.283  0.449  0.477  0.612  0.766  0.898  1.000  0.905  0.853  0.838  0.841  0.833  0.802  0.678  0.495  0.198  0.063  0.069  0.002  0.016  0.073  0.090  0.128  0.158  0.191  0.398  0.498  0.637  0.659  0.706  0.678  0.661  0.688  0.707  0.652  0.600  0.514  0.451  0.546  0.518  0.515  0.521  0.552  0.552  0.535  0.549  0.553  0.519  0.531  0.506  0.487  0.476  0.432  0.455  0.472  0.446  0.417  0.428  0.404  0.426  0.435  0.458  0.451  0.476  0.420  0.454  0.410  0.378  0.255  0.166  0.241  0.390  0.409  0.441  0.357  0.396  0.474  0.433  0.346  0.352  0.256  0.179  0.170  0.098  0.056  0.060  0.124  0.187  0.144  0.134  0.194  0.280  0.309  0.342  0.354  0.393  0.437  0.479  0.409  0.362  0.422  0.423  0.365  0.368  0.402  0.412  0.400  0.380  0.352  0.359  0.344  0.294  0.281  0.295  0.307  0.345  0.404  0.380  0.369  0.330  0.308  0.252  0.191  0.089  0.021 -0.050 -0.119 -0.204 -0.122 -0.148 -0.078 -0.008  0.007  0.023 -0.077 -0.179 -0.201 -0.130  0.004  0.004  0.042 -0.040 -0.151 -0.212 -0.176 -0.154 -0.057 -0.036  0.003  0.061  0.055  0.087  0.087  0.102  0.140  0.109  0.099  0.092  0.038 -0.040 -0.005  0.063  0.215  0.258  0.263  0.291  0.284  0.253  0.226  0.211  0.202  0.231  0.240  0.247  0.199  0.172  0.161  0.114  0.057  0.024 -0.022 -0.082 -0.162 -0.189 -0.181 -0.226 -0.259 -0.228 -0.229 -0.269 -0.247 -0.170 -0.110 -0.152 -0.076 -0.030 -0.076 -0.064  0.044  0.153  0.206  0.288  0.336  0.376  0.387  0.415  0.391  0.399  0.355  0.212  0.145  0.130  0.137  0.172  0.185  0.198  0.271  0.231  0.289  0.360  0.386  0.409  0.407  0.441  0.417  0.410  0.346  0.320  0.190  0.054  0.125  0.192  0.110  0.025 -0.094  0.004  0.022  0.046  0.082  0.064  0.064 -0.022 -0.122 -0.188 -0.153 -0.010 -0.005 -0.241 -0.243 -0.211 -0.231 -0.185 -0.141 -0.055 -0.041 -0.050 -0.005  0.099  0.092  0.056  0.138  0.201  0.147  0.146  0.232  0.243  0.179  0.198  0.144  0.120  0.091  0.120  0.050  0.092  0.008 -0.059 -0.051 -0.003  0.094  0.125  0.095  0.157  0.224  0.228  0.304  0.326  0.232  0.205  0.250  0.321  0.390  0.411  0.430  0.486  0.492  0.542  0.542  0.526  0.497  0.428  0.484  0.361  0.297  0.142  0.158  0.258  0.167  0.179  0.378  0.383  0.266  0.375  0.461  0.374  0.327  0.442  0.415  0.328  0.348  0.408  0.364  0.348  0.362  0.273  0.136  0.181  0.156  0.161  0.184  0.106  0.087
 -0.495 -0.509 -0.533 -0.558 -0.566 -0.558 -0.566 -0.549 -0.557 -0.568 -0.551 -0.531 -0.492 -0.427 -0.397 -0.235  0.317  0.423  0.467  0.563  0.583  0.632  0.638  0.616  0.552  0.457  0.408  0.283  0.136  0.041 -0.007  0.058  0.063 -0.011 -0.010  0.046  0.099  0.227  0.368  0.397  0.516  0.656  0.780  0.905  1.000  0.911  0.824  0.855  0.759  0.705  0.595  0.426  0.166  0.047  0.064  0.006  0.013  0.063  0.081  0.116  0.131  0.147  0.322  0.404  0.542  0.575  0.659  0.670  0.682  0.711  0.710  0.656  0.586  0.501  0.456  0.557  0.533  0.536  0.547  0.572  0.573  0.557  0.572  0.573  0.535  0.556  0.530  0.510  0.502  0.464  0.482  0.494  0.474  0.448  0.454  0.430  0.450  0.457  0.483  0.478  0.505  0.439  0.468  0.407  0.352  0.219  0.136  0.212  0.366  0.408  0.446  0.370  0.409  0.496  0.460  0.374  0.373  0.275  0.205  0.194  0.115  0.070  0.072  0.143  0.210  0.161  0.148  0.209  0.301  0.338  0.367  0.376  0.423  0.467  0.513  0.449  0.402  0.462  0.466  0.409  0.409  0.441  0.446  0.428  0.408  0.375  0.376  0.363  0.312  0.297  0.309  0.324  0.375  0.436  0.414  0.404  0.364  0.342  0.283  0.213  0.113  0.040 -0.036 -0.113 -0.200 -0.119 -0.140 -0.066 -0.001  0.009  0.038 -0.067 -0.174 -0.196 -0.127  0.004  0.004  0.046 -0.040 -0.154 -0.208 -0.169 -0.149 -0.050 -0.027  0.015  0.073  0.065  0.100  0.101  0.111  0.148  0.121  0.109  0.099  0.048 -0.029  0.006  0.076  0.229  0.284  0.288  0.323  0.315  0.289  0.260  0.242  0.227  0.259  0.273  0.276  0.222  0.201  0.195  0.139  0.080  0.049 -0.004 -0.066 -0.145 -0.177 -0.174 -0.219 -0.249 -0.220 -0.223 -0.266 -0.247 -0.177 -0.122 -0.152 -0.073 -0.034 -0.083 -0.058  0.055  0.176  0.235  0.320  0.371  0.411  0.418  0.446  0.421  0.425  0.368  0.222  0.144  0.127  0.120  0.150  0.166  0.169  0.256  0.239  0.301  0.381  0.412  0.437  0.438  0.473  0.448  0.443  0.373  0.342  0.200  0.050  0.099  0.158  0.084  0.007 -0.109 -0.012  0.000  0.037  0.079  0.063  0.066 -0.019 -0.099 -0.177 -0.146 -0.005  0.004 -0.243 -0.246 -0.211 -0.230 -0.182 -0.144 -0.052 -0.042 -0.057 -0.005  0.106  0.095  0.060  0.147  0.211  0.151  0.152  0.241  0.247  0.180  0.204  0.148  0.128  0.098  0.129  0.058  0.105  0.018 -0.051 -0.043  0.003  0.102  0.139  0.112  0.173  0.242  0.250  0.331  0.352  0.257  0.226  0.275  0.348  0.421  0.438  0.455  0.510  0.513  0.557  0.537  0.511  0.460  0.377  0.415  0.295  0.238  0.093  0.106  0.198  0.103  0.125  0.324  0.325  0.213  0.331  0.418  0.337  0.297  0.422  0.401  0.323  0.355  0.421  0.379  0.363  0.381  0.294  0.166  0.187  0.176  0.177  0.194  0.117  0.090
 -0.481 -0.495 -0.522 -0.550 -0.559 -0.556 -0.563 -0.548 -0.555 -0.566 -0.551 -0.534 -0.498 -0.439 -0.402 -0.241  0.323  0.430  0.474  0.569  0.583  0.630  0.625  0.598  0.529  0.431  0.374  0.245  0.111  0.021 -0.021  0.032  0.033 -0.032 -0.032  0.015  0.063  0.180  0.315  0.350  0.469  0.577  0.696  0.853  0.911  1.000  0.919  0.876  0.767  0.690  0.574  0.408  0.144  0.042  0.056 -0.002  0.000  0.050  0.073  0.107  0.122  0.138  0.312  0.400  0.541  0.590  0.686  0.688  0.696  0.717  0.704  0.649  0.578  0.487  0.445  0.545  0.522  0.523  0.539  0.566  0.570  0.557  0.574  0.577  0.541  0.558  0.534  0.513  0.501  0.462  0.484  0.499  0.476  0.450  0.460  0.438  0.458  0.464  0.486  0.480  0.502  0.432  0.455  0.391  0.331  0.192  0.108  0.182  0.335  0.382  0.423  0.345  0.383  0.476  0.443  0.354  0.352  0.253  0.189  0.184  0.108  0.064  0.062  0.133  0.196  0.146  0.135  0.197  0.287  0.322  0.353  0.355  0.405  0.452  0.502  0.436  0.389  0.452  0.459  0.400  0.402  0.433  0.442  0.421  0.400  0.371  0.371  0.357  0.308  0.294  0.301  0.321  0.372  0.435  0.411  0.397  0.357  0.334  0.275  0.201  0.104  0.029 -0.043 -0.120 -0.200 -0.113 -0.137 -0.064 -0.006  0.002  0.040 -0.064 -0.164 -0.182 -0.111  0.021  0.023  0.065 -0.013 -0.144 -0.200 -0.160 -0.139 -0.042 -0.016  0.024  0.079  0.076  0.110  0.111  0.123  0.155  0.129  0.117  0.106  0.052 -0.024  0.001  0.067  0.216  0.274  0.278  0.314  0.303  0.283  0.253  0.235  0.215  0.243  0.262  0.259  0.201  0.186  0.178  0.115  0.061  0.035 -0.026 -0.087 -0.157 -0.189 -0.189 -0.229 -0.257 -0.229 -0.230 -0.272 -0.254 -0.183 -0.126 -0.156 -0.071 -0.034 -0.090 -0.066  0.043  0.166  0.230  0.312  0.365  0.405  0.418  0.445  0.425  0.428  0.369  0.215  0.136  0.117  0.112  0.148  0.166  0.171  0.263  0.248  0.311  0.390  0.421  0.440  0.440  0.472  0.448  0.436  0.364  0.329  0.186  0.033  0.078  0.140  0.071  0.024 -0.086  0.019  0.023  0.053  0.080  0.059  0.069 -0.009 -0.071 -0.157 -0.141 -0.013  0.009 -0.228 -0.232 -0.199 -0.226 -0.179 -0.136 -0.047 -0.039 -0.053  0.004  0.114  0.103  0.071  0.161  0.223  0.164  0.168  0.258  0.262  0.196  0.220  0.164  0.143  0.113  0.145  0.072  0.119  0.032 -0.037 -0.032  0.010  0.105  0.147  0.122  0.179  0.248  0.260  0.342  0.362  0.270  0.238  0.288  0.360  0.429  0.441  0.458  0.511  0.510  0.548  0.522  0.492  0.437  0.347  0.374  0.257  0.202  0.067  0.080  0.166  0.084  0.108  0.304  0.313  0.206  0.323  0.414  0.338  0.304  0.426  0.402  0.331  0.366  0.430  0.390  0.378  0.397  0.312  0.182  0.192  0.184  0.182  0.193  0.118  0.086
 -0.499 -0.514 -0.545 -0.575 -0.590 -0.589 -0.598 -0.585 -0.587 -0.593 -0.581 -0.559 -0.528 -0.464 -0.422 -0.250  0.359  0.480  0.530  0.620  0.638  0.671  0.669  0.621  0.552  0.439  0.366  0.231  0.092 -0.003 -0.043  0.011  0.007 -0.061 -0.058 -0.009  0.045  0.168  0.317  0.356  0.493  0.592  0.690  0.838  0.824  0.919  1.000  0.922  0.863  0.771  0.643  0.457  0.153  0.055  0.046 -0.020 -0.015  0.045  0.075  0.115  0.135  0.168  0.375  0.505  0.658  0.718  0.790  0.764  0.748  0.741  0.730  0.662  0.589  0.492  0.441  0.537  0.508  0.505  0.519  0.557  0.569  0.558  0.574  0.588  0.564  0.565  0.539  0.525  0.512  0.459  0.488  0.518  0.490  0.455  0.475  0.459  0.489  0.499  0.518  0.512  0.530  0.464  0.487  0.439  0.378  0.229  0.128  0.185  0.348  0.379  0.431  0.333  0.362  0.464  0.432  0.328  0.322  0.218  0.152  0.149  0.081  0.039  0.036  0.105  0.163  0.121  0.117  0.181  0.259  0.284  0.316  0.317  0.369  0.428  0.486  0.412  0.354  0.423  0.437  0.372  0.373  0.413  0.428  0.402  0.382  0.363  0.364  0.346  0.294  0.282  0.282  0.304  0.358  0.427  0.403  0.385  0.345  0.320  0.264  0.191  0.098  0.025 -0.030 -0.108 -0.183 -0.088 -0.122 -0.055 -0.004  0.003  0.032 -0.054 -0.150 -0.170 -0.098  0.039  0.047  0.090  0.017 -0.126 -0.201 -0.148 -0.119 -0.013  0.014  0.051  0.102  0.102  0.131  0.131  0.151  0.187  0.156  0.149  0.136  0.075 -0.008  0.005  0.068  0.213  0.261  0.266  0.298  0.282  0.254  0.221  0.206  0.185  0.209  0.229  0.220  0.163  0.151  0.134  0.068  0.020  0.000 -0.070 -0.130 -0.188 -0.217 -0.219 -0.258 -0.281 -0.254 -0.258 -0.295 -0.271 -0.191 -0.130 -0.164 -0.079 -0.034 -0.075 -0.053  0.061  0.167  0.233  0.307  0.368  0.403  0.424  0.451  0.435  0.435  0.382  0.219  0.140  0.122  0.124  0.171  0.188  0.205  0.298  0.271  0.335  0.410  0.441  0.455  0.455  0.486  0.466  0.446  0.382  0.343  0.215  0.059  0.111  0.183  0.103  0.057 -0.057  0.061  0.059  0.072  0.072  0.038  0.049 -0.021 -0.078 -0.163 -0.169 -0.035  0.012 -0.218 -0.213 -0.171 -0.207 -0.146 -0.092 -0.002  0.006 -0.002  0.063  0.172  0.161  0.137  0.229  0.290  0.232  0.239  0.328  0.333  0.265  0.285  0.227  0.194  0.169  0.207  0.129  0.174  0.081  0.010  0.012  0.043  0.146  0.198  0.165  0.212  0.287  0.307  0.385  0.405  0.315  0.278  0.327  0.393  0.463  0.476  0.498  0.553  0.556  0.584  0.572  0.530  0.474  0.368  0.389  0.260  0.205  0.066  0.100  0.196  0.138  0.167  0.364  0.388  0.291  0.404  0.499  0.425  0.392  0.512  0.484  0.408  0.443  0.500  0.455  0.443  0.450  0.357  0.207  0.221  0.201  0.189  0.188  0.109  0.071
 -0.565 -0.581 -0.614 -0.647 -0.662 -0.659 -0.670 -0.655 -0.658 -0.662 -0.646 -0.624 -0.588 -0.512 -0.468 -0.270  0.414  0.550  0.604  0.703  0.727  0.755  0.753  0.698  0.615  0.489  0.408  0.258  0.101 -0.004 -0.054  0.009  0.010 -0.068 -0.066 -0.008  0.049  0.183  0.347  0.388  0.545  0.639  0.737  0.841  0.855  0.876  0.922  1.000  0.918  0.832  0.694  0.494  0.175  0.062  0.057 -0.011 -0.003  0.062  0.097  0.146  0.158  0.186  0.405  0.550  0.713  0.775  0.847  0.846  0.837  0.822  0.808  0.730  0.641  0.538  0.490  0.595  0.560  0.562  0.575  0.615  0.630  0.620  0.636  0.651  0.627  0.632  0.599  0.585  0.577  0.518  0.549  0.583  0.557  0.517  0.538  0.523  0.555  0.569  0.593  0.588  0.609  0.536  0.563  0.515  0.443  0.277  0.162  0.215  0.400  0.435  0.496  0.387  0.415  0.527  0.493  0.378  0.367  0.251  0.170  0.163  0.087  0.039  0.036  0.113  0.178  0.132  0.129  0.204  0.290  0.316  0.352  0.358  0.417  0.484  0.549  0.470  0.403  0.476  0.492  0.420  0.419  0.467  0.480  0.448  0.432  0.410  0.406  0.387  0.328  0.312  0.309  0.333  0.404  0.483  0.459  0.440  0.398  0.371  0.310  0.230  0.129  0.047 -0.011 -0.097 -0.183 -0.083 -0.121 -0.048  0.004  0.013  0.038 -0.051 -0.165 -0.192 -0.117  0.031  0.043  0.095  0.012 -0.141 -0.225 -0.159 -0.125 -0.005  0.021  0.065  0.121  0.119  0.148  0.146  0.169  0.210  0.177  0.174  0.159  0.092 -0.002  0.014  0.087  0.244  0.299  0.304  0.342  0.325  0.285  0.247  0.232  0.207  0.236  0.261  0.252  0.187  0.175  0.157  0.085  0.031  0.008 -0.067 -0.133 -0.197 -0.230 -0.232 -0.276 -0.302 -0.275 -0.281 -0.320 -0.290 -0.204 -0.137 -0.173 -0.086 -0.032 -0.065 -0.038  0.091  0.204  0.278  0.360  0.428  0.465  0.486  0.513  0.493  0.491  0.429  0.251  0.159  0.142  0.141  0.187  0.205  0.222  0.329  0.304  0.376  0.462  0.501  0.521  0.522  0.556  0.536  0.515  0.445  0.402  0.263  0.088  0.142  0.219  0.128  0.057 -0.078  0.051  0.053  0.062  0.062  0.026  0.040 -0.035 -0.103 -0.198 -0.194 -0.036  0.013 -0.244 -0.239 -0.184 -0.219 -0.149 -0.090  0.011  0.024  0.014  0.089  0.210  0.193  0.169  0.272  0.339  0.274  0.281  0.380  0.384  0.309  0.331  0.264  0.229  0.203  0.247  0.160  0.210  0.105  0.025  0.030  0.068  0.182  0.239  0.202  0.252  0.336  0.360  0.445  0.466  0.366  0.323  0.379  0.451  0.532  0.547  0.573  0.633  0.643  0.669  0.656  0.601  0.534  0.410  0.429  0.283  0.224  0.072  0.118  0.222  0.162  0.203  0.414  0.440  0.340  0.468  0.566  0.486  0.452  0.585  0.559  0.475  0.513  0.576  0.524  0.510  0.516  0.407  0.233  0.236  0.216  0.199  0.197  0.114  0.072
 -0.535 -0.552 -0.584 -0.616 -0.633 -0.626 -0.639 -0.625 -0.624 -0.625 -0.614 -0.586 -0.559 -0.480 -0.449 -0.263  0.387  0.524  0.578  0.663  0.695  0.717  0.737  0.675  0.614  0.490  0.409  0.280  0.115  0.006 -0.037  0.037  0.030 -0.052 -0.043  0.018  0.088  0.235  0.413  0.445  0.617  0.702  0.771  0.833  0.759  0.767  0.863  0.918  1.000  0.909  0.768  0.553  0.203  0.075  0.055 -0.020 -0.008  0.067  0.099  0.152  0.183  0.227  0.475  0.642  0.806  0.863  0.879  0.825  0.776  0.755  0.767  0.690  0.616  0.518  0.460  0.552  0.513  0.511  0.517  0.562  0.578  0.565  0.579  0.598  0.581  0.574  0.543  0.533  0.524  0.459  0.492  0.532  0.500  0.458  0.485  0.470  0.508  0.526  0.548  0.544  0.562  0.504  0.537  0.515  0.466  0.319  0.199  0.239  0.413  0.417  0.473  0.356  0.379  0.479  0.441  0.329  0.324  0.215  0.131  0.125  0.061  0.019  0.018  0.085  0.143  0.106  0.106  0.176  0.249  0.266  0.302  0.312  0.361  0.427  0.486  0.406  0.337  0.408  0.422  0.352  0.352  0.404  0.418  0.393  0.378  0.364  0.363  0.344  0.289  0.275  0.277  0.297  0.350  0.423  0.401  0.382  0.343  0.318  0.263  0.199  0.103  0.032 -0.012 -0.085 -0.167 -0.074 -0.117 -0.051  0.002  0.014  0.025 -0.048 -0.154 -0.182 -0.111  0.029  0.044  0.093  0.016 -0.129 -0.215 -0.153 -0.116 -0.001  0.016  0.053  0.105  0.107  0.130  0.127  0.159  0.202  0.164  0.164  0.152  0.089 -0.004  0.009  0.079  0.224  0.258  0.266  0.293  0.278  0.228  0.200  0.188  0.171  0.195  0.212  0.207  0.153  0.133  0.109  0.052  0.003 -0.020 -0.086 -0.145 -0.205 -0.229 -0.225 -0.269 -0.295 -0.266 -0.271 -0.307 -0.276 -0.188 -0.118 -0.159 -0.081 -0.019 -0.040 -0.027  0.090  0.178  0.241  0.312  0.375  0.409  0.431  0.457  0.439  0.439  0.392  0.228  0.151  0.141  0.152  0.200  0.214  0.245  0.328  0.280  0.343  0.418  0.451  0.469  0.469  0.502  0.486  0.464  0.409  0.372  0.258  0.108  0.179  0.263  0.168  0.083 -0.057  0.067  0.070  0.062  0.051  0.011  0.020 -0.052 -0.138 -0.209 -0.204 -0.046  0.003 -0.228 -0.216 -0.160 -0.195 -0.125 -0.063  0.030  0.045  0.045  0.111  0.217  0.205  0.183  0.274  0.337  0.281  0.286  0.374  0.383  0.313  0.328  0.266  0.225  0.204  0.247  0.166  0.206  0.107  0.035  0.038  0.073  0.184  0.233  0.191  0.236  0.315  0.336  0.411  0.430  0.338  0.301  0.348  0.412  0.486  0.506  0.535  0.593  0.607  0.634  0.649  0.600  0.556  0.447  0.476  0.338  0.283  0.126  0.176  0.290  0.242  0.271  0.472  0.502  0.406  0.518  0.607  0.526  0.488  0.603  0.568  0.478  0.507  0.560  0.505  0.489  0.485  0.379  0.200  0.231  0.192  0.179  0.183  0.103  0.069
 -0.520 -0.539 -0.570 -0.600 -0.617 -0.604 -0.618 -0.599 -0.596 -0.595 -0.595 -0.568 -0.547 -0.460 -0.444 -0.259  0.335  0.472  0.535  0.622  0.666  0.696  0.735  0.678  0.638  0.519  0.453  0.350  0.163  0.043  0.006  0.098  0.084 -0.006  0.011  0.078  0.159  0.325  0.531  0.574  0.753  0.791  0.806  0.802  0.705  0.690  0.771  0.832  0.909  1.000  0.881  0.671  0.270  0.116  0.081 -0.001  0.017  0.086  0.116  0.166  0.216  0.280  0.559  0.725  0.857  0.863  0.832  0.782  0.728  0.726  0.752  0.680  0.618  0.526  0.458  0.544  0.501  0.496  0.496  0.544  0.558  0.541  0.553  0.573  0.553  0.542  0.512  0.504  0.492  0.426  0.460  0.500  0.464  0.424  0.452  0.435  0.474  0.489  0.509  0.504  0.524  0.479  0.518  0.517  0.496  0.372  0.252  0.290  0.456  0.436  0.481  0.361  0.383  0.470  0.428  0.317  0.316  0.209  0.119  0.111  0.048  0.005  0.013  0.075  0.136  0.107  0.111  0.187  0.254  0.261  0.298  0.306  0.347  0.408  0.460  0.378  0.313  0.379  0.385  0.319  0.323  0.375  0.389  0.369  0.356  0.353  0.354  0.329  0.279  0.271  0.280  0.298  0.323  0.390  0.366  0.348  0.311  0.287  0.236  0.182  0.087  0.014 -0.024 -0.085 -0.171 -0.086 -0.133 -0.073 -0.015 -0.000 -0.002 -0.063 -0.178 -0.207 -0.146 -0.009 -0.002  0.050 -0.026 -0.162 -0.233 -0.175 -0.134 -0.018 -0.002  0.035  0.091  0.091  0.107  0.103  0.138  0.184  0.142  0.144  0.135  0.070 -0.026 -0.001  0.069  0.213  0.241  0.239  0.262  0.247  0.212  0.184  0.173  0.158  0.184  0.197  0.193  0.141  0.120  0.096  0.043 -0.006 -0.032 -0.086 -0.144 -0.213 -0.230 -0.223 -0.268 -0.293 -0.267 -0.270 -0.300 -0.265 -0.174 -0.101 -0.153 -0.087 -0.014 -0.027 -0.032  0.082  0.161  0.213  0.281  0.339  0.374  0.395  0.420  0.403  0.407  0.371  0.212  0.148  0.138  0.157  0.211  0.225  0.254  0.328  0.267  0.322  0.386  0.413  0.433  0.431  0.464  0.445  0.428  0.380  0.356  0.252  0.121  0.216  0.303  0.212  0.112 -0.052  0.056  0.066  0.057  0.050  0.013  0.014 -0.063 -0.171 -0.243 -0.208 -0.052 -0.021 -0.240 -0.221 -0.160 -0.196 -0.129 -0.073  0.020  0.043  0.041  0.098  0.198  0.189  0.166  0.246  0.308  0.260  0.261  0.341  0.358  0.294  0.301  0.246  0.202  0.184  0.220  0.143  0.176  0.083  0.016  0.020  0.059  0.166  0.205  0.162  0.203  0.276  0.296  0.366  0.384  0.291  0.264  0.305  0.372  0.438  0.465  0.494  0.553  0.573  0.612  0.649  0.618  0.597  0.510  0.561  0.431  0.380  0.223  0.258  0.375  0.326  0.341  0.537  0.563  0.461  0.559  0.642  0.561  0.510  0.599  0.576  0.484  0.486  0.522  0.466  0.446  0.435  0.328  0.158  0.216  0.160  0.153  0.167  0.080  0.066
 -0.438 -0.453 -0.481 -0.507 -0.522 -0.506 -0.519 -0.493 -0.483 -0.487 -0.498 -0.474 -0.462 -0.383 -0.378 -0.209  0.253  0.363  0.418  0.496  0.544  0.579  0.622  0.580  0.562  0.457  0.415  0.353  0.172  0.063  0.043  0.146  0.126  0.043  0.070  0.138  0.220  0.384  0.585  0.639  0.786  0.780  0.692  0.678  0.595  0.574  0.643  0.694  0.768  0.881  1.000  0.800  0.367  0.187  0.122  0.032  0.042  0.106  0.133  0.179  0.259  0.361  0.675  0.812  0.864  0.779  0.718  0.656  0.597  0.601  0.634  0.579  0.534  0.455  0.385  0.459  0.418  0.406  0.400  0.449  0.461  0.430  0.440  0.460  0.444  0.425  0.405  0.402  0.386  0.326  0.356  0.390  0.354  0.322  0.349  0.333  0.369  0.377  0.392  0.384  0.404  0.378  0.413  0.436  0.450  0.365  0.251  0.279  0.418  0.376  0.404  0.291  0.311  0.380  0.339  0.246  0.249  0.164  0.085  0.084  0.036 -0.001  0.016  0.064  0.115  0.093  0.094  0.154  0.206  0.207  0.238  0.243  0.271  0.320  0.359  0.285  0.232  0.290  0.290  0.235  0.242  0.291  0.305  0.293  0.284  0.296  0.302  0.269  0.239  0.244  0.264  0.272  0.256  0.297  0.276  0.262  0.229  0.205  0.162  0.121  0.035 -0.028 -0.048 -0.085 -0.162 -0.100 -0.144 -0.095 -0.039 -0.024 -0.017 -0.053 -0.151 -0.174 -0.131 -0.015 -0.017  0.029 -0.055 -0.170 -0.197 -0.158 -0.124 -0.028 -0.020  0.010  0.063  0.065  0.079  0.074  0.106  0.154  0.106  0.108  0.103  0.049 -0.037 -0.009  0.053  0.185  0.192  0.180  0.193  0.179  0.161  0.150  0.137  0.129  0.157  0.163  0.153  0.112  0.095  0.065  0.017 -0.023 -0.048 -0.092 -0.141 -0.202 -0.209 -0.199 -0.241 -0.263 -0.236 -0.236 -0.261 -0.228 -0.143 -0.078 -0.136 -0.082 -0.009 -0.017 -0.042  0.046  0.100  0.134  0.190  0.241  0.278  0.298  0.321  0.310  0.317  0.290  0.170  0.115  0.106  0.120  0.173  0.184  0.209  0.271  0.222  0.255  0.300  0.316  0.330  0.325  0.351  0.331  0.322  0.285  0.272  0.194  0.105  0.212  0.293  0.237  0.139 -0.050  0.017  0.028  0.021  0.004 -0.031 -0.038 -0.109 -0.195 -0.255 -0.184 -0.055 -0.051 -0.221 -0.197 -0.141 -0.166 -0.109 -0.066  0.010  0.037  0.042  0.077  0.151  0.152  0.132  0.189  0.242  0.213  0.210  0.269  0.294  0.245  0.244  0.201  0.158  0.139  0.165  0.099  0.117  0.040 -0.013 -0.013  0.028  0.117  0.143  0.106  0.140  0.196  0.205  0.261  0.276  0.196  0.178  0.209  0.269  0.320  0.352  0.381  0.437  0.454  0.499  0.548  0.539  0.546  0.490  0.567  0.465  0.446  0.293  0.303  0.443  0.389  0.362  0.531  0.559  0.450  0.513  0.587  0.524  0.469  0.520  0.512  0.437  0.411  0.427  0.377  0.352  0.335  0.242  0.109  0.183  0.122  0.118  0.132  0.062  0.066
 -0.286 -0.290 -0.307 -0.327 -0.339 -0.328 -0.344 -0.322 -0.290 -0.313 -0.336 -0.326 -0.316 -0.259 -0.233 -0.069  0.141  0.189  0.232  0.304  0.346  0.403  0.447  0.430  0.436  0.349  0.342  0.337  0.180  0.090  0.093  0.195  0.166  0.101  0.136  0.189  0.259  0.399  0.594  0.760  0.757  0.640  0.530  0.495  0.426  0.408  0.457  0.494  0.553  0.671  0.800  1.000  0.665  0.528  0.383  0.225  0.147  0.121  0.106  0.091  0.151  0.255  0.578  0.653  0.658  0.556  0.493  0.449  0.414  0.432  0.466  0.432  0.413  0.348  0.285  0.342  0.307  0.288  0.280  0.323  0.335  0.288  0.285  0.307  0.282  0.259  0.258  0.258  0.228  0.185  0.213  0.235  0.194  0.180  0.206  0.186  0.214  0.194  0.202  0.194  0.215  0.207  0.247  0.281  0.328  0.308  0.215  0.231  0.335  0.271  0.272  0.178  0.207  0.253  0.211  0.142  0.152  0.103  0.065  0.069  0.027  0.006  0.026  0.064  0.101  0.082  0.074  0.116  0.152  0.147  0.163  0.164  0.172  0.202  0.222  0.156  0.129  0.180  0.174  0.130  0.141  0.178  0.190  0.174  0.168  0.208  0.216  0.176  0.183  0.212  0.240  0.249  0.165  0.173  0.142  0.124  0.088  0.064  0.030 -0.001 -0.063 -0.110 -0.122 -0.135 -0.200 -0.195 -0.207 -0.169 -0.094 -0.104 -0.069 -0.071 -0.145 -0.143 -0.123 -0.035 -0.061 -0.030 -0.115 -0.229 -0.223 -0.205 -0.178 -0.091 -0.086 -0.059 -0.010 -0.009 -0.000 -0.005  0.028  0.073  0.004  0.001 -0.001 -0.038 -0.095 -0.030  0.015  0.109  0.095  0.059  0.071  0.063  0.105  0.108  0.090  0.081  0.102  0.092  0.083  0.056  0.037  0.003 -0.027 -0.057 -0.097 -0.114 -0.139 -0.190 -0.189 -0.177 -0.210 -0.226 -0.205 -0.201 -0.219 -0.202 -0.139 -0.089 -0.133 -0.081 -0.037 -0.055 -0.100 -0.038 -0.010  0.014  0.044  0.081  0.119  0.135  0.166  0.164  0.173  0.157  0.075  0.043  0.026  0.027  0.114  0.123  0.112  0.169  0.148  0.147  0.166  0.166  0.176  0.162  0.176  0.146  0.147  0.118  0.121  0.068  0.029  0.150  0.210  0.203  0.158 -0.022 -0.029 -0.007  0.029  0.002 -0.050 -0.084 -0.128 -0.143 -0.227 -0.148 -0.087 -0.090 -0.165 -0.143 -0.118 -0.165 -0.108 -0.087 -0.012  0.011 -0.008  0.016  0.066  0.083  0.073  0.095  0.136  0.134  0.127  0.156  0.192  0.165  0.150  0.127  0.086  0.067  0.075  0.024  0.020 -0.037 -0.062 -0.078 -0.068 -0.007  0.029 -0.010 -0.001  0.052  0.058  0.099  0.104  0.046  0.060  0.071  0.117  0.141  0.181  0.201  0.251  0.266  0.324  0.377  0.405  0.439  0.432  0.522  0.465  0.480  0.384  0.334  0.445  0.402  0.338  0.448  0.466  0.359  0.380  0.450  0.397  0.337  0.366  0.384  0.315  0.273  0.281  0.255  0.212  0.193  0.133  0.069  0.127  0.053  0.061  0.066  0.009  0.046
 -0.089 -0.085 -0.088 -0.097 -0.107 -0.120 -0.132 -0.119 -0.082 -0.102 -0.090 -0.092 -0.096 -0.079 -0.063  0.049  0.043  0.018  0.015  0.053  0.081  0.140  0.180  0.198  0.222  0.174  0.205  0.239  0.150  0.112  0.122  0.196  0.180  0.145  0.166  0.199  0.228  0.266  0.381  0.551  0.397  0.324  0.236  0.198  0.166  0.144  0.153  0.175  0.203  0.270  0.367  0.665  1.000  0.812  0.644  0.447  0.287  0.202  0.135  0.079  0.042  0.066  0.245  0.260  0.254  0.199  0.162  0.155  0.152  0.165  0.185  0.198  0.205  0.164  0.128  0.162  0.155  0.140  0.130  0.149  0.137  0.080  0.083  0.089  0.074  0.068  0.082  0.072  0.050  0.045  0.053  0.044  0.018  0.027  0.028  0.009  0.017 -0.009  0.001 -0.003  0.028  0.026  0.087  0.107  0.150  0.180  0.133  0.145  0.197  0.145  0.127  0.092  0.114  0.124  0.090  0.074  0.087  0.087  0.081  0.073  0.050  0.044  0.057  0.074  0.094  0.071  0.051  0.050  0.080  0.090  0.088  0.098  0.098  0.095  0.091  0.066  0.069  0.087  0.071  0.054  0.061  0.079  0.071  0.067  0.073  0.091  0.093  0.070  0.094  0.125  0.177  0.144  0.060  0.054  0.039  0.021 -0.005 -0.012 -0.032 -0.052 -0.093 -0.091 -0.102 -0.118 -0.163 -0.201 -0.154 -0.126 -0.067 -0.112 -0.048 -0.050 -0.068 -0.052 -0.042 -0.008 -0.038 -0.038 -0.133 -0.176 -0.122 -0.146 -0.179 -0.158 -0.173 -0.159 -0.120 -0.134 -0.123 -0.141 -0.123 -0.089 -0.134 -0.144 -0.133 -0.126 -0.123 -0.035 -0.011  0.046  0.032  0.005  0.012  0.014  0.060  0.064  0.031  0.040  0.069  0.026  0.048  0.063  0.025  0.002  0.030  0.011 -0.040 -0.021 -0.015 -0.063 -0.072 -0.063 -0.086 -0.091 -0.082 -0.078 -0.085 -0.086 -0.082 -0.079 -0.074 -0.059 -0.071 -0.080 -0.101 -0.059 -0.055 -0.035 -0.021 -0.030 -0.001 -0.007  0.022  0.021  0.026  0.020  0.013  0.013 -0.006 -0.044  0.004 -0.003 -0.059 -0.037 -0.004 -0.008 -0.002 -0.001  0.005 -0.000  0.010 -0.011  0.007 -0.015  0.008 -0.025 -0.033  0.063  0.091  0.131  0.073 -0.070 -0.117 -0.098 -0.047 -0.077 -0.114 -0.138 -0.163 -0.119 -0.175 -0.070 -0.061 -0.097 -0.076 -0.099 -0.110 -0.108 -0.089 -0.119 -0.074 -0.091 -0.118 -0.096 -0.077 -0.045 -0.050 -0.055 -0.018 -0.000 -0.015 -0.003  0.034  0.024  0.017  0.002 -0.013 -0.054 -0.068 -0.105 -0.133 -0.167 -0.161 -0.176 -0.178 -0.135 -0.113 -0.165 -0.157 -0.085 -0.110 -0.089 -0.088 -0.122 -0.075 -0.088 -0.064 -0.051 -0.002  0.002  0.041  0.057  0.118  0.147  0.189  0.215  0.240  0.337  0.329  0.384  0.306  0.239  0.369  0.282  0.195  0.252  0.239  0.136  0.132  0.163  0.125  0.090  0.104  0.122  0.093  0.072  0.086  0.088  0.024  0.007 -0.009 -0.012 -0.007 -0.062 -0.025 -0.019 -0.011  0.021
  0.014  0.017  0.017  0.012 -0.001 -0.008 -0.015 -0.011  0.018 -0.008 -0.009 -0.037 -0.039 -0.027 -0.011  0.074  0.003 -0.034 -0.048 -0.020 -0.012  0.038  0.057  0.067  0.083  0.053  0.081  0.110  0.065  0.051  0.060  0.100  0.098  0.082  0.094  0.113  0.119  0.131  0.207  0.339  0.218  0.147  0.083  0.063  0.047  0.042  0.055  0.062  0.075  0.116  0.187  0.528  0.812  1.000  0.742  0.500  0.269  0.120  0.017 -0.100 -0.149 -0.056  0.103  0.112  0.117  0.070  0.049  0.046  0.059  0.069  0.073  0.077  0.089  0.059  0.037  0.056  0.050  0.038  0.037  0.054  0.045 -0.001  0.002  0.017 -0.004 -0.009  0.011  0.007 -0.015 -0.010  0.004 -0.008 -0.031 -0.012 -0.010 -0.026 -0.030 -0.071 -0.068 -0.072 -0.052 -0.055 -0.018 -0.013  0.012  0.044  0.017  0.026  0.059  0.024  0.004 -0.018  0.008  0.018 -0.005 -0.014 -0.005  0.008  0.029  0.028  0.018  0.018  0.016  0.030  0.029  0.009 -0.008  0.004  0.028  0.025  0.024  0.020  0.013  0.005 -0.004 -0.018 -0.002  0.014  0.003 -0.003  0.004  0.015  0.017  0.019  0.022  0.047  0.062  0.043  0.073  0.102  0.127  0.108  0.022  0.008 -0.012 -0.038 -0.066 -0.078 -0.095 -0.126 -0.107 -0.112 -0.131 -0.137 -0.162 -0.208 -0.144 -0.117 -0.065 -0.127 -0.056 -0.062 -0.055 -0.026 -0.016  0.011 -0.022 -0.023 -0.102 -0.166 -0.128 -0.141 -0.159 -0.140 -0.139 -0.124 -0.100 -0.110 -0.104 -0.121 -0.113 -0.098 -0.134 -0.145 -0.135 -0.130 -0.107 -0.019 -0.014  0.022 -0.004 -0.042 -0.042 -0.039  0.039  0.055  0.018  0.025  0.044 -0.004  0.005  0.038  0.015 -0.031  0.003  0.015 -0.047 -0.044 -0.010 -0.030 -0.057 -0.052 -0.051 -0.061 -0.067 -0.055 -0.057 -0.075 -0.080 -0.087 -0.077 -0.047 -0.083 -0.114 -0.129 -0.101 -0.106 -0.086 -0.100 -0.101 -0.071 -0.067 -0.032 -0.026 -0.020 -0.020 -0.014  0.001 -0.014 -0.048 -0.006 -0.018 -0.093 -0.035 -0.015 -0.030 -0.038 -0.043 -0.045 -0.061 -0.063 -0.090 -0.076 -0.089 -0.080 -0.107 -0.115 -0.039 -0.017  0.041  0.035 -0.056 -0.114 -0.081 -0.021 -0.040 -0.071 -0.083 -0.090 -0.035 -0.135 -0.053 -0.064 -0.076 -0.062 -0.090 -0.102 -0.107 -0.095 -0.116 -0.074 -0.072 -0.122 -0.104 -0.085 -0.051 -0.048 -0.064 -0.036 -0.013 -0.026 -0.027  0.007  0.001 -0.009 -0.017 -0.023 -0.051 -0.072 -0.100 -0.127 -0.144 -0.132 -0.155 -0.164 -0.163 -0.136 -0.159 -0.176 -0.125 -0.127 -0.115 -0.112 -0.120 -0.061 -0.093 -0.087 -0.094 -0.063 -0.059 -0.035 -0.028  0.012  0.025  0.054  0.067  0.095  0.153  0.159  0.205  0.194  0.142  0.211  0.180  0.118  0.112  0.108  0.050  0.023  0.048  0.033  0.006  0.018  0.046  0.026  0.016  0.029  0.039 -0.012 -0.018 -0.031 -0.028 -0.065 -0.107 -0.060 -0.043 -0.028  0.002
  0.003  0.002 -0.013 -0.037 -0.048 -0.052 -0.072 -0.064 -0.058 -0.073 -0.067 -0.110 -0.117 -0.090 -0.121 -0.009 -0.000  0.001 -0.012  0.011  0.013  0.035  0.044  0.064  0.067  0.044  0.064  0.065  0.027  0.017  0.019  0.049  0.052  0.037  0.043  0.065  0.067  0.075  0.143  0.268  0.164  0.135  0.087  0.069  0.064  0.056  0.046  0.057  0.055  0.081  0.122  0.383  0.644  0.742  1.000  0.772  0.492  0.350  0.205  0.086 -0.033  0.077  0.141  0.056  0.061  0.036  0.036  0.047  0.066  0.073  0.074  0.088  0.089  0.064  0.055  0.079  0.081  0.074  0.082  0.088  0.067  0.045  0.057  0.051  0.038  0.047  0.059  0.046  0.039  0.048  0.065  0.057  0.041  0.051  0.051  0.037  0.031  0.008 -0.006 -0.026 -0.012 -0.026 -0.014 -0.035 -0.017 -0.007 -0.033 -0.014  0.022  0.019  0.013  0.007  0.033  0.045  0.034  0.035  0.042  0.043  0.042  0.064  0.065  0.058  0.050  0.074  0.056  0.002 -0.038 -0.029  0.036  0.044  0.052  0.050  0.054  0.047  0.042  0.034  0.040  0.055  0.044  0.037  0.041  0.075  0.084  0.093  0.093  0.109  0.119  0.097  0.116  0.141  0.167  0.150  0.077  0.077  0.072  0.054  0.033  0.019 -0.007 -0.035 -0.065 -0.097 -0.155 -0.168 -0.200 -0.202 -0.181 -0.123 -0.111 -0.094  0.073  0.050 -0.019  0.005  0.013  0.039  0.011  0.009 -0.104 -0.154 -0.136 -0.158 -0.196 -0.180 -0.175 -0.153 -0.123 -0.119 -0.106 -0.119 -0.128 -0.104 -0.113 -0.140 -0.134 -0.150 -0.140 -0.055 -0.034  0.084  0.074  0.071  0.062  0.054  0.069  0.106  0.071  0.097  0.127  0.070  0.095  0.124  0.079  0.036  0.071  0.062  0.011  0.018  0.046  0.040  0.011  0.028  0.026 -0.011 -0.005  0.014 -0.026 -0.060 -0.056 -0.040 -0.031 -0.003 -0.039 -0.103 -0.123 -0.124 -0.077 -0.041 -0.040 -0.034  0.012  0.019  0.050  0.048  0.051  0.036  0.012  0.018  0.009 -0.010  0.013 -0.018 -0.054  0.044  0.018  0.026  0.019  0.024  0.033  0.009  0.002 -0.032 -0.028 -0.050 -0.056 -0.126 -0.155 -0.098 -0.054 -0.030 -0.069 -0.204 -0.220 -0.201 -0.135 -0.104 -0.123 -0.111 -0.160 -0.129 -0.182 -0.095 -0.077 -0.094 -0.106 -0.142 -0.182 -0.187 -0.183 -0.205 -0.186 -0.188 -0.220 -0.206 -0.179 -0.160 -0.157 -0.148 -0.119 -0.108 -0.102 -0.080 -0.053 -0.057 -0.047 -0.057 -0.054 -0.097 -0.127 -0.165 -0.178 -0.198 -0.213 -0.235 -0.206 -0.199 -0.183 -0.179 -0.150 -0.110 -0.142 -0.093 -0.108 -0.131 -0.081 -0.081 -0.035 -0.038 -0.019 -0.014  0.000 -0.011  0.022  0.015  0.031  0.044  0.055  0.102  0.101  0.153  0.126  0.068  0.144  0.084  0.015  0.035  0.034 -0.035 -0.037 -0.012 -0.027 -0.048 -0.030 -0.007 -0.011 -0.024 -0.012 -0.011 -0.033 -0.006 -0.033 -0.061 -0.097 -0.103 -0.064 -0.006  0.045  0.061
 -0.031 -0.033 -0.045 -0.067 -0.070 -0.067 -0.075 -0.064 -0.069 -0.078 -0.072 -0.100 -0.107 -0.080 -0.179 -0.088 -0.050 -0.032 -0.020 -0.005 -0.014 -0.016 -0.021 -0.004 -0.010 -0.010  0.012  0.014  0.008  0.015  0.009  0.020  0.036  0.027  0.022  0.042  0.035  0.029  0.060  0.138  0.079  0.052  0.019  0.002  0.006 -0.002 -0.020 -0.011 -0.020 -0.001  0.032  0.225  0.447  0.500  0.772  1.000  0.840  0.683  0.498  0.263  0.032  0.131  0.162 -0.013 -0.020 -0.043 -0.034 -0.016  0.008  0.013  0.012  0.025  0.023  0.019  0.015  0.026  0.029  0.030  0.049  0.047  0.027  0.047  0.062  0.036  0.028  0.045  0.049  0.035  0.044  0.059  0.060  0.057  0.056  0.055  0.048  0.043  0.046  0.039  0.027 -0.005 -0.002 -0.001 -0.066 -0.094 -0.096 -0.099 -0.109 -0.090 -0.070 -0.046 -0.048 -0.038 -0.018 -0.008 -0.006  0.004 -0.002 -0.010  0.017  0.022  0.021  0.023  0.022  0.045  0.034  0.004 -0.026 -0.010  0.020  0.018  0.030  0.028  0.013  0.006  0.005 -0.002 -0.000  0.022  0.027  0.011  0.013  0.058  0.060  0.067  0.068  0.075  0.074  0.059  0.061  0.075  0.104  0.113  0.086  0.084  0.086  0.068  0.053  0.030  0.011  0.005 -0.021 -0.054 -0.109 -0.143 -0.173 -0.145 -0.151 -0.088 -0.111 -0.053  0.100  0.104  0.046  0.051  0.047  0.030  0.004 -0.012 -0.104 -0.122 -0.131 -0.123 -0.158 -0.144 -0.120 -0.099 -0.076 -0.058 -0.045 -0.066 -0.074 -0.054 -0.051 -0.084 -0.084 -0.110 -0.123 -0.059 -0.029  0.086  0.082  0.085  0.071  0.065  0.053  0.087  0.052  0.080  0.100  0.053  0.067  0.097  0.055  0.025  0.065  0.055  0.019  0.031  0.049  0.056  0.042  0.064  0.063  0.029  0.033  0.046  0.012 -0.030 -0.048 -0.055 -0.036 -0.025 -0.082 -0.135 -0.113 -0.091 -0.050 -0.008 -0.020 -0.013  0.029  0.042  0.068  0.069  0.068  0.063  0.044  0.045  0.036  0.027  0.038  0.001  0.004  0.050  0.047  0.057  0.051  0.054  0.067  0.038  0.024 -0.008 -0.015 -0.023 -0.074 -0.143 -0.181 -0.159 -0.115 -0.102 -0.071 -0.222 -0.219 -0.217 -0.186 -0.158 -0.158 -0.167 -0.204 -0.173 -0.149 -0.084 -0.125 -0.172 -0.099 -0.148 -0.200 -0.184 -0.194 -0.223 -0.217 -0.205 -0.235 -0.218 -0.204 -0.197 -0.188 -0.169 -0.160 -0.156 -0.135 -0.116 -0.102 -0.099 -0.081 -0.080 -0.063 -0.101 -0.129 -0.159 -0.163 -0.172 -0.194 -0.200 -0.185 -0.196 -0.168 -0.129 -0.120 -0.143 -0.133 -0.057 -0.100 -0.150 -0.086 -0.039  0.029 -0.002  0.015 -0.001  0.005 -0.041 -0.025 -0.046 -0.046 -0.029 -0.023  0.009  0.001  0.044  0.009 -0.025  0.023 -0.015 -0.070 -0.068 -0.062 -0.100 -0.102 -0.087 -0.088 -0.096 -0.093 -0.071 -0.060 -0.076 -0.078 -0.077 -0.062 -0.019 -0.021  0.019  0.005  0.019  0.008  0.064  0.110  0.158
 -0.101 -0.106 -0.118 -0.137 -0.146 -0.141 -0.142 -0.132 -0.139 -0.142 -0.147 -0.145 -0.162 -0.126 -0.243 -0.155 -0.079 -0.038  0.008  0.026  0.010  0.003 -0.003  0.008  0.001  0.008  0.023  0.023  0.021  0.023  0.018  0.025  0.036  0.028  0.023  0.039  0.033  0.039  0.068  0.123  0.098  0.061  0.035  0.016  0.013  0.000 -0.015 -0.003 -0.008  0.017  0.042  0.147  0.287  0.269  0.492  0.840  1.000  0.881  0.713  0.435  0.190  0.264  0.234  0.033  0.007 -0.025 -0.021 -0.009  0.006  0.015  0.017  0.026  0.024  0.035  0.028  0.034  0.032  0.045  0.062  0.056  0.054  0.098  0.097  0.065  0.059  0.077  0.071  0.064  0.079  0.091  0.095  0.096  0.095  0.098  0.096  0.096  0.096  0.086  0.073  0.041  0.040  0.046 -0.033 -0.052 -0.057 -0.079 -0.086 -0.065 -0.059 -0.030 -0.026 -0.011 -0.005  0.000  0.012  0.025  0.012 -0.002  0.011 -0.021 -0.037 -0.026 -0.005  0.010  0.033  0.037  0.024  0.052  0.059  0.037  0.051  0.052  0.028  0.022  0.027  0.017  0.015  0.044  0.058  0.035  0.044  0.079  0.072  0.078  0.072  0.060  0.053  0.045  0.028  0.028  0.044  0.066  0.112  0.118  0.127  0.112  0.097  0.074  0.062  0.068  0.049  0.010 -0.037 -0.084 -0.124 -0.092 -0.104 -0.042 -0.043  0.036  0.069  0.125  0.041  0.010 -0.020 -0.064 -0.069 -0.068 -0.089 -0.052 -0.113 -0.067 -0.072 -0.038 -0.009  0.000  0.017  0.038  0.055  0.035  0.029  0.056  0.064  0.038  0.034  0.005 -0.041 -0.002  0.046  0.129  0.115  0.130  0.116  0.103  0.074  0.063  0.028  0.062  0.099  0.071  0.077  0.109  0.071  0.046  0.081  0.060  0.033  0.039  0.036  0.019  0.019  0.039  0.025 -0.001 -0.002 -0.000 -0.015 -0.042 -0.068 -0.089 -0.071 -0.082 -0.132 -0.147 -0.100 -0.028  0.005  0.038  0.029  0.035  0.073  0.088  0.111  0.112  0.110  0.111  0.080  0.065  0.055  0.065  0.065  0.016  0.042  0.088  0.095  0.116  0.104  0.101  0.118  0.085  0.072  0.046  0.031  0.030 -0.033 -0.095 -0.138 -0.118 -0.077 -0.095 -0.031 -0.178 -0.165 -0.169 -0.169 -0.137 -0.115 -0.141 -0.156 -0.195 -0.122 -0.077 -0.107 -0.172 -0.095 -0.131 -0.167 -0.160 -0.182 -0.187 -0.172 -0.137 -0.162 -0.133 -0.130 -0.145 -0.130 -0.108 -0.116 -0.121 -0.097 -0.084 -0.079 -0.078 -0.063 -0.054 -0.040 -0.054 -0.072 -0.085 -0.082 -0.081 -0.104 -0.088 -0.060 -0.093 -0.068 -0.014 -0.011 -0.080 -0.055  0.002 -0.052 -0.114 -0.082 -0.014  0.055  0.033  0.047  0.024  0.035 -0.019 -0.007 -0.022 -0.023 -0.001 -0.005  0.013 -0.000  0.033 -0.018 -0.062 -0.019 -0.045 -0.090 -0.073 -0.052 -0.074 -0.073 -0.061 -0.058 -0.059 -0.069 -0.054 -0.053 -0.073 -0.082 -0.079 -0.032  0.010  0.017  0.059  0.048  0.064  0.000  0.048  0.073  0.148
 -0.162 -0.172 -0.193 -0.222 -0.236 -0.231 -0.241 -0.223 -0.211 -0.216 -0.227 -0.214 -0.239 -0.214 -0.325 -0.212 -0.044  0.014  0.064  0.085  0.076  0.066  0.068  0.077  0.067  0.068  0.063  0.044  0.021  0.003 -0.006  0.009  0.012 -0.006 -0.008  0.014  0.019  0.045  0.096  0.133  0.141  0.113  0.093  0.073  0.063  0.050  0.045  0.062  0.067  0.086  0.106  0.121  0.202  0.120  0.350  0.683  0.881  1.000  0.871  0.622  0.384  0.391  0.333  0.131  0.092  0.060  0.063  0.070  0.073  0.079  0.082  0.090  0.084  0.083  0.067  0.077  0.074  0.090  0.109  0.104  0.099  0.153  0.157  0.119  0.120  0.134  0.124  0.111  0.119  0.122  0.139  0.150  0.133  0.129  0.137  0.134  0.143  0.152  0.133  0.101  0.097  0.101  0.036  0.022  0.011 -0.021 -0.030 -0.019  0.003  0.024  0.041  0.048  0.049  0.055  0.068  0.078  0.064  0.054  0.071  0.041  0.030  0.049  0.073  0.085  0.101  0.092  0.068  0.051  0.054  0.060  0.054  0.087  0.069  0.074  0.081  0.069  0.058  0.087  0.099  0.073  0.068  0.125  0.130  0.122  0.117  0.124  0.121  0.098  0.077  0.080  0.089  0.116  0.133  0.145  0.152  0.145  0.129  0.105  0.081  0.091  0.052  0.015 -0.020 -0.057 -0.097 -0.064 -0.106 -0.041 -0.070  0.032  0.087  0.115  0.032  0.026  0.019 -0.006 -0.025 -0.055 -0.090 -0.035 -0.105 -0.072 -0.080 -0.034 -0.010  0.012  0.037  0.062  0.081  0.063  0.030  0.067  0.092  0.066  0.057  0.020 -0.053 -0.013  0.041  0.145  0.131  0.139  0.132  0.117  0.077  0.088  0.067  0.085  0.115  0.103  0.117  0.131  0.093  0.093  0.113  0.080  0.069  0.081  0.065  0.046  0.050  0.059  0.042  0.024  0.021  0.016 -0.003 -0.028 -0.048 -0.041 -0.019 -0.034 -0.070 -0.080 -0.030  0.010  0.030  0.057  0.060  0.078  0.115  0.135  0.152  0.153  0.153  0.150  0.095  0.073  0.068  0.079  0.084  0.047  0.081  0.104  0.112  0.146  0.150  0.148  0.169  0.140  0.128  0.104  0.079  0.076  0.026 -0.034 -0.071 -0.062 -0.026 -0.056  0.002 -0.174 -0.103 -0.123 -0.125 -0.126 -0.146 -0.183 -0.211 -0.210 -0.115 -0.129 -0.151 -0.196 -0.133 -0.136 -0.139 -0.153 -0.173 -0.167 -0.170 -0.143 -0.144 -0.115 -0.120 -0.130 -0.116 -0.086 -0.089 -0.094 -0.067 -0.046 -0.040 -0.037 -0.019 -0.015 -0.003 -0.034 -0.047 -0.066 -0.062 -0.072 -0.102 -0.087 -0.074 -0.076 -0.040 -0.008  0.020 -0.028 -0.019  0.051  0.006 -0.080 -0.066  0.022  0.102  0.090  0.100  0.079  0.099  0.051  0.068  0.056  0.047  0.057  0.051  0.070  0.051  0.080  0.007 -0.029  0.030 -0.000 -0.043 -0.000  0.019 -0.014 -0.002  0.006 -0.001 -0.007 -0.013 -0.003 -0.004 -0.025 -0.028 -0.031  0.005  0.046  0.042  0.082  0.098  0.103  0.023  0.051  0.090  0.158
 -0.212 -0.223 -0.240 -0.280 -0.293 -0.288 -0.289 -0.279 -0.260 -0.251 -0.261 -0.253 -0.278 -0.240 -0.314 -0.208  0.036  0.090  0.129  0.141  0.120  0.116  0.100  0.091  0.068  0.056  0.041  0.013 -0.014 -0.031 -0.045 -0.027 -0.014 -0.037 -0.039 -0.007 -0.006  0.018  0.082  0.117  0.146  0.124  0.106  0.090  0.081  0.073  0.075  0.097  0.099  0.116  0.133  0.106  0.135  0.017  0.205  0.498  0.713  0.871  1.000  0.808  0.653  0.527  0.428  0.182  0.138  0.102  0.105  0.117  0.120  0.119  0.108  0.101  0.085  0.072  0.053  0.070  0.059  0.084  0.110  0.112  0.122  0.185  0.186  0.163  0.174  0.174  0.156  0.138  0.148  0.146  0.167  0.186  0.186  0.176  0.185  0.189  0.193  0.213  0.192  0.157  0.140  0.139  0.060  0.060  0.043  0.003 -0.028 -0.029 -0.002  0.007  0.042  0.034  0.023  0.053  0.075  0.068  0.040  0.022  0.016 -0.010 -0.029 -0.015  0.006  0.025  0.046  0.041  0.033  0.053  0.054  0.042  0.048  0.056  0.059  0.075  0.097  0.083  0.060  0.093  0.125  0.096  0.087  0.129  0.136  0.125  0.117  0.131  0.125  0.093  0.075  0.085  0.080  0.097  0.171  0.188  0.193  0.177  0.162  0.135  0.112  0.110  0.077  0.016 -0.006 -0.042 -0.069 -0.030 -0.087 -0.036 -0.062  0.016  0.040  0.084 -0.006 -0.026 -0.037 -0.072 -0.071 -0.092 -0.106 -0.012 -0.084 -0.040 -0.049  0.007  0.041  0.075  0.097  0.108  0.109  0.079  0.028  0.068  0.109  0.109  0.097  0.051 -0.030 -0.012  0.041  0.129  0.142  0.134  0.145  0.119  0.087  0.086  0.073  0.067  0.089  0.097  0.097  0.082  0.058  0.066  0.060  0.022  0.027  0.033  0.003 -0.013  0.010  0.007 -0.023 -0.035 -0.030 -0.047 -0.070 -0.076 -0.077 -0.064 -0.061 -0.064 -0.070 -0.069 -0.047  0.009  0.049  0.088  0.092  0.123  0.154  0.187  0.201  0.215  0.217  0.221  0.165  0.128  0.124  0.119  0.121  0.097  0.138  0.136  0.180  0.217  0.221  0.223  0.233  0.204  0.181  0.155  0.112  0.104  0.053  0.008 -0.027 -0.028  0.004 -0.041  0.013 -0.133 -0.064 -0.084 -0.115 -0.153 -0.179 -0.188 -0.190 -0.140 -0.083 -0.081 -0.092 -0.134 -0.089 -0.099 -0.116 -0.107 -0.117 -0.119 -0.120 -0.080 -0.075 -0.040 -0.043 -0.059 -0.036  0.002 -0.008 -0.019  0.019  0.041  0.041  0.039  0.060  0.061  0.065  0.043  0.044  0.022  0.026  0.013 -0.028 -0.014  0.011 -0.002  0.037  0.071  0.078  0.028  0.061  0.123  0.073 -0.008 -0.008  0.087  0.165  0.157  0.159  0.144  0.151  0.109  0.105  0.092  0.066  0.054  0.045  0.067  0.038  0.085 -0.007 -0.029  0.042  0.019 -0.027  0.028  0.067  0.030  0.040  0.055  0.055  0.053  0.046  0.060  0.064  0.044  0.046  0.051  0.090  0.127  0.102  0.109  0.138  0.130  0.087  0.091  0.093  0.137
 -0.275 -0.283 -0.300 -0.333 -0.348 -0.344 -0.334 -0.334 -0.332 -0.318 -0.306 -0.288 -0.293 -0.247 -0.280 -0.190  0.101  0.140  0.183  0.185  0.174  0.147  0.146  0.135  0.113  0.093  0.074  0.040  0.004 -0.019 -0.032 -0.010 -0.003 -0.027 -0.026  0.001  0.009  0.024  0.085  0.120  0.165  0.161  0.140  0.128  0.116  0.107  0.115  0.146  0.152  0.166  0.179  0.091  0.079 -0.100  0.086  0.263  0.435  0.622  0.808  1.000  0.813  0.505  0.419  0.225  0.188  0.161  0.160  0.164  0.165  0.153  0.145  0.148  0.122  0.094  0.084  0.106  0.095  0.116  0.134  0.139  0.140  0.195  0.196  0.172  0.190  0.190  0.160  0.141  0.146  0.135  0.160  0.194  0.194  0.178  0.197  0.211  0.220  0.238  0.213  0.187  0.166  0.137  0.113  0.118  0.104  0.069  0.047  0.021  0.057  0.064  0.096  0.085  0.079  0.106  0.131  0.120  0.090  0.066  0.048  0.051  0.043  0.033  0.040  0.059  0.053  0.022  0.012  0.008  0.034  0.047  0.060  0.080  0.097  0.119  0.139  0.128  0.101  0.122  0.141  0.116  0.103  0.143  0.166  0.138  0.136  0.169  0.149  0.121  0.117  0.125  0.093  0.098  0.168  0.180  0.188  0.180  0.172  0.155  0.129  0.103  0.065 -0.006 -0.025 -0.060 -0.063  0.024 -0.013  0.024  0.005  0.067  0.111  0.089  0.027  0.024  0.030  0.009  0.023 -0.002 -0.033  0.034 -0.012  0.022 -0.007  0.020  0.037  0.062  0.084  0.093  0.093  0.063  0.029  0.085  0.111  0.117  0.105  0.055 -0.002 -0.015  0.011  0.113  0.138  0.155  0.157  0.127  0.093  0.093  0.084  0.079  0.108  0.127  0.128  0.100  0.092  0.095  0.060  0.025  0.052  0.028 -0.019 -0.009  0.009 -0.006 -0.039 -0.050 -0.039 -0.058 -0.094 -0.094 -0.079 -0.051 -0.069 -0.046 -0.037 -0.047 -0.064 -0.042  0.027  0.075  0.108  0.144  0.171  0.197  0.201  0.204  0.205  0.198  0.108  0.064  0.065  0.072  0.086  0.081  0.147  0.171  0.171  0.196  0.208  0.212  0.239  0.219  0.200  0.179  0.132  0.104  0.071  0.031 -0.005  0.002  0.031 -0.003  0.052 -0.025  0.070  0.077  0.046 -0.005 -0.053 -0.042 -0.061 -0.008  0.034  0.014  0.032  0.004  0.005 -0.019 -0.057 -0.114 -0.085 -0.039 -0.079 -0.059 -0.025  0.001 -0.010 -0.033  0.000  0.041  0.032  0.020  0.061  0.092  0.084  0.083  0.114  0.108  0.116  0.071  0.080  0.045  0.053  0.025 -0.027 -0.012  0.046  0.032  0.065  0.085  0.136  0.137  0.123  0.162  0.135  0.057  0.024  0.093  0.153  0.183  0.182  0.176  0.188  0.165  0.160  0.144  0.114  0.093  0.077  0.112  0.064  0.101  0.008  0.006  0.090  0.047  0.005  0.082  0.118  0.067  0.082  0.110  0.100  0.093  0.101  0.113  0.100  0.093  0.100  0.088  0.115  0.147  0.120  0.062  0.091  0.052  0.045  0.049  0.036  0.061
 -0.253 -0.262 -0.276 -0.310 -0.317 -0.300 -0.283 -0.263 -0.249 -0.234 -0.233 -0.211 -0.221 -0.190 -0.194 -0.097  0.104  0.130  0.148  0.153  0.149  0.165  0.161  0.149  0.136  0.110  0.101  0.078  0.025  0.002 -0.012  0.023  0.035  0.005  0.008  0.045  0.055  0.087  0.155  0.173  0.223  0.217  0.175  0.158  0.131  0.122  0.135  0.158  0.183  0.216  0.259  0.151  0.042 -0.149 -0.033  0.032  0.190  0.384  0.653  0.813  1.000  0.725  0.578  0.348  0.275  0.215  0.195  0.175  0.156  0.159  0.151  0.151  0.140  0.110  0.085  0.115  0.104  0.113  0.121  0.133  0.136  0.150  0.152  0.141  0.162  0.151  0.134  0.117  0.110  0.097  0.113  0.127  0.132  0.121  0.127  0.122  0.127  0.147  0.146  0.133  0.126  0.134  0.103  0.138  0.148  0.122  0.092  0.080  0.109  0.084  0.107  0.085  0.079  0.099  0.109  0.098  0.084  0.072  0.037  0.041  0.040  0.044  0.065  0.079  0.087  0.074  0.068  0.054  0.059  0.065  0.054  0.067  0.092  0.104  0.123  0.113  0.101  0.114  0.119  0.105  0.093  0.119  0.121  0.092  0.097  0.134  0.114  0.075  0.073  0.093  0.060  0.067  0.129  0.125  0.128  0.125  0.117  0.104  0.085  0.083  0.050 -0.013 -0.022 -0.023 -0.043 -0.042 -0.081 -0.052 -0.011  0.058  0.080  0.134  0.068  0.042  0.025 -0.008  0.017 -0.002 -0.032  0.021 -0.017  0.001 -0.042 -0.029 -0.027 -0.006  0.018  0.020  0.018  0.007 -0.040  0.019  0.032  0.039  0.034  0.013 -0.032 -0.037  0.003  0.061  0.071  0.102  0.110  0.090  0.052  0.051  0.049  0.052  0.064  0.074  0.085  0.054  0.043  0.055  0.034 -0.008  0.027  0.017 -0.030 -0.020  0.011 -0.001 -0.038 -0.057 -0.040 -0.053 -0.092 -0.088 -0.054 -0.014 -0.053 -0.022  0.011  0.015 -0.023 -0.008  0.035  0.066  0.080  0.098  0.119  0.132  0.134  0.133  0.152  0.158  0.102  0.071  0.070  0.081  0.104  0.097  0.168  0.128  0.119  0.133  0.139  0.137  0.161  0.149  0.140  0.120  0.103  0.098  0.085  0.072  0.062  0.083  0.120  0.046  0.085  0.014  0.081  0.084  0.060  0.020 -0.027 -0.022 -0.069 -0.040 -0.008 -0.038  0.001  0.012 -0.006 -0.010 -0.041 -0.059 -0.033 -0.015 -0.013 -0.035  0.004  0.031  0.014  0.002  0.017  0.042  0.041  0.038  0.059  0.076  0.088  0.083  0.092  0.087  0.067  0.045  0.053  0.029  0.011 -0.015 -0.043 -0.049  0.007  0.026  0.018  0.005  0.029  0.036  0.032  0.078  0.044 -0.040 -0.022  0.023  0.090  0.102  0.127  0.135  0.144  0.136  0.150  0.157  0.147  0.129  0.126  0.158  0.128  0.180  0.086  0.076  0.164  0.135  0.084  0.152  0.190  0.145  0.145  0.162  0.154  0.149  0.130  0.135  0.131  0.114  0.114  0.110  0.116  0.125  0.078  0.010  0.101  0.032  0.050  0.042  0.020  0.032
 -0.198 -0.209 -0.227 -0.257 -0.262 -0.242 -0.238 -0.227 -0.228 -0.213 -0.222 -0.214 -0.223 -0.194 -0.220 -0.100  0.085  0.128  0.136  0.162  0.167  0.163  0.167  0.146  0.131  0.092  0.086  0.058 -0.005 -0.021 -0.036  0.003  0.024 -0.009 -0.003  0.046  0.065  0.137  0.218  0.223  0.282  0.268  0.211  0.191  0.147  0.138  0.168  0.186  0.227  0.280  0.361  0.255  0.066 -0.056  0.077  0.131  0.264  0.391  0.527  0.505  0.725  1.000  0.811  0.520  0.399  0.292  0.250  0.209  0.169  0.162  0.168  0.150  0.129  0.102  0.077  0.095  0.068  0.071  0.081  0.102  0.114  0.125  0.138  0.142  0.173  0.145  0.145  0.146  0.135  0.122  0.141  0.147  0.147  0.150  0.159  0.152  0.151  0.158  0.154  0.136  0.126  0.130  0.094  0.127  0.143  0.104  0.048  0.039  0.082  0.051  0.080  0.036  0.026  0.057  0.069  0.039  0.018 -0.000 -0.035 -0.029 -0.020 -0.014 -0.003  0.010  0.000 -0.016 -0.029 -0.030 -0.021 -0.027 -0.010  0.004  0.016  0.044  0.075  0.056  0.027  0.049  0.061  0.043  0.047  0.094  0.134  0.138  0.126  0.172  0.201  0.144  0.140  0.161  0.145  0.140  0.141  0.123  0.125  0.119  0.118  0.100  0.087  0.077  0.037 -0.024 -0.020 -0.024 -0.047 -0.021 -0.075 -0.060 -0.043  0.012  0.067  0.152  0.076  0.047  0.042  0.023  0.041  0.028 -0.027 -0.001 -0.043  0.017 -0.002  0.023  0.030  0.039  0.068  0.077  0.082  0.074  0.027  0.076  0.091  0.093  0.091  0.061  0.019 -0.003  0.031  0.109  0.104  0.117  0.115  0.086  0.064  0.060  0.048  0.063  0.079  0.082  0.056  0.048  0.053  0.022 -0.008 -0.015  0.008 -0.041 -0.070 -0.050 -0.035 -0.053 -0.070 -0.085 -0.083 -0.090 -0.109 -0.100 -0.064 -0.035 -0.086 -0.078 -0.028 -0.006 -0.027  0.003  0.022  0.051  0.063  0.096  0.120  0.145  0.141  0.156  0.164  0.167  0.090  0.026  0.040  0.050  0.080  0.068  0.122  0.183  0.194  0.218  0.194  0.181  0.166  0.154  0.141  0.121  0.098  0.093  0.061  0.042  0.033  0.062  0.106  0.039  0.037 -0.113 -0.047 -0.073 -0.116 -0.126 -0.174 -0.173 -0.178 -0.134 -0.128 -0.136 -0.099 -0.109 -0.114 -0.091 -0.083 -0.075 -0.065 -0.054 -0.053 -0.048 -0.017 -0.002 -0.004 -0.009  0.000  0.028  0.036  0.031  0.053  0.073  0.085  0.088  0.091  0.085  0.060  0.045  0.043  0.022  0.013 -0.010 -0.044 -0.050 -0.001  0.012  0.019  0.039  0.055  0.045  0.048  0.089  0.065  0.005  0.005  0.052  0.104  0.116  0.132  0.138  0.146  0.131  0.135  0.157  0.143  0.157  0.129  0.152  0.120  0.181  0.087  0.081  0.171  0.154  0.112  0.181  0.218  0.181  0.190  0.198  0.201  0.194  0.164  0.163  0.181  0.145  0.124  0.121  0.123  0.126  0.058  0.057  0.062  0.059  0.031  0.011  0.009  0.021
 -0.292 -0.305 -0.332 -0.363 -0.378 -0.356 -0.360 -0.344 -0.336 -0.322 -0.345 -0.333 -0.339 -0.287 -0.322 -0.163  0.147  0.223  0.259  0.301  0.322  0.333  0.353  0.315  0.302  0.230  0.207  0.174  0.060  0.002 -0.009  0.059  0.059  0.005  0.024  0.084  0.135  0.261  0.399  0.445  0.545  0.509  0.421  0.398  0.322  0.312  0.375  0.405  0.475  0.559  0.675  0.578  0.245  0.103  0.141  0.162  0.234  0.333  0.428  0.419  0.578  0.811  1.000  0.798  0.692  0.550  0.480  0.408  0.345  0.339  0.357  0.318  0.288  0.237  0.186  0.226  0.186  0.181  0.186  0.226  0.246  0.245  0.254  0.268  0.281  0.247  0.242  0.242  0.226  0.193  0.220  0.243  0.226  0.214  0.234  0.225  0.242  0.246  0.246  0.228  0.222  0.218  0.200  0.243  0.269  0.214  0.120  0.113  0.199  0.153  0.185  0.097  0.099  0.150  0.143  0.079  0.066  0.017 -0.033 -0.022 -0.029 -0.042 -0.026 -0.003  0.008 -0.004 -0.008  0.030  0.048  0.033  0.066  0.066  0.076  0.118  0.157  0.106  0.063  0.106  0.120  0.079  0.088  0.139  0.176  0.183  0.165  0.205  0.235  0.183  0.172  0.193  0.189  0.206  0.180  0.185  0.173  0.158  0.141  0.114  0.090  0.068  0.007 -0.054 -0.051 -0.059 -0.105 -0.069 -0.129 -0.100 -0.060 -0.020  0.028  0.074 -0.011 -0.040 -0.019  0.028  0.039  0.056 -0.019 -0.083 -0.131 -0.070 -0.054  0.010  0.023  0.040  0.077  0.092  0.095  0.079  0.068  0.120  0.105  0.110  0.107  0.060 -0.009 -0.012  0.034  0.140  0.127  0.121  0.125  0.099  0.080  0.086  0.077  0.078  0.092  0.097  0.068  0.043  0.038 -0.004 -0.043 -0.060 -0.063 -0.112 -0.143 -0.146 -0.142 -0.139 -0.163 -0.183 -0.169 -0.167 -0.188 -0.170 -0.101 -0.050 -0.118 -0.084 -0.021 -0.013 -0.048 -0.003  0.023  0.051  0.075  0.126  0.162  0.195  0.205  0.213  0.220  0.215  0.108  0.053  0.063  0.086  0.139  0.129  0.186  0.249  0.211  0.238  0.235  0.235  0.232  0.215  0.212  0.186  0.159  0.146  0.112  0.074  0.036  0.113  0.186  0.127  0.121 -0.074  0.003 -0.021 -0.076 -0.107 -0.152 -0.155 -0.168 -0.183 -0.205 -0.169 -0.111 -0.130 -0.182 -0.148 -0.114 -0.132 -0.107 -0.065 -0.023 -0.000  0.019  0.048  0.074  0.072  0.076  0.113  0.133  0.124  0.139  0.169  0.186  0.170  0.171  0.153  0.119  0.105  0.117  0.074  0.072  0.029 -0.013 -0.021  0.023  0.059  0.077  0.080  0.091  0.097  0.112  0.161  0.144  0.079  0.073  0.116  0.173  0.194  0.219  0.234  0.260  0.254  0.270  0.314  0.301  0.325  0.293  0.340  0.284  0.334  0.211  0.205  0.319  0.300  0.245  0.350  0.398  0.327  0.346  0.387  0.369  0.336  0.326  0.329  0.305  0.264  0.252  0.229  0.229  0.224  0.135  0.083  0.121  0.084  0.060  0.061  0.036  0.061
 -0.365 -0.381 -0.410 -0.435 -0.451 -0.435 -0.451 -0.436 -0.422 -0.407 -0.420 -0.390 -0.390 -0.319 -0.329 -0.186  0.231  0.352  0.403  0.446  0.490  0.487  0.515  0.450  0.430  0.323  0.264  0.218  0.076 -0.008 -0.010  0.074  0.047 -0.016  0.018  0.071  0.153  0.294  0.461  0.503  0.624  0.577  0.518  0.498  0.404  0.400  0.505  0.550  0.642  0.725  0.812  0.653  0.260  0.112  0.056 -0.013  0.033  0.131  0.182  0.225  0.348  0.520  0.798  1.000  0.911  0.781  0.684  0.592  0.504  0.473  0.491  0.429  0.389  0.317  0.256  0.305  0.255  0.246  0.242  0.298  0.324  0.309  0.319  0.348  0.362  0.321  0.301  0.310  0.298  0.233  0.267  0.315  0.283  0.248  0.284  0.281  0.320  0.337  0.344  0.340  0.342  0.329  0.351  0.415  0.431  0.353  0.227  0.205  0.325  0.260  0.303  0.177  0.168  0.236  0.212  0.120  0.111  0.036 -0.038 -0.033 -0.043 -0.059 -0.042 -0.018  0.013  0.020  0.033  0.078  0.087  0.060  0.085  0.088  0.110  0.171  0.218  0.152  0.089  0.142  0.156  0.105  0.109  0.172  0.193  0.177  0.177  0.211  0.212  0.174  0.149  0.158  0.157  0.176  0.172  0.200  0.186  0.171  0.151  0.129  0.104  0.083  0.029 -0.020  0.001 -0.031 -0.084 -0.020 -0.074 -0.046 -0.021  0.013 -0.019  0.010 -0.061 -0.092 -0.065  0.013  0.025  0.058  0.006 -0.088 -0.136 -0.074 -0.030  0.053  0.054  0.068  0.101  0.113  0.113  0.104  0.133  0.183  0.148  0.162  0.158  0.104  0.024  0.010  0.053  0.140  0.126  0.120  0.119  0.094  0.058  0.046  0.043  0.038  0.058  0.070  0.041  0.013  0.016 -0.027 -0.075 -0.087 -0.087 -0.145 -0.182 -0.197 -0.192 -0.194 -0.222 -0.232 -0.221 -0.226 -0.234 -0.197 -0.120 -0.065 -0.127 -0.095 -0.012  0.024  0.002  0.077  0.072  0.098  0.130  0.181  0.203  0.233  0.239  0.242  0.248  0.248  0.143  0.103  0.109  0.141  0.182  0.191  0.242  0.274  0.208  0.238  0.259  0.270  0.277  0.270  0.285  0.274  0.251  0.237  0.215  0.194  0.136  0.234  0.320  0.241  0.154 -0.017  0.071  0.064  0.016 -0.042 -0.092 -0.098 -0.137 -0.203 -0.234 -0.220 -0.118 -0.079 -0.168 -0.124 -0.064 -0.088 -0.032  0.017  0.073  0.088  0.116  0.157  0.203  0.201  0.197  0.244  0.280  0.264  0.267  0.310  0.331  0.297  0.289  0.254  0.203  0.195  0.224  0.169  0.176  0.109  0.067  0.063  0.088  0.171  0.193  0.160  0.177  0.218  0.229  0.264  0.274  0.218  0.187  0.212  0.255  0.292  0.321  0.351  0.391  0.412  0.421  0.488  0.457  0.465  0.396  0.443  0.369  0.384  0.260  0.302  0.433  0.445  0.422  0.541  0.595  0.536  0.561  0.605  0.571  0.531  0.524  0.519  0.472  0.434  0.422  0.376  0.359  0.327  0.236  0.106  0.180  0.117  0.086  0.081  0.034  0.037
 -0.454 -0.472 -0.506 -0.536 -0.554 -0.543 -0.560 -0.545 -0.534 -0.521 -0.525 -0.496 -0.489 -0.408 -0.399 -0.230  0.322  0.462  0.515  0.575  0.618  0.620  0.645  0.567  0.528  0.401  0.324  0.242  0.083 -0.016 -0.034  0.051  0.030 -0.044 -0.017  0.043  0.125  0.276  0.460  0.499  0.658  0.665  0.641  0.637  0.542  0.541  0.658  0.713  0.806  0.857  0.864  0.658  0.254  0.117  0.061 -0.020  0.007  0.092  0.138  0.188  0.275  0.399  0.692  0.911  1.000  0.912  0.830  0.743  0.657  0.621  0.631  0.553  0.496  0.408  0.344  0.412  0.360  0.353  0.353  0.412  0.438  0.423  0.437  0.469  0.474  0.440  0.413  0.418  0.408  0.335  0.373  0.426  0.391  0.348  0.386  0.380  0.424  0.445  0.457  0.452  0.459  0.429  0.452  0.493  0.480  0.364  0.226  0.221  0.373  0.329  0.384  0.246  0.245  0.336  0.305  0.194  0.182  0.087  0.005  0.008 -0.022 -0.049 -0.040  0.002  0.046  0.042  0.057  0.123  0.153  0.134  0.164  0.163  0.200  0.271  0.328  0.251  0.179  0.244  0.261  0.200  0.202  0.263  0.284  0.263  0.257  0.273  0.273  0.242  0.203  0.202  0.200  0.222  0.243  0.299  0.280  0.259  0.231  0.205  0.169  0.128  0.061  0.000  0.004 -0.045 -0.111 -0.030 -0.086 -0.045 -0.011  0.014 -0.012 -0.013 -0.097 -0.132 -0.086  0.023  0.043  0.091  0.027 -0.103 -0.176 -0.106 -0.059  0.043  0.052  0.076  0.115  0.124  0.129  0.121  0.157  0.208  0.169  0.180  0.171  0.108  0.018  0.012  0.066  0.174  0.178  0.177  0.187  0.164  0.118  0.096  0.091  0.079  0.098  0.113  0.089  0.049  0.045  0.003 -0.049 -0.073 -0.083 -0.149 -0.192 -0.220 -0.227 -0.223 -0.256 -0.274 -0.255 -0.257 -0.276 -0.240 -0.152 -0.088 -0.144 -0.090 -0.010  0.008 -0.002  0.095  0.121  0.166  0.209  0.270  0.295  0.327  0.342  0.339  0.342  0.327  0.194  0.139  0.138  0.165  0.213  0.223  0.269  0.325  0.258  0.303  0.343  0.365  0.375  0.370  0.392  0.381  0.353  0.324  0.294  0.239  0.136  0.230  0.327  0.235  0.139 -0.021  0.088  0.086  0.041 -0.012 -0.061 -0.056 -0.109 -0.193 -0.247 -0.233 -0.094 -0.034 -0.190 -0.159 -0.094 -0.122 -0.056  0.003  0.080  0.096  0.113  0.172  0.245  0.239  0.232  0.300  0.348  0.317  0.322  0.385  0.403  0.352  0.351  0.301  0.248  0.236  0.274  0.203  0.222  0.137  0.081  0.077  0.103  0.202  0.239  0.198  0.218  0.279  0.304  0.356  0.369  0.297  0.267  0.299  0.350  0.401  0.427  0.459  0.508  0.530  0.541  0.595  0.545  0.530  0.435  0.478  0.369  0.356  0.211  0.264  0.403  0.401  0.399  0.557  0.615  0.543  0.602  0.669  0.619  0.578  0.619  0.605  0.536  0.522  0.532  0.478  0.461  0.432  0.326  0.156  0.219  0.159  0.133  0.131  0.068  0.049
 -0.513 -0.530 -0.564 -0.596 -0.613 -0.607 -0.626 -0.617 -0.609 -0.591 -0.580 -0.546 -0.530 -0.442 -0.416 -0.244  0.393  0.550  0.612  0.671  0.714  0.701  0.717  0.622  0.559  0.419  0.318  0.204  0.054 -0.046 -0.070  0.000 -0.019 -0.090 -0.068 -0.016  0.062  0.201  0.371  0.409  0.574  0.611  0.637  0.659  0.575  0.590  0.718  0.775  0.863  0.863  0.779  0.556  0.199  0.070  0.036 -0.043 -0.025  0.060  0.102  0.161  0.215  0.292  0.550  0.781  0.912  1.000  0.934  0.841  0.752  0.699  0.691  0.604  0.532  0.434  0.376  0.453  0.401  0.400  0.404  0.463  0.494  0.487  0.502  0.537  0.545  0.514  0.480  0.484  0.479  0.397  0.436  0.498  0.464  0.408  0.448  0.447  0.498  0.529  0.546  0.544  0.551  0.510  0.537  0.562  0.517  0.371  0.226  0.218  0.391  0.362  0.433  0.289  0.283  0.391  0.361  0.236  0.218  0.107  0.018  0.018 -0.021 -0.052 -0.050 -0.001  0.051  0.043  0.060  0.138  0.175  0.159  0.193  0.190  0.240  0.322  0.390  0.310  0.227  0.297  0.321  0.253  0.249  0.317  0.336  0.300  0.297  0.308  0.298  0.270  0.221  0.214  0.202  0.235  0.283  0.355  0.336  0.313  0.284  0.259  0.221  0.171  0.097  0.038  0.034 -0.033 -0.103 -0.006 -0.067 -0.021  0.007  0.027 -0.002 -0.014 -0.108 -0.144 -0.092  0.029  0.057  0.115  0.055 -0.103 -0.192 -0.110 -0.055  0.059  0.068  0.093  0.130  0.139  0.142  0.134  0.180  0.233  0.192  0.205  0.192  0.124  0.028  0.015  0.074  0.187  0.205  0.212  0.229  0.204  0.138  0.112  0.109  0.091  0.106  0.125  0.104  0.055  0.047  0.012 -0.045 -0.075 -0.082 -0.151 -0.202 -0.234 -0.242 -0.241 -0.278 -0.293 -0.271 -0.277 -0.299 -0.258 -0.170 -0.103 -0.148 -0.090 -0.010  0.012  0.020  0.134  0.172  0.230  0.276  0.343  0.361  0.393  0.407  0.399  0.398  0.375  0.229  0.166  0.164  0.186  0.233  0.248  0.292  0.347  0.283  0.339  0.399  0.430  0.443  0.444  0.472  0.467  0.434  0.402  0.362  0.299  0.167  0.241  0.341  0.231  0.126 -0.009  0.123  0.113  0.070  0.013 -0.040 -0.025 -0.081 -0.168 -0.223 -0.236 -0.082  0.006 -0.175 -0.149 -0.086 -0.125 -0.042  0.022  0.107  0.120  0.137  0.213  0.301  0.289  0.282  0.366  0.420  0.377  0.384  0.460  0.471  0.408  0.413  0.355  0.300  0.289  0.335  0.255  0.283  0.185  0.121  0.119  0.139  0.254  0.304  0.253  0.273  0.350  0.383  0.442  0.458  0.382  0.342  0.378  0.430  0.493  0.515  0.550  0.600  0.628  0.628  0.668  0.596  0.555  0.426  0.436  0.316  0.288  0.156  0.236  0.361  0.373  0.404  0.568  0.625  0.569  0.650  0.721  0.662  0.628  0.698  0.671  0.594  0.604  0.622  0.560  0.543  0.513  0.405  0.203  0.259  0.196  0.171  0.166  0.092  0.052
 -0.557 -0.573 -0.610 -0.646 -0.661 -0.659 -0.676 -0.669 -0.665 -0.652 -0.632 -0.599 -0.573 -0.485 -0.446 -0.264  0.440  0.602  0.664  0.735  0.769  0.757  0.749  0.653  0.570  0.425  0.317  0.177  0.035 -0.063 -0.095 -0.037 -0.049 -0.117 -0.103 -0.053  0.015  0.146  0.307  0.351  0.516  0.584  0.641  0.706  0.659  0.686  0.790  0.847  0.879  0.832  0.718  0.493  0.162  0.049  0.036 -0.034 -0.021  0.063  0.105  0.160  0.195  0.250  0.480  0.684  0.830  0.934  1.000  0.911  0.836  0.781  0.744  0.653  0.567  0.461  0.409  0.503  0.455  0.460  0.472  0.526  0.555  0.555  0.573  0.603  0.605  0.587  0.551  0.551  0.548  0.470  0.508  0.566  0.535  0.480  0.515  0.511  0.558  0.589  0.610  0.608  0.617  0.559  0.577  0.571  0.496  0.321  0.178  0.187  0.374  0.376  0.457  0.319  0.320  0.442  0.415  0.287  0.265  0.145  0.056  0.053  0.003 -0.032 -0.034  0.027  0.084  0.064  0.075  0.157  0.211  0.207  0.243  0.240  0.301  0.386  0.463  0.383  0.298  0.373  0.402  0.329  0.324  0.391  0.412  0.371  0.364  0.364  0.353  0.327  0.270  0.258  0.240  0.276  0.346  0.427  0.407  0.385  0.352  0.324  0.275  0.210  0.126  0.053  0.030 -0.055 -0.130 -0.022 -0.078 -0.018  0.015  0.034  0.022 -0.017 -0.117 -0.153 -0.090  0.040  0.071  0.131  0.067 -0.105 -0.205 -0.118 -0.066  0.057  0.072  0.104  0.146  0.151  0.164  0.157  0.195  0.244  0.209  0.219  0.203  0.131  0.033  0.022  0.087  0.214  0.251  0.265  0.292  0.266  0.192  0.166  0.162  0.139  0.154  0.176  0.157  0.098  0.089  0.058 -0.008 -0.044 -0.053 -0.133 -0.189 -0.228 -0.245 -0.247 -0.287 -0.306 -0.282 -0.289 -0.319 -0.283 -0.197 -0.128 -0.166 -0.090 -0.022 -0.017  0.006  0.135  0.203  0.276  0.334  0.408  0.431  0.462  0.478  0.465  0.463  0.423  0.258  0.179  0.173  0.185  0.229  0.248  0.285  0.358  0.309  0.377  0.455  0.494  0.508  0.511  0.542  0.534  0.500  0.452  0.400  0.307  0.144  0.199  0.297  0.179  0.088 -0.031  0.118  0.110  0.082  0.037 -0.015  0.007 -0.054 -0.131 -0.200 -0.228 -0.069  0.030 -0.185 -0.176 -0.120 -0.161 -0.076 -0.010  0.085  0.097  0.105  0.191  0.297  0.280  0.269  0.369  0.428  0.373  0.384  0.475  0.478  0.407  0.423  0.355  0.308  0.289  0.339  0.253  0.292  0.185  0.109  0.109  0.135  0.255  0.315  0.270  0.301  0.385  0.420  0.491  0.510  0.424  0.375  0.422  0.484  0.558  0.576  0.608  0.662  0.683  0.679  0.690  0.604  0.537  0.392  0.390  0.259  0.223  0.087  0.165  0.283  0.284  0.327  0.504  0.558  0.497  0.594  0.673  0.615  0.589  0.683  0.650  0.579  0.614  0.652  0.589  0.577  0.562  0.451  0.241  0.273  0.227  0.201  0.192  0.116  0.061
 -0.625 -0.642 -0.677 -0.716 -0.728 -0.727 -0.743 -0.730 -0.725 -0.716 -0.689 -0.661 -0.626 -0.533 -0.484 -0.271  0.500  0.662  0.722  0.820  0.856  0.847  0.833  0.743  0.639  0.484  0.370  0.206  0.058 -0.047 -0.094 -0.040 -0.043 -0.117 -0.113 -0.061 -0.001  0.117  0.269  0.310  0.472  0.540  0.618  0.678  0.670  0.688  0.764  0.846  0.825  0.782  0.656  0.449  0.155  0.046  0.047 -0.016 -0.009  0.070  0.117  0.164  0.175  0.209  0.408  0.592  0.743  0.841  0.911  1.000  0.946  0.884  0.838  0.746  0.643  0.529  0.480  0.588  0.542  0.553  0.566  0.617  0.646  0.642  0.662  0.691  0.688  0.680  0.640  0.635  0.638  0.564  0.596  0.647  0.624  0.568  0.595  0.587  0.631  0.662  0.694  0.694  0.712  0.639  0.663  0.635  0.537  0.343  0.196  0.215  0.427  0.451  0.539  0.402  0.406  0.541  0.512  0.375  0.349  0.215  0.113  0.105  0.033 -0.012 -0.019  0.057  0.125  0.088  0.097  0.191  0.267  0.276  0.320  0.322  0.392  0.481  0.563  0.480  0.389  0.469  0.499  0.418  0.409  0.483  0.497  0.449  0.444  0.433  0.417  0.395  0.330  0.311  0.289  0.326  0.423  0.513  0.492  0.471  0.434  0.407  0.351  0.273  0.175  0.093  0.056 -0.041 -0.128 -0.020 -0.079 -0.013  0.015  0.033  0.039 -0.020 -0.144 -0.185 -0.117  0.029  0.059  0.130  0.058 -0.127 -0.234 -0.139 -0.089  0.047  0.070  0.116  0.166  0.160  0.182  0.177  0.204  0.249  0.222  0.230  0.209  0.134  0.027  0.025  0.103  0.245  0.305  0.323  0.361  0.336  0.257  0.219  0.212  0.183  0.205  0.238  0.221  0.150  0.140  0.118  0.042 -0.006 -0.017 -0.107 -0.171 -0.224 -0.254 -0.258 -0.300 -0.319 -0.294 -0.302 -0.335 -0.292 -0.204 -0.135 -0.164 -0.091 -0.019 -0.015  0.021  0.167  0.261  0.347  0.419  0.495  0.521  0.546  0.564  0.545  0.541  0.480  0.299  0.195  0.185  0.176  0.217  0.241  0.264  0.366  0.352  0.433  0.525  0.573  0.591  0.599  0.635  0.625  0.594  0.535  0.481  0.358  0.166  0.208  0.302  0.178  0.072 -0.067  0.081  0.075  0.050  0.015 -0.036 -0.008 -0.063 -0.121 -0.216 -0.235 -0.061  0.034 -0.214 -0.208 -0.141 -0.175 -0.090 -0.026  0.082  0.104  0.098  0.193  0.318  0.297  0.282  0.395  0.465  0.400  0.408  0.513  0.519  0.436  0.453  0.376  0.325  0.305  0.359  0.263  0.310  0.191  0.105  0.111  0.143  0.273  0.342  0.296  0.331  0.428  0.466  0.551  0.573  0.474  0.420  0.479  0.550  0.635  0.654  0.688  0.748  0.772  0.772  0.767  0.674  0.588  0.424  0.400  0.251  0.197  0.064  0.144  0.252  0.245  0.313  0.505  0.547  0.488  0.616  0.702  0.636  0.615  0.739  0.718  0.640  0.674  0.722  0.657  0.637  0.625  0.500  0.297  0.283  0.257  0.231  0.208  0.124  0.057
 -0.648 -0.663 -0.696 -0.734 -0.745 -0.746 -0.760 -0.746 -0.740 -0.740 -0.706 -0.681 -0.633 -0.537 -0.479 -0.254  0.532  0.683  0.742  0.849  0.877  0.877  0.839  0.757  0.639  0.484  0.375  0.200  0.057 -0.044 -0.095 -0.049 -0.045 -0.116 -0.118 -0.069 -0.020  0.084  0.228  0.276  0.430  0.504  0.592  0.661  0.682  0.696  0.748  0.837  0.776  0.728  0.597  0.414  0.152  0.059  0.066  0.008  0.006  0.073  0.120  0.165  0.156  0.169  0.345  0.504  0.657  0.752  0.836  0.946  1.000  0.935  0.863  0.775  0.664  0.548  0.507  0.623  0.582  0.598  0.615  0.660  0.685  0.683  0.703  0.726  0.717  0.720  0.684  0.675  0.677  0.610  0.633  0.679  0.663  0.607  0.627  0.619  0.658  0.687  0.723  0.722  0.743  0.663  0.675  0.623  0.506  0.304  0.163  0.196  0.416  0.466  0.554  0.427  0.440  0.582  0.554  0.419  0.391  0.254  0.156  0.147  0.064  0.013 -0.003  0.086  0.154  0.102  0.104  0.201  0.294  0.317  0.365  0.368  0.443  0.531  0.616  0.536  0.448  0.529  0.559  0.477  0.468  0.537  0.548  0.492  0.485  0.465  0.448  0.429  0.360  0.337  0.310  0.345  0.463  0.557  0.536  0.517  0.480  0.452  0.390  0.298  0.192  0.100  0.048 -0.059 -0.148 -0.039 -0.096 -0.022  0.011  0.025  0.054 -0.027 -0.160 -0.195 -0.123  0.031  0.057  0.128  0.051 -0.138 -0.242 -0.152 -0.108  0.032  0.061  0.114  0.170  0.159  0.182  0.176  0.197  0.239  0.215  0.221  0.201  0.125  0.021  0.027  0.108  0.261  0.339  0.357  0.402  0.378  0.304  0.263  0.255  0.219  0.242  0.281  0.267  0.184  0.175  0.161  0.076  0.020  0.008 -0.084 -0.154 -0.213 -0.251 -0.258 -0.300 -0.320 -0.295 -0.305 -0.341 -0.301 -0.217 -0.150 -0.173 -0.088 -0.025 -0.039  0.007  0.162  0.280  0.377  0.459  0.537  0.565  0.586  0.605  0.581  0.572  0.495  0.304  0.186  0.169  0.148  0.189  0.217  0.230  0.349  0.359  0.445  0.550  0.604  0.625  0.636  0.675  0.662  0.634  0.564  0.502  0.357  0.147  0.169  0.253  0.134  0.045 -0.082  0.062  0.060  0.053  0.030 -0.020  0.012 -0.040 -0.078 -0.186 -0.208 -0.037  0.052 -0.219 -0.224 -0.164 -0.197 -0.109 -0.050  0.057  0.086  0.072  0.167  0.302  0.280  0.263  0.382  0.457  0.385  0.395  0.505  0.508  0.422  0.444  0.365  0.318  0.293  0.347  0.247  0.300  0.176  0.084  0.091  0.124  0.252  0.332  0.291  0.332  0.432  0.472  0.567  0.589  0.485  0.429  0.496  0.574  0.664  0.682  0.714  0.776  0.793  0.795  0.761  0.667  0.564  0.392  0.371  0.208  0.139  0.012  0.094  0.184  0.169  0.247  0.443  0.474  0.415  0.555  0.647  0.580  0.566  0.707  0.688  0.615  0.668  0.731  0.669  0.646  0.646  0.525  0.331  0.288  0.273  0.257  0.224  0.136  0.062
 -0.638 -0.654 -0.679 -0.718 -0.729 -0.725 -0.739 -0.720 -0.720 -0.721 -0.691 -0.667 -0.619 -0.530 -0.483 -0.265  0.477  0.622  0.678  0.789  0.822  0.888  0.862  0.805  0.700  0.557  0.459  0.288  0.132  0.016 -0.040  0.013  0.011 -0.067 -0.072 -0.025  0.030  0.138  0.287  0.323  0.470  0.546  0.626  0.688  0.711  0.717  0.741  0.822  0.755  0.726  0.601  0.432  0.165  0.069  0.073  0.013  0.015  0.079  0.119  0.153  0.159  0.162  0.339  0.473  0.621  0.699  0.781  0.884  0.935  1.000  0.933  0.838  0.733  0.617  0.566  0.684  0.644  0.654  0.669  0.712  0.725  0.716  0.740  0.752  0.720  0.729  0.699  0.677  0.669  0.611  0.631  0.661  0.643  0.594  0.603  0.584  0.615  0.639  0.677  0.675  0.709  0.639  0.665  0.607  0.506  0.320  0.198  0.260  0.473  0.521  0.590  0.476  0.504  0.630  0.588  0.465  0.453  0.320  0.213  0.203  0.107  0.047  0.036  0.128  0.203  0.135  0.128  0.222  0.335  0.375  0.431  0.443  0.503  0.578  0.643  0.557  0.482  0.562  0.578  0.496  0.496  0.552  0.554  0.512  0.499  0.472  0.461  0.439  0.375  0.357  0.337  0.369  0.463  0.548  0.523  0.508  0.467  0.443  0.378  0.296  0.176  0.093  0.018 -0.074 -0.177 -0.093 -0.143 -0.065 -0.002  0.012  0.065 -0.044 -0.191 -0.222 -0.147  0.012  0.027  0.092  0.010 -0.173 -0.270 -0.202 -0.166 -0.031 -0.007  0.045  0.104  0.103  0.126  0.123  0.151  0.195  0.163  0.159  0.141  0.070 -0.033  0.004  0.091  0.266  0.338  0.349  0.393  0.377  0.319  0.289  0.280  0.250  0.275  0.308  0.308  0.226  0.203  0.200  0.125  0.055  0.033 -0.041 -0.114 -0.191 -0.232 -0.235 -0.280 -0.305 -0.276 -0.282 -0.325 -0.288 -0.199 -0.124 -0.150 -0.068 -0.005 -0.034  0.002  0.145  0.277  0.357  0.448  0.511  0.547  0.559  0.582  0.553  0.555  0.484  0.303  0.188  0.173  0.153  0.194  0.214  0.217  0.331  0.330  0.412  0.515  0.565  0.592  0.601  0.645  0.626  0.613  0.542  0.501  0.343  0.138  0.172  0.252  0.141  0.039 -0.108  0.030  0.039  0.045  0.049  0.012  0.040 -0.021 -0.095 -0.193 -0.187 -0.016  0.036 -0.250 -0.255 -0.199 -0.222 -0.154 -0.114  0.000  0.043  0.013  0.093  0.234  0.215  0.183  0.295  0.376  0.303  0.306  0.415  0.423  0.339  0.361  0.286  0.245  0.213  0.259  0.164  0.213  0.095  0.010  0.023  0.069  0.192  0.256  0.210  0.262  0.361  0.390  0.491  0.517  0.406  0.366  0.427  0.513  0.603  0.625  0.655  0.726  0.750  0.787  0.750  0.694  0.603  0.454  0.432  0.276  0.196  0.073  0.127  0.203  0.165  0.237  0.440  0.452  0.377  0.522  0.611  0.528  0.500  0.646  0.625  0.537  0.579  0.651  0.590  0.562  0.570  0.450  0.269  0.259  0.240  0.242  0.238  0.163  0.101
 -0.630 -0.649 -0.672 -0.705 -0.717 -0.708 -0.720 -0.691 -0.689 -0.695 -0.668 -0.640 -0.599 -0.509 -0.480 -0.275  0.439  0.567  0.620  0.737  0.786  0.857  0.885  0.856  0.775  0.637  0.546  0.381  0.204  0.068  0.007  0.075  0.066 -0.024 -0.030  0.022  0.088  0.212  0.374  0.391  0.530  0.598  0.665  0.707  0.710  0.704  0.730  0.808  0.767  0.752  0.634  0.466  0.185  0.073  0.074  0.012  0.017  0.082  0.108  0.145  0.151  0.168  0.357  0.491  0.631  0.691  0.744  0.838  0.863  0.933  1.000  0.905  0.803  0.684  0.620  0.736  0.693  0.692  0.696  0.739  0.742  0.716  0.738  0.749  0.706  0.714  0.683  0.658  0.645  0.588  0.605  0.627  0.604  0.560  0.567  0.541  0.571  0.592  0.631  0.632  0.677  0.611  0.662  0.612  0.542  0.382  0.270  0.342  0.549  0.580  0.634  0.525  0.560  0.667  0.613  0.497  0.495  0.365  0.252  0.237  0.131  0.065  0.061  0.151  0.234  0.164  0.153  0.243  0.364  0.411  0.470  0.490  0.537  0.604  0.654  0.562  0.491  0.569  0.571  0.488  0.493  0.545  0.543  0.512  0.498  0.466  0.461  0.441  0.376  0.355  0.349  0.373  0.445  0.524  0.498  0.488  0.445  0.427  0.361  0.289  0.165  0.093  0.012 -0.070 -0.179 -0.103 -0.151 -0.074 -0.002  0.009  0.066 -0.061 -0.209 -0.240 -0.164 -0.005  0.002  0.060 -0.025 -0.186 -0.272 -0.217 -0.189 -0.059 -0.039  0.014  0.082  0.075  0.104  0.104  0.129  0.173  0.138  0.130  0.116  0.048 -0.055 -0.006  0.083  0.266  0.330  0.338  0.378  0.368  0.325  0.297  0.281  0.258  0.288  0.315  0.324  0.247  0.217  0.220  0.153  0.076  0.048 -0.016 -0.091 -0.180 -0.221 -0.221 -0.270 -0.299 -0.267 -0.272 -0.318 -0.278 -0.184 -0.102 -0.130 -0.055  0.014 -0.015  0.012  0.142  0.272  0.335  0.433  0.484  0.522  0.526  0.552  0.521  0.526  0.460  0.293  0.187  0.172  0.151  0.186  0.207  0.203  0.311  0.315  0.389  0.481  0.524  0.550  0.560  0.612  0.592  0.591  0.520  0.503  0.342  0.158  0.212  0.282  0.184  0.057 -0.113  0.000  0.013  0.023  0.045  0.016  0.033 -0.035 -0.125 -0.213 -0.178 -0.009  0.007 -0.279 -0.270 -0.205 -0.220 -0.170 -0.130 -0.024  0.030 -0.001  0.058  0.195  0.182  0.139  0.239  0.325  0.255  0.246  0.351  0.368  0.284  0.301  0.230  0.190  0.154  0.198  0.108  0.156  0.042 -0.037 -0.014  0.040  0.163  0.214  0.163  0.229  0.326  0.337  0.430  0.464  0.353  0.309  0.366  0.450  0.545  0.572  0.604  0.682  0.709  0.773  0.762  0.738  0.675  0.545  0.519  0.375  0.286  0.162  0.194  0.267  0.208  0.273  0.484  0.478  0.389  0.539  0.625  0.526  0.485  0.631  0.606  0.499  0.527  0.601  0.537  0.499  0.506  0.393  0.238  0.237  0.213  0.224  0.221  0.137  0.086
 -0.612 -0.632 -0.652 -0.681 -0.694 -0.679 -0.686 -0.645 -0.638 -0.650 -0.616 -0.587 -0.547 -0.460 -0.462 -0.263  0.367  0.471  0.533  0.660  0.719  0.796  0.863  0.894  0.836  0.706  0.626  0.474  0.293  0.145  0.080  0.151  0.132  0.038  0.027  0.071  0.139  0.248  0.403  0.402  0.511  0.557  0.613  0.652  0.656  0.649  0.662  0.730  0.690  0.680  0.579  0.432  0.198  0.077  0.088  0.025  0.026  0.090  0.101  0.148  0.151  0.150  0.318  0.429  0.553  0.604  0.653  0.746  0.775  0.838  0.905  1.000  0.906  0.762  0.683  0.814  0.773  0.768  0.760  0.793  0.788  0.742  0.750  0.743  0.694  0.711  0.684  0.641  0.621  0.581  0.584  0.587  0.566  0.533  0.527  0.492  0.512  0.527  0.573  0.578  0.639  0.571  0.647  0.591  0.547  0.418  0.333  0.418  0.616  0.647  0.682  0.597  0.645  0.732  0.665  0.567  0.580  0.450  0.329  0.307  0.178  0.102  0.107  0.201  0.298  0.211  0.191  0.277  0.423  0.491  0.561  0.589  0.623  0.672  0.701  0.609  0.552  0.623  0.609  0.527  0.537  0.578  0.565  0.538  0.526  0.487  0.479  0.461  0.403  0.383  0.385  0.409  0.449  0.512  0.486  0.490  0.446  0.434  0.361  0.292  0.154  0.086 -0.014 -0.092 -0.208 -0.143 -0.190 -0.108 -0.030 -0.018  0.078 -0.083 -0.234 -0.253 -0.183 -0.032 -0.044  0.005 -0.078 -0.223 -0.279 -0.250 -0.233 -0.117 -0.100 -0.044  0.034  0.024  0.060  0.064  0.088  0.130  0.087  0.070  0.059 -0.003 -0.100 -0.029  0.063  0.257  0.334  0.342  0.386  0.386  0.367  0.347  0.324  0.302  0.336  0.357  0.381  0.300  0.259  0.281  0.218  0.122  0.089  0.047 -0.035 -0.141 -0.181 -0.180 -0.235 -0.266 -0.233 -0.240 -0.288 -0.255 -0.167 -0.082 -0.106 -0.029  0.034 -0.011  0.007  0.125  0.274  0.320  0.435  0.469  0.514  0.501  0.528  0.489  0.494  0.417  0.259  0.160  0.143  0.111  0.136  0.160  0.146  0.254  0.268  0.337  0.435  0.476  0.509  0.522  0.582  0.558  0.577  0.497  0.505  0.330  0.167  0.232  0.276  0.204  0.077 -0.110 -0.026 -0.016 -0.003  0.034  0.009  0.028 -0.038 -0.122 -0.195 -0.119  0.007 -0.031 -0.298 -0.293 -0.232 -0.242 -0.204 -0.176 -0.081 -0.021 -0.054 -0.012  0.118  0.110  0.054  0.143  0.233  0.166  0.149  0.251  0.274  0.195  0.213  0.146  0.117  0.067  0.100  0.015  0.061 -0.049 -0.120 -0.085 -0.017  0.104  0.139  0.086  0.174  0.272  0.256  0.349  0.391  0.277  0.240  0.294  0.379  0.478  0.510  0.537  0.628  0.653  0.744  0.737  0.762  0.714  0.611  0.574  0.449  0.351  0.236  0.240  0.292  0.210  0.276  0.480  0.440  0.340  0.497  0.570  0.449  0.409  0.563  0.524  0.404  0.435  0.509  0.440  0.394  0.405  0.307  0.186  0.188  0.169  0.200  0.216  0.133  0.096
 -0.527 -0.546 -0.560 -0.584 -0.598 -0.579 -0.586 -0.543 -0.533 -0.546 -0.519 -0.491 -0.465 -0.387 -0.408 -0.232  0.286  0.371  0.428  0.543  0.610  0.705  0.778  0.838  0.831  0.731  0.671  0.528  0.345  0.190  0.120  0.194  0.171  0.073  0.057  0.098  0.169  0.274  0.424  0.409  0.498  0.532  0.573  0.600  0.586  0.578  0.589  0.641  0.616  0.618  0.534  0.413  0.205  0.089  0.089  0.023  0.024  0.084  0.085  0.122  0.140  0.129  0.288  0.389  0.496  0.532  0.567  0.643  0.664  0.733  0.803  0.906  1.000  0.837  0.684  0.795  0.752  0.732  0.712  0.741  0.720  0.666  0.665  0.648  0.596  0.610  0.587  0.535  0.512  0.481  0.482  0.478  0.457  0.429  0.419  0.382  0.399  0.410  0.454  0.462  0.534  0.487  0.578  0.538  0.526  0.433  0.373  0.469  0.634  0.640  0.650  0.581  0.631  0.689  0.611  0.532  0.561  0.449  0.335  0.314  0.189  0.115  0.128  0.213  0.304  0.216  0.191  0.263  0.407  0.479  0.549  0.581  0.593  0.627  0.629  0.537  0.496  0.558  0.532  0.459  0.473  0.497  0.476  0.466  0.453  0.412  0.411  0.396  0.348  0.331  0.342  0.360  0.368  0.419  0.393  0.400  0.357  0.352  0.288  0.239  0.111  0.067 -0.030 -0.091 -0.202 -0.160 -0.202 -0.127 -0.041 -0.032  0.067 -0.090 -0.229 -0.243 -0.178 -0.044 -0.060 -0.023 -0.093 -0.212 -0.263 -0.262 -0.258 -0.162 -0.151 -0.100 -0.025 -0.029  0.006  0.011  0.034  0.077  0.030  0.006 -0.002 -0.055 -0.139 -0.052  0.031  0.220  0.277  0.278  0.310  0.319  0.320  0.313  0.287  0.274  0.308  0.316  0.351  0.284  0.235  0.260  0.219  0.123  0.086  0.066 -0.010 -0.118 -0.152 -0.146 -0.200 -0.230 -0.196 -0.202 -0.247 -0.215 -0.128 -0.042 -0.070 -0.001  0.061  0.007  0.009  0.107  0.234  0.256  0.361  0.372  0.415  0.394  0.423  0.386  0.398  0.342  0.214  0.138  0.122  0.096  0.119  0.135  0.123  0.205  0.201  0.254  0.336  0.365  0.400  0.410  0.471  0.449  0.485  0.420  0.451  0.295  0.166  0.249  0.283  0.218  0.087 -0.097 -0.032 -0.027 -0.016  0.025  0.010  0.023 -0.040 -0.136 -0.181 -0.096  0.008 -0.055 -0.285 -0.278 -0.227 -0.221 -0.200 -0.186 -0.101 -0.042 -0.079 -0.054  0.060  0.060 -0.001  0.066  0.152  0.097  0.073  0.158  0.187  0.119  0.133  0.078  0.053 -0.000  0.021 -0.051 -0.018 -0.115 -0.167 -0.131 -0.067  0.046  0.065  0.004  0.092  0.183  0.152  0.230  0.276  0.174  0.149  0.187  0.267  0.354  0.392  0.421  0.517  0.554  0.662  0.671  0.733  0.705  0.638  0.598  0.492  0.392  0.287  0.272  0.315  0.230  0.286  0.472  0.421  0.321  0.462  0.516  0.395  0.352  0.485  0.441  0.326  0.347  0.411  0.344  0.288  0.294  0.210  0.116  0.141  0.110  0.155  0.188  0.120  0.102
 -0.455 -0.472 -0.481 -0.499 -0.510 -0.490 -0.493 -0.451 -0.446 -0.459 -0.434 -0.410 -0.389 -0.319 -0.359 -0.211  0.206  0.271  0.324  0.432  0.498  0.594  0.661  0.738  0.753  0.727  0.708  0.581  0.424  0.278  0.196  0.257  0.243  0.148  0.116  0.150  0.206  0.283  0.401  0.365  0.441  0.471  0.499  0.514  0.501  0.487  0.492  0.538  0.518  0.526  0.455  0.348  0.164  0.059  0.064  0.019  0.035  0.083  0.072  0.094  0.110  0.102  0.237  0.317  0.408  0.434  0.461  0.529  0.548  0.617  0.684  0.762  0.837  1.000  0.817  0.813  0.742  0.706  0.675  0.679  0.650  0.611  0.597  0.562  0.504  0.523  0.504  0.447  0.425  0.406  0.402  0.387  0.372  0.353  0.337  0.298  0.308  0.318  0.363  0.371  0.445  0.409  0.502  0.460  0.466  0.408  0.390  0.494  0.619  0.625  0.613  0.577  0.630  0.646  0.567  0.516  0.556  0.459  0.352  0.326  0.199  0.125  0.140  0.221  0.311  0.223  0.194  0.256  0.400  0.478  0.548  0.586  0.582  0.599  0.580  0.497  0.470  0.519  0.485  0.422  0.439  0.446  0.420  0.421  0.405  0.360  0.364  0.352  0.310  0.294  0.311  0.327  0.311  0.356  0.333  0.345  0.307  0.309  0.253  0.221  0.101  0.070 -0.029 -0.080 -0.187 -0.160 -0.195 -0.125 -0.043 -0.032  0.064 -0.094 -0.229 -0.243 -0.183 -0.063 -0.083 -0.050 -0.104 -0.202 -0.248 -0.259 -0.258 -0.178 -0.168 -0.120 -0.047 -0.045 -0.015 -0.010  0.010  0.044  0.005 -0.022 -0.025 -0.074 -0.149 -0.065  0.012  0.195  0.249  0.245  0.273  0.286  0.302  0.301  0.276  0.265  0.298  0.302  0.342  0.284  0.233  0.265  0.234  0.139  0.099  0.090  0.019 -0.089 -0.120 -0.112 -0.164 -0.192 -0.160 -0.168 -0.207 -0.175 -0.098 -0.019 -0.042  0.011  0.063  0.013  0.015  0.098  0.222  0.221  0.320  0.313  0.353  0.324  0.352  0.315  0.329  0.284  0.171  0.113  0.095  0.073  0.090  0.101  0.092  0.155  0.151  0.193  0.265  0.285  0.318  0.329  0.390  0.371  0.418  0.365  0.411  0.258  0.153  0.238  0.254  0.208  0.080 -0.104 -0.053 -0.056 -0.049  0.004  0.004  0.013 -0.041 -0.141 -0.167 -0.068  0.015 -0.078 -0.279 -0.270 -0.226 -0.204 -0.199 -0.202 -0.130 -0.066 -0.105 -0.097  0.004  0.007 -0.057 -0.005  0.073  0.025 -0.003  0.070  0.101  0.044  0.052  0.008 -0.011 -0.057 -0.047 -0.105 -0.076 -0.156 -0.198 -0.156 -0.089  0.007  0.011 -0.040  0.050  0.120  0.078  0.144  0.189  0.097  0.073  0.108  0.183  0.261  0.302  0.327  0.417  0.451  0.564  0.570  0.654  0.640  0.602  0.560  0.464  0.369  0.272  0.258  0.281  0.192  0.244  0.410  0.347  0.254  0.384  0.426  0.309  0.272  0.392  0.343  0.238  0.255  0.309  0.242  0.187  0.197  0.130  0.078  0.104  0.079  0.129  0.171  0.108  0.106
 -0.425 -0.441 -0.450 -0.465 -0.474 -0.458 -0.458 -0.419 -0.417 -0.432 -0.405 -0.382 -0.362 -0.299 -0.328 -0.201  0.199  0.252  0.301  0.403  0.459  0.538  0.599  0.668  0.673  0.659  0.649  0.506  0.362  0.239  0.152  0.199  0.207  0.122  0.083  0.119  0.156  0.223  0.326  0.297  0.369  0.395  0.431  0.451  0.456  0.445  0.441  0.490  0.460  0.458  0.385  0.285  0.128  0.037  0.055  0.015  0.028  0.067  0.053  0.084  0.085  0.077  0.186  0.256  0.344  0.376  0.409  0.480  0.507  0.566  0.620  0.683  0.684  0.817  1.000  0.874  0.763  0.705  0.669  0.658  0.635  0.602  0.586  0.542  0.489  0.508  0.493  0.435  0.414  0.400  0.392  0.374  0.361  0.347  0.328  0.292  0.298  0.304  0.346  0.354  0.423  0.376  0.458  0.395  0.386  0.321  0.308  0.425  0.543  0.586  0.556  0.533  0.603  0.618  0.537  0.503  0.550  0.459  0.358  0.338  0.212  0.137  0.146  0.224  0.310  0.216  0.184  0.243  0.393  0.478  0.550  0.586  0.585  0.592  0.572  0.492  0.471  0.518  0.483  0.420  0.442  0.440  0.412  0.413  0.395  0.343  0.345  0.338  0.294  0.275  0.285  0.297  0.305  0.353  0.334  0.349  0.314  0.317  0.262  0.227  0.099  0.059 -0.041 -0.092 -0.190 -0.152 -0.177 -0.115 -0.038 -0.020  0.072 -0.084 -0.216 -0.231 -0.174 -0.062 -0.076 -0.041 -0.082 -0.173 -0.214 -0.230 -0.234 -0.161 -0.149 -0.104 -0.036 -0.038 -0.006 -0.005  0.012  0.040  0.009 -0.016 -0.018 -0.062 -0.128 -0.054  0.017  0.191  0.249  0.250  0.280  0.296  0.302  0.298  0.276  0.264  0.295  0.303  0.343  0.283  0.233  0.266  0.235  0.141  0.102  0.093  0.027 -0.076 -0.108 -0.102 -0.148 -0.177 -0.151 -0.156 -0.191 -0.168 -0.102 -0.031 -0.046  0.016  0.054 -0.013 -0.004  0.071  0.206  0.214  0.322  0.317  0.356  0.325  0.349  0.311  0.320  0.273  0.164  0.108  0.088  0.065  0.073  0.080  0.062  0.138  0.144  0.186  0.257  0.281  0.312  0.324  0.382  0.364  0.407  0.339  0.377  0.219  0.109  0.168  0.179  0.138  0.037 -0.106 -0.059 -0.059 -0.044  0.018  0.020  0.035 -0.013 -0.102 -0.127 -0.038  0.038 -0.059 -0.261 -0.264 -0.228 -0.209 -0.205 -0.209 -0.146 -0.086 -0.120 -0.114 -0.017 -0.018 -0.075 -0.022  0.049  0.000 -0.020  0.052  0.074  0.024  0.037 -0.005 -0.012 -0.061 -0.055 -0.111 -0.078 -0.151 -0.197 -0.156 -0.085 -0.005  0.001 -0.035  0.057  0.122  0.081  0.145  0.190  0.103  0.074  0.112  0.182  0.260  0.288  0.310  0.393  0.417  0.519  0.508  0.576  0.550  0.502  0.457  0.364  0.284  0.204  0.193  0.204  0.120  0.173  0.330  0.270  0.188  0.315  0.358  0.250  0.218  0.343  0.298  0.199  0.221  0.278  0.212  0.166  0.184  0.126  0.077  0.077  0.070  0.120  0.160  0.103  0.088
 -0.529 -0.547 -0.561 -0.580 -0.590 -0.571 -0.571 -0.523 -0.519 -0.539 -0.503 -0.480 -0.443 -0.370 -0.390 -0.223  0.261  0.329  0.382  0.506  0.563  0.651  0.713  0.777  0.749  0.691  0.654  0.507  0.344  0.209  0.129  0.189  0.187  0.097  0.067  0.109  0.157  0.241  0.364  0.346  0.430  0.466  0.516  0.546  0.557  0.545  0.537  0.595  0.552  0.544  0.459  0.342  0.162  0.056  0.079  0.026  0.034  0.077  0.070  0.106  0.115  0.095  0.226  0.305  0.412  0.453  0.503  0.588  0.623  0.684  0.736  0.814  0.795  0.813  0.874  1.000  0.897  0.841  0.802  0.802  0.774  0.719  0.708  0.665  0.596  0.631  0.620  0.558  0.535  0.519  0.508  0.485  0.474  0.456  0.430  0.389  0.394  0.400  0.451  0.456  0.529  0.461  0.546  0.463  0.436  0.341  0.305  0.428  0.583  0.648  0.637  0.608  0.683  0.721  0.645  0.601  0.641  0.531  0.415  0.387  0.237  0.155  0.165  0.266  0.374  0.269  0.233  0.308  0.480  0.572  0.647  0.682  0.696  0.708  0.703  0.618  0.591  0.647  0.615  0.542  0.562  0.567  0.538  0.526  0.508  0.447  0.442  0.435  0.381  0.358  0.365  0.379  0.404  0.461  0.441  0.460  0.419  0.418  0.344  0.287  0.134  0.076 -0.045 -0.113 -0.229 -0.187 -0.220 -0.139 -0.046 -0.021  0.093 -0.090 -0.246 -0.263 -0.197 -0.059 -0.078 -0.032 -0.093 -0.212 -0.252 -0.262 -0.264 -0.170 -0.153 -0.097 -0.016 -0.028  0.014  0.020  0.028  0.057  0.027  0.001 -0.004 -0.051 -0.128 -0.045  0.045  0.235  0.318  0.333  0.376  0.393  0.389  0.384  0.361  0.345  0.378  0.390  0.434  0.356  0.299  0.338  0.291  0.180  0.137  0.117  0.038 -0.080 -0.123 -0.120 -0.175 -0.210 -0.181 -0.187 -0.233 -0.212 -0.143 -0.066 -0.075  0.000  0.038 -0.034 -0.015  0.082  0.252  0.276  0.408  0.417  0.466  0.432  0.460  0.412  0.418  0.343  0.211  0.129  0.103  0.065  0.074  0.090  0.067  0.165  0.189  0.246  0.339  0.377  0.414  0.430  0.494  0.468  0.513  0.423  0.450  0.258  0.117  0.173  0.192  0.140  0.034 -0.130 -0.074 -0.071 -0.048  0.022  0.022  0.041 -0.020 -0.110 -0.158 -0.059  0.036 -0.056 -0.314 -0.321 -0.274 -0.261 -0.247 -0.243 -0.158 -0.094 -0.134 -0.115  0.005  0.000 -0.066  0.005  0.091  0.030  0.006  0.096  0.122  0.055  0.072  0.018  0.006 -0.048 -0.034 -0.104 -0.059 -0.150 -0.212 -0.168 -0.082  0.019  0.029 -0.010  0.098  0.175  0.133  0.218  0.264  0.160  0.127  0.178  0.262  0.356  0.388  0.408  0.496  0.513  0.618  0.601  0.659  0.619  0.551  0.510  0.405  0.310  0.213  0.200  0.224  0.127  0.186  0.369  0.309  0.211  0.361  0.420  0.298  0.263  0.415  0.368  0.256  0.287  0.356  0.284  0.237  0.259  0.186  0.118  0.113  0.117  0.168  0.201  0.130  0.101
 -0.517 -0.537 -0.550 -0.567 -0.576 -0.554 -0.552 -0.496 -0.495 -0.517 -0.482 -0.463 -0.428 -0.360 -0.387 -0.225  0.231  0.288  0.333  0.467  0.520  0.608  0.668  0.744  0.706  0.655  0.622  0.484  0.327  0.202  0.125  0.182  0.182  0.096  0.067  0.107  0.150  0.226  0.343  0.323  0.397  0.436  0.485  0.518  0.533  0.522  0.508  0.560  0.513  0.501  0.418  0.307  0.155  0.050  0.081  0.029  0.032  0.074  0.059  0.095  0.104  0.068  0.186  0.255  0.360  0.401  0.455  0.542  0.582  0.644  0.693  0.773  0.752  0.742  0.763  0.897  1.000  0.931  0.873  0.848  0.799  0.742  0.731  0.673  0.588  0.643  0.635  0.565  0.544  0.538  0.518  0.484  0.476  0.463  0.428  0.380  0.377  0.380  0.434  0.438  0.519  0.440  0.530  0.426  0.397  0.313  0.294  0.433  0.576  0.671  0.659  0.663  0.744  0.765  0.688  0.664  0.715  0.610  0.493  0.458  0.291  0.201  0.212  0.321  0.440  0.323  0.281  0.350  0.540  0.652  0.724  0.764  0.780  0.775  0.755  0.678  0.663  0.710  0.667  0.599  0.618  0.615  0.576  0.563  0.546  0.474  0.465  0.463  0.407  0.377  0.389  0.399  0.422  0.478  0.462  0.491  0.448  0.450  0.370  0.317  0.157  0.091 -0.048 -0.114 -0.234 -0.206 -0.231 -0.144 -0.047 -0.018  0.103 -0.106 -0.268 -0.282 -0.216 -0.076 -0.101 -0.055 -0.120 -0.221 -0.252 -0.272 -0.283 -0.199 -0.184 -0.124 -0.038 -0.056 -0.008 -0.001 -0.003  0.017 -0.003 -0.032 -0.033 -0.073 -0.146 -0.057  0.036  0.230  0.332  0.355  0.408  0.433  0.438  0.434  0.411  0.393  0.427  0.440  0.494  0.409  0.348  0.406  0.357  0.234  0.190  0.177  0.094 -0.039 -0.092 -0.086 -0.142 -0.182 -0.154 -0.158 -0.205 -0.192 -0.130 -0.057 -0.062  0.011  0.036 -0.040 -0.020  0.074  0.272  0.290  0.436  0.435  0.489  0.443  0.472  0.414  0.420  0.331  0.202  0.122  0.093  0.049  0.047  0.060  0.027  0.126  0.158  0.220  0.323  0.363  0.407  0.427  0.497  0.469  0.527  0.423  0.462  0.248  0.108  0.155  0.159  0.124  0.019 -0.149 -0.106 -0.098 -0.062  0.030  0.045  0.065 -0.009 -0.106 -0.158 -0.038  0.054 -0.059 -0.331 -0.340 -0.288 -0.268 -0.268 -0.272 -0.185 -0.128 -0.177 -0.163 -0.041 -0.048 -0.122 -0.051  0.038 -0.028 -0.057  0.038  0.063 -0.009  0.015 -0.040 -0.041 -0.103 -0.091 -0.158 -0.109 -0.196 -0.259 -0.208 -0.107 -0.005 -0.011 -0.046  0.075  0.150  0.095  0.182  0.233  0.128  0.095  0.144  0.230  0.328  0.361  0.379  0.466  0.477  0.587  0.556  0.622  0.574  0.514  0.484  0.382  0.289  0.191  0.173  0.194  0.085  0.141  0.321  0.252  0.150  0.303  0.360  0.235  0.204  0.362  0.311  0.197  0.237  0.311  0.236  0.190  0.220  0.153  0.093  0.077  0.093  0.150  0.192  0.128  0.099
 -0.553 -0.575 -0.590 -0.610 -0.621 -0.601 -0.600 -0.547 -0.547 -0.565 -0.526 -0.505 -0.465 -0.391 -0.410 -0.242  0.256  0.321  0.371  0.505  0.549  0.628  0.683  0.757  0.698  0.643  0.602  0.464  0.312  0.189  0.116  0.168  0.164  0.083  0.055  0.091  0.133  0.207  0.324  0.305  0.384  0.426  0.480  0.515  0.536  0.523  0.505  0.562  0.511  0.496  0.406  0.288  0.140  0.038  0.074  0.030  0.045  0.090  0.084  0.116  0.113  0.071  0.181  0.246  0.353  0.400  0.460  0.553  0.598  0.654  0.692  0.768  0.732  0.706  0.705  0.841  0.931  1.000  0.937  0.887  0.851  0.814  0.792  0.728  0.642  0.703  0.695  0.618  0.596  0.592  0.571  0.538  0.534  0.518  0.483  0.437  0.435  0.440  0.495  0.498  0.573  0.478  0.565  0.450  0.406  0.311  0.290  0.421  0.572  0.680  0.687  0.695  0.765  0.799  0.735  0.710  0.751  0.637  0.515  0.474  0.296  0.202  0.209  0.328  0.455  0.331  0.288  0.369  0.571  0.687  0.765  0.805  0.833  0.831  0.816  0.739  0.716  0.764  0.728  0.652  0.672  0.670  0.634  0.615  0.596  0.520  0.507  0.507  0.444  0.410  0.416  0.423  0.467  0.528  0.514  0.545  0.504  0.503  0.418  0.364  0.198  0.119 -0.029 -0.101 -0.223 -0.193 -0.226 -0.134 -0.035 -0.002  0.111 -0.106 -0.284 -0.304 -0.239 -0.099 -0.121 -0.064 -0.127 -0.224 -0.260 -0.270 -0.275 -0.183 -0.165 -0.104 -0.017 -0.038  0.009  0.015  0.015  0.036  0.018 -0.008 -0.010 -0.052 -0.133 -0.048  0.049  0.240  0.361  0.390  0.454  0.477  0.468  0.463  0.446  0.423  0.451  0.470  0.525  0.429  0.365  0.432  0.376  0.243  0.201  0.187  0.096 -0.044 -0.098 -0.094 -0.153 -0.193 -0.165 -0.172 -0.219 -0.204 -0.144 -0.070 -0.068  0.004  0.028 -0.041 -0.012  0.092  0.311  0.338  0.487  0.496  0.548  0.503  0.530  0.467  0.470  0.368  0.225  0.132  0.103  0.054  0.048  0.066  0.027  0.138  0.179  0.253  0.370  0.417  0.468  0.490  0.558  0.531  0.582  0.471  0.502  0.270  0.117  0.156  0.161  0.120  0.012 -0.158 -0.105 -0.096 -0.062  0.030  0.045  0.070 -0.005 -0.105 -0.163 -0.031  0.068 -0.048 -0.338 -0.349 -0.289 -0.272 -0.271 -0.269 -0.178 -0.121 -0.170 -0.144 -0.017 -0.034 -0.104 -0.020  0.066 -0.008 -0.030  0.073  0.091  0.014  0.044 -0.015 -0.012 -0.072 -0.057 -0.128 -0.070 -0.158 -0.233 -0.178 -0.071  0.032  0.031 -0.001  0.122  0.199  0.150  0.241  0.289  0.177  0.136  0.192  0.281  0.388  0.417  0.430  0.513  0.516  0.616  0.572  0.628  0.571  0.502  0.470  0.365  0.269  0.171  0.157  0.178  0.073  0.133  0.316  0.250  0.151  0.308  0.366  0.241  0.213  0.376  0.327  0.213  0.261  0.338  0.263  0.227  0.260  0.190  0.113  0.086  0.108  0.162  0.208  0.138  0.099
 -0.563 -0.587 -0.606 -0.632 -0.643 -0.626 -0.627 -0.579 -0.583 -0.602 -0.563 -0.547 -0.506 -0.434 -0.452 -0.282  0.278  0.353  0.400  0.535  0.566  0.639  0.676  0.732  0.662  0.595  0.552  0.411  0.267  0.153  0.084  0.131  0.132  0.056  0.030  0.067  0.104  0.179  0.293  0.282  0.369  0.420  0.481  0.521  0.547  0.539  0.519  0.575  0.517  0.496  0.400  0.280  0.130  0.037  0.082  0.049  0.062  0.109  0.110  0.134  0.121  0.081  0.186  0.242  0.353  0.404  0.472  0.566  0.615  0.669  0.696  0.760  0.712  0.675  0.669  0.802  0.873  0.937  1.000  0.943  0.877  0.864  0.865  0.794  0.698  0.762  0.754  0.671  0.650  0.645  0.627  0.596  0.592  0.574  0.539  0.493  0.487  0.493  0.544  0.542  0.604  0.486  0.557  0.432  0.372  0.256  0.223  0.354  0.513  0.629  0.643  0.638  0.711  0.775  0.720  0.678  0.711  0.593  0.486  0.453  0.284  0.196  0.195  0.316  0.439  0.318  0.277  0.362  0.558  0.667  0.738  0.761  0.802  0.809  0.814  0.739  0.715  0.776  0.750  0.671  0.688  0.700  0.667  0.638  0.625  0.556  0.535  0.528  0.464  0.433  0.427  0.441  0.503  0.567  0.550  0.577  0.531  0.522  0.429  0.366  0.200  0.110 -0.041 -0.121 -0.240 -0.192 -0.231 -0.133 -0.050 -0.005  0.111 -0.099 -0.269 -0.286 -0.222 -0.086 -0.108 -0.054 -0.120 -0.234 -0.272 -0.269 -0.268 -0.171 -0.146 -0.084  0.001 -0.018  0.033  0.038  0.038  0.056  0.043  0.015  0.010 -0.042 -0.126 -0.050  0.045  0.236  0.366  0.402  0.472  0.492  0.472  0.462  0.446  0.419  0.444  0.467  0.515  0.413  0.354  0.417  0.353  0.225  0.185  0.161  0.071 -0.061 -0.114 -0.112 -0.168 -0.208 -0.181 -0.187 -0.238 -0.229 -0.172 -0.101 -0.096 -0.013  0.004 -0.073 -0.039  0.073  0.296  0.342  0.493  0.521  0.581  0.545  0.572  0.511  0.515  0.409  0.253  0.149  0.120  0.072  0.064  0.082  0.045  0.169  0.216  0.296  0.420  0.472  0.521  0.540  0.603  0.565  0.597  0.473  0.482  0.244  0.076  0.108  0.127  0.077 -0.015 -0.169 -0.101 -0.078 -0.035  0.051  0.064  0.091  0.012 -0.072 -0.146 -0.036  0.058 -0.034 -0.324 -0.350 -0.300 -0.294 -0.290 -0.281 -0.189 -0.140 -0.189 -0.150 -0.017 -0.041 -0.105 -0.007  0.078 -0.003 -0.014  0.101  0.115  0.035  0.073  0.009  0.015 -0.050 -0.033 -0.113 -0.045 -0.136 -0.225 -0.174 -0.067  0.038  0.048  0.025  0.148  0.229  0.190  0.293  0.337  0.217  0.177  0.243  0.338  0.444  0.463  0.468  0.545  0.533  0.620  0.564  0.599  0.534  0.457  0.426  0.318  0.229  0.129  0.119  0.143  0.045  0.104  0.287  0.232  0.136  0.291  0.358  0.240  0.213  0.377  0.336  0.228  0.275  0.354  0.279  0.256  0.296  0.225  0.132  0.099  0.135  0.175  0.221  0.154  0.104
 -0.593 -0.616 -0.635 -0.662 -0.673 -0.653 -0.656 -0.609 -0.615 -0.633 -0.595 -0.577 -0.534 -0.456 -0.467 -0.290  0.320  0.401  0.445  0.578  0.614  0.686  0.724  0.763  0.691  0.603  0.548  0.401  0.248  0.129  0.064  0.117  0.115  0.036  0.017  0.057  0.101  0.187  0.313  0.308  0.403  0.453  0.513  0.552  0.572  0.566  0.557  0.615  0.562  0.544  0.449  0.323  0.149  0.054  0.088  0.047  0.056  0.104  0.112  0.139  0.133  0.102  0.226  0.298  0.412  0.463  0.526  0.617  0.660  0.712  0.739  0.793  0.741  0.679  0.658  0.802  0.848  0.887  0.943  1.000  0.916  0.861  0.876  0.837  0.738  0.787  0.762  0.693  0.677  0.659  0.646  0.623  0.617  0.592  0.564  0.519  0.518  0.525  0.573  0.569  0.629  0.512  0.579  0.470  0.408  0.282  0.228  0.350  0.520  0.617  0.639  0.608  0.677  0.757  0.696  0.632  0.658  0.533  0.423  0.396  0.243  0.159  0.161  0.274  0.388  0.280  0.245  0.333  0.513  0.606  0.678  0.694  0.738  0.761  0.781  0.699  0.664  0.739  0.718  0.640  0.650  0.682  0.652  0.624  0.619  0.556  0.534  0.526  0.463  0.433  0.424  0.446  0.515  0.579  0.557  0.572  0.521  0.507  0.416  0.347  0.192  0.106 -0.035 -0.120 -0.242 -0.186 -0.221 -0.122 -0.040 -0.009  0.101 -0.096 -0.258 -0.276 -0.208 -0.064 -0.081 -0.024 -0.095 -0.240 -0.290 -0.273 -0.263 -0.156 -0.130 -0.067  0.017 -0.001  0.050  0.053  0.057  0.079  0.061  0.037  0.029 -0.030 -0.117 -0.044  0.052  0.247  0.362  0.398  0.461  0.476  0.447  0.433  0.410  0.390  0.422  0.442  0.482  0.390  0.332  0.375  0.317  0.200  0.155  0.120  0.031 -0.100 -0.154 -0.147 -0.205 -0.246 -0.211 -0.215 -0.269 -0.253 -0.183 -0.105 -0.110 -0.023  0.009 -0.064 -0.038  0.078  0.280  0.334  0.476  0.513  0.578  0.551  0.583  0.529  0.541  0.443  0.284  0.172  0.146  0.099  0.097  0.118  0.085  0.212  0.256  0.333  0.453  0.501  0.545  0.560  0.621  0.578  0.600  0.482  0.483  0.261  0.089  0.127  0.158  0.098 -0.002 -0.158 -0.081 -0.057 -0.018  0.061  0.067  0.094  0.018 -0.067 -0.152 -0.064  0.044 -0.020 -0.310 -0.336 -0.288 -0.289 -0.275 -0.260 -0.163 -0.111 -0.158 -0.115  0.021 -0.002 -0.063  0.039  0.125  0.045  0.035  0.152  0.167  0.083  0.121  0.052  0.052 -0.014  0.009 -0.075 -0.009 -0.107 -0.197 -0.151 -0.048  0.061  0.077  0.050  0.165  0.251  0.221  0.325  0.368  0.249  0.208  0.275  0.369  0.474  0.491  0.499  0.579  0.573  0.656  0.609  0.633  0.569  0.481  0.450  0.338  0.252  0.148  0.141  0.177  0.087  0.147  0.334  0.289  0.194  0.347  0.417  0.302  0.273  0.431  0.394  0.286  0.329  0.405  0.331  0.306  0.342  0.267  0.162  0.131  0.156  0.198  0.232  0.157  0.104
 -0.607 -0.627 -0.651 -0.679 -0.693 -0.681 -0.685 -0.646 -0.641 -0.653 -0.621 -0.594 -0.546 -0.463 -0.448 -0.247  0.344  0.433  0.501  0.624  0.656  0.712  0.740  0.762  0.679  0.584  0.516  0.369  0.221  0.100  0.043  0.093  0.083  0.008 -0.006  0.030  0.077  0.166  0.298  0.300  0.405  0.441  0.506  0.552  0.573  0.570  0.569  0.630  0.578  0.558  0.461  0.335  0.137  0.045  0.067  0.027  0.054  0.099  0.122  0.140  0.136  0.114  0.246  0.324  0.438  0.494  0.555  0.646  0.685  0.725  0.742  0.788  0.720  0.650  0.635  0.774  0.799  0.851  0.877  0.916  1.000  0.920  0.860  0.850  0.794  0.797  0.766  0.705  0.679  0.647  0.643  0.639  0.627  0.596  0.583  0.550  0.558  0.567  0.610  0.608  0.654  0.545  0.604  0.512  0.444  0.313  0.244  0.327  0.510  0.597  0.634  0.583  0.639  0.731  0.677  0.591  0.602  0.469  0.350  0.321  0.173  0.094  0.096  0.209  0.325  0.232  0.208  0.314  0.479  0.549  0.629  0.635  0.686  0.725  0.769  0.674  0.616  0.699  0.702  0.606  0.620  0.657  0.642  0.602  0.591  0.544  0.524  0.507  0.448  0.425  0.405  0.437  0.507  0.571  0.550  0.559  0.513  0.493  0.406  0.337  0.186  0.099 -0.019 -0.104 -0.219 -0.163 -0.199 -0.113 -0.025 -0.004  0.089 -0.075 -0.240 -0.260 -0.205 -0.068 -0.081 -0.017 -0.074 -0.232 -0.282 -0.240 -0.212 -0.084 -0.062 -0.006  0.070  0.050  0.091  0.094  0.112  0.142  0.106  0.097  0.086  0.029 -0.071 -0.007  0.088  0.253  0.353  0.375  0.440  0.443  0.409  0.389  0.373  0.342  0.363  0.393  0.418  0.317  0.268  0.306  0.234  0.124  0.091  0.047 -0.040 -0.150 -0.192 -0.187 -0.244 -0.279 -0.249 -0.254 -0.299 -0.275 -0.200 -0.122 -0.131 -0.046 -0.003 -0.054 -0.027  0.100  0.286  0.347  0.479  0.525  0.578  0.564  0.591  0.545  0.546  0.445  0.266  0.151  0.124  0.087  0.104  0.133  0.109  0.246  0.286  0.365  0.479  0.529  0.570  0.584  0.638  0.603  0.608  0.499  0.487  0.294  0.125  0.157  0.189  0.125  0.051 -0.100 -0.017 -0.013  0.005  0.044  0.028  0.059  0.004 -0.067 -0.155 -0.078  0.021 -0.025 -0.292 -0.305 -0.241 -0.263 -0.226 -0.195 -0.093 -0.041 -0.072 -0.012  0.114  0.085  0.039  0.143  0.216  0.138  0.138  0.245  0.249  0.171  0.205  0.140  0.129  0.084  0.117  0.035  0.098 -0.001 -0.089 -0.045  0.044  0.145  0.176  0.142  0.233  0.314  0.303  0.398  0.430  0.314  0.266  0.335  0.417  0.524  0.533  0.544  0.620  0.615  0.679  0.639  0.648  0.580  0.481  0.436  0.325  0.242  0.146  0.146  0.176  0.110  0.178  0.356  0.323  0.242  0.391  0.462  0.358  0.331  0.486  0.452  0.349  0.391  0.461  0.395  0.379  0.404  0.328  0.203  0.169  0.180  0.207  0.229  0.136  0.081
 -0.612 -0.636 -0.663 -0.696 -0.715 -0.710 -0.718 -0.693 -0.696 -0.698 -0.667 -0.639 -0.597 -0.509 -0.499 -0.307  0.359  0.470  0.548  0.658  0.669  0.706  0.711  0.718  0.627  0.537  0.462  0.315  0.186  0.074  0.020  0.058  0.046 -0.020 -0.034 -0.006  0.038  0.121  0.243  0.249  0.372  0.415  0.487  0.535  0.557  0.557  0.558  0.620  0.565  0.541  0.430  0.288  0.080 -0.001  0.045  0.047  0.098  0.153  0.185  0.195  0.150  0.125  0.245  0.309  0.423  0.487  0.555  0.642  0.683  0.716  0.716  0.742  0.666  0.611  0.602  0.719  0.742  0.814  0.864  0.861  0.920  1.000  0.931  0.874  0.832  0.854  0.820  0.736  0.712  0.686  0.688  0.697  0.686  0.648  0.642  0.616  0.625  0.636  0.672  0.666  0.692  0.564  0.600  0.496  0.405  0.252  0.185  0.260  0.446  0.547  0.597  0.547  0.597  0.699  0.664  0.574  0.577  0.439  0.330  0.300  0.159  0.083  0.075  0.189  0.298  0.207  0.187  0.298  0.459  0.526  0.605  0.609  0.663  0.709  0.762  0.667  0.598  0.690  0.707  0.599  0.619  0.663  0.661  0.617  0.603  0.565  0.542  0.520  0.451  0.428  0.388  0.427  0.529  0.600  0.577  0.582  0.537  0.510  0.425  0.355  0.199  0.099 -0.020 -0.113 -0.222 -0.141 -0.190 -0.099 -0.027  0.020  0.091 -0.067 -0.235 -0.258 -0.203 -0.070 -0.078 -0.010 -0.053 -0.213 -0.289 -0.226 -0.185 -0.049 -0.020  0.034  0.099  0.089  0.125  0.126  0.155  0.189  0.155  0.145  0.129  0.054 -0.057 -0.010  0.080  0.251  0.359  0.380  0.450  0.445  0.386  0.359  0.352  0.315  0.324  0.363  0.386  0.277  0.230  0.271  0.196  0.087  0.061  0.016 -0.072 -0.172 -0.208 -0.204 -0.260 -0.292 -0.265 -0.273 -0.316 -0.293 -0.219 -0.143 -0.149 -0.061 -0.031 -0.085 -0.041  0.092  0.286  0.362  0.494  0.559  0.610  0.609  0.630  0.586  0.587  0.494  0.294  0.174  0.150  0.125  0.143  0.169  0.151  0.292  0.318  0.407  0.529  0.586  0.633  0.643  0.686  0.646  0.627  0.512  0.477  0.276  0.087  0.110  0.158  0.077  0.029 -0.096  0.025  0.037  0.049  0.071  0.055  0.092  0.036 -0.044 -0.123 -0.066  0.028 -0.005 -0.269 -0.297 -0.245 -0.284 -0.245 -0.199 -0.100 -0.050 -0.082 -0.002  0.126  0.082  0.049  0.170  0.233  0.147  0.166  0.282  0.274  0.197  0.242  0.175  0.168  0.129  0.162  0.074  0.149  0.052 -0.050 -0.008  0.079  0.174  0.220  0.196  0.283  0.361  0.369  0.470  0.495  0.369  0.315  0.393  0.482  0.589  0.587  0.591  0.658  0.636  0.679  0.619  0.606  0.527  0.420  0.376  0.258  0.176  0.081  0.094  0.122  0.076  0.141  0.311  0.300  0.230  0.369  0.446  0.353  0.325  0.477  0.453  0.354  0.398  0.471  0.403  0.410  0.444  0.363  0.204  0.179  0.193  0.202  0.242  0.153  0.096
 -0.616 -0.642 -0.667 -0.703 -0.718 -0.709 -0.719 -0.693 -0.708 -0.708 -0.671 -0.652 -0.612 -0.525 -0.531 -0.350  0.390  0.504  0.555  0.666  0.678  0.724  0.721  0.722  0.626  0.528  0.453  0.299  0.167  0.061  0.003  0.042  0.040 -0.028 -0.043 -0.007  0.035  0.121  0.242  0.244  0.371  0.433  0.504  0.549  0.572  0.574  0.574  0.636  0.579  0.553  0.440  0.285  0.083  0.002  0.057  0.062  0.097  0.157  0.186  0.196  0.152  0.138  0.254  0.319  0.437  0.502  0.573  0.662  0.703  0.740  0.738  0.750  0.665  0.597  0.586  0.708  0.731  0.792  0.865  0.876  0.860  0.931  1.000  0.932  0.846  0.869  0.858  0.777  0.752  0.722  0.724  0.728  0.717  0.676  0.667  0.635  0.642  0.654  0.690  0.674  0.697  0.563  0.597  0.488  0.391  0.223  0.148  0.241  0.429  0.534  0.581  0.524  0.578  0.690  0.656  0.562  0.565  0.426  0.324  0.304  0.170  0.096  0.078  0.193  0.291  0.196  0.174  0.281  0.439  0.509  0.586  0.589  0.645  0.693  0.748  0.658  0.594  0.680  0.688  0.593  0.610  0.668  0.666  0.626  0.618  0.576  0.553  0.533  0.459  0.433  0.392  0.423  0.542  0.617  0.593  0.594  0.547  0.521  0.436  0.364  0.204  0.103 -0.021 -0.114 -0.224 -0.136 -0.192 -0.095 -0.040  0.018  0.087 -0.073 -0.237 -0.261 -0.196 -0.051 -0.053  0.014 -0.042 -0.207 -0.297 -0.238 -0.203 -0.078 -0.044  0.015  0.081  0.077  0.115  0.113  0.134  0.162  0.144  0.128  0.112  0.030 -0.075 -0.035  0.053  0.245  0.362  0.393  0.462  0.460  0.385  0.355  0.349  0.321  0.331  0.368  0.393  0.290  0.241  0.277  0.211  0.105  0.074  0.027 -0.058 -0.165 -0.207 -0.200 -0.254 -0.286 -0.255 -0.263 -0.310 -0.287 -0.213 -0.139 -0.143 -0.055 -0.027 -0.089 -0.041  0.086  0.281  0.364  0.497  0.566  0.623  0.624  0.644  0.600  0.608  0.524  0.336  0.214  0.193  0.164  0.169  0.190  0.168  0.299  0.330  0.422  0.548  0.606  0.649  0.659  0.703  0.657  0.634  0.514  0.475  0.263  0.063  0.085  0.147  0.053 -0.023 -0.149 -0.017  0.011  0.036  0.077  0.072  0.108  0.038 -0.046 -0.131 -0.088  0.029  0.016 -0.273 -0.307 -0.271 -0.292 -0.263 -0.227 -0.130 -0.081 -0.121 -0.046  0.094  0.054  0.014  0.141  0.215  0.124  0.140  0.268  0.265  0.181  0.229  0.156  0.150  0.101  0.133  0.038  0.116  0.016 -0.093 -0.055  0.034  0.138  0.184  0.165  0.259  0.344  0.351  0.461  0.490  0.360  0.311  0.391  0.490  0.595  0.598  0.597  0.661  0.641  0.686  0.622  0.601  0.518  0.403  0.368  0.241  0.160  0.057  0.080  0.120  0.068  0.131  0.309  0.301  0.228  0.368  0.446  0.354  0.326  0.476  0.455  0.361  0.403  0.479  0.409  0.412  0.454  0.365  0.205  0.178  0.204  0.217  0.254  0.180  0.113
 -0.631 -0.653 -0.679 -0.715 -0.726 -0.719 -0.727 -0.706 -0.721 -0.716 -0.682 -0.666 -0.619 -0.529 -0.515 -0.333  0.424  0.542  0.586  0.695  0.706  0.744  0.738  0.719  0.614  0.499  0.415  0.263  0.132  0.030 -0.023  0.018  0.016 -0.051 -0.061 -0.023  0.021  0.112  0.239  0.242  0.375  0.433  0.507  0.553  0.573  0.577  0.588  0.651  0.598  0.573  0.460  0.307  0.089  0.017  0.051  0.036  0.065  0.119  0.163  0.172  0.141  0.142  0.268  0.348  0.469  0.537  0.603  0.691  0.726  0.752  0.749  0.743  0.648  0.562  0.542  0.665  0.673  0.728  0.794  0.837  0.850  0.874  0.932  1.000  0.909  0.874  0.825  0.784  0.764  0.708  0.723  0.739  0.726  0.682  0.683  0.654  0.663  0.675  0.707  0.689  0.705  0.576  0.605  0.516  0.415  0.241  0.145  0.217  0.412  0.497  0.559  0.480  0.522  0.648  0.621  0.507  0.497  0.354  0.251  0.230  0.108  0.040  0.024  0.134  0.232  0.159  0.150  0.270  0.405  0.450  0.523  0.511  0.578  0.638  0.714  0.625  0.554  0.643  0.659  0.568  0.576  0.643  0.643  0.601  0.596  0.564  0.542  0.515  0.444  0.423  0.382  0.419  0.544  0.623  0.595  0.583  0.536  0.508  0.428  0.350  0.209  0.110  0.003 -0.090 -0.198 -0.113 -0.157 -0.067 -0.015  0.017  0.059 -0.079 -0.235 -0.265 -0.199 -0.048 -0.042  0.034 -0.020 -0.202 -0.292 -0.214 -0.169 -0.035 -0.002  0.055  0.119  0.107  0.143  0.138  0.156  0.183  0.165  0.160  0.145  0.067 -0.038 -0.009  0.079  0.257  0.361  0.385  0.449  0.441  0.368  0.335  0.327  0.298  0.312  0.353  0.361  0.265  0.226  0.243  0.172  0.083  0.050 -0.013 -0.094 -0.199 -0.241 -0.234 -0.286 -0.315 -0.283 -0.288 -0.331 -0.299 -0.222 -0.147 -0.152 -0.070 -0.028 -0.074 -0.030  0.103  0.279  0.368  0.487  0.563  0.617  0.628  0.651  0.618  0.627  0.548  0.360  0.227  0.211  0.180  0.194  0.220  0.200  0.334  0.376  0.465  0.580  0.634  0.662  0.671  0.710  0.666  0.634  0.522  0.475  0.287  0.086  0.107  0.176  0.081  0.000 -0.131 -0.002  0.018  0.033  0.056  0.044  0.082  0.030 -0.040 -0.153 -0.121  0.018  0.039 -0.251 -0.280 -0.237 -0.260 -0.221 -0.180 -0.077 -0.027 -0.062  0.019  0.156  0.118  0.085  0.211  0.281  0.192  0.210  0.333  0.326  0.240  0.285  0.210  0.197  0.159  0.198  0.104  0.179  0.077 -0.029  0.004  0.085  0.186  0.238  0.214  0.285  0.372  0.395  0.497  0.519  0.395  0.346  0.424  0.514  0.619  0.619  0.621  0.676  0.665  0.700  0.645  0.608  0.524  0.398  0.359  0.233  0.159  0.058  0.090  0.135  0.096  0.163  0.336  0.338  0.273  0.409  0.486  0.405  0.381  0.524  0.503  0.418  0.461  0.532  0.471  0.473  0.504  0.408  0.244  0.212  0.235  0.244  0.258  0.167  0.093
 -0.618 -0.639 -0.667 -0.702 -0.713 -0.711 -0.720 -0.707 -0.716 -0.705 -0.673 -0.653 -0.612 -0.523 -0.500 -0.321  0.430  0.565  0.616  0.716  0.718  0.736  0.714  0.672  0.565  0.445  0.353  0.205  0.087 -0.006 -0.050 -0.014 -0.019 -0.078 -0.084 -0.049 -0.007  0.078  0.197  0.204  0.343  0.398  0.473  0.519  0.535  0.541  0.564  0.627  0.581  0.553  0.444  0.282  0.074 -0.004  0.038  0.028  0.059  0.120  0.174  0.190  0.162  0.173  0.281  0.362  0.474  0.545  0.605  0.688  0.717  0.720  0.706  0.694  0.596  0.504  0.489  0.596  0.588  0.642  0.698  0.738  0.794  0.832  0.846  0.909  1.000  0.895  0.808  0.764  0.753  0.691  0.700  0.735  0.723  0.670  0.680  0.662  0.674  0.692  0.720  0.703  0.711  0.593  0.600  0.531  0.420  0.241  0.134  0.178  0.372  0.444  0.521  0.429  0.451  0.587  0.572  0.446  0.421  0.275  0.173  0.151  0.046 -0.010 -0.024  0.073  0.167  0.119  0.124  0.245  0.350  0.370  0.432  0.416  0.494  0.567  0.662  0.577  0.491  0.581  0.612  0.517  0.521  0.594  0.602  0.549  0.544  0.525  0.501  0.468  0.396  0.380  0.334  0.375  0.515  0.595  0.571  0.555  0.516  0.486  0.416  0.340  0.214  0.114  0.036 -0.060 -0.158 -0.063 -0.116 -0.037 -0.003  0.037  0.051 -0.036 -0.180 -0.217 -0.168 -0.039 -0.026  0.047 -0.001 -0.172 -0.264 -0.166 -0.118  0.014  0.047  0.100  0.154  0.141  0.170  0.164  0.178  0.214  0.199  0.201  0.183  0.104 -0.004  0.007  0.088  0.242  0.341  0.362  0.424  0.404  0.316  0.272  0.270  0.236  0.246  0.294  0.288  0.193  0.169  0.181  0.103  0.028  0.011 -0.060 -0.134 -0.214 -0.245 -0.243 -0.289 -0.311 -0.285 -0.294 -0.328 -0.291 -0.216 -0.148 -0.155 -0.079 -0.031 -0.055 -0.009  0.133  0.283  0.378  0.484  0.564  0.602  0.624  0.637  0.613  0.614  0.542  0.346  0.211  0.201  0.178  0.201  0.230  0.225  0.353  0.392  0.481  0.589  0.642  0.666  0.675  0.706  0.672  0.629  0.531  0.470  0.309  0.109  0.118  0.192  0.088  0.016 -0.099  0.036  0.053  0.053  0.044  0.022  0.058  0.019 -0.039 -0.149 -0.134 -0.001  0.048 -0.207 -0.231 -0.186 -0.216 -0.164 -0.115 -0.020  0.018 -0.005  0.086  0.209  0.168  0.149  0.273  0.334  0.251  0.275  0.389  0.380  0.301  0.341  0.271  0.247  0.219  0.262  0.170  0.239  0.138  0.037  0.062  0.125  0.227  0.288  0.264  0.311  0.395  0.437  0.533  0.551  0.433  0.386  0.462  0.544  0.640  0.639  0.642  0.697  0.684  0.696  0.644  0.582  0.493  0.359  0.320  0.195  0.132  0.031  0.080  0.134  0.112  0.181  0.341  0.356  0.307  0.432  0.502  0.437  0.423  0.546  0.529  0.463  0.507  0.564  0.508  0.517  0.536  0.436  0.256  0.233  0.245  0.237  0.234  0.144  0.069
 -0.653 -0.677 -0.704 -0.740 -0.750 -0.746 -0.754 -0.731 -0.749 -0.742 -0.698 -0.681 -0.628 -0.539 -0.529 -0.343  0.422  0.556  0.609  0.721  0.715  0.734  0.714  0.687  0.577  0.467  0.380  0.229  0.113  0.019 -0.031  0.002  0.001 -0.060 -0.071 -0.036  0.003  0.082  0.197  0.198  0.336  0.399  0.482  0.531  0.556  0.558  0.565  0.632  0.574  0.542  0.425  0.259  0.068 -0.009  0.047  0.045  0.077  0.134  0.174  0.190  0.151  0.145  0.247  0.321  0.440  0.514  0.587  0.680  0.720  0.729  0.714  0.711  0.610  0.523  0.508  0.631  0.643  0.703  0.762  0.787  0.797  0.854  0.869  0.874  0.895  1.000  0.897  0.812  0.842  0.820  0.800  0.799  0.802  0.757  0.738  0.704  0.706  0.720  0.764  0.750  0.770  0.626  0.630  0.523  0.406  0.224  0.133  0.204  0.394  0.492  0.570  0.507  0.534  0.663  0.652  0.543  0.515  0.360  0.248  0.215  0.091  0.026  0.016  0.115  0.222  0.162  0.157  0.280  0.410  0.448  0.513  0.506  0.590  0.655  0.748  0.680  0.601  0.687  0.719  0.629  0.628  0.698  0.696  0.646  0.644  0.599  0.569  0.550  0.471  0.440  0.405  0.440  0.595  0.675  0.655  0.654  0.611  0.580  0.501  0.421  0.280  0.166  0.046 -0.063 -0.177 -0.082 -0.137 -0.039  0.007  0.061  0.094 -0.032 -0.207 -0.254 -0.202 -0.073 -0.067  0.009 -0.040 -0.198 -0.284 -0.186 -0.143 -0.014  0.021  0.079  0.144  0.129  0.168  0.165  0.175  0.199  0.196  0.191  0.174  0.098 -0.009  0.003  0.097  0.260  0.399  0.447  0.522  0.509  0.411  0.367  0.358  0.333  0.351  0.388  0.398  0.302  0.263  0.290  0.217  0.123  0.098  0.031 -0.053 -0.161 -0.206 -0.208 -0.259 -0.283 -0.262 -0.277 -0.311 -0.280 -0.217 -0.154 -0.152 -0.082 -0.044 -0.073 -0.011  0.143  0.336  0.435  0.559  0.639  0.690  0.694  0.711  0.667  0.672  0.573  0.372  0.227  0.208  0.170  0.174  0.202  0.184  0.333  0.383  0.484  0.617  0.678  0.727  0.739  0.777  0.733  0.703  0.585  0.521  0.311  0.094  0.102  0.167  0.068 -0.015 -0.164 -0.030  0.002  0.016  0.054  0.050  0.085  0.030 -0.046 -0.160 -0.115  0.019  0.023 -0.266 -0.299 -0.240 -0.259 -0.223 -0.178 -0.067 -0.033 -0.073  0.018  0.160  0.111  0.078  0.214  0.285  0.187  0.205  0.338  0.329  0.235  0.283  0.205  0.194  0.161  0.202  0.107  0.193  0.090 -0.022  0.017  0.106  0.214  0.261  0.250  0.323  0.401  0.431  0.540  0.561  0.434  0.380  0.466  0.557  0.671  0.679  0.679  0.730  0.696  0.709  0.638  0.586  0.490  0.358  0.323  0.192  0.120  0.011  0.058  0.108  0.065  0.137  0.308  0.308  0.247  0.392  0.461  0.384  0.374  0.518  0.491  0.418  0.473  0.541  0.477  0.493  0.525  0.426  0.253  0.194  0.237  0.225  0.241  0.157  0.084
 -0.611 -0.633 -0.657 -0.691 -0.704 -0.699 -0.706 -0.684 -0.695 -0.696 -0.654 -0.640 -0.583 -0.508 -0.500 -0.300  0.408  0.521  0.567  0.674  0.667  0.697  0.674  0.653  0.547  0.442  0.364  0.222  0.110  0.021 -0.024  0.009  0.007 -0.048 -0.058 -0.026  0.010  0.083  0.190  0.200  0.321  0.385  0.457  0.506  0.530  0.534  0.539  0.599  0.543  0.512  0.405  0.258  0.082  0.011  0.059  0.049  0.071  0.124  0.156  0.160  0.134  0.145  0.242  0.301  0.413  0.480  0.551  0.640  0.684  0.699  0.683  0.684  0.587  0.504  0.493  0.620  0.635  0.695  0.754  0.762  0.766  0.820  0.858  0.825  0.808  0.897  1.000  0.901  0.833  0.823  0.802  0.781  0.765  0.727  0.704  0.657  0.665  0.673  0.717  0.691  0.697  0.563  0.579  0.466  0.357  0.184  0.097  0.170  0.358  0.462  0.530  0.472  0.513  0.635  0.624  0.525  0.504  0.363  0.258  0.236  0.117  0.053  0.026  0.134  0.223  0.143  0.125  0.237  0.381  0.435  0.507  0.506  0.581  0.641  0.722  0.650  0.573  0.648  0.680  0.595  0.604  0.674  0.688  0.638  0.628  0.588  0.574  0.556  0.484  0.455  0.412  0.432  0.570  0.637  0.618  0.622  0.583  0.555  0.469  0.390  0.226  0.121  0.003 -0.088 -0.190 -0.116 -0.187 -0.098 -0.039  0.024  0.099 -0.035 -0.208 -0.236 -0.180 -0.043 -0.047  0.021 -0.039 -0.202 -0.285 -0.205 -0.165 -0.038 -0.001  0.058  0.126  0.111  0.151  0.154  0.156  0.179  0.176  0.164  0.147  0.073 -0.024 -0.002  0.084  0.239  0.371  0.424  0.499  0.491  0.385  0.356  0.359  0.335  0.332  0.365  0.387  0.283  0.234  0.268  0.199  0.099  0.072  0.017 -0.063 -0.164 -0.210 -0.210 -0.253 -0.275 -0.254 -0.264 -0.298 -0.274 -0.216 -0.161 -0.158 -0.082 -0.049 -0.091 -0.036  0.098  0.294  0.395  0.517  0.603  0.656  0.656  0.668  0.624  0.627  0.527  0.325  0.185  0.163  0.127  0.134  0.161  0.141  0.290  0.345  0.442  0.574  0.636  0.679  0.698  0.732  0.685  0.645  0.526  0.464  0.259  0.061  0.062  0.118  0.026 -0.036 -0.164 -0.038 -0.013  0.012  0.050  0.037  0.074  0.025 -0.026 -0.130 -0.093  0.017  0.017 -0.274 -0.303 -0.243 -0.265 -0.225 -0.187 -0.085 -0.051 -0.084 -0.000  0.134  0.095  0.062  0.189  0.258  0.171  0.186  0.310  0.305  0.221  0.264  0.191  0.178  0.141  0.177  0.084  0.163  0.062 -0.047 -0.017  0.059  0.170  0.221  0.210  0.294  0.372  0.389  0.497  0.518  0.402  0.349  0.434  0.522  0.632  0.637  0.625  0.669  0.638  0.656  0.590  0.544  0.454  0.333  0.306  0.179  0.109  0.007  0.047  0.089  0.046  0.108  0.273  0.269  0.206  0.345  0.421  0.341  0.327  0.474  0.455  0.374  0.425  0.497  0.437  0.449  0.490  0.411  0.259  0.190  0.243  0.239  0.249  0.162  0.074
 -0.616 -0.634 -0.658 -0.688 -0.699 -0.692 -0.705 -0.689 -0.703 -0.708 -0.672 -0.650 -0.584 -0.503 -0.472 -0.272  0.427  0.539  0.584  0.683  0.674  0.683  0.654  0.614  0.504  0.393  0.310  0.174  0.070 -0.010 -0.046 -0.015 -0.019 -0.068 -0.072 -0.042 -0.007  0.068  0.171  0.184  0.308  0.371  0.441  0.487  0.510  0.513  0.525  0.585  0.533  0.504  0.402  0.258  0.072  0.007  0.046  0.035  0.064  0.111  0.138  0.141  0.117  0.146  0.242  0.310  0.418  0.484  0.551  0.635  0.675  0.677  0.658  0.641  0.535  0.447  0.435  0.558  0.565  0.618  0.671  0.693  0.705  0.736  0.777  0.784  0.764  0.812  0.901  1.000  0.913  0.825  0.830  0.820  0.778  0.727  0.723  0.667  0.693  0.693  0.722  0.683  0.677  0.550  0.561  0.463  0.350  0.174  0.077  0.123  0.315  0.407  0.490  0.420  0.451  0.576  0.582  0.474  0.442  0.311  0.214  0.187  0.084  0.029 -0.001  0.102  0.183  0.116  0.105  0.209  0.331  0.373  0.430  0.427  0.516  0.585  0.677  0.614  0.536  0.606  0.637  0.561  0.560  0.651  0.662  0.597  0.598  0.579  0.553  0.530  0.464  0.439  0.393  0.418  0.558  0.626  0.601  0.600  0.559  0.532  0.448  0.368  0.224  0.120  0.019 -0.064 -0.160 -0.090 -0.151 -0.072 -0.021  0.019  0.074 -0.035 -0.197 -0.218 -0.167 -0.031 -0.033  0.035 -0.033 -0.203 -0.275 -0.181 -0.128  0.011  0.044  0.099  0.160  0.142  0.179  0.188  0.196  0.227  0.210  0.205  0.182  0.114  0.011  0.027  0.113  0.245  0.355  0.403  0.475  0.467  0.357  0.329  0.336  0.313  0.308  0.343  0.356  0.258  0.220  0.244  0.172  0.087  0.064  0.000 -0.073 -0.165 -0.206 -0.205 -0.248 -0.271 -0.246 -0.260 -0.294 -0.270 -0.216 -0.168 -0.164 -0.092 -0.058 -0.081 -0.024  0.104  0.276  0.386  0.496  0.588  0.638  0.647  0.660  0.616  0.626  0.521  0.314  0.177  0.154  0.121  0.139  0.170  0.143  0.291  0.354  0.446  0.579  0.636  0.668  0.690  0.728  0.683  0.624  0.512  0.441  0.261  0.072  0.064  0.122  0.031 -0.015 -0.130 -0.006  0.020  0.052  0.079  0.056  0.082  0.035 -0.011 -0.124 -0.110  0.015  0.047 -0.238 -0.255 -0.189 -0.232 -0.180 -0.136 -0.038  0.003 -0.022  0.063  0.189  0.149  0.124  0.248  0.310  0.225  0.244  0.360  0.349  0.266  0.305  0.234  0.216  0.192  0.236  0.147  0.224  0.124  0.019  0.049  0.114  0.217  0.276  0.266  0.333  0.405  0.433  0.532  0.543  0.431  0.368  0.458  0.535  0.647  0.642  0.626  0.648  0.622  0.634  0.576  0.517  0.431  0.300  0.273  0.149  0.086 -0.007  0.041  0.081  0.053  0.120  0.271  0.275  0.226  0.357  0.434  0.367  0.355  0.495  0.481  0.405  0.451  0.520  0.473  0.490  0.524  0.450  0.300  0.229  0.282  0.262  0.247  0.147  0.050
 -0.641 -0.660 -0.683 -0.712 -0.715 -0.708 -0.718 -0.698 -0.724 -0.722 -0.678 -0.659 -0.589 -0.500 -0.477 -0.293  0.432  0.557  0.602  0.703  0.688  0.680  0.647  0.602  0.487  0.376  0.290  0.152  0.055 -0.021 -0.059 -0.032 -0.031 -0.080 -0.086 -0.053 -0.021  0.054  0.152  0.154  0.288  0.354  0.431  0.476  0.502  0.501  0.512  0.577  0.524  0.492  0.386  0.228  0.050 -0.015  0.039  0.044  0.079  0.119  0.148  0.146  0.110  0.135  0.226  0.298  0.408  0.479  0.548  0.638  0.677  0.669  0.645  0.621  0.512  0.425  0.414  0.535  0.544  0.596  0.650  0.677  0.679  0.712  0.752  0.764  0.753  0.842  0.833  0.913  1.000  0.907  0.860  0.861  0.847  0.774  0.751  0.707  0.732  0.740  0.778  0.737  0.735  0.597  0.583  0.483  0.360  0.178  0.078  0.124  0.310  0.402  0.497  0.429  0.443  0.574  0.588  0.477  0.434  0.292  0.188  0.154  0.047 -0.007 -0.028  0.069  0.162  0.113  0.111  0.232  0.344  0.369  0.426  0.413  0.505  0.577  0.681  0.632  0.552  0.626  0.666  0.592  0.586  0.670  0.663  0.607  0.612  0.571  0.542  0.526  0.447  0.413  0.381  0.416  0.585  0.666  0.650  0.652  0.615  0.589  0.512  0.428  0.298  0.186  0.079 -0.024 -0.126 -0.037 -0.097 -0.011  0.027  0.064  0.088 -0.017 -0.191 -0.239 -0.192 -0.064 -0.052  0.029 -0.023 -0.178 -0.255 -0.148 -0.096  0.033  0.065  0.120  0.177  0.161  0.194  0.199  0.204  0.226  0.224  0.225  0.203  0.137  0.034  0.030  0.123  0.257  0.395  0.454  0.528  0.514  0.396  0.354  0.349  0.326  0.336  0.371  0.375  0.283  0.249  0.269  0.194  0.113  0.091  0.016 -0.060 -0.156 -0.202 -0.203 -0.246 -0.267 -0.248 -0.264 -0.291 -0.263 -0.213 -0.169 -0.163 -0.103 -0.065 -0.071 -0.001  0.152  0.332  0.449  0.560  0.648  0.694  0.700  0.711  0.661  0.665  0.554  0.354  0.209  0.186  0.144  0.148  0.179  0.154  0.302  0.371  0.471  0.612  0.675  0.722  0.744  0.783  0.742  0.685  0.572  0.489  0.298  0.089  0.077  0.139  0.044 -0.015 -0.160 -0.038 -0.007  0.013  0.056  0.052  0.081  0.036 -0.031 -0.150 -0.117  0.022  0.044 -0.245 -0.259 -0.185 -0.216 -0.171 -0.126 -0.022  0.017 -0.017  0.069  0.204  0.155  0.127  0.258  0.321  0.225  0.243  0.367  0.354  0.260  0.300  0.225  0.207  0.195  0.242  0.154  0.241  0.143  0.033  0.073  0.150  0.251  0.302  0.304  0.362  0.424  0.463  0.560  0.569  0.455  0.385  0.480  0.562  0.682  0.694  0.678  0.687  0.652  0.646  0.583  0.515  0.424  0.284  0.252  0.127  0.064 -0.035  0.021  0.067  0.040  0.112  0.263  0.270  0.226  0.364  0.431  0.371  0.370  0.505  0.483  0.422  0.475  0.537  0.487  0.512  0.545  0.461  0.308  0.220  0.279  0.251  0.238  0.147  0.062
 -0.592 -0.612 -0.634 -0.658 -0.660 -0.656 -0.661 -0.636 -0.663 -0.665 -0.616 -0.606 -0.538 -0.461 -0.455 -0.269  0.379  0.476  0.508  0.623  0.602  0.609  0.580  0.553  0.447  0.351  0.283  0.154  0.068  0.000 -0.041 -0.017 -0.008 -0.054 -0.065 -0.032 -0.009  0.053  0.135  0.132  0.248  0.313  0.389  0.432  0.464  0.462  0.459  0.518  0.459  0.426  0.326  0.185  0.045 -0.010  0.048  0.059  0.091  0.122  0.146  0.135  0.097  0.122  0.193  0.233  0.335  0.397  0.470  0.564  0.610  0.611  0.588  0.581  0.481  0.406  0.400  0.519  0.538  0.592  0.645  0.659  0.647  0.686  0.722  0.708  0.691  0.820  0.823  0.825  0.907  1.000  0.907  0.813  0.849  0.829  0.745  0.682  0.667  0.663  0.718  0.690  0.688  0.542  0.530  0.407  0.294  0.129  0.047  0.118  0.282  0.384  0.465  0.424  0.448  0.561  0.573  0.484  0.448  0.315  0.208  0.179  0.068  0.008 -0.015  0.077  0.163  0.099  0.083  0.202  0.336  0.376  0.449  0.442  0.517  0.570  0.662  0.623  0.551  0.617  0.657  0.588  0.600  0.671  0.681  0.652  0.651  0.579  0.569  0.577  0.503  0.452  0.419  0.441  0.622  0.685  0.679  0.690  0.654  0.628  0.545  0.467  0.317  0.205  0.064 -0.037 -0.141 -0.070 -0.129 -0.036  0.018  0.082  0.147  0.029 -0.162 -0.218 -0.174 -0.069 -0.063  0.006 -0.031 -0.164 -0.241 -0.140 -0.102  0.007  0.044  0.099  0.165  0.142  0.182  0.186  0.171  0.164  0.186  0.185  0.174  0.118  0.036  0.024  0.117  0.241  0.406  0.500  0.580  0.575  0.430  0.382  0.374  0.368  0.370  0.385  0.409  0.324  0.268  0.294  0.241  0.148  0.121  0.055 -0.018 -0.108 -0.161 -0.171 -0.206 -0.223 -0.217 -0.233 -0.256 -0.232 -0.194 -0.160 -0.152 -0.107 -0.073 -0.087 -0.020  0.125  0.331  0.449  0.572  0.654  0.712  0.700  0.712  0.659  0.665  0.545  0.355  0.203  0.173  0.114  0.093  0.121  0.094  0.262  0.363  0.465  0.601  0.666  0.725  0.744  0.767  0.716  0.665  0.541  0.456  0.237  0.040  0.030  0.081  0.001 -0.061 -0.226 -0.124 -0.091 -0.064  0.025  0.040  0.071  0.035 -0.013 -0.136 -0.085  0.026 -0.007 -0.292 -0.318 -0.238 -0.252 -0.231 -0.191 -0.082 -0.046 -0.089 -0.015  0.125  0.075  0.034  0.162  0.229  0.130  0.140  0.267  0.259  0.163  0.206  0.132  0.129  0.110  0.146  0.064  0.155  0.067 -0.043  0.002  0.104  0.193  0.222  0.245  0.322  0.370  0.391  0.494  0.507  0.403  0.340  0.435  0.511  0.631  0.652  0.629  0.636  0.585  0.581  0.508  0.456  0.374  0.252  0.227  0.108  0.047 -0.053 -0.011  0.030 -0.017  0.048  0.194  0.188  0.134  0.277  0.337  0.271  0.278  0.420  0.388  0.328  0.393  0.455  0.399  0.428  0.475  0.391  0.285  0.122  0.224  0.201  0.188  0.120  0.045
 -0.578 -0.600 -0.630 -0.666 -0.680 -0.683 -0.698 -0.690 -0.719 -0.715 -0.682 -0.686 -0.630 -0.561 -0.539 -0.325  0.397  0.510  0.553  0.659  0.626  0.626  0.597  0.559  0.452  0.353  0.277  0.145  0.058 -0.014 -0.055 -0.032 -0.027 -0.073 -0.083 -0.050 -0.024  0.046  0.140  0.145  0.273  0.336  0.413  0.455  0.482  0.484  0.488  0.549  0.492  0.460  0.356  0.213  0.053  0.004  0.065  0.060  0.095  0.139  0.167  0.160  0.113  0.141  0.220  0.267  0.373  0.436  0.508  0.596  0.633  0.631  0.605  0.584  0.482  0.402  0.392  0.508  0.518  0.571  0.627  0.646  0.643  0.688  0.724  0.723  0.700  0.800  0.802  0.830  0.860  0.907  1.000  0.916  0.872  0.896  0.869  0.777  0.753  0.722  0.729  0.696  0.680  0.521  0.536  0.422  0.310  0.134  0.046  0.096  0.274  0.372  0.461  0.403  0.430  0.545  0.560  0.465  0.426  0.299  0.192  0.173  0.076  0.014 -0.024  0.067  0.132  0.056  0.041  0.162  0.298  0.341  0.412  0.407  0.494  0.556  0.647  0.606  0.530  0.592  0.628  0.559  0.575  0.657  0.701  0.672  0.677  0.645  0.624  0.615  0.555  0.521  0.460  0.480  0.652  0.719  0.693  0.683  0.625  0.586  0.496  0.423  0.275  0.143  0.007 -0.066 -0.158 -0.088 -0.164 -0.082 -0.038  0.031  0.103  0.006 -0.185 -0.222 -0.175 -0.049 -0.045  0.034 -0.024 -0.183 -0.277 -0.173 -0.121  0.007  0.047  0.103  0.166  0.151  0.201  0.200  0.207  0.209  0.216  0.204  0.182  0.111  0.013  0.004  0.092  0.212  0.360  0.445  0.543  0.542  0.400  0.357  0.368  0.352  0.336  0.359  0.383  0.286  0.235  0.259  0.197  0.109  0.086  0.020 -0.046 -0.130 -0.177 -0.182 -0.216 -0.231 -0.224 -0.245 -0.267 -0.240 -0.194 -0.160 -0.165 -0.122 -0.087 -0.103 -0.047  0.074  0.282  0.401  0.513  0.619  0.690  0.710  0.739  0.703  0.727  0.608  0.386  0.224  0.199  0.156  0.152  0.172  0.128  0.354  0.427  0.539  0.671  0.724  0.762  0.754  0.763  0.698  0.624  0.497  0.419  0.205  0.012  0.021  0.090  0.010 -0.038 -0.204 -0.060 -0.025  0.001  0.063  0.061  0.096  0.041 -0.011 -0.155 -0.116  0.023  0.023 -0.302 -0.327 -0.235 -0.277 -0.252 -0.192 -0.074 -0.052 -0.092  0.007  0.147  0.088  0.062  0.204  0.266  0.163  0.190  0.326  0.310  0.212  0.269  0.189  0.193  0.161  0.201  0.109  0.203  0.113 -0.005  0.031  0.129  0.214  0.258  0.271  0.339  0.406  0.434  0.536  0.542  0.441  0.377  0.464  0.538  0.658  0.645  0.631  0.648  0.604  0.598  0.529  0.467  0.383  0.261  0.235  0.114  0.058 -0.042 -0.005  0.044  0.003  0.063  0.215  0.223  0.165  0.304  0.373  0.311  0.307  0.448  0.431  0.361  0.414  0.481  0.434  0.481  0.534  0.436  0.262  0.075  0.186  0.137  0.155  0.113  0.023
 -0.617 -0.638 -0.672 -0.713 -0.731 -0.735 -0.752 -0.750 -0.774 -0.761 -0.732 -0.723 -0.670 -0.580 -0.539 -0.330  0.457  0.600  0.658  0.734  0.698  0.670  0.631  0.570  0.455  0.342  0.248  0.113  0.026 -0.048 -0.082 -0.060 -0.065 -0.110 -0.113 -0.085 -0.052  0.025  0.128  0.142  0.288  0.348  0.427  0.472  0.494  0.499  0.518  0.583  0.532  0.500  0.390  0.235  0.044 -0.008  0.057  0.057  0.096  0.150  0.186  0.194  0.127  0.147  0.243  0.315  0.426  0.498  0.566  0.647  0.679  0.661  0.627  0.587  0.478  0.387  0.374  0.485  0.484  0.538  0.596  0.623  0.639  0.697  0.728  0.739  0.735  0.799  0.781  0.820  0.861  0.813  0.916  1.000  0.910  0.853  0.903  0.859  0.867  0.838  0.814  0.760  0.729  0.576  0.574  0.481  0.353  0.158  0.052  0.069  0.263  0.353  0.459  0.375  0.386  0.522  0.544  0.428  0.375  0.241  0.148  0.129  0.044 -0.007 -0.047  0.046  0.111  0.055  0.056  0.175  0.284  0.305  0.357  0.344  0.445  0.524  0.631  0.584  0.495  0.567  0.611  0.536  0.536  0.629  0.669  0.609  0.613  0.618  0.585  0.551  0.486  0.469  0.410  0.435  0.611  0.696  0.668  0.649  0.598  0.554  0.474  0.395  0.254  0.116  0.019 -0.066 -0.153 -0.046 -0.123 -0.043 -0.028  0.031  0.049 -0.017 -0.194 -0.229 -0.188 -0.051 -0.035  0.057 -0.002 -0.170 -0.271 -0.158 -0.091  0.054  0.089  0.143  0.191  0.185  0.221  0.219  0.245  0.274  0.262  0.257  0.224  0.139  0.022  0.015  0.098  0.226  0.356  0.405  0.496  0.479  0.357  0.307  0.318  0.282  0.270  0.315  0.316  0.213  0.186  0.201  0.118  0.044  0.029 -0.044 -0.112 -0.194 -0.229 -0.228 -0.267 -0.282 -0.269 -0.289 -0.310 -0.277 -0.219 -0.178 -0.190 -0.132 -0.097 -0.103 -0.043  0.093  0.272  0.402  0.509  0.626  0.682  0.726  0.750  0.721  0.727  0.620  0.388  0.225  0.211  0.188  0.210  0.237  0.202  0.412  0.454  0.567  0.704  0.763  0.797  0.786  0.793  0.739  0.643  0.525  0.433  0.251  0.044  0.049  0.133  0.035 -0.002 -0.131  0.036  0.068  0.086  0.096  0.071  0.108  0.048 -0.020 -0.154 -0.140  0.021  0.078 -0.235 -0.261 -0.186 -0.249 -0.190 -0.113 -0.006  0.011 -0.015  0.102  0.234  0.167  0.163  0.313  0.361  0.262  0.305  0.437  0.409  0.318  0.374  0.298  0.286  0.266  0.317  0.220  0.313  0.215  0.095  0.121  0.191  0.283  0.354  0.353  0.400  0.478  0.529  0.622  0.627  0.514  0.437  0.524  0.604  0.726  0.706  0.695  0.710  0.673  0.646  0.582  0.494  0.399  0.260  0.229  0.103  0.045 -0.051  0.004  0.056  0.042  0.108  0.257  0.284  0.243  0.371  0.446  0.396  0.387  0.520  0.515  0.452  0.496  0.562  0.525  0.580  0.618  0.520  0.285  0.170  0.231  0.173  0.192  0.128  0.035
 -0.635 -0.656 -0.686 -0.721 -0.726 -0.730 -0.739 -0.734 -0.763 -0.746 -0.703 -0.692 -0.625 -0.532 -0.502 -0.311  0.452  0.584  0.629  0.716  0.677  0.651  0.606  0.548  0.429  0.317  0.228  0.098  0.023 -0.042 -0.073 -0.054 -0.055 -0.096 -0.099 -0.072 -0.044  0.018  0.104  0.109  0.252  0.318  0.400  0.446  0.474  0.476  0.490  0.557  0.500  0.464  0.354  0.194  0.018 -0.031  0.041  0.056  0.095  0.133  0.186  0.194  0.132  0.147  0.226  0.283  0.391  0.464  0.535  0.624  0.663  0.643  0.604  0.566  0.457  0.372  0.361  0.474  0.476  0.534  0.592  0.617  0.627  0.686  0.717  0.726  0.723  0.802  0.765  0.778  0.847  0.849  0.872  0.910  1.000  0.925  0.883  0.872  0.844  0.827  0.839  0.786  0.754  0.596  0.566  0.461  0.326  0.133  0.028  0.060  0.244  0.340  0.447  0.375  0.379  0.517  0.544  0.433  0.374  0.231  0.126  0.106  0.015 -0.040 -0.067  0.020  0.094  0.046  0.050  0.184  0.294  0.306  0.371  0.350  0.446  0.521  0.632  0.594  0.503  0.573  0.629  0.554  0.559  0.637  0.675  0.636  0.635  0.609  0.590  0.570  0.497  0.467  0.409  0.439  0.653  0.737  0.728  0.716  0.674  0.632  0.553  0.466  0.316  0.180  0.065 -0.043 -0.142 -0.032 -0.098 -0.009  0.020  0.086  0.105  0.029 -0.165 -0.226 -0.190 -0.074 -0.049  0.045  0.015 -0.146 -0.251 -0.124 -0.065  0.061  0.101  0.154  0.203  0.190  0.219  0.210  0.216  0.226  0.239  0.246  0.226  0.153  0.055  0.037  0.121  0.256  0.415  0.486  0.576  0.552  0.401  0.334  0.332  0.303  0.302  0.340  0.342  0.243  0.208  0.220  0.145  0.069  0.053 -0.030 -0.098 -0.171 -0.216 -0.227 -0.263 -0.275 -0.271 -0.293 -0.312 -0.279 -0.225 -0.188 -0.190 -0.139 -0.101 -0.100 -0.030  0.129  0.327  0.462  0.584  0.693  0.749  0.782  0.795  0.763  0.762  0.650  0.426  0.251  0.233  0.193  0.194  0.224  0.196  0.396  0.473  0.597  0.731  0.803  0.850  0.845  0.842  0.783  0.697  0.566  0.462  0.260  0.045  0.040  0.113  0.020 -0.039 -0.172 -0.025  0.005  0.014  0.046  0.048  0.091  0.049 -0.009 -0.148 -0.124  0.026  0.062 -0.238 -0.275 -0.211 -0.251 -0.203 -0.146 -0.040 -0.011 -0.046  0.061  0.202  0.135  0.121  0.274  0.329  0.223  0.258  0.396  0.373  0.276  0.331  0.254  0.246  0.228  0.276  0.180  0.278  0.182  0.057  0.092  0.185  0.271  0.326  0.343  0.395  0.458  0.509  0.608  0.619  0.507  0.431  0.528  0.607  0.731  0.741  0.721  0.719  0.671  0.633  0.557  0.466  0.367  0.227  0.205  0.074  0.014 -0.088 -0.023  0.025  0.010  0.080  0.221  0.245  0.207  0.339  0.405  0.356  0.361  0.496  0.480  0.430  0.491  0.551  0.504  0.557  0.594  0.485  0.289  0.160  0.245  0.206  0.199  0.135  0.045
 -0.566 -0.587 -0.620 -0.655 -0.664 -0.675 -0.686 -0.685 -0.717 -0.706 -0.674 -0.679 -0.619 -0.549 -0.522 -0.314  0.404  0.514  0.552  0.653  0.605  0.588  0.552  0.508  0.398  0.298  0.223  0.100  0.029 -0.029 -0.062 -0.045 -0.040 -0.078 -0.085 -0.056 -0.035  0.021  0.102  0.107  0.236  0.295  0.374  0.417  0.448  0.450  0.455  0.517  0.458  0.424  0.322  0.180  0.027 -0.012  0.051  0.055  0.098  0.129  0.176  0.178  0.121  0.150  0.214  0.248  0.348  0.408  0.480  0.568  0.607  0.594  0.560  0.533  0.429  0.353  0.347  0.456  0.463  0.518  0.574  0.592  0.596  0.648  0.676  0.682  0.670  0.757  0.727  0.727  0.774  0.829  0.896  0.853  0.925  1.000  0.931  0.862  0.790  0.742  0.749  0.714  0.684  0.515  0.510  0.396  0.279  0.103  0.013  0.053  0.222  0.320  0.415  0.357  0.374  0.496  0.521  0.426  0.374  0.244  0.140  0.126  0.037 -0.023 -0.056  0.027  0.087  0.022  0.013  0.143  0.270  0.297  0.372  0.357  0.444  0.509  0.607  0.576  0.495  0.557  0.604  0.535  0.557  0.624  0.682  0.669  0.670  0.637  0.624  0.614  0.553  0.519  0.447  0.467  0.689  0.761  0.746  0.726  0.670  0.623  0.534  0.450  0.300  0.151  0.019 -0.065 -0.149 -0.065 -0.138 -0.062 -0.016  0.057  0.115  0.046 -0.153 -0.206 -0.173 -0.068 -0.053  0.032  0.002 -0.148 -0.250 -0.132 -0.080  0.037  0.081  0.134  0.191  0.177  0.218  0.208  0.209  0.198  0.221  0.219  0.204  0.136  0.050  0.029  0.110  0.223  0.388  0.481  0.586  0.573  0.415  0.347  0.352  0.330  0.319  0.349  0.361  0.261  0.218  0.232  0.163  0.084  0.067 -0.012 -0.071 -0.135 -0.183 -0.197 -0.223 -0.234 -0.239 -0.261 -0.275 -0.249 -0.209 -0.182 -0.184 -0.147 -0.114 -0.123 -0.059  0.076  0.293  0.419  0.542  0.654  0.725  0.761  0.793  0.769  0.777  0.657  0.426  0.241  0.217  0.168  0.159  0.181  0.136  0.391  0.489  0.616  0.735  0.793  0.818  0.797  0.785  0.717  0.636  0.498  0.405  0.185 -0.009  0.002  0.065 -0.003 -0.051 -0.205 -0.070 -0.038 -0.020  0.040  0.050  0.092  0.052  0.017 -0.140 -0.107  0.031  0.035 -0.278 -0.313 -0.236 -0.277 -0.249 -0.186 -0.079 -0.055 -0.095  0.004  0.144  0.079  0.061  0.208  0.265  0.161  0.192  0.331  0.312  0.213  0.273  0.194  0.199  0.171  0.211  0.118  0.216  0.130  0.007  0.040  0.149  0.219  0.263  0.294  0.354  0.414  0.450  0.545  0.556  0.462  0.388  0.478  0.544  0.667  0.663  0.649  0.654  0.601  0.571  0.497  0.421  0.333  0.210  0.191  0.067  0.015 -0.084 -0.038  0.005 -0.029  0.035  0.176  0.190  0.140  0.275  0.341  0.288  0.294  0.431  0.414  0.358  0.419  0.482  0.438  0.499  0.551  0.436  0.257  0.038  0.171  0.116  0.111  0.084  0.003
 -0.563 -0.582 -0.619 -0.662 -0.680 -0.693 -0.710 -0.719 -0.745 -0.732 -0.712 -0.715 -0.664 -0.586 -0.541 -0.317  0.445  0.568  0.616  0.691  0.641  0.604  0.565  0.506  0.394  0.288  0.203  0.078  0.007 -0.054 -0.082 -0.066 -0.067 -0.103 -0.106 -0.079 -0.055  0.008  0.099  0.115  0.254  0.306  0.384  0.428  0.454  0.460  0.475  0.538  0.485  0.452  0.349  0.206  0.028 -0.010  0.051  0.048  0.096  0.137  0.185  0.197  0.127  0.159  0.234  0.284  0.386  0.448  0.515  0.595  0.627  0.603  0.567  0.527  0.419  0.337  0.328  0.430  0.428  0.483  0.539  0.564  0.583  0.642  0.667  0.683  0.680  0.738  0.704  0.723  0.751  0.745  0.869  0.903  0.883  0.931  1.000  0.932  0.874  0.807  0.771  0.726  0.684  0.517  0.519  0.423  0.303  0.121  0.023  0.031  0.212  0.299  0.405  0.328  0.339  0.469  0.498  0.389  0.331  0.205  0.113  0.103  0.030 -0.024 -0.065  0.018  0.066  0.006  0.004  0.123  0.234  0.254  0.315  0.302  0.400  0.476  0.581  0.545  0.458  0.523  0.571  0.500  0.512  0.591  0.658  0.620  0.625  0.630  0.603  0.577  0.522  0.502  0.429  0.441  0.650  0.724  0.697  0.666  0.606  0.554  0.470  0.386  0.248  0.093 -0.007 -0.079 -0.147 -0.045 -0.127 -0.062 -0.042  0.019  0.049  0.009 -0.173 -0.208 -0.177 -0.060 -0.041  0.049  0.005 -0.151 -0.256 -0.137 -0.071  0.067  0.110  0.162  0.209  0.202  0.242  0.231  0.250  0.261  0.264  0.260  0.232  0.149  0.045  0.024  0.098  0.206  0.344  0.408  0.512  0.496  0.365  0.301  0.314  0.278  0.262  0.305  0.304  0.199  0.175  0.183  0.098  0.030  0.019 -0.060 -0.118 -0.181 -0.217 -0.222 -0.252 -0.262 -0.259 -0.282 -0.296 -0.268 -0.219 -0.191 -0.204 -0.157 -0.125 -0.129 -0.072  0.054  0.247  0.376  0.484  0.609  0.674  0.735  0.770  0.756  0.759  0.646  0.407  0.229  0.210  0.179  0.195  0.218  0.172  0.433  0.502  0.626  0.750  0.804  0.814  0.780  0.765  0.701  0.602  0.473  0.380  0.190  0.000  0.016  0.088  0.016 -0.009 -0.140  0.016  0.041  0.057  0.076  0.058  0.101  0.050  0.016 -0.137 -0.125  0.030  0.075 -0.236 -0.267 -0.191 -0.256 -0.206 -0.121 -0.021 -0.010 -0.036  0.079  0.208  0.138  0.139  0.290  0.335  0.235  0.281  0.415  0.386  0.293  0.355  0.278  0.277  0.253  0.302  0.206  0.301  0.213  0.089  0.112  0.194  0.265  0.335  0.353  0.398  0.469  0.516  0.601  0.606  0.510  0.424  0.511  0.576  0.696  0.669  0.662  0.671  0.626  0.587  0.522  0.431  0.340  0.211  0.188  0.065  0.016 -0.076 -0.025  0.020  0.000  0.064  0.205  0.232  0.190  0.315  0.389  0.344  0.342  0.473  0.469  0.409  0.459  0.526  0.498  0.569  0.615  0.506  0.274  0.078  0.182  0.109  0.112  0.077 -0.008
 -0.559 -0.578 -0.616 -0.658 -0.675 -0.689 -0.702 -0.713 -0.734 -0.711 -0.689 -0.688 -0.638 -0.549 -0.497 -0.280  0.475  0.597  0.644  0.700  0.646  0.590  0.544  0.475  0.360  0.250  0.158  0.037 -0.025 -0.080 -0.100 -0.088 -0.094 -0.125 -0.123 -0.101 -0.076 -0.018  0.069  0.088  0.231  0.275  0.356  0.404  0.430  0.438  0.459  0.523  0.470  0.435  0.333  0.186  0.009 -0.026  0.037  0.043  0.096  0.134  0.189  0.211  0.122  0.152  0.225  0.281  0.380  0.447  0.511  0.587  0.619  0.584  0.541  0.492  0.382  0.298  0.292  0.389  0.380  0.437  0.493  0.519  0.550  0.616  0.635  0.654  0.662  0.704  0.657  0.667  0.707  0.682  0.777  0.859  0.872  0.862  0.932  1.000  0.925  0.849  0.805  0.750  0.696  0.528  0.514  0.425  0.299  0.113  0.009 -0.000  0.179  0.264  0.377  0.293  0.292  0.430  0.467  0.352  0.284  0.157  0.072  0.061 -0.004 -0.050 -0.087 -0.011  0.037 -0.007 -0.001  0.119  0.211  0.215  0.270  0.251  0.351  0.434  0.548  0.515  0.422  0.490  0.549  0.477  0.481  0.560  0.622  0.573  0.573  0.583  0.555  0.524  0.464  0.446  0.375  0.387  0.610  0.697  0.684  0.655  0.606  0.553  0.474  0.381  0.248  0.097  0.014 -0.074 -0.138 -0.011 -0.080 -0.015 -0.009  0.041  0.043  0.022 -0.150 -0.191 -0.170 -0.066 -0.038  0.056  0.029 -0.119 -0.222 -0.096 -0.026  0.107  0.147  0.192  0.226  0.221  0.246  0.231  0.252  0.266  0.271  0.280  0.253  0.172  0.074  0.046  0.113  0.221  0.358  0.410  0.506  0.477  0.355  0.275  0.279  0.237  0.232  0.284  0.266  0.168  0.159  0.156  0.062  0.007  0.003 -0.090 -0.146 -0.199 -0.232 -0.240 -0.271 -0.279 -0.280 -0.304 -0.315 -0.287 -0.236 -0.207 -0.220 -0.170 -0.142 -0.137 -0.074  0.066  0.241  0.379  0.491  0.619  0.676  0.744  0.770  0.761  0.734  0.629  0.406  0.232  0.216  0.188  0.201  0.226  0.185  0.437  0.503  0.631  0.749  0.818  0.832  0.799  0.775  0.718  0.609  0.479  0.373  0.199  0.003  0.015  0.089  0.015  0.001 -0.106  0.047  0.059  0.063  0.059  0.039  0.087  0.042  0.017 -0.129 -0.134  0.015  0.081 -0.198 -0.239 -0.174 -0.241 -0.176 -0.087  0.003  0.013 -0.005  0.115  0.239  0.162  0.176  0.330  0.366  0.269  0.322  0.452  0.418  0.330  0.391  0.318  0.310  0.294  0.347  0.252  0.347  0.259  0.134  0.154  0.229  0.296  0.374  0.395  0.429  0.500  0.558  0.632  0.641  0.549  0.453  0.538  0.595  0.718  0.696  0.690  0.688  0.641  0.584  0.517  0.410  0.313  0.177  0.155  0.031 -0.017 -0.105 -0.046 -0.001 -0.010  0.056  0.190  0.227  0.195  0.314  0.389  0.353  0.355  0.481  0.481  0.431  0.483  0.546  0.525  0.603  0.642  0.529  0.278  0.097  0.186  0.112  0.102  0.062 -0.009
 -0.595 -0.615 -0.652 -0.695 -0.713 -0.724 -0.738 -0.746 -0.760 -0.736 -0.714 -0.697 -0.648 -0.549 -0.491 -0.282  0.509  0.649  0.701  0.744  0.704  0.631  0.586  0.505  0.385  0.265  0.164  0.038 -0.028 -0.089 -0.108 -0.095 -0.105 -0.137 -0.132 -0.111 -0.080 -0.015  0.078  0.104  0.253  0.296  0.377  0.426  0.450  0.458  0.489  0.555  0.508  0.474  0.369  0.214  0.017 -0.030  0.031  0.046  0.096  0.143  0.193  0.220  0.127  0.151  0.242  0.320  0.424  0.498  0.558  0.631  0.658  0.615  0.571  0.512  0.399  0.308  0.298  0.394  0.377  0.435  0.487  0.518  0.558  0.625  0.642  0.663  0.674  0.706  0.665  0.693  0.732  0.667  0.753  0.867  0.844  0.790  0.874  0.925  1.000  0.925  0.863  0.798  0.737  0.583  0.561  0.483  0.349  0.156  0.041  0.013  0.204  0.279  0.401  0.304  0.292  0.439  0.478  0.349  0.273  0.139  0.056  0.044 -0.018 -0.059 -0.094 -0.019  0.038  0.011  0.024  0.141  0.213  0.208  0.249  0.229  0.336  0.431  0.554  0.514  0.410  0.482  0.546  0.471  0.462  0.551  0.608  0.537  0.533  0.556  0.524  0.484  0.421  0.409  0.357  0.375  0.567  0.661  0.648  0.622  0.584  0.535  0.464  0.369  0.248  0.102  0.046 -0.049 -0.112  0.033 -0.044  0.017  0.008  0.047  0.022 -0.008 -0.165 -0.204 -0.176 -0.058 -0.029  0.063  0.023 -0.123 -0.217 -0.080 -0.003  0.139  0.169  0.211  0.236  0.236  0.252  0.241  0.277  0.317  0.305  0.317  0.280  0.197  0.084  0.054  0.122  0.231  0.355  0.388  0.474  0.438  0.326  0.253  0.257  0.207  0.203  0.260  0.231  0.133  0.136  0.133  0.029 -0.021 -0.019 -0.110 -0.172 -0.227 -0.251 -0.256 -0.295 -0.301 -0.292 -0.318 -0.333 -0.299 -0.241 -0.203 -0.214 -0.156 -0.120 -0.105 -0.039  0.107  0.260  0.399  0.497  0.628  0.670  0.739  0.754  0.734  0.697  0.592  0.376  0.219  0.200  0.186  0.210  0.239  0.207  0.420  0.470  0.592  0.716  0.786  0.814  0.799  0.791  0.751  0.636  0.520  0.412  0.260  0.059  0.059  0.137  0.052  0.039 -0.061  0.099  0.103  0.101  0.070  0.029  0.075  0.014 -0.010 -0.132 -0.135  0.015  0.095 -0.170 -0.200 -0.127 -0.202 -0.118 -0.025  0.058  0.066  0.062  0.185  0.301  0.229  0.248  0.401  0.431  0.339  0.396  0.519  0.480  0.397  0.451  0.380  0.363  0.359  0.418  0.322  0.414  0.319  0.198  0.216  0.265  0.345  0.439  0.445  0.469  0.543  0.612  0.690  0.692  0.582  0.492  0.583  0.647  0.765  0.745  0.736  0.730  0.691  0.630  0.570  0.450  0.355  0.201  0.172  0.047 -0.001 -0.086 -0.015  0.033  0.040  0.111  0.246  0.288  0.265  0.380  0.455  0.423  0.420  0.540  0.543  0.498  0.542  0.604  0.583  0.648  0.672  0.574  0.321  0.213  0.251  0.164  0.148  0.080  0.007
 -0.641 -0.662 -0.697 -0.738 -0.750 -0.754 -0.767 -0.772 -0.789 -0.756 -0.714 -0.691 -0.636 -0.531 -0.478 -0.300  0.509  0.661  0.723  0.771  0.742  0.666  0.618  0.527  0.403  0.279  0.168  0.034 -0.036 -0.101 -0.127 -0.113 -0.120 -0.158 -0.155 -0.130 -0.096 -0.025  0.072  0.087  0.248  0.303  0.389  0.435  0.457  0.464  0.499  0.569  0.526  0.489  0.377  0.194 -0.009 -0.071  0.008  0.039  0.086  0.152  0.213  0.238  0.147  0.158  0.246  0.337  0.445  0.529  0.589  0.662  0.687  0.639  0.592  0.527  0.410  0.318  0.304  0.400  0.380  0.440  0.493  0.525  0.567  0.636  0.654  0.675  0.692  0.720  0.673  0.693  0.740  0.663  0.722  0.838  0.827  0.742  0.807  0.849  0.925  1.000  0.927  0.848  0.784  0.639  0.602  0.528  0.383  0.175  0.048  0.026  0.219  0.297  0.425  0.322  0.298  0.452  0.491  0.357  0.278  0.135  0.046  0.029 -0.038 -0.075 -0.103 -0.027  0.038  0.021  0.042  0.163  0.226  0.214  0.252  0.231  0.339  0.438  0.563  0.523  0.411  0.480  0.552  0.477  0.460  0.546  0.600  0.525  0.516  0.535  0.504  0.463  0.392  0.381  0.335  0.371  0.548  0.656  0.654  0.637  0.617  0.574  0.511  0.416  0.292  0.149  0.095 -0.015 -0.092  0.070 -0.011  0.060  0.034  0.083  0.050 -0.000 -0.154 -0.202 -0.161 -0.036 -0.004  0.089  0.049 -0.109 -0.215 -0.069  0.008  0.156  0.187  0.232  0.257  0.255  0.262  0.247  0.277  0.321  0.318  0.340  0.304  0.213  0.093  0.056  0.128  0.251  0.390  0.421  0.496  0.452  0.327  0.255  0.260  0.204  0.202  0.264  0.232  0.134  0.138  0.134  0.028 -0.020 -0.013 -0.109 -0.176 -0.223 -0.247 -0.257 -0.295 -0.301 -0.290 -0.314 -0.332 -0.291 -0.228 -0.180 -0.187 -0.135 -0.089 -0.061  0.009  0.164  0.312  0.455  0.552  0.680  0.712  0.772  0.767  0.746  0.704  0.601  0.383  0.227  0.218  0.204  0.225  0.265  0.259  0.425  0.465  0.588  0.721  0.799  0.821  0.835  0.838  0.812  0.687  0.581  0.469  0.320  0.106  0.092  0.176  0.060  0.020 -0.078  0.108  0.103  0.081  0.042 -0.001  0.049 -0.004 -0.047 -0.153 -0.164 -0.007  0.094 -0.167 -0.195 -0.126 -0.189 -0.108 -0.026  0.067  0.080  0.075  0.206  0.327  0.253  0.268  0.428  0.460  0.362  0.421  0.548  0.503  0.420  0.477  0.403  0.385  0.381  0.444  0.347  0.442  0.343  0.216  0.241  0.290  0.381  0.471  0.471  0.494  0.561  0.643  0.739  0.736  0.614  0.531  0.631  0.719  0.825  0.786  0.772  0.765  0.735  0.668  0.608  0.475  0.377  0.213  0.178  0.047 -0.007 -0.099 -0.015  0.042  0.062  0.139  0.274  0.323  0.308  0.424  0.488  0.460  0.461  0.574  0.571  0.536  0.580  0.635  0.603  0.655  0.672  0.581  0.349  0.282  0.300  0.229  0.225  0.149  0.057
 -0.685 -0.706 -0.740 -0.773 -0.777 -0.779 -0.786 -0.778 -0.789 -0.763 -0.711 -0.676 -0.613 -0.500 -0.453 -0.269  0.526  0.682  0.745  0.806  0.781  0.713  0.665  0.578  0.449  0.319  0.208  0.070 -0.004 -0.072 -0.102 -0.084 -0.090 -0.132 -0.132 -0.105 -0.069 -0.003  0.090  0.101  0.259  0.319  0.409  0.458  0.483  0.486  0.518  0.593  0.548  0.509  0.392  0.202  0.001 -0.068 -0.006  0.027  0.073  0.133  0.192  0.213  0.146  0.154  0.246  0.344  0.457  0.546  0.610  0.694  0.723  0.677  0.631  0.573  0.454  0.363  0.346  0.451  0.434  0.495  0.544  0.573  0.610  0.672  0.690  0.707  0.720  0.764  0.717  0.722  0.778  0.718  0.729  0.814  0.839  0.749  0.771  0.805  0.863  0.927  1.000  0.938  0.869  0.726  0.668  0.584  0.427  0.217  0.088  0.076  0.273  0.352  0.484  0.384  0.355  0.510  0.540  0.404  0.329  0.174  0.080  0.050 -0.033 -0.070 -0.089 -0.007  0.079  0.067  0.090  0.213  0.277  0.266  0.305  0.286  0.389  0.487  0.613  0.569  0.455  0.528  0.598  0.519  0.502  0.584  0.615  0.539  0.533  0.527  0.500  0.470  0.392  0.367  0.332  0.366  0.559  0.658  0.661  0.654  0.640  0.609  0.553  0.461  0.338  0.214  0.152  0.013 -0.083  0.069  0.003  0.088  0.078  0.125  0.081  0.017 -0.148 -0.217 -0.182 -0.068 -0.036  0.052  0.027 -0.107 -0.208 -0.055  0.008  0.147  0.176  0.223  0.258  0.239  0.253  0.247  0.258  0.298  0.301  0.327  0.297  0.220  0.109  0.070  0.151  0.275  0.421  0.461  0.527  0.483  0.348  0.272  0.266  0.221  0.229  0.281  0.258  0.167  0.160  0.162  0.068  0.010  0.014 -0.081 -0.156 -0.215 -0.243 -0.258 -0.302 -0.306 -0.298 -0.327 -0.342 -0.298 -0.238 -0.187 -0.182 -0.126 -0.077 -0.044  0.043  0.230  0.375  0.515  0.613  0.722  0.738  0.772  0.762  0.727  0.687  0.585  0.387  0.234  0.222  0.192  0.204  0.249  0.250  0.376  0.438  0.555  0.691  0.770  0.817  0.846  0.874  0.862  0.765  0.665  0.545  0.387  0.155  0.131  0.208  0.083  0.010 -0.100  0.056  0.055  0.036  0.016 -0.017  0.023 -0.021 -0.057 -0.158 -0.162 -0.010  0.074 -0.174 -0.201 -0.134 -0.179 -0.090 -0.023  0.080  0.092  0.084  0.211  0.340  0.273  0.277  0.434  0.475  0.376  0.422  0.548  0.512  0.423  0.470  0.396  0.370  0.371  0.436  0.339  0.432  0.324  0.202  0.228  0.277  0.388  0.472  0.466  0.490  0.564  0.642  0.740  0.742  0.603  0.531  0.632  0.719  0.845  0.878  0.862  0.835  0.790  0.725  0.656  0.528  0.420  0.246  0.207  0.072  0.012 -0.088  0.008  0.063  0.080  0.163  0.304  0.343  0.328  0.452  0.513  0.479  0.485  0.605  0.590  0.559  0.616  0.669  0.628  0.669  0.671  0.579  0.371  0.321  0.338  0.274  0.241  0.133  0.048
 -0.663 -0.685 -0.722 -0.754 -0.763 -0.767 -0.776 -0.765 -0.770 -0.745 -0.694 -0.657 -0.600 -0.492 -0.439 -0.266  0.506  0.673  0.743  0.811  0.789  0.721  0.679  0.592  0.465  0.335  0.221  0.081  0.006 -0.066 -0.099 -0.083 -0.088 -0.131 -0.133 -0.107 -0.071 -0.005  0.089  0.099  0.254  0.310  0.403  0.451  0.478  0.480  0.512  0.588  0.544  0.504  0.384  0.194 -0.003 -0.072 -0.026 -0.005  0.041  0.101  0.157  0.187  0.133  0.136  0.228  0.340  0.452  0.544  0.608  0.694  0.722  0.675  0.632  0.578  0.462  0.371  0.354  0.456  0.438  0.498  0.542  0.569  0.608  0.666  0.674  0.689  0.703  0.750  0.691  0.683  0.737  0.690  0.696  0.760  0.786  0.714  0.726  0.750  0.798  0.848  0.938  1.000  0.923  0.778  0.710  0.623  0.463  0.257  0.131  0.114  0.308  0.381  0.515  0.417  0.380  0.525  0.547  0.411  0.340  0.184  0.078  0.046 -0.036 -0.074 -0.092 -0.017  0.073  0.066  0.094  0.218  0.282  0.269  0.309  0.293  0.392  0.489  0.607  0.563  0.446  0.516  0.583  0.501  0.481  0.559  0.588  0.513  0.508  0.497  0.469  0.447  0.371  0.345  0.317  0.353  0.540  0.630  0.629  0.624  0.613  0.589  0.542  0.467  0.356  0.247  0.191  0.054 -0.048  0.088  0.030  0.111  0.106  0.148  0.087  0.015 -0.153 -0.228 -0.202 -0.097 -0.068  0.019 -0.000 -0.121 -0.208 -0.045  0.021  0.159  0.178  0.220  0.254  0.227  0.241  0.241  0.262  0.303  0.297  0.327  0.297  0.229  0.116  0.080  0.164  0.269  0.404  0.441  0.501  0.460  0.320  0.249  0.244  0.205  0.217  0.263  0.245  0.163  0.151  0.156  0.074  0.016  0.017 -0.070 -0.145 -0.211 -0.239 -0.253 -0.298 -0.302 -0.296 -0.324 -0.335 -0.282 -0.222 -0.167 -0.158 -0.111 -0.055 -0.007  0.084  0.273  0.405  0.533  0.619  0.716  0.714  0.737  0.721  0.686  0.651  0.554  0.368  0.222  0.215  0.184  0.194  0.241  0.237  0.356  0.410  0.523  0.653  0.728  0.780  0.811  0.846  0.861  0.785  0.708  0.587  0.436  0.199  0.171  0.244  0.117  0.024 -0.091  0.049  0.055  0.032  0.012 -0.021  0.018 -0.029 -0.073 -0.177 -0.159 -0.013  0.057 -0.179 -0.193 -0.106 -0.149 -0.063  0.012  0.124  0.131  0.122  0.252  0.378  0.308  0.311  0.462  0.500  0.402  0.444  0.564  0.526  0.440  0.485  0.411  0.385  0.388  0.456  0.365  0.457  0.349  0.235  0.268  0.316  0.432  0.507  0.490  0.510  0.591  0.671  0.770  0.780  0.636  0.580  0.658  0.729  0.850  0.876  0.886  0.870  0.816  0.753  0.680  0.555  0.445  0.266  0.215  0.084  0.025 -0.071  0.024  0.082  0.102  0.188  0.327  0.363  0.352  0.475  0.528  0.494  0.502  0.616  0.596  0.565  0.625  0.674  0.626  0.661  0.657  0.561  0.339  0.303  0.304  0.244  0.214  0.102  0.020
 -0.678 -0.699 -0.730 -0.760 -0.764 -0.765 -0.774 -0.749 -0.750 -0.733 -0.674 -0.631 -0.575 -0.462 -0.431 -0.250  0.497  0.655  0.727  0.808  0.805  0.760  0.728  0.661  0.541  0.414  0.305  0.159  0.067 -0.019 -0.063 -0.038 -0.044 -0.098 -0.105 -0.076 -0.035  0.033  0.133  0.134  0.279  0.338  0.430  0.476  0.505  0.502  0.530  0.609  0.562  0.524  0.404  0.215  0.028 -0.052 -0.012 -0.002  0.040  0.097  0.140  0.166  0.126  0.126  0.222  0.342  0.459  0.551  0.617  0.712  0.743  0.709  0.677  0.639  0.534  0.445  0.423  0.529  0.519  0.573  0.604  0.629  0.654  0.692  0.697  0.705  0.711  0.770  0.697  0.677  0.735  0.688  0.680  0.729  0.754  0.684  0.684  0.696  0.737  0.784  0.869  0.923  1.000  0.870  0.778  0.683  0.522  0.322  0.202  0.207  0.400  0.472  0.599  0.510  0.473  0.605  0.605  0.481  0.426  0.265  0.145  0.110  0.008 -0.044 -0.049  0.027  0.130  0.107  0.126  0.251  0.335  0.340  0.392  0.385  0.470  0.558  0.660  0.616  0.509  0.576  0.628  0.549  0.528  0.595  0.600  0.533  0.530  0.496  0.464  0.452  0.369  0.332  0.316  0.348  0.531  0.621  0.620  0.622  0.609  0.593  0.548  0.483  0.378  0.282  0.209  0.072 -0.048  0.061  0.006  0.091  0.105  0.137  0.088  0.002 -0.182 -0.262 -0.236 -0.132 -0.105 -0.014 -0.028 -0.138 -0.223 -0.089 -0.035  0.098  0.117  0.164  0.208  0.185  0.203  0.207  0.225  0.264  0.255  0.275  0.248  0.185  0.074  0.059  0.156  0.277  0.414  0.452  0.509  0.478  0.358  0.290  0.278  0.245  0.271  0.312  0.306  0.227  0.205  0.222  0.150  0.078  0.069 -0.004 -0.086 -0.178 -0.209 -0.224 -0.277 -0.281 -0.274 -0.304 -0.318 -0.263 -0.206 -0.145 -0.124 -0.082 -0.023  0.023  0.117  0.317  0.454  0.558  0.645  0.707  0.708  0.709  0.699  0.656  0.627  0.530  0.362  0.225  0.215  0.175  0.176  0.217  0.203  0.309  0.369  0.478  0.610  0.680  0.729  0.763  0.821  0.839  0.843  0.783  0.665  0.498  0.250  0.221  0.279  0.153  0.021 -0.116  0.001  0.008 -0.013 -0.010 -0.028  0.006 -0.037 -0.106 -0.187 -0.149  0.000  0.033 -0.208 -0.214 -0.130 -0.143 -0.072 -0.021  0.092  0.122  0.095  0.202  0.335  0.275  0.261  0.398  0.450  0.356  0.377  0.493  0.473  0.382  0.417  0.343  0.313  0.311  0.373  0.286  0.368  0.258  0.155  0.198  0.255  0.375  0.434  0.417  0.446  0.514  0.581  0.677  0.699  0.571  0.507  0.583  0.656  0.777  0.815  0.847  0.888  0.849  0.811  0.732  0.627  0.513  0.336  0.277  0.147  0.080 -0.023  0.065  0.123  0.126  0.221  0.370  0.386  0.365  0.503  0.546  0.496  0.510  0.629  0.592  0.555  0.624  0.670  0.611  0.625  0.617  0.522  0.333  0.282  0.289  0.251  0.228  0.121  0.049
 -0.627 -0.645 -0.662 -0.682 -0.676 -0.670 -0.676 -0.638 -0.629 -0.611 -0.549 -0.492 -0.443 -0.334 -0.317 -0.173  0.431  0.589  0.658  0.717  0.731  0.716  0.677  0.613  0.513  0.400  0.296  0.170  0.085 -0.002 -0.043 -0.017 -0.027 -0.081 -0.088 -0.061 -0.017  0.050  0.145  0.136  0.267  0.313  0.384  0.420  0.439  0.432  0.464  0.536  0.504  0.479  0.378  0.207  0.026 -0.055 -0.026 -0.001  0.046  0.101  0.139  0.137  0.134  0.130  0.218  0.329  0.429  0.510  0.559  0.639  0.663  0.639  0.611  0.571  0.487  0.409  0.376  0.461  0.440  0.478  0.486  0.512  0.545  0.564  0.563  0.576  0.593  0.626  0.563  0.550  0.597  0.542  0.521  0.576  0.596  0.515  0.517  0.528  0.583  0.639  0.726  0.778  0.870  1.000  0.786  0.707  0.549  0.379  0.269  0.259  0.421  0.462  0.582  0.495  0.429  0.525  0.506  0.393  0.352  0.206  0.091  0.059 -0.032 -0.074 -0.059 -0.005  0.101  0.105  0.134  0.253  0.300  0.282  0.323  0.317  0.375  0.455  0.530  0.485  0.388  0.443  0.485  0.417  0.399  0.451  0.438  0.383  0.373  0.336  0.315  0.303  0.222  0.192  0.199  0.242  0.393  0.478  0.477  0.477  0.479  0.478  0.466  0.443  0.380  0.320  0.284  0.167  0.039  0.108  0.046  0.114  0.126  0.147  0.064  0.012 -0.166 -0.257 -0.247 -0.159 -0.136 -0.054 -0.050 -0.110 -0.192 -0.078 -0.041  0.077  0.093  0.135  0.169  0.154  0.152  0.163  0.173  0.219  0.205  0.230  0.204  0.158  0.038  0.038  0.143  0.251  0.352  0.368  0.396  0.360  0.253  0.194  0.186  0.160  0.189  0.225  0.217  0.158  0.136  0.155  0.106  0.043  0.039 -0.004 -0.068 -0.152 -0.164 -0.177 -0.231 -0.229 -0.216 -0.250 -0.258 -0.189 -0.129 -0.065 -0.040 -0.017  0.057  0.134  0.221  0.424  0.498  0.562  0.580  0.593  0.565  0.560  0.543  0.516  0.487  0.434  0.324  0.222  0.222  0.197  0.205  0.232  0.235  0.253  0.292  0.376  0.484  0.534  0.577  0.608  0.666  0.709  0.762  0.820  0.702  0.609  0.368  0.304  0.347  0.209  0.067 -0.079  0.001 -0.006 -0.045 -0.060 -0.071 -0.053 -0.075 -0.168 -0.199 -0.152 -0.013  0.021 -0.146 -0.115 -0.042 -0.018  0.047  0.067  0.167  0.210  0.189  0.262  0.361  0.323  0.308  0.398  0.437  0.371  0.374  0.441  0.432  0.365  0.369  0.320  0.269  0.297  0.354  0.300  0.345  0.252  0.195  0.232  0.249  0.354  0.398  0.378  0.359  0.355  0.458  0.552  0.552  0.440  0.409  0.481  0.559  0.643  0.692  0.753  0.800  0.792  0.773  0.704  0.613  0.512  0.349  0.280  0.170  0.108  0.020  0.108  0.159  0.182  0.274  0.395  0.407  0.407  0.520  0.535  0.495  0.516  0.598  0.550  0.531  0.592  0.615  0.563  0.558  0.531  0.448  0.303  0.336  0.286  0.270  0.245  0.129  0.092
 -0.583 -0.601 -0.628 -0.651 -0.663 -0.663 -0.680 -0.652 -0.636 -0.621 -0.570 -0.521 -0.494 -0.394 -0.368 -0.199  0.413  0.552  0.623  0.692  0.734  0.737  0.746  0.708  0.629  0.522  0.417  0.282  0.168  0.053 -0.002  0.037  0.022 -0.048 -0.059 -0.029  0.024  0.101  0.217  0.205  0.316  0.356  0.427  0.454  0.468  0.455  0.487  0.563  0.537  0.518  0.413  0.247  0.087 -0.018 -0.014 -0.066 -0.033  0.036  0.060  0.113  0.103  0.094  0.200  0.351  0.452  0.537  0.577  0.663  0.675  0.665  0.662  0.647  0.578  0.502  0.458  0.546  0.530  0.565  0.557  0.579  0.604  0.600  0.597  0.605  0.600  0.630  0.579  0.561  0.583  0.530  0.536  0.574  0.566  0.510  0.519  0.514  0.561  0.602  0.668  0.710  0.778  0.786  1.000  0.871  0.694  0.509  0.406  0.408  0.567  0.605  0.709  0.622  0.566  0.635  0.611  0.504  0.473  0.336  0.196  0.155  0.056 -0.003 -0.004  0.061  0.156  0.122  0.137  0.230  0.317  0.343  0.393  0.418  0.475  0.552  0.605  0.554  0.462  0.505  0.517  0.448  0.440  0.491  0.482  0.433  0.436  0.406  0.378  0.367  0.298  0.268  0.263  0.280  0.387  0.461  0.455  0.463  0.450  0.456  0.424  0.406  0.316  0.276  0.234  0.138  0.020  0.075  0.021  0.078  0.096  0.107  0.038 -0.039 -0.210 -0.283 -0.261 -0.168 -0.142 -0.064 -0.072 -0.133 -0.204 -0.110 -0.064  0.051  0.035  0.073  0.116  0.088  0.114  0.129  0.162  0.226  0.184  0.196  0.171  0.125  0.023  0.035  0.120  0.222  0.310  0.328  0.370  0.355  0.265  0.212  0.211  0.189  0.218  0.246  0.267  0.206  0.170  0.205  0.164  0.084  0.071  0.037 -0.038 -0.141 -0.158 -0.169 -0.227 -0.228 -0.218 -0.252 -0.258 -0.189 -0.131 -0.064 -0.037 -0.026  0.046  0.129  0.208  0.371  0.451  0.489  0.544  0.557  0.543  0.526  0.518  0.478  0.464  0.398  0.273  0.189  0.186  0.156  0.161  0.189  0.161  0.221  0.245  0.330  0.435  0.486  0.529  0.564  0.630  0.663  0.696  0.697  0.694  0.583  0.384  0.391  0.421  0.297  0.066 -0.086  0.007  0.006 -0.027 -0.031 -0.050 -0.033 -0.080 -0.191 -0.230 -0.156  0.001  0.001 -0.209 -0.174 -0.064 -0.059  0.002  0.038  0.143  0.176  0.153  0.238  0.353  0.312  0.280  0.373  0.430  0.357  0.353  0.436  0.426  0.352  0.369  0.306  0.271  0.259  0.316  0.248  0.300  0.191  0.128  0.178  0.209  0.358  0.398  0.308  0.357  0.473  0.470  0.510  0.545  0.451  0.380  0.411  0.464  0.580  0.624  0.666  0.731  0.788  0.839  0.815  0.750  0.642  0.480  0.393  0.290  0.221  0.133  0.195  0.258  0.252  0.351  0.488  0.475  0.454  0.582  0.590  0.524  0.526  0.624  0.569  0.523  0.573  0.609  0.545  0.516  0.482  0.396  0.233  0.215  0.193  0.173  0.178  0.083  0.015
 -0.526 -0.541 -0.564 -0.586 -0.598 -0.594 -0.614 -0.589 -0.565 -0.542 -0.501 -0.450 -0.440 -0.334 -0.325 -0.169  0.388  0.535  0.609  0.649  0.702  0.707  0.720  0.679  0.619  0.507  0.396  0.277  0.154  0.038 -0.013  0.036  0.018 -0.056 -0.059 -0.025  0.036  0.124  0.250  0.238  0.343  0.354  0.401  0.410  0.407  0.391  0.439  0.515  0.515  0.517  0.436  0.281  0.107 -0.013 -0.035 -0.094 -0.052  0.022  0.060  0.118  0.138  0.127  0.243  0.415  0.493  0.562  0.571  0.635  0.623  0.607  0.612  0.591  0.538  0.460  0.395  0.463  0.426  0.450  0.432  0.470  0.512  0.496  0.488  0.516  0.531  0.523  0.466  0.463  0.483  0.407  0.422  0.481  0.461  0.396  0.423  0.425  0.483  0.528  0.584  0.623  0.683  0.707  0.871  1.000  0.840  0.670  0.533  0.465  0.604  0.569  0.669  0.553  0.477  0.541  0.510  0.393  0.364  0.235  0.095  0.061 -0.012 -0.062 -0.056 -0.011  0.070  0.061  0.092  0.183  0.235  0.232  0.283  0.302  0.343  0.427  0.475  0.419  0.322  0.362  0.375  0.308  0.295  0.353  0.333  0.283  0.297  0.287  0.251  0.235  0.177  0.157  0.150  0.177  0.268  0.337  0.330  0.329  0.322  0.330  0.323  0.325  0.273  0.255  0.267  0.201  0.099  0.139  0.077  0.101  0.103  0.085 -0.026 -0.052 -0.200 -0.272 -0.262 -0.178 -0.143 -0.059 -0.053 -0.112 -0.185 -0.096 -0.043  0.066  0.044  0.073  0.102  0.080  0.089  0.106  0.153  0.229  0.171  0.189  0.160  0.114  0.008  0.018  0.094  0.184  0.232  0.227  0.247  0.224  0.146  0.093  0.093  0.073  0.110  0.141  0.147  0.103  0.081  0.099  0.068  0.009  0.002 -0.021 -0.086 -0.179 -0.175 -0.178 -0.232 -0.221 -0.205 -0.237 -0.233 -0.142 -0.069  0.002 -0.001 -0.021  0.091  0.217  0.253  0.396  0.402  0.418  0.441  0.447  0.420  0.412  0.400  0.372  0.362  0.330  0.235  0.175  0.185  0.170  0.183  0.205  0.191  0.216  0.209  0.274  0.357  0.395  0.433  0.462  0.523  0.561  0.590  0.617  0.638  0.625  0.485  0.525  0.562  0.414  0.146 -0.016  0.066  0.057 -0.014 -0.062 -0.086 -0.073 -0.098 -0.229 -0.246 -0.172 -0.012  0.010 -0.136 -0.074  0.031  0.039  0.108  0.139  0.230  0.280  0.262  0.334  0.418  0.389  0.372  0.436  0.478  0.432  0.423  0.476  0.475  0.416  0.413  0.362  0.307  0.312  0.369  0.312  0.334  0.234  0.198  0.240  0.247  0.382  0.421  0.313  0.323  0.427  0.440  0.455  0.480  0.403  0.343  0.358  0.402  0.499  0.549  0.599  0.664  0.744  0.790  0.825  0.784  0.688  0.529  0.422  0.338  0.287  0.211  0.274  0.350  0.371  0.465  0.580  0.579  0.576  0.684  0.661  0.612  0.631  0.661  0.607  0.583  0.607  0.609  0.557  0.522  0.467  0.379  0.200  0.221  0.158  0.142  0.148  0.057  0.011
 -0.423 -0.439 -0.458 -0.475 -0.489 -0.478 -0.498 -0.469 -0.442 -0.424 -0.399 -0.356 -0.361 -0.265 -0.274 -0.137  0.278  0.398  0.466  0.504  0.575  0.602  0.651  0.640  0.627  0.542  0.455  0.366  0.226  0.098  0.050  0.119  0.094  0.011  0.011  0.049  0.118  0.214  0.347  0.329  0.398  0.382  0.391  0.378  0.352  0.331  0.378  0.443  0.466  0.496  0.450  0.328  0.150  0.012 -0.017 -0.096 -0.057  0.011  0.043  0.104  0.148  0.143  0.269  0.431  0.480  0.517  0.496  0.537  0.506  0.506  0.542  0.547  0.526  0.466  0.386  0.436  0.397  0.406  0.372  0.408  0.444  0.405  0.391  0.415  0.420  0.406  0.357  0.350  0.360  0.294  0.310  0.353  0.326  0.279  0.303  0.299  0.349  0.383  0.427  0.463  0.522  0.549  0.694  0.840  1.000  0.838  0.691  0.592  0.681  0.587  0.655  0.549  0.474  0.501  0.454  0.358  0.346  0.241  0.102  0.075  0.012 -0.042 -0.027  0.003  0.070  0.054  0.078  0.151  0.203  0.206  0.260  0.291  0.307  0.372  0.393  0.336  0.256  0.285  0.279  0.221  0.215  0.263  0.241  0.212  0.227  0.225  0.196  0.178  0.141  0.132  0.145  0.152  0.183  0.229  0.222  0.227  0.219  0.229  0.228  0.244  0.202  0.197  0.208  0.178  0.085  0.110  0.058  0.069  0.080  0.046 -0.043 -0.071 -0.205 -0.262 -0.257 -0.184 -0.162 -0.094 -0.099 -0.131 -0.169 -0.110 -0.069  0.021 -0.006  0.021  0.054  0.038  0.039  0.053  0.096  0.166  0.107  0.123  0.102  0.064 -0.032 -0.007  0.062  0.154  0.175  0.157  0.161  0.147  0.100  0.067  0.060  0.056  0.098  0.112  0.126  0.099  0.074  0.085  0.069  0.015  0.000 -0.007 -0.065 -0.159 -0.152 -0.149 -0.199 -0.191 -0.172 -0.196 -0.190 -0.102 -0.018  0.056  0.021 -0.016  0.118  0.242  0.225  0.327  0.319  0.306  0.325  0.318  0.300  0.287  0.281  0.256  0.254  0.237  0.171  0.136  0.146  0.137  0.144  0.161  0.146  0.167  0.141  0.184  0.246  0.269  0.306  0.327  0.381  0.411  0.446  0.474  0.539  0.542  0.494  0.641  0.677  0.522  0.213 -0.005  0.028  0.023 -0.047 -0.082 -0.100 -0.097 -0.128 -0.260 -0.267 -0.148 -0.009 -0.037 -0.150 -0.074  0.025  0.049  0.098  0.118  0.192  0.249  0.232  0.268  0.329  0.313  0.289  0.322  0.360  0.331  0.313  0.347  0.361  0.316  0.302  0.265  0.216  0.215  0.256  0.216  0.224  0.145  0.129  0.173  0.194  0.303  0.313  0.213  0.230  0.313  0.300  0.298  0.328  0.268  0.219  0.219  0.254  0.337  0.393  0.445  0.512  0.594  0.655  0.748  0.772  0.723  0.612  0.510  0.456  0.417  0.351  0.383  0.458  0.454  0.524  0.628  0.605  0.579  0.675  0.635  0.577  0.592  0.590  0.528  0.495  0.492  0.479  0.430  0.386  0.330  0.255  0.104  0.138  0.062  0.067  0.086  0.012  0.000
 -0.273 -0.287 -0.296 -0.303 -0.316 -0.299 -0.313 -0.278 -0.244 -0.231 -0.218 -0.181 -0.194 -0.115 -0.143 -0.044  0.130  0.198  0.256  0.284  0.367  0.411  0.490  0.518  0.552  0.515  0.462  0.420  0.283  0.159  0.121  0.199  0.164  0.084  0.087  0.119  0.187  0.267  0.386  0.361  0.372  0.319  0.292  0.255  0.219  0.192  0.229  0.277  0.319  0.372  0.365  0.308  0.180  0.044 -0.007 -0.099 -0.079 -0.021  0.003  0.069  0.122  0.104  0.214  0.353  0.364  0.371  0.321  0.343  0.304  0.320  0.382  0.418  0.433  0.408  0.321  0.341  0.313  0.311  0.256  0.282  0.313  0.252  0.223  0.241  0.241  0.224  0.184  0.174  0.178  0.129  0.134  0.158  0.133  0.103  0.121  0.113  0.156  0.175  0.217  0.257  0.322  0.379  0.509  0.670  0.838  1.000  0.868  0.690  0.734  0.565  0.595  0.518  0.446  0.416  0.362  0.299  0.305  0.237  0.115  0.089  0.032 -0.020  0.006  0.014  0.070  0.055  0.070  0.112  0.154  0.166  0.212  0.255  0.241  0.280  0.268  0.226  0.170  0.177  0.151  0.109  0.109  0.139  0.110  0.093  0.111  0.122  0.098  0.078  0.072  0.078  0.111  0.106  0.066  0.076  0.071  0.086  0.083  0.102  0.114  0.152  0.134  0.154  0.179  0.186  0.109  0.094  0.059  0.045  0.060 -0.001 -0.057 -0.084 -0.194 -0.227 -0.241 -0.203 -0.208 -0.169 -0.172 -0.145 -0.130 -0.107 -0.084 -0.028 -0.066 -0.046 -0.015 -0.029 -0.038 -0.026  0.011  0.072  0.012  0.030  0.018  0.002 -0.071 -0.033  0.021  0.099  0.094  0.062  0.048  0.047  0.038  0.031  0.018  0.025  0.068  0.063  0.086  0.079  0.054  0.070  0.070  0.023  0.009  0.032 -0.014 -0.097 -0.077 -0.081 -0.126 -0.108 -0.094 -0.124 -0.108 -0.018  0.061  0.128  0.079  0.011  0.160  0.300  0.234  0.287  0.244  0.193  0.196  0.162  0.140  0.115  0.111  0.090  0.088  0.087  0.063  0.059  0.069  0.063  0.064  0.075  0.063  0.057  0.035  0.048  0.085  0.088  0.124  0.143  0.191  0.222  0.276  0.321  0.423  0.480  0.535  0.704  0.682  0.626  0.302  0.045 -0.004 -0.023 -0.084 -0.112 -0.131 -0.142 -0.159 -0.248 -0.238 -0.082 -0.003 -0.080 -0.110 -0.017  0.074  0.111  0.148  0.136  0.170  0.231  0.222  0.209  0.229  0.232  0.204  0.192  0.218  0.217  0.185  0.184  0.210  0.189  0.160  0.146  0.104  0.105  0.128  0.114  0.102  0.050  0.065  0.113  0.126  0.208  0.193  0.097  0.111  0.166  0.130  0.105  0.136  0.101  0.064  0.046  0.059  0.129  0.194  0.245  0.306  0.386  0.463  0.575  0.661  0.667  0.623  0.529  0.527  0.510  0.473  0.478  0.521  0.495  0.551  0.610  0.546  0.511  0.580  0.521  0.463  0.474  0.444  0.378  0.347  0.326  0.294  0.253  0.192  0.130  0.088  0.010  0.062 -0.028  0.001  0.017 -0.051 -0.022
 -0.184 -0.196 -0.197 -0.197 -0.208 -0.191 -0.196 -0.161 -0.130 -0.121 -0.113 -0.080 -0.102 -0.049 -0.095 -0.021  0.024  0.063  0.115  0.136  0.216  0.274  0.365  0.433  0.494  0.521  0.492  0.464  0.347  0.226  0.180  0.244  0.211  0.136  0.126  0.145  0.199  0.253  0.348  0.300  0.298  0.239  0.207  0.166  0.136  0.108  0.128  0.162  0.199  0.252  0.251  0.215  0.133  0.017 -0.033 -0.109 -0.086 -0.030 -0.028  0.047  0.092  0.048  0.120  0.227  0.226  0.226  0.178  0.196  0.163  0.198  0.270  0.333  0.373  0.390  0.308  0.305  0.294  0.290  0.223  0.228  0.244  0.185  0.148  0.145  0.134  0.133  0.097  0.077  0.078  0.047  0.046  0.052  0.028  0.013  0.023  0.009  0.041  0.048  0.088  0.131  0.202  0.269  0.406  0.533  0.691  0.868  1.000  0.773  0.730  0.578  0.580  0.559  0.494  0.408  0.350  0.327  0.344  0.298  0.189  0.154  0.095  0.041  0.071  0.070  0.115  0.088  0.090  0.097  0.145  0.186  0.225  0.292  0.260  0.279  0.235  0.209  0.174  0.161  0.115  0.088  0.088  0.100  0.062  0.055  0.074  0.077  0.053  0.040  0.044  0.050  0.085  0.074  0.007  0.004 -0.001  0.020  0.017  0.044  0.062  0.118  0.111  0.150  0.167  0.194  0.128  0.086  0.060  0.040  0.057 -0.005 -0.039 -0.075 -0.172 -0.192 -0.208 -0.196 -0.212 -0.198 -0.193 -0.128 -0.110 -0.109 -0.107 -0.080 -0.121 -0.104 -0.075 -0.079 -0.086 -0.071 -0.044  0.010 -0.039 -0.036 -0.042 -0.047 -0.103 -0.057 -0.014  0.055  0.047  0.017 -0.001  0.010  0.024  0.030  0.018  0.034  0.075  0.061  0.101  0.106  0.077  0.111  0.127  0.075  0.062  0.108  0.064 -0.021  0.001 -0.005 -0.048 -0.025 -0.015 -0.050 -0.030  0.053  0.114  0.175  0.138  0.054  0.172  0.305  0.245  0.267  0.225  0.143  0.139  0.080  0.056  0.020  0.018 -0.004  0.001  0.007  0.003  0.021  0.025  0.021  0.021  0.023  0.004 -0.017 -0.045 -0.042 -0.013 -0.023  0.019  0.035  0.083  0.116  0.187  0.247  0.375  0.434  0.515  0.680  0.568  0.583  0.308  0.058  0.005 -0.038 -0.094 -0.097 -0.105 -0.124 -0.141 -0.224 -0.188 -0.040  0.002 -0.113 -0.103 -0.001  0.096  0.128  0.146  0.127  0.139  0.184  0.174  0.140  0.139  0.146  0.114  0.080  0.097  0.104  0.067  0.049  0.073  0.065  0.038  0.038  0.013  0.009  0.020  0.024  0.006 -0.025  0.007  0.058  0.066  0.135  0.103  0.011  0.033  0.075  0.018 -0.020  0.013 -0.013 -0.045 -0.071 -0.066 -0.001  0.062  0.107  0.168  0.246  0.338  0.438  0.569  0.588  0.583  0.487  0.501  0.476  0.466  0.446  0.456  0.414  0.473  0.508  0.418  0.388  0.450  0.380  0.314  0.327  0.299  0.225  0.192  0.178  0.145  0.104  0.045 -0.010 -0.029 -0.069 -0.014 -0.095 -0.060 -0.025 -0.076 -0.026
 -0.212 -0.228 -0.224 -0.219 -0.225 -0.201 -0.199 -0.154 -0.138 -0.138 -0.118 -0.083 -0.106 -0.052 -0.111 -0.069  0.002  0.031  0.062  0.116  0.206  0.310  0.410  0.510  0.578  0.615  0.602  0.550  0.407  0.279  0.200  0.270  0.267  0.176  0.145  0.182  0.226  0.287  0.398  0.336  0.344  0.302  0.276  0.241  0.212  0.182  0.185  0.215  0.239  0.290  0.279  0.231  0.145  0.026 -0.014 -0.090 -0.065 -0.019 -0.029  0.021  0.080  0.039  0.113  0.205  0.221  0.218  0.187  0.215  0.196  0.260  0.342  0.418  0.469  0.494  0.425  0.428  0.433  0.421  0.354  0.350  0.327  0.260  0.241  0.217  0.178  0.204  0.170  0.123  0.124  0.118  0.096  0.069  0.060  0.053  0.031 -0.000  0.013  0.026  0.076  0.114  0.207  0.259  0.408  0.465  0.592  0.690  0.773  1.000  0.836  0.709  0.648  0.658  0.610  0.526  0.447  0.442  0.478  0.426  0.304  0.267  0.180  0.114  0.145  0.155  0.218  0.165  0.153  0.164  0.248  0.319  0.366  0.440  0.404  0.405  0.341  0.312  0.297  0.280  0.213  0.189  0.206  0.190  0.135  0.164  0.165  0.119  0.116  0.118  0.102  0.092  0.147  0.107  0.058  0.066  0.063  0.096  0.090  0.127  0.135  0.199  0.148  0.182  0.135  0.151  0.048 -0.003 -0.020 -0.008  0.053  0.026 -0.007 -0.090 -0.222 -0.267 -0.269 -0.241 -0.251 -0.229 -0.224 -0.135 -0.132 -0.168 -0.188 -0.170 -0.208 -0.186 -0.138 -0.144 -0.137 -0.124 -0.110 -0.065 -0.101 -0.114 -0.109 -0.111 -0.157 -0.075 -0.018  0.091  0.106  0.091  0.082  0.110  0.121  0.116  0.096  0.129  0.180  0.153  0.223  0.230  0.167  0.219  0.260  0.176  0.137  0.203  0.154  0.024  0.025  0.033 -0.014 -0.011  0.002 -0.025 -0.018  0.053  0.113  0.188  0.167  0.117  0.210  0.267  0.227  0.251  0.272  0.182  0.210  0.128  0.116  0.057  0.061  0.024  0.042  0.049  0.053  0.067  0.068  0.053  0.033  0.023 -0.007 -0.041 -0.066 -0.056 -0.015 -0.020  0.026  0.048  0.110  0.138  0.231  0.274  0.439  0.383  0.412  0.552  0.505  0.461  0.147 -0.091 -0.132 -0.126 -0.147 -0.078 -0.040 -0.058 -0.106 -0.258 -0.205 -0.020  0.060 -0.116 -0.184 -0.122 -0.062  0.049  0.015 -0.043 -0.006  0.057  0.013 -0.040 -0.002  0.011 -0.058 -0.083 -0.034 -0.046 -0.101 -0.094 -0.055 -0.078 -0.097 -0.106 -0.117 -0.146 -0.148 -0.149 -0.157 -0.190 -0.167 -0.104 -0.056  0.017 -0.043 -0.126 -0.058 -0.014 -0.095 -0.106 -0.053 -0.095 -0.111 -0.134 -0.100 -0.040  0.031  0.072  0.151  0.227  0.355  0.438  0.592  0.612  0.606  0.539  0.523  0.461  0.425  0.394  0.409  0.339  0.389  0.476  0.373  0.317  0.397  0.339  0.247  0.242  0.250  0.168  0.112  0.103  0.096  0.038 -0.038 -0.073 -0.096 -0.104 -0.041 -0.098 -0.032  0.027 -0.001  0.033
 -0.389 -0.407 -0.411 -0.417 -0.427 -0.402 -0.408 -0.359 -0.339 -0.338 -0.308 -0.268 -0.270 -0.195 -0.237 -0.126  0.152  0.213  0.260  0.336  0.428  0.526  0.621  0.708  0.741  0.727  0.692  0.607  0.431  0.282  0.201  0.281  0.268  0.164  0.139  0.181  0.244  0.331  0.464  0.412  0.444  0.421  0.414  0.390  0.366  0.335  0.348  0.400  0.413  0.456  0.418  0.335  0.197  0.059  0.022 -0.070 -0.059  0.003 -0.002  0.057  0.109  0.082  0.199  0.325  0.373  0.391  0.374  0.427  0.416  0.473  0.549  0.616  0.634  0.619  0.543  0.583  0.576  0.572  0.513  0.520  0.510  0.446  0.429  0.412  0.372  0.394  0.358  0.315  0.310  0.282  0.274  0.263  0.244  0.222  0.212  0.179  0.204  0.219  0.273  0.308  0.400  0.421  0.567  0.604  0.681  0.734  0.730  0.836  1.000  0.840  0.777  0.727  0.712  0.683  0.597  0.540  0.570  0.483  0.340  0.299  0.190  0.112  0.131  0.171  0.250  0.181  0.169  0.207  0.318  0.394  0.453  0.523  0.513  0.540  0.507  0.453  0.412  0.420  0.367  0.318  0.330  0.339  0.297  0.298  0.301  0.265  0.255  0.245  0.215  0.203  0.240  0.219  0.191  0.218  0.205  0.231  0.211  0.235  0.219  0.249  0.165  0.171  0.113  0.106 -0.010 -0.037 -0.073 -0.045  0.023  0.000  0.004 -0.098 -0.255 -0.290 -0.276 -0.202 -0.217 -0.180 -0.212 -0.192 -0.203 -0.215 -0.216 -0.158 -0.185 -0.147 -0.087 -0.097 -0.085 -0.074 -0.052  0.001 -0.047 -0.056 -0.059 -0.081 -0.152 -0.070  0.005  0.146  0.180  0.169  0.179  0.201  0.196  0.195  0.181  0.191  0.233  0.227  0.286  0.257  0.202  0.251  0.253  0.160  0.127  0.161  0.095 -0.036 -0.044 -0.040 -0.097 -0.101 -0.080 -0.108 -0.115 -0.040  0.039  0.119  0.091  0.068  0.175  0.225  0.195  0.254  0.310  0.255  0.310  0.262  0.263  0.216  0.226  0.186  0.197  0.179  0.139  0.119  0.117  0.094  0.085  0.090  0.055  0.059  0.052  0.081  0.144  0.153  0.199  0.222  0.290  0.307  0.385  0.395  0.517  0.438  0.412  0.532  0.508  0.458  0.167 -0.085 -0.096 -0.096 -0.111 -0.062 -0.053 -0.061 -0.119 -0.249 -0.238 -0.071  0.039 -0.090 -0.230 -0.170 -0.093 -0.016 -0.024 -0.061 -0.006  0.059  0.024  0.005  0.072  0.080  0.015  0.027  0.093  0.064  0.019  0.058  0.095  0.051  0.039  0.008 -0.017 -0.052 -0.039 -0.071 -0.063 -0.130 -0.136 -0.077 -0.026  0.080  0.051 -0.038  0.034  0.106  0.044  0.063  0.118  0.049  0.022  0.016  0.066  0.151  0.220  0.267  0.355  0.430  0.556  0.629  0.764  0.764  0.717  0.641  0.593  0.520  0.447  0.438  0.474  0.394  0.467  0.597  0.497  0.424  0.538  0.507  0.396  0.375  0.427  0.351  0.272  0.270  0.285  0.219  0.141  0.110  0.056 -0.002  0.046 -0.017  0.048  0.092  0.036  0.048
 -0.441 -0.461 -0.468 -0.477 -0.484 -0.463 -0.466 -0.415 -0.405 -0.407 -0.367 -0.333 -0.325 -0.247 -0.282 -0.161  0.185  0.252  0.296  0.386  0.462  0.550  0.627  0.716  0.710  0.695  0.663  0.558  0.401  0.266  0.177  0.237  0.236  0.140  0.103  0.141  0.191  0.265  0.384  0.331  0.388  0.392  0.412  0.409  0.408  0.382  0.379  0.435  0.417  0.436  0.376  0.271  0.145  0.024  0.019 -0.046 -0.030  0.024  0.007  0.064  0.084  0.051  0.153  0.260  0.329  0.362  0.376  0.451  0.466  0.521  0.580  0.647  0.640  0.625  0.586  0.648  0.671  0.680  0.629  0.617  0.597  0.547  0.534  0.497  0.444  0.492  0.462  0.407  0.402  0.384  0.372  0.353  0.340  0.320  0.299  0.264  0.279  0.297  0.352  0.381  0.472  0.462  0.605  0.569  0.587  0.565  0.578  0.709  0.840  1.000  0.875  0.824  0.833  0.807  0.708  0.653  0.687  0.584  0.434  0.384  0.251  0.160  0.168  0.227  0.316  0.225  0.210  0.257  0.397  0.499  0.559  0.634  0.640  0.668  0.634  0.580  0.540  0.545  0.492  0.439  0.450  0.453  0.410  0.410  0.405  0.343  0.331  0.333  0.280  0.249  0.275  0.255  0.268  0.320  0.311  0.345  0.324  0.350  0.321  0.333  0.225  0.203  0.111  0.078 -0.047 -0.054 -0.085 -0.031  0.036  0.037  0.048 -0.097 -0.276 -0.318 -0.286 -0.189 -0.194 -0.140 -0.176 -0.176 -0.207 -0.217 -0.227 -0.163 -0.180 -0.134 -0.066 -0.084 -0.059 -0.051 -0.042  0.000 -0.028 -0.040 -0.043 -0.068 -0.139 -0.056  0.026  0.183  0.256  0.257  0.287  0.310  0.298  0.282  0.277  0.273  0.315  0.329  0.392  0.341  0.288  0.352  0.335  0.227  0.194  0.210  0.135 -0.007 -0.036 -0.033 -0.089 -0.104 -0.087 -0.111 -0.124 -0.063  0.003  0.075  0.068  0.066  0.134  0.155  0.167  0.248  0.371  0.327  0.409  0.367  0.375  0.320  0.330  0.278  0.285  0.243  0.171  0.136  0.125  0.093  0.077  0.080  0.037  0.071  0.072  0.125  0.208  0.232  0.284  0.313  0.386  0.400  0.477  0.460  0.568  0.424  0.341  0.418  0.389  0.321  0.075 -0.142 -0.113 -0.111 -0.115 -0.035 -0.012 -0.008 -0.079 -0.229 -0.230 -0.072  0.057 -0.074 -0.282 -0.239 -0.160 -0.087 -0.104 -0.130 -0.059 -0.000 -0.051 -0.051  0.042  0.033 -0.035  0.004  0.075  0.026 -0.012  0.050  0.075  0.018  0.023 -0.016 -0.027 -0.068 -0.053 -0.094 -0.065 -0.135 -0.165 -0.101 -0.027  0.078  0.052 -0.018  0.075  0.148  0.085  0.121  0.178  0.096  0.056  0.066  0.131  0.229  0.283  0.322  0.407  0.465  0.584  0.600  0.711  0.678  0.610  0.555  0.478  0.386  0.308  0.307  0.339  0.253  0.327  0.476  0.389  0.314  0.442  0.435  0.322  0.300  0.391  0.320  0.237  0.256  0.295  0.226  0.162  0.153  0.097  0.031  0.035  0.006  0.070  0.125  0.072  0.058
 -0.522 -0.544 -0.558 -0.572 -0.582 -0.565 -0.572 -0.526 -0.513 -0.506 -0.459 -0.422 -0.404 -0.314 -0.333 -0.179  0.265  0.365  0.420  0.509  0.574  0.635  0.693  0.754  0.719  0.674  0.609  0.491  0.346  0.206  0.132  0.189  0.172  0.082  0.056  0.089  0.145  0.222  0.346  0.304  0.384  0.398  0.433  0.441  0.446  0.423  0.431  0.496  0.473  0.481  0.404  0.272  0.127  0.004  0.013 -0.048 -0.026  0.041  0.042  0.096  0.107  0.080  0.185  0.303  0.384  0.433  0.457  0.539  0.554  0.590  0.634  0.682  0.650  0.613  0.556  0.637  0.659  0.687  0.643  0.639  0.634  0.597  0.581  0.559  0.521  0.570  0.530  0.490  0.497  0.465  0.461  0.459  0.447  0.415  0.405  0.377  0.401  0.425  0.484  0.515  0.599  0.582  0.709  0.669  0.655  0.595  0.580  0.648  0.777  0.875  1.000  0.896  0.831  0.839  0.781  0.692  0.686  0.559  0.397  0.341  0.207  0.119  0.126  0.188  0.288  0.212  0.209  0.276  0.407  0.489  0.546  0.614  0.644  0.698  0.689  0.640  0.575  0.586  0.549  0.489  0.490  0.511  0.478  0.460  0.456  0.404  0.388  0.380  0.318  0.289  0.311  0.304  0.336  0.401  0.394  0.424  0.406  0.428  0.398  0.402  0.299  0.269  0.176  0.125 -0.011 -0.009 -0.051  0.010  0.070  0.063  0.060 -0.079 -0.280 -0.336 -0.305 -0.196 -0.197 -0.131 -0.167 -0.187 -0.231 -0.196 -0.185 -0.100 -0.117 -0.069 -0.004 -0.027 -0.004  0.006  0.018  0.069  0.037  0.036  0.027 -0.004 -0.092 -0.027  0.065  0.217  0.307  0.313  0.352  0.360  0.322  0.302  0.299  0.287  0.328  0.351  0.400  0.338  0.291  0.354  0.319  0.213  0.190  0.189  0.106 -0.034 -0.062 -0.064 -0.125 -0.137 -0.121 -0.152 -0.163 -0.093 -0.020  0.056  0.051  0.040  0.124  0.180  0.212  0.322  0.457  0.423  0.494  0.470  0.470  0.425  0.429  0.376  0.374  0.311  0.211  0.155  0.148  0.114  0.105  0.117  0.077  0.123  0.134  0.206  0.306  0.342  0.396  0.428  0.502  0.523  0.586  0.581  0.680  0.520  0.401  0.453  0.436  0.352  0.101 -0.139 -0.087 -0.088 -0.102 -0.047 -0.036 -0.028 -0.098 -0.243 -0.268 -0.116  0.030 -0.069 -0.297 -0.241 -0.133 -0.077 -0.073 -0.086  0.003  0.058  0.010  0.037  0.142  0.121  0.063  0.123  0.191  0.131  0.105  0.176  0.191  0.125  0.135  0.087  0.066  0.036  0.065  0.013  0.052 -0.033 -0.076 -0.011  0.058  0.182  0.172  0.096  0.174  0.257  0.217  0.258  0.307  0.214  0.161  0.185  0.252  0.362  0.416  0.458  0.533  0.586  0.677  0.681  0.766  0.700  0.605  0.534  0.447  0.358  0.273  0.290  0.332  0.262  0.345  0.499  0.430  0.365  0.505  0.504  0.400  0.387  0.487  0.417  0.341  0.372  0.411  0.342  0.290  0.274  0.200  0.098  0.092  0.063  0.101  0.139  0.068  0.044
 -0.457 -0.478 -0.485 -0.491 -0.497 -0.478 -0.479 -0.427 -0.417 -0.417 -0.367 -0.330 -0.311 -0.237 -0.271 -0.144  0.172  0.238  0.283  0.377  0.435  0.506  0.570  0.664  0.644  0.645  0.600  0.495  0.371  0.240  0.161  0.207  0.195  0.111  0.075  0.100  0.143  0.197  0.301  0.244  0.303  0.318  0.351  0.357  0.370  0.345  0.333  0.387  0.356  0.361  0.291  0.178  0.092 -0.018  0.007 -0.038 -0.011  0.048  0.034  0.085  0.085  0.036  0.097  0.177  0.246  0.289  0.319  0.402  0.427  0.476  0.525  0.597  0.581  0.577  0.533  0.608  0.663  0.695  0.638  0.608  0.583  0.547  0.524  0.480  0.429  0.507  0.472  0.420  0.429  0.424  0.403  0.375  0.375  0.357  0.328  0.293  0.304  0.322  0.384  0.417  0.510  0.495  0.622  0.553  0.549  0.518  0.559  0.658  0.727  0.824  0.896  1.000  0.905  0.831  0.789  0.778  0.765  0.654  0.491  0.416  0.271  0.177  0.192  0.247  0.349  0.262  0.247  0.287  0.430  0.541  0.590  0.681  0.704  0.735  0.691  0.671  0.629  0.615  0.561  0.522  0.517  0.521  0.476  0.466  0.460  0.389  0.371  0.377  0.320  0.284  0.316  0.297  0.319  0.373  0.374  0.419  0.406  0.438  0.411  0.425  0.325  0.303  0.177  0.132 -0.007 -0.032 -0.055  0.012  0.083  0.082  0.097 -0.079 -0.285 -0.335 -0.310 -0.224 -0.239 -0.191 -0.214 -0.175 -0.202 -0.189 -0.198 -0.138 -0.160 -0.115 -0.046 -0.071 -0.041 -0.028 -0.033  0.009 -0.010 -0.019 -0.019 -0.033 -0.107 -0.031  0.061  0.209  0.313  0.336  0.372  0.392  0.363  0.352  0.342  0.347  0.395  0.403  0.475  0.426  0.367  0.455  0.438  0.317  0.290  0.313  0.225  0.067  0.035  0.025 -0.042 -0.052 -0.042 -0.080 -0.092 -0.031  0.014  0.078  0.099  0.065  0.124  0.171  0.213  0.310  0.475  0.417  0.492  0.444  0.444  0.380  0.383  0.320  0.320  0.247  0.167  0.123  0.109  0.063  0.035  0.044 -0.008  0.029  0.060  0.128  0.230  0.263  0.324  0.361  0.437  0.460  0.550  0.551  0.670  0.469  0.365  0.398  0.346  0.288  0.060 -0.172 -0.145 -0.145 -0.143 -0.047 -0.019 -0.020 -0.090 -0.229 -0.228 -0.053  0.062 -0.098 -0.307 -0.260 -0.153 -0.082 -0.102 -0.134 -0.059 -0.000 -0.058 -0.054  0.041  0.022 -0.048 -0.004  0.064  0.006 -0.031  0.033  0.050 -0.008  0.002 -0.034 -0.039 -0.075 -0.059 -0.095 -0.055 -0.123 -0.157 -0.078  0.006  0.112  0.078  0.019  0.119  0.179  0.115  0.150  0.201  0.114  0.058  0.084  0.147  0.260  0.315  0.348  0.419  0.459  0.564  0.552  0.665  0.606  0.540  0.476  0.402  0.309  0.239  0.240  0.256  0.169  0.247  0.385  0.293  0.227  0.366  0.356  0.246  0.240  0.347  0.266  0.190  0.231  0.272  0.201  0.148  0.145  0.094  0.043  0.028  0.020  0.067  0.114  0.052  0.043
 -0.450 -0.470 -0.477 -0.486 -0.493 -0.472 -0.471 -0.418 -0.413 -0.424 -0.380 -0.354 -0.329 -0.269 -0.303 -0.160  0.164  0.209  0.250  0.358  0.419  0.506  0.582  0.697  0.681  0.692  0.667  0.552  0.408  0.274  0.188  0.238  0.231  0.142  0.102  0.132  0.174  0.234  0.339  0.281  0.335  0.357  0.389  0.396  0.409  0.383  0.362  0.415  0.379  0.383  0.311  0.207  0.114  0.008  0.033 -0.018 -0.005  0.049  0.023  0.079  0.079  0.026  0.099  0.168  0.245  0.283  0.320  0.406  0.440  0.504  0.560  0.645  0.631  0.630  0.603  0.683  0.744  0.765  0.711  0.677  0.639  0.597  0.578  0.522  0.451  0.534  0.513  0.451  0.443  0.448  0.430  0.386  0.379  0.374  0.339  0.292  0.292  0.298  0.355  0.380  0.473  0.429  0.566  0.477  0.474  0.446  0.494  0.610  0.712  0.833  0.831  0.905  1.000  0.890  0.802  0.797  0.833  0.727  0.568  0.497  0.343  0.240  0.246  0.315  0.406  0.286  0.251  0.278  0.452  0.593  0.649  0.753  0.772  0.788  0.733  0.697  0.669  0.661  0.598  0.553  0.557  0.557  0.515  0.507  0.501  0.429  0.412  0.419  0.369  0.335  0.357  0.334  0.348  0.393  0.386  0.430  0.403  0.427  0.377  0.375  0.246  0.212  0.069  0.033 -0.095 -0.120 -0.138 -0.067  0.026  0.035  0.112 -0.087 -0.281 -0.303 -0.264 -0.168 -0.196 -0.163 -0.213 -0.204 -0.226 -0.241 -0.259 -0.200 -0.211 -0.159 -0.080 -0.099 -0.064 -0.054 -0.057 -0.027 -0.045 -0.067 -0.064 -0.082 -0.148 -0.057  0.032  0.198  0.299  0.328  0.372  0.407  0.388  0.391  0.383  0.388  0.424  0.431  0.515  0.455  0.391  0.481  0.459  0.330  0.297  0.318  0.230  0.071  0.029  0.022 -0.040 -0.061 -0.046 -0.074 -0.099 -0.056 -0.010  0.052  0.062  0.058  0.100  0.094  0.120  0.195  0.379  0.341  0.451  0.412  0.435  0.371  0.388  0.322  0.330  0.252  0.161  0.116  0.093  0.046  0.021  0.028 -0.026  0.034  0.063  0.127  0.228  0.260  0.319  0.348  0.423  0.425  0.510  0.459  0.556  0.353  0.255  0.302  0.256  0.216  0.037 -0.181 -0.150 -0.150 -0.123 -0.008  0.017  0.020 -0.064 -0.184 -0.197 -0.037  0.068 -0.098 -0.335 -0.305 -0.212 -0.156 -0.183 -0.210 -0.139 -0.086 -0.142 -0.142 -0.041 -0.054 -0.131 -0.081 -0.005 -0.065 -0.102 -0.027 -0.004 -0.067 -0.049 -0.090 -0.085 -0.137 -0.129 -0.172 -0.128 -0.196 -0.239 -0.167 -0.072  0.028 -0.004 -0.054  0.066  0.133  0.055  0.108  0.164  0.075  0.026  0.054  0.121  0.235  0.281  0.309  0.388  0.423  0.547  0.522  0.645  0.602  0.560  0.508  0.429  0.328  0.250  0.233  0.242  0.127  0.197  0.351  0.249  0.161  0.310  0.320  0.192  0.174  0.307  0.231  0.134  0.174  0.233  0.161  0.107  0.122  0.074  0.030 -0.003  0.003  0.066  0.119  0.068  0.061
 -0.550 -0.571 -0.584 -0.602 -0.609 -0.589 -0.592 -0.543 -0.540 -0.549 -0.502 -0.476 -0.440 -0.362 -0.377 -0.213  0.274  0.352  0.398  0.514  0.567  0.636  0.690  0.774  0.712  0.666  0.616  0.478  0.327  0.198  0.117  0.169  0.167  0.080  0.048  0.085  0.128  0.200  0.318  0.280  0.361  0.399  0.450  0.474  0.496  0.476  0.464  0.527  0.479  0.470  0.380  0.253  0.124  0.018  0.045 -0.008  0.000  0.055  0.053  0.106  0.099  0.057  0.150  0.236  0.336  0.391  0.442  0.541  0.582  0.630  0.667  0.732  0.689  0.646  0.618  0.721  0.765  0.799  0.775  0.757  0.731  0.699  0.690  0.648  0.587  0.663  0.635  0.576  0.574  0.561  0.545  0.522  0.517  0.496  0.469  0.430  0.439  0.452  0.510  0.525  0.605  0.525  0.635  0.541  0.501  0.416  0.408  0.526  0.683  0.807  0.839  0.831  0.890  1.000  0.897  0.797  0.795  0.661  0.509  0.447  0.287  0.190  0.189  0.279  0.384  0.274  0.251  0.311  0.483  0.602  0.663  0.733  0.780  0.832  0.825  0.767  0.711  0.731  0.695  0.628  0.626  0.635  0.598  0.573  0.564  0.494  0.473  0.473  0.411  0.376  0.389  0.377  0.433  0.496  0.487  0.524  0.492  0.504  0.441  0.404  0.266  0.200  0.062 -0.001 -0.127 -0.112 -0.144 -0.063  0.016  0.029  0.102 -0.090 -0.283 -0.314 -0.268 -0.151 -0.169 -0.117 -0.178 -0.218 -0.244 -0.234 -0.239 -0.156 -0.156 -0.101 -0.021 -0.044 -0.005  0.002  0.003  0.038  0.018  0.002 -0.002 -0.037 -0.115 -0.039  0.055  0.230  0.354  0.379  0.437  0.456  0.433  0.418  0.406  0.386  0.422  0.446  0.504  0.419  0.368  0.445  0.392  0.266  0.240  0.235  0.141 -0.004 -0.046 -0.048 -0.110 -0.138 -0.118 -0.140 -0.174 -0.139 -0.083 -0.013 -0.007  0.027  0.075  0.053  0.085  0.188  0.394  0.397  0.522  0.517  0.543  0.495  0.511  0.447  0.445  0.352  0.232  0.155  0.131  0.079  0.061  0.081  0.027  0.115  0.157  0.237  0.354  0.400  0.456  0.485  0.558  0.554  0.610  0.527  0.593  0.373  0.239  0.271  0.255  0.194  0.019 -0.177 -0.127 -0.116 -0.087  0.002  0.016  0.032 -0.050 -0.152 -0.200 -0.058  0.064 -0.052 -0.321 -0.311 -0.230 -0.187 -0.190 -0.199 -0.114 -0.063 -0.115 -0.089  0.033  0.014 -0.053  0.025  0.107  0.035  0.011  0.108  0.125  0.049  0.074  0.017  0.012 -0.040 -0.018 -0.084 -0.028 -0.116 -0.181 -0.120 -0.027  0.087  0.084  0.036  0.146  0.233  0.183  0.255  0.306  0.201  0.152  0.195  0.274  0.391  0.434  0.458  0.534  0.561  0.662  0.622  0.690  0.621  0.536  0.490  0.384  0.286  0.192  0.198  0.224  0.125  0.206  0.379  0.301  0.217  0.376  0.407  0.287  0.268  0.416  0.354  0.258  0.306  0.374  0.302  0.256  0.272  0.202  0.114  0.078  0.091  0.137  0.176  0.108  0.072
 -0.549 -0.569 -0.586 -0.604 -0.609 -0.591 -0.593 -0.550 -0.549 -0.551 -0.503 -0.481 -0.442 -0.361 -0.374 -0.209  0.276  0.359  0.403  0.512  0.545  0.591  0.626  0.694  0.628  0.584  0.531  0.397  0.266  0.151  0.078  0.121  0.121  0.044  0.015  0.050  0.087  0.155  0.265  0.230  0.317  0.351  0.405  0.433  0.460  0.443  0.432  0.493  0.441  0.428  0.339  0.211  0.090 -0.005  0.034 -0.006  0.012  0.068  0.075  0.131  0.109  0.069  0.143  0.212  0.305  0.361  0.415  0.512  0.554  0.588  0.613  0.665  0.611  0.567  0.537  0.645  0.688  0.735  0.720  0.696  0.677  0.664  0.656  0.621  0.572  0.652  0.624  0.582  0.588  0.573  0.560  0.544  0.544  0.521  0.498  0.467  0.478  0.491  0.540  0.547  0.605  0.506  0.611  0.510  0.454  0.362  0.350  0.447  0.597  0.708  0.781  0.789  0.802  0.897  1.000  0.873  0.783  0.639  0.485  0.407  0.257  0.166  0.165  0.244  0.347  0.257  0.248  0.307  0.456  0.563  0.610  0.673  0.751  0.822  0.842  0.813  0.744  0.745  0.720  0.660  0.640  0.658  0.620  0.578  0.575  0.507  0.475  0.476  0.411  0.375  0.376  0.370  0.445  0.517  0.516  0.555  0.533  0.543  0.489  0.437  0.312  0.225  0.088  0.020 -0.102 -0.079 -0.104 -0.024  0.039  0.054  0.106 -0.076 -0.273 -0.310 -0.269 -0.153 -0.166 -0.108 -0.161 -0.194 -0.222 -0.185 -0.180 -0.096 -0.099 -0.047  0.024 -0.003  0.033  0.037  0.031  0.066  0.055  0.049  0.045  0.014 -0.061 -0.002  0.090  0.251  0.389  0.416  0.476  0.483  0.452  0.431  0.421  0.397  0.439  0.470  0.516  0.433  0.396  0.472  0.407  0.289  0.272  0.257  0.162  0.024 -0.020 -0.034 -0.095 -0.116 -0.108 -0.140 -0.168 -0.133 -0.095 -0.038 -0.018 -0.006  0.035  0.034  0.085  0.193  0.410  0.431  0.550  0.559  0.580  0.536  0.545  0.478  0.465  0.360  0.234  0.147  0.124  0.066  0.045  0.065  0.006  0.109  0.169  0.258  0.380  0.433  0.491  0.523  0.590  0.590  0.623  0.527  0.590  0.353  0.215  0.230  0.216  0.159  0.011 -0.177 -0.115 -0.102 -0.083 -0.003  0.009  0.026 -0.049 -0.140 -0.197 -0.060  0.064 -0.042 -0.312 -0.307 -0.223 -0.194 -0.188 -0.188 -0.103 -0.050 -0.103 -0.064  0.055  0.026 -0.029  0.058  0.131  0.055  0.041  0.141  0.148  0.072  0.103  0.046  0.046 -0.001  0.024 -0.042  0.020 -0.065 -0.137 -0.075  0.021  0.122  0.126  0.094  0.194  0.276  0.238  0.306  0.350  0.245  0.189  0.239  0.315  0.431  0.465  0.477  0.529  0.545  0.622  0.574  0.628  0.550  0.457  0.413  0.308  0.219  0.131  0.149  0.169  0.082  0.164  0.326  0.259  0.185  0.338  0.370  0.263  0.252  0.395  0.339  0.254  0.306  0.372  0.306  0.278  0.296  0.222  0.127  0.072  0.101  0.125  0.156  0.088  0.046
 -0.458 -0.476 -0.486 -0.497 -0.500 -0.479 -0.479 -0.431 -0.432 -0.441 -0.392 -0.372 -0.336 -0.275 -0.304 -0.173  0.163  0.220  0.258  0.364  0.396  0.456  0.501  0.590  0.546  0.540  0.512  0.401  0.288  0.186  0.113  0.150  0.154  0.084  0.049  0.078  0.105  0.153  0.238  0.195  0.251  0.282  0.326  0.346  0.374  0.354  0.328  0.378  0.329  0.317  0.246  0.142  0.074 -0.014  0.035  0.004  0.025  0.078  0.068  0.120  0.098  0.039  0.079  0.120  0.194  0.236  0.287  0.375  0.419  0.465  0.497  0.567  0.532  0.516  0.503  0.601  0.664  0.710  0.678  0.632  0.591  0.574  0.562  0.507  0.446  0.543  0.525  0.474  0.477  0.484  0.465  0.428  0.433  0.426  0.389  0.352  0.349  0.357  0.404  0.411  0.481  0.393  0.504  0.393  0.358  0.299  0.327  0.442  0.540  0.653  0.692  0.778  0.797  0.797  0.873  1.000  0.873  0.743  0.582  0.487  0.333  0.242  0.247  0.313  0.414  0.314  0.291  0.314  0.466  0.602  0.634  0.730  0.792  0.830  0.781  0.788  0.757  0.728  0.681  0.644  0.621  0.622  0.572  0.542  0.539  0.462  0.429  0.437  0.383  0.347  0.362  0.342  0.391  0.447  0.454  0.509  0.493  0.513  0.463  0.429  0.304  0.226  0.071  0.016 -0.104 -0.112 -0.120 -0.040  0.036  0.071  0.137 -0.076 -0.276 -0.306 -0.271 -0.177 -0.203 -0.166 -0.211 -0.174 -0.184 -0.181 -0.199 -0.145 -0.154 -0.107 -0.036 -0.060 -0.023 -0.018 -0.031 -0.004 -0.007 -0.022 -0.016 -0.028 -0.087 -0.011  0.080  0.238  0.373  0.408  0.459  0.481  0.461  0.460  0.453  0.445  0.494  0.516  0.583  0.512  0.470  0.573  0.523  0.393  0.380  0.396  0.296  0.148  0.106  0.084  0.021  0.000  0.000 -0.038 -0.067 -0.048 -0.044 -0.002  0.039  0.026  0.039  0.025  0.080  0.166  0.385  0.375  0.502  0.488  0.514  0.453  0.460  0.386  0.379  0.274  0.180  0.108  0.088  0.025 -0.013  0.001 -0.072  0.021  0.083  0.160  0.274  0.322  0.383  0.415  0.483  0.481  0.543  0.443  0.523  0.283  0.170  0.185  0.153  0.120 -0.022 -0.213 -0.172 -0.143 -0.112 -0.002  0.024  0.029 -0.055 -0.152 -0.176 -0.012  0.085 -0.077 -0.321 -0.318 -0.243 -0.198 -0.220 -0.243 -0.174 -0.116 -0.178 -0.165 -0.060 -0.081 -0.148 -0.081 -0.008 -0.076 -0.100 -0.011  0.003 -0.063 -0.035 -0.081 -0.066 -0.117 -0.110 -0.161 -0.104 -0.170 -0.229 -0.158 -0.050  0.031  0.010 -0.010  0.109  0.168  0.106  0.168  0.216  0.122  0.072  0.113  0.183  0.293  0.331  0.339  0.393  0.403  0.495  0.444  0.522  0.462  0.404  0.368  0.282  0.198  0.122  0.122  0.126  0.026  0.096  0.238  0.155  0.081  0.222  0.242  0.133  0.123  0.256  0.199  0.116  0.164  0.226  0.161  0.128  0.153  0.093  0.035 -0.006  0.035  0.064  0.113  0.070  0.049
 -0.418 -0.436 -0.443 -0.452 -0.457 -0.434 -0.432 -0.381 -0.381 -0.395 -0.352 -0.335 -0.306 -0.255 -0.292 -0.168  0.127  0.165  0.199  0.311  0.355  0.437  0.498  0.603  0.576  0.581  0.563  0.456  0.332  0.222  0.147  0.187  0.186  0.112  0.077  0.103  0.135  0.183  0.268  0.224  0.268  0.299  0.337  0.352  0.373  0.352  0.322  0.367  0.324  0.316  0.249  0.152  0.087 -0.005  0.042 -0.002  0.012  0.064  0.040  0.090  0.084  0.018  0.066  0.111  0.182  0.218  0.265  0.349  0.391  0.453  0.495  0.580  0.561  0.556  0.550  0.641  0.715  0.751  0.711  0.658  0.602  0.577  0.565  0.497  0.421  0.515  0.504  0.442  0.434  0.448  0.426  0.375  0.374  0.374  0.331  0.284  0.273  0.278  0.329  0.340  0.426  0.352  0.473  0.364  0.346  0.305  0.344  0.478  0.570  0.687  0.686  0.765  0.833  0.795  0.783  0.873  1.000  0.845  0.664  0.575  0.411  0.307  0.309  0.383  0.481  0.352  0.312  0.318  0.500  0.663  0.705  0.817  0.850  0.844  0.761  0.739  0.741  0.718  0.645  0.607  0.606  0.594  0.540  0.525  0.518  0.442  0.419  0.424  0.373  0.340  0.355  0.332  0.353  0.398  0.398  0.454  0.429  0.455  0.395  0.377  0.236  0.171  0.013 -0.030 -0.147 -0.167 -0.175 -0.094  0.001  0.042  0.134 -0.077 -0.264 -0.282 -0.243 -0.153 -0.186 -0.161 -0.209 -0.189 -0.199 -0.229 -0.256 -0.207 -0.211 -0.160 -0.082 -0.105 -0.064 -0.055 -0.072 -0.053 -0.056 -0.082 -0.074 -0.085 -0.140 -0.048  0.041  0.206  0.319  0.357  0.404  0.443  0.433  0.442  0.437  0.435  0.474  0.490  0.576  0.511  0.454  0.555  0.522  0.388  0.360  0.378  0.289  0.135  0.083  0.067  0.012 -0.015 -0.010 -0.038 -0.069 -0.052 -0.034  0.015  0.042  0.053  0.058  0.015  0.054  0.122  0.331  0.316  0.452  0.418  0.451  0.381  0.395  0.322  0.326  0.235  0.151  0.098  0.076  0.021 -0.015 -0.006 -0.070  0.004  0.046  0.108  0.213  0.254  0.317  0.347  0.418  0.410  0.488  0.392  0.475  0.249  0.147  0.179  0.148  0.120 -0.023 -0.206 -0.173 -0.154 -0.113  0.007  0.039  0.045 -0.042 -0.147 -0.167 -0.014  0.074 -0.092 -0.336 -0.334 -0.266 -0.217 -0.252 -0.278 -0.213 -0.162 -0.221 -0.219 -0.118 -0.131 -0.206 -0.150 -0.073 -0.135 -0.167 -0.083 -0.061 -0.123 -0.097 -0.138 -0.122 -0.182 -0.182 -0.229 -0.180 -0.242 -0.295 -0.228 -0.120 -0.036 -0.068 -0.097  0.033  0.097  0.017  0.081  0.136  0.045  0.007  0.040  0.110  0.215  0.256  0.270  0.339  0.357  0.471  0.426  0.523  0.477  0.441  0.410  0.333  0.242  0.165  0.147  0.153  0.039  0.097  0.240  0.149  0.063  0.202  0.222  0.104  0.086  0.220  0.160  0.068  0.110  0.173  0.102  0.060  0.090  0.039 -0.000 -0.033  0.002  0.053  0.110  0.078  0.064
 -0.284 -0.297 -0.301 -0.305 -0.309 -0.289 -0.292 -0.246 -0.245 -0.272 -0.248 -0.241 -0.221 -0.201 -0.200 -0.091  0.038  0.034  0.049  0.155  0.197  0.291  0.355  0.471  0.464  0.493  0.497  0.416  0.309  0.217  0.149  0.185  0.187  0.123  0.089  0.110  0.133  0.166  0.232  0.185  0.201  0.224  0.248  0.256  0.275  0.253  0.218  0.251  0.215  0.209  0.164  0.103  0.087  0.008  0.043 -0.010 -0.002  0.054  0.022  0.066  0.072 -0.000  0.017  0.036  0.087  0.107  0.145  0.215  0.254  0.320  0.365  0.450  0.449  0.459  0.459  0.531  0.610  0.637  0.593  0.533  0.469  0.439  0.426  0.354  0.275  0.360  0.363  0.311  0.292  0.315  0.299  0.241  0.231  0.244  0.205  0.157  0.139  0.135  0.174  0.184  0.265  0.206  0.336  0.235  0.241  0.237  0.298  0.426  0.483  0.584  0.559  0.654  0.727  0.661  0.639  0.743  0.845  1.000  0.860  0.725  0.568  0.468  0.452  0.527  0.591  0.429  0.348  0.267  0.451  0.668  0.649  0.784  0.786  0.706  0.616  0.608  0.646  0.610  0.515  0.498  0.508  0.479  0.428  0.415  0.409  0.364  0.348  0.346  0.323  0.307  0.330  0.282  0.259  0.274  0.277  0.337  0.309  0.336  0.278  0.270  0.151  0.099 -0.048 -0.060 -0.154 -0.215 -0.192 -0.124 -0.025  0.007  0.136 -0.067 -0.217 -0.196 -0.165 -0.097 -0.151 -0.165 -0.244 -0.179 -0.147 -0.212 -0.269 -0.247 -0.262 -0.219 -0.146 -0.164 -0.126 -0.117 -0.140 -0.130 -0.129 -0.159 -0.140 -0.129 -0.167 -0.055  0.019  0.161  0.238  0.262  0.303  0.355  0.384  0.413  0.401  0.409  0.441  0.442  0.544  0.490  0.436  0.540  0.514  0.390  0.370  0.398  0.318  0.186  0.142  0.123  0.074  0.043  0.049  0.026 -0.012 -0.010 -0.002  0.036  0.059  0.069  0.058  0.003  0.023  0.044  0.226  0.198  0.322  0.277  0.314  0.243  0.261  0.192  0.205  0.121  0.069  0.041  0.019 -0.033 -0.066 -0.061 -0.122 -0.064 -0.031  0.009  0.089  0.120  0.177  0.202  0.265  0.253  0.332  0.247  0.344  0.148  0.089  0.126  0.087  0.091 -0.026 -0.202 -0.194 -0.171 -0.093  0.026  0.046  0.039 -0.066 -0.119 -0.142 -0.013  0.067 -0.088 -0.303 -0.302 -0.242 -0.201 -0.244 -0.286 -0.238 -0.202 -0.255 -0.269 -0.192 -0.193 -0.266 -0.233 -0.164 -0.209 -0.243 -0.179 -0.151 -0.197 -0.175 -0.203 -0.182 -0.245 -0.256 -0.287 -0.254 -0.299 -0.332 -0.278 -0.186 -0.121 -0.158 -0.191 -0.065 -0.000 -0.100 -0.044  0.008 -0.075 -0.087 -0.076 -0.021  0.071  0.112  0.127  0.184  0.201  0.323  0.283  0.395  0.368  0.363  0.347  0.294  0.216  0.157  0.116  0.120  0.002  0.037  0.154  0.061 -0.024  0.092  0.108  0.001 -0.018  0.099  0.045 -0.035 -0.002  0.054 -0.004 -0.054 -0.018 -0.047 -0.058 -0.083 -0.049  0.003  0.046  0.053  0.048
 -0.185 -0.195 -0.202 -0.200 -0.201 -0.189 -0.187 -0.150 -0.153 -0.209 -0.202 -0.192 -0.176 -0.184 -0.149 -0.062  0.002 -0.037 -0.040  0.053  0.083  0.163  0.220  0.331  0.330  0.372  0.389  0.327  0.245  0.179  0.118  0.142  0.150  0.099  0.065  0.082  0.093  0.115  0.162  0.123  0.128  0.145  0.167  0.179  0.205  0.189  0.152  0.170  0.131  0.119  0.085  0.065  0.081  0.029  0.042  0.017  0.011  0.071  0.016  0.048  0.037 -0.035 -0.033 -0.038  0.005  0.018  0.056  0.113  0.156  0.213  0.252  0.329  0.335  0.352  0.358  0.415  0.493  0.515  0.486  0.423  0.350  0.330  0.324  0.251  0.173  0.248  0.258  0.214  0.188  0.208  0.192  0.148  0.126  0.140  0.113  0.072  0.056  0.046  0.080  0.078  0.145  0.091  0.196  0.095  0.102  0.115  0.189  0.304  0.340  0.434  0.397  0.491  0.568  0.509  0.485  0.582  0.664  0.860  1.000  0.881  0.738  0.659  0.622  0.697  0.725  0.551  0.439  0.260  0.422  0.682  0.571  0.686  0.682  0.572  0.488  0.488  0.554  0.522  0.426  0.423  0.435  0.394  0.341  0.306  0.303  0.288  0.266  0.250  0.247  0.251  0.285  0.219  0.179  0.182  0.186  0.235  0.204  0.221  0.161  0.143  0.048  0.004 -0.113 -0.126 -0.188 -0.253 -0.200 -0.137 -0.056 -0.029  0.115 -0.053 -0.146 -0.089 -0.061 -0.020 -0.090 -0.156 -0.256 -0.151 -0.118 -0.195 -0.282 -0.271 -0.278 -0.232 -0.162 -0.174 -0.128 -0.119 -0.159 -0.148 -0.138 -0.184 -0.162 -0.151 -0.176 -0.057  0.004  0.127  0.172  0.174  0.213  0.267  0.352  0.392  0.368  0.363  0.383  0.371  0.463  0.418  0.375  0.466  0.436  0.332  0.323  0.346  0.272  0.181  0.156  0.128  0.086  0.062  0.067  0.044  0.003 -0.013 -0.017  0.013  0.041  0.069  0.027 -0.050 -0.029 -0.033  0.103  0.083  0.199  0.160  0.197  0.137  0.162  0.106  0.118  0.049  0.009 -0.008 -0.041 -0.081 -0.097 -0.102 -0.157 -0.106 -0.069 -0.047  0.016  0.035  0.083  0.102  0.153  0.134  0.206  0.122  0.199  0.033  0.001  0.032 -0.010  0.018 -0.031 -0.189 -0.172 -0.140 -0.002  0.116  0.113  0.070 -0.041 -0.023 -0.048 -0.024  0.040 -0.068 -0.222 -0.222 -0.202 -0.195 -0.219 -0.253 -0.228 -0.228 -0.273 -0.295 -0.240 -0.230 -0.289 -0.269 -0.212 -0.245 -0.273 -0.221 -0.195 -0.233 -0.209 -0.232 -0.206 -0.264 -0.279 -0.301 -0.277 -0.310 -0.331 -0.307 -0.271 -0.210 -0.217 -0.244 -0.135 -0.073 -0.163 -0.113 -0.071 -0.158 -0.159 -0.147 -0.095 -0.019  0.029  0.031  0.075  0.077  0.191  0.147  0.247  0.231  0.244  0.243  0.205  0.136  0.096  0.046  0.036 -0.075 -0.055  0.045 -0.040 -0.117 -0.026  0.000 -0.090 -0.112  0.001 -0.039 -0.113 -0.078 -0.016 -0.052 -0.101 -0.065 -0.060 -0.035 -0.039 -0.008  0.008  0.018  0.038  0.048
 -0.126 -0.135 -0.143 -0.152 -0.163 -0.156 -0.159 -0.131 -0.135 -0.203 -0.200 -0.200 -0.177 -0.190 -0.139 -0.034  0.039 -0.014 -0.026  0.046  0.069  0.143  0.195  0.298  0.299  0.336  0.356  0.295  0.217  0.158  0.098  0.120  0.136  0.087  0.054  0.075  0.083  0.103  0.149  0.117  0.122  0.140  0.156  0.170  0.194  0.184  0.149  0.163  0.125  0.111  0.084  0.069  0.073  0.028  0.064  0.022 -0.021  0.041 -0.010  0.051  0.041 -0.029 -0.022 -0.033  0.008  0.018  0.053  0.105  0.147  0.203  0.237  0.307  0.314  0.326  0.338  0.387  0.458  0.474  0.453  0.396  0.321  0.300  0.304  0.230  0.151  0.215  0.236  0.187  0.154  0.179  0.173  0.129  0.106  0.126  0.103  0.061  0.044  0.029  0.050  0.046  0.110  0.059  0.155  0.061  0.075  0.089  0.154  0.267  0.299  0.384  0.341  0.416  0.497  0.447  0.407  0.487  0.575  0.725  0.881  1.000  0.902  0.779  0.686  0.745  0.693  0.438  0.295  0.105  0.318  0.615  0.545  0.634  0.598  0.498  0.415  0.402  0.464  0.441  0.348  0.343  0.375  0.334  0.315  0.297  0.283  0.286  0.283  0.258  0.267  0.280  0.303  0.209  0.164  0.156  0.153  0.196  0.158  0.173  0.104  0.098 -0.015 -0.054 -0.173 -0.152 -0.186 -0.264 -0.239 -0.192 -0.107 -0.081  0.124 -0.052 -0.155 -0.079 -0.040  0.010 -0.058 -0.125 -0.245 -0.157 -0.132 -0.238 -0.327 -0.315 -0.318 -0.265 -0.199 -0.198 -0.163 -0.154 -0.182 -0.173 -0.174 -0.225 -0.210 -0.208 -0.228 -0.106 -0.054  0.071  0.101  0.119  0.164  0.229  0.295  0.360  0.350  0.354  0.336  0.314  0.418  0.361  0.297  0.381  0.360  0.261  0.243  0.268  0.209  0.141  0.113  0.088  0.061  0.040  0.046  0.035 -0.008 -0.025 -0.020  0.016  0.038  0.079  0.045 -0.050 -0.047 -0.090  0.050  0.036  0.143  0.110  0.153  0.103  0.131  0.079  0.099  0.041  0.002 -0.005 -0.036 -0.063 -0.082 -0.102 -0.177 -0.093 -0.077 -0.053  0.004  0.021  0.063  0.077  0.115  0.090  0.155  0.076  0.149 -0.006 -0.030  0.002 -0.029 -0.013 -0.079 -0.225 -0.185 -0.136  0.029  0.166  0.147  0.112 -0.015  0.013 -0.013 -0.002  0.094 -0.029 -0.220 -0.206 -0.184 -0.190 -0.201 -0.229 -0.222 -0.225 -0.267 -0.303 -0.251 -0.239 -0.291 -0.274 -0.219 -0.248 -0.270 -0.220 -0.195 -0.229 -0.205 -0.229 -0.207 -0.261 -0.277 -0.299 -0.280 -0.307 -0.335 -0.328 -0.295 -0.245 -0.247 -0.268 -0.156 -0.086 -0.185 -0.128 -0.093 -0.162 -0.160 -0.152 -0.108 -0.030  0.007  0.016  0.057  0.057  0.164  0.122  0.211  0.200  0.212  0.219  0.179  0.115  0.077  0.035  0.030 -0.080 -0.073  0.029 -0.049 -0.128 -0.046 -0.012 -0.095 -0.124 -0.012 -0.039 -0.116 -0.091 -0.023 -0.050 -0.094 -0.042 -0.037 -0.042 -0.090 -0.063 -0.014 -0.007  0.044  0.044
 -0.016 -0.021 -0.031 -0.042 -0.057 -0.057 -0.063 -0.049 -0.051 -0.120 -0.131 -0.136 -0.120 -0.153 -0.074  0.014  0.029 -0.031 -0.061 -0.021 -0.008  0.049  0.088  0.168  0.179  0.222  0.243  0.198  0.141  0.101  0.056  0.069  0.085  0.051  0.026  0.042  0.045  0.058  0.093  0.069  0.068  0.088  0.093  0.098  0.115  0.108  0.081  0.087  0.061  0.048  0.036  0.027  0.050  0.018  0.065  0.021 -0.037  0.030 -0.029  0.043  0.040 -0.020 -0.029 -0.043 -0.022 -0.021  0.003  0.033  0.064  0.107  0.131  0.178  0.189  0.199  0.212  0.237  0.291  0.296  0.284  0.243  0.173  0.159  0.170  0.108  0.046  0.091  0.117  0.084  0.047  0.068  0.076  0.044  0.015  0.037  0.030 -0.004 -0.018 -0.038 -0.033 -0.036  0.008 -0.032  0.056 -0.012  0.012  0.032  0.095  0.180  0.190  0.251  0.207  0.271  0.343  0.287  0.257  0.333  0.411  0.568  0.738  0.902  1.000  0.894  0.764  0.745  0.599  0.343  0.190 -0.062  0.106  0.391  0.308  0.426  0.396  0.319  0.244  0.240  0.296  0.272  0.187  0.193  0.216  0.195  0.193  0.176  0.172  0.204  0.198  0.168  0.197  0.224  0.241  0.127  0.085  0.058  0.054  0.086  0.048  0.058 -0.001  0.006 -0.084 -0.107 -0.194 -0.157 -0.160 -0.240 -0.200 -0.169 -0.103 -0.079  0.119 -0.013 -0.080  0.013  0.043  0.065  0.000 -0.098 -0.225 -0.115 -0.090 -0.193 -0.287 -0.281 -0.290 -0.246 -0.191 -0.189 -0.163 -0.159 -0.187 -0.176 -0.174 -0.220 -0.204 -0.195 -0.205 -0.093 -0.058  0.038  0.017  0.038  0.064  0.123  0.161  0.229  0.223  0.252  0.235  0.200  0.299  0.269  0.214  0.277  0.272  0.202  0.194  0.217  0.177  0.142  0.120  0.093  0.079  0.062  0.063  0.055  0.014 -0.008 -0.004  0.027  0.040  0.078  0.039 -0.051 -0.055 -0.128 -0.044 -0.053  0.024 -0.003  0.037  0.002  0.029 -0.009  0.022 -0.016 -0.041 -0.031 -0.057 -0.069 -0.088 -0.111 -0.178 -0.098 -0.106 -0.089 -0.055 -0.047 -0.013 -0.012  0.009 -0.015  0.033 -0.027  0.037 -0.067 -0.066 -0.028 -0.044 -0.040 -0.103 -0.217 -0.159 -0.097  0.081  0.204  0.166  0.121 -0.028  0.024  0.006 -0.037  0.068 -0.013 -0.161 -0.148 -0.131 -0.151 -0.151 -0.169 -0.179 -0.212 -0.234 -0.270 -0.242 -0.229 -0.261 -0.253 -0.213 -0.226 -0.237 -0.203 -0.182 -0.199 -0.176 -0.193 -0.171 -0.226 -0.243 -0.255 -0.247 -0.262 -0.285 -0.301 -0.288 -0.248 -0.247 -0.266 -0.162 -0.093 -0.198 -0.153 -0.126 -0.175 -0.170 -0.174 -0.150 -0.085 -0.055 -0.042 -0.019 -0.019  0.064  0.033  0.104  0.102  0.122  0.140  0.112  0.065  0.041  0.007  0.010 -0.086 -0.095 -0.014 -0.075 -0.140 -0.086 -0.056 -0.116 -0.145 -0.063 -0.074 -0.131 -0.121 -0.062 -0.069 -0.104 -0.052 -0.048 -0.078 -0.118 -0.107 -0.066 -0.082 -0.008 -0.006
  0.020  0.016  0.005 -0.001 -0.013 -0.015 -0.018 -0.003  0.002 -0.067 -0.081 -0.079 -0.069 -0.112 -0.026  0.032 -0.009 -0.057 -0.096 -0.064 -0.055 -0.009  0.021  0.089  0.102  0.143  0.167  0.138  0.101  0.077  0.046  0.054  0.066  0.044  0.025  0.035  0.035  0.037  0.058  0.044  0.034  0.049  0.053  0.056  0.070  0.064  0.039  0.039  0.019  0.005 -0.001  0.006  0.044  0.018  0.058  0.023 -0.026  0.049 -0.015  0.033  0.044 -0.014 -0.042 -0.059 -0.049 -0.052 -0.032 -0.012  0.013  0.047  0.065  0.102  0.115  0.125  0.137  0.155  0.201  0.202  0.196  0.159  0.094  0.083  0.096  0.040 -0.010  0.026  0.053  0.029 -0.007  0.008  0.014 -0.007 -0.040 -0.023 -0.024 -0.050 -0.059 -0.075 -0.070 -0.074 -0.044 -0.074 -0.003 -0.062 -0.042 -0.020  0.041  0.114  0.112  0.160  0.119  0.177  0.240  0.190  0.166  0.242  0.307  0.468  0.659  0.779  0.894  1.000  0.841  0.811  0.648  0.432  0.279 -0.006  0.102  0.343  0.195  0.311  0.301  0.228  0.163  0.170  0.232  0.213  0.136  0.149  0.166  0.150  0.135  0.103  0.103  0.142  0.134  0.101  0.132  0.165  0.196  0.088  0.040  0.006  0.006  0.035  0.004  0.011 -0.042 -0.040 -0.110 -0.126 -0.180 -0.159 -0.158 -0.229 -0.171 -0.138 -0.098 -0.066  0.093  0.004 -0.022  0.070  0.092  0.096  0.025 -0.098 -0.230 -0.089 -0.051 -0.142 -0.243 -0.244 -0.257 -0.220 -0.171 -0.177 -0.146 -0.140 -0.181 -0.167 -0.159 -0.200 -0.180 -0.163 -0.169 -0.062 -0.029  0.046  0.006  0.014  0.028  0.076  0.126  0.183  0.171  0.198  0.192  0.158  0.238  0.224  0.185  0.236  0.230  0.177  0.179  0.200  0.167  0.150  0.138  0.112  0.101  0.085  0.085  0.075  0.034  0.005  0.002  0.021  0.036  0.071  0.021 -0.060 -0.054 -0.122 -0.086 -0.093 -0.026 -0.047 -0.012 -0.041 -0.021 -0.052 -0.025 -0.056 -0.068 -0.060 -0.083 -0.092 -0.095 -0.109 -0.156 -0.112 -0.122 -0.113 -0.092 -0.087 -0.057 -0.056 -0.040 -0.062 -0.022 -0.072 -0.021 -0.094 -0.085 -0.053 -0.062 -0.049 -0.092 -0.184 -0.139 -0.079  0.111  0.208  0.163  0.100 -0.059  0.011  0.001 -0.088 -0.001 -0.022 -0.112 -0.106 -0.108 -0.134 -0.124 -0.140 -0.152 -0.214 -0.221 -0.248 -0.235 -0.218 -0.241 -0.238 -0.208 -0.212 -0.218 -0.193 -0.175 -0.180 -0.163 -0.174 -0.154 -0.205 -0.222 -0.227 -0.225 -0.238 -0.250 -0.281 -0.296 -0.245 -0.239 -0.264 -0.173 -0.106 -0.200 -0.162 -0.139 -0.191 -0.173 -0.182 -0.164 -0.115 -0.078 -0.074 -0.061 -0.067  0.004 -0.024  0.035  0.034  0.061  0.085  0.068  0.035  0.019 -0.014 -0.011 -0.094 -0.110 -0.048 -0.101 -0.152 -0.118 -0.093 -0.136 -0.164 -0.100 -0.104 -0.144 -0.140 -0.085 -0.080 -0.115 -0.077 -0.073 -0.093 -0.073 -0.081 -0.075 -0.112 -0.047 -0.037
 -0.029 -0.031 -0.038 -0.033 -0.033 -0.030 -0.018  0.005  0.023 -0.031 -0.043 -0.026 -0.021 -0.065  0.005  0.046 -0.072 -0.106 -0.133 -0.089 -0.068 -0.019  0.022  0.096  0.115  0.159  0.185  0.163  0.122  0.093  0.064  0.077  0.084  0.060  0.043  0.052  0.056  0.062  0.084  0.071  0.057  0.061  0.061  0.060  0.072  0.062  0.036  0.036  0.018  0.013  0.016  0.026  0.057  0.016  0.050  0.022 -0.005  0.073  0.006  0.040  0.065 -0.003 -0.026 -0.042 -0.040 -0.050 -0.034 -0.019 -0.003  0.036  0.061  0.107  0.128  0.140  0.146  0.165  0.212  0.209  0.195  0.161  0.096  0.075  0.078  0.024 -0.024  0.016  0.026 -0.001 -0.028 -0.015 -0.024 -0.047 -0.067 -0.056 -0.065 -0.087 -0.094 -0.103 -0.089 -0.092 -0.049 -0.059 -0.004 -0.056 -0.027  0.006  0.071  0.145  0.131  0.168  0.126  0.192  0.246  0.189  0.165  0.247  0.309  0.452  0.622  0.686  0.764  0.841  1.000  0.817  0.740  0.603  0.461  0.178  0.241  0.417  0.218  0.328  0.316  0.233  0.169  0.179  0.249  0.235  0.160  0.178  0.193  0.170  0.132  0.094  0.090  0.111  0.097  0.066  0.083  0.109  0.170  0.099  0.004 -0.006  0.001  0.039  0.019  0.030 -0.018 -0.029 -0.078 -0.084 -0.125 -0.137 -0.161 -0.216 -0.129 -0.088 -0.034 -0.001  0.107  0.034  0.025  0.088  0.096  0.069 -0.005 -0.147 -0.241 -0.073 -0.022 -0.091 -0.188 -0.193 -0.208 -0.179 -0.126 -0.146 -0.099 -0.089 -0.158 -0.135 -0.119 -0.153 -0.127 -0.096 -0.102 -0.006  0.036  0.096  0.054  0.059  0.058  0.096  0.161  0.209  0.176  0.209  0.233  0.184  0.253  0.271  0.236  0.274  0.282  0.234  0.234  0.259  0.230  0.206  0.192  0.154  0.137  0.121  0.107  0.087  0.052  0.025  0.009  0.030  0.049  0.074  0.021 -0.045 -0.032 -0.068 -0.061 -0.082 -0.010 -0.039 -0.008 -0.045 -0.030 -0.056 -0.035 -0.066 -0.078 -0.065 -0.090 -0.103 -0.102 -0.106 -0.127 -0.134 -0.136 -0.125 -0.106 -0.105 -0.074 -0.070 -0.048 -0.062 -0.006 -0.049 -0.003 -0.065 -0.054 -0.013 -0.033 -0.020 -0.045 -0.157 -0.123 -0.088  0.073  0.163  0.124  0.044 -0.098 -0.050 -0.036 -0.126 -0.072 -0.093 -0.112 -0.107 -0.114 -0.123 -0.118 -0.136 -0.133 -0.202 -0.207 -0.234 -0.227 -0.207 -0.236 -0.242 -0.215 -0.214 -0.230 -0.216 -0.193 -0.195 -0.187 -0.192 -0.176 -0.217 -0.234 -0.233 -0.230 -0.242 -0.243 -0.263 -0.282 -0.218 -0.228 -0.252 -0.158 -0.120 -0.216 -0.187 -0.159 -0.217 -0.216 -0.212 -0.186 -0.146 -0.095 -0.095 -0.073 -0.076 -0.001 -0.022  0.044  0.048  0.090  0.112  0.100  0.067  0.046  0.002  0.008 -0.076 -0.093 -0.033 -0.088 -0.138 -0.102 -0.086 -0.130 -0.158 -0.101 -0.110 -0.150 -0.151 -0.106 -0.107 -0.150 -0.137 -0.141 -0.109 -0.023 -0.050 -0.083 -0.129 -0.101 -0.046
 -0.092 -0.095 -0.106 -0.109 -0.112 -0.106 -0.098 -0.072 -0.064 -0.128 -0.140 -0.131 -0.110 -0.146 -0.061  0.021 -0.015 -0.048 -0.067 -0.011  0.009  0.066  0.104  0.184  0.187  0.217  0.237  0.199  0.144  0.105  0.069  0.086  0.094  0.063  0.043  0.057  0.064  0.076  0.108  0.099  0.098  0.108  0.117  0.124  0.143  0.133  0.105  0.113  0.085  0.075  0.064  0.064  0.074  0.030  0.074  0.045  0.010  0.085  0.025  0.059  0.079  0.010 -0.003 -0.018  0.002 -0.001  0.027  0.057  0.086  0.128  0.151  0.201  0.213  0.221  0.224  0.266  0.321  0.328  0.316  0.274  0.209  0.189  0.193  0.134  0.073  0.115  0.134  0.102  0.069  0.077  0.067  0.046  0.020  0.027  0.018 -0.011 -0.019 -0.027 -0.007 -0.017  0.027 -0.005  0.061 -0.011  0.003  0.014  0.070  0.155  0.171  0.227  0.188  0.247  0.315  0.279  0.244  0.313  0.383  0.527  0.697  0.745  0.745  0.811  0.817  1.000  0.860  0.634  0.466  0.190  0.319  0.536  0.363  0.441  0.430  0.340  0.279  0.272  0.342  0.344  0.262  0.265  0.291  0.259  0.222  0.174  0.168  0.196  0.180  0.143  0.158  0.183  0.230  0.137  0.077  0.064  0.073  0.112  0.081  0.084  0.017 -0.009 -0.083 -0.110 -0.173 -0.182 -0.206 -0.260 -0.188 -0.135 -0.077 -0.043  0.120  0.007 -0.020  0.065  0.087  0.093  0.007 -0.128 -0.258 -0.109 -0.046 -0.133 -0.245 -0.236 -0.245 -0.203 -0.140 -0.153 -0.106 -0.095 -0.153 -0.131 -0.125 -0.165 -0.144 -0.126 -0.143 -0.030  0.018  0.109  0.090  0.090  0.105  0.150  0.240  0.295  0.263  0.279  0.284  0.246  0.319  0.299  0.252  0.303  0.287  0.219  0.217  0.230  0.185  0.165  0.146  0.115  0.092  0.064  0.064  0.051 -0.000 -0.035 -0.040 -0.011  0.007  0.062  0.006 -0.082 -0.070 -0.103 -0.052 -0.054  0.040  0.020  0.064  0.027  0.050  0.014  0.032 -0.011 -0.040 -0.043 -0.074 -0.098 -0.094 -0.092 -0.120 -0.103 -0.099 -0.083 -0.046 -0.036  0.001  0.005  0.033  0.007  0.058 -0.009  0.033 -0.061 -0.072 -0.033 -0.048 -0.031 -0.056 -0.162 -0.133 -0.101  0.081  0.173  0.129  0.060 -0.099 -0.031 -0.033 -0.110 -0.037 -0.061 -0.143 -0.149 -0.147 -0.173 -0.156 -0.167 -0.157 -0.213 -0.224 -0.246 -0.220 -0.203 -0.235 -0.226 -0.190 -0.198 -0.211 -0.181 -0.158 -0.170 -0.156 -0.168 -0.154 -0.206 -0.220 -0.231 -0.222 -0.248 -0.265 -0.286 -0.293 -0.226 -0.220 -0.244 -0.141 -0.083 -0.179 -0.135 -0.109 -0.183 -0.183 -0.170 -0.129 -0.073 -0.022 -0.025  0.002 -0.008  0.075  0.043  0.109  0.100  0.128  0.146  0.120  0.076  0.043  0.003  0.006 -0.083 -0.092 -0.014 -0.072 -0.132 -0.080 -0.050 -0.106 -0.135 -0.055 -0.067 -0.116 -0.108 -0.049 -0.055 -0.096 -0.067 -0.070 -0.068 -0.010 -0.026 -0.033 -0.076 -0.043 -0.006
 -0.221 -0.232 -0.243 -0.235 -0.231 -0.218 -0.199 -0.148 -0.132 -0.176 -0.173 -0.143 -0.127 -0.145 -0.101 -0.059 -0.048 -0.039 -0.041  0.050  0.085  0.151  0.198  0.285  0.277  0.295  0.308  0.260  0.191  0.136  0.101  0.127  0.125  0.088  0.069  0.082  0.098  0.117  0.154  0.140  0.146  0.151  0.173  0.187  0.210  0.196  0.163  0.178  0.143  0.136  0.115  0.101  0.094  0.029  0.056  0.034  0.033  0.101  0.046  0.053  0.087  0.000  0.008  0.013  0.046  0.051  0.084  0.125  0.154  0.203  0.234  0.298  0.304  0.311  0.310  0.374  0.440  0.455  0.439  0.388  0.325  0.298  0.291  0.232  0.167  0.222  0.223  0.183  0.162  0.163  0.132  0.111  0.094  0.087  0.066  0.037  0.038  0.038  0.079  0.073  0.130  0.101  0.156  0.070  0.070  0.070  0.115  0.218  0.250  0.316  0.288  0.349  0.406  0.384  0.347  0.414  0.481  0.591  0.725  0.693  0.599  0.648  0.740  0.860  1.000  0.882  0.742  0.537  0.636  0.772  0.546  0.575  0.580  0.469  0.415  0.407  0.484  0.491  0.410  0.405  0.434  0.388  0.313  0.252  0.238  0.234  0.213  0.174  0.160  0.181  0.258  0.229  0.136  0.154  0.161  0.207  0.186  0.195  0.132  0.092  0.015 -0.027 -0.086 -0.144 -0.226 -0.255 -0.175 -0.093 -0.030  0.024  0.103 -0.018 -0.046 -0.013  0.000  0.024 -0.059 -0.165 -0.266 -0.142 -0.071 -0.117 -0.206 -0.190 -0.202 -0.165 -0.095 -0.130 -0.065 -0.049 -0.128 -0.096 -0.079 -0.110 -0.085 -0.064 -0.095  0.014  0.086  0.184  0.200  0.187  0.207  0.240  0.340  0.376  0.332  0.329  0.361  0.333  0.385  0.362  0.327  0.385  0.358  0.274  0.270  0.283  0.225  0.166  0.145  0.122  0.081  0.045  0.047  0.030 -0.019 -0.048 -0.058 -0.024  0.008  0.059  0.005 -0.066 -0.033 -0.002  0.062  0.050  0.166  0.137  0.174  0.123  0.138  0.096  0.097  0.043  0.006 -0.021 -0.051 -0.083 -0.073 -0.055 -0.067 -0.091 -0.068 -0.047  0.008  0.026  0.072  0.088  0.134  0.117  0.184  0.111  0.153  0.037 -0.007  0.024  0.010  0.037  0.011 -0.124 -0.124 -0.102  0.050  0.118  0.103  0.033 -0.118 -0.101 -0.119 -0.133 -0.091 -0.098 -0.168 -0.183 -0.183 -0.182 -0.177 -0.199 -0.154 -0.211 -0.226 -0.228 -0.190 -0.175 -0.224 -0.207 -0.164 -0.182 -0.206 -0.170 -0.144 -0.165 -0.155 -0.170 -0.160 -0.206 -0.214 -0.233 -0.213 -0.252 -0.265 -0.265 -0.259 -0.156 -0.171 -0.210 -0.107 -0.059 -0.138 -0.090 -0.053 -0.157 -0.147 -0.128 -0.068 -0.017  0.049  0.041  0.081  0.070  0.165  0.128  0.199  0.181  0.198  0.207  0.179  0.127  0.079  0.037  0.041 -0.050 -0.045  0.042 -0.023 -0.082 -0.014  0.010 -0.058 -0.084  0.006 -0.020 -0.074 -0.058 -0.005 -0.033 -0.085 -0.084 -0.101 -0.073  0.095  0.058  0.023 -0.012 -0.047 -0.009
 -0.222 -0.236 -0.248 -0.225 -0.210 -0.197 -0.164 -0.106 -0.079 -0.098 -0.097 -0.048 -0.048 -0.067 -0.040 -0.082 -0.109 -0.062 -0.065  0.022  0.059  0.104  0.143  0.205  0.196  0.208  0.215  0.187  0.142  0.101  0.085  0.107  0.095  0.072  0.064  0.070  0.085  0.100  0.122  0.112  0.120  0.109  0.133  0.144  0.161  0.146  0.121  0.132  0.106  0.107  0.093  0.082  0.071  0.009  0.002  0.004  0.037  0.092  0.041  0.022  0.074 -0.016 -0.004  0.020  0.042  0.043  0.064  0.088  0.102  0.135  0.164  0.211  0.216  0.223  0.216  0.269  0.323  0.331  0.318  0.280  0.232  0.207  0.196  0.159  0.119  0.162  0.143  0.116  0.113  0.099  0.056  0.055  0.046  0.022  0.006 -0.007  0.011  0.021  0.067  0.066  0.107  0.105  0.122  0.061  0.054  0.055  0.088  0.165  0.181  0.225  0.212  0.262  0.286  0.274  0.257  0.314  0.352  0.429  0.551  0.438  0.343  0.432  0.603  0.634  0.882  1.000  0.937  0.758  0.710  0.716  0.413  0.420  0.455  0.354  0.324  0.332  0.408  0.414  0.351  0.354  0.366  0.318  0.215  0.142  0.129  0.116  0.089  0.050  0.021  0.046  0.156  0.180  0.062  0.101  0.112  0.147  0.149  0.158  0.128  0.082  0.057  0.019  0.020 -0.077 -0.184 -0.169 -0.067  0.020  0.050  0.115  0.042 -0.001  0.025  0.007 -0.008 -0.006 -0.076 -0.175 -0.233 -0.093 -0.012 -0.000 -0.065 -0.060 -0.077 -0.058 -0.005 -0.063  0.012  0.030 -0.076 -0.033 -0.000 -0.011  0.013  0.045  0.017  0.086  0.155  0.211  0.217  0.179  0.175  0.177  0.282  0.282  0.226  0.214  0.281  0.267  0.269  0.279  0.293  0.327  0.297  0.247  0.260  0.263  0.215  0.161  0.155  0.135  0.091  0.060  0.056  0.031 -0.002 -0.024 -0.048 -0.028  0.011  0.042 -0.016 -0.044  0.010  0.087  0.081  0.061  0.153  0.123  0.136  0.092  0.092  0.068  0.050  0.018  0.008 -0.023 -0.042 -0.065 -0.041 -0.006  0.014 -0.083 -0.059 -0.051 -0.013 -0.000  0.041  0.059  0.102  0.102  0.164  0.120  0.145  0.076  0.032  0.055  0.052  0.082  0.085 -0.024 -0.056 -0.036  0.077  0.085  0.091 -0.002 -0.141 -0.158 -0.175 -0.188 -0.183 -0.112 -0.086 -0.107 -0.125 -0.113 -0.106 -0.124 -0.063 -0.151 -0.150 -0.130 -0.112 -0.099 -0.139 -0.131 -0.105 -0.116 -0.139 -0.122 -0.103 -0.115 -0.118 -0.124 -0.122 -0.141 -0.141 -0.150 -0.131 -0.164 -0.157 -0.157 -0.178 -0.061 -0.086 -0.130 -0.067 -0.047 -0.088 -0.064 -0.029 -0.137 -0.115 -0.104 -0.048 -0.030  0.049  0.032  0.062  0.048  0.120  0.095  0.146  0.130  0.144  0.152  0.141  0.105  0.065  0.036  0.039 -0.020 -0.014  0.042 -0.006 -0.037  0.008  0.016 -0.028 -0.047  0.012 -0.012 -0.043 -0.034 -0.003 -0.029 -0.078 -0.118 -0.141 -0.092  0.208  0.127  0.032 -0.027 -0.123 -0.063
 -0.234 -0.251 -0.265 -0.236 -0.219 -0.205 -0.167 -0.108 -0.079 -0.079 -0.077 -0.025 -0.040 -0.048 -0.035 -0.118 -0.113 -0.038 -0.039  0.044  0.080  0.113  0.146  0.191  0.178  0.183  0.180  0.156  0.118  0.081  0.069  0.089  0.074  0.054  0.049  0.053  0.069  0.085  0.104  0.093  0.111  0.098  0.123  0.134  0.148  0.135  0.117  0.129  0.106  0.111  0.094  0.074  0.051 -0.008 -0.038 -0.026  0.024  0.068  0.033  0.012  0.068 -0.029 -0.008  0.033  0.057  0.060  0.075  0.097  0.104  0.128  0.153  0.191  0.191  0.194  0.184  0.233  0.281  0.288  0.277  0.245  0.208  0.187  0.174  0.150  0.124  0.157  0.125  0.105  0.111  0.083  0.041  0.056  0.050  0.013  0.004 -0.001  0.024  0.042  0.090  0.094  0.126  0.134  0.137  0.092  0.078  0.070  0.090  0.153  0.169  0.210  0.209  0.247  0.251  0.251  0.248  0.291  0.312  0.348  0.439  0.295  0.190  0.279  0.461  0.466  0.742  0.937  1.000  0.863  0.729  0.677  0.374  0.356  0.408  0.322  0.304  0.317  0.384  0.387  0.336  0.339  0.332  0.281  0.165  0.091  0.080  0.056  0.027 -0.008 -0.051 -0.028  0.088  0.143  0.029  0.088  0.098  0.125  0.138  0.149  0.143  0.092  0.095  0.052  0.083 -0.028 -0.148 -0.104 -0.001  0.084  0.087  0.149 -0.013 -0.023  0.019 -0.030 -0.056 -0.044 -0.097 -0.168 -0.195 -0.063  0.009  0.051  0.007  0.011 -0.004  0.009  0.049 -0.022  0.053  0.070 -0.043  0.004  0.042  0.044  0.062  0.092  0.061  0.108  0.172  0.215  0.227  0.168  0.159  0.146  0.263  0.238  0.183  0.151  0.230  0.241  0.212  0.228  0.273  0.295  0.259  0.226  0.246  0.241  0.196  0.136  0.134  0.119  0.074  0.046  0.042  0.016 -0.005 -0.017 -0.040 -0.026  0.011  0.027 -0.024 -0.024  0.036  0.139  0.111  0.089  0.165  0.140  0.137  0.097  0.089  0.071  0.042  0.021  0.021 -0.008 -0.015 -0.031 -0.003  0.037  0.066 -0.063 -0.046 -0.039 -0.004  0.008  0.047  0.066  0.111  0.122  0.179  0.149  0.170  0.121  0.068  0.088  0.094  0.115  0.126  0.044  0.002  0.029  0.097  0.067  0.088 -0.004 -0.132 -0.186 -0.213 -0.196 -0.196 -0.089 -0.046 -0.070 -0.092 -0.074 -0.070 -0.081 -0.011 -0.098 -0.095 -0.061 -0.047 -0.039 -0.073 -0.065 -0.047 -0.057 -0.079 -0.068 -0.054 -0.065 -0.073 -0.078 -0.081 -0.086 -0.079 -0.086 -0.068 -0.099 -0.086 -0.081 -0.104  0.009 -0.019 -0.067 -0.033 -0.023 -0.032 -0.021  0.015 -0.094 -0.064 -0.063 -0.007 -0.007  0.073  0.055  0.083  0.073  0.131  0.112  0.150  0.126  0.132  0.134  0.126  0.093  0.059  0.043  0.047  0.011  0.022  0.065  0.030  0.016  0.050  0.051  0.019  0.006  0.048  0.025  0.004  0.010  0.030  0.003 -0.042 -0.101 -0.136 -0.099  0.255  0.151  0.040 -0.018 -0.146 -0.087
 -0.328 -0.354 -0.365 -0.344 -0.332 -0.310 -0.273 -0.208 -0.186 -0.152 -0.138 -0.101 -0.119 -0.085 -0.135 -0.216 -0.072  0.045  0.065  0.163  0.197  0.226  0.251  0.278  0.247  0.224  0.209  0.174  0.128  0.083  0.071  0.095  0.078  0.054  0.051  0.058  0.079  0.104  0.132  0.121  0.161  0.142  0.177  0.194  0.209  0.197  0.181  0.204  0.176  0.187  0.154  0.116  0.050  0.004 -0.029 -0.010  0.052  0.051  0.053  0.008  0.054 -0.030  0.030  0.078  0.123  0.138  0.157  0.191  0.201  0.222  0.243  0.277  0.263  0.256  0.243  0.308  0.350  0.369  0.362  0.333  0.314  0.298  0.281  0.270  0.245  0.280  0.237  0.209  0.232  0.202  0.162  0.175  0.184  0.143  0.123  0.119  0.141  0.163  0.213  0.218  0.251  0.253  0.230  0.183  0.151  0.112  0.097  0.164  0.207  0.257  0.276  0.287  0.278  0.311  0.307  0.314  0.318  0.267  0.260  0.105 -0.062 -0.006  0.178  0.190  0.537  0.758  0.863  1.000  0.878  0.722  0.504  0.403  0.463  0.387  0.391  0.389  0.433  0.444  0.419  0.404  0.415  0.363  0.255  0.201  0.178  0.119  0.098  0.073 -0.001  0.003  0.092  0.212  0.120  0.218  0.216  0.233  0.251  0.264  0.263  0.211  0.197  0.129  0.140  0.025 -0.124 -0.046 -0.009  0.078  0.086  0.145 -0.060 -0.086 -0.090 -0.192 -0.209 -0.144 -0.162 -0.125 -0.105 -0.100 -0.066  0.009  0.022  0.046  0.051  0.070  0.103  0.030  0.090  0.098  0.007  0.040  0.078  0.094  0.097  0.101  0.062  0.083  0.145  0.199  0.283  0.227  0.243  0.223  0.315  0.275  0.250  0.186  0.243  0.291  0.237  0.208  0.256  0.283  0.226  0.181  0.187  0.172  0.131  0.038  0.024  0.027 -0.015 -0.043 -0.042 -0.054 -0.059 -0.054 -0.060 -0.043 -0.017 -0.004 -0.021 -0.007  0.045  0.189  0.229  0.211  0.286  0.275  0.268  0.233  0.221  0.204  0.162  0.140  0.111  0.066  0.071  0.060  0.086  0.124  0.151  0.038  0.052  0.073  0.123  0.142  0.173  0.196  0.242  0.252  0.303  0.273  0.280  0.202  0.111  0.116  0.137  0.143  0.151  0.076  0.032  0.045  0.024 -0.025  0.039  0.006 -0.065 -0.207 -0.273 -0.133 -0.139 -0.059 -0.095 -0.114 -0.119 -0.082 -0.099 -0.112 -0.015 -0.053 -0.067 -0.013  0.027  0.022 -0.019  0.006  0.031  0.004 -0.019  0.005  0.016 -0.012 -0.019 -0.031 -0.040 -0.034 -0.021 -0.043 -0.012 -0.050 -0.050 -0.017  0.005  0.104  0.064  0.029  0.036  0.024  0.065  0.086  0.117  0.015  0.052  0.061  0.130  0.119  0.178  0.163  0.197  0.189  0.235  0.213  0.231  0.191  0.178  0.168  0.147  0.111  0.066  0.064  0.075  0.057  0.083  0.128  0.110  0.098  0.143  0.145  0.110  0.102  0.147  0.122  0.095  0.108  0.114  0.065  0.034 -0.022 -0.086 -0.078  0.264  0.168  0.101  0.104 -0.057 -0.026
 -0.379 -0.405 -0.416 -0.412 -0.410 -0.386 -0.360 -0.296 -0.285 -0.266 -0.243 -0.227 -0.230 -0.178 -0.234 -0.241 -0.014  0.085  0.116  0.233  0.268  0.323  0.361  0.418  0.383  0.361  0.346  0.283  0.204  0.134  0.100  0.133  0.121  0.079  0.065  0.080  0.105  0.140  0.190  0.172  0.218  0.217  0.256  0.280  0.301  0.287  0.259  0.290  0.249  0.254  0.206  0.152  0.080  0.028  0.036  0.020  0.059  0.054  0.054  0.034  0.059 -0.021  0.048  0.087  0.153  0.175  0.211  0.267  0.294  0.335  0.364  0.423  0.407  0.400  0.393  0.480  0.540  0.571  0.558  0.513  0.479  0.459  0.439  0.405  0.350  0.410  0.381  0.331  0.344  0.336  0.298  0.284  0.294  0.270  0.234  0.211  0.213  0.226  0.277  0.282  0.335  0.300  0.317  0.235  0.203  0.154  0.145  0.248  0.318  0.397  0.407  0.430  0.452  0.483  0.456  0.466  0.500  0.451  0.422  0.318  0.106  0.102  0.241  0.319  0.636  0.710  0.729  0.878  1.000  0.900  0.747  0.640  0.671  0.578  0.562  0.540  0.586  0.603  0.561  0.536  0.578  0.505  0.417  0.382  0.348  0.274  0.260  0.242  0.166  0.156  0.215  0.300  0.244  0.338  0.334  0.364  0.364  0.376  0.338  0.284  0.210  0.128  0.063 -0.029 -0.169 -0.116 -0.120 -0.028  0.026  0.080  0.004 -0.112 -0.193 -0.275 -0.264 -0.169 -0.186 -0.121 -0.122 -0.152 -0.133 -0.112 -0.113 -0.077 -0.064 -0.028  0.026 -0.032  0.019  0.027 -0.034 -0.017  0.005  0.008  0.012  0.003 -0.037  0.012  0.083  0.188  0.317  0.296  0.348  0.352  0.431  0.410  0.388  0.323  0.363  0.395  0.390  0.325  0.321  0.371  0.313  0.223  0.205  0.196  0.138  0.022 -0.012 -0.003 -0.049 -0.089 -0.079 -0.080 -0.099 -0.099 -0.089 -0.056 -0.036 -0.003 -0.013 -0.038  0.000  0.128  0.269  0.261  0.373  0.362  0.382  0.334  0.336  0.295  0.261  0.205  0.139  0.085  0.078  0.052  0.057  0.084  0.080  0.051  0.071  0.112  0.188  0.220  0.261  0.286  0.342  0.333  0.395  0.327  0.347  0.196  0.085  0.097  0.111  0.114  0.083 -0.021 -0.049 -0.040 -0.043 -0.025  0.043  0.051 -0.021 -0.172 -0.247 -0.049 -0.023 -0.048 -0.210 -0.226 -0.205 -0.170 -0.196 -0.207 -0.114 -0.115 -0.149 -0.110 -0.039 -0.050 -0.107 -0.065 -0.018 -0.063 -0.089 -0.038 -0.020 -0.066 -0.057 -0.081 -0.082 -0.102 -0.095 -0.133 -0.091 -0.139 -0.166 -0.120 -0.050  0.043  0.003 -0.029  0.024  0.042  0.046  0.091  0.130  0.029  0.049  0.066  0.146  0.175  0.220  0.214  0.264  0.256  0.331  0.294  0.336  0.293  0.276  0.263  0.220  0.164  0.103  0.086  0.096  0.039  0.069  0.155  0.115  0.070  0.150  0.169  0.101  0.086  0.171  0.136  0.078  0.103  0.131  0.066  0.036  0.021 -0.041 -0.059  0.150  0.099  0.103  0.152  0.027  0.033
 -0.380 -0.404 -0.413 -0.414 -0.415 -0.393 -0.374 -0.312 -0.308 -0.316 -0.289 -0.273 -0.260 -0.220 -0.256 -0.211  0.017  0.073  0.100  0.226  0.265  0.342  0.393  0.483  0.452  0.447  0.440  0.357  0.260  0.176  0.122  0.156  0.152  0.097  0.071  0.091  0.115  0.152  0.214  0.184  0.226  0.241  0.282  0.309  0.338  0.322  0.284  0.316  0.266  0.261  0.207  0.147  0.090  0.025  0.044  0.018  0.037  0.060  0.042  0.047  0.065 -0.027  0.033  0.060  0.134  0.159  0.207  0.276  0.317  0.375  0.411  0.491  0.479  0.478  0.478  0.572  0.652  0.687  0.667  0.606  0.549  0.526  0.509  0.450  0.370  0.448  0.435  0.373  0.369  0.376  0.341  0.305  0.306  0.297  0.254  0.215  0.208  0.214  0.266  0.269  0.340  0.282  0.343  0.232  0.206  0.166  0.186  0.319  0.394  0.499  0.489  0.541  0.593  0.602  0.563  0.602  0.663  0.668  0.682  0.615  0.391  0.343  0.417  0.536  0.772  0.716  0.677  0.722  0.900  1.000  0.873  0.810  0.819  0.706  0.660  0.634  0.690  0.695  0.624  0.597  0.641  0.564  0.487  0.457  0.425  0.358  0.344  0.325  0.265  0.254  0.303  0.337  0.287  0.360  0.355  0.400  0.383  0.399  0.337  0.291  0.175  0.097 -0.017 -0.088 -0.217 -0.207 -0.204 -0.110 -0.023  0.031  0.060 -0.116 -0.228 -0.265 -0.236 -0.138 -0.179 -0.148 -0.189 -0.193 -0.171 -0.196 -0.228 -0.192 -0.183 -0.133 -0.061 -0.104 -0.046 -0.035 -0.085 -0.069 -0.059 -0.082 -0.072 -0.080 -0.123 -0.036  0.045  0.177  0.304  0.304  0.369  0.403  0.484  0.491  0.470  0.421  0.442  0.454  0.501  0.421  0.380  0.461  0.410  0.287  0.261  0.271  0.195  0.066  0.028  0.028 -0.024 -0.065 -0.051 -0.059 -0.093 -0.098 -0.087 -0.045 -0.021  0.024  0.005 -0.055 -0.020  0.073  0.256  0.248  0.387  0.363  0.397  0.335  0.348  0.291  0.273  0.200  0.126  0.077  0.055  0.017  0.010  0.025 -0.009  0.003  0.036  0.081  0.172  0.208  0.259  0.287  0.352  0.334  0.409  0.313  0.360  0.166  0.060  0.079  0.074  0.082  0.030 -0.101 -0.107 -0.089 -0.038  0.037  0.086  0.085 -0.010 -0.123 -0.182 -0.019  0.027 -0.060 -0.270 -0.286 -0.257 -0.226 -0.255 -0.276 -0.195 -0.187 -0.234 -0.215 -0.131 -0.138 -0.207 -0.160 -0.097 -0.151 -0.180 -0.112 -0.091 -0.145 -0.124 -0.155 -0.142 -0.187 -0.188 -0.232 -0.187 -0.239 -0.277 -0.231 -0.151 -0.056 -0.089 -0.123 -0.028  0.017 -0.022  0.039  0.085 -0.023 -0.015  0.008  0.091  0.152  0.199  0.196  0.258  0.252  0.356  0.307  0.377  0.335  0.322  0.310  0.255  0.180  0.114  0.083  0.086 -0.005  0.028  0.142  0.077  0.007  0.110  0.140  0.047  0.024  0.144  0.101  0.021  0.056  0.109  0.041 -0.001  0.009 -0.036 -0.045  0.080  0.068  0.093  0.146  0.061  0.056
 -0.405 -0.424 -0.423 -0.434 -0.439 -0.413 -0.402 -0.348 -0.357 -0.357 -0.313 -0.305 -0.276 -0.211 -0.304 -0.213  0.070  0.109  0.161  0.282  0.320  0.405  0.459  0.553  0.520  0.506  0.498  0.405  0.296  0.202  0.138  0.175  0.176  0.113  0.082  0.105  0.131  0.172  0.242  0.206  0.254  0.275  0.313  0.342  0.367  0.353  0.316  0.352  0.302  0.298  0.238  0.163  0.088  0.024  0.052  0.030  0.051  0.054  0.048  0.060  0.054 -0.010  0.066  0.085  0.164  0.193  0.243  0.320  0.365  0.431  0.470  0.561  0.549  0.548  0.550  0.647  0.724  0.765  0.738  0.678  0.629  0.605  0.586  0.523  0.432  0.513  0.507  0.430  0.426  0.449  0.412  0.357  0.371  0.372  0.315  0.270  0.249  0.252  0.305  0.309  0.392  0.323  0.393  0.283  0.260  0.212  0.225  0.366  0.453  0.559  0.546  0.590  0.649  0.663  0.610  0.634  0.705  0.649  0.571  0.545  0.308  0.195  0.218  0.363  0.546  0.413  0.374  0.504  0.747  0.873  1.000  0.898  0.843  0.747  0.698  0.647  0.676  0.688  0.627  0.580  0.631  0.557  0.509  0.524  0.486  0.393  0.396  0.402  0.341  0.304  0.318  0.354  0.348  0.412  0.401  0.445  0.423  0.440  0.373  0.339  0.197  0.129 -0.030 -0.083 -0.200 -0.190 -0.236 -0.155 -0.044 -0.013  0.081 -0.138 -0.298 -0.341 -0.293 -0.179 -0.200 -0.115 -0.118 -0.201 -0.214 -0.260 -0.262 -0.218 -0.198 -0.149 -0.078 -0.094 -0.053 -0.042 -0.047 -0.051 -0.064 -0.094 -0.093 -0.119 -0.161 -0.085 -0.011  0.140  0.295  0.322  0.394  0.440  0.484  0.496  0.486  0.443  0.442  0.455  0.521  0.421  0.348  0.435  0.397  0.256  0.207  0.228  0.151  0.003 -0.045 -0.033 -0.082 -0.118 -0.100 -0.099 -0.124 -0.121 -0.096 -0.048 -0.037  0.009  0.015 -0.053 -0.036  0.056  0.294  0.290  0.430  0.401  0.442  0.378  0.397  0.334  0.323  0.247  0.164  0.106  0.083  0.038  0.015  0.019 -0.029  0.039  0.076  0.126  0.223  0.262  0.313  0.339  0.403  0.383  0.456  0.355  0.403  0.184  0.071  0.090  0.076  0.072  0.005 -0.128 -0.121 -0.124 -0.133 -0.032  0.030  0.073  0.057 -0.084 -0.121  0.089  0.112 -0.075 -0.319 -0.331 -0.292 -0.249 -0.290 -0.309 -0.237 -0.163 -0.228 -0.225 -0.123 -0.137 -0.213 -0.160 -0.088 -0.152 -0.183 -0.105 -0.084 -0.148 -0.122 -0.160 -0.143 -0.190 -0.195 -0.246 -0.199 -0.251 -0.301 -0.232 -0.109 -0.052 -0.085 -0.098  0.003  0.037 -0.000  0.068  0.111  0.029  0.016  0.054  0.132  0.208  0.230  0.232  0.308  0.309  0.414  0.368  0.442  0.403  0.379  0.354  0.286  0.207  0.134  0.103  0.102  0.009  0.051  0.175  0.108  0.027  0.147  0.180  0.075  0.056  0.182  0.135  0.040  0.080  0.131  0.051  0.019  0.051  0.009  0.003 -0.004  0.038  0.112  0.217  0.151  0.139
 -0.405 -0.422 -0.422 -0.432 -0.437 -0.413 -0.405 -0.352 -0.354 -0.372 -0.330 -0.314 -0.283 -0.230 -0.294 -0.177  0.080  0.104  0.148  0.270  0.316  0.412  0.481  0.596  0.571  0.572  0.564  0.462  0.341  0.233  0.160  0.200  0.200  0.129  0.093  0.118  0.147  0.192  0.271  0.232  0.272  0.299  0.335  0.354  0.376  0.355  0.317  0.358  0.312  0.306  0.243  0.164  0.098  0.020  0.050  0.028  0.052  0.087  0.056  0.080  0.067  0.004  0.066  0.088  0.163  0.190  0.240  0.322  0.368  0.443  0.490  0.589  0.581  0.586  0.586  0.682  0.764  0.805  0.761  0.694  0.635  0.609  0.589  0.511  0.416  0.506  0.506  0.427  0.413  0.442  0.407  0.344  0.350  0.357  0.302  0.251  0.229  0.231  0.286  0.293  0.385  0.317  0.418  0.302  0.291  0.255  0.292  0.440  0.523  0.634  0.614  0.681  0.753  0.733  0.673  0.730  0.817  0.784  0.686  0.634  0.426  0.311  0.328  0.441  0.575  0.420  0.356  0.403  0.640  0.810  0.898  1.000  0.910  0.810  0.730  0.678  0.704  0.705  0.628  0.582  0.622  0.568  0.522  0.532  0.504  0.418  0.416  0.426  0.376  0.339  0.362  0.362  0.354  0.395  0.389  0.441  0.411  0.432  0.358  0.335  0.183  0.130 -0.037 -0.091 -0.201 -0.207 -0.229 -0.148 -0.032  0.003  0.126 -0.108 -0.276 -0.294 -0.242 -0.148 -0.184 -0.146 -0.172 -0.199 -0.214 -0.267 -0.290 -0.245 -0.233 -0.178 -0.096 -0.109 -0.064 -0.051 -0.059 -0.056 -0.067 -0.107 -0.101 -0.120 -0.169 -0.078  0.004  0.169  0.295  0.333  0.389  0.440  0.461  0.481  0.471  0.455  0.466  0.472  0.560  0.477  0.400  0.500  0.471  0.325  0.284  0.312  0.225  0.074  0.026  0.024 -0.031 -0.065 -0.050 -0.063 -0.096 -0.094 -0.071 -0.017 -0.003  0.035  0.035 -0.037 -0.012  0.065  0.289  0.275  0.422  0.382  0.426  0.355  0.378  0.310  0.313  0.224  0.129  0.070  0.042 -0.008 -0.029 -0.022 -0.061  0.010  0.052  0.104  0.200  0.235  0.294  0.319  0.387  0.369  0.452  0.350  0.417  0.193  0.091  0.122  0.093  0.085  0.000 -0.173 -0.154 -0.154 -0.133 -0.007  0.037  0.055  0.010 -0.104 -0.116  0.050  0.085 -0.118 -0.342 -0.344 -0.293 -0.253 -0.293 -0.316 -0.252 -0.189 -0.250 -0.257 -0.156 -0.164 -0.246 -0.195 -0.118 -0.180 -0.216 -0.134 -0.109 -0.171 -0.145 -0.183 -0.159 -0.223 -0.230 -0.277 -0.230 -0.288 -0.336 -0.267 -0.154 -0.083 -0.114 -0.134 -0.006  0.039 -0.032  0.037  0.087 -0.002 -0.031  0.010  0.086  0.179  0.214  0.220  0.300  0.308  0.429  0.385  0.483  0.451  0.430  0.402  0.331  0.242  0.167  0.127  0.123  0.006  0.052  0.195  0.107  0.014  0.149  0.181  0.061  0.037  0.177  0.121  0.018  0.060  0.123  0.046  0.003  0.039  0.001  0.007 -0.024  0.019  0.082  0.166  0.122  0.128
 -0.461 -0.483 -0.496 -0.510 -0.517 -0.495 -0.490 -0.435 -0.437 -0.452 -0.413 -0.402 -0.372 -0.316 -0.341 -0.212  0.146  0.192  0.226  0.358  0.393  0.473  0.528  0.627  0.579  0.566  0.545  0.427  0.303  0.197  0.125  0.164  0.166  0.095  0.061  0.089  0.118  0.167  0.255  0.221  0.277  0.316  0.366  0.393  0.423  0.405  0.369  0.417  0.361  0.347  0.271  0.172  0.098  0.013  0.054  0.013  0.028  0.069  0.059  0.097  0.092  0.016  0.076  0.110  0.200  0.240  0.301  0.392  0.443  0.503  0.537  0.623  0.593  0.582  0.585  0.696  0.780  0.833  0.802  0.738  0.686  0.663  0.645  0.578  0.494  0.590  0.581  0.516  0.505  0.517  0.494  0.445  0.446  0.444  0.400  0.351  0.336  0.339  0.389  0.392  0.470  0.375  0.475  0.343  0.307  0.241  0.260  0.404  0.513  0.640  0.644  0.704  0.772  0.780  0.751  0.792  0.850  0.786  0.682  0.598  0.396  0.301  0.316  0.430  0.580  0.455  0.408  0.463  0.671  0.819  0.843  0.910  1.000  0.906  0.839  0.806  0.821  0.814  0.747  0.701  0.715  0.679  0.623  0.597  0.579  0.499  0.475  0.474  0.413  0.382  0.396  0.391  0.412  0.477  0.473  0.525  0.497  0.513  0.433  0.389  0.234  0.143 -0.020 -0.082 -0.204 -0.203 -0.219 -0.126 -0.029  0.014  0.110 -0.117 -0.299 -0.320 -0.271 -0.156 -0.187 -0.136 -0.187 -0.215 -0.223 -0.252 -0.275 -0.214 -0.204 -0.144 -0.060 -0.090 -0.041 -0.034 -0.054 -0.044 -0.043 -0.071 -0.066 -0.087 -0.145 -0.052  0.038  0.206  0.354  0.387  0.462  0.501  0.519  0.527  0.522  0.491  0.515  0.537  0.612  0.514  0.454  0.555  0.499  0.355  0.321  0.326  0.234  0.075  0.019  0.011 -0.045 -0.080 -0.069 -0.084 -0.121 -0.117 -0.097 -0.046 -0.020  0.021  0.019 -0.045 -0.007  0.080  0.326  0.336  0.494  0.478  0.522  0.457  0.475  0.401  0.395  0.285  0.172  0.100  0.074  0.018 -0.006  0.008 -0.052  0.040  0.094  0.164  0.279  0.327  0.384  0.414  0.486  0.465  0.535  0.411  0.465  0.221  0.092  0.115  0.099  0.082 -0.020 -0.183 -0.150 -0.126 -0.084  0.029  0.064  0.085 -0.003 -0.109 -0.168  0.004  0.090 -0.058 -0.346 -0.357 -0.297 -0.267 -0.296 -0.313 -0.235 -0.187 -0.246 -0.230 -0.117 -0.133 -0.208 -0.137 -0.056 -0.127 -0.154 -0.058 -0.038 -0.109 -0.075 -0.124 -0.103 -0.170 -0.166 -0.225 -0.167 -0.236 -0.300 -0.236 -0.118 -0.033 -0.056 -0.079  0.048  0.114  0.053  0.132  0.183  0.076  0.048  0.091  0.175  0.276  0.308  0.314  0.382  0.383  0.494  0.434  0.508  0.452  0.413  0.389  0.303  0.213  0.130  0.107  0.114 -0.001  0.053  0.206  0.126  0.034  0.179  0.220  0.100  0.079  0.234  0.181  0.080  0.131  0.204  0.130  0.095  0.132  0.073  0.024  0.007  0.047  0.100  0.161  0.111  0.077
 -0.523 -0.544 -0.560 -0.579 -0.587 -0.568 -0.569 -0.521 -0.522 -0.536 -0.494 -0.477 -0.438 -0.370 -0.382 -0.223  0.228  0.297  0.343  0.466  0.497  0.560  0.603  0.681  0.617  0.584  0.543  0.411  0.282  0.170  0.097  0.137  0.138  0.064  0.033  0.064  0.097  0.156  0.257  0.229  0.303  0.347  0.404  0.437  0.467  0.452  0.428  0.484  0.427  0.408  0.320  0.202  0.095  0.005  0.047  0.006  0.022  0.074  0.075  0.119  0.104  0.044  0.118  0.171  0.271  0.322  0.386  0.481  0.531  0.578  0.604  0.672  0.627  0.599  0.592  0.708  0.775  0.831  0.809  0.761  0.725  0.709  0.693  0.638  0.567  0.655  0.641  0.585  0.577  0.570  0.556  0.524  0.521  0.509  0.476  0.434  0.431  0.438  0.487  0.489  0.558  0.455  0.552  0.427  0.372  0.280  0.279  0.405  0.540  0.668  0.698  0.735  0.788  0.832  0.822  0.830  0.844  0.706  0.572  0.498  0.319  0.228  0.233  0.340  0.469  0.354  0.322  0.387  0.578  0.706  0.747  0.810  0.906  1.000  0.904  0.856  0.832  0.836  0.790  0.727  0.725  0.712  0.663  0.621  0.607  0.530  0.498  0.496  0.431  0.397  0.398  0.393  0.452  0.526  0.522  0.569  0.540  0.550  0.470  0.414  0.262  0.168  0.015 -0.056 -0.173 -0.158 -0.185 -0.096 -0.012  0.020  0.108 -0.106 -0.295 -0.316 -0.264 -0.144 -0.167 -0.114 -0.171 -0.210 -0.231 -0.234 -0.243 -0.160 -0.151 -0.093 -0.013 -0.040  0.004  0.010  0.003  0.026  0.017 -0.003 -0.005 -0.035 -0.109 -0.027  0.067  0.235  0.383  0.413  0.490  0.513  0.508  0.504  0.501  0.465  0.496  0.530  0.587  0.483  0.435  0.526  0.455  0.319  0.292  0.285  0.189  0.041 -0.010 -0.020 -0.079 -0.111 -0.098 -0.118 -0.156 -0.144 -0.116 -0.058 -0.031  0.012  0.022 -0.027  0.023  0.124  0.364  0.386  0.539  0.541  0.578  0.524  0.539  0.467  0.458  0.340  0.205  0.122  0.094  0.037  0.019  0.037 -0.027  0.082  0.141  0.227  0.351  0.405  0.459  0.491  0.563  0.548  0.603  0.480  0.524  0.278  0.131  0.147  0.136  0.098 -0.017 -0.178 -0.121 -0.105 -0.069  0.027  0.046  0.068 -0.017 -0.111 -0.168 -0.025  0.080 -0.044 -0.337 -0.343 -0.271 -0.247 -0.258 -0.262 -0.181 -0.129 -0.181 -0.152 -0.032 -0.053 -0.118 -0.034  0.046 -0.029 -0.048  0.055  0.068 -0.009  0.027 -0.029 -0.017 -0.078 -0.063 -0.131 -0.068 -0.149 -0.224 -0.163 -0.057  0.039  0.037  0.011  0.132  0.209  0.157  0.238  0.285  0.178  0.129  0.181  0.265  0.378  0.406  0.415  0.481  0.486  0.578  0.520  0.573  0.503  0.436  0.403  0.302  0.209  0.120  0.117  0.129  0.027  0.097  0.262  0.191  0.104  0.258  0.303  0.187  0.168  0.326  0.276  0.177  0.231  0.306  0.235  0.206  0.238  0.170  0.090  0.047  0.085  0.126  0.171  0.116  0.071
 -0.600 -0.621 -0.644 -0.667 -0.675 -0.660 -0.661 -0.617 -0.618 -0.628 -0.583 -0.562 -0.511 -0.431 -0.421 -0.237  0.315  0.403  0.453  0.577  0.596  0.632  0.655  0.700  0.613  0.551  0.492  0.351  0.225  0.118  0.053  0.092  0.091  0.021 -0.003  0.029  0.064  0.129  0.237  0.220  0.314  0.364  0.436  0.479  0.513  0.502  0.486  0.549  0.486  0.460  0.359  0.222  0.091 -0.004  0.042  0.005  0.027  0.081  0.097  0.139  0.123  0.075  0.157  0.218  0.328  0.390  0.463  0.563  0.616  0.643  0.654  0.701  0.629  0.580  0.572  0.703  0.755  0.816  0.814  0.781  0.769  0.762  0.748  0.714  0.662  0.748  0.722  0.677  0.681  0.662  0.647  0.631  0.632  0.607  0.581  0.548  0.554  0.563  0.613  0.607  0.660  0.530  0.605  0.475  0.393  0.268  0.235  0.341  0.507  0.634  0.689  0.691  0.733  0.825  0.842  0.781  0.761  0.616  0.488  0.415  0.244  0.163  0.169  0.279  0.415  0.324  0.304  0.391  0.562  0.660  0.698  0.730  0.839  0.904  1.000  0.936  0.868  0.891  0.878  0.797  0.782  0.785  0.740  0.677  0.665  0.587  0.548  0.543  0.465  0.427  0.418  0.421  0.524  0.613  0.611  0.653  0.624  0.624  0.540  0.460  0.308  0.191  0.042 -0.052 -0.172 -0.131 -0.161 -0.065  0.012  0.042  0.110 -0.079 -0.273 -0.308 -0.259 -0.133 -0.144 -0.076 -0.133 -0.205 -0.232 -0.199 -0.194 -0.093 -0.080 -0.022  0.057  0.024  0.069  0.073  0.069  0.092  0.084  0.075  0.071  0.035 -0.047  0.012  0.112  0.269  0.435  0.471  0.558  0.566  0.541  0.522  0.517  0.471  0.503  0.547  0.582  0.466  0.424  0.503  0.411  0.279  0.258  0.221  0.121 -0.018 -0.072 -0.084 -0.144 -0.176 -0.163 -0.184 -0.220 -0.204 -0.174 -0.118 -0.090 -0.036 -0.019 -0.052  0.014  0.145  0.393  0.455  0.614  0.639  0.674  0.631  0.644  0.570  0.549  0.410  0.248  0.140  0.112  0.049  0.036  0.066  0.005  0.138  0.216  0.316  0.453  0.520  0.573  0.609  0.679  0.667  0.694  0.549  0.558  0.306  0.131  0.136  0.139  0.089 -0.014 -0.167 -0.094 -0.084 -0.053  0.028  0.038  0.067 -0.013 -0.093 -0.175 -0.052  0.069 -0.017 -0.330 -0.343 -0.266 -0.258 -0.244 -0.227 -0.136 -0.090 -0.133 -0.080  0.050  0.019 -0.035  0.071  0.149  0.064  0.057  0.173  0.176  0.091  0.131  0.066  0.071  0.017  0.045 -0.035  0.039 -0.055 -0.146 -0.090  0.013  0.119  0.136  0.115  0.222  0.307  0.280  0.368  0.407  0.290  0.231  0.300  0.385  0.507  0.530  0.533  0.586  0.580  0.646  0.578  0.592  0.508  0.412  0.379  0.265  0.176  0.079  0.095  0.114  0.024  0.103  0.275  0.221  0.142  0.302  0.360  0.254  0.239  0.406  0.361  0.269  0.331  0.410  0.345  0.330  0.360  0.280  0.173  0.105  0.153  0.172  0.196  0.119  0.055
 -0.558 -0.578 -0.599 -0.618 -0.621 -0.605 -0.603 -0.556 -0.559 -0.569 -0.518 -0.501 -0.450 -0.377 -0.370 -0.208  0.274  0.352  0.388  0.507  0.516  0.545  0.562  0.609  0.528  0.483  0.435  0.308  0.202  0.112  0.050  0.081  0.084  0.023 -0.003  0.026  0.051  0.101  0.192  0.166  0.248  0.299  0.370  0.409  0.449  0.436  0.412  0.470  0.406  0.378  0.285  0.156  0.066 -0.018  0.034 -0.002  0.017  0.069  0.083  0.128  0.113  0.056  0.106  0.152  0.251  0.310  0.383  0.480  0.536  0.557  0.562  0.609  0.537  0.497  0.492  0.618  0.678  0.739  0.739  0.699  0.674  0.667  0.658  0.625  0.577  0.680  0.650  0.614  0.632  0.623  0.606  0.584  0.594  0.576  0.545  0.515  0.514  0.523  0.569  0.563  0.616  0.485  0.554  0.419  0.336  0.226  0.209  0.312  0.453  0.580  0.640  0.671  0.697  0.767  0.813  0.788  0.739  0.608  0.488  0.402  0.240  0.170  0.179  0.272  0.407  0.332  0.317  0.389  0.540  0.634  0.647  0.678  0.806  0.856  0.936  1.000  0.929  0.897  0.881  0.843  0.793  0.792  0.735  0.660  0.657  0.577  0.524  0.522  0.445  0.407  0.402  0.398  0.507  0.596  0.605  0.655  0.638  0.644  0.570  0.490  0.356  0.236  0.079 -0.015 -0.138 -0.114 -0.130 -0.033  0.032  0.062  0.111 -0.078 -0.276 -0.315 -0.277 -0.166 -0.178 -0.110 -0.161 -0.193 -0.208 -0.172 -0.170 -0.084 -0.076 -0.022  0.053  0.015  0.058  0.062  0.044  0.060  0.068  0.063  0.063  0.041 -0.030  0.029  0.129  0.273  0.453  0.496  0.583  0.591  0.567  0.551  0.547  0.506  0.550  0.592  0.630  0.526  0.490  0.580  0.493  0.364  0.345  0.314  0.215  0.058 -0.001 -0.021 -0.079 -0.105 -0.102 -0.132 -0.161 -0.145 -0.142 -0.103 -0.056 -0.034 -0.025 -0.038  0.037  0.165  0.415  0.470  0.625  0.643  0.672  0.623  0.626  0.549  0.524  0.377  0.235  0.128  0.104  0.031  0.003  0.031 -0.043  0.086  0.182  0.285  0.422  0.490  0.542  0.582  0.651  0.638  0.677  0.530  0.543  0.293  0.128  0.119  0.107  0.069 -0.044 -0.195 -0.136 -0.117 -0.080  0.019  0.040  0.063 -0.022 -0.101 -0.181 -0.044  0.079 -0.016 -0.325 -0.339 -0.262 -0.239 -0.237 -0.234 -0.148 -0.101 -0.152 -0.107  0.018 -0.014 -0.069  0.031  0.106  0.021  0.011  0.123  0.127  0.043  0.083  0.022  0.034 -0.018  0.007 -0.065  0.009 -0.073 -0.160 -0.098  0.013  0.107  0.110  0.100  0.206  0.278  0.248  0.331  0.369  0.260  0.203  0.268  0.347  0.465  0.489  0.487  0.529  0.514  0.573  0.498  0.514  0.432  0.345  0.319  0.215  0.131  0.042  0.064  0.075 -0.017  0.062  0.217  0.155  0.083  0.238  0.281  0.182  0.179  0.336  0.289  0.211  0.278  0.353  0.292  0.281  0.311  0.236  0.148  0.068  0.131  0.144  0.165  0.101  0.034
 -0.488 -0.506 -0.522 -0.536 -0.537 -0.517 -0.511 -0.458 -0.462 -0.481 -0.438 -0.430 -0.386 -0.329 -0.329 -0.188  0.199  0.252  0.276  0.398  0.407  0.455  0.478  0.544  0.476  0.452  0.424  0.312  0.214  0.134  0.075  0.102  0.108  0.053  0.024  0.049  0.067  0.105  0.180  0.153  0.217  0.262  0.325  0.362  0.402  0.389  0.354  0.403  0.337  0.313  0.232  0.129  0.069 -0.002  0.040 -0.000  0.015  0.058  0.060  0.101  0.101  0.027  0.063  0.089  0.179  0.227  0.298  0.389  0.448  0.482  0.491  0.552  0.496  0.470  0.471  0.591  0.663  0.716  0.715  0.664  0.616  0.598  0.594  0.554  0.491  0.601  0.573  0.536  0.552  0.551  0.530  0.495  0.503  0.495  0.458  0.422  0.410  0.411  0.455  0.446  0.509  0.388  0.462  0.322  0.256  0.170  0.174  0.297  0.412  0.540  0.575  0.629  0.669  0.711  0.744  0.757  0.741  0.646  0.554  0.464  0.296  0.232  0.249  0.342  0.484  0.408  0.384  0.433  0.586  0.690  0.676  0.704  0.821  0.832  0.868  0.929  1.000  0.932  0.866  0.866  0.822  0.789  0.701  0.621  0.621  0.540  0.480  0.477  0.408  0.375  0.378  0.370  0.458  0.541  0.547  0.599  0.576  0.582  0.502  0.423  0.304  0.189  0.031 -0.051 -0.167 -0.160 -0.161 -0.066  0.004  0.028  0.093 -0.098 -0.273 -0.299 -0.261 -0.156 -0.177 -0.120 -0.175 -0.191 -0.189 -0.190 -0.204 -0.136 -0.126 -0.070  0.008 -0.032  0.018  0.024 -0.006  0.000  0.014 -0.001  0.004 -0.009 -0.067  0.007  0.102  0.244  0.414  0.453  0.540  0.563  0.588  0.584  0.572  0.529  0.581  0.618  0.657  0.562  0.532  0.623  0.539  0.414  0.387  0.360  0.267  0.101  0.036  0.017 -0.036 -0.065 -0.062 -0.086 -0.118 -0.116 -0.125 -0.093 -0.043 -0.017 -0.029 -0.066  0.002  0.107  0.350  0.391  0.544  0.552  0.592  0.536  0.550  0.472  0.453  0.311  0.188  0.095  0.068 -0.005 -0.033 -0.011 -0.086  0.030  0.123  0.210  0.338  0.398  0.448  0.482  0.552  0.528  0.580  0.439  0.465  0.220  0.075  0.070  0.049  0.035 -0.047 -0.186 -0.151 -0.126 -0.074  0.040  0.074  0.091  0.002 -0.080 -0.159 -0.018  0.088 -0.020 -0.321 -0.339 -0.278 -0.252 -0.266 -0.275 -0.197 -0.154 -0.210 -0.181 -0.066 -0.089 -0.150 -0.066  0.010 -0.066 -0.084  0.019  0.032 -0.047 -0.010 -0.064 -0.044 -0.102 -0.089 -0.153 -0.087 -0.158 -0.233 -0.175 -0.063  0.020  0.012  0.005  0.116  0.184  0.138  0.217  0.257  0.157  0.115  0.169  0.245  0.352  0.378  0.375  0.420  0.403  0.479  0.402  0.439  0.366  0.306  0.292  0.201  0.123  0.042  0.045  0.047 -0.062  0.006  0.151  0.080  0.003  0.149  0.191  0.090  0.087  0.240  0.195  0.112  0.178  0.252  0.193  0.178  0.214  0.152  0.093  0.026  0.090  0.115  0.142  0.093  0.039
 -0.545 -0.562 -0.581 -0.601 -0.605 -0.586 -0.582 -0.530 -0.533 -0.559 -0.520 -0.509 -0.460 -0.395 -0.389 -0.226  0.250  0.318  0.354  0.481  0.488  0.534  0.554  0.606  0.526  0.478  0.439  0.315  0.208  0.120  0.063  0.094  0.096  0.038  0.014  0.040  0.064  0.112  0.197  0.183  0.259  0.307  0.378  0.422  0.462  0.452  0.423  0.476  0.408  0.379  0.290  0.180  0.087  0.014  0.055  0.022  0.044  0.087  0.093  0.122  0.114  0.049  0.106  0.142  0.244  0.297  0.373  0.469  0.529  0.562  0.569  0.623  0.558  0.519  0.518  0.647  0.710  0.764  0.776  0.739  0.699  0.690  0.680  0.643  0.581  0.687  0.648  0.606  0.626  0.617  0.592  0.567  0.573  0.557  0.523  0.490  0.482  0.480  0.528  0.516  0.576  0.443  0.505  0.362  0.285  0.177  0.161  0.280  0.420  0.545  0.586  0.615  0.661  0.731  0.745  0.728  0.718  0.610  0.522  0.441  0.272  0.213  0.235  0.344  0.491  0.414  0.387  0.444  0.603  0.695  0.688  0.705  0.814  0.836  0.891  0.897  0.932  1.000  0.934  0.885  0.865  0.846  0.749  0.655  0.659  0.581  0.514  0.505  0.433  0.404  0.400  0.405  0.511  0.593  0.592  0.635  0.597  0.587  0.491  0.395  0.275  0.155  0.003 -0.095 -0.208 -0.175 -0.183 -0.083 -0.011  0.012  0.097 -0.088 -0.254 -0.273 -0.232 -0.124 -0.147 -0.098 -0.162 -0.214 -0.215 -0.207 -0.214 -0.124 -0.106 -0.047  0.035 -0.002  0.052  0.059  0.038  0.049  0.052  0.036  0.037  0.010 -0.063  0.010  0.110  0.262  0.421  0.459  0.549  0.566  0.593  0.583  0.560  0.514  0.570  0.607  0.632  0.531  0.501  0.575  0.481  0.356  0.328  0.286  0.189  0.043 -0.018 -0.034 -0.091 -0.128 -0.115 -0.135 -0.179 -0.181 -0.175 -0.132 -0.093 -0.036 -0.047 -0.100 -0.033  0.089  0.323  0.380  0.540  0.570  0.626  0.581  0.606  0.531  0.513  0.366  0.217  0.110  0.075  0.003 -0.016  0.013 -0.047  0.088  0.179  0.269  0.403  0.465  0.516  0.541  0.611  0.575  0.615  0.468  0.470  0.224  0.058  0.061  0.054  0.033 -0.029 -0.167 -0.122 -0.101 -0.042  0.058  0.080  0.098  0.011 -0.056 -0.145 -0.034  0.065 -0.017 -0.310 -0.342 -0.289 -0.280 -0.277 -0.268 -0.183 -0.143 -0.192 -0.149 -0.027 -0.052 -0.108 -0.012  0.065 -0.014 -0.026  0.085  0.097  0.014  0.054 -0.007  0.006 -0.054 -0.034 -0.108 -0.037 -0.121 -0.207 -0.156 -0.050  0.046  0.056  0.048  0.165  0.239  0.198  0.286  0.324  0.214  0.164  0.230  0.313  0.426  0.452  0.449  0.500  0.474  0.543  0.466  0.487  0.409  0.335  0.316  0.216  0.137  0.045  0.048  0.057 -0.050  0.020  0.182  0.119  0.039  0.193  0.251  0.146  0.140  0.304  0.264  0.173  0.239  0.317  0.257  0.248  0.286  0.220  0.139  0.075  0.134  0.149  0.170  0.108  0.054
 -0.570 -0.586 -0.608 -0.633 -0.636 -0.621 -0.621 -0.575 -0.579 -0.599 -0.558 -0.547 -0.487 -0.415 -0.403 -0.241  0.288  0.371  0.413  0.534  0.530  0.554  0.557  0.588  0.494  0.431  0.383  0.257  0.160  0.080  0.030  0.058  0.060  0.007 -0.012  0.015  0.038  0.087  0.169  0.159  0.246  0.295  0.373  0.423  0.466  0.459  0.437  0.492  0.422  0.385  0.290  0.174  0.071  0.003  0.044  0.027  0.058  0.099  0.125  0.141  0.119  0.061  0.120  0.156  0.261  0.321  0.402  0.499  0.559  0.578  0.571  0.609  0.532  0.485  0.483  0.615  0.667  0.728  0.750  0.718  0.702  0.707  0.688  0.659  0.612  0.719  0.680  0.637  0.666  0.657  0.628  0.611  0.629  0.604  0.571  0.549  0.546  0.552  0.598  0.583  0.628  0.485  0.517  0.375  0.279  0.151  0.115  0.213  0.367  0.492  0.549  0.561  0.598  0.695  0.720  0.681  0.645  0.515  0.426  0.348  0.187  0.136  0.160  0.262  0.410  0.351  0.336  0.419  0.561  0.624  0.627  0.628  0.747  0.790  0.878  0.881  0.866  0.934  1.000  0.926  0.859  0.853  0.773  0.668  0.663  0.577  0.511  0.501  0.423  0.392  0.391  0.407  0.541  0.628  0.634  0.670  0.640  0.619  0.526  0.408  0.299  0.171  0.030 -0.086 -0.187 -0.127 -0.145 -0.047  0.008  0.024  0.099 -0.081 -0.237 -0.264 -0.221 -0.115 -0.132 -0.079 -0.134 -0.192 -0.194 -0.161 -0.159 -0.062 -0.038  0.016  0.090  0.055  0.102  0.105  0.087  0.099  0.105  0.100  0.096  0.065 -0.011  0.037  0.136  0.278  0.453  0.488  0.579  0.578  0.595  0.582  0.554  0.498  0.559  0.604  0.605  0.501  0.488  0.550  0.435  0.322  0.301  0.239  0.140  0.007 -0.053 -0.075 -0.130 -0.164 -0.153 -0.174 -0.216 -0.218 -0.212 -0.170 -0.128 -0.066 -0.072 -0.117 -0.044  0.103  0.335  0.413  0.566  0.619  0.672  0.640  0.660  0.589  0.562  0.407  0.251  0.126  0.090  0.013 -0.008  0.028 -0.027  0.120  0.224  0.323  0.464  0.533  0.581  0.606  0.669  0.633  0.656  0.507  0.476  0.233  0.050  0.045  0.046  0.019 -0.026 -0.160 -0.107 -0.094 -0.048  0.031  0.042  0.069 -0.005 -0.041 -0.137 -0.041  0.048 -0.013 -0.291 -0.331 -0.273 -0.264 -0.249 -0.228 -0.142 -0.102 -0.145 -0.088  0.036  0.003 -0.042  0.065  0.134  0.051  0.050  0.165  0.167  0.082  0.124  0.060  0.069  0.021  0.049 -0.028  0.050 -0.036 -0.131 -0.081  0.018  0.109  0.134  0.141  0.240  0.304  0.286  0.376  0.405  0.297  0.236  0.315  0.395  0.507  0.526  0.520  0.559  0.521  0.561  0.479  0.472  0.386  0.297  0.276  0.171  0.098  0.003  0.018  0.030 -0.062  0.012  0.173  0.125  0.052  0.205  0.268  0.175  0.174  0.336  0.301  0.220  0.290  0.369  0.315  0.318  0.355  0.284  0.189  0.116  0.181  0.180  0.191  0.121  0.059
 -0.518 -0.533 -0.550 -0.569 -0.567 -0.548 -0.542 -0.493 -0.499 -0.523 -0.478 -0.474 -0.416 -0.352 -0.347 -0.212  0.247  0.307  0.330  0.447  0.441  0.468  0.470  0.506  0.423  0.376  0.340  0.229  0.146  0.079  0.033  0.057  0.061  0.017 -0.003  0.021  0.037  0.075  0.142  0.125  0.198  0.250  0.320  0.365  0.409  0.400  0.372  0.420  0.352  0.319  0.235  0.130  0.054 -0.003  0.037  0.011  0.035  0.073  0.096  0.116  0.105  0.043  0.079  0.105  0.200  0.253  0.329  0.418  0.477  0.496  0.488  0.527  0.459  0.422  0.420  0.542  0.599  0.652  0.671  0.640  0.606  0.599  0.593  0.568  0.517  0.629  0.595  0.561  0.592  0.588  0.559  0.536  0.554  0.535  0.500  0.477  0.471  0.477  0.519  0.501  0.549  0.417  0.448  0.308  0.221  0.109  0.088  0.189  0.318  0.439  0.489  0.522  0.553  0.628  0.660  0.644  0.607  0.498  0.423  0.343  0.193  0.149  0.178  0.265  0.405  0.354  0.339  0.404  0.536  0.597  0.580  0.582  0.701  0.727  0.797  0.843  0.866  0.885  0.926  1.000  0.887  0.835  0.750  0.636  0.631  0.546  0.474  0.468  0.391  0.357  0.360  0.376  0.505  0.589  0.600  0.636  0.615  0.599  0.514  0.394  0.305  0.186  0.041 -0.072 -0.173 -0.132 -0.130 -0.032  0.017  0.022  0.089 -0.091 -0.234 -0.258 -0.214 -0.112 -0.128 -0.077 -0.129 -0.180 -0.178 -0.152 -0.151 -0.069 -0.046  0.008  0.079  0.042  0.089  0.094  0.057  0.060  0.082  0.075  0.076  0.056 -0.005  0.045  0.142  0.276  0.450  0.494  0.576  0.578  0.604  0.596  0.562  0.517  0.589  0.624  0.626  0.548  0.539  0.594  0.493  0.393  0.362  0.297  0.202  0.048 -0.024 -0.046 -0.098 -0.128 -0.119 -0.142 -0.180 -0.184 -0.192 -0.158 -0.106 -0.059 -0.071 -0.110 -0.038  0.095  0.315  0.391  0.536  0.575  0.627  0.589  0.605  0.537  0.513  0.361  0.227  0.109  0.076 -0.008 -0.037 -0.003 -0.062  0.069  0.184  0.274  0.410  0.473  0.511  0.542  0.605  0.569  0.599  0.458  0.434  0.201  0.035  0.021  0.009 -0.004 -0.049 -0.170 -0.131 -0.121 -0.069  0.028  0.049  0.073  0.004 -0.031 -0.125 -0.033  0.058 -0.006 -0.286 -0.323 -0.272 -0.253 -0.249 -0.241 -0.162 -0.117 -0.168 -0.126 -0.009 -0.036 -0.084  0.012  0.081  0.003 -0.005  0.103  0.111  0.029  0.068  0.008  0.021 -0.027 -0.005 -0.074 -0.001 -0.076 -0.162 -0.112 -0.009  0.069  0.081  0.095  0.194  0.247  0.222  0.304  0.336  0.243  0.186  0.258  0.330  0.432  0.448  0.440  0.475  0.438  0.480  0.398  0.398  0.318  0.244  0.234  0.140  0.073 -0.013 -0.000  0.005 -0.089 -0.020  0.126  0.071  0.002  0.145  0.198  0.111  0.118  0.268  0.232  0.160  0.232  0.306  0.255  0.253  0.289  0.233  0.180  0.094  0.166  0.173  0.175  0.110  0.046
 -0.502 -0.519 -0.535 -0.553 -0.556 -0.547 -0.538 -0.497 -0.504 -0.522 -0.483 -0.473 -0.420 -0.363 -0.353 -0.213  0.234  0.292  0.314  0.432  0.426  0.465  0.472  0.514  0.438  0.392  0.359  0.251  0.164  0.094  0.048  0.074  0.077  0.031  0.011  0.034  0.049  0.087  0.156  0.141  0.211  0.255  0.322  0.368  0.409  0.402  0.373  0.419  0.352  0.323  0.242  0.141  0.061  0.004  0.041  0.013  0.044  0.068  0.087  0.103  0.093  0.047  0.088  0.109  0.202  0.249  0.324  0.409  0.468  0.496  0.493  0.537  0.473  0.439  0.442  0.562  0.618  0.672  0.688  0.650  0.620  0.619  0.610  0.576  0.521  0.628  0.604  0.560  0.586  0.600  0.575  0.536  0.559  0.557  0.512  0.481  0.462  0.460  0.502  0.481  0.528  0.399  0.440  0.295  0.215  0.109  0.088  0.206  0.330  0.450  0.490  0.517  0.557  0.626  0.640  0.621  0.606  0.508  0.435  0.375  0.216  0.166  0.193  0.291  0.434  0.366  0.332  0.415  0.578  0.641  0.631  0.622  0.715  0.725  0.782  0.793  0.822  0.865  0.859  0.887  1.000  0.873  0.785  0.717  0.689  0.580  0.529  0.533  0.442  0.394  0.391  0.387  0.521  0.612  0.617  0.655  0.624  0.611  0.510  0.414  0.271  0.153  0.005 -0.086 -0.178 -0.149 -0.185 -0.099 -0.015  0.023  0.097 -0.056 -0.227 -0.270 -0.232 -0.137 -0.144 -0.087 -0.121 -0.159 -0.173 -0.160 -0.167 -0.088 -0.065 -0.011  0.065  0.032  0.078  0.081  0.055  0.050  0.067  0.056  0.060  0.039 -0.016  0.024  0.115  0.220  0.403  0.479  0.585  0.603  0.585  0.553  0.545  0.498  0.529  0.558  0.584  0.480  0.435  0.503  0.419  0.294  0.265  0.224  0.139  0.010 -0.047 -0.064 -0.110 -0.141 -0.138 -0.154 -0.185 -0.192 -0.193 -0.161 -0.115 -0.057 -0.069 -0.118 -0.052  0.077  0.319  0.385  0.541  0.579  0.635  0.593  0.618  0.549  0.523  0.377  0.232  0.119  0.083  0.006 -0.015  0.014 -0.049  0.084  0.195  0.288  0.414  0.474  0.509  0.540  0.597  0.558  0.586  0.442  0.422  0.177  0.021  0.013  0.009 -0.007 -0.063 -0.177 -0.143 -0.143 -0.089  0.019  0.055  0.086  0.025 -0.030 -0.107  0.008  0.107  0.010 -0.303 -0.335 -0.277 -0.249 -0.256 -0.244 -0.164 -0.138 -0.181 -0.138 -0.024 -0.051 -0.101 -0.008  0.060 -0.017 -0.026  0.079  0.085  0.006  0.045 -0.008  0.005 -0.047 -0.028 -0.096 -0.023 -0.097 -0.181 -0.137 -0.042  0.048  0.057  0.065  0.174  0.231  0.197  0.274  0.307  0.215  0.157  0.227  0.299  0.405  0.424  0.415  0.455  0.423  0.470  0.391  0.399  0.325  0.257  0.251  0.158  0.088 -0.001  0.006  0.013 -0.086 -0.023  0.124  0.072 -0.003  0.136  0.194  0.104  0.099  0.258  0.220  0.141  0.208  0.287  0.234  0.230  0.270  0.208  0.161  0.056  0.140  0.149  0.161  0.098  0.033
 -0.574 -0.591 -0.615 -0.637 -0.640 -0.626 -0.624 -0.577 -0.579 -0.602 -0.553 -0.538 -0.476 -0.405 -0.402 -0.220  0.303  0.371  0.400  0.517  0.513  0.531  0.532  0.552  0.463  0.399  0.353  0.238  0.146  0.073  0.032  0.060  0.060  0.013 -0.001  0.025  0.047  0.094  0.171  0.168  0.244  0.290  0.360  0.402  0.441  0.433  0.413  0.467  0.404  0.375  0.291  0.178  0.079  0.015  0.075  0.058  0.079  0.125  0.129  0.143  0.119  0.094  0.139  0.172  0.263  0.317  0.391  0.483  0.537  0.552  0.545  0.578  0.497  0.446  0.440  0.567  0.615  0.670  0.700  0.682  0.657  0.663  0.668  0.643  0.594  0.698  0.674  0.651  0.670  0.671  0.657  0.629  0.637  0.624  0.591  0.560  0.551  0.546  0.584  0.559  0.595  0.451  0.491  0.353  0.263  0.139  0.100  0.190  0.339  0.453  0.511  0.521  0.557  0.635  0.658  0.622  0.594  0.479  0.394  0.334  0.195  0.150  0.170  0.259  0.388  0.318  0.281  0.363  0.505  0.564  0.557  0.568  0.679  0.712  0.785  0.792  0.789  0.846  0.853  0.835  0.873  1.000  0.892  0.773  0.817  0.730  0.626  0.618  0.524  0.478  0.443  0.451  0.586  0.660  0.662  0.705  0.661  0.632  0.516  0.419  0.271  0.147 -0.006 -0.105 -0.217 -0.188 -0.205 -0.101 -0.038  0.022  0.105 -0.044 -0.221 -0.243 -0.208 -0.106 -0.128 -0.077 -0.137 -0.232 -0.259 -0.200 -0.177 -0.062 -0.042  0.017  0.098  0.067  0.120  0.125  0.095  0.105  0.123  0.113  0.111  0.076 -0.006  0.047  0.156  0.282  0.425  0.514  0.612  0.631  0.550  0.530  0.524  0.513  0.550  0.568  0.599  0.512  0.458  0.512  0.443  0.328  0.287  0.240  0.157  0.010 -0.053 -0.071 -0.123 -0.152 -0.145 -0.171 -0.206 -0.201 -0.197 -0.165 -0.126 -0.076 -0.077 -0.112 -0.044  0.080  0.297  0.377  0.529  0.604  0.682  0.649  0.672  0.603  0.588  0.438  0.274  0.143  0.108  0.036  0.003  0.029 -0.023  0.130  0.240  0.342  0.482  0.545  0.583  0.609  0.663  0.609  0.618  0.473  0.435  0.207  0.042  0.034  0.037  0.002 -0.067 -0.207 -0.141 -0.119 -0.046  0.056  0.062  0.081  0.005 -0.024 -0.113 -0.055  0.045  0.000 -0.295 -0.337 -0.289 -0.294 -0.266 -0.253 -0.165 -0.124 -0.163 -0.109  0.016 -0.013 -0.061  0.047  0.122  0.042  0.037  0.154  0.161  0.078  0.118  0.055  0.059  0.005  0.029 -0.049  0.029 -0.060 -0.160 -0.113 -0.009  0.091  0.110  0.119  0.243  0.307  0.267  0.357  0.389  0.288  0.216  0.299  0.376  0.493  0.511  0.499  0.533  0.495  0.532  0.456  0.444  0.365  0.276  0.265  0.162  0.096  0.003  0.029  0.049 -0.035  0.033  0.180  0.130  0.062  0.206  0.265  0.176  0.173  0.328  0.297  0.219  0.283  0.356  0.299  0.303  0.345  0.280  0.198  0.090  0.171  0.164  0.163  0.094  0.018
 -0.570 -0.591 -0.625 -0.658 -0.671 -0.670 -0.671 -0.645 -0.646 -0.657 -0.607 -0.595 -0.523 -0.458 -0.427 -0.216  0.319  0.382  0.415  0.537  0.532  0.527  0.525  0.532  0.441  0.371  0.319  0.201  0.114  0.043  0.007  0.032  0.032 -0.010 -0.021  0.005  0.029  0.080  0.157  0.166  0.249  0.298  0.367  0.412  0.446  0.442  0.428  0.480  0.418  0.389  0.305  0.190  0.071  0.017  0.084  0.060  0.072  0.130  0.136  0.166  0.121  0.134  0.176  0.193  0.284  0.336  0.412  0.497  0.548  0.554  0.543  0.565  0.476  0.420  0.412  0.538  0.576  0.634  0.667  0.652  0.642  0.661  0.666  0.643  0.602  0.696  0.688  0.662  0.663  0.681  0.701  0.669  0.675  0.682  0.658  0.622  0.608  0.600  0.615  0.588  0.600  0.438  0.482  0.333  0.241  0.110  0.062  0.135  0.297  0.410  0.478  0.476  0.515  0.598  0.620  0.572  0.540  0.428  0.341  0.315  0.193  0.135  0.132  0.222  0.313  0.215  0.165  0.255  0.417  0.487  0.509  0.522  0.623  0.663  0.740  0.735  0.701  0.749  0.773  0.750  0.785  0.892  1.000  0.892  0.867  0.845  0.804  0.776  0.696  0.652  0.596  0.580  0.655  0.715  0.704  0.742  0.694  0.653  0.525  0.426  0.242  0.121 -0.038 -0.127 -0.232 -0.198 -0.239 -0.135 -0.058  0.029  0.159 -0.004 -0.194 -0.206 -0.156 -0.046 -0.077 -0.030 -0.107 -0.249 -0.289 -0.192 -0.151 -0.030 -0.004  0.055  0.134  0.112  0.156  0.153  0.123  0.134  0.159  0.152  0.149  0.104  0.030  0.054  0.144  0.251  0.411  0.524  0.640  0.653  0.534  0.527  0.544  0.535  0.514  0.522  0.561  0.458  0.395  0.437  0.361  0.255  0.221  0.153  0.080 -0.029 -0.097 -0.123 -0.159 -0.182 -0.187 -0.206 -0.233 -0.231 -0.221 -0.193 -0.166 -0.109 -0.106 -0.134 -0.071  0.042  0.278  0.371  0.528  0.630  0.713  0.704  0.722  0.663  0.653  0.490  0.280  0.139  0.102  0.046  0.037  0.068  0.021  0.205  0.315  0.429  0.563  0.629  0.643  0.667  0.695  0.634  0.611  0.455  0.399  0.163  0.002 -0.002  0.014 -0.018 -0.068 -0.228 -0.111 -0.107 -0.037  0.060  0.033  0.070  0.003  0.025 -0.094 -0.047  0.044 -0.005 -0.322 -0.357 -0.284 -0.323 -0.286 -0.262 -0.169 -0.144 -0.169 -0.103  0.025 -0.009 -0.053  0.069  0.140  0.054  0.062  0.186  0.180  0.100  0.151  0.084  0.097  0.042  0.064 -0.017  0.070 -0.019 -0.129 -0.091  0.013  0.111  0.137  0.157  0.283  0.348  0.315  0.417  0.447  0.347  0.271  0.362  0.437  0.548  0.540  0.524  0.549  0.510  0.526  0.449  0.421  0.349  0.257  0.247  0.141  0.081 -0.009  0.016  0.036 -0.025  0.036  0.175  0.141  0.070  0.210  0.275  0.195  0.182  0.345  0.319  0.247  0.307  0.382  0.322  0.330  0.382  0.312  0.237  0.088  0.182  0.175  0.170  0.110  0.031
 -0.516 -0.539 -0.568 -0.595 -0.611 -0.616 -0.614 -0.597 -0.609 -0.601 -0.550 -0.540 -0.480 -0.425 -0.413 -0.241  0.278  0.332  0.342  0.465  0.462  0.478  0.484  0.506  0.433  0.376  0.343  0.234  0.143  0.075  0.028  0.059  0.071  0.021  0.004  0.037  0.057  0.110  0.185  0.177  0.254  0.306  0.364  0.400  0.428  0.421  0.402  0.448  0.393  0.369  0.293  0.174  0.067  0.019  0.093  0.067  0.078  0.122  0.125  0.138  0.092  0.138  0.183  0.177  0.263  0.300  0.371  0.449  0.492  0.512  0.512  0.538  0.466  0.421  0.413  0.526  0.563  0.615  0.638  0.624  0.602  0.617  0.626  0.601  0.549  0.646  0.638  0.597  0.607  0.652  0.672  0.609  0.636  0.669  0.620  0.573  0.537  0.525  0.539  0.513  0.533  0.383  0.433  0.283  0.212  0.093  0.055  0.164  0.298  0.410  0.460  0.466  0.507  0.573  0.578  0.542  0.525  0.415  0.306  0.297  0.176  0.103  0.094  0.174  0.252  0.142  0.091  0.201  0.382  0.457  0.524  0.532  0.597  0.621  0.677  0.660  0.621  0.655  0.668  0.636  0.717  0.773  0.892  1.000  0.930  0.794  0.847  0.878  0.768  0.675  0.648  0.587  0.661  0.724  0.711  0.744  0.693  0.659  0.532  0.456  0.247  0.148 -0.022 -0.092 -0.197 -0.170 -0.227 -0.135 -0.028  0.068  0.183 -0.004 -0.221 -0.271 -0.200 -0.082 -0.089 -0.026 -0.083 -0.186 -0.256 -0.176 -0.149 -0.055 -0.029  0.025  0.103  0.088  0.128  0.121  0.093  0.091  0.123  0.113  0.119  0.085  0.030  0.035  0.120  0.229  0.399  0.543  0.664  0.692  0.540  0.524  0.538  0.551  0.523  0.511  0.567  0.477  0.382  0.416  0.377  0.267  0.207  0.152  0.097 -0.024 -0.112 -0.123 -0.143 -0.169 -0.178 -0.183 -0.196 -0.190 -0.177 -0.150 -0.131 -0.090 -0.078 -0.114 -0.061  0.040  0.293  0.365  0.520  0.599  0.689  0.675  0.712  0.651  0.651  0.502  0.304  0.166  0.128  0.072  0.055  0.072  0.020  0.202  0.302  0.421  0.535  0.593  0.601  0.618  0.641  0.582  0.567  0.422  0.383  0.130 -0.018 -0.009  0.014 -0.023 -0.104 -0.291 -0.176 -0.181 -0.145 -0.012 -0.008  0.041 -0.005 -0.036 -0.125 -0.007  0.100 -0.028 -0.370 -0.404 -0.315 -0.295 -0.309 -0.291 -0.199 -0.175 -0.210 -0.162 -0.035 -0.066 -0.118 -0.006  0.064 -0.022 -0.019  0.098  0.089  0.011  0.064  0.005  0.031 -0.019 -0.009 -0.081  0.003 -0.071 -0.174 -0.132 -0.012  0.068  0.069  0.099  0.227  0.275  0.238  0.329  0.362  0.277  0.199  0.282  0.357  0.465  0.454  0.442  0.472  0.442  0.467  0.399  0.391  0.338  0.265  0.264  0.164  0.103  0.003  0.012  0.042 -0.037  0.005  0.153  0.118  0.034  0.169  0.227  0.149  0.124  0.287  0.253  0.180  0.232  0.314  0.256  0.254  0.314  0.235  0.191  0.025  0.135  0.149  0.173  0.123  0.052
 -0.512 -0.532 -0.561 -0.589 -0.598 -0.598 -0.599 -0.571 -0.584 -0.592 -0.540 -0.535 -0.477 -0.422 -0.424 -0.238  0.288  0.331  0.347  0.465  0.462  0.472  0.479  0.497  0.423  0.365  0.329  0.222  0.134  0.067  0.024  0.053  0.062  0.015 -0.000  0.032  0.051  0.101  0.174  0.169  0.238  0.290  0.348  0.380  0.408  0.400  0.382  0.432  0.378  0.356  0.284  0.168  0.073  0.022  0.093  0.068  0.072  0.117  0.117  0.136  0.097  0.126  0.165  0.177  0.257  0.297  0.364  0.444  0.485  0.499  0.498  0.526  0.453  0.405  0.395  0.508  0.546  0.596  0.625  0.619  0.591  0.603  0.618  0.596  0.544  0.644  0.628  0.598  0.612  0.651  0.677  0.613  0.635  0.670  0.625  0.573  0.533  0.516  0.533  0.508  0.530  0.373  0.436  0.297  0.227  0.111  0.074  0.165  0.301  0.405  0.456  0.460  0.501  0.564  0.575  0.539  0.518  0.409  0.303  0.283  0.172  0.103  0.090  0.168  0.238  0.129  0.080  0.178  0.348  0.425  0.486  0.504  0.579  0.607  0.665  0.657  0.621  0.659  0.663  0.631  0.689  0.817  0.867  0.930  1.000  0.874  0.826  0.868  0.776  0.684  0.615  0.572  0.662  0.704  0.686  0.720  0.652  0.615  0.486  0.419  0.240  0.136 -0.041 -0.110 -0.219 -0.201 -0.238 -0.144 -0.057  0.035  0.151 -0.010 -0.208 -0.236 -0.186 -0.087 -0.103 -0.043 -0.100 -0.236 -0.295 -0.215 -0.175 -0.071 -0.048  0.008  0.088  0.071  0.122  0.116  0.100  0.090  0.119  0.104  0.106  0.068  0.005  0.027  0.116  0.219  0.359  0.502  0.619  0.660  0.500  0.479  0.488  0.510  0.499  0.489  0.548  0.467  0.376  0.414  0.383  0.276  0.219  0.174  0.114 -0.014 -0.087 -0.100 -0.131 -0.153 -0.156 -0.170 -0.189 -0.177 -0.167 -0.146 -0.127 -0.099 -0.083 -0.110 -0.063  0.029  0.261  0.337  0.479  0.561  0.660  0.643  0.688  0.623  0.640  0.489  0.307  0.171  0.133  0.071  0.031  0.045 -0.010  0.183  0.287  0.397  0.519  0.572  0.585  0.596  0.625  0.559  0.546  0.403  0.366  0.133 -0.006  0.008  0.023 -0.010 -0.102 -0.269 -0.163 -0.142 -0.090  0.033  0.040  0.080  0.022 -0.000 -0.100 -0.020  0.074 -0.018 -0.331 -0.377 -0.311 -0.318 -0.314 -0.298 -0.208 -0.178 -0.217 -0.164 -0.035 -0.071 -0.122 -0.006  0.068 -0.019 -0.017  0.108  0.106  0.023  0.078  0.012  0.038 -0.025 -0.012 -0.089 -0.003 -0.081 -0.188 -0.141 -0.012  0.069  0.071  0.094  0.229  0.289  0.239  0.326  0.359  0.280  0.201  0.280  0.350  0.463  0.456  0.446  0.473  0.443  0.468  0.405  0.396  0.338  0.262  0.255  0.160  0.103  0.010  0.026  0.056 -0.017  0.033  0.165  0.127  0.052  0.186  0.236  0.157  0.143  0.292  0.261  0.190  0.242  0.311  0.250  0.257  0.316  0.246  0.180 -0.002  0.120  0.127  0.149  0.112  0.034
 -0.482 -0.503 -0.535 -0.577 -0.593 -0.588 -0.598 -0.578 -0.584 -0.596 -0.560 -0.565 -0.499 -0.454 -0.428 -0.212  0.262  0.302  0.347  0.458  0.458  0.446  0.454  0.458  0.385  0.323  0.280  0.184  0.106  0.043  0.015  0.040  0.038  0.000 -0.006  0.018  0.039  0.086  0.156  0.178  0.238  0.277  0.323  0.352  0.375  0.371  0.363  0.410  0.364  0.353  0.296  0.208  0.091  0.047  0.109  0.075  0.060  0.124  0.131  0.169  0.134  0.172  0.205  0.211  0.273  0.308  0.364  0.433  0.465  0.472  0.466  0.487  0.412  0.360  0.343  0.447  0.474  0.520  0.556  0.556  0.544  0.565  0.576  0.564  0.525  0.599  0.588  0.579  0.571  0.579  0.645  0.618  0.609  0.637  0.630  0.583  0.556  0.535  0.527  0.497  0.496  0.336  0.406  0.287  0.225  0.122  0.077  0.119  0.265  0.343  0.404  0.389  0.429  0.494  0.507  0.462  0.442  0.364  0.288  0.286  0.204  0.142  0.111  0.196  0.234  0.116  0.056  0.119  0.274  0.358  0.393  0.418  0.499  0.530  0.587  0.577  0.540  0.581  0.577  0.546  0.580  0.730  0.845  0.794  0.874  1.000  0.911  0.829  0.803  0.810  0.692  0.670  0.652  0.646  0.605  0.623  0.547  0.496  0.366  0.303  0.146  0.047 -0.109 -0.164 -0.268 -0.251 -0.279 -0.183 -0.127 -0.042  0.152 -0.011 -0.162 -0.129 -0.087  0.007 -0.056 -0.034 -0.144 -0.346 -0.353 -0.248 -0.192 -0.074 -0.054  0.002  0.073  0.066  0.113  0.103  0.100  0.115  0.125  0.107  0.094  0.036 -0.037 -0.002  0.066  0.174  0.280  0.378  0.487  0.517  0.415  0.447  0.461  0.465  0.427  0.417  0.461  0.367  0.305  0.337  0.272  0.188  0.159  0.097  0.035 -0.039 -0.091 -0.123 -0.152 -0.164 -0.164 -0.185 -0.209 -0.198 -0.174 -0.156 -0.160 -0.124 -0.104 -0.120 -0.096 -0.030  0.165  0.246  0.374  0.474  0.572  0.594  0.628  0.589  0.623  0.485  0.271  0.132  0.098  0.062  0.056  0.081  0.040  0.255  0.346  0.435  0.543  0.581  0.576  0.570  0.579  0.505  0.467  0.329  0.286  0.098 -0.020  0.001  0.024  0.025 -0.035 -0.208 -0.081 -0.049  0.036  0.100  0.056  0.091  0.014  0.081 -0.074 -0.048  0.002 -0.022 -0.283 -0.326 -0.262 -0.349 -0.295 -0.284 -0.200 -0.180 -0.206 -0.138 -0.019 -0.056 -0.095  0.026  0.092  0.012  0.031  0.156  0.150  0.080  0.142  0.075  0.099  0.023  0.035 -0.046  0.034 -0.048 -0.154 -0.120 -0.007  0.079  0.097  0.105  0.228  0.309  0.262  0.355  0.383  0.299  0.240  0.309  0.371  0.472  0.454  0.445  0.464  0.434  0.449  0.391  0.373  0.322  0.247  0.236  0.153  0.113  0.037  0.056  0.085  0.048  0.088  0.190  0.165  0.100  0.215  0.266  0.200  0.180  0.310  0.300  0.238  0.269  0.315  0.252  0.265  0.318  0.255  0.154  0.019  0.115  0.110  0.126  0.113  0.039
 -0.458 -0.482 -0.514 -0.553 -0.578 -0.578 -0.585 -0.575 -0.580 -0.574 -0.539 -0.545 -0.478 -0.443 -0.406 -0.210  0.240  0.280  0.306  0.423  0.429  0.427  0.438  0.448  0.381  0.321  0.291  0.202  0.121  0.063  0.030  0.061  0.068  0.026  0.017  0.046  0.066  0.112  0.178  0.193  0.254  0.292  0.329  0.359  0.376  0.371  0.364  0.406  0.363  0.354  0.302  0.216  0.093  0.062  0.119  0.074  0.053  0.121  0.125  0.149  0.114  0.201  0.235  0.212  0.273  0.298  0.353  0.417  0.448  0.461  0.461  0.479  0.411  0.364  0.345  0.442  0.465  0.507  0.535  0.534  0.524  0.542  0.553  0.542  0.501  0.569  0.574  0.553  0.542  0.569  0.624  0.585  0.590  0.624  0.603  0.555  0.524  0.504  0.500  0.469  0.464  0.315  0.378  0.251  0.196  0.098  0.053  0.116  0.255  0.331  0.388  0.371  0.412  0.473  0.475  0.429  0.419  0.348  0.266  0.283  0.198  0.134  0.097  0.180  0.213  0.089  0.027  0.098  0.260  0.344  0.396  0.416  0.475  0.498  0.548  0.524  0.480  0.514  0.511  0.474  0.529  0.626  0.804  0.847  0.826  0.911  1.000  0.917  0.871  0.864  0.785  0.722  0.647  0.643  0.601  0.615  0.555  0.510  0.385  0.321  0.134  0.056 -0.090 -0.137 -0.239 -0.222 -0.264 -0.169 -0.095 -0.008  0.197 -0.013 -0.172 -0.159 -0.085  0.040 -0.016  0.004 -0.117 -0.293 -0.309 -0.203 -0.161 -0.062 -0.045  0.005  0.075  0.071  0.112  0.100  0.082  0.097  0.113  0.099  0.096  0.046 -0.010  0.011  0.067  0.188  0.306  0.401  0.506  0.526  0.432  0.475  0.486  0.494  0.439  0.417  0.459  0.369  0.298  0.315  0.257  0.181  0.138  0.061  0.014 -0.052 -0.132 -0.158 -0.166 -0.182 -0.190 -0.194 -0.209 -0.200 -0.169 -0.144 -0.154 -0.108 -0.086 -0.110 -0.087 -0.025  0.177  0.251  0.385  0.476  0.568  0.590  0.619  0.586  0.615  0.487  0.264  0.119  0.091  0.060  0.081  0.107  0.071  0.277  0.360  0.452  0.539  0.575  0.561  0.563  0.562  0.493  0.451  0.318  0.280  0.081 -0.036 -0.014  0.014  0.020 -0.049 -0.254 -0.119 -0.111 -0.042  0.033 -0.017  0.025 -0.034  0.035 -0.114 -0.042  0.023 -0.038 -0.329 -0.360 -0.268 -0.318 -0.288 -0.287 -0.204 -0.188 -0.211 -0.156 -0.041 -0.066 -0.110  0.001  0.066 -0.009  0.007  0.121  0.109  0.049  0.106  0.048  0.073  0.010  0.014 -0.061  0.014 -0.063 -0.158 -0.131 -0.026  0.056  0.068  0.080  0.197  0.270  0.230  0.321  0.354  0.271  0.217  0.282  0.344  0.438  0.423  0.413  0.429  0.404  0.420  0.364  0.352  0.314  0.247  0.247  0.164  0.126  0.041  0.054  0.088  0.043  0.068  0.179  0.158  0.080  0.191  0.245  0.183  0.147  0.289  0.275  0.216  0.240  0.297  0.239  0.232  0.285  0.210  0.152  0.034  0.120  0.128  0.141  0.121  0.050
 -0.440 -0.459 -0.490 -0.518 -0.538 -0.544 -0.550 -0.539 -0.548 -0.547 -0.508 -0.509 -0.448 -0.406 -0.384 -0.201  0.255  0.284  0.292  0.405  0.406  0.407  0.418  0.431  0.366  0.310  0.284  0.196  0.120  0.064  0.030  0.059  0.067  0.028  0.016  0.045  0.060  0.102  0.163  0.169  0.231  0.273  0.316  0.344  0.363  0.357  0.346  0.387  0.344  0.329  0.269  0.176  0.070  0.043  0.097  0.059  0.045  0.098  0.093  0.121  0.075  0.144  0.183  0.174  0.242  0.270  0.327  0.395  0.429  0.439  0.441  0.461  0.396  0.352  0.338  0.435  0.463  0.507  0.528  0.526  0.507  0.520  0.533  0.515  0.468  0.550  0.556  0.530  0.526  0.577  0.615  0.551  0.570  0.614  0.577  0.524  0.484  0.463  0.470  0.447  0.452  0.303  0.367  0.235  0.178  0.078  0.040  0.118  0.245  0.333  0.380  0.377  0.419  0.473  0.476  0.437  0.424  0.346  0.250  0.258  0.168  0.101  0.066  0.143  0.174  0.050 -0.008  0.073  0.242  0.325  0.402  0.426  0.474  0.496  0.543  0.522  0.477  0.505  0.501  0.468  0.533  0.618  0.776  0.878  0.868  0.829  0.917  1.000  0.922  0.789  0.722  0.636  0.643  0.649  0.619  0.646  0.585  0.545  0.421  0.359  0.169  0.089 -0.068 -0.116 -0.206 -0.193 -0.241 -0.156 -0.068  0.025  0.184 -0.002 -0.182 -0.194 -0.122 -0.007 -0.029  0.018 -0.063 -0.216 -0.265 -0.185 -0.147 -0.057 -0.036  0.014  0.087  0.080  0.123  0.115  0.098  0.086  0.112  0.096  0.100  0.065  0.017  0.028  0.092  0.186  0.313  0.445  0.554  0.589  0.459  0.456  0.464  0.485  0.439  0.414  0.472  0.393  0.304  0.323  0.289  0.204  0.148  0.085  0.042 -0.047 -0.131 -0.144 -0.153 -0.172 -0.181 -0.181 -0.192 -0.188 -0.168 -0.148 -0.145 -0.107 -0.089 -0.113 -0.082 -0.015  0.201  0.275  0.408  0.491  0.585  0.584  0.619  0.566  0.592  0.441  0.245  0.105  0.078  0.028  0.027  0.054  0.013  0.208  0.299  0.396  0.493  0.539  0.539  0.550  0.556  0.490  0.459  0.325  0.287  0.075 -0.037 -0.020 -0.004 -0.011 -0.083 -0.251 -0.140 -0.138 -0.091  0.014 -0.009  0.037 -0.005  0.019 -0.090 -0.006  0.077 -0.016 -0.326 -0.356 -0.273 -0.298 -0.290 -0.273 -0.196 -0.172 -0.197 -0.155 -0.041 -0.068 -0.112 -0.008  0.057 -0.019 -0.012  0.098  0.089  0.023  0.073  0.017  0.045 -0.011 -0.006 -0.074  0.003 -0.067 -0.162 -0.129 -0.019  0.049  0.055  0.080  0.200  0.258  0.216  0.304  0.332  0.261  0.197  0.269  0.327  0.423  0.405  0.391  0.408  0.382  0.398  0.345  0.333  0.294  0.229  0.230  0.147  0.103  0.019  0.029  0.056 -0.001  0.033  0.147  0.119  0.044  0.159  0.211  0.146  0.120  0.264  0.241  0.178  0.218  0.282  0.230  0.227  0.288  0.218  0.190  0.003  0.116  0.128  0.142  0.111  0.043
 -0.371 -0.385 -0.412 -0.445 -0.465 -0.469 -0.479 -0.471 -0.480 -0.493 -0.465 -0.472 -0.406 -0.382 -0.348 -0.160  0.193  0.195  0.215  0.325  0.331  0.336  0.354  0.371  0.318  0.271  0.254  0.183  0.116  0.068  0.042  0.068  0.075  0.043  0.034  0.059  0.071  0.105  0.155  0.168  0.208  0.238  0.272  0.294  0.312  0.308  0.294  0.328  0.289  0.279  0.239  0.183  0.094  0.073  0.116  0.061  0.028  0.077  0.075  0.117  0.073  0.140  0.172  0.149  0.203  0.221  0.270  0.330  0.360  0.375  0.376  0.403  0.348  0.310  0.294  0.381  0.407  0.444  0.464  0.463  0.448  0.451  0.459  0.444  0.396  0.471  0.484  0.464  0.447  0.503  0.555  0.486  0.497  0.553  0.522  0.464  0.421  0.392  0.392  0.371  0.369  0.222  0.298  0.177  0.141  0.072  0.044  0.102  0.215  0.280  0.318  0.320  0.369  0.411  0.411  0.383  0.373  0.323  0.247  0.267  0.197  0.132  0.083  0.158  0.160  0.021 -0.051 -0.001  0.166  0.265  0.341  0.376  0.413  0.431  0.465  0.445  0.408  0.433  0.423  0.391  0.442  0.524  0.696  0.768  0.776  0.803  0.871  0.922  1.000  0.915  0.826  0.744  0.667  0.601  0.549  0.561  0.485  0.441  0.319  0.264  0.100  0.025 -0.126 -0.152 -0.223 -0.227 -0.266 -0.191 -0.114 -0.038  0.195 -0.004 -0.151 -0.118 -0.059  0.033 -0.027 -0.019 -0.127 -0.273 -0.273 -0.201 -0.166 -0.088 -0.070 -0.024  0.047  0.043  0.086  0.077  0.071  0.061  0.076  0.055  0.058  0.018 -0.025 -0.007  0.040  0.132  0.240  0.351  0.455  0.495  0.403  0.426  0.431  0.451  0.396  0.361  0.418  0.341  0.263  0.284  0.246  0.172  0.126  0.078  0.041 -0.018 -0.086 -0.108 -0.113 -0.126 -0.133 -0.137 -0.156 -0.159 -0.143 -0.123 -0.125 -0.089 -0.073 -0.108 -0.103 -0.078  0.122  0.189  0.305  0.386  0.481  0.489  0.534  0.495  0.547  0.393  0.208  0.054  0.026 -0.030 -0.021  0.021 -0.027  0.200  0.308  0.377  0.459  0.484  0.473  0.470  0.463  0.395  0.359  0.231  0.201  0.012 -0.066 -0.036 -0.024  0.004 -0.051 -0.231 -0.135 -0.120 -0.047  0.041 -0.006  0.038 -0.005  0.094 -0.039  0.036  0.064 -0.036 -0.287 -0.325 -0.252 -0.303 -0.284 -0.285 -0.222 -0.202 -0.220 -0.183 -0.084 -0.104 -0.145 -0.050  0.009 -0.056 -0.045  0.059  0.052 -0.003  0.050 -0.003  0.030 -0.034 -0.036 -0.100 -0.030 -0.093 -0.183 -0.157 -0.051  0.005  0.013  0.038  0.159  0.221  0.165  0.257  0.278  0.215  0.173  0.235  0.281  0.367  0.345  0.329  0.339  0.310  0.329  0.282  0.282  0.258  0.207  0.210  0.143  0.115  0.045  0.047  0.066  0.009  0.032  0.128  0.094  0.016  0.118  0.168  0.109  0.081  0.210  0.196  0.138  0.165  0.217  0.164  0.159  0.218  0.163  0.137 -0.032  0.083  0.097  0.116  0.110  0.049
 -0.338 -0.354 -0.379 -0.421 -0.444 -0.443 -0.459 -0.452 -0.459 -0.472 -0.455 -0.470 -0.403 -0.395 -0.345 -0.158  0.145  0.151  0.184  0.296  0.306  0.314  0.333  0.349  0.301  0.256  0.242  0.177  0.113  0.066  0.044  0.072  0.076  0.046  0.041  0.064  0.078  0.112  0.161  0.181  0.212  0.236  0.262  0.281  0.297  0.294  0.282  0.312  0.275  0.271  0.244  0.212  0.125  0.102  0.141  0.075  0.028  0.080  0.085  0.125  0.093  0.161  0.193  0.158  0.202  0.214  0.258  0.311  0.337  0.357  0.355  0.383  0.331  0.294  0.275  0.358  0.377  0.410  0.433  0.433  0.425  0.428  0.433  0.423  0.380  0.440  0.455  0.439  0.413  0.452  0.521  0.469  0.467  0.519  0.502  0.446  0.409  0.381  0.367  0.345  0.332  0.192  0.268  0.157  0.132  0.078  0.050  0.092  0.203  0.249  0.289  0.284  0.335  0.376  0.375  0.347  0.340  0.307  0.251  0.280  0.224  0.165  0.109  0.183  0.181  0.046 -0.028  0.003  0.156  0.254  0.304  0.339  0.382  0.397  0.427  0.407  0.375  0.404  0.392  0.357  0.394  0.478  0.652  0.675  0.684  0.810  0.864  0.789  0.915  1.000  0.896  0.833  0.664  0.564  0.491  0.483  0.405  0.357  0.241  0.187  0.041 -0.029 -0.164 -0.177 -0.248 -0.258 -0.285 -0.209 -0.152 -0.089  0.194 -0.020 -0.135 -0.067 -0.014  0.075 -0.022 -0.047 -0.194 -0.343 -0.301 -0.217 -0.186 -0.111 -0.098 -0.056  0.008  0.009  0.050  0.035  0.036  0.046  0.052  0.028  0.024 -0.024 -0.069 -0.038 -0.003  0.107  0.198  0.265  0.360  0.391  0.343  0.410  0.414  0.423  0.362  0.327  0.371  0.290  0.233  0.254  0.200  0.138  0.106  0.061  0.025 -0.008 -0.066 -0.094 -0.097 -0.105 -0.109 -0.116 -0.140 -0.143 -0.122 -0.099 -0.109 -0.070 -0.056 -0.101 -0.112 -0.111  0.066  0.129  0.237  0.319  0.412  0.441  0.487  0.469  0.529  0.397  0.200  0.039  0.012 -0.026  0.004  0.048  0.002  0.247  0.347  0.398  0.463  0.472  0.448  0.430  0.414  0.345  0.301  0.180  0.155 -0.011 -0.080 -0.039 -0.015  0.035 -0.009 -0.217 -0.111 -0.082  0.015  0.068 -0.002  0.037 -0.025  0.125 -0.048  0.023  0.017 -0.057 -0.267 -0.309 -0.235 -0.308 -0.275 -0.297 -0.235 -0.226 -0.240 -0.196 -0.104 -0.121 -0.158 -0.066 -0.010 -0.070 -0.050  0.052  0.045 -0.001  0.056  0.005  0.039 -0.034 -0.038 -0.105 -0.040 -0.102 -0.186 -0.168 -0.070 -0.012 -0.002  0.012  0.122  0.194  0.143  0.241  0.260  0.193  0.181  0.227  0.271  0.344  0.322  0.308  0.315  0.286  0.308  0.261  0.266  0.250  0.204  0.209  0.151  0.134  0.071  0.072  0.092  0.040  0.052  0.138  0.105  0.026  0.118  0.167  0.113  0.078  0.196  0.193  0.142  0.150  0.193  0.135  0.126  0.178  0.122  0.069 -0.023  0.067  0.075  0.103  0.117  0.057
 -0.315 -0.330 -0.352 -0.387 -0.410 -0.408 -0.421 -0.403 -0.404 -0.413 -0.399 -0.401 -0.341 -0.340 -0.274 -0.140  0.093  0.112  0.127  0.245  0.269  0.287  0.323  0.356  0.319  0.281  0.283  0.230  0.160  0.112  0.084  0.125  0.136  0.098  0.090  0.124  0.138  0.174  0.221  0.227  0.246  0.261  0.280  0.295  0.309  0.301  0.282  0.309  0.277  0.280  0.264  0.240  0.177  0.127  0.167  0.104  0.044  0.089  0.080  0.093  0.060  0.145  0.189  0.157  0.200  0.202  0.240  0.289  0.310  0.337  0.349  0.385  0.342  0.311  0.285  0.365  0.389  0.416  0.427  0.424  0.405  0.388  0.392  0.382  0.334  0.405  0.412  0.393  0.381  0.419  0.460  0.410  0.409  0.447  0.429  0.375  0.357  0.335  0.332  0.317  0.316  0.199  0.263  0.150  0.145  0.111  0.085  0.147  0.240  0.275  0.311  0.316  0.357  0.389  0.376  0.362  0.355  0.330  0.285  0.303  0.241  0.196  0.170  0.230  0.258  0.156  0.088  0.092  0.215  0.303  0.318  0.362  0.396  0.398  0.418  0.402  0.378  0.400  0.391  0.360  0.391  0.443  0.596  0.648  0.615  0.692  0.785  0.722  0.826  0.896  1.000  0.858  0.617  0.521  0.458  0.461  0.400  0.364  0.262  0.208  0.066  0.006 -0.109 -0.138 -0.222 -0.218 -0.215 -0.129 -0.079 -0.039  0.194 -0.071 -0.179 -0.137 -0.071  0.026 -0.077 -0.123 -0.295 -0.317 -0.215 -0.142 -0.147 -0.097 -0.105 -0.076 -0.011 -0.017  0.027  0.017  0.009  0.036  0.041  0.021  0.026  0.007 -0.033  0.002  0.053  0.174  0.257  0.293  0.367  0.391  0.375  0.439  0.413  0.438  0.408  0.350  0.388  0.337  0.281  0.299  0.259  0.201  0.154  0.125  0.087  0.022 -0.037 -0.055 -0.068 -0.080 -0.077 -0.084 -0.111 -0.114 -0.095 -0.062 -0.071 -0.044 -0.017 -0.062 -0.084 -0.067  0.095  0.146  0.255  0.315  0.397  0.410  0.448  0.426  0.476  0.329  0.162 -0.009 -0.031 -0.081 -0.046  0.010 -0.030  0.180  0.275  0.325  0.396  0.405  0.396  0.389  0.384  0.329  0.308  0.202  0.187  0.021 -0.043  0.009  0.037  0.105  0.026 -0.274 -0.220 -0.175 -0.069 -0.004 -0.074 -0.064 -0.162 -0.014 -0.162  0.008  0.015 -0.112 -0.292 -0.326 -0.236 -0.248 -0.239 -0.277 -0.208 -0.219 -0.236 -0.209 -0.123 -0.133 -0.177 -0.099 -0.048 -0.104 -0.089 -0.001 -0.009 -0.050 -0.003 -0.045 -0.011 -0.060 -0.069 -0.120 -0.055 -0.107 -0.176 -0.155 -0.070 -0.008 -0.015  0.001  0.104  0.156  0.105  0.198  0.217  0.134  0.133  0.175  0.222  0.290  0.293  0.279  0.285  0.253  0.288  0.247  0.272  0.274  0.237  0.249  0.201  0.190  0.110  0.099  0.136  0.057  0.049  0.155  0.106  0.008  0.105  0.150  0.098  0.050  0.174  0.160  0.114  0.107  0.166  0.123  0.084  0.117  0.064  0.032  0.035  0.088  0.080  0.105  0.093  0.065
 -0.395 -0.413 -0.432 -0.463 -0.474 -0.455 -0.459 -0.431 -0.434 -0.429 -0.407 -0.415 -0.355 -0.348 -0.352 -0.236  0.041  0.089  0.134  0.281  0.314  0.321  0.356  0.372  0.326  0.276  0.260  0.201  0.137  0.084  0.070  0.101  0.093  0.065  0.064  0.082  0.102  0.138  0.183  0.202  0.237  0.252  0.282  0.307  0.324  0.321  0.304  0.333  0.297  0.298  0.272  0.249  0.144  0.108  0.150  0.113  0.066  0.116  0.097  0.098  0.067  0.140  0.206  0.176  0.222  0.235  0.276  0.326  0.345  0.369  0.373  0.409  0.360  0.327  0.297  0.379  0.399  0.423  0.441  0.446  0.437  0.427  0.423  0.419  0.375  0.440  0.432  0.418  0.416  0.441  0.480  0.435  0.439  0.467  0.441  0.387  0.375  0.371  0.366  0.353  0.348  0.242  0.280  0.177  0.152  0.106  0.074  0.107  0.219  0.255  0.304  0.297  0.334  0.377  0.370  0.342  0.332  0.282  0.219  0.209  0.127  0.088  0.099  0.137  0.229  0.180  0.143  0.212  0.300  0.337  0.354  0.362  0.391  0.393  0.421  0.398  0.370  0.405  0.407  0.376  0.387  0.451  0.580  0.587  0.572  0.670  0.722  0.636  0.744  0.833  0.858  1.000  0.693  0.599  0.513  0.493  0.433  0.392  0.296  0.217  0.105  0.037 -0.085 -0.135 -0.243 -0.225 -0.229 -0.128 -0.087 -0.042  0.217 -0.038 -0.109 -0.063  0.017  0.138  0.023 -0.004 -0.165 -0.388 -0.321 -0.196 -0.148 -0.081 -0.075 -0.036  0.030  0.027  0.070  0.057  0.038  0.053  0.066  0.054  0.056  0.013 -0.034 -0.007  0.043  0.186  0.297  0.331  0.396  0.398  0.377  0.431  0.404  0.397  0.380  0.351  0.357  0.299  0.273  0.275  0.212  0.163  0.134  0.080  0.035 -0.003 -0.060 -0.078 -0.093 -0.109 -0.095 -0.098 -0.138 -0.140 -0.104 -0.061 -0.077 -0.045 -0.016 -0.048 -0.067 -0.039  0.126  0.178  0.279  0.348  0.430  0.452  0.488  0.483  0.539  0.400  0.181  0.005 -0.018 -0.048  0.007  0.062  0.067  0.258  0.340  0.383  0.459  0.458  0.438  0.427  0.425  0.370  0.336  0.239  0.206  0.044 -0.036 -0.003  0.025  0.105  0.109 -0.165 -0.069 -0.072 -0.005  0.015 -0.052 -0.022 -0.069  0.070 -0.129 -0.039 -0.104 -0.138 -0.288 -0.311 -0.225 -0.296 -0.274 -0.302 -0.218 -0.212 -0.229 -0.185 -0.095 -0.105 -0.158 -0.075 -0.021 -0.078 -0.070  0.023  0.020 -0.024  0.023 -0.023  0.007 -0.058 -0.059 -0.118 -0.054 -0.114 -0.184 -0.151 -0.057  0.017  0.010  0.018  0.106  0.147  0.123  0.236  0.254  0.161  0.188  0.239  0.301  0.339  0.321  0.299  0.317  0.287  0.321  0.276  0.285  0.281  0.240  0.234  0.191  0.180  0.114  0.102  0.125  0.077  0.084  0.170  0.134  0.054  0.149  0.186  0.134  0.103  0.211  0.197  0.155  0.162  0.186  0.109  0.071  0.094  0.035  0.067  0.110  0.146  0.143  0.170  0.132  0.099
 -0.523 -0.538 -0.560 -0.589 -0.591 -0.588 -0.589 -0.570 -0.591 -0.610 -0.572 -0.562 -0.485 -0.436 -0.412 -0.251  0.288  0.344  0.368  0.472  0.448  0.441  0.431  0.417  0.332  0.256  0.213  0.122  0.061  0.015 -0.004  0.018  0.017 -0.009 -0.012  0.009  0.026  0.063  0.115  0.123  0.196  0.247  0.311  0.345  0.375  0.372  0.358  0.404  0.350  0.323  0.256  0.165  0.060  0.022  0.077  0.086  0.112  0.133  0.171  0.168  0.129  0.141  0.180  0.172  0.243  0.283  0.346  0.423  0.463  0.463  0.445  0.449  0.368  0.311  0.305  0.404  0.422  0.467  0.503  0.515  0.507  0.529  0.542  0.544  0.515  0.595  0.570  0.558  0.585  0.622  0.652  0.611  0.653  0.689  0.650  0.610  0.567  0.548  0.559  0.540  0.531  0.393  0.387  0.268  0.183  0.066  0.007  0.058  0.191  0.268  0.336  0.319  0.348  0.433  0.445  0.391  0.353  0.259  0.179  0.164  0.085  0.040  0.004  0.077  0.136  0.062  0.029  0.120  0.244  0.287  0.348  0.354  0.412  0.452  0.524  0.507  0.458  0.511  0.541  0.505  0.521  0.586  0.655  0.661  0.662  0.652  0.647  0.643  0.667  0.664  0.617  0.693  1.000  0.894  0.818  0.744  0.657  0.590  0.477  0.380  0.238  0.117 -0.022 -0.102 -0.179 -0.149 -0.172 -0.091 -0.030  0.030  0.143  0.030 -0.139 -0.156 -0.134 -0.067 -0.101 -0.065 -0.119 -0.235 -0.268 -0.167 -0.134 -0.031  0.006  0.060  0.127  0.114  0.148  0.140  0.138  0.130  0.153  0.146  0.145  0.099  0.026  0.034  0.124  0.230  0.388  0.491  0.603  0.602  0.460  0.400  0.378  0.370  0.376  0.378  0.400  0.319  0.266  0.280  0.224  0.142  0.107  0.052 -0.005 -0.083 -0.132 -0.148 -0.178 -0.190 -0.189 -0.207 -0.231 -0.218 -0.191 -0.168 -0.151 -0.113 -0.096 -0.126 -0.079  0.027  0.228  0.331  0.446  0.546  0.639  0.678  0.740  0.740  0.792  0.659  0.427  0.207  0.160  0.084  0.085  0.133  0.089  0.310  0.467  0.572  0.669  0.691  0.658  0.641  0.631  0.569  0.515  0.391  0.311  0.113 -0.029 -0.025 -0.002 -0.012 -0.037 -0.202 -0.132 -0.111 -0.037  0.052  0.048  0.085  0.046  0.090 -0.054 -0.013  0.037 -0.008 -0.235 -0.291 -0.239 -0.263 -0.237 -0.209 -0.129 -0.100 -0.127 -0.070  0.041  0.002 -0.030  0.081  0.134  0.051  0.066  0.179  0.169  0.089  0.140  0.078  0.098  0.057  0.081  0.011  0.090  0.020 -0.079 -0.050  0.047  0.108  0.136  0.167  0.244  0.282  0.289  0.402  0.398  0.309  0.277  0.365  0.425  0.516  0.500  0.485  0.490  0.437  0.435  0.367  0.323  0.272  0.181  0.182  0.091  0.056 -0.032 -0.008  0.010 -0.047 -0.001  0.118  0.099  0.039  0.157  0.210  0.154  0.155  0.289  0.268  0.214  0.274  0.335  0.293  0.322  0.379  0.310  0.240  0.085  0.197  0.179  0.167  0.116  0.054
 -0.605 -0.625 -0.651 -0.677 -0.677 -0.680 -0.674 -0.657 -0.680 -0.684 -0.641 -0.629 -0.562 -0.494 -0.470 -0.308  0.360  0.446  0.460  0.571  0.541  0.529  0.508  0.483  0.384  0.298  0.239  0.128  0.057  0.000 -0.028 -0.007 -0.005 -0.041 -0.047 -0.021 -0.002  0.046  0.118  0.115  0.226  0.283  0.362  0.404  0.436  0.435  0.427  0.483  0.423  0.390  0.297  0.173  0.054  0.008  0.077  0.084  0.118  0.145  0.188  0.180  0.125  0.123  0.185  0.200  0.299  0.355  0.427  0.513  0.557  0.548  0.524  0.512  0.419  0.356  0.353  0.461  0.478  0.528  0.567  0.579  0.571  0.600  0.617  0.623  0.595  0.675  0.637  0.626  0.666  0.685  0.719  0.696  0.737  0.761  0.724  0.697  0.661  0.656  0.658  0.630  0.621  0.478  0.461  0.337  0.229  0.076  0.004  0.066  0.218  0.320  0.401  0.373  0.393  0.496  0.517  0.447  0.398  0.274  0.182  0.156  0.058  0.006 -0.006  0.064  0.154  0.101  0.088  0.218  0.338  0.360  0.412  0.395  0.477  0.526  0.613  0.596  0.541  0.593  0.628  0.589  0.612  0.660  0.715  0.724  0.704  0.646  0.643  0.649  0.601  0.564  0.521  0.599  0.894  1.000  0.942  0.853  0.769  0.703  0.588  0.466  0.305  0.163  0.022 -0.070 -0.163 -0.107 -0.147 -0.063  0.004  0.057  0.114  0.019 -0.176 -0.228 -0.181 -0.073 -0.069  0.007 -0.032 -0.178 -0.270 -0.159 -0.118  0.006  0.050  0.113  0.185  0.163  0.199  0.186  0.165  0.157  0.195  0.196  0.196  0.142  0.058  0.059  0.162  0.282  0.475  0.578  0.706  0.693  0.529  0.439  0.427  0.395  0.407  0.437  0.446  0.347  0.298  0.310  0.240  0.150  0.113  0.039 -0.021 -0.116 -0.180 -0.186 -0.220 -0.242 -0.239 -0.251 -0.276 -0.256 -0.218 -0.181 -0.160 -0.115 -0.094 -0.112 -0.050  0.081  0.314  0.421  0.552  0.663  0.753  0.794  0.866  0.870  0.874  0.720  0.458  0.252  0.202  0.132  0.138  0.178  0.137  0.343  0.489  0.626  0.748  0.788  0.750  0.737  0.738  0.680  0.622  0.489  0.404  0.177 -0.000 -0.008  0.026 -0.020 -0.049 -0.199 -0.086 -0.090 -0.048  0.040  0.053  0.097  0.064  0.037 -0.108 -0.077  0.045  0.036 -0.272 -0.316 -0.252 -0.262 -0.245 -0.198 -0.101 -0.069 -0.102 -0.032  0.095  0.052  0.020  0.144  0.204  0.111  0.124  0.246  0.233  0.140  0.190  0.121  0.133  0.101  0.136  0.056  0.144  0.063 -0.045 -0.010  0.090  0.163  0.196  0.231  0.305  0.339  0.360  0.469  0.472  0.373  0.311  0.414  0.492  0.590  0.567  0.556  0.570  0.526  0.516  0.444  0.380  0.309  0.204  0.199  0.086  0.031 -0.068 -0.031 -0.006 -0.061  0.005  0.147  0.138  0.081  0.215  0.275  0.214  0.218  0.368  0.341  0.282  0.354  0.426  0.382  0.413  0.468  0.369  0.295  0.131  0.234  0.217  0.195  0.117  0.043
 -0.590 -0.609 -0.635 -0.657 -0.653 -0.657 -0.646 -0.627 -0.651 -0.653 -0.605 -0.593 -0.524 -0.453 -0.431 -0.273  0.352  0.434  0.447  0.554  0.524  0.506  0.484  0.460  0.361  0.277  0.219  0.111  0.046 -0.007 -0.034 -0.015 -0.012 -0.046 -0.053 -0.027 -0.009  0.035  0.104  0.095  0.206  0.261  0.339  0.380  0.414  0.411  0.403  0.459  0.401  0.366  0.276  0.142  0.039 -0.012  0.072  0.086  0.127  0.152  0.193  0.188  0.128  0.125  0.173  0.186  0.280  0.336  0.407  0.492  0.536  0.523  0.498  0.486  0.393  0.333  0.334  0.441  0.462  0.514  0.550  0.557  0.550  0.577  0.593  0.595  0.571  0.655  0.618  0.601  0.650  0.679  0.693  0.668  0.728  0.746  0.697  0.684  0.648  0.654  0.661  0.629  0.620  0.477  0.455  0.330  0.222  0.071 -0.001  0.063  0.205  0.311  0.394  0.374  0.386  0.487  0.516  0.454  0.398  0.277  0.186  0.153  0.054  0.006  0.001  0.073  0.161  0.112  0.098  0.216  0.334  0.355  0.401  0.389  0.473  0.522  0.611  0.605  0.547  0.592  0.634  0.600  0.617  0.662  0.704  0.711  0.686  0.605  0.601  0.619  0.549  0.491  0.458  0.513  0.818  0.942  1.000  0.924  0.847  0.777  0.658  0.527  0.354  0.204  0.054 -0.052 -0.149 -0.086 -0.117 -0.030  0.038  0.101  0.151  0.055 -0.157 -0.225 -0.187 -0.092 -0.080 -0.005 -0.030 -0.136 -0.225 -0.117 -0.090  0.025  0.063  0.120  0.193  0.168  0.202  0.189  0.160  0.150  0.196  0.204  0.211  0.167  0.089  0.084  0.195  0.321  0.536  0.656  0.785  0.761  0.570  0.465  0.446  0.418  0.442  0.471  0.480  0.382  0.327  0.338  0.269  0.173  0.138  0.061 -0.001 -0.094 -0.158 -0.171 -0.205 -0.225 -0.228 -0.245 -0.267 -0.244 -0.212 -0.181 -0.159 -0.128 -0.100 -0.104 -0.039  0.105  0.348  0.456  0.602  0.715  0.807  0.837  0.891  0.882  0.837  0.667  0.413  0.219  0.173  0.101  0.087  0.121  0.095  0.301  0.440  0.593  0.712  0.776  0.755  0.753  0.754  0.702  0.646  0.506  0.419  0.187  0.010 -0.005  0.021 -0.030 -0.070 -0.227 -0.128 -0.131 -0.094  0.006  0.029  0.068  0.034 -0.000 -0.121 -0.077  0.050  0.022 -0.275 -0.321 -0.262 -0.260 -0.241 -0.200 -0.104 -0.068 -0.103 -0.038  0.089  0.043  0.012  0.135  0.193  0.102  0.113  0.233  0.220  0.129  0.177  0.112  0.125  0.094  0.128  0.049  0.139  0.060 -0.050 -0.010  0.100  0.170  0.195  0.237  0.320  0.346  0.356  0.457  0.461  0.365  0.289  0.395  0.473  0.579  0.568  0.556  0.563  0.516  0.499  0.426  0.361  0.290  0.183  0.180  0.067  0.010 -0.090 -0.051 -0.024 -0.079 -0.014  0.128  0.118  0.063  0.198  0.253  0.196  0.207  0.352  0.322  0.271  0.345  0.412  0.368  0.402  0.456  0.358  0.288  0.102  0.214  0.186  0.162  0.095  0.026
[truncated: 548,902 more chars]
