# Supplementary material for: Molecular Dynamics Simulations Provide Further Insights into the Allosteric Regulation of the Kinesin‑5 Motor Domain by Loop 5
Source: J Chem Inf Model. 2026 Mar 12;66(7):4101–15. doi: 10.1021/acs.jcim.5c02999 (PMC13080997; doi:10.1021/acs.jcim.5c02999)
Supplement: Supplementary file 2 [file ci5c02999_si_002.zip › Electronic_Supporting_Information/Clustering_Distance_and_Correlation_Matrices_for_SPM/apo/apo_corrmat_c0.dat]

  1.000  0.973  0.929  0.872  0.771  0.624  0.514  0.435  0.406  0.356  0.233  0.236  0.179  0.234  0.136  0.070 -0.115 -0.269 -0.420 -0.473 -0.442 -0.389 -0.360 -0.371 -0.287 -0.208 -0.177 -0.066  0.055  0.096  0.115  0.062  0.051  0.100  0.080  0.030 -0.078 -0.151 -0.224 -0.222 -0.295 -0.184  0.010  0.171  0.336  0.262  0.083  0.157 -0.234 -0.336 -0.308 -0.208 -0.111 -0.015  0.043  0.004 -0.035  0.015 -0.011 -0.013 -0.013 -0.137 -0.204 -0.222 -0.310 -0.345 -0.401 -0.403 -0.407 -0.378 -0.376 -0.419 -0.332 -0.255 -0.270 -0.344 -0.339 -0.379 -0.407 -0.390 -0.443 -0.494 -0.442 -0.398 -0.427 -0.489 -0.473 -0.390 -0.437 -0.468 -0.453 -0.491 -0.511 -0.480 -0.472 -0.495 -0.526 -0.542 -0.556 -0.519 -0.454 -0.287 -0.201 -0.146 -0.067 -0.002  0.219  0.257  0.166 -0.165 -0.135 -0.212 -0.295 -0.287 -0.281 -0.283 -0.309 -0.266 -0.257 -0.176 -0.106 -0.073 -0.114 -0.083 -0.164 -0.206 -0.296 -0.335 -0.272 -0.294 -0.296 -0.297 -0.352 -0.361 -0.386 -0.320 -0.218 -0.298 -0.411 -0.346 -0.361 -0.319 -0.366 -0.374 -0.281 -0.251 -0.311 -0.244 -0.168 -0.191 -0.185 -0.196 -0.294 -0.391 -0.440 -0.473 -0.462 -0.455 -0.363 -0.300 -0.273 -0.211 -0.184 -0.116 -0.046 -0.039 -0.140 -0.214 -0.256 -0.266 -0.233 -0.254 -0.203 -0.190 -0.163 -0.120 -0.064 -0.038 -0.031 -0.063 -0.090 -0.179 -0.151 -0.155 -0.061  0.022  0.051  0.073  0.002 -0.101 -0.145 -0.092 -0.100 -0.125 -0.147 -0.209 -0.210 -0.252 -0.292 -0.284 -0.338 -0.353 -0.406 -0.428 -0.339 -0.367 -0.388 -0.382 -0.349 -0.421 -0.397 -0.324 -0.380 -0.390 -0.294 -0.283 -0.302 -0.091 -0.111 -0.220 -0.202 -0.031  0.143 -0.131 -0.073  0.035  0.054  0.126  0.122  0.105  0.091  0.090 -0.193 -0.147 -0.144 -0.210 -0.243 -0.349 -0.404 -0.467 -0.497 -0.511 -0.518 -0.469 -0.437 -0.390 -0.280 -0.125 -0.089 -0.098 -0.107 -0.191 -0.190 -0.250 -0.235 -0.308 -0.400 -0.492 -0.501 -0.541 -0.557 -0.531 -0.461 -0.370 -0.250 -0.219 -0.159 -0.082 -0.076  0.039  0.104  0.076  0.035 -0.055 -0.083 -0.111 -0.079  0.006  0.033  0.037  0.055  0.037  0.031  0.053  0.086  0.154  0.157  0.164  0.037  0.088  0.016 -0.031  0.022  0.007 -0.088 -0.075 -0.055 -0.129 -0.175 -0.126 -0.146 -0.221 -0.197 -0.186 -0.209 -0.182 -0.159 -0.139 -0.158 -0.097 -0.135 -0.078 -0.024 -0.013 -0.032 -0.088 -0.130 -0.131 -0.205 -0.238 -0.259 -0.344 -0.334 -0.213 -0.178 -0.237 -0.350 -0.448 -0.423 -0.461 -0.458 -0.399 -0.335 -0.194 -0.218 -0.198 -0.138 -0.195 -0.061  0.001  0.123  0.134  0.055  0.142  0.149 -0.010 -0.037  0.035 -0.053 -0.206 -0.161 -0.101 -0.246 -0.311 -0.237 -0.260 -0.296 -0.244 -0.285 -0.285 -0.197 -0.117 -0.340 -0.392 -0.432 -0.365 -0.258 -0.244
  0.973  1.000  0.971  0.918  0.826  0.678  0.555  0.467  0.441  0.391  0.258  0.250  0.181  0.238  0.127  0.070 -0.123 -0.283 -0.438 -0.492 -0.453 -0.390 -0.354 -0.360 -0.268 -0.189 -0.158 -0.045  0.075  0.110  0.132  0.082  0.063  0.111  0.093  0.040 -0.063 -0.137 -0.209 -0.203 -0.284 -0.185 -0.008  0.150  0.311  0.237  0.057  0.129 -0.253 -0.341 -0.306 -0.192 -0.091  0.012  0.063  0.021 -0.025  0.017 -0.013 -0.023 -0.023 -0.146 -0.203 -0.220 -0.314 -0.352 -0.413 -0.414 -0.423 -0.388 -0.375 -0.411 -0.321 -0.243 -0.259 -0.333 -0.323 -0.363 -0.396 -0.382 -0.437 -0.493 -0.443 -0.399 -0.431 -0.496 -0.483 -0.402 -0.448 -0.484 -0.464 -0.507 -0.529 -0.496 -0.488 -0.513 -0.549 -0.565 -0.583 -0.545 -0.478 -0.298 -0.176 -0.126 -0.043  0.024  0.244  0.272  0.171 -0.154 -0.132 -0.203 -0.278 -0.272 -0.275 -0.274 -0.291 -0.244 -0.242 -0.162 -0.096 -0.068 -0.111 -0.086 -0.170 -0.214 -0.297 -0.337 -0.280 -0.291 -0.285 -0.279 -0.337 -0.346 -0.378 -0.312 -0.211 -0.289 -0.405 -0.344 -0.364 -0.327 -0.383 -0.392 -0.298 -0.267 -0.332 -0.266 -0.186 -0.208 -0.206 -0.209 -0.313 -0.408 -0.453 -0.485 -0.480 -0.475 -0.385 -0.325 -0.300 -0.236 -0.208 -0.142 -0.066 -0.057 -0.161 -0.242 -0.282 -0.292 -0.257 -0.282 -0.225 -0.209 -0.178 -0.135 -0.078 -0.045 -0.047 -0.094 -0.124 -0.206 -0.165 -0.162 -0.062  0.025  0.056  0.073  0.007 -0.095 -0.134 -0.072 -0.093 -0.124 -0.147 -0.219 -0.219 -0.269 -0.312 -0.302 -0.361 -0.370 -0.419 -0.434 -0.323 -0.347 -0.378 -0.373 -0.338 -0.414 -0.394 -0.319 -0.377 -0.394 -0.300 -0.289 -0.311 -0.091 -0.138 -0.256 -0.235 -0.047  0.130 -0.142 -0.082  0.025  0.047  0.130  0.126  0.098  0.067  0.054 -0.216 -0.169 -0.168 -0.236 -0.278 -0.379 -0.433 -0.493 -0.518 -0.532 -0.532 -0.484 -0.450 -0.397 -0.289 -0.127 -0.094 -0.113 -0.117 -0.207 -0.205 -0.265 -0.256 -0.322 -0.418 -0.512 -0.519 -0.564 -0.582 -0.559 -0.491 -0.405 -0.289 -0.247 -0.183 -0.093 -0.080  0.036  0.104  0.084  0.045 -0.054 -0.094 -0.122 -0.088 -0.001  0.029  0.038  0.053  0.027  0.021  0.039  0.075  0.148  0.139  0.149  0.032  0.083  0.004 -0.040  0.021 -0.000 -0.098 -0.082 -0.059 -0.138 -0.184 -0.131 -0.150 -0.229 -0.202 -0.191 -0.214 -0.188 -0.166 -0.144 -0.163 -0.104 -0.145 -0.089 -0.037 -0.028 -0.043 -0.099 -0.141 -0.138 -0.201 -0.233 -0.271 -0.367 -0.355 -0.220 -0.198 -0.250 -0.373 -0.470 -0.451 -0.482 -0.475 -0.406 -0.325 -0.179 -0.201 -0.180 -0.112 -0.171 -0.033  0.029  0.153  0.165  0.083  0.170  0.177  0.015 -0.019  0.053 -0.039 -0.200 -0.158 -0.097 -0.248 -0.320 -0.248 -0.272 -0.311 -0.259 -0.300 -0.298 -0.208 -0.142 -0.359 -0.411 -0.453 -0.383 -0.266 -0.246
  0.929  0.971  1.000  0.966  0.887  0.768  0.648  0.557  0.514  0.449  0.310  0.290  0.230  0.289  0.156  0.081 -0.125 -0.279 -0.437 -0.494 -0.455 -0.387 -0.346 -0.353 -0.263 -0.181 -0.154 -0.051  0.077  0.108  0.131  0.073  0.048  0.098  0.079  0.018 -0.078 -0.155 -0.225 -0.216 -0.301 -0.210 -0.048  0.126  0.280  0.212  0.035  0.087 -0.287 -0.368 -0.324 -0.200 -0.096  0.016  0.055  0.024 -0.016  0.012 -0.021 -0.029 -0.029 -0.147 -0.208 -0.229 -0.328 -0.364 -0.421 -0.415 -0.426 -0.388 -0.370 -0.405 -0.318 -0.236 -0.247 -0.320 -0.306 -0.347 -0.383 -0.370 -0.428 -0.489 -0.439 -0.393 -0.432 -0.493 -0.479 -0.393 -0.438 -0.476 -0.457 -0.505 -0.531 -0.499 -0.493 -0.522 -0.559 -0.573 -0.593 -0.558 -0.494 -0.319 -0.167 -0.113 -0.035  0.046  0.268  0.279  0.177 -0.121 -0.105 -0.192 -0.251 -0.254 -0.264 -0.255 -0.262 -0.206 -0.201 -0.125 -0.058 -0.032 -0.073 -0.055 -0.141 -0.183 -0.263 -0.316 -0.268 -0.264 -0.266 -0.253 -0.309 -0.324 -0.360 -0.293 -0.189 -0.262 -0.378 -0.319 -0.347 -0.311 -0.384 -0.402 -0.304 -0.273 -0.349 -0.285 -0.200 -0.222 -0.224 -0.220 -0.331 -0.422 -0.466 -0.494 -0.494 -0.490 -0.403 -0.347 -0.328 -0.266 -0.239 -0.174 -0.097 -0.090 -0.197 -0.281 -0.322 -0.337 -0.296 -0.320 -0.263 -0.250 -0.217 -0.172 -0.110 -0.063 -0.078 -0.123 -0.152 -0.240 -0.190 -0.187 -0.088  0.008  0.055  0.056  0.010 -0.091 -0.165 -0.110 -0.114 -0.151 -0.172 -0.249 -0.244 -0.286 -0.337 -0.323 -0.385 -0.389 -0.432 -0.437 -0.306 -0.324 -0.364 -0.360 -0.325 -0.405 -0.380 -0.304 -0.371 -0.388 -0.288 -0.285 -0.316 -0.093 -0.139 -0.270 -0.264 -0.059  0.093 -0.150 -0.088  0.010  0.024  0.099  0.090  0.055  0.026  0.025 -0.213 -0.169 -0.186 -0.260 -0.309 -0.403 -0.452 -0.509 -0.529 -0.544 -0.542 -0.496 -0.462 -0.407 -0.307 -0.154 -0.110 -0.126 -0.129 -0.219 -0.218 -0.270 -0.263 -0.331 -0.428 -0.523 -0.535 -0.577 -0.594 -0.577 -0.513 -0.435 -0.323 -0.263 -0.191 -0.100 -0.083  0.044  0.105  0.095  0.063 -0.039 -0.090 -0.123 -0.078  0.010  0.040  0.054  0.061  0.025  0.024  0.055  0.077  0.130  0.142  0.159  0.014  0.063 -0.017 -0.064 -0.001 -0.021 -0.118 -0.097 -0.074 -0.151 -0.192 -0.137 -0.156 -0.229 -0.197 -0.188 -0.209 -0.187 -0.169 -0.157 -0.177 -0.126 -0.170 -0.119 -0.070 -0.062 -0.078 -0.126 -0.163 -0.162 -0.210 -0.227 -0.284 -0.388 -0.372 -0.221 -0.206 -0.250 -0.379 -0.477 -0.462 -0.493 -0.485 -0.409 -0.324 -0.172 -0.198 -0.179 -0.113 -0.181 -0.046  0.012  0.141  0.158  0.071  0.162  0.173  0.006 -0.028  0.049 -0.043 -0.206 -0.163 -0.095 -0.251 -0.322 -0.249 -0.273 -0.315 -0.263 -0.304 -0.299 -0.216 -0.156 -0.369 -0.424 -0.465 -0.394 -0.272 -0.244
  0.872  0.918  0.966  1.000  0.948  0.848  0.764  0.661  0.605  0.548  0.419  0.375  0.307  0.337  0.176  0.050 -0.164 -0.292 -0.458 -0.509 -0.466 -0.401 -0.356 -0.350 -0.254 -0.177 -0.153 -0.046  0.085  0.112  0.141  0.080  0.047  0.101  0.084  0.014 -0.062 -0.138 -0.207 -0.201 -0.282 -0.189 -0.035  0.139  0.277  0.214  0.039  0.075 -0.281 -0.354 -0.307 -0.195 -0.105 -0.013  0.030 -0.001 -0.042 -0.024 -0.054 -0.047 -0.024 -0.143 -0.197 -0.211 -0.311 -0.352 -0.414 -0.426 -0.449 -0.410 -0.384 -0.408 -0.322 -0.236 -0.244 -0.320 -0.306 -0.348 -0.387 -0.376 -0.435 -0.496 -0.445 -0.400 -0.442 -0.504 -0.480 -0.390 -0.436 -0.475 -0.451 -0.506 -0.540 -0.508 -0.502 -0.540 -0.574 -0.581 -0.601 -0.566 -0.508 -0.354 -0.189 -0.097 -0.005  0.089  0.288  0.271  0.177 -0.114 -0.097 -0.186 -0.240 -0.249 -0.262 -0.244 -0.248 -0.183 -0.178 -0.107 -0.037 -0.011 -0.056 -0.042 -0.131 -0.172 -0.246 -0.312 -0.273 -0.257 -0.266 -0.245 -0.297 -0.323 -0.363 -0.293 -0.194 -0.268 -0.383 -0.321 -0.346 -0.318 -0.400 -0.413 -0.316 -0.289 -0.367 -0.301 -0.219 -0.239 -0.243 -0.231 -0.349 -0.437 -0.475 -0.497 -0.495 -0.480 -0.388 -0.331 -0.309 -0.251 -0.233 -0.169 -0.104 -0.107 -0.208 -0.292 -0.327 -0.345 -0.312 -0.331 -0.277 -0.277 -0.243 -0.198 -0.123 -0.057 -0.070 -0.115 -0.141 -0.239 -0.193 -0.203 -0.122 -0.038  0.022  0.028 -0.011 -0.129 -0.204 -0.147 -0.141 -0.177 -0.202 -0.271 -0.256 -0.285 -0.338 -0.330 -0.390 -0.389 -0.434 -0.431 -0.300 -0.307 -0.341 -0.328 -0.299 -0.381 -0.344 -0.266 -0.349 -0.361 -0.251 -0.264 -0.307 -0.066 -0.108 -0.259 -0.273 -0.059  0.058 -0.163 -0.089  0.020  0.033  0.113  0.100  0.032 -0.008 -0.003 -0.215 -0.153 -0.164 -0.247 -0.296 -0.388 -0.432 -0.500 -0.524 -0.548 -0.551 -0.506 -0.473 -0.429 -0.338 -0.196 -0.148 -0.145 -0.153 -0.227 -0.228 -0.265 -0.267 -0.343 -0.447 -0.541 -0.566 -0.593 -0.594 -0.574 -0.501 -0.425 -0.313 -0.264 -0.195 -0.095 -0.081  0.051  0.094  0.081  0.068 -0.038 -0.101 -0.137 -0.088 -0.006  0.021  0.037  0.041  0.000  0.014  0.054  0.058  0.098  0.126  0.157  0.000  0.039 -0.035 -0.082 -0.022 -0.043 -0.137 -0.116 -0.092 -0.165 -0.204 -0.149 -0.163 -0.227 -0.188 -0.177 -0.197 -0.177 -0.162 -0.160 -0.187 -0.146 -0.193 -0.147 -0.098 -0.092 -0.107 -0.145 -0.180 -0.189 -0.226 -0.217 -0.294 -0.397 -0.373 -0.238 -0.208 -0.283 -0.404 -0.501 -0.487 -0.512 -0.509 -0.421 -0.338 -0.171 -0.179 -0.158 -0.090 -0.166 -0.033  0.018  0.146  0.168  0.077  0.170  0.189  0.022 -0.018  0.065 -0.025 -0.197 -0.153 -0.074 -0.245 -0.324 -0.241 -0.272 -0.329 -0.278 -0.318 -0.326 -0.269 -0.214 -0.407 -0.444 -0.481 -0.403 -0.267 -0.235
  0.771  0.826  0.887  0.948  1.000  0.939  0.848  0.758  0.703  0.616  0.489  0.414  0.322  0.358  0.161  0.032 -0.180 -0.298 -0.468 -0.508 -0.461 -0.386 -0.334 -0.314 -0.212 -0.127 -0.103 -0.010  0.111  0.127  0.154  0.094  0.054  0.103  0.086  0.017 -0.047 -0.117 -0.176 -0.182 -0.254 -0.172 -0.061  0.095  0.211  0.156 -0.001  0.025 -0.288 -0.340 -0.290 -0.194 -0.115 -0.041 -0.011 -0.030 -0.054 -0.030 -0.047 -0.038 -0.006 -0.127 -0.185 -0.199 -0.296 -0.338 -0.396 -0.405 -0.432 -0.385 -0.345 -0.368 -0.286 -0.200 -0.205 -0.275 -0.260 -0.301 -0.350 -0.340 -0.396 -0.462 -0.414 -0.374 -0.419 -0.479 -0.453 -0.381 -0.429 -0.460 -0.443 -0.500 -0.527 -0.504 -0.503 -0.537 -0.571 -0.569 -0.585 -0.549 -0.504 -0.351 -0.167 -0.095  0.000  0.092  0.286  0.250  0.130 -0.113 -0.129 -0.180 -0.195 -0.211 -0.252 -0.231 -0.210 -0.139 -0.143 -0.080 -0.020 -0.002 -0.044 -0.050 -0.129 -0.158 -0.208 -0.268 -0.256 -0.232 -0.236 -0.207 -0.261 -0.293 -0.346 -0.286 -0.196 -0.259 -0.353 -0.297 -0.336 -0.319 -0.408 -0.425 -0.339 -0.317 -0.390 -0.328 -0.253 -0.268 -0.277 -0.266 -0.374 -0.456 -0.483 -0.498 -0.494 -0.473 -0.381 -0.323 -0.297 -0.249 -0.230 -0.175 -0.119 -0.123 -0.207 -0.283 -0.318 -0.336 -0.323 -0.342 -0.293 -0.293 -0.269 -0.212 -0.144 -0.058 -0.074 -0.127 -0.148 -0.244 -0.193 -0.192 -0.133 -0.059 -0.009 -0.012 -0.045 -0.132 -0.169 -0.104 -0.135 -0.174 -0.201 -0.262 -0.254 -0.262 -0.315 -0.311 -0.384 -0.391 -0.435 -0.423 -0.279 -0.266 -0.291 -0.286 -0.265 -0.337 -0.311 -0.242 -0.315 -0.330 -0.236 -0.253 -0.291 -0.075 -0.114 -0.268 -0.287 -0.115  0.019 -0.176 -0.145 -0.030  0.027  0.106  0.110  0.033 -0.002 -0.014 -0.214 -0.146 -0.154 -0.233 -0.295 -0.373 -0.425 -0.493 -0.517 -0.545 -0.550 -0.509 -0.485 -0.445 -0.350 -0.208 -0.168 -0.156 -0.166 -0.227 -0.232 -0.266 -0.267 -0.348 -0.443 -0.537 -0.561 -0.587 -0.583 -0.561 -0.490 -0.415 -0.319 -0.257 -0.169 -0.074 -0.039  0.080  0.083  0.090  0.085 -0.040 -0.114 -0.137 -0.086 -0.011  0.023  0.061  0.050 -0.032 -0.004  0.066  0.072  0.049  0.101  0.168  0.005  0.032 -0.041 -0.086 -0.025 -0.047 -0.138 -0.119 -0.094 -0.164 -0.209 -0.155 -0.162 -0.229 -0.196 -0.179 -0.197 -0.177 -0.157 -0.143 -0.175 -0.137 -0.182 -0.139 -0.097 -0.093 -0.107 -0.128 -0.161 -0.182 -0.192 -0.161 -0.269 -0.401 -0.371 -0.239 -0.239 -0.280 -0.410 -0.488 -0.476 -0.506 -0.506 -0.416 -0.321 -0.169 -0.165 -0.133 -0.059 -0.126 -0.015  0.015  0.128  0.150  0.064  0.145  0.167  0.019 -0.028  0.043 -0.037 -0.198 -0.161 -0.085 -0.247 -0.329 -0.253 -0.289 -0.341 -0.295 -0.335 -0.347 -0.288 -0.241 -0.416 -0.461 -0.491 -0.405 -0.281 -0.235
  0.624  0.678  0.768  0.848  0.939  1.000  0.937  0.876  0.780  0.661  0.558  0.442  0.395  0.430  0.204  0.064 -0.124 -0.237 -0.397 -0.443 -0.403 -0.330 -0.287 -0.279 -0.195 -0.100 -0.087 -0.025  0.095  0.102  0.123  0.055  0.012  0.058  0.037 -0.034 -0.092 -0.159 -0.203 -0.212 -0.272 -0.185 -0.091  0.088  0.166  0.139  0.010 -0.019 -0.278 -0.333 -0.287 -0.223 -0.148 -0.084 -0.055 -0.041 -0.053 -0.041 -0.055 -0.050 -0.024 -0.134 -0.193 -0.197 -0.276 -0.300 -0.329 -0.340 -0.368 -0.326 -0.291 -0.325 -0.260 -0.173 -0.166 -0.227 -0.204 -0.244 -0.299 -0.294 -0.354 -0.421 -0.372 -0.336 -0.386 -0.433 -0.401 -0.330 -0.375 -0.401 -0.391 -0.450 -0.480 -0.458 -0.458 -0.495 -0.529 -0.530 -0.538 -0.501 -0.460 -0.317 -0.127 -0.088 -0.025  0.074  0.268  0.231  0.114 -0.054 -0.078 -0.147 -0.141 -0.163 -0.209 -0.181 -0.152 -0.075 -0.070 -0.014  0.044  0.054  0.013 -0.007 -0.078 -0.102 -0.141 -0.217 -0.216 -0.173 -0.184 -0.150 -0.195 -0.237 -0.288 -0.232 -0.146 -0.203 -0.290 -0.247 -0.294 -0.277 -0.382 -0.412 -0.333 -0.317 -0.399 -0.343 -0.273 -0.288 -0.299 -0.283 -0.386 -0.451 -0.466 -0.474 -0.469 -0.440 -0.360 -0.312 -0.294 -0.230 -0.210 -0.174 -0.126 -0.135 -0.190 -0.266 -0.299 -0.335 -0.311 -0.330 -0.286 -0.276 -0.278 -0.253 -0.206 -0.120 -0.122 -0.168 -0.179 -0.257 -0.202 -0.187 -0.137 -0.064  0.006 -0.037 -0.031 -0.093 -0.178 -0.109 -0.125 -0.170 -0.192 -0.248 -0.243 -0.230 -0.280 -0.283 -0.366 -0.366 -0.410 -0.388 -0.236 -0.213 -0.243 -0.246 -0.228 -0.287 -0.254 -0.191 -0.256 -0.257 -0.166 -0.189 -0.222 -0.081 -0.098 -0.223 -0.259 -0.124 -0.047 -0.186 -0.162 -0.082 -0.042  0.006  0.014 -0.052 -0.055 -0.027 -0.173 -0.110 -0.128 -0.207 -0.280 -0.341 -0.390 -0.460 -0.486 -0.513 -0.517 -0.484 -0.474 -0.427 -0.348 -0.219 -0.167 -0.155 -0.163 -0.225 -0.226 -0.266 -0.235 -0.312 -0.406 -0.499 -0.530 -0.551 -0.542 -0.521 -0.453 -0.387 -0.307 -0.213 -0.114 -0.058 -0.021  0.081  0.047  0.066  0.081 -0.015 -0.099 -0.115 -0.063 -0.000  0.031  0.075  0.055 -0.028  0.006  0.095  0.087  0.018  0.142  0.221  0.011  0.029 -0.032 -0.071 -0.017 -0.036 -0.113 -0.090 -0.066 -0.132 -0.166 -0.115 -0.125 -0.188 -0.152 -0.140 -0.160 -0.145 -0.141 -0.125 -0.148 -0.117 -0.165 -0.133 -0.095 -0.096 -0.119 -0.122 -0.144 -0.176 -0.168 -0.126 -0.248 -0.392 -0.358 -0.206 -0.226 -0.235 -0.371 -0.431 -0.432 -0.448 -0.451 -0.365 -0.275 -0.150 -0.162 -0.132 -0.077 -0.142 -0.056 -0.045  0.054  0.083  0.001  0.077  0.107 -0.022 -0.067  0.002 -0.060 -0.202 -0.166 -0.092 -0.230 -0.302 -0.230 -0.254 -0.293 -0.248 -0.282 -0.282 -0.243 -0.218 -0.382 -0.424 -0.450 -0.382 -0.265 -0.216
  0.514  0.555  0.648  0.764  0.848  0.937  1.000  0.938  0.815  0.732  0.665  0.530  0.508  0.471  0.246  0.052 -0.126 -0.204 -0.354 -0.396 -0.353 -0.287 -0.253 -0.255 -0.178 -0.099 -0.080 -0.011  0.099  0.108  0.127  0.067  0.028  0.069  0.051 -0.015 -0.059 -0.115 -0.160 -0.177 -0.217 -0.129 -0.034  0.119  0.175  0.153  0.041  0.007 -0.207 -0.259 -0.226 -0.194 -0.131 -0.105 -0.058 -0.041 -0.068 -0.071 -0.081 -0.062 -0.010 -0.090 -0.149 -0.138 -0.204 -0.230 -0.266 -0.296 -0.336 -0.301 -0.269 -0.304 -0.247 -0.162 -0.150 -0.210 -0.197 -0.242 -0.294 -0.289 -0.348 -0.404 -0.353 -0.327 -0.377 -0.420 -0.375 -0.304 -0.353 -0.373 -0.363 -0.433 -0.476 -0.444 -0.446 -0.492 -0.517 -0.518 -0.514 -0.466 -0.428 -0.329 -0.142 -0.056  0.009  0.103  0.268  0.238  0.151 -0.008 -0.009 -0.137 -0.147 -0.173 -0.206 -0.172 -0.146 -0.068 -0.056 -0.004  0.058  0.071  0.040  0.012 -0.061 -0.082 -0.119 -0.201 -0.204 -0.157 -0.179 -0.145 -0.182 -0.238 -0.284 -0.232 -0.167 -0.219 -0.298 -0.261 -0.296 -0.286 -0.386 -0.404 -0.330 -0.326 -0.401 -0.340 -0.277 -0.295 -0.306 -0.292 -0.388 -0.451 -0.458 -0.459 -0.447 -0.398 -0.321 -0.270 -0.242 -0.167 -0.155 -0.128 -0.095 -0.106 -0.137 -0.209 -0.234 -0.271 -0.256 -0.275 -0.231 -0.232 -0.234 -0.230 -0.175 -0.093 -0.097 -0.126 -0.118 -0.195 -0.152 -0.153 -0.116 -0.066 -0.004 -0.034 -0.027 -0.105 -0.193 -0.131 -0.126 -0.157 -0.180 -0.217 -0.201 -0.187 -0.240 -0.252 -0.339 -0.344 -0.400 -0.370 -0.232 -0.198 -0.204 -0.204 -0.201 -0.239 -0.194 -0.139 -0.196 -0.177 -0.092 -0.127 -0.153 -0.038 -0.036 -0.136 -0.196 -0.103 -0.080 -0.187 -0.129 -0.066 -0.063 -0.034 -0.038 -0.121 -0.101 -0.029 -0.158 -0.070 -0.080 -0.157 -0.211 -0.288 -0.324 -0.410 -0.451 -0.489 -0.503 -0.476 -0.479 -0.452 -0.382 -0.289 -0.228 -0.188 -0.208 -0.253 -0.258 -0.281 -0.233 -0.310 -0.406 -0.496 -0.533 -0.534 -0.506 -0.474 -0.391 -0.329 -0.243 -0.170 -0.074 -0.020 -0.013  0.076  0.001  0.006  0.041 -0.037 -0.119 -0.143 -0.096 -0.046 -0.017  0.019  0.008 -0.053 -0.008  0.078  0.053 -0.011  0.134  0.224  0.035  0.040 -0.007 -0.038  0.003 -0.020 -0.086 -0.061 -0.045 -0.105 -0.128 -0.083 -0.100 -0.149 -0.099 -0.097 -0.128 -0.116 -0.130 -0.117 -0.133 -0.109 -0.155 -0.129 -0.086 -0.086 -0.111 -0.109 -0.131 -0.182 -0.173 -0.117 -0.237 -0.366 -0.325 -0.201 -0.187 -0.263 -0.379 -0.433 -0.431 -0.422 -0.425 -0.330 -0.258 -0.114 -0.128 -0.104 -0.057 -0.117 -0.042 -0.031  0.048  0.083  0.015  0.086  0.115  0.004 -0.028  0.033 -0.026 -0.154 -0.113 -0.042 -0.185 -0.239 -0.164 -0.199 -0.240 -0.196 -0.231 -0.246 -0.259 -0.237 -0.386 -0.419 -0.439 -0.385 -0.260 -0.219
  0.435  0.467  0.557  0.661  0.758  0.876  0.938  1.000  0.888  0.721  0.670  0.570  0.529  0.492  0.240  0.042 -0.108 -0.190 -0.344 -0.368 -0.336 -0.254 -0.227 -0.226 -0.164 -0.057 -0.039  0.005  0.107  0.111  0.117  0.060  0.029  0.063  0.037 -0.018 -0.088 -0.140 -0.170 -0.196 -0.223 -0.121 -0.026  0.157  0.175  0.182  0.085 -0.007 -0.184 -0.250 -0.221 -0.210 -0.138 -0.112 -0.072 -0.040 -0.056 -0.046 -0.077 -0.083 -0.051 -0.104 -0.163 -0.159 -0.199 -0.213 -0.218 -0.258 -0.298 -0.256 -0.227 -0.270 -0.223 -0.127 -0.112 -0.164 -0.142 -0.178 -0.237 -0.246 -0.301 -0.352 -0.305 -0.291 -0.340 -0.373 -0.320 -0.267 -0.321 -0.328 -0.334 -0.403 -0.433 -0.405 -0.413 -0.453 -0.473 -0.471 -0.462 -0.414 -0.380 -0.273 -0.097 -0.070 -0.020  0.091  0.266  0.244  0.136  0.007 -0.003 -0.108 -0.104 -0.124 -0.159 -0.128 -0.099 -0.021 -0.009  0.036  0.092  0.092  0.064  0.033 -0.027 -0.046 -0.068 -0.154 -0.156 -0.103 -0.123 -0.092 -0.122 -0.183 -0.222 -0.174 -0.121 -0.174 -0.247 -0.223 -0.255 -0.252 -0.343 -0.362 -0.299 -0.307 -0.375 -0.315 -0.265 -0.286 -0.291 -0.288 -0.367 -0.423 -0.424 -0.422 -0.407 -0.356 -0.299 -0.257 -0.231 -0.146 -0.131 -0.120 -0.092 -0.109 -0.125 -0.184 -0.203 -0.234 -0.215 -0.233 -0.169 -0.162 -0.189 -0.215 -0.190 -0.105 -0.109 -0.127 -0.112 -0.172 -0.136 -0.131 -0.101 -0.049  0.047 -0.024 -0.004 -0.082 -0.199 -0.126 -0.106 -0.136 -0.148 -0.178 -0.164 -0.142 -0.185 -0.206 -0.300 -0.295 -0.351 -0.321 -0.201 -0.171 -0.179 -0.175 -0.173 -0.198 -0.144 -0.096 -0.143 -0.106 -0.024 -0.063 -0.079 -0.031 -0.017 -0.081 -0.152 -0.105 -0.124 -0.242 -0.192 -0.130 -0.121 -0.106 -0.091 -0.146 -0.098 -0.031 -0.144 -0.051 -0.057 -0.128 -0.186 -0.249 -0.283 -0.372 -0.413 -0.450 -0.464 -0.444 -0.458 -0.433 -0.363 -0.267 -0.197 -0.160 -0.182 -0.234 -0.242 -0.279 -0.212 -0.286 -0.363 -0.452 -0.493 -0.494 -0.461 -0.424 -0.344 -0.288 -0.218 -0.137 -0.036 -0.024 -0.008  0.054 -0.038 -0.011  0.033 -0.018 -0.103 -0.120 -0.077 -0.050 -0.034  0.002 -0.025 -0.082 -0.031  0.050  0.023 -0.034  0.147  0.232  0.037  0.045  0.014 -0.026  0.005 -0.010 -0.067 -0.049 -0.034 -0.091 -0.118 -0.077 -0.095 -0.150 -0.107 -0.109 -0.143 -0.130 -0.136 -0.112 -0.122 -0.093 -0.134 -0.113 -0.071 -0.067 -0.096 -0.081 -0.100 -0.154 -0.138 -0.090 -0.208 -0.343 -0.309 -0.198 -0.203 -0.225 -0.336 -0.383 -0.385 -0.379 -0.382 -0.300 -0.221 -0.112 -0.129 -0.103 -0.067 -0.124 -0.074 -0.076 -0.011  0.024 -0.045  0.014  0.055 -0.046 -0.085 -0.031 -0.069 -0.185 -0.152 -0.085 -0.197 -0.251 -0.184 -0.203 -0.226 -0.182 -0.216 -0.226 -0.246 -0.218 -0.360 -0.385 -0.406 -0.347 -0.241 -0.208
  0.406  0.441  0.514  0.605  0.703  0.780  0.815  0.888  1.000  0.862  0.707  0.636  0.495  0.433  0.156 -0.056 -0.189 -0.248 -0.395 -0.389 -0.344 -0.259 -0.198 -0.150 -0.086  0.009  0.011  0.020  0.083  0.072  0.076  0.047  0.018  0.034  0.019 -0.011 -0.102 -0.135 -0.133 -0.145 -0.206 -0.132 -0.103  0.079  0.060  0.087  0.013 -0.123 -0.230 -0.265 -0.218 -0.185 -0.093 -0.048 -0.053 -0.058 -0.106 -0.070 -0.100 -0.124 -0.096 -0.111 -0.153 -0.162 -0.196 -0.206 -0.200 -0.249 -0.305 -0.258 -0.199 -0.203 -0.157 -0.071 -0.059 -0.100 -0.066 -0.095 -0.166 -0.180 -0.231 -0.301 -0.273 -0.253 -0.296 -0.332 -0.302 -0.268 -0.316 -0.330 -0.343 -0.399 -0.425 -0.415 -0.415 -0.444 -0.460 -0.453 -0.449 -0.405 -0.370 -0.246 -0.074 -0.052  0.008  0.118  0.217  0.154  0.067 -0.023 -0.064 -0.031 -0.001 -0.028 -0.080 -0.047 -0.007  0.062  0.064  0.101  0.142  0.116  0.102  0.060  0.018 -0.000 -0.002 -0.083 -0.090 -0.024 -0.038  0.003 -0.037 -0.088 -0.134 -0.092 -0.028 -0.080 -0.162 -0.146 -0.193 -0.199 -0.307 -0.349 -0.292 -0.290 -0.364 -0.327 -0.272 -0.286 -0.302 -0.298 -0.375 -0.412 -0.404 -0.386 -0.369 -0.336 -0.288 -0.244 -0.212 -0.147 -0.133 -0.095 -0.056 -0.079 -0.115 -0.179 -0.183 -0.202 -0.165 -0.194 -0.125 -0.106 -0.122 -0.138 -0.109 -0.036 -0.051 -0.052 -0.048 -0.123 -0.106 -0.121 -0.122 -0.100 -0.004 -0.076 -0.045 -0.086 -0.157 -0.090 -0.113 -0.149 -0.153 -0.174 -0.153 -0.134 -0.178 -0.203 -0.286 -0.261 -0.301 -0.279 -0.141 -0.116 -0.150 -0.162 -0.155 -0.185 -0.147 -0.102 -0.132 -0.113 -0.052 -0.069 -0.077 -0.026 -0.030 -0.080 -0.144 -0.099 -0.126 -0.204 -0.133 -0.066 -0.045 -0.055 -0.057 -0.148 -0.154 -0.125 -0.212 -0.057 -0.080 -0.142 -0.190 -0.239 -0.285 -0.355 -0.387 -0.424 -0.432 -0.426 -0.441 -0.413 -0.334 -0.233 -0.197 -0.179 -0.188 -0.230 -0.243 -0.263 -0.258 -0.332 -0.382 -0.451 -0.467 -0.471 -0.440 -0.404 -0.344 -0.284 -0.218 -0.164 -0.072 -0.068 -0.025  0.046  0.005  0.037  0.061  0.019 -0.078 -0.106 -0.068 -0.057 -0.057 -0.026 -0.066 -0.117 -0.063  0.002 -0.038 -0.095  0.037  0.120  0.011  0.023 -0.007 -0.054 -0.027 -0.035 -0.092 -0.085 -0.064 -0.112 -0.150 -0.113 -0.117 -0.167 -0.145 -0.139 -0.155 -0.144 -0.118 -0.101 -0.121 -0.094 -0.120 -0.096 -0.067 -0.063 -0.074 -0.073 -0.097 -0.125 -0.099 -0.053 -0.179 -0.298 -0.265 -0.171 -0.210 -0.240 -0.352 -0.396 -0.378 -0.389 -0.379 -0.296 -0.196 -0.101 -0.079 -0.042 -0.005 -0.057 -0.027 -0.042  0.005  0.033 -0.024  0.004  0.042 -0.031 -0.081 -0.046 -0.063 -0.172 -0.167 -0.105 -0.189 -0.257 -0.214 -0.232 -0.249 -0.209 -0.257 -0.279 -0.274 -0.242 -0.330 -0.358 -0.383 -0.322 -0.236 -0.178
  0.356  0.391  0.449  0.548  0.616  0.661  0.732  0.721  0.862  1.000  0.878  0.767  0.620  0.461  0.235 -0.046 -0.205 -0.223 -0.339 -0.351 -0.300 -0.260 -0.203 -0.168 -0.107 -0.046 -0.034  0.006  0.070  0.077  0.096  0.073  0.048  0.073  0.069  0.033 -0.041 -0.079 -0.104 -0.097 -0.175 -0.140 -0.120  0.018 -0.000  0.022 -0.037 -0.156 -0.220 -0.229 -0.181 -0.127 -0.031  0.027  0.003 -0.042 -0.135 -0.128 -0.149 -0.147 -0.120 -0.127 -0.143 -0.124 -0.156 -0.162 -0.173 -0.241 -0.312 -0.292 -0.243 -0.230 -0.175 -0.094 -0.094 -0.142 -0.125 -0.155 -0.224 -0.233 -0.274 -0.334 -0.309 -0.292 -0.321 -0.362 -0.329 -0.278 -0.314 -0.347 -0.339 -0.373 -0.422 -0.413 -0.396 -0.426 -0.427 -0.429 -0.428 -0.390 -0.349 -0.220 -0.101 -0.040  0.013  0.084  0.172  0.142  0.074 -0.017 -0.020 -0.024 -0.036 -0.075 -0.097 -0.057 -0.036  0.019  0.013  0.047  0.089  0.067  0.055  0.012 -0.042 -0.064 -0.066 -0.124 -0.130 -0.076 -0.080 -0.043 -0.079 -0.128 -0.169 -0.121 -0.085 -0.132 -0.203 -0.198 -0.234 -0.242 -0.337 -0.360 -0.307 -0.303 -0.371 -0.332 -0.276 -0.291 -0.305 -0.314 -0.385 -0.415 -0.393 -0.373 -0.362 -0.338 -0.297 -0.257 -0.203 -0.145 -0.150 -0.084 -0.054 -0.080 -0.124 -0.186 -0.165 -0.166 -0.133 -0.160 -0.085 -0.067 -0.066 -0.098 -0.080 -0.032 -0.039 -0.026 -0.036 -0.116 -0.112 -0.127 -0.124 -0.113 -0.042 -0.101 -0.058 -0.076 -0.138 -0.086 -0.122 -0.161 -0.167 -0.187 -0.161 -0.148 -0.188 -0.210 -0.294 -0.272 -0.300 -0.273 -0.148 -0.126 -0.148 -0.162 -0.175 -0.209 -0.175 -0.134 -0.152 -0.131 -0.082 -0.085 -0.077  0.005 -0.007 -0.044 -0.119 -0.028 -0.078 -0.099  0.041  0.063  0.017  0.004 -0.036 -0.181 -0.232 -0.136 -0.246 -0.058 -0.097 -0.152 -0.191 -0.253 -0.286 -0.353 -0.377 -0.409 -0.415 -0.404 -0.429 -0.417 -0.330 -0.212 -0.195 -0.185 -0.192 -0.259 -0.266 -0.281 -0.285 -0.335 -0.391 -0.455 -0.462 -0.460 -0.427 -0.393 -0.328 -0.274 -0.184 -0.171 -0.121 -0.079 -0.079  0.034  0.019  0.000  0.026  0.004 -0.068 -0.106 -0.061 -0.033 -0.032 -0.023 -0.041 -0.056  0.004  0.048 -0.022 -0.069  0.008  0.079 -0.025 -0.021 -0.047 -0.071 -0.043 -0.057 -0.101 -0.083 -0.065 -0.103 -0.120 -0.085 -0.088 -0.115 -0.088 -0.079 -0.087 -0.086 -0.073 -0.075 -0.100 -0.095 -0.123 -0.103 -0.088 -0.093 -0.100 -0.105 -0.122 -0.153 -0.130 -0.075 -0.185 -0.238 -0.198 -0.138 -0.106 -0.300 -0.356 -0.427 -0.378 -0.355 -0.351 -0.263 -0.205 -0.095 -0.074 -0.041 -0.009 -0.056 -0.015 -0.005  0.035  0.077  0.041  0.075  0.099  0.033  0.009  0.043  0.010 -0.090 -0.075 -0.025 -0.118 -0.173 -0.127 -0.158 -0.198 -0.164 -0.219 -0.256 -0.267 -0.229 -0.272 -0.303 -0.330 -0.299 -0.235 -0.150
  0.233  0.258  0.310  0.419  0.489  0.558  0.665  0.670  0.707  0.878  1.000  0.860  0.765  0.601  0.400  0.010 -0.163 -0.158 -0.262 -0.282 -0.252 -0.238 -0.214 -0.200 -0.155 -0.101 -0.084 -0.017  0.063  0.089  0.115  0.081  0.058  0.097  0.093  0.044 -0.009 -0.056 -0.109 -0.119 -0.169 -0.122 -0.056  0.060  0.050  0.072  0.011 -0.097 -0.167 -0.194 -0.167 -0.143 -0.051 -0.008  0.013 -0.005 -0.097 -0.101 -0.135 -0.151 -0.117 -0.144 -0.165 -0.131 -0.151 -0.154 -0.156 -0.232 -0.287 -0.275 -0.255 -0.254 -0.206 -0.130 -0.137 -0.179 -0.170 -0.194 -0.247 -0.258 -0.292 -0.324 -0.290 -0.288 -0.311 -0.336 -0.278 -0.228 -0.269 -0.284 -0.262 -0.301 -0.341 -0.322 -0.315 -0.351 -0.350 -0.358 -0.346 -0.308 -0.270 -0.132 -0.112 -0.079 -0.041  0.036  0.135  0.102  0.034 -0.023 -0.007 -0.036 -0.061 -0.108 -0.093 -0.056 -0.054 -0.005 -0.009  0.013  0.064  0.045  0.026 -0.016 -0.085 -0.112 -0.109 -0.170 -0.169 -0.118 -0.124 -0.081 -0.102 -0.150 -0.179 -0.120 -0.126 -0.177 -0.237 -0.237 -0.243 -0.252 -0.312 -0.296 -0.251 -0.259 -0.302 -0.252 -0.214 -0.232 -0.237 -0.260 -0.318 -0.352 -0.331 -0.313 -0.300 -0.275 -0.260 -0.234 -0.171 -0.107 -0.121 -0.100 -0.107 -0.117 -0.118 -0.140 -0.102 -0.095 -0.122 -0.138 -0.047 -0.048 -0.075 -0.137 -0.150 -0.104 -0.106 -0.085 -0.081 -0.115 -0.114 -0.105 -0.097 -0.087 -0.005 -0.051 -0.014 -0.044 -0.115 -0.080 -0.070 -0.099 -0.106 -0.124 -0.108 -0.077 -0.100 -0.116 -0.212 -0.212 -0.239 -0.215 -0.133 -0.118 -0.114 -0.119 -0.154 -0.173 -0.121 -0.093 -0.121 -0.072 -0.019 -0.045 -0.040  0.014  0.016 -0.020 -0.104 -0.002 -0.092 -0.092  0.072  0.073  0.001 -0.014 -0.058 -0.209 -0.224 -0.092 -0.208 -0.058 -0.063 -0.106 -0.134 -0.202 -0.220 -0.292 -0.315 -0.346 -0.353 -0.336 -0.364 -0.374 -0.318 -0.206 -0.184 -0.148 -0.170 -0.248 -0.252 -0.261 -0.240 -0.275 -0.325 -0.386 -0.396 -0.389 -0.351 -0.318 -0.239 -0.195 -0.107 -0.115 -0.084 -0.038 -0.086 -0.011 -0.077 -0.109 -0.038 -0.014 -0.057 -0.066 -0.029  0.003  0.008  0.004 -0.003  0.009  0.071  0.099 -0.005 -0.033  0.081  0.120 -0.050 -0.052 -0.065 -0.079 -0.057 -0.074 -0.096 -0.071 -0.062 -0.090 -0.089 -0.058 -0.067 -0.086 -0.056 -0.044 -0.054 -0.060 -0.043 -0.060 -0.087 -0.093 -0.123 -0.118 -0.111 -0.120 -0.137 -0.110 -0.118 -0.162 -0.108 -0.062 -0.173 -0.203 -0.155 -0.133 -0.075 -0.313 -0.327 -0.380 -0.330 -0.263 -0.277 -0.211 -0.197 -0.120 -0.107 -0.081 -0.047 -0.092 -0.049 -0.041 -0.006  0.035  0.007  0.052  0.079  0.006 -0.007  0.035 -0.001 -0.097 -0.068 -0.021 -0.111 -0.153 -0.089 -0.112 -0.154 -0.129 -0.173 -0.211 -0.268 -0.267 -0.258 -0.265 -0.270 -0.246 -0.197 -0.103
  0.236  0.250  0.290  0.375  0.414  0.442  0.530  0.570  0.636  0.767  0.860  1.000  0.844  0.676  0.475  0.050 -0.126 -0.173 -0.276 -0.304 -0.287 -0.270 -0.254 -0.251 -0.210 -0.141 -0.107 -0.030  0.038  0.094  0.110  0.091  0.111  0.149  0.141  0.120  0.006 -0.035 -0.090 -0.101 -0.148 -0.083  0.039  0.152  0.137  0.167  0.102 -0.023 -0.096 -0.148 -0.134 -0.086  0.030  0.074  0.087  0.039 -0.067 -0.058 -0.093 -0.129 -0.147 -0.145 -0.142 -0.127 -0.137 -0.161 -0.141 -0.263 -0.317 -0.305 -0.307 -0.308 -0.263 -0.172 -0.182 -0.236 -0.228 -0.235 -0.289 -0.318 -0.337 -0.352 -0.324 -0.332 -0.342 -0.374 -0.297 -0.246 -0.289 -0.291 -0.264 -0.306 -0.332 -0.305 -0.304 -0.352 -0.351 -0.367 -0.358 -0.340 -0.293 -0.112 -0.110 -0.084 -0.054  0.036  0.125  0.132  0.078 -0.033  0.023 -0.024 -0.099 -0.158 -0.088 -0.036 -0.066 -0.015 -0.023 -0.008  0.049  0.010 -0.028 -0.052 -0.146 -0.196 -0.188 -0.255 -0.226 -0.166 -0.162 -0.113 -0.124 -0.164 -0.185 -0.111 -0.158 -0.227 -0.301 -0.324 -0.291 -0.306 -0.342 -0.296 -0.251 -0.256 -0.285 -0.226 -0.188 -0.205 -0.201 -0.227 -0.290 -0.331 -0.316 -0.311 -0.304 -0.312 -0.313 -0.307 -0.253 -0.209 -0.221 -0.179 -0.170 -0.185 -0.217 -0.236 -0.199 -0.169 -0.195 -0.189 -0.076 -0.066 -0.103 -0.169 -0.173 -0.102 -0.133 -0.086 -0.094 -0.133 -0.124 -0.110 -0.086 -0.057  0.067  0.002  0.042 -0.025 -0.139 -0.119 -0.053 -0.083 -0.082 -0.106 -0.099 -0.084 -0.096 -0.116 -0.218 -0.221 -0.220 -0.209 -0.128 -0.137 -0.138 -0.155 -0.213 -0.226 -0.176 -0.162 -0.184 -0.130 -0.082 -0.112 -0.098 -0.001 -0.017 -0.075 -0.174 -0.085 -0.101 -0.119  0.032  0.047 -0.010 -0.017 -0.061 -0.179 -0.203 -0.077 -0.268 -0.130 -0.157 -0.200 -0.239 -0.293 -0.293 -0.342 -0.344 -0.356 -0.361 -0.330 -0.335 -0.344 -0.287 -0.169 -0.132 -0.123 -0.138 -0.241 -0.245 -0.257 -0.259 -0.274 -0.318 -0.382 -0.378 -0.392 -0.380 -0.360 -0.305 -0.277 -0.180 -0.191 -0.169 -0.148 -0.142  0.022  0.040  0.045  0.116  0.116  0.085  0.048  0.071  0.090  0.071  0.044  0.009  0.063  0.102  0.082  0.023  0.053  0.067  0.079 -0.090 -0.085 -0.102 -0.119 -0.094 -0.116 -0.140 -0.104 -0.098 -0.139 -0.129 -0.086 -0.109 -0.132 -0.087 -0.084 -0.100 -0.106 -0.087 -0.110 -0.141 -0.146 -0.181 -0.179 -0.163 -0.172 -0.188 -0.165 -0.170 -0.201 -0.136 -0.099 -0.211 -0.238 -0.187 -0.172 -0.136 -0.292 -0.324 -0.384 -0.316 -0.284 -0.285 -0.229 -0.220 -0.132 -0.139 -0.123 -0.083 -0.127 -0.076 -0.031  0.004  0.034  0.011  0.066  0.070 -0.020 -0.013  0.017 -0.036 -0.129 -0.090 -0.051 -0.155 -0.185 -0.119 -0.136 -0.169 -0.138 -0.198 -0.233 -0.255 -0.232 -0.261 -0.283 -0.281 -0.233 -0.223 -0.092
  0.179  0.181  0.230  0.307  0.322  0.395  0.508  0.529  0.495  0.620  0.765  0.844  1.000  0.813  0.678  0.270  0.026 -0.061 -0.176 -0.224 -0.218 -0.218 -0.229 -0.249 -0.224 -0.179 -0.162 -0.073  0.024  0.076  0.104  0.070  0.071  0.120  0.114  0.077 -0.043 -0.087 -0.136 -0.135 -0.163 -0.090  0.054  0.180  0.185  0.207  0.141  0.039 -0.065 -0.142 -0.135 -0.101 -0.016  0.020  0.040  0.014 -0.068 -0.082 -0.104 -0.113 -0.120 -0.100 -0.125 -0.111 -0.122 -0.139 -0.117 -0.219 -0.253 -0.252 -0.268 -0.286 -0.254 -0.169 -0.183 -0.222 -0.218 -0.243 -0.287 -0.296 -0.327 -0.349 -0.310 -0.299 -0.317 -0.336 -0.264 -0.192 -0.228 -0.228 -0.189 -0.230 -0.264 -0.229 -0.225 -0.280 -0.287 -0.316 -0.310 -0.300 -0.271 -0.186 -0.160 -0.094 -0.082  0.003  0.097  0.111  0.097 -0.000  0.058 -0.054 -0.123 -0.162 -0.105 -0.066 -0.094 -0.053 -0.052 -0.035  0.028  0.021 -0.026 -0.029 -0.120 -0.160 -0.175 -0.245 -0.210 -0.172 -0.177 -0.139 -0.147 -0.180 -0.190 -0.120 -0.130 -0.192 -0.266 -0.270 -0.250 -0.239 -0.271 -0.242 -0.191 -0.186 -0.221 -0.173 -0.132 -0.149 -0.147 -0.166 -0.226 -0.266 -0.262 -0.260 -0.246 -0.238 -0.234 -0.237 -0.217 -0.174 -0.182 -0.185 -0.187 -0.185 -0.167 -0.163 -0.131 -0.118 -0.189 -0.126 -0.047 -0.071 -0.096 -0.171 -0.143 -0.080 -0.079 -0.035 -0.046 -0.061 -0.054 -0.049 -0.017 -0.006  0.077  0.035  0.074 -0.007 -0.104 -0.114 -0.048 -0.056 -0.043 -0.051 -0.023 -0.015 -0.035 -0.057 -0.143 -0.169 -0.191 -0.196 -0.148 -0.164 -0.160 -0.168 -0.200 -0.204 -0.143 -0.111 -0.131 -0.071 -0.005 -0.040 -0.025 -0.019 -0.042 -0.046 -0.141 -0.069 -0.127 -0.173 -0.010  0.012 -0.070 -0.087 -0.118 -0.199 -0.145  0.030 -0.160 -0.165 -0.148 -0.194 -0.174 -0.225 -0.223 -0.259 -0.274 -0.286 -0.300 -0.275 -0.281 -0.296 -0.256 -0.215 -0.174 -0.152 -0.162 -0.226 -0.223 -0.218 -0.204 -0.231 -0.267 -0.325 -0.331 -0.324 -0.312 -0.302 -0.257 -0.232 -0.161 -0.163 -0.146 -0.136 -0.176 -0.040 -0.061 -0.032  0.011  0.032  0.049  0.016  0.046  0.095  0.115  0.097  0.088  0.133  0.154  0.148  0.069  0.083  0.189  0.167 -0.110 -0.108 -0.120 -0.127 -0.111 -0.133 -0.146 -0.103 -0.108 -0.144 -0.113 -0.075 -0.112 -0.123 -0.061 -0.061 -0.087 -0.091 -0.107 -0.132 -0.157 -0.163 -0.205 -0.204 -0.176 -0.189 -0.211 -0.196 -0.204 -0.234 -0.193 -0.166 -0.237 -0.263 -0.200 -0.154 -0.086 -0.220 -0.261 -0.316 -0.288 -0.236 -0.250 -0.202 -0.214 -0.122 -0.141 -0.144 -0.118 -0.157 -0.104 -0.064 -0.024 -0.000 -0.025  0.040  0.047 -0.047 -0.029  0.009 -0.042 -0.125 -0.079 -0.037 -0.131 -0.138 -0.070 -0.085 -0.107 -0.081 -0.137 -0.144 -0.181 -0.173 -0.217 -0.232 -0.226 -0.227 -0.202 -0.105
  0.234  0.238  0.289  0.337  0.358  0.430  0.471  0.492  0.433  0.461  0.601  0.676  0.813  1.000  0.772  0.320  0.133  0.000 -0.139 -0.195 -0.183 -0.182 -0.185 -0.186 -0.173 -0.143 -0.169 -0.105 -0.007  0.022  0.057  0.024 -0.001  0.042  0.045  0.004 -0.151 -0.184 -0.203 -0.200 -0.233 -0.133  0.035  0.190  0.225  0.236  0.150  0.071 -0.104 -0.204 -0.211 -0.180 -0.093 -0.037 -0.025 -0.027 -0.055 -0.060 -0.060 -0.122 -0.115 -0.160 -0.216 -0.189 -0.198 -0.185 -0.153 -0.205 -0.220 -0.205 -0.214 -0.225 -0.208 -0.132 -0.152 -0.166 -0.151 -0.180 -0.245 -0.251 -0.260 -0.312 -0.298 -0.258 -0.266 -0.293 -0.250 -0.171 -0.203 -0.213 -0.174 -0.222 -0.243 -0.210 -0.211 -0.266 -0.281 -0.308 -0.285 -0.267 -0.219 -0.046 -0.108 -0.098 -0.122 -0.019  0.074  0.025 -0.015  0.028  0.067  0.036  0.004 -0.075 -0.020  0.020  0.002  0.032  0.007  0.017  0.077  0.035 -0.010 -0.028 -0.112 -0.156 -0.151 -0.235 -0.192 -0.135 -0.133 -0.061 -0.081 -0.101 -0.117 -0.041 -0.059 -0.132 -0.225 -0.244 -0.227 -0.211 -0.259 -0.252 -0.188 -0.167 -0.222 -0.185 -0.126 -0.139 -0.151 -0.173 -0.257 -0.289 -0.286 -0.280 -0.278 -0.301 -0.288 -0.300 -0.286 -0.264 -0.255 -0.271 -0.267 -0.245 -0.248 -0.234 -0.242 -0.229 -0.331 -0.261 -0.178 -0.199 -0.228 -0.273 -0.216 -0.134 -0.116 -0.103 -0.137 -0.159 -0.105 -0.070 -0.016  0.039  0.126  0.125  0.129  0.033 -0.097 -0.153 -0.013 -0.013 -0.005 -0.057 -0.067 -0.092 -0.097 -0.109 -0.177 -0.213 -0.207 -0.212 -0.128 -0.157 -0.173 -0.198 -0.230 -0.244 -0.190 -0.169 -0.220 -0.175 -0.096 -0.141 -0.154 -0.077 -0.118 -0.199 -0.244 -0.078 -0.058 -0.092  0.006  0.067  0.026 -0.004 -0.038 -0.143 -0.110  0.024 -0.120 -0.215 -0.193 -0.234 -0.255 -0.275 -0.288 -0.301 -0.308 -0.313 -0.313 -0.303 -0.291 -0.281 -0.223 -0.152 -0.102 -0.065 -0.081 -0.170 -0.177 -0.166 -0.212 -0.246 -0.290 -0.338 -0.316 -0.327 -0.325 -0.321 -0.282 -0.256 -0.202 -0.159 -0.142 -0.142 -0.147 -0.075 -0.081  0.003  0.035  0.040  0.043  0.026  0.055  0.126  0.147  0.151  0.116  0.132  0.161  0.166  0.069  0.025  0.152  0.164 -0.113 -0.118 -0.138 -0.143 -0.113 -0.133 -0.142 -0.090 -0.094 -0.133 -0.095 -0.054 -0.096 -0.116 -0.061 -0.062 -0.084 -0.093 -0.097 -0.130 -0.152 -0.155 -0.207 -0.204 -0.181 -0.203 -0.237 -0.216 -0.208 -0.232 -0.195 -0.182 -0.246 -0.296 -0.212 -0.108 -0.100 -0.104 -0.183 -0.218 -0.207 -0.169 -0.175 -0.145 -0.166 -0.122 -0.117 -0.114 -0.085 -0.156 -0.092 -0.087 -0.027  0.002 -0.058  0.007  0.032 -0.055 -0.058 -0.007 -0.040 -0.129 -0.096 -0.056 -0.121 -0.142 -0.080 -0.070 -0.083 -0.055 -0.113 -0.111 -0.085 -0.101 -0.163 -0.211 -0.230 -0.233 -0.232 -0.051
  0.136  0.127  0.156  0.176  0.161  0.204  0.246  0.240  0.156  0.235  0.400  0.475  0.678  0.772  1.000  0.604  0.277  0.166  0.031 -0.030 -0.047 -0.078 -0.122 -0.157 -0.179 -0.206 -0.233 -0.167 -0.062 -0.014  0.016 -0.031 -0.038  0.013  0.011 -0.029 -0.154 -0.179 -0.198 -0.168 -0.173 -0.131  0.022  0.116  0.180  0.178  0.121  0.114 -0.036 -0.123 -0.138 -0.108 -0.073 -0.015  0.011  0.011 -0.010 -0.042 -0.065 -0.049 -0.080 -0.074 -0.127 -0.098 -0.114 -0.095 -0.074 -0.092 -0.079 -0.094 -0.140 -0.165 -0.156 -0.124 -0.163 -0.177 -0.190 -0.228 -0.222 -0.195 -0.206 -0.225 -0.190 -0.154 -0.167 -0.182 -0.140 -0.050 -0.067 -0.077 -0.012 -0.046 -0.071 -0.034 -0.033 -0.092 -0.111 -0.168 -0.133 -0.147 -0.113 -0.037 -0.139 -0.110 -0.145 -0.076  0.029  0.003 -0.010  0.040  0.115 -0.015 -0.069 -0.096 -0.040 -0.035 -0.066 -0.062 -0.070 -0.067 -0.017 -0.016 -0.055 -0.027 -0.105 -0.140 -0.154 -0.221 -0.175 -0.156 -0.159 -0.122 -0.123 -0.124 -0.118 -0.070 -0.093 -0.137 -0.199 -0.209 -0.176 -0.132 -0.134 -0.104 -0.046 -0.030 -0.053 -0.012  0.021  0.001  0.003 -0.031 -0.084 -0.131 -0.153 -0.169 -0.187 -0.209 -0.221 -0.233 -0.237 -0.211 -0.214 -0.238 -0.256 -0.224 -0.213 -0.187 -0.202 -0.181 -0.268 -0.195 -0.117 -0.134 -0.154 -0.195 -0.168 -0.136 -0.099 -0.095 -0.102 -0.126 -0.099 -0.068 -0.012  0.031  0.063  0.097  0.098  0.042 -0.036 -0.108 -0.003 -0.006 -0.005 -0.053 -0.064 -0.088 -0.092 -0.083 -0.123 -0.156 -0.148 -0.149 -0.115 -0.152 -0.145 -0.164 -0.205 -0.201 -0.141 -0.128 -0.166 -0.103 -0.031 -0.070 -0.070 -0.063 -0.114 -0.144 -0.172 -0.004 -0.067 -0.042  0.068  0.082  0.003 -0.038 -0.090 -0.155 -0.083  0.084 -0.034 -0.158 -0.159 -0.192 -0.172 -0.209 -0.207 -0.214 -0.204 -0.195 -0.182 -0.168 -0.129 -0.112 -0.094 -0.070 -0.054 -0.045 -0.055 -0.106 -0.114 -0.111 -0.143 -0.138 -0.165 -0.184 -0.138 -0.174 -0.186 -0.210 -0.179 -0.164 -0.102 -0.121 -0.165 -0.173 -0.211 -0.153 -0.146 -0.070 -0.053 -0.034  0.015  0.023  0.062  0.149  0.201  0.195  0.221  0.274  0.275  0.256  0.148  0.123  0.235  0.151 -0.195 -0.187 -0.203 -0.190 -0.165 -0.185 -0.172 -0.111 -0.129 -0.148 -0.075 -0.049 -0.097 -0.073 -0.008 -0.018 -0.028 -0.059 -0.079 -0.137 -0.167 -0.198 -0.243 -0.255 -0.236 -0.257 -0.288 -0.256 -0.249 -0.280 -0.240 -0.221 -0.247 -0.198 -0.123 -0.090 -0.067 -0.059 -0.090 -0.109 -0.065 -0.033 -0.061 -0.061 -0.122 -0.100 -0.112 -0.130 -0.138 -0.194 -0.132 -0.091 -0.034 -0.011 -0.047  0.029  0.035 -0.043 -0.017  0.033 -0.006 -0.060 -0.020 -0.008 -0.047 -0.031  0.020  0.031  0.030  0.039 -0.010  0.022  0.010 -0.012 -0.060 -0.083 -0.083 -0.130 -0.134  0.001
  0.070  0.070  0.081  0.050  0.032  0.064  0.052  0.042 -0.056 -0.046  0.010  0.050  0.270  0.320  0.604  1.000  0.646  0.432  0.221  0.100  0.066  0.060 -0.009 -0.092 -0.103 -0.128 -0.140 -0.086 -0.024  0.010  0.030  0.004  0.004  0.038  0.035  0.010 -0.058 -0.056 -0.055 -0.020 -0.011 -0.025  0.047  0.073  0.126  0.114  0.094  0.132  0.044  0.009  0.006  0.053  0.022  0.061  0.031  0.028  0.031 -0.016 -0.025  0.046 -0.013  0.042  0.028  0.036  0.015  0.013  0.009  0.022  0.045  0.024 -0.024 -0.082 -0.063 -0.048 -0.071 -0.081 -0.108 -0.147 -0.146 -0.115 -0.111 -0.107 -0.086 -0.062 -0.059 -0.073 -0.047  0.002 -0.010 -0.019  0.040  0.039 -0.001  0.030  0.062  0.027  0.017 -0.042 -0.036 -0.065 -0.073 -0.098 -0.011 -0.025 -0.073 -0.070  0.057  0.099  0.113  0.048  0.083 -0.086 -0.132 -0.102 -0.091 -0.116 -0.125 -0.129 -0.141 -0.151 -0.133 -0.113 -0.119 -0.093 -0.129 -0.127 -0.133 -0.139 -0.137 -0.158 -0.152 -0.148 -0.152 -0.134 -0.125 -0.127 -0.138 -0.145 -0.138 -0.147 -0.154 -0.103 -0.081 -0.085 -0.052 -0.025 -0.031 -0.016  0.006 -0.002  0.001 -0.026 -0.039 -0.068 -0.099 -0.136 -0.168 -0.185 -0.187 -0.197 -0.251 -0.244 -0.225 -0.293 -0.280 -0.207 -0.181 -0.158 -0.201 -0.168 -0.286 -0.163 -0.150 -0.123 -0.162 -0.158 -0.155 -0.140 -0.076 -0.094 -0.112 -0.120 -0.092 -0.065  0.014  0.046  0.036  0.021  0.050  0.050  0.042  0.048  0.037 -0.001 -0.008 -0.058 -0.057 -0.083 -0.120 -0.104 -0.125 -0.174 -0.173 -0.174 -0.146 -0.165 -0.134 -0.151 -0.195 -0.184 -0.145 -0.132 -0.157 -0.099 -0.033 -0.050 -0.045 -0.082 -0.190 -0.198 -0.178  0.019 -0.003 -0.028 -0.023 -0.039 -0.092 -0.091 -0.105 -0.011  0.123  0.176  0.104 -0.203 -0.178 -0.218 -0.188 -0.185 -0.206 -0.174 -0.158 -0.128 -0.106 -0.083 -0.061 -0.029 -0.016 -0.028 -0.049 -0.092 -0.056 -0.046 -0.027 -0.059 -0.030 -0.014 -0.027 -0.054 -0.039 -0.081 -0.111 -0.156 -0.157 -0.165 -0.194 -0.156 -0.170 -0.160 -0.165 -0.155 -0.169 -0.041 -0.077 -0.121 -0.030  0.029  0.077  0.168  0.251  0.264  0.297  0.283  0.251  0.251  0.203  0.190  0.312  0.192 -0.197 -0.193 -0.210 -0.175 -0.147 -0.156 -0.132 -0.077 -0.091 -0.091 -0.020 -0.007 -0.042  0.002  0.054  0.017  0.015 -0.033 -0.078 -0.089 -0.101 -0.144 -0.172 -0.210 -0.199 -0.215 -0.243 -0.220 -0.192 -0.204 -0.201 -0.172 -0.142 -0.090 -0.074 -0.025 -0.000  0.115  0.108  0.050  0.021  0.043  0.015  0.014  0.008  0.028 -0.042 -0.068 -0.070 -0.096 -0.036  0.023  0.076  0.070  0.058  0.122  0.106  0.040  0.073  0.103  0.058  0.036  0.068  0.042  0.019  0.050  0.066  0.063  0.111  0.137  0.116  0.227  0.243  0.221  0.128  0.087  0.076 -0.005  0.001 -0.063
 -0.115 -0.123 -0.125 -0.164 -0.180 -0.124 -0.126 -0.108 -0.189 -0.205 -0.163 -0.126  0.026  0.133  0.277  0.646  1.000  0.758  0.526  0.385  0.317  0.261  0.146  0.031 -0.030 -0.050 -0.081 -0.095 -0.059 -0.048 -0.050 -0.074 -0.075 -0.064 -0.068 -0.085 -0.106 -0.104 -0.112 -0.105 -0.051 -0.038  0.027  0.031  0.051  0.055  0.080  0.107  0.098  0.057  0.005 -0.030 -0.067 -0.088 -0.091 -0.049 -0.001 -0.049 -0.047  0.006 -0.030 -0.043 -0.039  0.036  0.062  0.118  0.131  0.205  0.239  0.179  0.115  0.035  0.007  0.002  0.003  0.015 -0.008 -0.023 -0.021 -0.004  0.034  0.054  0.037  0.055  0.097  0.107  0.078  0.115  0.158  0.112  0.135  0.204  0.159  0.134  0.197  0.199  0.242  0.211  0.235  0.217  0.201  0.142  0.140  0.101 -0.020 -0.100 -0.036  0.046  0.107  0.136  0.180  0.012 -0.033 -0.004  0.015 -0.014 -0.028 -0.036 -0.050 -0.064 -0.063 -0.054 -0.051 -0.063 -0.067 -0.048 -0.034 -0.036 -0.058 -0.064 -0.065 -0.058 -0.037 -0.015  0.027  0.010 -0.071 -0.060 -0.003 -0.046 -0.060 -0.022  0.019 -0.014 -0.016 -0.001 -0.004 -0.006 -0.000 -0.001  0.000 -0.029 -0.023 -0.024 -0.032 -0.048 -0.067 -0.059 -0.063 -0.064 -0.095 -0.058 -0.026 -0.112 -0.075  0.000 -0.011 -0.013 -0.092 -0.115 -0.124 -0.075 -0.103 -0.059 -0.093 -0.109 -0.113 -0.134 -0.026 -0.052 -0.047 -0.067 -0.055 -0.040  0.024  0.039  0.009 -0.038 -0.003  0.041  0.028  0.060  0.053  0.008 -0.017 -0.047 -0.058 -0.090 -0.106 -0.096 -0.087 -0.104 -0.105 -0.079 -0.069 -0.047 -0.006 -0.045 -0.102 -0.065 -0.026 -0.038 -0.054  0.011  0.061  0.052  0.039  0.030  0.003 -0.027 -0.014  0.159  0.141  0.063  0.057  0.008 -0.073 -0.095 -0.107 -0.043  0.110  0.151  0.219 -0.036  0.009  0.008 -0.035 -0.015 -0.029 -0.008 -0.015  0.014  0.019  0.015 -0.009  0.007  0.017  0.007 -0.028 -0.072 -0.047 -0.038 -0.007 -0.053  0.039  0.088  0.095  0.092  0.129  0.104  0.096  0.083  0.089  0.067 -0.004  0.093  0.085  0.081  0.013 -0.135 -0.201 -0.112 -0.169 -0.169 -0.088 -0.019 -0.028 -0.006  0.046  0.072  0.105  0.075  0.034  0.082  0.102  0.116  0.248  0.254  0.016  0.002  0.012  0.069  0.094  0.099  0.143  0.191  0.180  0.203  0.278  0.271  0.237  0.292  0.330  0.254  0.219  0.150  0.049  0.100  0.148  0.098  0.071  0.002  0.025  0.009 -0.044 -0.005  0.051  0.013 -0.040 -0.019  0.094  0.105  0.106  0.146  0.098  0.398  0.399  0.375  0.302  0.320  0.292  0.270  0.204  0.159  0.057 -0.000 -0.070 -0.111 -0.099 -0.083 -0.061 -0.033 -0.041  0.006  0.014  0.021  0.065  0.112  0.124  0.155  0.187  0.183  0.220  0.260  0.285  0.325  0.422  0.495  0.527  0.642  0.628  0.525  0.428  0.375  0.319  0.219  0.150  0.022
 -0.269 -0.283 -0.279 -0.292 -0.298 -0.237 -0.204 -0.190 -0.248 -0.223 -0.158 -0.173 -0.061  0.000  0.166  0.432  0.758  1.000  0.812  0.688  0.595  0.469  0.331  0.193  0.076 -0.001 -0.087 -0.167 -0.157 -0.171 -0.178 -0.200 -0.203 -0.204 -0.199 -0.204 -0.180 -0.159 -0.132 -0.114 -0.036 -0.062 -0.049 -0.037 -0.053 -0.027  0.049  0.052  0.129  0.101  0.036 -0.058 -0.175 -0.203 -0.195 -0.141 -0.060 -0.087 -0.062  0.038  0.032 -0.033 -0.032  0.086  0.143  0.261  0.293  0.430  0.466  0.367  0.287  0.194  0.120  0.074  0.073  0.111  0.087  0.083  0.109  0.138  0.183  0.216  0.203  0.215  0.257  0.281  0.235  0.266  0.331  0.265  0.282  0.364  0.304  0.251  0.315  0.318  0.398  0.376  0.451  0.454  0.446  0.295  0.211  0.226  0.087 -0.011 -0.038 -0.045  0.045  0.151  0.219  0.084  0.047  0.103  0.110  0.059  0.043  0.019  0.010 -0.000 -0.013 -0.005 -0.010  0.005  0.024  0.043  0.058  0.057  0.038  0.033  0.030  0.026  0.056  0.079  0.140  0.099  0.004  0.042  0.114  0.049  0.050  0.104  0.140  0.093  0.092  0.103  0.094  0.077  0.079  0.076  0.053  0.007  0.017  0.025  0.019  0.036  0.018  0.042  0.031  0.030  0.028  0.077  0.078  0.027  0.034  0.060  0.042  0.027 -0.041 -0.084 -0.034 -0.050 -0.083 -0.041 -0.047 -0.065 -0.077 -0.134 -0.047 -0.077 -0.046 -0.065 -0.051 -0.040 -0.013 -0.026 -0.072 -0.086 -0.049  0.018  0.029  0.049  0.037 -0.003 -0.051 -0.077 -0.089 -0.113 -0.110 -0.107 -0.067 -0.066 -0.063 -0.025 -0.034 -0.001  0.061  0.025 -0.041  0.008  0.048  0.018  0.009  0.074  0.103  0.102  0.084  0.082  0.130  0.100  0.054  0.207  0.050  0.116  0.147  0.025 -0.110 -0.157 -0.192 -0.206 -0.060  0.040  0.192  0.128  0.129  0.157  0.108  0.117  0.127  0.138  0.120  0.134  0.129  0.084  0.059  0.042  0.039 -0.026 -0.076 -0.077 -0.077 -0.028 -0.014 -0.021  0.037  0.083  0.130  0.170  0.254  0.256  0.288  0.287  0.300  0.265  0.209  0.248  0.205  0.188  0.079 -0.049 -0.173 -0.165 -0.201 -0.152 -0.115 -0.067 -0.078 -0.084 -0.060 -0.041 -0.005 -0.011 -0.011  0.095  0.065  0.031  0.220  0.321  0.076  0.040  0.074  0.160  0.182  0.196  0.272  0.328  0.315  0.369  0.472  0.447  0.417  0.515  0.543  0.456  0.408  0.312  0.187  0.225  0.289  0.202  0.181  0.074  0.082  0.060  0.010  0.068  0.147  0.103  0.060  0.111  0.231  0.294  0.347  0.386  0.309  0.410  0.443  0.490  0.494  0.579  0.554  0.524  0.383  0.302  0.189  0.098 -0.033 -0.116 -0.148 -0.167 -0.140 -0.068 -0.074 -0.008  0.032  0.071  0.122  0.197  0.253  0.310  0.347  0.366  0.437  0.474  0.518  0.578  0.668  0.725  0.763  0.805  0.631  0.451  0.508  0.481  0.424  0.276  0.199  0.086
 -0.420 -0.438 -0.437 -0.458 -0.468 -0.397 -0.354 -0.344 -0.395 -0.339 -0.262 -0.276 -0.176 -0.139  0.031  0.221  0.526  0.812  1.000  0.887  0.784  0.616  0.485  0.326  0.193  0.085 -0.009 -0.118 -0.157 -0.186 -0.199 -0.202 -0.202 -0.218 -0.206 -0.194 -0.118 -0.082 -0.044 -0.017  0.066  0.009 -0.040 -0.088 -0.138 -0.104  0.021  0.033  0.211  0.219  0.147  0.040 -0.105 -0.152 -0.153 -0.123 -0.062 -0.112 -0.069  0.018  0.021 -0.008  0.032  0.168  0.252  0.385  0.420  0.574  0.609  0.503  0.419  0.328  0.232  0.158  0.160  0.210  0.169  0.166  0.196  0.228  0.286  0.330  0.296  0.302  0.355  0.382  0.316  0.324  0.403  0.341  0.329  0.414  0.372  0.302  0.342  0.363  0.455  0.463  0.562  0.591  0.606  0.449  0.314  0.316  0.149  0.025 -0.067 -0.055  0.043  0.242  0.321  0.148  0.111  0.156  0.166  0.115  0.103  0.060  0.049  0.036  0.007  0.005  0.001  0.019  0.055  0.073  0.092  0.105  0.090  0.092  0.098  0.091  0.125  0.149  0.213  0.151  0.035  0.087  0.169  0.084  0.088  0.128  0.170  0.125  0.106  0.104  0.103  0.081  0.069  0.066  0.048  0.024  0.042  0.068  0.083  0.117  0.111  0.141  0.117  0.123  0.136  0.188  0.185  0.143  0.127  0.127  0.135  0.124  0.071  0.006  0.100  0.053  0.022  0.047  0.049  0.016 -0.023 -0.092 -0.056 -0.071 -0.021 -0.002  0.009  0.027  0.015 -0.009 -0.075 -0.089 -0.055  0.027  0.012  0.013  0.032  0.023 -0.010 -0.007 -0.029 -0.046 -0.022 -0.033  0.014  0.012  0.016  0.047  0.002  0.030  0.099  0.064 -0.007  0.062  0.081  0.030  0.059  0.124  0.107  0.116  0.134  0.059  0.154  0.190  0.154  0.185  0.067  0.220  0.215  0.039 -0.105 -0.171 -0.193 -0.195 -0.090  0.051  0.233  0.222  0.214  0.272  0.214  0.234  0.257  0.261  0.231  0.231  0.212  0.153  0.113  0.071  0.041 -0.033 -0.050 -0.038 -0.055 -0.023 -0.018 -0.005  0.052  0.118  0.171  0.242  0.340  0.365  0.410  0.434  0.433  0.392  0.336  0.379  0.320  0.299  0.140 -0.010 -0.117 -0.182 -0.204 -0.132 -0.104 -0.084 -0.124 -0.148 -0.157 -0.149 -0.122 -0.102 -0.090  0.015  0.014 -0.031  0.123  0.262  0.161  0.120  0.174  0.266  0.270  0.285  0.375  0.420  0.401  0.464  0.565  0.527  0.503  0.596  0.602  0.530  0.489  0.411  0.286  0.298  0.378  0.295  0.286  0.174  0.172  0.151  0.102  0.166  0.250  0.200  0.165  0.210  0.334  0.402  0.472  0.514  0.420  0.458  0.493  0.573  0.614  0.720  0.726  0.703  0.515  0.405  0.281  0.185  0.040 -0.023 -0.093 -0.117 -0.126 -0.051 -0.027  0.016  0.040  0.130  0.197  0.246  0.315  0.425  0.455  0.447  0.548  0.600  0.613  0.674  0.719  0.706  0.767  0.739  0.627  0.432  0.514  0.467  0.418  0.260  0.173  0.097
 -0.473 -0.492 -0.494 -0.509 -0.508 -0.443 -0.396 -0.368 -0.389 -0.351 -0.282 -0.304 -0.224 -0.195 -0.030  0.100  0.385  0.688  0.887  1.000  0.898  0.745  0.625  0.473  0.319  0.189  0.070 -0.080 -0.136 -0.192 -0.214 -0.213 -0.223 -0.252 -0.243 -0.225 -0.158 -0.116 -0.038  0.011  0.092  0.030 -0.058 -0.097 -0.172 -0.123  0.029  0.025  0.244  0.253  0.185  0.069 -0.076 -0.116 -0.150 -0.127 -0.069 -0.111 -0.074  0.010  0.015  0.004  0.052  0.191  0.293  0.448  0.500  0.697  0.742  0.652  0.574  0.489  0.369  0.280  0.274  0.342  0.306  0.298  0.338  0.379  0.427  0.453  0.427  0.436  0.473  0.494  0.423  0.412  0.478  0.416  0.387  0.452  0.409  0.333  0.356  0.369  0.467  0.483  0.604  0.648  0.682  0.500  0.379  0.369  0.204  0.077 -0.027 -0.060  0.017  0.272  0.327  0.211  0.217  0.281  0.261  0.193  0.200  0.142  0.129  0.121  0.077  0.062  0.063  0.087  0.142  0.156  0.186  0.195  0.187  0.202  0.221  0.211  0.236  0.264  0.327  0.244  0.151  0.216  0.286  0.191  0.194  0.238  0.256  0.191  0.172  0.166  0.155  0.119  0.102  0.097  0.070  0.038  0.062  0.095  0.111  0.161  0.154  0.188  0.157  0.160  0.170  0.208  0.205  0.176  0.147  0.134  0.150  0.138  0.096  0.031  0.138  0.073  0.049  0.072  0.077  0.042 -0.005 -0.073 -0.071 -0.074 -0.007  0.033  0.064  0.087  0.065  0.023 -0.061 -0.054 -0.043  0.038  0.064  0.054  0.058  0.062  0.032  0.031  0.015 -0.015  0.003 -0.011  0.043  0.051  0.059  0.093  0.048  0.084  0.140  0.106  0.055  0.126  0.137  0.083  0.118  0.165  0.132  0.147  0.162  0.036  0.173  0.232  0.194  0.160 -0.008  0.178  0.176 -0.001 -0.110 -0.203 -0.217 -0.220 -0.120  0.001  0.195  0.243  0.221  0.288  0.253  0.280  0.307  0.313  0.282  0.266  0.247  0.165  0.132  0.079  0.042 -0.048 -0.066 -0.048 -0.067 -0.028 -0.035 -0.006  0.020  0.084  0.161  0.247  0.365  0.400  0.463  0.491  0.491  0.444  0.382  0.395  0.332  0.296  0.169  0.018 -0.116 -0.192 -0.218 -0.145 -0.151 -0.131 -0.166 -0.203 -0.216 -0.215 -0.183 -0.155 -0.137 -0.027 -0.030 -0.084  0.084  0.219  0.152  0.104  0.161  0.253  0.249  0.262  0.359  0.400  0.376  0.440  0.543  0.503  0.473  0.565  0.573  0.505  0.465  0.385  0.277  0.272  0.349  0.271  0.273  0.164  0.156  0.141  0.104  0.168  0.244  0.204  0.184  0.230  0.338  0.418  0.512  0.526  0.442  0.437  0.477  0.573  0.652  0.757  0.818  0.782  0.627  0.489  0.372  0.278  0.108  0.042 -0.063 -0.105 -0.130 -0.050 -0.019  0.002  0.032  0.157  0.212  0.247  0.347  0.474  0.483  0.475  0.610  0.651  0.640  0.700  0.745  0.689  0.707  0.652  0.522  0.357  0.489  0.444  0.393  0.233  0.138  0.078
 -0.442 -0.453 -0.455 -0.466 -0.461 -0.403 -0.353 -0.336 -0.344 -0.300 -0.252 -0.287 -0.218 -0.183 -0.047  0.066  0.317  0.595  0.784  0.898  1.000  0.872  0.765  0.618  0.473  0.322  0.190  0.025 -0.072 -0.157 -0.182 -0.150 -0.175 -0.225 -0.208 -0.178 -0.129 -0.060  0.055  0.119  0.182  0.090 -0.051 -0.120 -0.214 -0.169  0.001  0.006  0.276  0.319  0.263  0.164  0.002 -0.048 -0.116 -0.135 -0.100 -0.136 -0.083  0.002  0.034  0.038  0.104  0.265  0.369  0.533  0.565  0.774  0.785  0.716  0.673  0.599  0.485  0.392  0.375  0.444  0.398  0.377  0.396  0.447  0.496  0.490  0.449  0.474  0.503  0.497  0.399  0.366  0.427  0.352  0.310  0.363  0.318  0.241  0.256  0.264  0.369  0.402  0.530  0.600  0.662  0.504  0.486  0.510  0.347  0.215  0.079  0.018  0.099  0.355  0.395  0.290  0.300  0.371  0.321  0.244  0.272  0.208  0.174  0.171  0.115  0.078  0.080  0.100  0.163  0.173  0.216  0.229  0.223  0.250  0.283  0.285  0.297  0.326  0.373  0.277  0.180  0.244  0.301  0.202  0.194  0.223  0.224  0.152  0.138  0.131  0.103  0.071  0.066  0.057  0.022 -0.017 -0.006  0.024  0.046  0.107  0.104  0.151  0.130  0.146  0.165  0.210  0.214  0.179  0.161  0.151  0.171  0.148  0.096  0.030  0.130  0.050  0.035  0.060  0.068  0.038 -0.005 -0.067 -0.084 -0.078  0.003  0.053  0.102  0.128  0.107  0.058 -0.044 -0.018 -0.014  0.059  0.114  0.097  0.088  0.098  0.065  0.053  0.037 -0.013 -0.014 -0.033  0.010  0.011  0.013  0.057  0.040  0.080  0.141  0.112  0.063  0.143  0.153  0.097  0.141  0.183  0.140  0.158  0.179  0.044  0.132  0.197  0.164  0.150 -0.010  0.168  0.189  0.015 -0.102 -0.186 -0.196 -0.222 -0.155 -0.053  0.157  0.208  0.215  0.290  0.250  0.265  0.289  0.283  0.239  0.203  0.180  0.089  0.057  0.008 -0.013 -0.079 -0.092 -0.076 -0.090 -0.065 -0.068 -0.040 -0.031  0.022  0.072  0.156  0.273  0.326  0.405  0.452  0.470  0.430  0.367  0.391  0.336  0.325  0.178 -0.014 -0.161 -0.246 -0.285 -0.236 -0.264 -0.252 -0.284 -0.316 -0.320 -0.307 -0.263 -0.253 -0.244 -0.121 -0.101 -0.155  0.013  0.191  0.183  0.136  0.197  0.287  0.284  0.295  0.387  0.431  0.404  0.457  0.559  0.523  0.484  0.565  0.588  0.516  0.464  0.383  0.264  0.265  0.348  0.277  0.278  0.171  0.170  0.160  0.122  0.187  0.259  0.206  0.190  0.250  0.332  0.380  0.494  0.522  0.425  0.396  0.408  0.500  0.575  0.693  0.787  0.845  0.744  0.645  0.532  0.445  0.262  0.177  0.069  0.026  0.001  0.097  0.127  0.138  0.178  0.317  0.357  0.385  0.496  0.611  0.603  0.588  0.725  0.739  0.706  0.754  0.782  0.699  0.679  0.578  0.447  0.293  0.412  0.349  0.289  0.132  0.054 -0.001
 -0.389 -0.390 -0.387 -0.401 -0.386 -0.330 -0.287 -0.254 -0.259 -0.260 -0.238 -0.270 -0.218 -0.182 -0.078  0.060  0.261  0.469  0.616  0.745  0.872  1.000  0.889  0.739  0.618  0.489  0.362  0.175  0.042 -0.075 -0.114 -0.066 -0.098 -0.170 -0.160 -0.124 -0.089 -0.007  0.143  0.213  0.252  0.167 -0.017 -0.081 -0.193 -0.145  0.024  0.014  0.289  0.345  0.308  0.233  0.087  0.035 -0.052 -0.079 -0.070 -0.106 -0.064 -0.004  0.034  0.080  0.141  0.274  0.372  0.523  0.556  0.760  0.772  0.800  0.786  0.708  0.610  0.517  0.491  0.564  0.516  0.477  0.486  0.540  0.572  0.538  0.505  0.527  0.533  0.511  0.411  0.337  0.366  0.305  0.238  0.255  0.219  0.156  0.150  0.149  0.240  0.283  0.394  0.483  0.550  0.420  0.585  0.591  0.452  0.319  0.185  0.138  0.206  0.429  0.423  0.347  0.373  0.466  0.374  0.293  0.348  0.292  0.248  0.254  0.186  0.127  0.132  0.140  0.211  0.214  0.272  0.278  0.273  0.326  0.375  0.386  0.378  0.404  0.433  0.325  0.254  0.317  0.352  0.255  0.229  0.243  0.215  0.133  0.116  0.104  0.066  0.030  0.026  0.016 -0.024 -0.057 -0.049 -0.024 -0.005  0.056  0.051  0.102  0.078  0.096  0.113  0.154  0.177  0.125  0.137  0.146  0.177  0.142  0.089  0.028  0.108  0.015  0.021  0.058  0.056  0.035 -0.014 -0.052 -0.115 -0.086  0.020  0.090  0.168  0.200  0.196  0.144  0.040  0.045  0.052  0.109  0.181  0.182  0.146  0.155  0.129  0.105  0.100  0.025 -0.013 -0.034 -0.021 -0.016 -0.016  0.038  0.055  0.104  0.147  0.123  0.100  0.183  0.182  0.130  0.184  0.211  0.148  0.168  0.193  0.026  0.052  0.126  0.098  0.049 -0.086  0.051  0.073 -0.085 -0.176 -0.238 -0.235 -0.235 -0.174 -0.131  0.080  0.108  0.137  0.213  0.189  0.204  0.222  0.214  0.170  0.126  0.106  0.014 -0.009 -0.049 -0.074 -0.130 -0.142 -0.147 -0.139 -0.117 -0.111 -0.087 -0.077 -0.031  0.002  0.070  0.177  0.232  0.302  0.353  0.369  0.331  0.247  0.308  0.292  0.293  0.169 -0.036 -0.195 -0.244 -0.298 -0.292 -0.336 -0.321 -0.341 -0.371 -0.368 -0.342 -0.305 -0.322 -0.324 -0.202 -0.166 -0.209 -0.035  0.142  0.201  0.163  0.214  0.280  0.277  0.287  0.355  0.387  0.368  0.403  0.477  0.451  0.414  0.464  0.490  0.422  0.368  0.303  0.192  0.223  0.303  0.255  0.267  0.179  0.179  0.175  0.150  0.203  0.259  0.221  0.224  0.278  0.313  0.300  0.407  0.459  0.333  0.356  0.319  0.404  0.437  0.548  0.671  0.775  0.812  0.749  0.639  0.564  0.393  0.313  0.196  0.146  0.117  0.204  0.226  0.201  0.239  0.385  0.386  0.380  0.496  0.592  0.551  0.529  0.652  0.648  0.582  0.613  0.646  0.573  0.544  0.456  0.342  0.195  0.291  0.220  0.158  0.033 -0.015 -0.111
 -0.360 -0.354 -0.346 -0.356 -0.334 -0.287 -0.253 -0.227 -0.198 -0.203 -0.214 -0.254 -0.229 -0.185 -0.122 -0.009  0.146  0.331  0.485  0.625  0.765  0.889  1.000  0.873  0.770  0.625  0.480  0.295  0.134 -0.016 -0.046  0.025 -0.038 -0.123 -0.102 -0.068 -0.028  0.070  0.258  0.342  0.357  0.255  0.013 -0.076 -0.218 -0.174  0.004 -0.018  0.310  0.408  0.393  0.345  0.206  0.141 -0.003 -0.065 -0.082 -0.122 -0.074 -0.042  0.033  0.132  0.220  0.350  0.439  0.571  0.564  0.747  0.701  0.761  0.834  0.811  0.720  0.616  0.579  0.648  0.592  0.547  0.528  0.589  0.620  0.547  0.499  0.536  0.523  0.479  0.383  0.306  0.317  0.250  0.184  0.185  0.147  0.087  0.071  0.061  0.146  0.200  0.307  0.400  0.472  0.377  0.608  0.639  0.518  0.420  0.263  0.167  0.215  0.468  0.426  0.404  0.482  0.549  0.414  0.341  0.432  0.370  0.307  0.306  0.226  0.142  0.162  0.148  0.230  0.235  0.313  0.328  0.307  0.375  0.434  0.465  0.442  0.465  0.459  0.336  0.275  0.341  0.368  0.274  0.232  0.227  0.172  0.087  0.068  0.055  0.012 -0.026 -0.027 -0.032 -0.074 -0.101 -0.095 -0.069 -0.045  0.021  0.016  0.067  0.052  0.075  0.087  0.119  0.144  0.089  0.110  0.120  0.160  0.126  0.075  0.026  0.074 -0.010  0.009  0.038  0.030  0.009 -0.031 -0.046 -0.119 -0.081  0.016  0.101  0.196  0.232  0.220  0.164  0.069  0.086  0.084  0.124  0.186  0.160  0.164  0.184  0.166  0.135  0.131  0.045 -0.005 -0.030 -0.032 -0.034 -0.037  0.022  0.069  0.121  0.158  0.146  0.127  0.210  0.202  0.155  0.211  0.227  0.156  0.175  0.206  0.029 -0.033  0.046  0.034  0.015 -0.115  0.025  0.064 -0.063 -0.137 -0.199 -0.198 -0.226 -0.216 -0.207  0.028  0.053  0.091  0.164  0.147  0.167  0.179  0.167  0.125  0.068  0.054 -0.042 -0.047 -0.069 -0.086 -0.116 -0.127 -0.138 -0.121 -0.093 -0.097 -0.073 -0.113 -0.090 -0.068 -0.003  0.095  0.157  0.234  0.287  0.305  0.275  0.188  0.239  0.224  0.243  0.126 -0.081 -0.215 -0.264 -0.320 -0.336 -0.395 -0.389 -0.393 -0.425 -0.417 -0.379 -0.337 -0.376 -0.380 -0.265 -0.233 -0.284 -0.127  0.050  0.176  0.149  0.197  0.241  0.239  0.251  0.306  0.329  0.314  0.345  0.400  0.377  0.351  0.394  0.420  0.360  0.317  0.259  0.169  0.192  0.261  0.219  0.239  0.165  0.160  0.157  0.144  0.189  0.238  0.208  0.227  0.292  0.293  0.247  0.364  0.421  0.284  0.285  0.221  0.313  0.348  0.445  0.579  0.702  0.794  0.792  0.738  0.716  0.570  0.475  0.365  0.305  0.267  0.345  0.362  0.311  0.352  0.512  0.483  0.455  0.574  0.658  0.582  0.539  0.664  0.640  0.526  0.530  0.547  0.469  0.437  0.337  0.243  0.107  0.202  0.126  0.065 -0.041 -0.086 -0.146
 -0.371 -0.360 -0.353 -0.350 -0.314 -0.279 -0.255 -0.226 -0.150 -0.168 -0.200 -0.251 -0.249 -0.186 -0.157 -0.092  0.031  0.193  0.326  0.473  0.618  0.739  0.873  1.000  0.903  0.759  0.597  0.395  0.204  0.024 -0.005  0.085  0.006 -0.092 -0.066 -0.029  0.011  0.117  0.326  0.397  0.380  0.265 -0.016 -0.111 -0.266 -0.221 -0.063 -0.109  0.218  0.346  0.355  0.334  0.219  0.157 -0.012 -0.093 -0.125 -0.150 -0.101 -0.086  0.010  0.125  0.193  0.288  0.361  0.465  0.457  0.608  0.555  0.646  0.783  0.860  0.794  0.692  0.644  0.711  0.661  0.630  0.592  0.636  0.677  0.584  0.511  0.554  0.538  0.488  0.382  0.282  0.290  0.241  0.173  0.165  0.150  0.101  0.073  0.070  0.130  0.188  0.274  0.347  0.404  0.332  0.558  0.617  0.534  0.464  0.255  0.110  0.162  0.440  0.359  0.501  0.610  0.667  0.517  0.445  0.541  0.475  0.394  0.372  0.274  0.163  0.201  0.168  0.264  0.270  0.374  0.390  0.363  0.447  0.511  0.566  0.537  0.565  0.541  0.424  0.366  0.427  0.444  0.353  0.309  0.279  0.215  0.133  0.103  0.086  0.049 -0.002 -0.011 -0.009 -0.051 -0.068 -0.056 -0.007  0.028  0.098  0.089  0.117  0.090  0.102  0.099  0.100  0.113  0.049  0.059  0.069  0.127  0.120  0.082  0.056  0.067 -0.004  0.012  0.022  0.032  0.043  0.030  0.027 -0.045 -0.013  0.065  0.118  0.187  0.201  0.161  0.089  0.021  0.067  0.077  0.107  0.214  0.158  0.147  0.169  0.156  0.128  0.131  0.072  0.023  0.021  0.034  0.037  0.055  0.106  0.159  0.203  0.207  0.204  0.199  0.270  0.256  0.206  0.250  0.245  0.163  0.176  0.202  0.029 -0.092 -0.017  0.008  0.004 -0.124  0.006  0.059 -0.006 -0.038 -0.085 -0.084 -0.147 -0.206 -0.266 -0.002 -0.008  0.047  0.119  0.119  0.169  0.184  0.195  0.173  0.113  0.116  0.019  0.009 -0.018 -0.053 -0.097 -0.130 -0.134 -0.118 -0.060 -0.061 -0.003 -0.095 -0.074 -0.057  0.023  0.100  0.169  0.243  0.282  0.280  0.242  0.136  0.154  0.124  0.155  0.073 -0.169 -0.254 -0.270 -0.318 -0.319 -0.379 -0.370 -0.370 -0.409 -0.400 -0.351 -0.317 -0.374 -0.381 -0.308 -0.299 -0.347 -0.249 -0.107  0.093  0.077  0.119  0.135  0.125  0.138  0.181  0.182  0.171  0.207  0.240  0.212  0.211  0.255  0.266  0.233  0.217  0.173  0.125  0.135  0.171  0.132  0.161  0.108  0.093  0.089  0.096  0.133  0.166  0.156  0.192  0.250  0.230  0.193  0.288  0.311  0.189  0.196  0.145  0.245  0.266  0.339  0.463  0.595  0.731  0.713  0.809  0.796  0.682  0.591  0.472  0.371  0.331  0.383  0.376  0.281  0.343  0.515  0.431  0.385  0.530  0.586  0.464  0.429  0.563  0.507  0.377  0.371  0.378  0.302  0.280  0.192  0.118 -0.003  0.128  0.087  0.045 -0.037 -0.071 -0.100
 -0.287 -0.268 -0.263 -0.254 -0.212 -0.195 -0.178 -0.164 -0.086 -0.107 -0.155 -0.210 -0.224 -0.173 -0.179 -0.103 -0.030  0.076  0.193  0.319  0.473  0.618  0.770  0.903  1.000  0.867  0.705  0.510  0.292  0.092  0.065  0.176  0.085 -0.025  0.005  0.045  0.100  0.218  0.438  0.509  0.464  0.341  0.026 -0.105 -0.257 -0.233 -0.094 -0.118  0.202  0.364  0.402  0.415  0.313  0.232  0.057 -0.046 -0.106 -0.132 -0.074 -0.074  0.046  0.185  0.259  0.332  0.376  0.436  0.389  0.497  0.419  0.525  0.693  0.784  0.774  0.694  0.645  0.675  0.612  0.563  0.508  0.553  0.584  0.481  0.406  0.451  0.433  0.371  0.277  0.175  0.173  0.134  0.069  0.049  0.040  0.003 -0.030 -0.035  0.011  0.076  0.140  0.216  0.264  0.217  0.515  0.603  0.569  0.512  0.307  0.166  0.214  0.419  0.313  0.451  0.551  0.596  0.442  0.381  0.482  0.427  0.340  0.324  0.233  0.126  0.166  0.117  0.203  0.212  0.313  0.339  0.301  0.380  0.447  0.504  0.463  0.489  0.447  0.340  0.299  0.348  0.359  0.290  0.234  0.194  0.125  0.055  0.025  0.011 -0.020 -0.065 -0.069 -0.062 -0.099 -0.105 -0.095 -0.058 -0.025  0.035  0.032  0.062  0.052  0.071  0.068  0.061  0.083  0.009  0.035  0.057  0.123  0.114  0.078  0.061  0.033 -0.023 -0.001 -0.002  0.010  0.034  0.037  0.053 -0.027  0.013  0.081  0.136  0.210  0.220  0.183  0.110  0.044  0.082  0.093  0.111  0.226  0.170  0.143  0.170  0.166  0.141  0.152  0.089  0.027  0.022  0.017  0.002  0.011  0.054  0.123  0.166  0.170  0.174  0.179  0.241  0.211  0.173  0.225  0.206  0.122  0.138  0.172  0.008 -0.170 -0.098 -0.060 -0.049 -0.100 -0.015  0.035  0.006 -0.007 -0.028 -0.027 -0.092 -0.171 -0.267 -0.035 -0.084 -0.001  0.059  0.064  0.109  0.116  0.124  0.099  0.038  0.039 -0.040 -0.043 -0.059 -0.086 -0.106 -0.133 -0.143 -0.117 -0.066 -0.060 -0.008 -0.101 -0.097 -0.107 -0.048  0.002  0.073  0.135  0.176  0.172  0.143  0.040  0.072  0.064  0.141  0.062 -0.176 -0.242 -0.250 -0.308 -0.349 -0.405 -0.401 -0.394 -0.422 -0.409 -0.355 -0.327 -0.406 -0.418 -0.356 -0.335 -0.365 -0.292 -0.149  0.094  0.082  0.112  0.115  0.109  0.115  0.137  0.132  0.124  0.147  0.159  0.138  0.144  0.173  0.185  0.159  0.147  0.117  0.077  0.096  0.126  0.099  0.131  0.097  0.084  0.083  0.098  0.122  0.142  0.134  0.175  0.233  0.190  0.114  0.199  0.231  0.108  0.125  0.046  0.132  0.129  0.190  0.310  0.465  0.629  0.673  0.810  0.846  0.791  0.719  0.621  0.521  0.474  0.506  0.497  0.383  0.431  0.593  0.493  0.424  0.545  0.576  0.447  0.405  0.497  0.426  0.287  0.259  0.251  0.183  0.166  0.083  0.034 -0.071  0.024 -0.024 -0.060 -0.116 -0.131 -0.164
 -0.208 -0.189 -0.181 -0.177 -0.127 -0.100 -0.099 -0.057  0.009 -0.046 -0.101 -0.141 -0.179 -0.143 -0.206 -0.128 -0.050 -0.001  0.085  0.189  0.322  0.489  0.625  0.759  0.867  1.000  0.867  0.614  0.396  0.189  0.107  0.194  0.138  0.011 -0.001  0.045  0.081  0.179  0.385  0.408  0.365  0.272 -0.004 -0.091 -0.238 -0.204 -0.094 -0.156  0.117  0.255  0.291  0.299  0.247  0.183  0.047 -0.018 -0.073 -0.090 -0.067 -0.114 -0.029  0.111  0.160  0.204  0.246  0.298  0.288  0.366  0.292  0.403  0.564  0.632  0.653  0.658  0.615  0.596  0.550  0.520  0.443  0.451  0.481  0.388  0.311  0.343  0.326  0.270  0.192  0.100  0.093  0.061 -0.015 -0.030 -0.030 -0.068 -0.100 -0.095 -0.052  0.020  0.064  0.143  0.187  0.191  0.510  0.534  0.508  0.456  0.336  0.250  0.236  0.388  0.267  0.420  0.503  0.548  0.412  0.363  0.446  0.414  0.346  0.335  0.259  0.153  0.184  0.120  0.196  0.199  0.291  0.304  0.275  0.360  0.415  0.469  0.433  0.449  0.408  0.326  0.290  0.318  0.319  0.255  0.194  0.142  0.073  0.006 -0.027 -0.042 -0.077 -0.115 -0.119 -0.115 -0.142 -0.137 -0.135 -0.098 -0.059 -0.002  0.008  0.038  0.028  0.044  0.054  0.060  0.097  0.023  0.070  0.086  0.135  0.118  0.087  0.069  0.056 -0.004  0.034  0.044  0.036  0.030  0.012  0.046 -0.025  0.022  0.086  0.148  0.213  0.232  0.206  0.154  0.127  0.098  0.124  0.138  0.199  0.186  0.156  0.177  0.182  0.166  0.172  0.114  0.055  0.036  0.012  0.014  0.014  0.048  0.116  0.150  0.134  0.139  0.150  0.204  0.187  0.158  0.201  0.195  0.127  0.134  0.166  0.007 -0.126 -0.056 -0.044 -0.082 -0.133 -0.116 -0.069 -0.086 -0.080 -0.080 -0.052 -0.075 -0.140 -0.264 -0.035 -0.068  0.016  0.070  0.053  0.100  0.091  0.080  0.049 -0.010 -0.013 -0.082 -0.104 -0.114 -0.134 -0.108 -0.115 -0.131 -0.110 -0.095 -0.089 -0.068 -0.115 -0.118 -0.123 -0.085 -0.052  0.010  0.065  0.123  0.118  0.104  0.005  0.072  0.100  0.155  0.117 -0.121 -0.192 -0.192 -0.247 -0.287 -0.348 -0.353 -0.355 -0.403 -0.406 -0.353 -0.343 -0.421 -0.440 -0.380 -0.330 -0.340 -0.279 -0.129  0.160  0.160  0.183  0.166  0.159  0.171  0.171  0.149  0.151  0.159  0.137  0.121  0.134  0.124  0.115  0.097  0.083  0.076  0.050  0.107  0.145  0.147  0.179  0.162  0.154  0.160  0.169  0.186  0.198  0.194  0.224  0.260  0.210  0.093  0.145  0.184  0.048  0.110  0.019  0.089  0.056  0.107  0.211  0.357  0.542  0.578  0.723  0.754  0.722  0.649  0.540  0.436  0.389  0.423  0.386  0.266  0.332  0.468  0.346  0.285  0.408  0.416  0.290  0.263  0.355  0.274  0.148  0.132  0.141  0.099  0.090  0.022 -0.005 -0.077 -0.027 -0.072 -0.109 -0.125 -0.147 -0.199
 -0.177 -0.158 -0.154 -0.153 -0.103 -0.087 -0.080 -0.039  0.011 -0.034 -0.084 -0.107 -0.162 -0.169 -0.233 -0.140 -0.081 -0.087 -0.009  0.070  0.190  0.362  0.480  0.597  0.705  0.867  1.000  0.828  0.575  0.436  0.298  0.404  0.441  0.295  0.241  0.315  0.311  0.392  0.509  0.461  0.411  0.302  0.022 -0.115 -0.243 -0.230 -0.140 -0.165  0.094  0.252  0.295  0.325  0.307  0.232  0.111  0.037 -0.035 -0.058 -0.048 -0.091 -0.031  0.122  0.175  0.198  0.220  0.227  0.203  0.248  0.182  0.284  0.435  0.486  0.538  0.577  0.552  0.494  0.434  0.396  0.324  0.324  0.352  0.287  0.212  0.227  0.213  0.159  0.096 -0.004 -0.008 -0.016 -0.093 -0.104 -0.083 -0.109 -0.142 -0.125 -0.092 -0.019 -0.012  0.059  0.077  0.085  0.418  0.435  0.447  0.394  0.296  0.276  0.295  0.329  0.209  0.293  0.352  0.387  0.269  0.239  0.316  0.302  0.249  0.240  0.177  0.097  0.141  0.056  0.122  0.139  0.222  0.255  0.207  0.265  0.305  0.343  0.314  0.315  0.269  0.199  0.157  0.184  0.211  0.168  0.105  0.037 -0.002 -0.035 -0.087 -0.114 -0.118 -0.139 -0.157 -0.151 -0.155 -0.145 -0.121 -0.092 -0.050 -0.011  0.003  0.034  0.026  0.044  0.065  0.074  0.111  0.041  0.092  0.114  0.167  0.143  0.120  0.099  0.083  0.011  0.039  0.053  0.045  0.041  0.019  0.056 -0.017  0.039  0.105  0.172  0.224  0.238  0.213  0.163  0.126  0.076  0.111  0.138  0.199  0.200  0.137  0.162  0.173  0.176  0.188  0.146  0.083  0.060  0.022  0.015  0.012  0.041  0.089  0.129  0.133  0.140  0.140  0.196  0.168  0.141  0.193  0.185  0.110  0.117  0.153  0.014 -0.095 -0.032 -0.012 -0.091 -0.092 -0.124 -0.089 -0.092 -0.073 -0.058 -0.028 -0.020 -0.083 -0.245 -0.048 -0.077  0.019  0.067  0.046  0.078  0.068  0.052  0.023 -0.024 -0.030 -0.069 -0.099 -0.107 -0.132 -0.108 -0.107 -0.136 -0.103 -0.098 -0.073 -0.061 -0.075 -0.074 -0.095 -0.074 -0.082 -0.025  0.010  0.066  0.060  0.051 -0.043  0.027  0.074  0.150  0.123 -0.100 -0.179 -0.178 -0.216 -0.279 -0.329 -0.339 -0.355 -0.403 -0.407 -0.360 -0.351 -0.429 -0.452 -0.425 -0.342 -0.311 -0.309 -0.180  0.172  0.185  0.206  0.174  0.162  0.174  0.158  0.123  0.129  0.129  0.085  0.072  0.093  0.066  0.055  0.041  0.023  0.031  0.013  0.100  0.128  0.147  0.184  0.183  0.178  0.191  0.199  0.211  0.214  0.194  0.221  0.267  0.203  0.081  0.086  0.082 -0.015  0.043 -0.025  0.023 -0.043 -0.006  0.083  0.219  0.406  0.467  0.597  0.640  0.650  0.619  0.520  0.456  0.386  0.412  0.396  0.263  0.294  0.418  0.314  0.226  0.313  0.324  0.212  0.175  0.239  0.176  0.056  0.025  0.038  0.015  0.013 -0.040 -0.062 -0.093 -0.079 -0.121 -0.138 -0.117 -0.135 -0.222
 -0.066 -0.045 -0.051 -0.046 -0.010 -0.025 -0.011  0.005  0.020  0.006 -0.017 -0.030 -0.073 -0.105 -0.167 -0.086 -0.095 -0.167 -0.118 -0.080  0.025  0.175  0.295  0.395  0.510  0.614  0.828  1.000  0.853  0.757  0.662  0.753  0.738  0.634  0.583  0.584  0.577  0.577  0.557  0.497  0.440  0.353  0.137 -0.040 -0.105 -0.140 -0.105 -0.048  0.110  0.262  0.305  0.374  0.387  0.301  0.176  0.073 -0.026 -0.054 -0.055 -0.102 -0.024  0.138  0.196  0.205  0.196  0.146  0.067  0.070  0.006  0.110  0.242  0.295  0.362  0.410  0.358  0.295  0.233  0.201  0.140  0.148  0.168  0.125  0.074  0.086  0.074  0.017 -0.016 -0.091 -0.105 -0.099 -0.148 -0.167 -0.155 -0.158 -0.186 -0.176 -0.156 -0.097 -0.120 -0.072 -0.070 -0.056  0.249  0.300  0.361  0.339  0.318  0.304  0.279  0.238  0.140  0.137  0.177  0.199  0.092  0.064  0.134  0.125  0.073  0.065  0.030 -0.014  0.038 -0.043 -0.011  0.011  0.068  0.107  0.051  0.078  0.111  0.143  0.113  0.114  0.064  0.012 -0.014  0.004  0.031  0.022 -0.031 -0.082 -0.103 -0.102 -0.142 -0.164 -0.142 -0.141 -0.162 -0.152 -0.137 -0.121 -0.093 -0.096 -0.076 -0.069 -0.056 -0.032 -0.020 -0.001  0.016  0.017  0.044 -0.029  0.016  0.055  0.115  0.103  0.082  0.077  0.002 -0.033 -0.000 -0.008 -0.016 -0.006 -0.002  0.041 -0.021  0.037  0.089  0.148  0.193  0.199  0.190  0.157  0.118  0.097  0.093  0.078  0.149  0.136  0.080  0.118  0.137  0.147  0.173  0.138  0.070  0.052  0.002 -0.034 -0.052 -0.039 -0.007  0.023  0.045  0.064  0.067  0.111  0.086  0.082  0.124  0.120  0.069  0.073  0.106 -0.002 -0.153 -0.106 -0.079 -0.099 -0.052 -0.126 -0.082 -0.050 -0.018  0.015  0.030  0.037 -0.008 -0.174 -0.080 -0.153 -0.041 -0.012 -0.008  0.002 -0.003 -0.025 -0.054 -0.086 -0.091 -0.093 -0.103 -0.106 -0.131 -0.106 -0.088 -0.108 -0.078 -0.077 -0.051 -0.041 -0.049 -0.057 -0.095 -0.107 -0.151 -0.101 -0.083 -0.044 -0.043 -0.040 -0.106 -0.074 -0.041  0.091  0.037 -0.149 -0.207 -0.200 -0.223 -0.312 -0.335 -0.342 -0.351 -0.372 -0.361 -0.323 -0.301 -0.377 -0.398 -0.405 -0.326 -0.256 -0.275 -0.198  0.115  0.136  0.142  0.107  0.103  0.099  0.068  0.041  0.046  0.031 -0.013 -0.015  0.002 -0.026 -0.020 -0.024 -0.044 -0.030 -0.045  0.032  0.038  0.063  0.089  0.102  0.110  0.121  0.125  0.126  0.121  0.092  0.098  0.152  0.103 -0.010 -0.019 -0.041 -0.058 -0.053 -0.098 -0.089 -0.166 -0.147 -0.082  0.043  0.214  0.315  0.446  0.529  0.614  0.621  0.579  0.545  0.468  0.476  0.473  0.354  0.343  0.430  0.349  0.255  0.279  0.268  0.179  0.133  0.132  0.086 -0.014 -0.076 -0.080 -0.085 -0.087 -0.126 -0.124 -0.109 -0.138 -0.180 -0.186 -0.151 -0.141 -0.210
  0.055  0.075  0.077  0.085  0.111  0.095  0.099  0.107  0.083  0.070  0.063  0.038  0.024 -0.007 -0.062 -0.024 -0.059 -0.157 -0.157 -0.136 -0.072  0.042  0.134  0.204  0.292  0.396  0.575  0.853  1.000  0.929  0.857  0.813  0.734  0.705  0.613  0.504  0.515  0.398  0.284  0.243  0.195  0.177  0.076 -0.008  0.007 -0.043 -0.068  0.012  0.000  0.075  0.112  0.188  0.266  0.232  0.144  0.080  0.000 -0.032 -0.077 -0.143 -0.091  0.042  0.062  0.064  0.033 -0.010 -0.083 -0.046 -0.071  0.020  0.107  0.138  0.197  0.275  0.222  0.150  0.103  0.081  0.043  0.052  0.048  0.020  0.011  0.021  0.002 -0.043 -0.047 -0.073 -0.099 -0.095 -0.114 -0.138 -0.148 -0.140 -0.155 -0.160 -0.149 -0.117 -0.148 -0.127 -0.122 -0.107  0.113  0.144  0.206  0.195  0.323  0.301  0.174  0.184  0.099  0.020  0.072  0.095 -0.005 -0.041  0.019  0.018 -0.009 -0.003 -0.011 -0.017  0.022 -0.028 -0.019 -0.005  0.013  0.024 -0.013 -0.001  0.016  0.031  0.004  0.001 -0.036 -0.072 -0.053 -0.041 -0.035 -0.020 -0.060 -0.071 -0.099 -0.099 -0.108 -0.121 -0.109 -0.098 -0.111 -0.109 -0.085 -0.070 -0.054 -0.079 -0.086 -0.098 -0.090 -0.071 -0.050 -0.038 -0.033 -0.029 -0.012 -0.065 -0.032  0.000  0.038  0.023  0.009  0.008 -0.059 -0.066 -0.030 -0.047 -0.057 -0.063 -0.050 -0.003 -0.049 -0.006  0.030  0.068  0.107  0.112  0.128  0.135  0.110  0.093  0.056  0.022  0.047  0.039  0.002  0.037  0.061  0.069  0.102  0.074  0.018  0.005 -0.037 -0.058 -0.087 -0.081 -0.061 -0.044 -0.035 -0.008  0.010  0.026  0.027  0.048  0.054  0.060  0.059  0.052  0.057 -0.020 -0.110 -0.089 -0.091 -0.079 -0.081 -0.169 -0.106 -0.061 -0.023 -0.007 -0.004  0.001  0.016 -0.113 -0.084 -0.136 -0.058 -0.049 -0.025 -0.033 -0.036 -0.073 -0.098 -0.119 -0.116 -0.103 -0.101 -0.097 -0.122 -0.094 -0.053 -0.055 -0.046 -0.060 -0.058 -0.061 -0.051 -0.063 -0.076 -0.113 -0.163 -0.134 -0.119 -0.096 -0.081 -0.066 -0.095 -0.096 -0.077  0.057  0.003 -0.129 -0.184 -0.176 -0.191 -0.270 -0.289 -0.287 -0.284 -0.284 -0.264 -0.237 -0.204 -0.268 -0.285 -0.283 -0.220 -0.159 -0.147 -0.113  0.078  0.101  0.090  0.055  0.060  0.051  0.014 -0.005 -0.002 -0.024 -0.059 -0.056 -0.050 -0.076 -0.063 -0.066 -0.086 -0.074 -0.082 -0.026 -0.030  0.001  0.014  0.036  0.049  0.063  0.061  0.056  0.048  0.023 -0.001  0.046  0.021 -0.065 -0.068 -0.091 -0.054 -0.086 -0.107 -0.128 -0.190 -0.183 -0.142 -0.059  0.071  0.142  0.248  0.331  0.407  0.380  0.374  0.366  0.312  0.337  0.314  0.250  0.234  0.269  0.213  0.164  0.161  0.129  0.075  0.055  0.029 -0.004 -0.061 -0.118 -0.115 -0.105 -0.112 -0.136 -0.122 -0.071 -0.127 -0.161 -0.167 -0.147 -0.101 -0.149
  0.096  0.110  0.108  0.112  0.127  0.102  0.108  0.111  0.072  0.077  0.089  0.094  0.076  0.022 -0.014  0.010 -0.048 -0.171 -0.186 -0.192 -0.157 -0.075 -0.016  0.024  0.092  0.189  0.436  0.757  0.929  1.000  0.901  0.831  0.845  0.844  0.719  0.621  0.591  0.434  0.236  0.156  0.129  0.128  0.094  0.011  0.062  0.001 -0.048  0.056 -0.012  0.033  0.054  0.125  0.229  0.207  0.147  0.090  0.019 -0.013 -0.074 -0.125 -0.110  0.005  0.019  0.012 -0.024 -0.085 -0.152 -0.139 -0.143 -0.077 -0.030 -0.017  0.046  0.138  0.095  0.010 -0.037 -0.056 -0.081 -0.075 -0.084 -0.083 -0.077 -0.079 -0.090 -0.128 -0.112 -0.120 -0.144 -0.129 -0.134 -0.150 -0.152 -0.138 -0.146 -0.145 -0.143 -0.126 -0.174 -0.175 -0.179 -0.151 -0.008  0.008  0.069  0.068  0.240  0.274  0.149  0.100  0.053 -0.085 -0.068 -0.057 -0.117 -0.141 -0.102 -0.095 -0.104 -0.097 -0.086 -0.067 -0.031 -0.074 -0.083 -0.068 -0.070 -0.057 -0.090 -0.101 -0.098 -0.098 -0.114 -0.126 -0.155 -0.170 -0.153 -0.150 -0.139 -0.111 -0.136 -0.140 -0.141 -0.117 -0.123 -0.134 -0.107 -0.084 -0.100 -0.097 -0.061 -0.051 -0.031 -0.063 -0.074 -0.103 -0.096 -0.082 -0.063 -0.055 -0.045 -0.042 -0.033 -0.065 -0.043 -0.019  0.009 -0.001 -0.004 -0.002 -0.066 -0.066 -0.032 -0.049 -0.062 -0.075 -0.059 -0.013 -0.055 -0.019  0.006  0.035  0.057  0.061  0.086  0.108  0.092  0.068  0.033  0.003 -0.001  0.000 -0.032 -0.003  0.020  0.035  0.067  0.057  0.017  0.006 -0.037 -0.061 -0.091 -0.095 -0.100 -0.089 -0.072 -0.043 -0.034 -0.030 -0.023  0.004  0.002  0.014  0.028  0.019  0.020 -0.020 -0.067 -0.061 -0.070 -0.073 -0.046 -0.153 -0.103 -0.052 -0.008  0.008  0.004  0.029  0.063 -0.044 -0.095 -0.118 -0.062 -0.064 -0.040 -0.059 -0.063 -0.099 -0.117 -0.121 -0.120 -0.082 -0.085 -0.079 -0.100 -0.072 -0.020 -0.020 -0.015 -0.046 -0.040 -0.052 -0.024 -0.029 -0.042 -0.092 -0.158 -0.145 -0.146 -0.136 -0.119 -0.097 -0.101 -0.119 -0.107  0.010 -0.033 -0.095 -0.135 -0.125 -0.116 -0.195 -0.196 -0.196 -0.202 -0.194 -0.176 -0.166 -0.137 -0.177 -0.190 -0.209 -0.140 -0.061 -0.089 -0.099  0.040  0.065  0.053  0.019  0.021  0.009 -0.029 -0.045 -0.043 -0.069 -0.100 -0.093 -0.090 -0.118 -0.104 -0.101 -0.118 -0.102 -0.100 -0.053 -0.068 -0.034 -0.027  0.000  0.015  0.030  0.024  0.016  0.006 -0.023 -0.052 -0.013 -0.029 -0.083 -0.108 -0.159 -0.079 -0.133 -0.123 -0.169 -0.222 -0.224 -0.204 -0.153 -0.061  0.003  0.076  0.153  0.234  0.223  0.229  0.267  0.216  0.237  0.229  0.188  0.149  0.155  0.132  0.087  0.051  0.022 -0.003 -0.026 -0.072 -0.079 -0.109 -0.167 -0.164 -0.141 -0.150 -0.155 -0.133 -0.057 -0.130 -0.156 -0.148 -0.116 -0.061 -0.099
  0.115  0.132  0.131  0.141  0.154  0.123  0.127  0.117  0.076  0.096  0.115  0.110  0.104  0.057  0.016  0.030 -0.050 -0.178 -0.199 -0.214 -0.182 -0.114 -0.046 -0.005  0.065  0.107  0.298  0.662  0.857  0.901  1.000  0.927  0.773  0.859  0.833  0.639  0.638  0.464  0.228  0.183  0.157  0.170  0.150  0.054  0.124  0.047 -0.017  0.116  0.015  0.060  0.079  0.169  0.266  0.243  0.161  0.084 -0.000 -0.036 -0.090 -0.142 -0.102  0.011  0.036  0.027 -0.013 -0.089 -0.180 -0.176 -0.182 -0.110 -0.063 -0.043  0.009  0.091  0.034 -0.036 -0.075 -0.086 -0.107 -0.097 -0.110 -0.107 -0.089 -0.088 -0.104 -0.139 -0.110 -0.109 -0.141 -0.122 -0.108 -0.140 -0.154 -0.124 -0.136 -0.148 -0.155 -0.147 -0.191 -0.199 -0.205 -0.182 -0.056 -0.019  0.055  0.067  0.233  0.221  0.086  0.073  0.021 -0.111 -0.073 -0.074 -0.142 -0.169 -0.123 -0.118 -0.138 -0.136 -0.118 -0.094 -0.055 -0.088 -0.108 -0.095 -0.102 -0.096 -0.129 -0.143 -0.136 -0.128 -0.150 -0.158 -0.193 -0.206 -0.175 -0.172 -0.170 -0.130 -0.148 -0.139 -0.147 -0.119 -0.114 -0.122 -0.094 -0.068 -0.082 -0.078 -0.044 -0.028 -0.012 -0.052 -0.073 -0.108 -0.104 -0.096 -0.070 -0.067 -0.066 -0.076 -0.073 -0.111 -0.099 -0.069 -0.031 -0.025 -0.027 -0.011 -0.109 -0.078 -0.046 -0.081 -0.097 -0.104 -0.075 -0.027 -0.063 -0.026 -0.007  0.019  0.042  0.045  0.070  0.095  0.078  0.082  0.024 -0.023 -0.007 -0.023 -0.045 -0.011  0.015  0.027  0.063  0.054  0.015  0.010 -0.033 -0.072 -0.106 -0.115 -0.119 -0.111 -0.092 -0.060 -0.046 -0.046 -0.041 -0.006 -0.011 -0.002  0.018  0.011  0.015 -0.039 -0.116 -0.103 -0.113 -0.069 -0.045 -0.137 -0.080 -0.027  0.018  0.034  0.027  0.037  0.074 -0.016 -0.102 -0.159 -0.098 -0.106 -0.062 -0.084 -0.083 -0.112 -0.126 -0.127 -0.123 -0.083 -0.070 -0.057 -0.078 -0.054 -0.006 -0.001  0.003 -0.018 -0.019 -0.024 -0.016 -0.029 -0.041 -0.101 -0.167 -0.155 -0.156 -0.160 -0.141 -0.117 -0.115 -0.157 -0.161 -0.024 -0.092 -0.140 -0.169 -0.156 -0.149 -0.222 -0.213 -0.204 -0.196 -0.174 -0.147 -0.135 -0.100 -0.143 -0.150 -0.175 -0.126 -0.060 -0.067 -0.099 -0.004  0.016  0.000 -0.027 -0.018 -0.036 -0.071 -0.078 -0.077 -0.103 -0.125 -0.114 -0.113 -0.132 -0.110 -0.102 -0.117 -0.104 -0.106 -0.080 -0.101 -0.074 -0.074 -0.048 -0.032 -0.024 -0.029 -0.038 -0.048 -0.076 -0.109 -0.065 -0.073 -0.122 -0.129 -0.169 -0.070 -0.156 -0.144 -0.196 -0.242 -0.245 -0.232 -0.181 -0.101 -0.034  0.048  0.143  0.253  0.266  0.289  0.309  0.260  0.267  0.265  0.234  0.181  0.180  0.163  0.119  0.067  0.032  0.011 -0.013 -0.079 -0.084 -0.107 -0.174 -0.182 -0.156 -0.165 -0.170 -0.137 -0.059 -0.136 -0.162 -0.153 -0.135 -0.070 -0.087
  0.062  0.082  0.073  0.080  0.094  0.055  0.067  0.060  0.047  0.073  0.081  0.091  0.070  0.024 -0.031  0.004 -0.074 -0.200 -0.202 -0.213 -0.150 -0.066  0.025  0.085  0.176  0.194  0.404  0.753  0.813  0.831  0.927  1.000  0.873  0.898  0.919  0.810  0.749  0.641  0.440  0.373  0.331  0.304  0.214  0.051  0.069 -0.001 -0.032  0.088  0.094  0.190  0.216  0.310  0.374  0.313  0.197  0.082 -0.024 -0.051 -0.073 -0.119 -0.053  0.083  0.131  0.130  0.101  0.012 -0.093 -0.134 -0.174 -0.094 -0.017  0.025  0.082  0.149  0.088  0.026 -0.020 -0.034 -0.075 -0.067 -0.064 -0.068 -0.079 -0.080 -0.087 -0.130 -0.115 -0.151 -0.179 -0.151 -0.156 -0.190 -0.187 -0.158 -0.181 -0.184 -0.189 -0.164 -0.205 -0.192 -0.204 -0.175  0.005  0.069  0.152  0.168  0.236  0.209  0.138  0.086  0.028 -0.053 -0.021 -0.031 -0.103 -0.124 -0.068 -0.068 -0.109 -0.116 -0.111 -0.111 -0.063 -0.116 -0.127 -0.110 -0.093 -0.066 -0.111 -0.120 -0.102 -0.079 -0.108 -0.111 -0.157 -0.178 -0.171 -0.168 -0.155 -0.124 -0.151 -0.168 -0.170 -0.140 -0.156 -0.169 -0.130 -0.109 -0.127 -0.116 -0.088 -0.070 -0.045 -0.075 -0.080 -0.104 -0.094 -0.083 -0.054 -0.047 -0.038 -0.054 -0.044 -0.101 -0.081 -0.036  0.015  0.027  0.020  0.042 -0.083 -0.058 -0.026 -0.060 -0.079 -0.080 -0.053 -0.010 -0.047  0.003  0.031  0.075  0.103  0.107  0.117  0.120  0.091  0.109  0.060  0.011  0.067  0.036  0.007  0.050  0.078  0.089  0.119  0.099  0.050  0.043 -0.006 -0.060 -0.093 -0.105 -0.101 -0.090 -0.061 -0.032 -0.023 -0.007 -0.020  0.005  0.024  0.026  0.017  0.019  0.042 -0.026 -0.166 -0.137 -0.124 -0.073 -0.015 -0.112 -0.056  0.007  0.046  0.076  0.076  0.070  0.059 -0.060 -0.109 -0.202 -0.105 -0.100 -0.059 -0.074 -0.075 -0.094 -0.114 -0.122 -0.127 -0.094 -0.083 -0.072 -0.091 -0.069 -0.037 -0.043 -0.026 -0.037 -0.022 -0.013 -0.025 -0.038 -0.073 -0.120 -0.184 -0.157 -0.158 -0.150 -0.139 -0.117 -0.138 -0.167 -0.165 -0.020 -0.108 -0.194 -0.213 -0.193 -0.195 -0.274 -0.262 -0.259 -0.256 -0.240 -0.215 -0.193 -0.159 -0.212 -0.225 -0.266 -0.210 -0.131 -0.166 -0.173  0.008  0.030  0.024 -0.005  0.002 -0.013 -0.047 -0.057 -0.054 -0.079 -0.108 -0.096 -0.089 -0.114 -0.092 -0.082 -0.102 -0.085 -0.094 -0.050 -0.070 -0.043 -0.039 -0.013  0.002  0.005  0.005 -0.005 -0.014 -0.042 -0.062 -0.015 -0.038 -0.111 -0.121 -0.157 -0.084 -0.156 -0.160 -0.197 -0.257 -0.252 -0.225 -0.146 -0.039  0.055  0.155  0.259  0.390  0.432  0.449  0.455  0.385  0.379  0.396  0.327  0.270  0.298  0.268  0.193  0.148  0.121  0.080  0.038 -0.023 -0.035 -0.084 -0.159 -0.175 -0.159 -0.166 -0.182 -0.152 -0.094 -0.162 -0.196 -0.185 -0.152 -0.114 -0.130
  0.051  0.063  0.048  0.047  0.054  0.012  0.028  0.029  0.018  0.048  0.058  0.111  0.071 -0.001 -0.038  0.004 -0.075 -0.203 -0.202 -0.223 -0.175 -0.098 -0.038  0.006  0.085  0.138  0.441  0.738  0.734  0.845  0.773  0.873  1.000  0.954  0.883  0.910  0.774  0.688  0.481  0.342  0.314  0.273  0.198  0.029  0.036 -0.021 -0.044  0.056  0.091  0.181  0.193  0.267  0.335  0.276  0.188  0.085 -0.005 -0.025 -0.051 -0.073 -0.056  0.068  0.111  0.107  0.084 -0.007 -0.084 -0.150 -0.183 -0.127 -0.071 -0.043  0.027  0.103  0.066 -0.014 -0.071 -0.092 -0.130 -0.130 -0.119 -0.105 -0.125 -0.139 -0.133 -0.175 -0.162 -0.206 -0.221 -0.185 -0.202 -0.214 -0.187 -0.168 -0.186 -0.170 -0.174 -0.147 -0.200 -0.194 -0.213 -0.171 -0.025  0.020  0.091  0.105  0.161  0.216  0.192  0.039  0.018 -0.081 -0.103 -0.112 -0.143 -0.148 -0.118 -0.110 -0.133 -0.140 -0.133 -0.130 -0.085 -0.147 -0.159 -0.139 -0.123 -0.081 -0.123 -0.145 -0.136 -0.126 -0.144 -0.154 -0.193 -0.202 -0.219 -0.224 -0.195 -0.171 -0.193 -0.226 -0.199 -0.152 -0.184 -0.200 -0.146 -0.125 -0.147 -0.133 -0.100 -0.090 -0.055 -0.076 -0.068 -0.094 -0.079 -0.069 -0.051 -0.042 -0.018 -0.028 -0.019 -0.054 -0.032 -0.001  0.037  0.042  0.043  0.055 -0.043 -0.042 -0.009 -0.028 -0.045 -0.052 -0.032  0.008 -0.035  0.011  0.037  0.076  0.089  0.092  0.101  0.101  0.080  0.071  0.057  0.031  0.064  0.052  0.010  0.042  0.065  0.082  0.102  0.099  0.062  0.054  0.003 -0.045 -0.071 -0.087 -0.100 -0.090 -0.056 -0.032 -0.041 -0.025 -0.039 -0.023  0.001  0.007 -0.006 -0.006  0.019 -0.008 -0.100 -0.086 -0.070 -0.076  0.023 -0.100 -0.066 -0.000  0.042  0.079  0.080  0.100  0.080 -0.041 -0.116 -0.162 -0.077 -0.072 -0.052 -0.066 -0.075 -0.090 -0.107 -0.106 -0.116 -0.069 -0.082 -0.077 -0.091 -0.069 -0.035 -0.050 -0.029 -0.051 -0.023 -0.018 -0.009 -0.009 -0.053 -0.092 -0.166 -0.146 -0.160 -0.147 -0.141 -0.119 -0.136 -0.153 -0.141 -0.033 -0.091 -0.131 -0.146 -0.125 -0.108 -0.189 -0.171 -0.178 -0.196 -0.189 -0.177 -0.166 -0.148 -0.181 -0.195 -0.248 -0.174 -0.066 -0.164 -0.180  0.010  0.038  0.040  0.006  0.004 -0.006 -0.040 -0.057 -0.053 -0.077 -0.112 -0.102 -0.092 -0.124 -0.108 -0.097 -0.116 -0.092 -0.091 -0.034 -0.057 -0.026 -0.019  0.009  0.021  0.029  0.028  0.018  0.007 -0.021 -0.034  0.001 -0.027 -0.080 -0.125 -0.192 -0.114 -0.171 -0.156 -0.200 -0.255 -0.254 -0.233 -0.171 -0.079  0.014  0.085  0.165  0.275  0.312  0.317  0.369  0.302  0.298  0.327  0.259  0.198  0.218  0.203  0.121  0.072  0.055  0.026 -0.020 -0.074 -0.073 -0.113 -0.180 -0.190 -0.171 -0.179 -0.182 -0.161 -0.098 -0.165 -0.188 -0.164 -0.108 -0.080 -0.104
  0.100  0.111  0.098  0.101  0.103  0.058  0.069  0.063  0.034  0.073  0.097  0.149  0.120  0.042  0.013  0.038 -0.064 -0.204 -0.218 -0.252 -0.225 -0.170 -0.123 -0.092 -0.025  0.011  0.295  0.634  0.705  0.844  0.859  0.898  0.954  1.000  0.951  0.892  0.781  0.640  0.370  0.249  0.233  0.221  0.202  0.057  0.107  0.035 -0.017  0.110  0.064  0.124  0.127  0.209  0.296  0.259  0.182  0.085 -0.001 -0.027 -0.069 -0.088 -0.082  0.025  0.062  0.051  0.021 -0.076 -0.158 -0.215 -0.228 -0.178 -0.145 -0.125 -0.060  0.023 -0.017 -0.099 -0.149 -0.165 -0.190 -0.188 -0.188 -0.164 -0.159 -0.174 -0.173 -0.209 -0.179 -0.199 -0.221 -0.182 -0.178 -0.195 -0.177 -0.150 -0.163 -0.156 -0.167 -0.156 -0.213 -0.225 -0.244 -0.201 -0.106 -0.065  0.009  0.031  0.141  0.197  0.140 -0.001 -0.010 -0.143 -0.165 -0.177 -0.199 -0.207 -0.184 -0.174 -0.189 -0.193 -0.172 -0.149 -0.108 -0.153 -0.180 -0.164 -0.167 -0.138 -0.172 -0.203 -0.200 -0.196 -0.213 -0.225 -0.259 -0.258 -0.257 -0.267 -0.249 -0.211 -0.220 -0.233 -0.204 -0.149 -0.165 -0.176 -0.122 -0.094 -0.114 -0.103 -0.064 -0.054 -0.026 -0.058 -0.063 -0.101 -0.092 -0.088 -0.069 -0.064 -0.046 -0.061 -0.060 -0.084 -0.073 -0.049 -0.014 -0.003  0.004  0.022 -0.080 -0.060 -0.028 -0.057 -0.075 -0.081 -0.053 -0.008 -0.050 -0.011  0.004  0.032  0.038  0.040  0.060  0.075  0.062  0.060  0.033 -0.000  0.019  0.009 -0.028 -0.000  0.022  0.040  0.064  0.072  0.045  0.040 -0.009 -0.059 -0.087 -0.108 -0.131 -0.127 -0.095 -0.068 -0.074 -0.071 -0.075 -0.049 -0.039 -0.030 -0.023 -0.026 -0.009 -0.025 -0.091 -0.085 -0.083 -0.075  0.020 -0.103 -0.069 -0.002  0.047  0.079  0.076  0.100  0.107  0.014 -0.126 -0.163 -0.097 -0.103 -0.072 -0.094 -0.099 -0.114 -0.124 -0.114 -0.120 -0.062 -0.067 -0.058 -0.072 -0.051 -0.008 -0.015 -0.000 -0.029 -0.008 -0.008  0.005  0.003 -0.032 -0.086 -0.165 -0.156 -0.174 -0.178 -0.167 -0.140 -0.139 -0.177 -0.178 -0.065 -0.127 -0.122 -0.131 -0.111 -0.084 -0.162 -0.136 -0.137 -0.150 -0.128 -0.112 -0.108 -0.089 -0.114 -0.119 -0.173 -0.109 -0.009 -0.096 -0.143 -0.031 -0.004 -0.010 -0.039 -0.037 -0.054 -0.088 -0.097 -0.094 -0.121 -0.147 -0.134 -0.128 -0.154 -0.134 -0.118 -0.133 -0.112 -0.106 -0.070 -0.102 -0.073 -0.073 -0.043 -0.029 -0.024 -0.027 -0.038 -0.050 -0.079 -0.101 -0.067 -0.082 -0.112 -0.153 -0.225 -0.112 -0.200 -0.169 -0.230 -0.271 -0.275 -0.268 -0.225 -0.159 -0.077 -0.015  0.068  0.185  0.222  0.239  0.302  0.249  0.243  0.269  0.231  0.160  0.153  0.153  0.089  0.020 -0.006 -0.016 -0.056 -0.129 -0.117 -0.136 -0.204 -0.218 -0.190 -0.200 -0.193 -0.163 -0.083 -0.162 -0.180 -0.152 -0.106 -0.059 -0.069
  0.080  0.093  0.079  0.084  0.086  0.037  0.051  0.037  0.019  0.069  0.093  0.141  0.114  0.045  0.011  0.035 -0.068 -0.199 -0.206 -0.243 -0.208 -0.160 -0.102 -0.066  0.005 -0.001  0.241  0.583  0.613  0.719  0.833  0.919  0.883  0.951  1.000  0.914  0.810  0.693  0.426  0.323  0.303  0.283  0.245  0.074  0.112  0.037 -0.007  0.126  0.107  0.184  0.188  0.276  0.339  0.287  0.192  0.076 -0.020 -0.044 -0.068 -0.083 -0.052  0.054  0.105  0.098  0.071 -0.032 -0.128 -0.203 -0.230 -0.178 -0.136 -0.105 -0.048  0.018 -0.029 -0.095 -0.142 -0.152 -0.182 -0.178 -0.173 -0.151 -0.151 -0.164 -0.161 -0.197 -0.167 -0.194 -0.216 -0.175 -0.168 -0.192 -0.177 -0.144 -0.162 -0.158 -0.172 -0.160 -0.211 -0.218 -0.239 -0.200 -0.100 -0.038  0.040  0.070  0.131  0.155  0.120 -0.006 -0.018 -0.125 -0.139 -0.160 -0.186 -0.192 -0.165 -0.158 -0.187 -0.197 -0.178 -0.163 -0.119 -0.163 -0.191 -0.175 -0.172 -0.140 -0.177 -0.206 -0.197 -0.184 -0.205 -0.212 -0.251 -0.252 -0.255 -0.264 -0.246 -0.208 -0.217 -0.231 -0.204 -0.149 -0.165 -0.176 -0.120 -0.093 -0.112 -0.099 -0.065 -0.052 -0.024 -0.056 -0.061 -0.096 -0.087 -0.085 -0.062 -0.059 -0.044 -0.065 -0.066 -0.099 -0.092 -0.060 -0.017  0.004  0.009  0.035 -0.088 -0.056 -0.028 -0.064 -0.084 -0.083 -0.050 -0.010 -0.045 -0.004  0.011  0.041  0.049  0.050  0.063  0.070  0.054  0.071  0.037 -0.004  0.039  0.014 -0.016  0.016  0.039  0.053  0.076  0.081  0.052  0.051  0.003 -0.059 -0.086 -0.109 -0.127 -0.124 -0.088 -0.061 -0.067 -0.060 -0.070 -0.047 -0.030 -0.024 -0.026 -0.026 -0.000 -0.026 -0.129 -0.115 -0.106 -0.069  0.033 -0.074 -0.038  0.026  0.068  0.105  0.101  0.108  0.099  0.011 -0.122 -0.189 -0.111 -0.114 -0.077 -0.097 -0.098 -0.106 -0.116 -0.108 -0.115 -0.061 -0.057 -0.047 -0.060 -0.043 -0.010 -0.018 -0.000 -0.018  0.004  0.013  0.009  0.003 -0.039 -0.091 -0.165 -0.150 -0.166 -0.173 -0.164 -0.139 -0.143 -0.186 -0.195 -0.073 -0.154 -0.160 -0.160 -0.139 -0.116 -0.188 -0.156 -0.155 -0.162 -0.137 -0.119 -0.110 -0.089 -0.118 -0.121 -0.180 -0.127 -0.036 -0.116 -0.159 -0.045 -0.023 -0.027 -0.050 -0.045 -0.064 -0.092 -0.097 -0.094 -0.119 -0.140 -0.125 -0.119 -0.140 -0.116 -0.099 -0.113 -0.094 -0.095 -0.066 -0.099 -0.076 -0.079 -0.053 -0.038 -0.039 -0.041 -0.052 -0.062 -0.090 -0.108 -0.071 -0.085 -0.119 -0.149 -0.209 -0.103 -0.198 -0.172 -0.227 -0.268 -0.269 -0.261 -0.209 -0.144 -0.055  0.016  0.106  0.238  0.296  0.318  0.363  0.307  0.290  0.326  0.282  0.206  0.207  0.207  0.137  0.064  0.040  0.026 -0.020 -0.098 -0.088 -0.111 -0.184 -0.206 -0.183 -0.191 -0.190 -0.157 -0.090 -0.161 -0.182 -0.155 -0.114 -0.074 -0.074
  0.030  0.040  0.018  0.014  0.017 -0.034 -0.015 -0.018 -0.011  0.033  0.044  0.120  0.077  0.004 -0.029  0.010 -0.085 -0.204 -0.194 -0.225 -0.178 -0.124 -0.068 -0.029  0.045  0.045  0.315  0.584  0.504  0.621  0.639  0.810  0.910  0.892  0.914  1.000  0.813  0.769  0.558  0.413  0.390  0.335  0.253  0.050  0.038 -0.016 -0.024  0.070  0.151  0.254  0.258  0.328  0.364  0.290  0.195  0.071 -0.022 -0.030 -0.030 -0.031 -0.011  0.099  0.157  0.154  0.142  0.038 -0.042 -0.155 -0.200 -0.159 -0.108 -0.073 -0.013  0.042  0.008 -0.054 -0.106 -0.122 -0.162 -0.164 -0.147 -0.125 -0.149 -0.167 -0.154 -0.194 -0.177 -0.230 -0.244 -0.198 -0.211 -0.225 -0.190 -0.167 -0.187 -0.170 -0.179 -0.155 -0.203 -0.198 -0.221 -0.174 -0.059  0.003  0.074  0.104  0.085  0.137  0.169 -0.015 -0.013 -0.081 -0.121 -0.146 -0.155 -0.149 -0.128 -0.121 -0.151 -0.166 -0.158 -0.161 -0.115 -0.176 -0.193 -0.174 -0.154 -0.104 -0.143 -0.172 -0.160 -0.145 -0.165 -0.172 -0.213 -0.214 -0.241 -0.254 -0.225 -0.201 -0.215 -0.252 -0.212 -0.157 -0.192 -0.207 -0.145 -0.124 -0.145 -0.127 -0.099 -0.090 -0.058 -0.075 -0.062 -0.085 -0.068 -0.062 -0.046 -0.038 -0.008 -0.029 -0.022 -0.052 -0.039 -0.009  0.034  0.053  0.058  0.082 -0.035 -0.022  0.009 -0.017 -0.037 -0.038 -0.018  0.014 -0.022  0.022  0.041  0.081  0.086  0.088  0.085  0.074  0.053  0.065  0.056  0.032  0.088  0.063  0.024  0.056  0.078  0.095  0.105  0.111  0.084  0.079  0.027 -0.036 -0.060 -0.083 -0.103 -0.097 -0.055 -0.035 -0.050 -0.029 -0.055 -0.044 -0.005 -0.003 -0.030 -0.023  0.018 -0.009 -0.121 -0.098 -0.073 -0.078  0.061 -0.052 -0.034  0.036  0.076  0.121  0.128  0.136  0.088 -0.013 -0.118 -0.179 -0.088 -0.082 -0.057 -0.072 -0.081 -0.081 -0.096 -0.092 -0.108 -0.059 -0.068 -0.062 -0.065 -0.047 -0.026 -0.042 -0.020 -0.035 -0.003  0.012  0.006  0.004 -0.055 -0.087 -0.158 -0.138 -0.157 -0.148 -0.148 -0.124 -0.139 -0.164 -0.161 -0.068 -0.143 -0.154 -0.147 -0.121 -0.096 -0.164 -0.132 -0.145 -0.164 -0.149 -0.140 -0.132 -0.121 -0.144 -0.152 -0.223 -0.157 -0.058 -0.178 -0.198 -0.027 -0.001  0.006 -0.019 -0.021 -0.032 -0.058 -0.069 -0.064 -0.087 -0.115 -0.102 -0.091 -0.120 -0.104 -0.086 -0.102 -0.077 -0.075 -0.030 -0.059 -0.034 -0.033 -0.008  0.004  0.003  0.003 -0.006 -0.015 -0.044 -0.047 -0.015 -0.044 -0.087 -0.131 -0.196 -0.120 -0.186 -0.171 -0.211 -0.253 -0.251 -0.236 -0.178 -0.105 -0.006  0.056  0.134  0.255  0.328  0.333  0.385  0.314  0.292  0.344  0.276  0.203  0.223  0.222  0.130  0.070  0.063  0.041 -0.017 -0.075 -0.064 -0.103 -0.170 -0.191 -0.177 -0.185 -0.186 -0.161 -0.110 -0.172 -0.193 -0.162 -0.102 -0.090 -0.089
 -0.078 -0.063 -0.078 -0.062 -0.047 -0.092 -0.059 -0.088 -0.102 -0.041 -0.009  0.006 -0.043 -0.151 -0.154 -0.058 -0.106 -0.180 -0.118 -0.158 -0.129 -0.089 -0.028  0.011  0.100  0.081  0.311  0.577  0.515  0.591  0.638  0.749  0.774  0.781  0.810  0.813  1.000  0.889  0.620  0.471  0.455  0.366  0.239 -0.028 -0.018 -0.102 -0.102  0.066  0.159  0.301  0.311  0.375  0.385  0.275  0.184  0.078 -0.013 -0.058 -0.065 -0.054  0.010  0.161  0.230  0.227  0.190  0.074 -0.047 -0.117 -0.152 -0.119 -0.060 -0.023  0.035  0.044  0.004 -0.046 -0.115 -0.131 -0.140 -0.119 -0.104 -0.068 -0.072 -0.088 -0.078 -0.117 -0.093 -0.128 -0.141 -0.111 -0.097 -0.096 -0.095 -0.078 -0.079 -0.068 -0.069 -0.040 -0.117 -0.133 -0.178 -0.195 -0.062  0.026  0.111  0.093  0.083  0.119  0.113 -0.012 -0.029 -0.148 -0.153 -0.163 -0.195 -0.205 -0.172 -0.171 -0.197 -0.217 -0.216 -0.195 -0.141 -0.203 -0.214 -0.184 -0.169 -0.110 -0.176 -0.205 -0.188 -0.184 -0.199 -0.198 -0.236 -0.263 -0.289 -0.274 -0.221 -0.193 -0.211 -0.238 -0.192 -0.128 -0.168 -0.171 -0.090 -0.079 -0.109 -0.077 -0.040 -0.014  0.032  0.011  0.007 -0.032 -0.021 -0.018 -0.000  0.004  0.022 -0.006 -0.006 -0.048 -0.043 -0.013  0.057  0.074  0.091  0.102 -0.022 -0.005  0.004 -0.027 -0.015  0.039  0.060  0.074  0.038  0.078  0.093  0.115  0.096  0.064  0.035  0.005 -0.011 -0.008 -0.028 -0.056  0.004 -0.013 -0.055 -0.019  0.002  0.051  0.100  0.134  0.089  0.090  0.048 -0.028 -0.051 -0.069 -0.100 -0.082 -0.029 -0.001 -0.013  0.008 -0.032 -0.023  0.023  0.017 -0.023 -0.012  0.028 -0.028 -0.120 -0.086 -0.065 -0.076  0.058  0.041  0.032  0.049  0.082  0.123  0.095  0.113  0.113 -0.003 -0.057 -0.112 -0.055 -0.064 -0.033 -0.028 -0.030 -0.022 -0.031 -0.018 -0.026  0.039  0.035  0.029 -0.003 -0.021 -0.001 -0.003  0.015  0.028  0.054  0.068  0.087  0.091  0.068  0.030 -0.086 -0.052 -0.068 -0.078 -0.099 -0.091 -0.115 -0.162 -0.151 -0.004 -0.076 -0.083 -0.092 -0.103 -0.075 -0.158 -0.107 -0.090 -0.106 -0.108 -0.109 -0.119 -0.105 -0.138 -0.157 -0.207 -0.146 -0.058 -0.167 -0.210 -0.022 -0.011 -0.007 -0.029 -0.038 -0.053 -0.077 -0.096 -0.089 -0.092 -0.125 -0.125 -0.089 -0.087 -0.085 -0.066 -0.051 -0.034 -0.022 -0.006 -0.039 -0.037 -0.026 -0.011 -0.007 -0.013 -0.008 -0.017 -0.018 -0.047 -0.051  0.011 -0.002 -0.034 -0.078 -0.163 -0.072 -0.142 -0.109 -0.137 -0.208 -0.223 -0.206 -0.147 -0.087  0.005  0.081  0.169  0.300  0.398  0.392  0.437  0.347  0.314  0.399  0.320  0.227  0.273  0.277  0.173  0.107  0.124  0.100  0.030 -0.039 -0.009 -0.062 -0.153 -0.178 -0.174 -0.152 -0.152 -0.123 -0.074 -0.107 -0.118 -0.073 -0.026  0.035 -0.051
 -0.151 -0.137 -0.155 -0.138 -0.117 -0.159 -0.115 -0.140 -0.135 -0.079 -0.056 -0.035 -0.087 -0.184 -0.179 -0.056 -0.104 -0.159 -0.082 -0.116 -0.060 -0.007  0.070  0.117  0.218  0.179  0.392  0.577  0.398  0.434  0.464  0.641  0.688  0.640  0.693  0.769  0.889  1.000  0.850  0.677  0.661  0.528  0.323 -0.007 -0.071 -0.134 -0.084  0.048  0.279  0.471  0.482  0.526  0.457  0.302  0.195  0.069 -0.020 -0.056 -0.026  0.003  0.087  0.265  0.364  0.368  0.350  0.224  0.099 -0.022 -0.096 -0.061  0.021  0.067  0.122  0.109  0.074  0.037 -0.042 -0.062 -0.089 -0.070 -0.032 -0.005 -0.042 -0.056 -0.039 -0.084 -0.075 -0.144 -0.149 -0.118 -0.125 -0.123 -0.112 -0.102 -0.110 -0.094 -0.086 -0.043 -0.101 -0.095 -0.143 -0.168  0.014  0.125  0.204  0.192  0.080  0.093  0.167  0.020 -0.005 -0.081 -0.084 -0.101 -0.140 -0.142 -0.096 -0.099 -0.147 -0.181 -0.196 -0.203 -0.142 -0.226 -0.222 -0.184 -0.136 -0.054 -0.138 -0.161 -0.134 -0.116 -0.132 -0.128 -0.174 -0.216 -0.279 -0.254 -0.179 -0.170 -0.195 -0.253 -0.207 -0.145 -0.206 -0.217 -0.133 -0.129 -0.162 -0.127 -0.103 -0.082 -0.025 -0.033 -0.017 -0.040 -0.024 -0.011  0.006  0.020  0.046  0.019  0.026 -0.025 -0.014  0.022  0.097  0.118  0.124  0.139 -0.001  0.008  0.019 -0.003  0.004  0.056  0.072  0.088  0.061  0.095  0.117  0.155  0.144  0.119  0.073  0.019 -0.013 -0.003 -0.004 -0.013  0.086  0.058  0.008  0.045  0.060  0.104  0.138  0.163  0.111  0.109  0.059 -0.028 -0.050 -0.061 -0.073 -0.041  0.029  0.046  0.014  0.059  0.010  0.000  0.065  0.063 -0.003  0.009  0.068  0.007 -0.158 -0.112 -0.071 -0.074  0.075  0.063  0.040  0.060  0.076  0.137  0.122  0.128  0.084 -0.037 -0.036 -0.124 -0.041 -0.038 -0.017 -0.011 -0.017 -0.008 -0.025 -0.023 -0.036  0.012  0.004  0.002 -0.016 -0.031 -0.032 -0.044 -0.009  0.026  0.063  0.078  0.079  0.071  0.022  0.005 -0.096 -0.052 -0.059 -0.053 -0.070 -0.066 -0.111 -0.137 -0.124  0.004 -0.080 -0.123 -0.131 -0.134 -0.118 -0.196 -0.146 -0.134 -0.145 -0.158 -0.154 -0.150 -0.138 -0.180 -0.199 -0.253 -0.194 -0.102 -0.214 -0.233 -0.003  0.005  0.019 -0.000 -0.010 -0.020 -0.035 -0.053 -0.046 -0.044 -0.075 -0.076 -0.038 -0.035 -0.032 -0.018 -0.009  0.005  0.004  0.036  0.012  0.003  0.015  0.020  0.024  0.013  0.019  0.021  0.024 -0.016 -0.000  0.074  0.045 -0.004 -0.043 -0.119 -0.066 -0.114 -0.102 -0.106 -0.177 -0.184 -0.160 -0.083 -0.005  0.109  0.195  0.286  0.416  0.528  0.518  0.549  0.446  0.400  0.495  0.386  0.306  0.379  0.367  0.241  0.191  0.221  0.181  0.095  0.040  0.062 -0.012 -0.100 -0.131 -0.136 -0.114 -0.121 -0.110 -0.093 -0.114 -0.129 -0.087 -0.033 -0.011 -0.084
 -0.224 -0.209 -0.225 -0.207 -0.176 -0.203 -0.160 -0.170 -0.133 -0.104 -0.109 -0.090 -0.136 -0.203 -0.198 -0.055 -0.112 -0.132 -0.044 -0.038  0.055  0.143  0.258  0.326  0.438  0.385  0.509  0.557  0.284  0.236  0.228  0.440  0.481  0.370  0.426  0.558  0.620  0.850  1.000  0.886  0.856  0.685  0.380  0.044 -0.122 -0.140 -0.025  0.020  0.400  0.634  0.672  0.701  0.548  0.356  0.215  0.068 -0.024 -0.053  0.021  0.060  0.178  0.389  0.521  0.526  0.534  0.417  0.300  0.145  0.018  0.072  0.196  0.256  0.296  0.248  0.213  0.206  0.137  0.108  0.055  0.075  0.128  0.113  0.045  0.047  0.060  0.006 -0.006 -0.101 -0.105 -0.088 -0.118 -0.126 -0.117 -0.116 -0.134 -0.125 -0.107 -0.054 -0.078 -0.050 -0.085 -0.110  0.153  0.280  0.345  0.342  0.131  0.088  0.214  0.097  0.048  0.069  0.092  0.079  0.013  0.013  0.079  0.063 -0.010 -0.050 -0.094 -0.147 -0.090 -0.184 -0.155 -0.119 -0.030  0.059 -0.032 -0.026  0.023  0.060  0.036  0.047 -0.006 -0.067 -0.149 -0.115 -0.040 -0.065 -0.102 -0.178 -0.160 -0.130 -0.198 -0.214 -0.154 -0.166 -0.195 -0.163 -0.162 -0.151 -0.093 -0.083 -0.049 -0.045 -0.031 -0.012 -0.001  0.018  0.034  0.006  0.026 -0.038 -0.011  0.030  0.114  0.134  0.125  0.149 -0.006  0.002  0.027  0.011  0.015  0.060  0.066  0.092  0.057  0.089  0.121  0.185  0.205  0.195  0.142  0.061  0.013  0.033  0.050  0.049  0.189  0.149  0.099  0.135  0.148  0.169  0.188  0.181  0.117  0.116  0.056 -0.028 -0.044 -0.038 -0.011  0.030  0.094  0.102  0.067  0.131  0.068  0.041  0.126  0.117  0.021  0.040  0.119  0.005 -0.252 -0.178 -0.114 -0.109  0.028  0.030  0.001  0.025  0.035  0.103  0.106  0.098  0.007 -0.114 -0.046 -0.171 -0.068 -0.051 -0.038 -0.012 -0.019  0.000 -0.020 -0.037 -0.048 -0.036 -0.039 -0.033 -0.040 -0.047 -0.076 -0.103 -0.053  0.007  0.044  0.060  0.023  0.006 -0.058 -0.047 -0.105 -0.053 -0.047 -0.028 -0.050 -0.060 -0.135 -0.130 -0.111 -0.020 -0.086 -0.178 -0.175 -0.158 -0.171 -0.247 -0.214 -0.206 -0.199 -0.221 -0.211 -0.185 -0.180 -0.241 -0.252 -0.287 -0.250 -0.168 -0.245 -0.241 -0.004  0.003  0.019  0.003 -0.003 -0.007 -0.014 -0.027 -0.020 -0.013 -0.036 -0.039 -0.003  0.007  0.014  0.019  0.028  0.032  0.022  0.055  0.042  0.020  0.040  0.034  0.028  0.015  0.031  0.040  0.048  0.018  0.068  0.141  0.085  0.010  0.002 -0.033 -0.050 -0.056 -0.090 -0.062 -0.123 -0.121 -0.075  0.030  0.151  0.280  0.388  0.481  0.602  0.725  0.699  0.693  0.586  0.526  0.609  0.464  0.412  0.523  0.479  0.331  0.320  0.359  0.282  0.186  0.165  0.155  0.046 -0.031 -0.066 -0.093 -0.075 -0.094 -0.101 -0.131 -0.119 -0.141 -0.118 -0.071 -0.097 -0.145
 -0.222 -0.203 -0.216 -0.201 -0.182 -0.212 -0.177 -0.196 -0.145 -0.097 -0.119 -0.101 -0.135 -0.200 -0.168 -0.020 -0.105 -0.114 -0.017  0.011  0.119  0.213  0.342  0.397  0.509  0.408  0.461  0.497  0.243  0.156  0.183  0.373  0.342  0.249  0.323  0.413  0.471  0.677  0.886  1.000  0.896  0.706  0.362  0.059 -0.128 -0.131  0.005  0.020  0.423  0.670  0.756  0.846  0.673  0.487  0.312  0.130  0.013 -0.034  0.057  0.089  0.215  0.428  0.600  0.616  0.619  0.515  0.387  0.234  0.082  0.139  0.268  0.324  0.353  0.290  0.252  0.262  0.204  0.168  0.114  0.144  0.189  0.156  0.087  0.099  0.098  0.048  0.029 -0.060 -0.065 -0.061 -0.089 -0.111 -0.116 -0.108 -0.131 -0.139 -0.123 -0.077 -0.082 -0.055 -0.070 -0.100  0.188  0.337  0.402  0.404  0.178  0.095  0.228  0.152  0.101  0.115  0.155  0.139  0.061  0.064  0.139  0.114  0.034 -0.002 -0.055 -0.115 -0.063 -0.132 -0.098 -0.068  0.024  0.105  0.021  0.033  0.085  0.125  0.097  0.110  0.054 -0.010 -0.077 -0.038  0.024  0.001 -0.033 -0.101 -0.105 -0.087 -0.143 -0.162 -0.122 -0.134 -0.159 -0.137 -0.141 -0.140 -0.086 -0.078 -0.049 -0.044 -0.042 -0.025 -0.018 -0.001 -0.009 -0.038 -0.027 -0.091 -0.057 -0.013  0.068  0.085  0.069  0.103 -0.049 -0.032 -0.007 -0.035 -0.020  0.024  0.039  0.070  0.016  0.053  0.088  0.156  0.202  0.197  0.164  0.078  0.021  0.058  0.075  0.068  0.212  0.163  0.125  0.153  0.164  0.159  0.180  0.139  0.068  0.071  0.023 -0.047 -0.052 -0.028  0.017  0.060  0.123  0.135  0.101  0.160  0.091  0.063  0.143  0.124  0.023  0.047  0.125 -0.002 -0.324 -0.245 -0.168 -0.108  0.007  0.007  0.006  0.038  0.034  0.100  0.090  0.068 -0.039 -0.148 -0.064 -0.231 -0.120 -0.101 -0.078 -0.050 -0.039 -0.016 -0.026 -0.051 -0.051 -0.051 -0.038 -0.023 -0.032 -0.037 -0.069 -0.108 -0.055  0.004  0.035  0.056 -0.007 -0.020 -0.091 -0.080 -0.116 -0.063 -0.051 -0.042 -0.055 -0.083 -0.161 -0.159 -0.159 -0.051 -0.114 -0.231 -0.206 -0.181 -0.214 -0.294 -0.267 -0.261 -0.239 -0.251 -0.226 -0.202 -0.176 -0.240 -0.254 -0.282 -0.258 -0.172 -0.230 -0.232 -0.052 -0.050 -0.043 -0.041 -0.039 -0.053 -0.050 -0.049 -0.049 -0.042 -0.040 -0.043 -0.024  0.005  0.032  0.026  0.032  0.020 -0.002  0.004 -0.007 -0.038 -0.016 -0.026 -0.037 -0.046 -0.020 -0.013 -0.008 -0.025  0.035  0.106  0.040 -0.020  0.001 -0.004 -0.014 -0.058 -0.097 -0.079 -0.114 -0.096 -0.037  0.080  0.206  0.352  0.458  0.556  0.658  0.788  0.778  0.793  0.696  0.632  0.715  0.586  0.518  0.631  0.605  0.453  0.434  0.478  0.394  0.289  0.264  0.238  0.117  0.036 -0.016 -0.060 -0.051 -0.082 -0.092 -0.136 -0.110 -0.140 -0.136 -0.123 -0.138 -0.168
 -0.295 -0.284 -0.301 -0.282 -0.254 -0.272 -0.217 -0.223 -0.206 -0.175 -0.169 -0.148 -0.163 -0.233 -0.173 -0.011 -0.051 -0.036  0.066  0.092  0.182  0.252  0.357  0.380  0.464  0.365  0.411  0.440  0.195  0.129  0.157  0.331  0.314  0.233  0.303  0.390  0.455  0.661  0.856  0.896  1.000  0.829  0.516  0.155 -0.031 -0.043  0.112  0.177  0.591  0.815  0.838  0.828  0.584  0.365  0.209  0.070 -0.003 -0.045  0.040  0.107  0.236  0.470  0.650  0.660  0.696  0.582  0.452  0.301  0.175  0.218  0.314  0.337  0.344  0.275  0.229  0.238  0.167  0.129  0.090  0.129  0.178  0.166  0.112  0.120  0.123  0.071  0.064 -0.015 -0.028 -0.024 -0.042 -0.058 -0.075 -0.068 -0.081 -0.089 -0.063 -0.023 -0.018  0.002 -0.024 -0.094  0.156  0.293  0.332  0.322  0.123  0.084  0.202  0.143  0.110  0.073  0.111  0.095  0.022  0.012  0.089  0.062 -0.015 -0.057 -0.105 -0.152 -0.112 -0.169 -0.141 -0.105 -0.017  0.070 -0.025 -0.022  0.033  0.066  0.045  0.059  0.013 -0.065 -0.144 -0.095 -0.014 -0.038 -0.073 -0.134 -0.122 -0.100 -0.161 -0.176 -0.119 -0.134 -0.164 -0.135 -0.142 -0.140 -0.081 -0.077 -0.052 -0.049 -0.043 -0.011  0.001  0.018  0.027  0.002  0.023 -0.038 -0.017  0.024  0.111  0.134  0.114  0.138 -0.014  0.005  0.041  0.012  0.017  0.034  0.052  0.094  0.057  0.065  0.109  0.182  0.219  0.215  0.181  0.093  0.013  0.056  0.052  0.054  0.203  0.163  0.137  0.168  0.173  0.182  0.197  0.164  0.104  0.100  0.037 -0.048 -0.071 -0.050 -0.020  0.038  0.119  0.122  0.081  0.158  0.098  0.066  0.160  0.162  0.061  0.080  0.167  0.010 -0.259 -0.160 -0.106 -0.101 -0.010  0.026 -0.026 -0.020 -0.017  0.038  0.043  0.051 -0.001 -0.071 -0.018 -0.147 -0.062 -0.049 -0.016 -0.001  0.001  0.013 -0.011 -0.030 -0.039 -0.041 -0.033 -0.026 -0.024 -0.051 -0.078 -0.100 -0.051  0.025  0.047  0.057  0.016 -0.006 -0.058 -0.042 -0.077 -0.027 -0.011  0.002 -0.003 -0.018 -0.091 -0.106 -0.112 -0.046 -0.123 -0.201 -0.207 -0.189 -0.204 -0.269 -0.229 -0.219 -0.202 -0.223 -0.196 -0.171 -0.147 -0.198 -0.193 -0.219 -0.200 -0.134 -0.160 -0.181 -0.027 -0.028 -0.010 -0.005 -0.007 -0.012 -0.001  0.003  0.003  0.017  0.022  0.016  0.036  0.067  0.087  0.080  0.083  0.071  0.043  0.052  0.050  0.015  0.033  0.018  0.011 -0.005  0.007  0.016  0.033  0.006  0.046  0.117  0.087  0.035  0.055  0.024  0.017 -0.011 -0.034 -0.010 -0.038 -0.026  0.019  0.111  0.207  0.326  0.403  0.497  0.582  0.722  0.674  0.679  0.564  0.507  0.592  0.475  0.422  0.547  0.534  0.388  0.379  0.454  0.383  0.273  0.265  0.268  0.159  0.088  0.051  0.013  0.028  0.004 -0.036 -0.079 -0.063 -0.081 -0.073 -0.063 -0.093 -0.133
 -0.184 -0.185 -0.210 -0.189 -0.172 -0.185 -0.129 -0.121 -0.132 -0.140 -0.122 -0.083 -0.090 -0.133 -0.131 -0.025 -0.038 -0.062  0.009  0.030  0.090  0.167  0.255  0.265  0.341  0.272  0.302  0.353  0.177  0.128  0.170  0.304  0.273  0.221  0.283  0.335  0.366  0.528  0.685  0.706  0.829  1.000  0.791  0.517  0.322  0.314  0.428  0.448  0.736  0.826  0.811  0.706  0.528  0.275  0.153  0.043 -0.025 -0.055  0.012  0.046  0.186  0.416  0.591  0.590  0.665  0.545  0.449  0.259  0.146  0.210  0.278  0.247  0.238  0.176  0.129  0.137  0.074  0.028 -0.007  0.035  0.068  0.048  0.027  0.044  0.041 -0.021  0.007 -0.031 -0.080 -0.075 -0.086 -0.116 -0.147 -0.134 -0.141 -0.159 -0.136 -0.108 -0.107 -0.087 -0.099 -0.115  0.033  0.146  0.187  0.203  0.061  0.044  0.125  0.056  0.048  0.010  0.039  0.010 -0.034 -0.041  0.015 -0.004 -0.069 -0.089 -0.105 -0.143 -0.128 -0.181 -0.187 -0.172 -0.106 -0.056 -0.127 -0.111 -0.052 -0.015 -0.045 -0.032 -0.068 -0.119 -0.166 -0.155 -0.117 -0.134 -0.161 -0.190 -0.188 -0.173 -0.213 -0.222 -0.175 -0.181 -0.200 -0.174 -0.179 -0.176 -0.139 -0.151 -0.129 -0.128 -0.103 -0.066 -0.035 -0.022  0.012 -0.001  0.030 -0.030 -0.010  0.029  0.121  0.154  0.129  0.149 -0.037 -0.007  0.068  0.019  0.016 -0.018  0.023  0.093  0.071  0.081  0.130  0.211  0.254  0.248  0.241  0.160  0.107  0.155  0.109  0.045  0.146  0.104  0.144  0.194  0.213  0.224  0.239  0.189  0.140  0.131  0.042 -0.058 -0.112 -0.119 -0.097 -0.059  0.011  0.011 -0.012  0.065  0.020  0.014  0.115  0.133  0.060  0.086  0.179 -0.011 -0.259 -0.142 -0.109 -0.136 -0.054 -0.086 -0.127 -0.071 -0.031  0.012  0.025  0.044  0.056 -0.003 -0.057 -0.150 -0.054 -0.057 -0.019 -0.018 -0.036 -0.044 -0.086 -0.104 -0.128 -0.124 -0.124 -0.117 -0.108 -0.104 -0.096 -0.088 -0.070 -0.021 -0.018 -0.005 -0.044 -0.071 -0.129 -0.127 -0.150 -0.112 -0.100 -0.074 -0.064 -0.044 -0.087 -0.118 -0.115 -0.102 -0.163 -0.201 -0.217 -0.175 -0.177 -0.234 -0.192 -0.173 -0.154 -0.176 -0.144 -0.113 -0.092 -0.145 -0.124 -0.132 -0.139 -0.097 -0.054 -0.098 -0.001 -0.001  0.011  0.001  0.003 -0.004 -0.009 -0.005 -0.002 -0.006 -0.013 -0.010  0.002  0.002  0.023  0.026  0.011  0.018 -0.004  0.014  0.015  0.013  0.024  0.034  0.040  0.027  0.034  0.020  0.020  0.025  0.038  0.037  0.029 -0.036 -0.030 -0.044 -0.037 -0.053 -0.087 -0.079 -0.109 -0.099 -0.059  0.012  0.090  0.195  0.258  0.360  0.464  0.609  0.569  0.564  0.434  0.371  0.453  0.338  0.284  0.402  0.399  0.247  0.234  0.313  0.253  0.152  0.139  0.144  0.061 -0.002 -0.018 -0.037 -0.020 -0.035 -0.072 -0.116 -0.116 -0.121 -0.114 -0.087 -0.109 -0.092
  0.010 -0.008 -0.048 -0.035 -0.061 -0.091 -0.034 -0.026 -0.103 -0.120 -0.056  0.039  0.054  0.035  0.022  0.047  0.027 -0.049 -0.040 -0.058 -0.051 -0.017  0.013 -0.016  0.026 -0.004  0.022  0.137  0.076  0.094  0.150  0.214  0.198  0.202  0.245  0.253  0.239  0.323  0.380  0.362  0.516  0.791  1.000  0.813  0.723  0.690  0.704  0.765  0.769  0.674  0.540  0.422  0.308  0.103  0.056 -0.025 -0.083 -0.086 -0.039 -0.010  0.104  0.242  0.352  0.338  0.424  0.316  0.259  0.073  0.027  0.080  0.059 -0.010 -0.019 -0.052 -0.103 -0.110 -0.165 -0.199 -0.212 -0.178 -0.158 -0.152 -0.127 -0.114 -0.111 -0.168 -0.088 -0.068 -0.143 -0.128 -0.102 -0.144 -0.185 -0.143 -0.138 -0.173 -0.167 -0.176 -0.175 -0.172 -0.168 -0.123 -0.148 -0.069 -0.040  0.000 -0.041  0.012  0.053 -0.094 -0.038 -0.117 -0.163 -0.188 -0.154 -0.164 -0.171 -0.178 -0.215 -0.217 -0.183 -0.190 -0.215 -0.231 -0.295 -0.310 -0.291 -0.282 -0.303 -0.296 -0.245 -0.217 -0.243 -0.228 -0.236 -0.238 -0.274 -0.311 -0.323 -0.328 -0.305 -0.291 -0.266 -0.221 -0.220 -0.210 -0.164 -0.148 -0.148 -0.128 -0.127 -0.131 -0.126 -0.170 -0.176 -0.202 -0.179 -0.161 -0.122 -0.120 -0.075 -0.070 -0.040 -0.081 -0.074 -0.045  0.021  0.067  0.043  0.064 -0.133 -0.068  0.018 -0.037 -0.042 -0.072 -0.021  0.039  0.055  0.051  0.074  0.118  0.148  0.142  0.184  0.146  0.141  0.211  0.116 -0.034  0.018 -0.020  0.089  0.136  0.149  0.152  0.162  0.127  0.099  0.096 -0.002 -0.117 -0.177 -0.213 -0.216 -0.216 -0.152 -0.152 -0.179 -0.128 -0.133 -0.120 -0.054 -0.007 -0.020 -0.005  0.072 -0.056 -0.227 -0.146 -0.135 -0.140 -0.036 -0.131 -0.170 -0.093 -0.038  0.009  0.029  0.088  0.168  0.160 -0.074 -0.144 -0.078 -0.098 -0.071 -0.101 -0.120 -0.140 -0.179 -0.175 -0.199 -0.164 -0.155 -0.138 -0.116 -0.100 -0.073 -0.050 -0.053 -0.032 -0.027 -0.026 -0.036 -0.064 -0.129 -0.163 -0.184 -0.182 -0.187 -0.173 -0.142 -0.098 -0.080 -0.143 -0.155 -0.203 -0.206 -0.130 -0.124 -0.077 -0.042 -0.068 -0.007  0.012  0.022  0.017  0.042  0.046  0.061  0.069  0.096  0.052  0.024  0.111  0.152  0.006 -0.031 -0.017 -0.026 -0.036 -0.022 -0.038 -0.055 -0.035 -0.034 -0.059 -0.056 -0.038 -0.046 -0.065 -0.037 -0.027 -0.053 -0.038 -0.050 -0.043 -0.051 -0.034 -0.050 -0.034 -0.001 -0.018 -0.034 -0.059 -0.060 -0.047 -0.074 -0.128 -0.085 -0.112 -0.119 -0.133 -0.064 -0.103 -0.108 -0.134 -0.151 -0.148 -0.137 -0.117 -0.097 -0.025 -0.012  0.057  0.166  0.281  0.299  0.319  0.241  0.177  0.225  0.178  0.133  0.166  0.182  0.087  0.043  0.080  0.066 -0.012 -0.050 -0.027 -0.045 -0.084 -0.083 -0.068 -0.056 -0.047 -0.080 -0.088 -0.144 -0.126 -0.109 -0.054 -0.076 -0.019
  0.171  0.150  0.126  0.139  0.095  0.088  0.119  0.157  0.079  0.018  0.060  0.152  0.180  0.190  0.116  0.073  0.031 -0.037 -0.088 -0.097 -0.120 -0.081 -0.076 -0.111 -0.105 -0.091 -0.115 -0.040 -0.008  0.011  0.054  0.051  0.029  0.057  0.074  0.050 -0.028 -0.007  0.044  0.059  0.155  0.517  0.813  1.000  0.881  0.936  0.916  0.741  0.614  0.376  0.302  0.176  0.139  0.023  0.013 -0.032 -0.076 -0.083 -0.058 -0.047  0.027  0.117  0.173  0.161  0.253  0.199  0.234  0.049 -0.004  0.050  0.008 -0.087 -0.112 -0.118 -0.151 -0.146 -0.159 -0.195 -0.209 -0.186 -0.191 -0.211 -0.160 -0.133 -0.142 -0.188 -0.100 -0.028 -0.114 -0.121 -0.086 -0.129 -0.194 -0.157 -0.137 -0.186 -0.180 -0.207 -0.216 -0.227 -0.196 -0.111 -0.189 -0.149 -0.139 -0.068 -0.054 -0.010  0.012 -0.140 -0.061 -0.086 -0.144 -0.160 -0.096 -0.097 -0.136 -0.132 -0.147 -0.123 -0.071 -0.081 -0.138 -0.115 -0.190 -0.230 -0.240 -0.288 -0.259 -0.229 -0.192 -0.169 -0.195 -0.185 -0.170 -0.133 -0.118 -0.187 -0.260 -0.273 -0.244 -0.189 -0.201 -0.196 -0.153 -0.141 -0.151 -0.128 -0.103 -0.109 -0.111 -0.124 -0.159 -0.202 -0.220 -0.229 -0.209 -0.203 -0.173 -0.191 -0.154 -0.131 -0.111 -0.125 -0.117 -0.102 -0.062 -0.029 -0.043 -0.021 -0.168 -0.102  0.001 -0.043 -0.066 -0.153 -0.104 -0.030 -0.015 -0.017  0.002  0.044  0.092  0.092  0.173  0.156  0.230  0.245  0.191 -0.003 -0.063 -0.078  0.089  0.116  0.137  0.110  0.121  0.065  0.047  0.043 -0.049 -0.119 -0.175 -0.216 -0.203 -0.228 -0.212 -0.224 -0.223 -0.201 -0.178 -0.143 -0.108 -0.058 -0.023 -0.011  0.042 -0.073 -0.160 -0.095 -0.125 -0.118 -0.129 -0.272 -0.245 -0.147 -0.107 -0.073 -0.049 -0.021  0.068  0.097 -0.136 -0.171 -0.127 -0.164 -0.138 -0.149 -0.170 -0.197 -0.224 -0.221 -0.241 -0.220 -0.204 -0.187 -0.149 -0.110 -0.082 -0.062 -0.081 -0.084 -0.092 -0.098 -0.109 -0.133 -0.180 -0.221 -0.223 -0.233 -0.238 -0.229 -0.195 -0.154 -0.122 -0.174 -0.176 -0.278 -0.269 -0.158 -0.143 -0.068 -0.034 -0.021  0.022  0.047  0.078  0.085  0.104  0.115  0.109  0.113  0.170  0.173  0.072  0.092  0.264  0.140 -0.098 -0.072 -0.079 -0.112 -0.091 -0.090 -0.113 -0.091 -0.084 -0.111 -0.107 -0.082 -0.098 -0.123 -0.094 -0.085 -0.115 -0.097 -0.097 -0.099 -0.112 -0.085 -0.103 -0.072 -0.048 -0.061 -0.065 -0.112 -0.122 -0.048 -0.076 -0.196 -0.158 -0.165 -0.163 -0.140 -0.083 -0.104 -0.114 -0.167 -0.181 -0.171 -0.161 -0.168 -0.149 -0.104 -0.122 -0.084 -0.008  0.043  0.064  0.076  0.044  0.018  0.013  0.022  0.027  0.006  0.008 -0.026 -0.054 -0.064 -0.061 -0.086 -0.122 -0.135 -0.112 -0.129 -0.118 -0.095 -0.091 -0.068 -0.107 -0.127 -0.142 -0.104 -0.102 -0.056 -0.083  0.012
  0.336  0.311  0.280  0.277  0.211  0.166  0.175  0.175  0.060 -0.000  0.050  0.137  0.185  0.225  0.180  0.126  0.051 -0.053 -0.138 -0.172 -0.214 -0.193 -0.218 -0.266 -0.257 -0.238 -0.243 -0.105  0.007  0.062  0.124  0.069  0.036  0.107  0.112  0.038 -0.018 -0.071 -0.122 -0.128 -0.031  0.322  0.723  0.881  1.000  0.945  0.804  0.864  0.432  0.157  0.060  0.005  0.022 -0.038 -0.021 -0.047 -0.074 -0.064 -0.062 -0.055  0.000  0.017  0.008 -0.035 -0.007 -0.074 -0.077 -0.137 -0.090 -0.037 -0.123 -0.230 -0.239 -0.232 -0.272 -0.288 -0.308 -0.343 -0.324 -0.286 -0.310 -0.313 -0.228 -0.196 -0.210 -0.253 -0.162 -0.058 -0.147 -0.146 -0.084 -0.136 -0.188 -0.135 -0.115 -0.167 -0.188 -0.238 -0.255 -0.279 -0.252 -0.171 -0.307 -0.268 -0.240 -0.175 -0.065  0.005 -0.032 -0.206 -0.121 -0.217 -0.287 -0.288 -0.222 -0.241 -0.293 -0.284 -0.278 -0.239 -0.162 -0.128 -0.184 -0.142 -0.243 -0.286 -0.336 -0.391 -0.350 -0.350 -0.327 -0.320 -0.348 -0.334 -0.315 -0.268 -0.213 -0.284 -0.370 -0.342 -0.301 -0.216 -0.218 -0.194 -0.122 -0.092 -0.095 -0.063 -0.028 -0.030 -0.026 -0.034 -0.080 -0.153 -0.205 -0.248 -0.244 -0.250 -0.206 -0.217 -0.197 -0.179 -0.165 -0.165 -0.161 -0.151 -0.129 -0.102 -0.125 -0.115 -0.252 -0.179 -0.104 -0.157 -0.153 -0.179 -0.099 -0.039 -0.010 -0.027 -0.029 -0.043 -0.007 -0.017  0.092  0.118  0.164  0.230  0.115 -0.085 -0.131 -0.150 -0.007  0.018  0.026 -0.004  0.010 -0.031 -0.045 -0.035 -0.099 -0.178 -0.228 -0.278 -0.270 -0.304 -0.295 -0.299 -0.286 -0.294 -0.266 -0.215 -0.216 -0.179 -0.113 -0.104 -0.084 -0.120 -0.158 -0.153 -0.168 -0.110 -0.063 -0.231 -0.226 -0.118 -0.051 -0.024 -0.013  0.047  0.185  0.210 -0.130 -0.160 -0.147 -0.193 -0.154 -0.204 -0.222 -0.246 -0.263 -0.243 -0.249 -0.202 -0.167 -0.142 -0.117 -0.092 -0.051 -0.021 -0.043 -0.055 -0.064 -0.072 -0.066 -0.095 -0.135 -0.203 -0.214 -0.250 -0.271 -0.289 -0.249 -0.189 -0.125 -0.201 -0.220 -0.284 -0.228 -0.065 -0.049  0.010  0.049  0.036  0.081  0.101  0.125  0.166  0.197  0.192  0.208  0.238  0.268  0.244  0.173  0.230  0.337  0.161 -0.092 -0.056 -0.094 -0.126 -0.092 -0.101 -0.143 -0.119 -0.111 -0.149 -0.149 -0.120 -0.141 -0.173 -0.145 -0.136 -0.157 -0.139 -0.124 -0.136 -0.156 -0.118 -0.147 -0.108 -0.072 -0.082 -0.100 -0.154 -0.167 -0.109 -0.182 -0.293 -0.215 -0.199 -0.210 -0.192 -0.082 -0.137 -0.128 -0.202 -0.212 -0.225 -0.231 -0.260 -0.270 -0.234 -0.262 -0.231 -0.140 -0.119 -0.039 -0.007  0.016 -0.024 -0.047  0.003 -0.015 -0.096 -0.081 -0.082 -0.144 -0.189 -0.160 -0.171 -0.245 -0.234 -0.177 -0.196 -0.174 -0.126 -0.130 -0.094 -0.101 -0.068 -0.153 -0.119 -0.111 -0.066 -0.036  0.041
  0.262  0.237  0.212  0.214  0.156  0.139  0.153  0.182  0.087  0.022  0.072  0.167  0.207  0.236  0.178  0.114  0.055 -0.027 -0.104 -0.123 -0.169 -0.145 -0.174 -0.221 -0.233 -0.204 -0.230 -0.140 -0.043  0.001  0.047 -0.001 -0.021  0.035  0.037 -0.016 -0.102 -0.134 -0.140 -0.131 -0.043  0.314  0.690  0.936  0.945  1.000  0.923  0.801  0.484  0.188  0.109  0.016  0.023 -0.038 -0.021 -0.044 -0.073 -0.071 -0.065 -0.060 -0.013  0.025  0.033  0.007  0.072  0.030  0.078 -0.041 -0.036  0.011 -0.071 -0.176 -0.202 -0.196 -0.226 -0.227 -0.233 -0.265 -0.257 -0.232 -0.251 -0.262 -0.187 -0.160 -0.172 -0.210 -0.115 -0.018 -0.108 -0.113 -0.062 -0.107 -0.169 -0.126 -0.103 -0.154 -0.162 -0.207 -0.219 -0.243 -0.209 -0.118 -0.255 -0.242 -0.236 -0.167 -0.088 -0.022 -0.035 -0.185 -0.098 -0.147 -0.213 -0.220 -0.142 -0.150 -0.206 -0.198 -0.195 -0.161 -0.093 -0.080 -0.146 -0.100 -0.190 -0.238 -0.274 -0.337 -0.290 -0.270 -0.244 -0.234 -0.257 -0.245 -0.220 -0.169 -0.129 -0.203 -0.292 -0.290 -0.250 -0.171 -0.181 -0.173 -0.110 -0.089 -0.103 -0.077 -0.044 -0.053 -0.052 -0.065 -0.111 -0.166 -0.202 -0.226 -0.216 -0.222 -0.193 -0.216 -0.188 -0.164 -0.150 -0.150 -0.147 -0.138 -0.117 -0.086 -0.099 -0.082 -0.205 -0.136 -0.042 -0.084 -0.099 -0.170 -0.116 -0.051 -0.026 -0.036 -0.030 -0.021  0.018  0.016  0.118  0.130  0.207  0.232  0.159 -0.037 -0.115 -0.126  0.038  0.056  0.072  0.039  0.050  0.003 -0.007 -0.002 -0.076 -0.137 -0.185 -0.231 -0.223 -0.257 -0.256 -0.269 -0.260 -0.258 -0.226 -0.183 -0.172 -0.124 -0.066 -0.056 -0.022 -0.101 -0.133 -0.095 -0.129 -0.101 -0.114 -0.267 -0.241 -0.144 -0.098 -0.077 -0.059 -0.016  0.103  0.146 -0.140 -0.157 -0.141 -0.183 -0.155 -0.178 -0.197 -0.221 -0.237 -0.223 -0.233 -0.202 -0.177 -0.158 -0.127 -0.091 -0.057 -0.035 -0.060 -0.076 -0.087 -0.098 -0.096 -0.115 -0.149 -0.201 -0.200 -0.231 -0.245 -0.253 -0.217 -0.171 -0.117 -0.180 -0.192 -0.300 -0.257 -0.105 -0.084 -0.012  0.026  0.046  0.088  0.114  0.143  0.167  0.187  0.185  0.184  0.210  0.256  0.251  0.152  0.177  0.335  0.177 -0.113 -0.080 -0.102 -0.135 -0.107 -0.108 -0.137 -0.111 -0.105 -0.136 -0.128 -0.101 -0.123 -0.151 -0.124 -0.114 -0.138 -0.121 -0.111 -0.124 -0.141 -0.110 -0.135 -0.102 -0.075 -0.086 -0.097 -0.147 -0.157 -0.083 -0.131 -0.257 -0.198 -0.180 -0.183 -0.160 -0.078 -0.109 -0.102 -0.171 -0.177 -0.178 -0.179 -0.212 -0.219 -0.202 -0.237 -0.217 -0.149 -0.128 -0.079 -0.056 -0.052 -0.077 -0.100 -0.055 -0.052 -0.115 -0.103 -0.104 -0.144 -0.174 -0.151 -0.158 -0.204 -0.206 -0.153 -0.159 -0.138 -0.102 -0.105 -0.070 -0.094 -0.087 -0.127 -0.087 -0.082 -0.039 -0.048  0.047
  0.083  0.057  0.035  0.039 -0.001  0.010  0.041  0.085  0.013 -0.037  0.011  0.102  0.141  0.150  0.121  0.094  0.080  0.049  0.021  0.029  0.001  0.024  0.004 -0.063 -0.094 -0.094 -0.140 -0.105 -0.068 -0.048 -0.017 -0.032 -0.044 -0.017 -0.007 -0.024 -0.102 -0.084 -0.025  0.005  0.112  0.428  0.704  0.916  0.804  0.923  1.000  0.774  0.681  0.405  0.320  0.167  0.109  0.002 -0.011 -0.047 -0.077 -0.090 -0.062 -0.038  0.024  0.120  0.181  0.196  0.316  0.302  0.362  0.197  0.149  0.173  0.102 -0.010 -0.057 -0.076 -0.109 -0.092 -0.105 -0.145 -0.144 -0.113 -0.119 -0.135 -0.081 -0.056 -0.064 -0.104 -0.023  0.047 -0.035 -0.051 -0.021 -0.053 -0.126 -0.102 -0.078 -0.125 -0.107 -0.137 -0.127 -0.139 -0.103 -0.048 -0.147 -0.134 -0.156 -0.111 -0.092 -0.032 -0.013 -0.099 -0.020 -0.075 -0.117 -0.125 -0.068 -0.077 -0.111 -0.113 -0.120 -0.097 -0.051 -0.059 -0.119 -0.084 -0.147 -0.184 -0.195 -0.241 -0.212 -0.182 -0.146 -0.135 -0.154 -0.142 -0.118 -0.098 -0.087 -0.139 -0.199 -0.225 -0.199 -0.134 -0.145 -0.153 -0.113 -0.102 -0.114 -0.098 -0.076 -0.084 -0.089 -0.108 -0.137 -0.176 -0.193 -0.198 -0.182 -0.169 -0.149 -0.169 -0.130 -0.101 -0.080 -0.088 -0.084 -0.074 -0.038 -0.008 -0.021 -0.006 -0.120 -0.063  0.040  0.009 -0.014 -0.117 -0.089 -0.029 -0.012 -0.014  0.012  0.052  0.093  0.095  0.170  0.152  0.205  0.209  0.160  0.002 -0.064 -0.073  0.084  0.105  0.125  0.104  0.116  0.059  0.044  0.040 -0.045 -0.106 -0.161 -0.192 -0.188 -0.202 -0.180 -0.200 -0.206 -0.172 -0.150 -0.124 -0.076 -0.020  0.006  0.025  0.087 -0.074 -0.119 -0.026 -0.066 -0.089 -0.134 -0.228 -0.208 -0.150 -0.132 -0.127 -0.108 -0.074  0.039  0.102 -0.105 -0.115 -0.093 -0.121 -0.096 -0.105 -0.126 -0.154 -0.181 -0.180 -0.198 -0.189 -0.176 -0.163 -0.130 -0.097 -0.070 -0.053 -0.076 -0.083 -0.098 -0.110 -0.109 -0.119 -0.147 -0.175 -0.158 -0.172 -0.171 -0.160 -0.126 -0.090 -0.059 -0.108 -0.120 -0.246 -0.243 -0.133 -0.132 -0.068 -0.046 -0.011  0.035  0.065  0.093  0.094  0.109  0.111  0.112  0.129  0.178  0.198  0.106  0.101  0.292  0.172 -0.088 -0.069 -0.068 -0.084 -0.064 -0.061 -0.065 -0.036 -0.034 -0.051 -0.028 -0.010 -0.033 -0.045 -0.017 -0.016 -0.046 -0.040 -0.050 -0.063 -0.066 -0.051 -0.070 -0.056 -0.035 -0.048 -0.059 -0.095 -0.096 -0.034 -0.061 -0.168 -0.117 -0.106 -0.089 -0.065 -0.023 -0.035 -0.039 -0.085 -0.081 -0.066 -0.048 -0.070 -0.078 -0.068 -0.115 -0.092 -0.061 -0.016 -0.021 -0.004 -0.050 -0.060 -0.046 -0.031 -0.028 -0.026 -0.000 -0.031 -0.043 -0.017 -0.010 -0.038 -0.037 -0.038 -0.018 -0.018  0.001  0.007  0.004  0.018 -0.028 -0.055 -0.060 -0.033 -0.039 -0.016 -0.060  0.026
  0.157  0.129  0.087  0.075  0.025 -0.019  0.007 -0.007 -0.123 -0.156 -0.097 -0.023  0.039  0.071  0.114  0.132  0.107  0.052  0.033  0.025  0.006  0.014 -0.018 -0.109 -0.118 -0.156 -0.165 -0.048  0.012  0.056  0.116  0.088  0.056  0.110  0.126  0.070  0.066  0.048  0.020  0.020  0.177  0.448  0.765  0.741  0.864  0.801  0.774  1.000  0.682  0.433  0.275  0.178  0.102 -0.015 -0.043 -0.078 -0.092 -0.084 -0.060 -0.018  0.065  0.125  0.161  0.153  0.218  0.169  0.127  0.110  0.168  0.189  0.087 -0.045 -0.077 -0.112 -0.169 -0.176 -0.229 -0.282 -0.242 -0.172 -0.187 -0.179 -0.101 -0.068 -0.081 -0.131 -0.060  0.014 -0.067 -0.068 -0.019 -0.062 -0.116 -0.076 -0.060 -0.105 -0.108 -0.152 -0.140 -0.149 -0.131 -0.124 -0.231 -0.180 -0.172 -0.160 -0.074  0.010 -0.027 -0.120 -0.051 -0.232 -0.265 -0.256 -0.236 -0.279 -0.293 -0.301 -0.301 -0.271 -0.214 -0.171 -0.209 -0.176 -0.254 -0.276 -0.314 -0.331 -0.324 -0.342 -0.308 -0.310 -0.339 -0.317 -0.304 -0.310 -0.275 -0.303 -0.339 -0.315 -0.288 -0.208 -0.196 -0.172 -0.122 -0.092 -0.070 -0.048 -0.026 -0.016 -0.016 -0.030 -0.047 -0.122 -0.174 -0.221 -0.220 -0.205 -0.156 -0.152 -0.126 -0.110 -0.086 -0.093 -0.093 -0.079 -0.040 -0.017 -0.054 -0.058 -0.191 -0.133 -0.070 -0.119 -0.099 -0.102 -0.029  0.011  0.038  0.015  0.032  0.018  0.048  0.035  0.120  0.127  0.086  0.186  0.037 -0.104 -0.080 -0.106 -0.014  0.022  0.023  0.015  0.032 -0.010 -0.034 -0.025 -0.088 -0.190 -0.248 -0.280 -0.284 -0.283 -0.232 -0.241 -0.244 -0.220 -0.214 -0.182 -0.145 -0.106 -0.082 -0.059 -0.015 -0.124 -0.169 -0.119 -0.123 -0.108 -0.027 -0.112 -0.163 -0.106 -0.046 -0.048 -0.043  0.042  0.219  0.256 -0.066 -0.084 -0.082 -0.110 -0.061 -0.128 -0.146 -0.172 -0.204 -0.187 -0.196 -0.158 -0.126 -0.102 -0.083 -0.085 -0.044 -0.010 -0.029 -0.023 -0.034 -0.049 -0.029 -0.053 -0.084 -0.137 -0.136 -0.164 -0.175 -0.187 -0.144 -0.083 -0.029 -0.113 -0.147 -0.192 -0.155 -0.018 -0.041 -0.015  0.004 -0.025  0.029  0.049  0.065  0.096  0.137  0.126  0.169  0.203  0.212  0.197  0.181  0.232  0.310  0.142 -0.027 -0.007 -0.037 -0.036 -0.005 -0.019 -0.041 -0.008 -0.009 -0.035 -0.015  0.002 -0.022 -0.035 -0.008 -0.011 -0.034 -0.033 -0.042 -0.057 -0.058 -0.039 -0.066 -0.051 -0.011 -0.025 -0.056 -0.092 -0.089 -0.079 -0.162 -0.219 -0.118 -0.100 -0.088 -0.082  0.017 -0.046 -0.037 -0.090 -0.082 -0.092 -0.079 -0.101 -0.130 -0.106 -0.157 -0.116 -0.058 -0.002  0.043  0.083  0.060  0.016  0.050  0.068  0.015  0.006  0.055  0.015 -0.035 -0.004  0.013 -0.035 -0.064 -0.024 -0.004 -0.022  0.008  0.029  0.019  0.031  0.017  0.046 -0.056 -0.056 -0.056 -0.044 -0.016  0.022
 -0.234 -0.253 -0.287 -0.281 -0.288 -0.278 -0.207 -0.184 -0.230 -0.220 -0.167 -0.096 -0.065 -0.104 -0.036  0.044  0.098  0.129  0.211  0.244  0.276  0.289  0.310  0.218  0.202  0.117  0.094  0.110  0.000 -0.012  0.015  0.094  0.091  0.064  0.107  0.151  0.159  0.279  0.400  0.423  0.591  0.736  0.769  0.614  0.432  0.484  0.681  0.682  1.000  0.879  0.737  0.538  0.333  0.114  0.026 -0.052 -0.085 -0.102 -0.031  0.037  0.147  0.332  0.494  0.556  0.714  0.698  0.664  0.485  0.390  0.378  0.350  0.255  0.201  0.130  0.083  0.104  0.044 -0.006 -0.007  0.045  0.071  0.073  0.080  0.092  0.095  0.045  0.088  0.077  0.025  0.015  0.012 -0.004 -0.062 -0.058 -0.048 -0.075 -0.029 -0.026  0.016  0.039  0.055  0.011  0.028  0.097  0.070  0.050 -0.038  0.007  0.073  0.059  0.105 -0.024 -0.030 -0.036 -0.045 -0.070 -0.042 -0.068 -0.103 -0.110 -0.109 -0.128 -0.145 -0.155 -0.171 -0.169 -0.133 -0.105 -0.141 -0.130 -0.075 -0.063 -0.080 -0.066 -0.066 -0.122 -0.178 -0.169 -0.140 -0.176 -0.175 -0.162 -0.143 -0.134 -0.154 -0.157 -0.120 -0.118 -0.129 -0.116 -0.124 -0.145 -0.119 -0.143 -0.135 -0.135 -0.112 -0.065 -0.041 -0.029  0.021  0.040  0.073  0.041  0.041  0.061  0.132  0.157  0.132  0.134  0.011  0.038  0.115  0.091  0.084  0.020  0.028  0.055  0.058  0.061  0.114  0.183  0.215  0.213  0.220  0.152  0.089  0.133  0.066  0.002  0.066  0.040  0.111  0.154  0.165  0.184  0.195  0.149  0.115  0.099  0.012 -0.080 -0.142 -0.145 -0.157 -0.124 -0.036 -0.046 -0.086  0.000 -0.016 -0.027  0.079  0.131  0.079  0.111  0.209 -0.022 -0.145  0.004 -0.002 -0.083 -0.052 -0.032 -0.080 -0.089 -0.090 -0.095 -0.082 -0.034  0.063  0.112  0.004 -0.017  0.025  0.026  0.049  0.029  0.015 -0.014 -0.067 -0.081 -0.110 -0.117 -0.122 -0.115 -0.089 -0.088 -0.071 -0.058 -0.061 -0.036 -0.039 -0.050 -0.043 -0.053 -0.090 -0.087 -0.073 -0.051 -0.027  0.006  0.038  0.063  0.059  0.015 -0.002 -0.068 -0.126 -0.106 -0.149 -0.138 -0.136 -0.144 -0.092 -0.075 -0.069 -0.097 -0.077 -0.076 -0.046 -0.039 -0.017 -0.004 -0.005  0.014  0.113  0.048  0.023  0.013  0.038  0.067  0.069  0.061  0.087  0.117  0.106  0.106  0.144  0.143  0.124  0.139  0.168  0.153  0.119  0.105  0.056  0.056  0.078  0.067  0.060  0.040  0.062  0.047  0.027  0.027  0.044  0.029  0.017  0.006  0.051  0.036  0.075  0.069  0.076  0.048  0.034  0.042  0.057  0.084  0.129  0.153  0.150  0.192  0.149  0.201  0.213  0.327  0.270  0.293  0.164  0.142  0.243  0.181  0.134  0.255  0.308  0.199  0.201  0.322  0.296  0.205  0.251  0.277  0.218  0.201  0.208  0.171  0.173  0.147  0.081  0.032  0.019  0.003 -0.007 -0.013 -0.064 -0.040
 -0.336 -0.341 -0.368 -0.354 -0.340 -0.333 -0.259 -0.250 -0.265 -0.229 -0.194 -0.148 -0.142 -0.204 -0.123  0.009  0.057  0.101  0.219  0.253  0.319  0.345  0.408  0.346  0.364  0.255  0.252  0.262  0.075  0.033  0.060  0.190  0.181  0.124  0.184  0.254  0.301  0.471  0.634  0.670  0.815  0.826  0.674  0.376  0.157  0.188  0.405  0.433  0.879  1.000  0.897  0.735  0.481  0.237  0.110 -0.003 -0.055 -0.090 -0.003  0.076  0.206  0.427  0.634  0.700  0.824  0.772  0.677  0.496  0.366  0.369  0.398  0.347  0.311  0.229  0.183  0.202  0.133  0.088  0.068  0.116  0.159  0.158  0.130  0.137  0.144  0.093  0.109  0.058  0.029  0.021  0.003 -0.007 -0.050 -0.053 -0.054 -0.070 -0.019  0.007  0.047  0.078  0.079  0.012  0.134  0.238  0.226  0.195  0.042  0.052  0.148  0.139  0.157  0.046  0.060  0.048  0.007 -0.012  0.043  0.012 -0.047 -0.074 -0.103 -0.140 -0.130 -0.164 -0.153 -0.133 -0.066 -0.004 -0.072 -0.062 -0.004  0.019  0.003  0.017 -0.003 -0.080 -0.169 -0.133 -0.067 -0.109 -0.123 -0.152 -0.131 -0.116 -0.164 -0.177 -0.126 -0.133 -0.158 -0.137 -0.146 -0.161 -0.114 -0.121 -0.096 -0.090 -0.071 -0.022 -0.005  0.016  0.055  0.060  0.089  0.044  0.050  0.081  0.161  0.182  0.155  0.164  0.038  0.052  0.113  0.092  0.088  0.048  0.049  0.080  0.065  0.070  0.126  0.203  0.236  0.238  0.218  0.132  0.046  0.086  0.047  0.028  0.135  0.108  0.138  0.177  0.182  0.202  0.210  0.166  0.124  0.108  0.030 -0.059 -0.106 -0.092 -0.090 -0.039  0.062  0.057  0.004  0.100  0.062  0.034  0.147  0.182  0.097  0.124  0.227  0.011 -0.181 -0.039 -0.022 -0.082 -0.022  0.036 -0.021 -0.046 -0.059 -0.045 -0.037 -0.011  0.018  0.033  0.017 -0.035  0.023  0.035  0.052  0.049  0.045  0.028 -0.019 -0.041 -0.067 -0.079 -0.085 -0.082 -0.069 -0.078 -0.078 -0.080 -0.062 -0.017 -0.009 -0.012 -0.021 -0.031 -0.075 -0.057 -0.055 -0.013  0.016  0.050  0.070  0.072  0.035  0.008 -0.008 -0.013 -0.105 -0.145 -0.180 -0.182 -0.190 -0.224 -0.180 -0.167 -0.161 -0.192 -0.172 -0.157 -0.127 -0.148 -0.128 -0.123 -0.107 -0.078 -0.032 -0.054  0.026  0.011  0.042  0.075  0.072  0.064  0.095  0.118  0.109  0.120  0.153  0.146  0.141  0.171  0.200  0.184  0.159  0.141  0.087  0.088  0.108  0.079  0.083  0.055  0.064  0.047  0.037  0.049  0.072  0.040  0.055  0.090  0.103  0.074  0.111  0.094  0.083  0.053  0.036  0.060  0.067  0.098  0.148  0.209  0.238  0.317  0.312  0.382  0.406  0.535  0.469  0.489  0.350  0.321  0.434  0.342  0.288  0.436  0.475  0.342  0.345  0.472  0.424  0.314  0.347  0.369  0.279  0.236  0.216  0.167  0.177  0.139  0.074  0.014  0.018 -0.009 -0.016 -0.026 -0.083 -0.087
 -0.308 -0.306 -0.324 -0.307 -0.290 -0.287 -0.226 -0.221 -0.218 -0.181 -0.167 -0.134 -0.135 -0.211 -0.138  0.006  0.005  0.036  0.147  0.185  0.263  0.308  0.393  0.355  0.402  0.291  0.295  0.305  0.112  0.054  0.079  0.216  0.193  0.127  0.188  0.258  0.311  0.482  0.672  0.756  0.838  0.811  0.540  0.302  0.060  0.109  0.320  0.275  0.737  0.897  1.000  0.860  0.615  0.372  0.219  0.086  0.013 -0.040  0.059  0.120  0.260  0.548  0.769  0.810  0.876  0.778  0.665  0.464  0.294  0.308  0.375  0.345  0.325  0.247  0.209  0.224  0.163  0.111  0.082  0.129  0.163  0.145  0.113  0.126  0.127  0.076  0.084  0.036  0.010 -0.006 -0.023 -0.034 -0.081 -0.083 -0.084 -0.102 -0.056 -0.026 -0.007  0.013  0.009 -0.060  0.133  0.264  0.275  0.257  0.090  0.076  0.188  0.161  0.161  0.057  0.087  0.071  0.015  0.007  0.073  0.042 -0.021 -0.044 -0.079 -0.118 -0.101 -0.138 -0.117 -0.092 -0.024  0.041 -0.034 -0.023  0.031  0.053  0.034  0.046  0.016 -0.057 -0.118 -0.079 -0.018 -0.050 -0.081 -0.111 -0.107 -0.103 -0.150 -0.169 -0.130 -0.137 -0.162 -0.145 -0.151 -0.161 -0.112 -0.115 -0.090 -0.080 -0.062 -0.012  0.005  0.023  0.041  0.037  0.057  0.007  0.022  0.062  0.149  0.166  0.145  0.164  0.038  0.058  0.124  0.102  0.093  0.031  0.041  0.088  0.054  0.063  0.124  0.214  0.257  0.254  0.237  0.145  0.071  0.091  0.079  0.062  0.151  0.122  0.150  0.183  0.198  0.213  0.233  0.172  0.117  0.103  0.032 -0.037 -0.082 -0.065 -0.051 -0.001  0.082  0.083  0.048  0.131  0.082  0.067  0.177  0.192  0.109  0.143  0.242  0.007 -0.216 -0.066 -0.035 -0.068 -0.020  0.007 -0.018 -0.012 -0.035 -0.014 -0.016 -0.022 -0.027 -0.040 -0.017 -0.104 -0.027 -0.024  0.011  0.026  0.027  0.014 -0.024 -0.051 -0.071 -0.085 -0.084 -0.079 -0.074 -0.081 -0.083 -0.097 -0.073 -0.031 -0.023 -0.021 -0.038 -0.047 -0.096 -0.079 -0.087 -0.038 -0.016  0.013  0.022  0.011 -0.040 -0.063 -0.070 -0.044 -0.154 -0.214 -0.218 -0.207 -0.238 -0.291 -0.246 -0.233 -0.209 -0.232 -0.205 -0.185 -0.151 -0.199 -0.187 -0.168 -0.160 -0.145 -0.094 -0.096 -0.030 -0.042 -0.009  0.011  0.006 -0.000  0.025  0.042  0.034  0.047  0.075  0.068  0.068  0.105  0.140  0.124  0.108  0.090  0.045  0.037  0.048  0.017  0.032  0.018  0.013  0.002  0.013  0.013  0.024  0.019  0.057  0.088  0.070  0.029  0.072  0.064  0.037  0.024 -0.007  0.007 -0.001  0.022  0.078  0.155  0.212  0.327  0.344  0.434  0.471  0.607  0.544  0.580  0.438  0.407  0.531  0.437  0.370  0.513  0.557  0.412  0.399  0.512  0.461  0.348  0.355  0.362  0.259  0.193  0.154  0.097  0.106  0.072  0.013 -0.050 -0.019 -0.046 -0.052 -0.066 -0.114 -0.121
 -0.208 -0.192 -0.200 -0.195 -0.194 -0.223 -0.194 -0.210 -0.185 -0.127 -0.143 -0.086 -0.101 -0.180 -0.108  0.053 -0.030 -0.058  0.040  0.069  0.164  0.233  0.345  0.334  0.415  0.299  0.325  0.374  0.188  0.125  0.169  0.310  0.267  0.209  0.276  0.328  0.375  0.526  0.701  0.846  0.828  0.706  0.422  0.176  0.005  0.016  0.167  0.178  0.538  0.735  0.860  1.000  0.813  0.661  0.440  0.222  0.067 -0.024  0.062  0.101  0.206  0.462  0.709  0.712  0.716  0.598  0.461  0.313  0.165  0.202  0.294  0.301  0.306  0.243  0.197  0.204  0.145  0.096  0.063  0.110  0.148  0.118  0.069  0.090  0.088  0.038  0.036 -0.013 -0.033 -0.044 -0.047 -0.071 -0.104 -0.090 -0.099 -0.125 -0.099 -0.070 -0.072 -0.066 -0.078 -0.112  0.156  0.294  0.328  0.325  0.166  0.133  0.239  0.175  0.156  0.074  0.105  0.085  0.023  0.019  0.086  0.056 -0.018 -0.052 -0.096 -0.141 -0.099 -0.131 -0.117 -0.091 -0.016  0.056 -0.025 -0.017  0.033  0.061  0.041  0.059  0.015 -0.047 -0.105 -0.064 -0.006 -0.029 -0.064 -0.107 -0.112 -0.100 -0.140 -0.150 -0.116 -0.121 -0.139 -0.122 -0.121 -0.129 -0.081 -0.085 -0.069 -0.073 -0.082 -0.069 -0.065 -0.063 -0.074 -0.099 -0.085 -0.132 -0.098 -0.054  0.023  0.036  0.016  0.045 -0.089 -0.056 -0.005 -0.028 -0.030 -0.042 -0.023  0.037 -0.031  0.002  0.041  0.116  0.174  0.177  0.189  0.124  0.074  0.094  0.099  0.075  0.160  0.114  0.133  0.148  0.163  0.145  0.168  0.103  0.040  0.039 -0.020 -0.086 -0.091 -0.063 -0.008  0.038  0.100  0.095  0.058  0.117  0.056  0.039  0.120  0.112  0.030  0.052  0.128 -0.027 -0.292 -0.205 -0.154 -0.086 -0.010 -0.002 -0.013 -0.010 -0.013  0.029  0.018  0.015 -0.054 -0.114 -0.080 -0.246 -0.167 -0.163 -0.125 -0.101 -0.086 -0.064 -0.066 -0.081 -0.078 -0.076 -0.043 -0.023 -0.030 -0.021 -0.045 -0.095 -0.043 -0.003  0.011  0.012 -0.050 -0.049 -0.106 -0.098 -0.115 -0.074 -0.073 -0.076 -0.088 -0.119 -0.190 -0.203 -0.227 -0.126 -0.224 -0.261 -0.231 -0.209 -0.237 -0.308 -0.267 -0.256 -0.211 -0.196 -0.158 -0.133 -0.092 -0.149 -0.147 -0.167 -0.169 -0.120 -0.135 -0.189 -0.127 -0.119 -0.103 -0.094 -0.078 -0.081 -0.070 -0.051 -0.050 -0.040 -0.017 -0.014 -0.008  0.031  0.074  0.060  0.059  0.039  0.007 -0.012 -0.021 -0.057 -0.046 -0.056 -0.068 -0.083 -0.065 -0.073 -0.056 -0.055 -0.016  0.034  0.000 -0.037 -0.009 -0.002  0.014 -0.015 -0.042 -0.064 -0.084 -0.070 -0.010  0.087  0.186  0.331  0.372  0.473  0.540  0.653  0.633  0.696  0.610  0.561  0.661  0.594  0.507  0.594  0.628  0.498  0.454  0.521  0.464  0.355  0.315  0.310  0.210  0.119  0.056  0.011  0.011 -0.022 -0.038 -0.057 -0.053 -0.091 -0.096 -0.103 -0.130 -0.148
 -0.111 -0.091 -0.096 -0.105 -0.115 -0.148 -0.131 -0.138 -0.093 -0.031 -0.051  0.030 -0.016 -0.093 -0.073  0.022 -0.067 -0.175 -0.105 -0.076  0.002  0.087  0.206  0.219  0.313  0.247  0.307  0.387  0.266  0.229  0.266  0.374  0.335  0.296  0.339  0.364  0.385  0.457  0.548  0.673  0.584  0.528  0.308  0.139  0.022  0.023  0.109  0.102  0.333  0.481  0.615  0.813  1.000  0.870  0.668  0.406  0.169  0.044  0.067  0.006  0.061  0.368  0.553  0.522  0.501  0.376  0.257  0.136  0.009  0.059  0.157  0.179  0.199  0.172  0.135  0.127  0.087  0.051  0.019  0.045  0.062  0.027 -0.011  0.000 -0.005 -0.047 -0.033 -0.075 -0.110 -0.107 -0.120 -0.156 -0.163 -0.140 -0.163 -0.183 -0.174 -0.144 -0.164 -0.151 -0.148 -0.101  0.093  0.176  0.219  0.214  0.135  0.123  0.169  0.141  0.114  0.043  0.074  0.043  0.004  0.008  0.060  0.037 -0.013 -0.028 -0.045 -0.082 -0.009 -0.074 -0.082 -0.072 -0.025  0.013 -0.034 -0.020  0.015  0.040  0.015  0.029 -0.015 -0.045 -0.058 -0.053 -0.040 -0.039 -0.071 -0.108 -0.121 -0.103 -0.134 -0.148 -0.120 -0.114 -0.133 -0.123 -0.105 -0.103 -0.060 -0.065 -0.043 -0.051 -0.042 -0.038 -0.028 -0.034 -0.046 -0.071 -0.060 -0.115 -0.088 -0.043  0.038  0.059  0.055  0.090 -0.044 -0.013  0.041  0.007 -0.024 -0.093 -0.087 -0.036 -0.115 -0.005  0.041  0.143  0.202  0.208  0.231  0.185  0.167  0.159  0.156  0.112  0.112  0.050  0.115  0.151  0.204  0.195  0.229  0.153  0.100  0.094  0.048 -0.002 -0.018 -0.022  0.004  0.015  0.041  0.047  0.046  0.082  0.032  0.039  0.112  0.096  0.042  0.078  0.137 -0.034 -0.250 -0.154 -0.095 -0.037  0.026 -0.053  0.020  0.083  0.110  0.113  0.081  0.076  0.014 -0.097 -0.096 -0.256 -0.150 -0.151 -0.107 -0.099 -0.085 -0.071 -0.070 -0.089 -0.093 -0.078 -0.065 -0.053 -0.086 -0.053 -0.042 -0.084 -0.055 -0.082 -0.076 -0.057 -0.124 -0.094 -0.133 -0.138 -0.146 -0.111 -0.122 -0.115 -0.128 -0.147 -0.196 -0.218 -0.232 -0.123 -0.237 -0.296 -0.249 -0.212 -0.245 -0.322 -0.276 -0.260 -0.216 -0.196 -0.160 -0.144 -0.089 -0.141 -0.179 -0.228 -0.203 -0.121 -0.193 -0.270 -0.122 -0.108 -0.095 -0.108 -0.107 -0.118 -0.123 -0.119 -0.125 -0.133 -0.129 -0.121 -0.129 -0.120 -0.074 -0.081 -0.084 -0.082 -0.084 -0.102 -0.118 -0.117 -0.097 -0.073 -0.087 -0.086 -0.056 -0.074 -0.090 -0.073 -0.030 -0.021 -0.079 -0.131 -0.120 -0.123 -0.099 -0.107 -0.142 -0.173 -0.216 -0.196 -0.112 -0.028  0.069  0.198  0.255  0.369  0.457  0.569  0.563  0.645  0.537  0.485  0.604  0.521  0.402  0.480  0.529  0.383  0.316  0.368  0.322  0.211  0.154  0.168  0.073 -0.029 -0.082 -0.119 -0.129 -0.155 -0.131 -0.114 -0.126 -0.181 -0.166 -0.137 -0.165 -0.133
 -0.015  0.012  0.016 -0.013 -0.041 -0.084 -0.105 -0.112 -0.048  0.027 -0.008  0.074  0.020 -0.037 -0.015  0.061 -0.088 -0.203 -0.152 -0.116 -0.048  0.035  0.141  0.157  0.232  0.183  0.232  0.301  0.232  0.207  0.243  0.313  0.276  0.259  0.287  0.290  0.275  0.302  0.356  0.487  0.365  0.275  0.103  0.023 -0.038 -0.038  0.002 -0.015  0.114  0.237  0.372  0.661  0.870  1.000  0.785  0.502  0.235  0.112  0.092  0.008 -0.030  0.191  0.357  0.316  0.277  0.185  0.104  0.042 -0.046 -0.002  0.084  0.121  0.150  0.145  0.112  0.101  0.087  0.064  0.036  0.048  0.061  0.019 -0.019 -0.007 -0.012 -0.039 -0.039 -0.074 -0.094 -0.091 -0.095 -0.129 -0.125 -0.098 -0.125 -0.145 -0.148 -0.126 -0.152 -0.152 -0.144 -0.058  0.124  0.146  0.179  0.178  0.163  0.152  0.153  0.133  0.102  0.079  0.104  0.085  0.055  0.057  0.094  0.073  0.028  0.007 -0.017 -0.060  0.015 -0.013 -0.025 -0.024  0.019  0.045  0.018  0.035  0.060  0.080  0.062  0.079  0.043  0.030  0.025  0.028  0.026  0.024 -0.004 -0.038 -0.058 -0.043 -0.060 -0.071 -0.057 -0.054 -0.071 -0.068 -0.046 -0.048 -0.016 -0.015  0.002 -0.006 -0.018 -0.049 -0.069 -0.092 -0.120 -0.152 -0.153 -0.179 -0.160 -0.130 -0.070 -0.056 -0.042 -0.003 -0.089 -0.067 -0.022 -0.029 -0.075 -0.128 -0.154 -0.108 -0.221 -0.106 -0.080  0.014  0.077  0.106  0.156  0.156  0.173  0.139  0.167  0.153  0.121  0.064  0.110  0.116  0.162  0.124  0.141  0.076  0.043  0.040  0.014 -0.001  0.022  0.026  0.070  0.071  0.063  0.054  0.055  0.063  0.017  0.017  0.057  0.029 -0.016  0.004  0.035 -0.059 -0.207 -0.166 -0.114 -0.024 -0.002 -0.052  0.018  0.033  0.062  0.067  0.052  0.063 -0.042 -0.138 -0.126 -0.287 -0.221 -0.221 -0.178 -0.160 -0.133 -0.100 -0.066 -0.073 -0.057 -0.046 -0.019 -0.013 -0.057 -0.001 -0.009 -0.071 -0.026 -0.066 -0.068 -0.058 -0.154 -0.111 -0.125 -0.119 -0.112 -0.092 -0.118 -0.133 -0.162 -0.199 -0.247 -0.263 -0.297 -0.174 -0.278 -0.279 -0.224 -0.196 -0.206 -0.268 -0.248 -0.237 -0.186 -0.127 -0.088 -0.070 -0.021 -0.059 -0.076 -0.136 -0.156 -0.106 -0.181 -0.287 -0.200 -0.175 -0.167 -0.175 -0.165 -0.167 -0.167 -0.161 -0.164 -0.167 -0.158 -0.149 -0.156 -0.145 -0.106 -0.108 -0.101 -0.103 -0.093 -0.126 -0.150 -0.153 -0.136 -0.117 -0.145 -0.144 -0.113 -0.128 -0.135 -0.107 -0.058 -0.052 -0.112 -0.122 -0.106 -0.106 -0.065 -0.117 -0.129 -0.183 -0.208 -0.189 -0.113 -0.042  0.061  0.160  0.193  0.285  0.346  0.403  0.412  0.504  0.458  0.421  0.504  0.468  0.368  0.386  0.425  0.332  0.261  0.268  0.235  0.158  0.098  0.092  0.026 -0.058 -0.117 -0.145 -0.165 -0.189 -0.149 -0.097 -0.108 -0.162 -0.154 -0.143 -0.161 -0.126
  0.043  0.063  0.055  0.030 -0.011 -0.055 -0.058 -0.072 -0.053  0.003  0.013  0.087  0.040 -0.025  0.011  0.031 -0.091 -0.195 -0.153 -0.150 -0.116 -0.052 -0.003 -0.012  0.057  0.047  0.111  0.176  0.144  0.147  0.161  0.197  0.188  0.182  0.192  0.195  0.184  0.195  0.215  0.312  0.209  0.153  0.056  0.013 -0.021 -0.021 -0.011 -0.043  0.026  0.110  0.219  0.440  0.668  0.785  1.000  0.775  0.494  0.365  0.288  0.120  0.021  0.149  0.273  0.230  0.166  0.077  0.016 -0.068 -0.130 -0.110 -0.057 -0.044 -0.012 -0.004 -0.002 -0.020 -0.016 -0.022 -0.043 -0.057 -0.051 -0.061 -0.089 -0.098 -0.097 -0.100 -0.104 -0.124 -0.129 -0.130 -0.142 -0.166 -0.135 -0.112 -0.146 -0.146 -0.153 -0.124 -0.158 -0.137 -0.134 -0.046  0.083  0.088  0.123  0.115  0.102  0.136  0.175  0.096  0.105  0.031 -0.017 -0.029 -0.002  0.025  0.016  0.015 -0.000 -0.007 -0.013 -0.041  0.010 -0.016 -0.030 -0.035 -0.019 -0.006 -0.005 -0.001 -0.002  0.006  0.009  0.007 -0.011  0.013 -0.015 -0.036 -0.040 -0.033 -0.041 -0.085 -0.068 -0.019 -0.047 -0.071 -0.047 -0.026 -0.049 -0.052 -0.033 -0.029 -0.002 -0.006  0.015  0.006  0.010 -0.005 -0.024 -0.033 -0.050 -0.055 -0.049 -0.078 -0.051 -0.033  0.014  0.018  0.030  0.054  0.010  0.017  0.032  0.037 -0.044 -0.135 -0.178 -0.134 -0.233 -0.135 -0.087  0.035  0.080  0.121  0.168  0.182  0.199  0.138  0.174  0.151  0.106  0.093  0.125  0.137  0.185  0.158  0.159  0.096  0.087  0.054  0.032  0.048  0.062  0.064  0.063  0.048  0.050  0.056  0.054  0.050  0.034  0.027  0.029  0.025  0.002 -0.026 -0.025  0.031 -0.048 -0.074 -0.039 -0.039  0.009 -0.099 -0.018 -0.006 -0.010  0.047  0.052  0.071 -0.015 -0.090 -0.050 -0.217 -0.113 -0.111 -0.065 -0.099 -0.066 -0.066 -0.048 -0.055 -0.056 -0.033 -0.022 -0.013 -0.059 -0.008  0.010 -0.034  0.004 -0.054 -0.041 -0.047 -0.090 -0.046 -0.091 -0.093 -0.091 -0.079 -0.109 -0.094 -0.104 -0.128 -0.153 -0.147 -0.154 -0.045 -0.201 -0.259 -0.232 -0.211 -0.214 -0.269 -0.247 -0.237 -0.224 -0.180 -0.160 -0.139 -0.107 -0.123 -0.137 -0.190 -0.178 -0.073 -0.144 -0.171 -0.069 -0.056 -0.048 -0.060 -0.060 -0.071 -0.082 -0.086 -0.091 -0.109 -0.117 -0.106 -0.123 -0.141 -0.108 -0.111 -0.122 -0.108 -0.105 -0.108 -0.117 -0.095 -0.076 -0.046 -0.066 -0.048 -0.016 -0.030 -0.052 -0.027  0.024 -0.001 -0.066 -0.115 -0.110 -0.124 -0.156 -0.093 -0.134 -0.157 -0.218 -0.183 -0.135 -0.082 -0.022  0.070  0.070  0.111  0.169  0.227  0.249  0.343  0.315  0.287  0.343  0.331  0.259  0.235  0.270  0.215  0.130  0.109  0.116  0.073 -0.012 -0.017 -0.037 -0.086 -0.136 -0.155 -0.161 -0.175 -0.178 -0.162 -0.170 -0.188 -0.162 -0.116 -0.134 -0.122
  0.004  0.021  0.024 -0.001 -0.030 -0.041 -0.041 -0.040 -0.058 -0.042 -0.005  0.039  0.014 -0.027  0.011  0.028 -0.049 -0.141 -0.123 -0.127 -0.135 -0.079 -0.065 -0.093 -0.046 -0.018  0.037  0.073  0.080  0.090  0.084  0.082  0.085  0.085  0.076  0.071  0.078  0.069  0.068  0.130  0.070  0.043 -0.025 -0.032 -0.047 -0.044 -0.047 -0.078 -0.052 -0.003  0.086  0.222  0.406  0.502  0.775  1.000  0.853  0.675  0.486  0.246  0.018  0.137  0.199  0.121  0.052 -0.021 -0.044 -0.096 -0.110 -0.101 -0.084 -0.088 -0.063 -0.056 -0.036 -0.055 -0.048 -0.049 -0.056 -0.079 -0.084 -0.069 -0.091 -0.115 -0.113 -0.095 -0.096 -0.099 -0.096 -0.097 -0.116 -0.129 -0.083 -0.072 -0.107 -0.092 -0.107 -0.091 -0.124 -0.112 -0.127 -0.045  0.046 -0.014 -0.013  0.007  0.020  0.051  0.083  0.095  0.089 -0.031 -0.038 -0.065 -0.042 -0.005 -0.000  0.008  0.011  0.006  0.008 -0.003  0.034 -0.010 -0.012 -0.003  0.005  0.019 -0.001  0.000 -0.015 -0.012  0.000 -0.010 -0.031 -0.009 -0.007 -0.015 -0.000  0.023 -0.005 -0.047 -0.047 -0.006 -0.043 -0.065 -0.030 -0.029 -0.061 -0.047 -0.040 -0.014  0.021  0.017  0.035  0.020  0.029  0.025  0.007 -0.010 -0.025 -0.038 -0.022 -0.042 -0.003  0.005  0.025  0.023  0.035  0.054  0.019  0.024  0.031  0.048 -0.076 -0.220 -0.249 -0.181 -0.245 -0.209 -0.155 -0.000  0.061  0.136  0.193  0.229  0.241  0.148  0.207  0.229  0.105  0.117  0.170  0.174  0.217  0.187  0.167  0.103  0.122  0.075  0.047  0.085  0.084  0.093  0.101  0.099  0.079  0.073  0.091  0.085  0.076  0.072  0.058  0.064  0.049 -0.003 -0.025  0.118  0.050 -0.020 -0.009 -0.069 -0.081 -0.160 -0.120 -0.095 -0.098 -0.034 -0.026  0.007 -0.019 -0.064  0.030 -0.153 -0.077 -0.079 -0.012 -0.057 -0.042 -0.055 -0.046 -0.030 -0.023 -0.009  0.003  0.032 -0.013  0.037  0.066  0.029  0.061 -0.001 -0.003 -0.020 -0.034 -0.009 -0.042 -0.036 -0.034 -0.047 -0.090 -0.077 -0.083 -0.091 -0.131 -0.090 -0.077 -0.018 -0.193 -0.215 -0.217 -0.159 -0.169 -0.225 -0.200 -0.183 -0.172 -0.141 -0.117 -0.081 -0.058 -0.090 -0.103 -0.115 -0.098 -0.057 -0.095 -0.094 -0.028 -0.037 -0.032 -0.037 -0.038 -0.048 -0.057 -0.059 -0.059 -0.077 -0.094 -0.079 -0.095 -0.128 -0.108 -0.110 -0.121 -0.098 -0.098 -0.085 -0.082 -0.052 -0.037 -0.003 -0.029 -0.011  0.018 -0.003 -0.022  0.023  0.072  0.027 -0.042 -0.113 -0.121 -0.097 -0.147 -0.035 -0.084 -0.096 -0.154 -0.137 -0.118 -0.101 -0.071 -0.029 -0.060 -0.028  0.018  0.067  0.079  0.146  0.113  0.085  0.115  0.109  0.062  0.028  0.054  0.021 -0.043 -0.051 -0.031 -0.049 -0.115 -0.102 -0.105 -0.116 -0.130 -0.134 -0.135 -0.118 -0.148 -0.150 -0.140 -0.121 -0.101 -0.076 -0.057 -0.042
 -0.035 -0.025 -0.016 -0.042 -0.054 -0.053 -0.068 -0.056 -0.106 -0.135 -0.097 -0.067 -0.068 -0.055 -0.010  0.031 -0.001 -0.060 -0.062 -0.069 -0.100 -0.070 -0.082 -0.125 -0.106 -0.073 -0.035 -0.026  0.000  0.019 -0.000 -0.024 -0.005 -0.001 -0.020 -0.022 -0.013 -0.020 -0.024  0.013 -0.003 -0.025 -0.083 -0.076 -0.074 -0.073 -0.077 -0.092 -0.085 -0.055  0.013  0.067  0.169  0.235  0.494  0.853  1.000  0.869  0.664  0.448  0.155  0.175  0.159  0.069  0.002 -0.046 -0.046 -0.069 -0.053 -0.060 -0.070 -0.090 -0.079 -0.075 -0.052 -0.063 -0.055 -0.045 -0.048 -0.077 -0.073 -0.041 -0.063 -0.091 -0.088 -0.065 -0.071 -0.068 -0.055 -0.058 -0.075 -0.069 -0.017 -0.019 -0.046 -0.025 -0.044 -0.038 -0.067 -0.072 -0.092 -0.029 -0.005 -0.085 -0.111 -0.075 -0.045 -0.032 -0.009  0.069  0.063 -0.066 -0.040 -0.099 -0.074 -0.026 -0.011 -0.000  0.006 -0.008 -0.004 -0.003  0.013 -0.020 -0.014  0.003  0.007  0.027 -0.003 -0.011 -0.033 -0.033 -0.012 -0.025 -0.045 -0.027 -0.014 -0.007  0.028  0.059  0.029 -0.007 -0.005  0.031 -0.011 -0.029  0.011  0.001 -0.033 -0.013 -0.012  0.006  0.043  0.040  0.054  0.040  0.051  0.053  0.046  0.026 -0.006 -0.035 -0.027 -0.031  0.008  0.011 -0.007 -0.014 -0.019 -0.002 -0.005 -0.000 -0.025 -0.008 -0.128 -0.268 -0.268 -0.193 -0.229 -0.247 -0.194 -0.051  0.022  0.104  0.173  0.230  0.215  0.137  0.189  0.250  0.098  0.106  0.170  0.167  0.190  0.150  0.114  0.038  0.078  0.034  0.038  0.094  0.090  0.103  0.108  0.115  0.091  0.081  0.111  0.093  0.083  0.072  0.038  0.038  0.027 -0.032 -0.070  0.165  0.099 -0.011 -0.004 -0.062 -0.105 -0.169 -0.183 -0.122 -0.111 -0.042 -0.032  0.010  0.014 -0.028  0.095 -0.086 -0.055 -0.052  0.016 -0.028 -0.016 -0.030 -0.021  0.008  0.012  0.018  0.031  0.066  0.039  0.073  0.117  0.101  0.117  0.058  0.040  0.011  0.016  0.023  0.008  0.024  0.025  0.000 -0.049 -0.048 -0.048 -0.050 -0.086 -0.036 -0.019 -0.015 -0.155 -0.159 -0.164 -0.080 -0.106 -0.156 -0.124 -0.113 -0.104 -0.088 -0.051 -0.011  0.014 -0.032 -0.060 -0.036  0.003 -0.001 -0.052 -0.030 -0.019 -0.033 -0.033 -0.042 -0.042 -0.043 -0.050 -0.049 -0.048 -0.061 -0.072 -0.059 -0.079 -0.106 -0.095 -0.101 -0.107 -0.085 -0.086 -0.081 -0.071 -0.044 -0.033 -0.000 -0.032 -0.014  0.013 -0.002 -0.019  0.030  0.070  0.023 -0.035 -0.101 -0.100 -0.061 -0.122  0.015 -0.029 -0.026 -0.067 -0.069 -0.067 -0.085 -0.094 -0.095 -0.134 -0.114 -0.085 -0.056 -0.049  0.000 -0.023 -0.043 -0.042 -0.031 -0.059 -0.092 -0.066 -0.082 -0.128 -0.117 -0.091 -0.096 -0.133 -0.111 -0.104 -0.087 -0.080 -0.077 -0.082 -0.051 -0.103 -0.112 -0.093 -0.054 -0.041 -0.036 -0.007  0.028
  0.015  0.017  0.012 -0.024 -0.030 -0.041 -0.071 -0.046 -0.070 -0.128 -0.101 -0.058 -0.082 -0.060 -0.042 -0.016 -0.049 -0.087 -0.112 -0.111 -0.136 -0.106 -0.122 -0.150 -0.132 -0.090 -0.058 -0.054 -0.032 -0.013 -0.036 -0.051 -0.025 -0.027 -0.044 -0.030 -0.058 -0.056 -0.053 -0.034 -0.045 -0.055 -0.086 -0.083 -0.064 -0.071 -0.090 -0.084 -0.102 -0.090 -0.040 -0.024  0.044  0.112  0.365  0.675  0.869  1.000  0.856  0.632  0.319  0.197  0.135  0.023 -0.047 -0.084 -0.076 -0.106 -0.081 -0.087 -0.103 -0.121 -0.110 -0.100 -0.086 -0.090 -0.068 -0.041 -0.055 -0.093 -0.091 -0.065 -0.083 -0.114 -0.107 -0.080 -0.095 -0.117 -0.100 -0.085 -0.112 -0.111 -0.039 -0.036 -0.067 -0.044 -0.073 -0.065 -0.090 -0.085 -0.107 -0.041 -0.031 -0.114 -0.115 -0.094 -0.074 -0.071 -0.056 -0.008 -0.020 -0.056 -0.046 -0.105 -0.069 -0.022 -0.020 -0.006  0.000 -0.012 -0.007 -0.011 -0.006 -0.033 -0.024 -0.010 -0.005  0.018 -0.002 -0.019 -0.039 -0.039 -0.021 -0.033 -0.047 -0.018 -0.005 -0.008  0.015  0.050  0.035 -0.005  0.005  0.047  0.012 -0.001  0.035  0.027  0.002  0.021  0.020  0.031  0.055  0.048  0.053  0.042  0.056  0.054  0.046  0.031 -0.006 -0.041 -0.035 -0.029  0.004  0.009 -0.018 -0.026 -0.034 -0.007  0.004  0.004 -0.037 -0.013 -0.109 -0.190 -0.207 -0.170 -0.197 -0.202 -0.155 -0.049  0.007  0.073  0.124  0.177  0.154  0.108  0.135  0.188  0.106  0.122  0.144  0.143  0.151  0.116  0.080  0.015  0.049  0.017  0.033  0.091  0.096  0.103  0.113  0.110  0.083  0.079  0.112  0.086  0.068  0.056  0.023  0.003 -0.014 -0.060 -0.097  0.128  0.077 -0.030 -0.029 -0.080 -0.104 -0.152 -0.164 -0.105 -0.096 -0.037 -0.028  0.005 -0.010 -0.064  0.024 -0.081 -0.068 -0.053  0.008 -0.041 -0.019 -0.026 -0.014  0.011  0.008  0.017  0.031  0.057  0.054  0.079  0.105  0.095  0.098  0.055  0.041  0.011  0.033  0.025  0.015  0.024  0.008 -0.012 -0.056 -0.057 -0.060 -0.058 -0.073 -0.041 -0.013 -0.040 -0.117 -0.115 -0.109 -0.037 -0.048 -0.079 -0.064 -0.078 -0.085 -0.081 -0.048 -0.025  0.003 -0.021 -0.068 -0.062 -0.007  0.012 -0.067 -0.044 -0.001 -0.002 -0.010 -0.032 -0.031 -0.029 -0.043 -0.049 -0.049 -0.063 -0.082 -0.073 -0.090 -0.121 -0.122 -0.127 -0.130 -0.109 -0.094 -0.078 -0.072 -0.040 -0.024  0.005 -0.022  0.001  0.032  0.019 -0.002  0.050  0.096  0.050 -0.015 -0.084 -0.080 -0.046 -0.128 -0.023 -0.069 -0.051 -0.089 -0.091 -0.091 -0.116 -0.118 -0.126 -0.157 -0.145 -0.119 -0.084 -0.068 -0.037 -0.044 -0.064 -0.072 -0.070 -0.093 -0.125 -0.112 -0.126 -0.167 -0.166 -0.144 -0.142 -0.167 -0.162 -0.151 -0.119 -0.101 -0.095 -0.110 -0.084 -0.141 -0.151 -0.132 -0.089 -0.071 -0.056 -0.012 -0.006
 -0.011 -0.013 -0.021 -0.054 -0.047 -0.055 -0.081 -0.077 -0.100 -0.149 -0.135 -0.093 -0.104 -0.060 -0.065 -0.025 -0.047 -0.062 -0.069 -0.074 -0.083 -0.064 -0.074 -0.101 -0.074 -0.067 -0.048 -0.055 -0.077 -0.074 -0.090 -0.073 -0.051 -0.069 -0.068 -0.030 -0.065 -0.026  0.021  0.057  0.040  0.012 -0.039 -0.058 -0.062 -0.065 -0.062 -0.060 -0.031 -0.003  0.059  0.062  0.067  0.092  0.288  0.486  0.664  0.856  1.000  0.815  0.649  0.366  0.249  0.124  0.057  0.017  0.000 -0.054 -0.057 -0.066 -0.071 -0.084 -0.078 -0.079 -0.055 -0.040 -0.014  0.008 -0.035 -0.073 -0.051 -0.043 -0.088 -0.111 -0.097 -0.071 -0.096 -0.138 -0.117 -0.092 -0.120 -0.128 -0.056 -0.044 -0.076 -0.056 -0.090 -0.077 -0.086 -0.072 -0.096 -0.056 -0.027 -0.043 -0.041 -0.044 -0.099 -0.085 -0.009  0.000 -0.001  0.003 -0.001 -0.089 -0.047  0.021  0.026  0.036  0.023  0.005 -0.000 -0.015 -0.032 -0.061 -0.049 -0.035 -0.011  0.023 -0.004 -0.013 -0.019 -0.006  0.007 -0.001 -0.025  0.006 -0.008 -0.009  0.023  0.041  0.028 -0.025 -0.013  0.026 -0.014 -0.027  0.001 -0.007 -0.024 -0.003 -0.009 -0.005  0.008  0.015  0.028  0.029  0.036  0.026  0.026  0.017 -0.023 -0.069 -0.070 -0.076 -0.040 -0.021 -0.042 -0.043 -0.076 -0.059 -0.071 -0.067 -0.130 -0.120 -0.155 -0.158 -0.153 -0.141 -0.145 -0.140 -0.113 -0.053  0.010  0.062  0.103  0.133  0.090  0.076  0.101  0.140  0.116  0.108  0.115  0.118  0.116  0.080  0.046 -0.017 -0.001 -0.018  0.010  0.036  0.064  0.078  0.117  0.126  0.111  0.103  0.122  0.097  0.047  0.019 -0.008 -0.055 -0.095 -0.125 -0.150  0.074 -0.017 -0.137 -0.115 -0.107 -0.057 -0.089 -0.113 -0.060 -0.073 -0.017 -0.017  0.007 -0.030 -0.076  0.014 -0.134 -0.107 -0.078 -0.054 -0.077 -0.045 -0.028 -0.013  0.002  0.002  0.007  0.018  0.039  0.064  0.067  0.083  0.075  0.074  0.048  0.057  0.046  0.076  0.058  0.012  0.016 -0.001 -0.017 -0.056 -0.058 -0.068 -0.084 -0.107 -0.045 -0.002 -0.019 -0.054 -0.079 -0.056  0.003 -0.028 -0.065 -0.048 -0.072 -0.082 -0.084 -0.051 -0.035 -0.013 -0.045 -0.110 -0.084 -0.008 -0.003 -0.081 -0.007  0.018  0.009 -0.013 -0.023 -0.010 -0.019 -0.034 -0.026 -0.027 -0.043 -0.050 -0.037 -0.058 -0.076 -0.066 -0.077 -0.082 -0.071 -0.072 -0.065 -0.056 -0.037 -0.028 -0.011 -0.028 -0.014  0.015  0.010 -0.009  0.032  0.088  0.061 -0.010 -0.089 -0.074 -0.018 -0.122 -0.019 -0.087 -0.044 -0.079 -0.074 -0.066 -0.081 -0.086 -0.059 -0.083 -0.081 -0.052 -0.008  0.014  0.034  0.035  0.008  0.009  0.009 -0.029 -0.040 -0.015 -0.036 -0.082 -0.071 -0.054 -0.058 -0.081 -0.089 -0.091 -0.057 -0.051 -0.052 -0.063 -0.045 -0.106 -0.149 -0.129 -0.100 -0.083 -0.061 -0.036 -0.030
 -0.013 -0.023 -0.029 -0.047 -0.038 -0.050 -0.062 -0.083 -0.124 -0.147 -0.151 -0.129 -0.113 -0.122 -0.049  0.046  0.006  0.038  0.018  0.010  0.002 -0.004 -0.042 -0.086 -0.074 -0.114 -0.091 -0.102 -0.143 -0.125 -0.142 -0.119 -0.073 -0.088 -0.083 -0.031 -0.054  0.003  0.060  0.089  0.107  0.046 -0.010 -0.047 -0.055 -0.060 -0.038 -0.018  0.037  0.076  0.120  0.101  0.006  0.008  0.120  0.246  0.448  0.632  0.815  1.000  0.800  0.412  0.319  0.208  0.142  0.104  0.069  0.023  0.014 -0.018 -0.038 -0.063 -0.056 -0.074 -0.062 -0.057 -0.057 -0.046 -0.058 -0.074 -0.050 -0.024 -0.052 -0.071 -0.052 -0.035 -0.072 -0.110 -0.071 -0.058 -0.076 -0.064 -0.007  0.003 -0.011  0.007 -0.018 -0.014 -0.026 -0.038 -0.067 -0.110 -0.054 -0.000  0.021 -0.027 -0.081 -0.036  0.075 -0.001  0.046 -0.010 -0.084 -0.120 -0.065 -0.023 -0.045 -0.041 -0.056 -0.071 -0.079 -0.072 -0.090 -0.082 -0.070 -0.049 -0.035  0.009 -0.020 -0.056 -0.064 -0.069 -0.050 -0.049 -0.053 -0.033 -0.060 -0.051 -0.002  0.017  0.021 -0.011  0.021  0.063  0.030  0.014  0.046  0.048  0.026  0.037  0.036  0.017  0.042  0.047  0.050  0.044  0.034  0.028  0.023  0.026 -0.024 -0.073 -0.101 -0.074 -0.066 -0.060 -0.078 -0.095 -0.132 -0.123 -0.081 -0.102 -0.188 -0.156 -0.164 -0.119 -0.125 -0.136 -0.137 -0.144 -0.118 -0.119 -0.069 -0.037  0.009  0.027 -0.038 -0.029  0.026  0.084  0.128  0.132  0.064  0.035  0.003 -0.046 -0.072 -0.107 -0.108 -0.090 -0.034 -0.008  0.026  0.057  0.077  0.097  0.102  0.099  0.118  0.092  0.044  0.019 -0.000 -0.051 -0.093 -0.104 -0.116  0.085  0.001 -0.108 -0.084 -0.054 -0.030 -0.026 -0.067 -0.058 -0.100 -0.023 -0.029 -0.011 -0.054 -0.055 -0.013 -0.088 -0.111 -0.089 -0.078 -0.095 -0.041 -0.015  0.012  0.032  0.030  0.047  0.056  0.053  0.081  0.046  0.033  0.010  0.014  0.034  0.058  0.041  0.113  0.106  0.055  0.064  0.031  0.021 -0.013 -0.040 -0.044 -0.082 -0.093 -0.061 -0.052 -0.064 -0.101 -0.064 -0.065 -0.037 -0.049 -0.081 -0.055 -0.065 -0.060 -0.031  0.023  0.045  0.076  0.041  0.011  0.033  0.065  0.074  0.013  0.037 -0.079 -0.081 -0.087 -0.086 -0.074 -0.072 -0.068 -0.052 -0.055 -0.050 -0.028 -0.027 -0.041 -0.017  0.007 -0.013 -0.013 -0.023 -0.046 -0.055 -0.057 -0.074 -0.066 -0.071 -0.093 -0.090 -0.066 -0.065 -0.067 -0.034  0.009  0.013 -0.027 -0.021 -0.019 -0.007 -0.045 -0.019 -0.025 -0.020 -0.025 -0.021 -0.024 -0.042 -0.053  0.001 -0.044 -0.074 -0.071 -0.033 -0.011  0.023  0.055  0.046  0.048  0.069  0.039  0.031  0.065  0.054  0.009  0.024  0.052  0.051  0.012  0.005  0.022  0.041  0.026  0.020  0.015  0.040 -0.057 -0.091 -0.062 -0.021  0.000  0.007  0.026 -0.037
 -0.013 -0.023 -0.029 -0.024 -0.006 -0.024 -0.010 -0.051 -0.096 -0.120 -0.117 -0.147 -0.120 -0.115 -0.080 -0.013 -0.030  0.032  0.021  0.015  0.034  0.034  0.033  0.010  0.046 -0.029 -0.031 -0.024 -0.091 -0.110 -0.102 -0.053 -0.056 -0.082 -0.052 -0.011  0.010  0.087  0.178  0.215  0.236  0.186  0.104  0.027  0.000 -0.013  0.024  0.065  0.147  0.206  0.260  0.206  0.061 -0.030  0.021  0.018  0.155  0.319  0.649  0.800  1.000  0.623  0.456  0.348  0.281  0.225  0.133  0.070  0.021  0.010  0.026  0.011  0.016 -0.020 -0.010  0.015  0.018  0.016 -0.013 -0.014  0.007  0.009 -0.017 -0.025 -0.021 -0.011 -0.032 -0.078 -0.066 -0.047 -0.065 -0.082 -0.056 -0.037 -0.058 -0.055 -0.072 -0.063 -0.052 -0.047 -0.065 -0.149 -0.062  0.073  0.111  0.072 -0.028 -0.032  0.087 -0.002  0.023  0.012 -0.016 -0.061 -0.052 -0.012 -0.003 -0.002 -0.036 -0.045 -0.053 -0.048 -0.078 -0.075 -0.062 -0.047 -0.029  0.004 -0.032 -0.047 -0.035 -0.025 -0.025 -0.026 -0.043 -0.046 -0.062 -0.044 -0.011  0.002  0.003 -0.015 -0.006  0.019 -0.000 -0.021  0.001  0.007 -0.008  0.001 -0.007 -0.029 -0.008 -0.014 -0.015 -0.011 -0.018  0.001  0.030  0.049  0.005 -0.028 -0.053 -0.079 -0.070 -0.034 -0.027 -0.026 -0.086 -0.085 -0.107 -0.115 -0.187 -0.199 -0.142 -0.052 -0.002 -0.020 -0.004 -0.012  0.003 -0.035  0.002 -0.002  0.013 -0.004 -0.092 -0.021 -0.017 -0.004  0.094  0.069  0.029  0.025 -0.017 -0.045 -0.051 -0.086 -0.112 -0.087 -0.038 -0.051 -0.045 -0.019  0.017  0.046  0.065  0.091  0.119  0.092  0.039  0.026  0.003 -0.061 -0.093 -0.095 -0.110  0.056 -0.106 -0.200 -0.157 -0.072  0.009 -0.012 -0.031 -0.002 -0.053  0.001 -0.029 -0.049 -0.070 -0.057 -0.039 -0.093 -0.076 -0.054 -0.058 -0.072 -0.024 -0.004  0.000 -0.013 -0.015 -0.016 -0.009 -0.011  0.026 -0.029 -0.041 -0.031 -0.040  0.003  0.036  0.047  0.104  0.069 -0.003 -0.012 -0.030 -0.025 -0.027 -0.041 -0.029 -0.059 -0.065 -0.034 -0.007  0.003 -0.010 -0.043 -0.035 -0.041 -0.074 -0.117 -0.103 -0.116 -0.110 -0.104 -0.057 -0.042 -0.011 -0.063 -0.098 -0.032  0.020  0.030  0.023  0.092  0.008  0.009 -0.015 -0.023 -0.003 -0.013 -0.027 -0.010 -0.015 -0.020 -0.003  0.000 -0.015  0.011  0.043  0.022  0.012  0.002 -0.030 -0.042 -0.041 -0.054 -0.051 -0.054 -0.055 -0.052 -0.030 -0.023 -0.037 -0.033  0.003  0.024 -0.020 -0.057 -0.028  0.007 -0.049 -0.037 -0.084 -0.046 -0.047 -0.040 -0.036 -0.023 -0.026  0.066  0.064  0.059  0.089  0.137  0.165  0.174  0.186  0.166  0.182  0.187  0.153  0.171  0.201  0.178  0.137  0.149  0.158  0.147  0.105  0.087  0.083  0.083  0.052  0.039  0.045  0.047 -0.036 -0.109 -0.093 -0.073 -0.060 -0.047 -0.033 -0.073
 -0.137 -0.146 -0.147 -0.143 -0.127 -0.134 -0.090 -0.104 -0.111 -0.127 -0.144 -0.145 -0.100 -0.160 -0.074  0.042 -0.043 -0.033 -0.008  0.004  0.038  0.080  0.132  0.125  0.185  0.111  0.122  0.138  0.042  0.005  0.011  0.083  0.068  0.025  0.054  0.099  0.161  0.265  0.389  0.428  0.470  0.416  0.242  0.117  0.017  0.025  0.120  0.125  0.332  0.427  0.548  0.462  0.368  0.191  0.149  0.137  0.175  0.197  0.366  0.412  0.623  1.000  0.826  0.650  0.570  0.441  0.309  0.185  0.079  0.090  0.147  0.137  0.153  0.094  0.074  0.087  0.058  0.022  0.012  0.051  0.052  0.036  0.033  0.041  0.032  0.011  0.027  0.001 -0.028 -0.020 -0.022 -0.040 -0.070 -0.052 -0.055 -0.075 -0.072 -0.076 -0.089 -0.112 -0.133 -0.266 -0.079  0.076  0.116  0.114  0.006 -0.009  0.109  0.044  0.015 -0.072 -0.011 -0.033 -0.091 -0.082 -0.023 -0.033 -0.059 -0.067 -0.069 -0.059 -0.064 -0.083 -0.067 -0.041 -0.022  0.013 -0.045 -0.055 -0.033 -0.032 -0.051 -0.037 -0.061 -0.109 -0.063 -0.029 -0.001  0.019 -0.014 -0.009 -0.021 -0.023 -0.037 -0.044 -0.023 -0.027 -0.037 -0.026 -0.038 -0.031 -0.002 -0.022 -0.034 -0.039 -0.020  0.027  0.070  0.082  0.036 -0.003 -0.016 -0.070 -0.069 -0.023  0.059  0.092  0.076  0.120  0.006  0.064  0.090  0.056  0.071  0.028  0.091  0.119  0.107  0.105  0.153  0.185  0.211  0.177  0.167  0.097  0.026  0.047  0.037  0.019  0.079  0.036  0.046  0.079  0.099  0.126  0.180  0.125  0.058  0.074  0.062  0.022 -0.037 -0.038 -0.037 -0.009  0.025  0.052  0.081  0.100  0.056  0.079  0.134  0.107  0.082  0.121  0.168  0.010 -0.194 -0.088 -0.046 -0.040 -0.016 -0.043 -0.033  0.071  0.052  0.053  0.012 -0.002  0.037 -0.013 -0.023 -0.127 -0.085 -0.102 -0.017 -0.009  0.012  0.006 -0.013 -0.031 -0.037 -0.050 -0.036 -0.032 -0.038 -0.112 -0.114 -0.103 -0.099 -0.041 -0.032 -0.011  0.010 -0.021 -0.045 -0.044 -0.060 -0.038 -0.043 -0.054 -0.058 -0.077 -0.107 -0.150 -0.123 -0.125 -0.189 -0.214 -0.137 -0.086 -0.176 -0.248 -0.172 -0.167 -0.120 -0.133 -0.075 -0.061 -0.011 -0.066 -0.129 -0.092 -0.061 -0.087 -0.103 -0.109 -0.121 -0.109 -0.098 -0.141 -0.153 -0.150 -0.161 -0.159 -0.165 -0.161 -0.149 -0.154 -0.158 -0.118 -0.081 -0.095 -0.082 -0.086 -0.088 -0.121 -0.141 -0.159 -0.130 -0.108 -0.125 -0.117 -0.075 -0.092 -0.122 -0.088 -0.036 -0.025 -0.077 -0.107 -0.076 -0.076 -0.101 -0.063 -0.111 -0.083 -0.101 -0.135 -0.099 -0.069 -0.026  0.094  0.127  0.201  0.251  0.347  0.339  0.372  0.282  0.246  0.326  0.269  0.212  0.285  0.324  0.222  0.187  0.245  0.223  0.141  0.119  0.141  0.057 -0.001 -0.014 -0.055 -0.064 -0.047 -0.095 -0.127 -0.093 -0.081 -0.065 -0.076 -0.090 -0.109
 -0.204 -0.203 -0.208 -0.197 -0.185 -0.193 -0.149 -0.163 -0.153 -0.143 -0.165 -0.142 -0.125 -0.216 -0.127  0.028 -0.039 -0.032  0.032  0.052  0.104  0.141  0.220  0.193  0.259  0.160  0.175  0.196  0.062  0.019  0.036  0.131  0.111  0.062  0.105  0.157  0.230  0.364  0.521  0.600  0.650  0.591  0.352  0.173  0.008  0.033  0.181  0.161  0.494  0.634  0.769  0.709  0.553  0.357  0.273  0.199  0.159  0.135  0.249  0.319  0.456  0.826  1.000  0.879  0.787  0.615  0.465  0.292  0.143  0.143  0.210  0.191  0.195  0.129  0.110  0.113  0.071  0.026  0.010  0.057  0.068  0.051  0.040  0.049  0.043  0.009  0.032  0.001 -0.028 -0.030 -0.029 -0.041 -0.082 -0.067 -0.066 -0.088 -0.066 -0.057 -0.071 -0.088 -0.109 -0.214 -0.007  0.163  0.205  0.190  0.068  0.057  0.170  0.083  0.081 -0.034 -0.004 -0.019 -0.068 -0.069 -0.017 -0.038 -0.077 -0.092 -0.108 -0.112 -0.100 -0.112 -0.094 -0.063 -0.027  0.028 -0.039 -0.057 -0.029 -0.027 -0.045 -0.031 -0.056 -0.113 -0.109 -0.075 -0.033 -0.028 -0.060 -0.065 -0.065 -0.060 -0.091 -0.098 -0.059 -0.066 -0.085 -0.068 -0.074 -0.075 -0.027 -0.041 -0.039 -0.048 -0.029  0.014  0.045  0.063  0.030 -0.008 -0.012 -0.055 -0.042  0.005  0.091  0.110  0.091  0.123  0.026  0.064  0.110  0.085  0.086  0.015  0.064  0.112  0.085  0.081  0.129  0.184  0.215  0.193  0.189  0.113  0.046  0.059  0.054  0.040  0.110  0.076  0.093  0.117  0.135  0.153  0.196  0.137  0.078  0.078  0.056  0.009 -0.043 -0.046 -0.047 -0.015  0.039  0.060  0.073  0.113  0.060  0.077  0.161  0.136  0.086  0.130  0.199  0.028 -0.198 -0.081 -0.039 -0.057  0.007 -0.004 -0.019  0.041  0.024  0.040  0.012 -0.001  0.002 -0.030 -0.046 -0.141 -0.098 -0.112 -0.040 -0.019 -0.000 -0.003 -0.022 -0.035 -0.045 -0.049 -0.032 -0.018 -0.028 -0.073 -0.081 -0.098 -0.072 -0.020 -0.002  0.004  0.007 -0.015 -0.055 -0.051 -0.072 -0.039 -0.042 -0.044 -0.056 -0.082 -0.119 -0.162 -0.155 -0.118 -0.216 -0.214 -0.159 -0.144 -0.211 -0.293 -0.229 -0.228 -0.177 -0.183 -0.136 -0.116 -0.071 -0.131 -0.146 -0.121 -0.106 -0.112 -0.115 -0.126 -0.123 -0.121 -0.098 -0.110 -0.119 -0.119 -0.114 -0.104 -0.111 -0.101 -0.079 -0.084 -0.087 -0.037  0.008 -0.014 -0.011 -0.026 -0.044 -0.076 -0.087 -0.115 -0.092 -0.083 -0.098 -0.096 -0.062 -0.081 -0.094 -0.060 -0.015 -0.006 -0.037 -0.058 -0.032 -0.041 -0.047 -0.039 -0.066 -0.069 -0.088 -0.101 -0.057 -0.008  0.046  0.190  0.210  0.304  0.349  0.458  0.435  0.497  0.393  0.358  0.467  0.411  0.338  0.426  0.480  0.363  0.321  0.395  0.368  0.275  0.233  0.244  0.159  0.085  0.042 -0.008 -0.006 -0.011 -0.069 -0.098 -0.063 -0.066 -0.054 -0.066 -0.091 -0.107
 -0.222 -0.220 -0.229 -0.211 -0.199 -0.197 -0.138 -0.159 -0.162 -0.124 -0.131 -0.127 -0.111 -0.189 -0.098  0.036  0.036  0.086  0.168  0.191  0.265  0.274  0.350  0.288  0.332  0.204  0.198  0.205  0.064  0.012  0.027  0.130  0.107  0.051  0.098  0.154  0.227  0.368  0.526  0.616  0.660  0.590  0.338  0.161 -0.035  0.007  0.196  0.153  0.556  0.700  0.810  0.712  0.522  0.316  0.230  0.121  0.069  0.023  0.124  0.208  0.348  0.650  0.879  1.000  0.918  0.775  0.616  0.450  0.266  0.235  0.297  0.259  0.252  0.188  0.170  0.174  0.118  0.064  0.042  0.100  0.121  0.103  0.087  0.105  0.102  0.056  0.062  0.034  0.015 -0.016 -0.022 -0.022 -0.078 -0.079 -0.072 -0.096 -0.048 -0.028 -0.009  0.003  0.011 -0.091  0.085  0.280  0.295  0.258  0.127  0.092  0.206  0.160  0.178  0.021  0.030  0.027 -0.025 -0.040  0.012 -0.016 -0.063 -0.071 -0.093 -0.104 -0.088 -0.099 -0.074 -0.045 -0.009  0.044 -0.014 -0.031 -0.003  0.002 -0.013 -0.005 -0.024 -0.093 -0.128 -0.091 -0.043 -0.057 -0.079 -0.083 -0.082 -0.081 -0.107 -0.118 -0.089 -0.089 -0.103 -0.092 -0.099 -0.108 -0.074 -0.093 -0.086 -0.086 -0.064 -0.003  0.037  0.075  0.064  0.058  0.050  0.007  0.016  0.056  0.127  0.127  0.091  0.103  0.050  0.055  0.094  0.085  0.086  0.016  0.047  0.064  0.053  0.055  0.115  0.158  0.188  0.168  0.159  0.084  0.010  0.027  0.026  0.026  0.095  0.068  0.081  0.098  0.101  0.113  0.144  0.087  0.034  0.024  0.008 -0.035 -0.096 -0.086 -0.091 -0.048  0.039  0.059  0.047  0.108  0.072  0.074  0.160  0.157  0.107  0.147  0.223  0.075 -0.145 -0.039 -0.004  0.008  0.061  0.064  0.077  0.098  0.035  0.043  0.006 -0.049 -0.042 -0.024  0.001 -0.067 -0.006 -0.011  0.021  0.022  0.040  0.015 -0.024 -0.052 -0.072 -0.082 -0.078 -0.070 -0.065 -0.096 -0.092 -0.101 -0.083 -0.048 -0.026 -0.021 -0.012 -0.029 -0.081 -0.075 -0.084 -0.039 -0.011  0.011  0.032  0.013 -0.011 -0.034 -0.039  0.023 -0.127 -0.193 -0.183 -0.206 -0.277 -0.352 -0.301 -0.300 -0.273 -0.288 -0.251 -0.228 -0.174 -0.234 -0.237 -0.176 -0.143 -0.148 -0.105 -0.030 -0.035 -0.052 -0.020  0.002 -0.004 -0.013  0.009  0.034  0.018  0.029  0.076  0.067  0.049  0.109  0.171  0.131  0.112  0.077  0.021 -0.009  0.001 -0.039 -0.030 -0.049 -0.050 -0.047 -0.034 -0.029 -0.029 -0.042 -0.011  0.027  0.011 -0.008  0.049  0.049  0.032  0.010 -0.019 -0.006 -0.003  0.017  0.076  0.148  0.176  0.321  0.327  0.406  0.409  0.485  0.451  0.514  0.414  0.423  0.536  0.493  0.435  0.548  0.609  0.513  0.487  0.568  0.543  0.457  0.423  0.424  0.340  0.269  0.213  0.147  0.149  0.111  0.040 -0.025 -0.004 -0.037 -0.043 -0.080 -0.100 -0.116
 -0.310 -0.314 -0.328 -0.311 -0.296 -0.276 -0.204 -0.199 -0.196 -0.156 -0.151 -0.137 -0.122 -0.198 -0.114  0.015  0.062  0.143  0.252  0.293  0.369  0.372  0.439  0.361  0.376  0.246  0.220  0.196  0.033 -0.024 -0.013  0.101  0.084  0.021  0.071  0.142  0.190  0.350  0.534  0.619  0.696  0.665  0.424  0.253 -0.007  0.072  0.316  0.218  0.714  0.824  0.876  0.716  0.501  0.277  0.166  0.052  0.002 -0.047  0.057  0.142  0.281  0.570  0.787  0.918  1.000  0.908  0.785  0.593  0.393  0.354  0.400  0.346  0.314  0.242  0.217  0.236  0.178  0.124  0.098  0.154  0.184  0.166  0.141  0.157  0.160  0.114  0.115  0.077  0.059  0.024  0.005  0.011 -0.052 -0.065 -0.056 -0.075 -0.012  0.014  0.053  0.080  0.096 -0.004  0.140  0.296  0.279  0.233  0.082  0.059  0.177  0.189  0.209  0.065  0.083  0.079  0.027  0.009  0.065  0.034 -0.014 -0.026 -0.053 -0.080 -0.070 -0.089 -0.059 -0.034  0.015  0.066  0.009  0.008  0.048  0.056  0.042  0.049  0.037 -0.041 -0.096 -0.057 -0.003 -0.040 -0.065 -0.074 -0.071 -0.083 -0.117 -0.133 -0.109 -0.114 -0.130 -0.122 -0.131 -0.150 -0.113 -0.119 -0.099 -0.082 -0.054  0.013  0.044  0.076  0.093  0.104  0.110  0.070  0.075  0.106  0.181  0.185  0.155  0.163  0.103  0.104  0.156  0.147  0.140  0.051  0.056  0.070  0.062  0.074  0.142  0.211  0.241  0.226  0.202  0.112  0.035  0.042  0.042  0.044  0.107  0.082  0.112  0.140  0.151  0.172  0.196  0.137  0.089  0.069  0.026 -0.026 -0.090 -0.076 -0.084 -0.036  0.060  0.066  0.038  0.122  0.090  0.079  0.187  0.209  0.144  0.186  0.279  0.066 -0.114  0.036  0.051  0.013  0.016  0.058  0.066  0.055 -0.016 -0.026 -0.047 -0.086 -0.062 -0.020  0.031 -0.017  0.048  0.052  0.077  0.080  0.086  0.054  0.002 -0.032 -0.062 -0.086 -0.097 -0.096 -0.081 -0.099 -0.091 -0.093 -0.083 -0.051 -0.041 -0.040 -0.036 -0.044 -0.087 -0.068 -0.063 -0.010  0.031  0.072  0.099  0.087  0.058  0.036  0.027  0.044 -0.111 -0.193 -0.213 -0.230 -0.287 -0.328 -0.283 -0.274 -0.256 -0.286 -0.262 -0.243 -0.199 -0.243 -0.232 -0.172 -0.153 -0.170 -0.074 -0.001  0.003 -0.021  0.029  0.060  0.047  0.044  0.084  0.110  0.091  0.109  0.161  0.147  0.127  0.183  0.234  0.195  0.166  0.131  0.064  0.046  0.070  0.032  0.040  0.012  0.014  0.012  0.016  0.027  0.037  0.015  0.041  0.076  0.073  0.050  0.118  0.120  0.085  0.062  0.031  0.056  0.069  0.106  0.173  0.241  0.257  0.366  0.353  0.423  0.402  0.496  0.422  0.464  0.328  0.344  0.471  0.407  0.360  0.513  0.576  0.466  0.471  0.591  0.556  0.462  0.483  0.488  0.390  0.339  0.299  0.226  0.225  0.175  0.092  0.012  0.047  0.006 -0.012 -0.057 -0.104 -0.106
 -0.345 -0.352 -0.364 -0.352 -0.338 -0.300 -0.230 -0.213 -0.206 -0.162 -0.154 -0.161 -0.139 -0.185 -0.095  0.013  0.118  0.261  0.385  0.448  0.533  0.523  0.571  0.465  0.436  0.298  0.227  0.146 -0.010 -0.085 -0.089  0.012 -0.007 -0.076 -0.032  0.038  0.074  0.224  0.417  0.515  0.582  0.545  0.316  0.199 -0.074  0.030  0.302  0.169  0.698  0.772  0.778  0.598  0.376  0.185  0.077 -0.021 -0.046 -0.084  0.017  0.104  0.225  0.441  0.615  0.775  0.908  1.000  0.909  0.756  0.548  0.486  0.514  0.443  0.389  0.311  0.285  0.322  0.275  0.221  0.196  0.251  0.284  0.258  0.225  0.247  0.251  0.211  0.184  0.147  0.147  0.093  0.061  0.078  0.009 -0.024 -0.012 -0.028  0.053  0.083  0.154  0.203  0.244  0.137  0.252  0.378  0.319  0.252  0.100  0.061  0.171  0.264  0.290  0.152  0.171  0.181  0.122  0.093  0.151  0.112  0.064  0.064  0.027 -0.016 -0.012 -0.021  0.023  0.041  0.090  0.128  0.090  0.104  0.145  0.154  0.140  0.146  0.148  0.063 -0.004  0.039  0.088  0.030  0.008  0.007  0.003 -0.031 -0.057 -0.078 -0.080 -0.085 -0.096 -0.099 -0.117 -0.148 -0.124 -0.123 -0.100 -0.064 -0.043  0.028  0.046  0.082  0.107  0.141  0.149  0.113  0.115  0.135  0.194  0.186  0.148  0.141  0.125  0.100  0.144  0.148  0.143  0.058  0.040  0.031  0.021  0.035  0.115  0.183  0.225  0.222  0.200  0.114  0.031  0.035  0.041  0.059  0.112  0.093  0.118  0.142  0.142  0.151  0.164  0.094  0.052  0.029 -0.004 -0.035 -0.087 -0.053 -0.058 -0.011  0.083  0.083  0.041  0.127  0.109  0.086  0.181  0.216  0.157  0.195  0.276  0.054 -0.061  0.087  0.086  0.058  0.001  0.077  0.106  0.053 -0.049 -0.082 -0.101 -0.151 -0.119 -0.045  0.067  0.047  0.105  0.126  0.126  0.129  0.136  0.096  0.039 -0.006 -0.035 -0.084 -0.105 -0.113 -0.089 -0.102 -0.095 -0.092 -0.094 -0.073 -0.069 -0.071 -0.060 -0.057 -0.087 -0.054 -0.018  0.040  0.102  0.156  0.194  0.178  0.148  0.147  0.132  0.131 -0.029 -0.168 -0.226 -0.259 -0.318 -0.327 -0.305 -0.295 -0.287 -0.323 -0.311 -0.293 -0.252 -0.286 -0.268 -0.175 -0.165 -0.202 -0.047  0.075  0.057  0.024  0.080  0.132  0.122  0.121  0.180  0.213  0.191  0.217  0.287  0.266  0.237  0.301  0.349  0.298  0.257  0.209  0.121  0.108  0.150  0.103  0.111  0.060  0.061  0.060  0.055  0.080  0.104  0.073  0.092  0.133  0.140  0.126  0.224  0.245  0.174  0.150  0.112  0.157  0.190  0.256  0.336  0.407  0.400  0.473  0.436  0.472  0.389  0.438  0.343  0.366  0.246  0.301  0.411  0.362  0.346  0.516  0.575  0.496  0.540  0.671  0.630  0.550  0.624  0.614  0.512  0.486  0.455  0.369  0.362  0.287  0.189  0.076  0.133  0.078  0.039 -0.039 -0.100 -0.105
 -0.401 -0.413 -0.421 -0.414 -0.396 -0.329 -0.266 -0.218 -0.200 -0.173 -0.156 -0.141 -0.117 -0.153 -0.074  0.009  0.131  0.293  0.420  0.500  0.565  0.556  0.564  0.457  0.389  0.288  0.203  0.067 -0.083 -0.152 -0.180 -0.093 -0.084 -0.158 -0.128 -0.042 -0.047  0.099  0.300  0.387  0.452  0.449  0.259  0.234 -0.077  0.078  0.362  0.127  0.664  0.677  0.665  0.461  0.257  0.104  0.016 -0.044 -0.046 -0.076  0.000  0.069  0.133  0.309  0.465  0.616  0.785  0.909  1.000  0.822  0.627  0.554  0.539  0.462  0.383  0.312  0.295  0.345  0.315  0.277  0.255  0.288  0.325  0.305  0.270  0.279  0.285  0.260  0.236  0.195  0.199  0.151  0.108  0.132  0.068  0.024  0.036  0.026  0.110  0.138  0.215  0.262  0.307  0.220  0.286  0.335  0.244  0.183  0.033  0.010  0.117  0.248  0.280  0.200  0.220  0.228  0.195  0.174  0.217  0.181  0.145  0.136  0.096  0.039  0.030  0.028  0.077  0.088  0.145  0.169  0.144  0.176  0.214  0.221  0.220  0.223  0.237  0.162  0.086  0.123  0.167  0.088  0.072  0.066  0.057  0.011 -0.023 -0.049 -0.059 -0.075 -0.091 -0.098 -0.118 -0.148 -0.126 -0.104 -0.067 -0.017  0.005  0.067  0.058  0.076  0.111  0.149  0.163  0.135  0.135  0.143  0.189  0.185  0.161  0.153  0.161  0.128  0.181  0.199  0.176  0.064  0.014  0.005 -0.009  0.012  0.091  0.179  0.220  0.233  0.206  0.123  0.068  0.041  0.073  0.105  0.123  0.112  0.144  0.166  0.174  0.181  0.182  0.119  0.093  0.067  0.026  0.016 -0.023  0.010  0.004  0.045  0.116  0.102  0.058  0.151  0.141  0.104  0.201  0.249  0.185  0.216  0.298  0.055  0.002  0.162  0.133  0.049 -0.072  0.032  0.052 -0.029 -0.125 -0.169 -0.167 -0.201 -0.167 -0.078  0.069  0.077  0.118  0.150  0.141  0.165  0.166  0.131  0.080  0.038  0.009 -0.052 -0.082 -0.097 -0.071 -0.076 -0.072 -0.074 -0.081 -0.073 -0.079 -0.084 -0.076 -0.060 -0.067 -0.014  0.036  0.089  0.148  0.208  0.236  0.216  0.178  0.189  0.177  0.111 -0.017 -0.134 -0.206 -0.217 -0.257 -0.223 -0.211 -0.196 -0.195 -0.244 -0.247 -0.235 -0.215 -0.232 -0.208 -0.113 -0.125 -0.197 -0.012  0.099  0.059  0.026  0.091  0.143  0.129  0.137  0.206  0.238  0.218  0.247  0.316  0.295  0.265  0.317  0.350  0.305  0.260  0.218  0.131  0.132  0.180  0.138  0.146  0.090  0.085  0.082  0.076  0.107  0.136  0.120  0.153  0.171  0.173  0.166  0.256  0.282  0.191  0.188  0.158  0.214  0.256  0.327  0.403  0.449  0.433  0.441  0.380  0.383  0.273  0.318  0.189  0.193  0.061  0.124  0.221  0.170  0.174  0.347  0.400  0.329  0.401  0.545  0.510  0.447  0.560  0.548  0.464  0.475  0.470  0.385  0.374  0.306  0.201  0.081  0.170  0.124  0.085  0.000 -0.075 -0.065
 -0.403 -0.414 -0.415 -0.426 -0.405 -0.340 -0.296 -0.258 -0.249 -0.241 -0.232 -0.263 -0.219 -0.205 -0.092  0.022  0.205  0.430  0.574  0.697  0.774  0.760  0.747  0.608  0.497  0.366  0.248  0.070 -0.046 -0.139 -0.176 -0.134 -0.150 -0.215 -0.203 -0.155 -0.117 -0.022  0.145  0.234  0.301  0.259  0.073  0.049 -0.137 -0.041  0.197  0.110  0.485  0.496  0.464  0.313  0.136  0.042 -0.068 -0.096 -0.069 -0.106 -0.054  0.023  0.070  0.185  0.292  0.450  0.593  0.756  0.822  1.000  0.894  0.803  0.754  0.637  0.524  0.434  0.408  0.474  0.428  0.376  0.386  0.451  0.475  0.445  0.428  0.453  0.443  0.421  0.363  0.325  0.339  0.270  0.226  0.254  0.188  0.127  0.140  0.130  0.224  0.248  0.351  0.410  0.466  0.332  0.390  0.412  0.281  0.178  0.070  0.023  0.086  0.331  0.338  0.221  0.287  0.331  0.249  0.189  0.255  0.204  0.176  0.184  0.131  0.088  0.092  0.102  0.169  0.184  0.231  0.248  0.225  0.255  0.293  0.288  0.281  0.295  0.316  0.207  0.155  0.222  0.271  0.191  0.163  0.187  0.161  0.083  0.069  0.055  0.026 -0.000 -0.008 -0.018 -0.045 -0.084 -0.066 -0.050 -0.032  0.018  0.022  0.083  0.075  0.096  0.119  0.162  0.179  0.160  0.158  0.154  0.187  0.159  0.117  0.074  0.140  0.072  0.092  0.118  0.117  0.051  0.011 -0.018 -0.048 -0.032  0.056  0.122  0.182  0.200  0.182  0.116  0.020  0.015  0.021  0.090  0.116  0.105  0.116  0.129  0.116  0.111  0.113  0.044  0.016 -0.006 -0.015 -0.018 -0.045  0.004  0.012  0.067  0.135  0.109  0.075  0.165  0.154  0.113  0.194  0.229  0.167  0.201  0.253  0.026  0.057  0.181  0.145  0.070 -0.087  0.072  0.084 -0.046 -0.133 -0.223 -0.234 -0.252 -0.165 -0.081  0.097  0.155  0.158  0.205  0.194  0.203  0.208  0.180  0.133  0.091  0.073 -0.008 -0.029 -0.052 -0.045 -0.084 -0.081 -0.074 -0.084 -0.069 -0.085 -0.081 -0.071 -0.043 -0.008  0.051  0.135  0.183  0.254  0.301  0.330  0.310  0.262  0.274  0.249  0.212  0.095 -0.043 -0.173 -0.221 -0.275 -0.255 -0.276 -0.255 -0.260 -0.299 -0.292 -0.277 -0.234 -0.253 -0.242 -0.109 -0.096 -0.194  0.018  0.166  0.130  0.093  0.150  0.214  0.209  0.223  0.297  0.334  0.312  0.351  0.433  0.404  0.366  0.430  0.460  0.393  0.344  0.280  0.183  0.188  0.256  0.205  0.215  0.139  0.135  0.133  0.113  0.154  0.200  0.166  0.167  0.215  0.251  0.260  0.375  0.412  0.316  0.294  0.272  0.345  0.407  0.488  0.588  0.632  0.604  0.561  0.469  0.449  0.286  0.259  0.122  0.098  0.014  0.102  0.170  0.145  0.165  0.341  0.386  0.355  0.460  0.610  0.576  0.528  0.677  0.693  0.607  0.614  0.639  0.555  0.523  0.434  0.320  0.204  0.296  0.225  0.167  0.039 -0.024 -0.051
 -0.407 -0.423 -0.426 -0.449 -0.432 -0.368 -0.336 -0.298 -0.305 -0.312 -0.287 -0.317 -0.253 -0.220 -0.079  0.045  0.239  0.466  0.609  0.742  0.785  0.772  0.701  0.555  0.419  0.292  0.182  0.006 -0.071 -0.143 -0.182 -0.174 -0.183 -0.228 -0.230 -0.200 -0.152 -0.096  0.018  0.082  0.175  0.146  0.027 -0.004 -0.090 -0.036  0.149  0.168  0.390  0.366  0.294  0.165  0.009 -0.046 -0.130 -0.110 -0.053 -0.081 -0.057  0.014  0.021  0.079  0.143  0.266  0.393  0.548  0.627  0.894  1.000  0.892  0.769  0.632  0.501  0.402  0.380  0.453  0.402  0.354  0.397  0.466  0.483  0.470  0.472  0.488  0.477  0.468  0.413  0.377  0.391  0.339  0.298  0.326  0.276  0.215  0.226  0.221  0.301  0.311  0.412  0.459  0.501  0.347  0.344  0.311  0.168  0.054 -0.009 -0.027  0.007  0.285  0.286  0.165  0.249  0.303  0.221  0.153  0.215  0.162  0.153  0.160  0.111  0.092  0.092  0.112  0.173  0.190  0.224  0.236  0.215  0.238  0.271  0.255  0.254  0.274  0.303  0.191  0.156  0.233  0.288  0.215  0.190  0.229  0.209  0.130  0.117  0.110  0.090  0.054  0.042  0.037  0.011 -0.022  0.003  0.022  0.030  0.070  0.067  0.116  0.099  0.106  0.122  0.154  0.173  0.164  0.155  0.139  0.165  0.141  0.105  0.050  0.129  0.064  0.064  0.089  0.093  0.052  0.016 -0.016 -0.044 -0.039  0.036  0.088  0.140  0.161  0.145  0.097 -0.015 -0.009 -0.025  0.062  0.098  0.091  0.079  0.093  0.079  0.079  0.076  0.026  0.013 -0.001  0.003 -0.002 -0.017  0.027  0.023  0.082  0.137  0.102  0.077  0.161  0.147  0.102  0.174  0.203  0.141  0.169  0.207  0.004  0.097  0.200  0.157  0.042 -0.110  0.072  0.040 -0.101 -0.152 -0.255 -0.262 -0.236 -0.107 -0.023  0.114  0.197  0.165  0.213  0.216  0.218  0.225  0.213  0.177  0.152  0.136  0.060  0.044  0.018  0.007 -0.058 -0.053 -0.039 -0.050 -0.029 -0.052 -0.047 -0.028  0.006  0.071  0.133  0.222  0.255  0.312  0.340  0.356  0.339  0.291  0.292  0.257  0.204  0.127  0.038 -0.109 -0.154 -0.195 -0.168 -0.191 -0.166 -0.177 -0.209 -0.199 -0.191 -0.149 -0.148 -0.145 -0.029 -0.006 -0.106  0.077  0.179  0.144  0.107  0.154  0.219  0.215  0.231  0.304  0.338  0.318  0.358  0.437  0.408  0.372  0.428  0.442  0.380  0.339  0.278  0.192  0.200  0.269  0.223  0.229  0.154  0.152  0.145  0.116  0.159  0.210  0.172  0.156  0.201  0.265  0.294  0.392  0.417  0.340  0.325  0.325  0.402  0.468  0.535  0.625  0.632  0.583  0.473  0.360  0.318  0.153  0.126 -0.009 -0.053 -0.115 -0.046  0.007 -0.010  0.004  0.162  0.207  0.188  0.294  0.449  0.427  0.395  0.553  0.596  0.539  0.575  0.635  0.565  0.530  0.461  0.353  0.264  0.344  0.281  0.230  0.089  0.046  0.007
 -0.378 -0.388 -0.388 -0.410 -0.385 -0.326 -0.301 -0.256 -0.258 -0.292 -0.275 -0.305 -0.252 -0.205 -0.094  0.024  0.179  0.367  0.503  0.652  0.716  0.800  0.761  0.646  0.525  0.403  0.284  0.110  0.020 -0.077 -0.110 -0.094 -0.127 -0.178 -0.178 -0.159 -0.119 -0.061  0.072  0.139  0.218  0.210  0.080  0.050 -0.037  0.011  0.173  0.189  0.378  0.369  0.308  0.202  0.059 -0.002 -0.110 -0.101 -0.060 -0.087 -0.066 -0.018  0.010  0.090  0.143  0.235  0.354  0.486  0.554  0.803  0.892  1.000  0.895  0.744  0.608  0.500  0.462  0.538  0.479  0.422  0.463  0.538  0.543  0.511  0.524  0.546  0.514  0.489  0.437  0.386  0.371  0.330  0.280  0.281  0.238  0.186  0.183  0.172  0.240  0.252  0.344  0.395  0.441  0.314  0.390  0.340  0.212  0.118  0.043  0.014  0.032  0.307  0.278  0.209  0.317  0.377  0.271  0.198  0.276  0.222  0.199  0.205  0.148  0.112  0.118  0.130  0.193  0.204  0.253  0.261  0.237  0.280  0.325  0.321  0.309  0.332  0.349  0.230  0.210  0.288  0.327  0.251  0.219  0.253  0.215  0.132  0.119  0.109  0.083  0.045  0.035  0.030 -0.000 -0.030 -0.008  0.010  0.015  0.057  0.048  0.092  0.070  0.072  0.081  0.103  0.129  0.107  0.107  0.103  0.140  0.120  0.085  0.037  0.086  0.021  0.037  0.059  0.059  0.029 -0.002 -0.016 -0.070 -0.059  0.026  0.090  0.160  0.194  0.192  0.148  0.043  0.062  0.033  0.091  0.138  0.125  0.125  0.142  0.130  0.114  0.109  0.046  0.020  0.009 -0.001 -0.010 -0.020  0.025  0.043  0.099  0.136  0.107  0.098  0.180  0.160  0.117  0.185  0.204  0.132  0.156  0.194 -0.019  0.019  0.122  0.091 -0.028 -0.172 -0.004 -0.035 -0.155 -0.180 -0.270 -0.266 -0.237 -0.127 -0.083  0.046  0.121  0.094  0.150  0.168  0.179  0.183  0.178  0.147  0.118  0.110  0.030  0.028  0.005 -0.017 -0.078 -0.081 -0.073 -0.075 -0.045 -0.066 -0.052 -0.054 -0.026  0.034  0.093  0.179  0.210  0.263  0.288  0.297  0.282  0.217  0.224  0.200  0.146  0.102  0.011 -0.135 -0.158 -0.197 -0.183 -0.220 -0.195 -0.194 -0.224 -0.208 -0.192 -0.150 -0.165 -0.169 -0.059 -0.042 -0.138  0.041  0.121  0.128  0.105  0.140  0.181  0.181  0.198  0.254  0.279  0.266  0.299  0.357  0.334  0.309  0.347  0.354  0.305  0.274  0.225  0.159  0.172  0.231  0.196  0.210  0.149  0.143  0.135  0.116  0.148  0.193  0.175  0.173  0.209  0.248  0.254  0.341  0.372  0.292  0.287  0.271  0.343  0.392  0.452  0.555  0.588  0.613  0.504  0.424  0.395  0.260  0.223  0.098  0.038 -0.018  0.035  0.065  0.026  0.045  0.198  0.207  0.173  0.285  0.420  0.369  0.327  0.484  0.511  0.426  0.452  0.520  0.457  0.423  0.364  0.274  0.187  0.272  0.215  0.169  0.055  0.017 -0.028
 -0.376 -0.375 -0.370 -0.384 -0.345 -0.291 -0.269 -0.227 -0.199 -0.243 -0.255 -0.307 -0.268 -0.214 -0.140 -0.024  0.115  0.287  0.419  0.574  0.673  0.786  0.834  0.783  0.693  0.564  0.435  0.242  0.107 -0.030 -0.063 -0.017 -0.071 -0.145 -0.136 -0.108 -0.060  0.021  0.196  0.268  0.314  0.278  0.059  0.008 -0.123 -0.071  0.102  0.087  0.350  0.398  0.375  0.294  0.157  0.084 -0.057 -0.084 -0.070 -0.103 -0.071 -0.038  0.026  0.147  0.210  0.297  0.400  0.514  0.539  0.754  0.769  0.895  1.000  0.874  0.744  0.625  0.578  0.653  0.586  0.515  0.527  0.607  0.615  0.545  0.536  0.578  0.540  0.497  0.425  0.360  0.344  0.293  0.236  0.235  0.196  0.140  0.130  0.120  0.186  0.215  0.299  0.356  0.398  0.282  0.449  0.432  0.327  0.243  0.123  0.053  0.077  0.360  0.294  0.294  0.429  0.485  0.343  0.269  0.370  0.312  0.265  0.265  0.190  0.128  0.151  0.141  0.219  0.235  0.307  0.324  0.287  0.344  0.400  0.414  0.389  0.415  0.412  0.282  0.262  0.343  0.378  0.300  0.250  0.264  0.209  0.117  0.095  0.084  0.053  0.006 -0.004 -0.005 -0.041 -0.065 -0.042 -0.015  0.000  0.054  0.047  0.092  0.074  0.081  0.084  0.098  0.125  0.085  0.094  0.101  0.154  0.136  0.099  0.058  0.085  0.018  0.037  0.054  0.053  0.030  0.008  0.011 -0.054 -0.035  0.052  0.123  0.200  0.228  0.212  0.152  0.046  0.071  0.052  0.109  0.182  0.158  0.150  0.169  0.159  0.140  0.140  0.070  0.028  0.021  0.009 -0.002 -0.012  0.038  0.077  0.141  0.167  0.146  0.145  0.227  0.200  0.158  0.229  0.234  0.152  0.176  0.216 -0.017 -0.041  0.069  0.059 -0.035 -0.171 -0.018 -0.029 -0.127 -0.145 -0.228 -0.222 -0.222 -0.165 -0.166  0.016  0.060  0.066  0.125  0.147  0.172  0.173  0.174  0.143  0.100  0.095  0.006  0.003 -0.018 -0.041 -0.098 -0.114 -0.112 -0.101 -0.052 -0.071 -0.043 -0.083 -0.065 -0.016  0.052  0.133  0.179  0.239  0.268  0.271  0.252  0.164  0.181  0.166  0.142  0.084 -0.062 -0.198 -0.211 -0.261 -0.262 -0.309 -0.283 -0.276 -0.307 -0.286 -0.251 -0.209 -0.255 -0.259 -0.148 -0.137 -0.239 -0.065  0.043  0.117  0.099  0.136  0.159  0.156  0.176  0.222  0.235  0.226  0.259  0.301  0.277  0.264  0.300  0.306  0.264  0.241  0.195  0.141  0.155  0.207  0.175  0.200  0.149  0.136  0.130  0.124  0.153  0.191  0.180  0.194  0.239  0.250  0.223  0.315  0.347  0.241  0.255  0.213  0.296  0.326  0.384  0.498  0.567  0.649  0.585  0.565  0.563  0.441  0.392  0.261  0.183  0.122  0.174  0.196  0.129  0.159  0.329  0.303  0.251  0.375  0.494  0.411  0.358  0.511  0.515  0.398  0.401  0.454  0.385  0.354  0.287  0.210  0.112  0.214  0.157  0.111  0.006 -0.026 -0.072
 -0.419 -0.411 -0.405 -0.408 -0.368 -0.325 -0.304 -0.270 -0.203 -0.230 -0.254 -0.308 -0.286 -0.225 -0.165 -0.082  0.035  0.194  0.328  0.489  0.599  0.708  0.811  0.860  0.784  0.632  0.486  0.295  0.138 -0.017 -0.043  0.025 -0.043 -0.125 -0.105 -0.073 -0.023  0.067  0.256  0.324  0.337  0.247 -0.010 -0.087 -0.230 -0.176 -0.010 -0.045  0.255  0.347  0.345  0.301  0.179  0.121 -0.044 -0.088 -0.090 -0.121 -0.084 -0.063  0.011  0.137  0.191  0.259  0.346  0.443  0.462  0.637  0.632  0.744  0.874  1.000  0.882  0.715  0.653  0.749  0.678  0.620  0.621  0.683  0.706  0.621  0.580  0.611  0.588  0.548  0.460  0.360  0.352  0.316  0.252  0.241  0.225  0.176  0.150  0.142  0.191  0.226  0.302  0.346  0.384  0.280  0.455  0.456  0.369  0.305  0.128  0.017  0.059  0.380  0.285  0.396  0.549  0.594  0.445  0.380  0.487  0.418  0.356  0.335  0.238  0.150  0.185  0.166  0.263  0.277  0.371  0.396  0.360  0.432  0.496  0.523  0.500  0.527  0.510  0.379  0.347  0.432  0.465  0.378  0.335  0.322  0.260  0.176  0.139  0.120  0.093  0.036  0.016  0.020 -0.017 -0.032 -0.001  0.048  0.075  0.136  0.122  0.148  0.112  0.107  0.095  0.085  0.097  0.050  0.049  0.053  0.113  0.114  0.092  0.067  0.078  0.018  0.032  0.043  0.050  0.048  0.034  0.038 -0.031 -0.015  0.053  0.113  0.178  0.199  0.164  0.096  0.010  0.054  0.054  0.109  0.202  0.143  0.135  0.156  0.153  0.132  0.135  0.085  0.046  0.054  0.063  0.063  0.077  0.126  0.171  0.227  0.227  0.216  0.220  0.292  0.263  0.212  0.266  0.256  0.165  0.180  0.211  0.004 -0.081  0.015  0.032 -0.030 -0.175 -0.007  0.005 -0.063 -0.071 -0.143 -0.140 -0.173 -0.191 -0.234 -0.001  0.018  0.029  0.095  0.123  0.174  0.189  0.210  0.200  0.156  0.162  0.069  0.072  0.047  0.006 -0.060 -0.095 -0.099 -0.083 -0.016 -0.029  0.022 -0.062 -0.037  0.005  0.088  0.160  0.213  0.272  0.287  0.275  0.236  0.130  0.132  0.100  0.090  0.049 -0.120 -0.212 -0.211 -0.251 -0.241 -0.286 -0.268 -0.259 -0.295 -0.281 -0.240 -0.208 -0.257 -0.261 -0.194 -0.200 -0.285 -0.181 -0.104  0.050  0.037  0.073  0.086  0.074  0.091  0.138  0.140  0.129  0.168  0.204  0.176  0.175  0.218  0.220  0.194  0.190  0.150  0.118  0.115  0.145  0.107  0.138  0.092  0.072  0.065  0.074  0.105  0.136  0.135  0.173  0.223  0.209  0.191  0.276  0.285  0.182  0.197  0.167  0.262  0.292  0.340  0.453  0.531  0.638  0.572  0.636  0.635  0.534  0.476  0.353  0.253  0.196  0.229  0.235  0.142  0.183  0.357  0.297  0.238  0.375  0.471  0.359  0.314  0.474  0.448  0.317  0.323  0.356  0.282  0.258  0.195  0.127  0.029  0.165  0.134  0.105  0.016 -0.027 -0.043
 -0.332 -0.321 -0.318 -0.322 -0.286 -0.260 -0.247 -0.223 -0.157 -0.175 -0.206 -0.263 -0.254 -0.208 -0.156 -0.063  0.007  0.120  0.232  0.369  0.485  0.610  0.720  0.794  0.774  0.653  0.538  0.362  0.197  0.046  0.009  0.082  0.027 -0.060 -0.048 -0.013  0.035  0.122  0.296  0.353  0.344  0.238 -0.019 -0.112 -0.239 -0.202 -0.057 -0.077  0.201  0.311  0.325  0.306  0.199  0.150 -0.012 -0.063 -0.079 -0.110 -0.078 -0.056  0.016  0.153  0.195  0.252  0.314  0.389  0.383  0.524  0.501  0.608  0.744  0.882  1.000  0.809  0.658  0.714  0.630  0.561  0.551  0.610  0.619  0.533  0.479  0.507  0.491  0.441  0.356  0.253  0.249  0.221  0.164  0.153  0.147  0.107  0.077  0.072  0.110  0.147  0.210  0.253  0.295  0.216  0.424  0.440  0.382  0.333  0.177  0.088  0.126  0.366  0.267  0.365  0.490  0.539  0.394  0.328  0.429  0.364  0.303  0.289  0.197  0.115  0.150  0.130  0.221  0.237  0.324  0.358  0.322  0.381  0.443  0.466  0.436  0.461  0.434  0.312  0.285  0.357  0.386  0.315  0.268  0.247  0.193  0.129  0.095  0.078  0.060  0.014 -0.004  0.001 -0.029 -0.042 -0.016  0.022  0.045  0.095  0.083  0.106  0.077  0.084  0.073  0.064  0.076  0.025  0.028  0.035  0.097  0.100  0.082  0.066  0.061  0.005  0.020  0.031  0.043  0.053  0.045  0.055 -0.020 -0.010  0.051  0.103  0.164  0.182  0.154  0.090  0.015  0.052  0.062  0.113  0.209  0.158  0.128  0.143  0.139  0.117  0.123  0.081  0.034  0.044  0.045  0.038  0.048  0.092  0.138  0.184  0.185  0.183  0.187  0.250  0.224  0.182  0.230  0.220  0.138  0.153  0.184 -0.000 -0.113 -0.025  0.008 -0.037 -0.134 -0.016 -0.002 -0.042 -0.042 -0.089 -0.085 -0.103 -0.138 -0.206 -0.008 -0.018  0.010  0.065  0.092  0.133  0.143  0.155  0.146  0.103  0.113  0.034  0.035  0.016 -0.022 -0.065 -0.095 -0.106 -0.083 -0.027 -0.028  0.016 -0.059 -0.043 -0.027  0.041  0.096  0.145  0.196  0.212  0.208  0.177  0.081  0.085  0.062  0.079  0.037 -0.132 -0.207 -0.204 -0.247 -0.265 -0.301 -0.282 -0.272 -0.295 -0.278 -0.237 -0.206 -0.262 -0.269 -0.215 -0.207 -0.270 -0.199 -0.132  0.039  0.029  0.056  0.064  0.052  0.059  0.094  0.093  0.081  0.109  0.136  0.111  0.111  0.146  0.150  0.130  0.128  0.099  0.074  0.074  0.095  0.066  0.097  0.062  0.046  0.044  0.057  0.083  0.102  0.098  0.139  0.185  0.160  0.138  0.212  0.212  0.124  0.127  0.095  0.170  0.195  0.238  0.344  0.441  0.566  0.539  0.629  0.639  0.562  0.505  0.401  0.315  0.268  0.294  0.298  0.202  0.239  0.395  0.323  0.262  0.382  0.448  0.336  0.288  0.422  0.383  0.255  0.250  0.267  0.197  0.172  0.114  0.062 -0.017  0.091  0.060  0.038 -0.033 -0.055 -0.088
 -0.255 -0.243 -0.236 -0.236 -0.200 -0.173 -0.162 -0.127 -0.071 -0.094 -0.130 -0.172 -0.169 -0.132 -0.124 -0.048  0.002  0.074  0.158  0.280  0.392  0.517  0.616  0.692  0.694  0.658  0.577  0.410  0.275  0.138  0.091  0.149  0.103  0.023  0.018  0.042  0.044  0.109  0.248  0.290  0.275  0.176 -0.052 -0.118 -0.232 -0.196 -0.076 -0.112  0.130  0.229  0.247  0.243  0.172  0.145 -0.004 -0.056 -0.075 -0.100 -0.079 -0.074 -0.020  0.094  0.129  0.188  0.242  0.311  0.312  0.434  0.402  0.500  0.625  0.715  0.809  1.000  0.811  0.756  0.648  0.566  0.526  0.555  0.546  0.468  0.405  0.410  0.392  0.352  0.278  0.179  0.175  0.152  0.097  0.085  0.077  0.044  0.015  0.007  0.042  0.080  0.136  0.180  0.227  0.183  0.403  0.404  0.349  0.315  0.237  0.171  0.161  0.397  0.295  0.383  0.495  0.525  0.390  0.336  0.436  0.375  0.318  0.309  0.224  0.140  0.165  0.151  0.238  0.244  0.323  0.343  0.323  0.388  0.446  0.470  0.438  0.448  0.410  0.306  0.286  0.342  0.353  0.287  0.243  0.214  0.152  0.089  0.065  0.050  0.022 -0.017 -0.025 -0.024 -0.047 -0.057 -0.048 -0.015  0.005  0.052  0.040  0.064  0.037  0.043  0.033  0.027  0.039 -0.010  0.002  0.008  0.057  0.057  0.037  0.028  0.026 -0.025 -0.004  0.015  0.014  0.017  0.005  0.027 -0.046 -0.035  0.020  0.068  0.132  0.157  0.144  0.108  0.062  0.067  0.084  0.122  0.169  0.128  0.110  0.121  0.123  0.100  0.106  0.067  0.020  0.023  0.014  0.013  0.020  0.064  0.111  0.150  0.142  0.151  0.159  0.208  0.198  0.163  0.193  0.189  0.128  0.132  0.155  0.003 -0.109 -0.040 -0.021 -0.056 -0.149 -0.062 -0.039 -0.071 -0.080 -0.123 -0.111 -0.120 -0.148 -0.205 -0.024 -0.037 -0.012  0.037  0.053  0.093  0.103  0.103  0.093  0.046  0.057 -0.012 -0.012 -0.029 -0.044 -0.062 -0.066 -0.078 -0.059 -0.032 -0.037 -0.012 -0.067 -0.065 -0.054 -0.008  0.025  0.073  0.128  0.147  0.154  0.128  0.047  0.071  0.055  0.073  0.047 -0.115 -0.187 -0.183 -0.222 -0.252 -0.292 -0.280 -0.269 -0.292 -0.281 -0.245 -0.222 -0.275 -0.280 -0.225 -0.204 -0.255 -0.179 -0.105  0.049  0.040  0.062  0.069  0.060  0.062  0.091  0.093  0.079  0.096  0.121  0.102  0.094  0.115  0.123  0.101  0.091  0.067  0.045  0.049  0.072  0.052  0.077  0.046  0.036  0.038  0.046  0.074  0.091  0.079  0.111  0.159  0.128  0.093  0.164  0.169  0.093  0.082  0.052  0.103  0.131  0.173  0.275  0.374  0.497  0.482  0.572  0.587  0.521  0.447  0.346  0.272  0.234  0.274  0.261  0.178  0.220  0.352  0.281  0.236  0.344  0.388  0.288  0.253  0.367  0.323  0.211  0.209  0.219  0.158  0.127  0.067  0.027 -0.022  0.043  0.003 -0.022 -0.078 -0.095 -0.123
 -0.270 -0.259 -0.247 -0.244 -0.205 -0.166 -0.150 -0.112 -0.059 -0.094 -0.137 -0.182 -0.183 -0.152 -0.163 -0.071  0.003  0.073  0.160  0.274  0.375  0.491  0.579  0.644  0.645  0.615  0.552  0.358  0.222  0.095  0.034  0.088  0.066 -0.017 -0.029  0.008  0.004  0.074  0.213  0.252  0.229  0.129 -0.103 -0.151 -0.272 -0.226 -0.109 -0.169  0.083  0.183  0.209  0.197  0.135  0.112 -0.002 -0.036 -0.052 -0.086 -0.055 -0.062 -0.010  0.074  0.110  0.170  0.217  0.285  0.295  0.408  0.380  0.462  0.578  0.653  0.658  0.811  1.000  0.878  0.736  0.632  0.564  0.571  0.575  0.501  0.424  0.413  0.394  0.362  0.288  0.182  0.181  0.159  0.095  0.084  0.088  0.052  0.019  0.025  0.056  0.096  0.151  0.196  0.241  0.193  0.402  0.391  0.331  0.287  0.192  0.151  0.180  0.400  0.289  0.374  0.498  0.518  0.379  0.358  0.468  0.422  0.372  0.366  0.273  0.184  0.211  0.191  0.290  0.297  0.377  0.400  0.383  0.451  0.502  0.523  0.493  0.485  0.443  0.339  0.316  0.378  0.393  0.320  0.284  0.241  0.176  0.111  0.076  0.052  0.018 -0.025 -0.038 -0.041 -0.059 -0.063 -0.052  0.001  0.037  0.091  0.078  0.102  0.070  0.075  0.064  0.062  0.070  0.016  0.026  0.032  0.078  0.073  0.051  0.031  0.052 -0.013 -0.006  0.011  0.015  0.016  0.008  0.034 -0.039 -0.033  0.017  0.062  0.120  0.146  0.133  0.099  0.057  0.043  0.084  0.134  0.160  0.131  0.108  0.113  0.116  0.096  0.096  0.063  0.026  0.029  0.037  0.049  0.063  0.112  0.144  0.187  0.177  0.190  0.195  0.236  0.230  0.190  0.203  0.195  0.140  0.135  0.142  0.025 -0.055 -0.009  0.009 -0.046 -0.118 -0.058 -0.046 -0.080 -0.091 -0.134 -0.119 -0.110 -0.147 -0.213 -0.001 -0.014  0.019  0.072  0.070  0.114  0.131  0.134  0.129  0.078  0.093  0.019 -0.002 -0.034 -0.057 -0.083 -0.075 -0.091 -0.069 -0.045 -0.037 -0.007 -0.045 -0.033 -0.032  0.017  0.047  0.093  0.152  0.175  0.181  0.143  0.048  0.106  0.106  0.121  0.101 -0.079 -0.164 -0.163 -0.196 -0.229 -0.279 -0.274 -0.270 -0.299 -0.303 -0.267 -0.262 -0.315 -0.305 -0.244 -0.215 -0.257 -0.186 -0.083  0.084  0.072  0.097  0.104  0.090  0.094  0.121  0.116  0.104  0.121  0.140  0.119  0.110  0.129  0.137  0.109  0.096  0.076  0.045  0.061  0.092  0.076  0.104  0.074  0.064  0.071  0.081  0.111  0.125  0.113  0.145  0.186  0.154  0.121  0.173  0.168  0.083  0.082  0.063  0.114  0.135  0.181  0.277  0.366  0.482  0.462  0.532  0.533  0.459  0.384  0.281  0.212  0.181  0.224  0.207  0.134  0.178  0.299  0.236  0.202  0.304  0.347  0.258  0.236  0.342  0.300  0.199  0.205  0.212  0.156  0.138  0.085  0.040 -0.016  0.046  0.013 -0.007 -0.051 -0.073 -0.114
 -0.344 -0.333 -0.320 -0.320 -0.275 -0.227 -0.210 -0.164 -0.100 -0.142 -0.179 -0.236 -0.222 -0.166 -0.177 -0.081  0.015  0.111  0.210  0.342  0.444  0.564  0.648  0.711  0.675  0.596  0.494  0.295  0.150  0.010 -0.036  0.026 -0.014 -0.099 -0.095 -0.054 -0.046  0.037  0.206  0.262  0.238  0.137 -0.110 -0.146 -0.288 -0.227 -0.092 -0.176  0.104  0.202  0.224  0.204  0.127  0.101 -0.020 -0.055 -0.063 -0.090 -0.040 -0.057  0.015  0.087  0.113  0.174  0.236  0.322  0.345  0.474  0.453  0.538  0.653  0.749  0.714  0.756  0.878  1.000  0.879  0.769  0.696  0.717  0.713  0.605  0.533  0.522  0.485  0.464  0.394  0.273  0.263  0.234  0.164  0.148  0.151  0.110  0.076  0.078  0.112  0.153  0.217  0.259  0.302  0.238  0.438  0.412  0.340  0.283  0.147  0.083  0.127  0.400  0.277  0.435  0.595  0.605  0.460  0.449  0.572  0.515  0.457  0.449  0.341  0.230  0.253  0.241  0.353  0.350  0.446  0.464  0.460  0.547  0.615  0.639  0.605  0.597  0.560  0.448  0.426  0.495  0.500  0.408  0.374  0.332  0.256  0.171  0.132  0.110  0.066  0.006 -0.007 -0.009 -0.039 -0.046 -0.032  0.037  0.079  0.148  0.131  0.146  0.099  0.091  0.068  0.057  0.064 -0.001  0.005  0.014  0.071  0.078  0.057  0.038  0.052 -0.009 -0.006  0.009  0.017  0.030  0.018  0.037 -0.039 -0.029  0.020  0.070  0.131  0.158  0.137  0.091  0.043  0.040  0.081  0.134  0.187  0.147  0.122  0.132  0.137  0.112  0.114  0.078  0.041  0.052  0.072  0.086  0.114  0.163  0.207  0.248  0.221  0.227  0.241  0.283  0.266  0.217  0.234  0.212  0.142  0.143  0.149  0.006 -0.076 -0.021  0.004 -0.058 -0.143 -0.049 -0.044 -0.090 -0.096 -0.152 -0.139 -0.133 -0.172 -0.233 -0.002 -0.029  0.002  0.066  0.069  0.130  0.157  0.184  0.188  0.135  0.152  0.061  0.038 -0.007 -0.036 -0.084 -0.094 -0.109 -0.088 -0.050 -0.044  0.005 -0.051 -0.026 -0.008  0.057  0.102  0.153  0.215  0.232  0.221  0.163  0.050  0.116  0.122  0.121  0.113 -0.092 -0.175 -0.161 -0.199 -0.216 -0.267 -0.255 -0.251 -0.288 -0.295 -0.254 -0.261 -0.318 -0.301 -0.233 -0.230 -0.289 -0.197 -0.094  0.069  0.053  0.080  0.090  0.074  0.080  0.116  0.113  0.100  0.124  0.149  0.126  0.118  0.144  0.149  0.120  0.113  0.086  0.057  0.067  0.099  0.076  0.107  0.072  0.054  0.057  0.072  0.104  0.122  0.120  0.165  0.201  0.166  0.135  0.197  0.205  0.099  0.129  0.104  0.174  0.193  0.242  0.346  0.426  0.541  0.499  0.561  0.551  0.468  0.405  0.296  0.206  0.169  0.202  0.189  0.107  0.155  0.290  0.225  0.187  0.304  0.361  0.264  0.243  0.371  0.328  0.218  0.234  0.248  0.182  0.165  0.112  0.073 -0.010  0.089  0.060  0.037 -0.022 -0.062 -0.091
 -0.339 -0.323 -0.306 -0.306 -0.260 -0.204 -0.197 -0.142 -0.066 -0.125 -0.170 -0.228 -0.218 -0.151 -0.190 -0.108 -0.008  0.087  0.169  0.306  0.398  0.516  0.592  0.661  0.612  0.550  0.434  0.233  0.103 -0.037 -0.075 -0.020 -0.071 -0.149 -0.142 -0.106 -0.115 -0.042  0.137  0.204  0.167  0.074 -0.165 -0.159 -0.308 -0.233 -0.105 -0.229  0.044  0.133  0.163  0.145  0.087  0.087 -0.016 -0.048 -0.055 -0.068 -0.014 -0.057  0.018  0.058  0.071  0.118  0.178  0.275  0.315  0.428  0.402  0.479  0.586  0.678  0.630  0.648  0.736  0.879  1.000  0.911  0.819  0.785  0.760  0.658  0.583  0.545  0.487  0.497  0.436  0.297  0.282  0.257  0.179  0.155  0.160  0.119  0.078  0.077  0.106  0.147  0.214  0.253  0.302  0.250  0.442  0.395  0.318  0.266  0.143  0.076  0.103  0.394  0.271  0.513  0.689  0.688  0.553  0.559  0.682  0.622  0.568  0.564  0.442  0.308  0.324  0.326  0.448  0.427  0.527  0.530  0.555  0.665  0.741  0.765  0.729  0.716  0.672  0.568  0.555  0.618  0.600  0.497  0.470  0.423  0.326  0.224  0.191  0.167  0.102  0.034  0.023  0.016 -0.027 -0.035 -0.030  0.051  0.098  0.179  0.158  0.164  0.107  0.090  0.051  0.034  0.038 -0.028 -0.016 -0.008  0.040  0.047  0.028  0.015  0.041 -0.018 -0.014  0.003  0.007  0.017 -0.000  0.025 -0.063 -0.042 -0.001  0.052  0.117  0.150  0.139  0.100  0.065  0.053  0.100  0.152  0.200  0.161  0.134  0.140  0.151  0.116  0.114  0.064  0.033  0.041  0.075  0.112  0.156  0.213  0.268  0.302  0.254  0.260  0.290  0.321  0.302  0.251  0.257  0.218  0.147  0.147  0.139 -0.004 -0.084 -0.038 -0.022 -0.087 -0.182 -0.089 -0.083 -0.136 -0.129 -0.191 -0.169 -0.153 -0.203 -0.259 -0.027 -0.048 -0.024  0.045  0.042  0.117  0.157  0.193  0.208  0.148  0.168  0.063  0.037 -0.016 -0.041 -0.094 -0.103 -0.120 -0.103 -0.072 -0.071 -0.019 -0.081 -0.055 -0.019  0.047  0.112  0.160  0.222  0.236  0.218  0.143  0.030  0.114  0.134  0.113  0.135 -0.077 -0.143 -0.114 -0.156 -0.168 -0.232 -0.225 -0.221 -0.263 -0.284 -0.235 -0.271 -0.330 -0.294 -0.221 -0.243 -0.307 -0.200 -0.088  0.065  0.049  0.072  0.081  0.061  0.067  0.102  0.097  0.084  0.104  0.127  0.107  0.092  0.113  0.119  0.086  0.077  0.051  0.026  0.036  0.069  0.053  0.088  0.058  0.034  0.042  0.067  0.096  0.107  0.125  0.180  0.197  0.146  0.108  0.177  0.211  0.083  0.131  0.095  0.166  0.185  0.239  0.342  0.407  0.517  0.463  0.516  0.494  0.412  0.361  0.253  0.156  0.121  0.146  0.129  0.050  0.100  0.224  0.161  0.133  0.249  0.295  0.203  0.201  0.327  0.277  0.177  0.207  0.217  0.152  0.136  0.088  0.061 -0.031  0.076  0.051  0.026 -0.030 -0.086 -0.101
 -0.379 -0.363 -0.347 -0.348 -0.301 -0.244 -0.242 -0.178 -0.095 -0.155 -0.194 -0.235 -0.243 -0.180 -0.228 -0.147 -0.023  0.083  0.166  0.298  0.377  0.477  0.547  0.630  0.563  0.520  0.396  0.201  0.081 -0.056 -0.086 -0.034 -0.092 -0.165 -0.152 -0.122 -0.131 -0.062  0.108  0.168  0.129  0.028 -0.199 -0.195 -0.343 -0.265 -0.145 -0.282 -0.006  0.088  0.111  0.096  0.051  0.064 -0.022 -0.049 -0.045 -0.041  0.008 -0.046  0.016  0.022  0.026  0.064  0.124  0.221  0.277  0.376  0.354  0.422  0.515  0.620  0.561  0.566  0.632  0.769  0.911  1.000  0.899  0.790  0.803  0.745  0.642  0.569  0.517  0.548  0.492  0.329  0.320  0.308  0.220  0.197  0.215  0.174  0.122  0.127  0.156  0.204  0.273  0.308  0.351  0.293  0.451  0.387  0.302  0.258  0.123  0.049  0.074  0.373  0.265  0.568  0.730  0.722  0.619  0.633  0.734  0.676  0.621  0.596  0.465  0.323  0.345  0.342  0.470  0.447  0.560  0.565  0.590  0.708  0.780  0.805  0.792  0.783  0.741  0.639  0.594  0.659  0.656  0.542  0.537  0.468  0.382  0.297  0.246  0.204  0.150  0.083  0.052  0.041 -0.002 -0.012  0.012  0.107  0.167  0.254  0.232  0.233  0.161  0.136  0.080  0.057  0.049 -0.020 -0.014 -0.008  0.021  0.032  0.015  0.009  0.054 -0.013 -0.027 -0.014 -0.012 -0.003 -0.020  0.006 -0.082 -0.057 -0.020  0.030  0.090  0.123  0.107  0.074  0.049  0.036  0.082  0.140  0.193  0.150  0.122  0.127  0.136  0.099  0.094  0.046  0.026  0.035  0.103  0.170  0.232  0.301  0.344  0.378  0.327  0.342  0.367  0.394  0.388  0.329  0.308  0.264  0.200  0.189  0.153  0.034 -0.044 -0.023 -0.017 -0.059 -0.206 -0.103 -0.087 -0.145 -0.131 -0.187 -0.158 -0.129 -0.207 -0.288 -0.016 -0.013  0.001  0.078  0.061  0.146  0.211  0.251  0.276  0.215  0.233  0.122  0.086  0.027 -0.017 -0.081 -0.089 -0.102 -0.091 -0.058 -0.064 -0.007 -0.071 -0.035  0.022  0.098  0.177  0.232  0.289  0.299  0.280  0.185  0.069  0.141  0.155  0.105  0.156 -0.072 -0.123 -0.092 -0.119 -0.107 -0.170 -0.172 -0.181 -0.245 -0.278 -0.224 -0.269 -0.322 -0.290 -0.236 -0.254 -0.305 -0.232 -0.122  0.066  0.049  0.078  0.084  0.055  0.064  0.106  0.093  0.076  0.101  0.123  0.096  0.081  0.106  0.104  0.069  0.065  0.036  0.021  0.032  0.064  0.049  0.089  0.056  0.028  0.042  0.073  0.111  0.120  0.141  0.201  0.218  0.162  0.131  0.198  0.224  0.092  0.145  0.122  0.204  0.223  0.276  0.365  0.412  0.510  0.429  0.485  0.451  0.370  0.323  0.218  0.113  0.082  0.101  0.076 -0.002  0.052  0.170  0.104  0.084  0.202  0.245  0.155  0.160  0.291  0.242  0.150  0.191  0.202  0.142  0.132  0.085  0.069 -0.024  0.102  0.090  0.068  0.020 -0.057 -0.066
 -0.407 -0.396 -0.383 -0.387 -0.350 -0.299 -0.294 -0.237 -0.166 -0.224 -0.247 -0.289 -0.287 -0.245 -0.222 -0.146 -0.021  0.109  0.196  0.338  0.396  0.486  0.528  0.592  0.508  0.443  0.324  0.140  0.043 -0.081 -0.107 -0.075 -0.130 -0.190 -0.182 -0.162 -0.140 -0.089  0.055  0.114  0.090 -0.007 -0.212 -0.209 -0.324 -0.257 -0.144 -0.242 -0.007  0.068  0.082  0.063  0.019  0.036 -0.043 -0.056 -0.048 -0.055 -0.035 -0.058 -0.013  0.012  0.010  0.042  0.098  0.196  0.255  0.386  0.397  0.463  0.527  0.621  0.551  0.526  0.564  0.696  0.819  0.899  1.000  0.908  0.847  0.837  0.803  0.697  0.605  0.644  0.609  0.435  0.410  0.407  0.327  0.301  0.313  0.275  0.226  0.221  0.243  0.275  0.341  0.358  0.390  0.266  0.400  0.335  0.262  0.203  0.076  0.009  0.037  0.319  0.212  0.451  0.627  0.673  0.558  0.546  0.642  0.576  0.556  0.550  0.424  0.318  0.339  0.373  0.492  0.464  0.545  0.543  0.586  0.685  0.751  0.737  0.731  0.737  0.712  0.595  0.579  0.665  0.663  0.564  0.573  0.535  0.463  0.381  0.337  0.294  0.250  0.188  0.148  0.132  0.093  0.078  0.115  0.194  0.231  0.303  0.269  0.268  0.186  0.155  0.095  0.082  0.066  0.019  0.010  0.006  0.038  0.039  0.032  0.016  0.096  0.017 -0.002  0.017  0.028  0.043  0.012  0.019 -0.072 -0.044  0.000  0.035  0.078  0.097  0.075  0.036 -0.003 -0.003  0.032  0.102  0.176  0.132  0.082  0.080  0.089  0.066  0.073  0.044  0.022  0.035  0.110  0.182  0.247  0.317  0.335  0.372  0.326  0.339  0.373  0.407  0.399  0.338  0.331  0.292  0.217  0.211  0.181  0.018 -0.008  0.035  0.030 -0.057 -0.239 -0.105 -0.083 -0.157 -0.133 -0.187 -0.165 -0.140 -0.184 -0.266 -0.015  0.033  0.019  0.092  0.103  0.172  0.244  0.285  0.321  0.274  0.293  0.189  0.172  0.113  0.031 -0.069 -0.096 -0.111 -0.105 -0.051 -0.058  0.007 -0.035  0.023  0.093  0.181  0.265  0.312  0.358  0.345  0.319  0.218  0.112  0.134  0.130  0.097  0.143 -0.045 -0.107 -0.086 -0.102 -0.071 -0.131 -0.121 -0.133 -0.195 -0.222 -0.174 -0.203 -0.244 -0.219 -0.186 -0.219 -0.274 -0.199 -0.130  0.035  0.024  0.054  0.059  0.027  0.039  0.084  0.067  0.049  0.081  0.107  0.075  0.063  0.099  0.098  0.060  0.064  0.029  0.016  0.021  0.049  0.029  0.070  0.039  0.011  0.023  0.055  0.088  0.095  0.118  0.174  0.197  0.155  0.163  0.217  0.221  0.114  0.167  0.163  0.257  0.279  0.312  0.393  0.408  0.492  0.390  0.425  0.377  0.287  0.254  0.150  0.053  0.021  0.035  0.022 -0.045 -0.003  0.110  0.058  0.038  0.152  0.210  0.129  0.136  0.266  0.239  0.153  0.191  0.213  0.149  0.145  0.115  0.090  0.009  0.147  0.151  0.140  0.077  0.007 -0.018
 -0.390 -0.382 -0.370 -0.376 -0.340 -0.294 -0.289 -0.246 -0.180 -0.233 -0.258 -0.318 -0.296 -0.251 -0.195 -0.115 -0.004  0.138  0.228  0.379  0.447  0.540  0.589  0.636  0.553  0.451  0.324  0.148  0.052 -0.075 -0.097 -0.067 -0.130 -0.188 -0.178 -0.164 -0.119 -0.070  0.075  0.144  0.129  0.035 -0.178 -0.186 -0.286 -0.232 -0.113 -0.172  0.045  0.116  0.129  0.110  0.045  0.048 -0.057 -0.079 -0.077 -0.093 -0.073 -0.074 -0.014  0.051  0.057  0.100  0.154  0.251  0.288  0.451  0.466  0.538  0.607  0.683  0.610  0.555  0.571  0.717  0.785  0.790  0.908  1.000  0.887  0.802  0.818  0.781  0.662  0.663  0.612  0.473  0.441  0.414  0.351  0.329  0.320  0.278  0.247  0.233  0.256  0.275  0.338  0.349  0.377  0.225  0.372  0.340  0.278  0.204  0.082 -0.000  0.026  0.300  0.182  0.354  0.552  0.628  0.470  0.423  0.538  0.465  0.443  0.458  0.344  0.256  0.277  0.323  0.435  0.415  0.476  0.485  0.521  0.595  0.668  0.643  0.621  0.636  0.625  0.491  0.510  0.609  0.602  0.518  0.509  0.513  0.436  0.337  0.315  0.294  0.246  0.181  0.158  0.148  0.107  0.089  0.118  0.177  0.189  0.247  0.210  0.213  0.148  0.125  0.076  0.067  0.059  0.021  0.012  0.006  0.056  0.051  0.045  0.021  0.089  0.019  0.008  0.028  0.049  0.078  0.051  0.043 -0.043 -0.014  0.034  0.060  0.102  0.110  0.084  0.033 -0.028 -0.011  0.008  0.077  0.178  0.132  0.067  0.068  0.076  0.061  0.078  0.050  0.018  0.029  0.079  0.120  0.168  0.225  0.254  0.294  0.254  0.256  0.300  0.339  0.311  0.263  0.288  0.247  0.165  0.179  0.174 -0.030 -0.043  0.032  0.035 -0.062 -0.210 -0.055 -0.045 -0.124 -0.100 -0.172 -0.166 -0.162 -0.172 -0.225 -0.022  0.016  0.000  0.067  0.099  0.157  0.207  0.249  0.277  0.240  0.262  0.167  0.168  0.119  0.044 -0.071 -0.114 -0.128 -0.118 -0.043 -0.048  0.021 -0.028  0.026  0.096  0.177  0.256  0.293  0.337  0.317  0.285  0.204  0.101  0.104  0.094  0.095  0.123 -0.037 -0.113 -0.101 -0.133 -0.114 -0.169 -0.146 -0.147 -0.192 -0.206 -0.166 -0.180 -0.224 -0.199 -0.154 -0.202 -0.274 -0.162 -0.103  0.013  0.006  0.032  0.039  0.017  0.029  0.070  0.060  0.047  0.081  0.111  0.081  0.075  0.121  0.125  0.089  0.097  0.057  0.036  0.037  0.059  0.031  0.067  0.036  0.009  0.012  0.039  0.060  0.072  0.092  0.134  0.168  0.149  0.166  0.224  0.229  0.139  0.183  0.175  0.265  0.289  0.312  0.402  0.422  0.508  0.423  0.454  0.419  0.325  0.289  0.186  0.092  0.058  0.078  0.076  0.012  0.050  0.172  0.123  0.097  0.210  0.277  0.195  0.192  0.318  0.298  0.206  0.225  0.251  0.182  0.173  0.143  0.117  0.039  0.176  0.171  0.155  0.072  0.015 -0.018
 -0.443 -0.437 -0.428 -0.435 -0.396 -0.354 -0.348 -0.301 -0.231 -0.274 -0.292 -0.337 -0.327 -0.260 -0.206 -0.111  0.034  0.183  0.286  0.427  0.496  0.572  0.620  0.677  0.584  0.481  0.352  0.168  0.048 -0.084 -0.110 -0.064 -0.119 -0.188 -0.173 -0.147 -0.104 -0.032  0.128  0.189  0.178  0.068 -0.158 -0.191 -0.310 -0.251 -0.119 -0.187  0.071  0.159  0.163  0.148  0.062  0.061 -0.051 -0.084 -0.073 -0.091 -0.051 -0.050  0.007  0.052  0.068  0.121  0.184  0.284  0.325  0.475  0.483  0.543  0.615  0.706  0.619  0.546  0.575  0.713  0.760  0.803  0.847  0.887  1.000  0.892  0.778  0.776  0.731  0.697  0.603  0.465  0.460  0.426  0.354  0.349  0.354  0.301  0.269  0.271  0.306  0.341  0.405  0.416  0.434  0.299  0.418  0.386  0.300  0.226  0.071 -0.022  0.027  0.328  0.231  0.441  0.610  0.652  0.524  0.486  0.583  0.510  0.462  0.434  0.309  0.207  0.241  0.255  0.375  0.377  0.477  0.508  0.505  0.580  0.645  0.644  0.644  0.667  0.663  0.529  0.477  0.582  0.624  0.516  0.511  0.483  0.428  0.345  0.296  0.262  0.230  0.163  0.126  0.121  0.083  0.064  0.107  0.184  0.217  0.283  0.248  0.246  0.176  0.150  0.102  0.080  0.069  0.018  0.006  0.003  0.047  0.055  0.038  0.020  0.075  0.007 -0.015  0.005  0.021  0.052  0.030  0.026 -0.048 -0.028  0.018  0.042  0.082  0.094  0.061  0.012 -0.042 -0.022  0.006  0.082  0.179  0.122  0.077  0.077  0.079  0.056  0.059  0.034  0.012  0.031  0.100  0.144  0.205  0.271  0.299  0.348  0.325  0.321  0.325  0.374  0.355  0.284  0.294  0.267  0.186  0.186  0.176  0.014 -0.026  0.019  0.031 -0.012 -0.170 -0.015 -0.017 -0.096 -0.083 -0.143 -0.137 -0.134 -0.179 -0.252  0.020  0.025  0.026  0.100  0.108  0.186  0.239  0.289  0.318  0.280  0.302  0.201  0.191  0.136  0.066 -0.035 -0.083 -0.096 -0.085 -0.012 -0.017  0.051 -0.016  0.043  0.115  0.212  0.296  0.341  0.386  0.372  0.338  0.248  0.127  0.142  0.116  0.101  0.110 -0.085 -0.151 -0.132 -0.160 -0.129 -0.177 -0.155 -0.159 -0.208 -0.220 -0.175 -0.185 -0.233 -0.218 -0.173 -0.213 -0.280 -0.200 -0.124  0.015 -0.001  0.034  0.047  0.026  0.042  0.096  0.087  0.073  0.118  0.153  0.118  0.118  0.172  0.170  0.137  0.144  0.101  0.079  0.075  0.098  0.059  0.095  0.049  0.019  0.020  0.042  0.081  0.105  0.115  0.163  0.208  0.193  0.213  0.269  0.257  0.160  0.225  0.231  0.330  0.350  0.377  0.459  0.480  0.556  0.456  0.503  0.465  0.365  0.319  0.213  0.112  0.079  0.100  0.090  0.021  0.067  0.201  0.147  0.123  0.247  0.319  0.232  0.223  0.363  0.339  0.246  0.271  0.291  0.225  0.222  0.183  0.152  0.068  0.221  0.218  0.200  0.121  0.045  0.012
 -0.494 -0.493 -0.489 -0.496 -0.462 -0.421 -0.404 -0.352 -0.301 -0.334 -0.324 -0.352 -0.349 -0.312 -0.225 -0.107  0.054  0.216  0.330  0.453  0.490  0.538  0.547  0.584  0.481  0.388  0.287  0.125  0.020 -0.083 -0.107 -0.068 -0.105 -0.164 -0.151 -0.125 -0.068 -0.005  0.113  0.156  0.166  0.048 -0.152 -0.211 -0.313 -0.262 -0.135 -0.179  0.073  0.158  0.145  0.118  0.027  0.019 -0.061 -0.069 -0.041 -0.065 -0.043 -0.024  0.009  0.036  0.051  0.103  0.166  0.258  0.305  0.445  0.470  0.511  0.545  0.621  0.533  0.468  0.501  0.605  0.658  0.745  0.837  0.802  0.892  1.000  0.873  0.769  0.743  0.762  0.675  0.497  0.504  0.501  0.419  0.414  0.433  0.380  0.338  0.344  0.376  0.407  0.472  0.478  0.486  0.309  0.384  0.328  0.239  0.179  0.029 -0.036  0.019  0.303  0.236  0.389  0.536  0.582  0.492  0.460  0.541  0.473  0.443  0.402  0.279  0.202  0.244  0.258  0.374  0.383  0.478  0.507  0.492  0.559  0.603  0.595  0.620  0.637  0.637  0.502  0.424  0.542  0.614  0.510  0.532  0.493  0.465  0.412  0.345  0.291  0.288  0.231  0.168  0.160  0.130  0.107  0.176  0.250  0.282  0.338  0.296  0.302  0.216  0.187  0.134  0.122  0.099  0.053  0.025  0.020  0.053  0.060  0.047  0.028  0.102  0.021 -0.020  0.005  0.014  0.044  0.012  0.002 -0.062 -0.053 -0.004  0.020  0.045  0.054  0.019 -0.021 -0.076 -0.058 -0.031  0.056  0.141  0.097  0.054  0.046  0.042  0.026  0.028  0.021  0.007  0.030  0.114  0.172  0.239  0.319  0.311  0.372  0.380  0.386  0.367  0.428  0.422  0.334  0.332  0.325  0.239  0.222  0.201  0.064  0.029  0.059  0.061  0.008 -0.188 -0.016 -0.020 -0.117 -0.120 -0.167 -0.161 -0.134 -0.153 -0.234  0.063  0.097  0.079  0.156  0.163  0.225  0.298  0.340  0.375  0.343  0.362  0.268  0.256  0.194  0.102 -0.023 -0.061 -0.073 -0.065  0.008  0.006  0.068  0.038  0.109  0.189  0.292  0.373  0.419  0.459  0.432  0.411  0.309  0.195  0.188  0.148  0.115  0.126 -0.057 -0.139 -0.127 -0.127 -0.079 -0.114 -0.087 -0.106 -0.168 -0.184 -0.146 -0.147 -0.179 -0.172 -0.147 -0.168 -0.217 -0.165 -0.112  0.029  0.009  0.048  0.068  0.039  0.053  0.116  0.104  0.083  0.132  0.173  0.131  0.126  0.184  0.177  0.139  0.147  0.102  0.078  0.074  0.103  0.064  0.102  0.049  0.021  0.030  0.050  0.102  0.126  0.122  0.169  0.227  0.215  0.261  0.305  0.260  0.186  0.228  0.269  0.373  0.397  0.425  0.488  0.476  0.520  0.390  0.415  0.361  0.269  0.238  0.135  0.049  0.011  0.030  0.029 -0.030 -0.001  0.126  0.094  0.072  0.180  0.268  0.199  0.181  0.321  0.324  0.239  0.271  0.299  0.238  0.247  0.219  0.179  0.096  0.252  0.263  0.263  0.192  0.118  0.059
 -0.442 -0.443 -0.439 -0.445 -0.414 -0.372 -0.353 -0.305 -0.273 -0.309 -0.290 -0.324 -0.310 -0.298 -0.190 -0.086  0.037  0.203  0.296  0.427  0.449  0.505  0.499  0.511  0.406  0.311  0.212  0.074  0.011 -0.077 -0.089 -0.079 -0.125 -0.159 -0.151 -0.149 -0.072 -0.042  0.045  0.087  0.112  0.027 -0.127 -0.160 -0.228 -0.187 -0.081 -0.101  0.080  0.130  0.113  0.069 -0.011 -0.019 -0.089 -0.091 -0.063 -0.083 -0.088 -0.052 -0.017  0.033  0.040  0.087  0.141  0.225  0.270  0.428  0.472  0.524  0.536  0.580  0.479  0.405  0.424  0.533  0.583  0.642  0.803  0.818  0.778  0.873  1.000  0.878  0.749  0.738  0.744  0.604  0.547  0.530  0.476  0.458  0.442  0.404  0.376  0.358  0.386  0.386  0.443  0.423  0.431  0.226  0.290  0.246  0.183  0.114  0.011 -0.047 -0.019  0.227  0.157  0.233  0.386  0.490  0.382  0.315  0.392  0.325  0.319  0.318  0.221  0.172  0.198  0.251  0.344  0.333  0.383  0.400  0.423  0.468  0.526  0.482  0.490  0.513  0.533  0.394  0.372  0.488  0.521  0.437  0.471  0.487  0.459  0.403  0.367  0.328  0.321  0.272  0.220  0.209  0.182  0.160  0.218  0.265  0.267  0.303  0.262  0.267  0.190  0.159  0.104  0.100  0.074  0.050  0.013  0.001  0.045  0.043  0.046  0.025  0.110  0.032  0.006  0.029  0.048  0.087  0.046  0.015 -0.048 -0.031  0.017  0.025  0.039  0.035  0.007 -0.039 -0.095 -0.076 -0.068  0.011  0.108  0.080  0.016  0.002 -0.001 -0.005  0.016  0.023  0.002  0.026  0.097  0.143  0.194  0.254  0.230  0.276  0.277  0.286  0.298  0.348  0.335  0.272  0.287  0.270  0.193  0.196  0.185  0.004  0.021  0.082  0.070 -0.023 -0.212 -0.023 -0.017 -0.124 -0.117 -0.182 -0.186 -0.157 -0.126 -0.165  0.017  0.099  0.050  0.114  0.147  0.189  0.262  0.303  0.341  0.322  0.338  0.263  0.264  0.203  0.098 -0.051 -0.089 -0.095 -0.089 -0.008 -0.011  0.053  0.049  0.121  0.215  0.296  0.364  0.397  0.431  0.387  0.359  0.266  0.180  0.136  0.097  0.080  0.123  0.009 -0.081 -0.086 -0.081 -0.031 -0.064 -0.033 -0.048 -0.105 -0.119 -0.101 -0.099 -0.115 -0.103 -0.082 -0.116 -0.175 -0.087 -0.076 -0.013 -0.024  0.005  0.022 -0.004  0.007  0.062  0.053  0.034  0.078  0.120  0.081  0.076  0.139  0.139  0.098  0.118  0.067  0.052  0.038  0.058  0.019  0.054  0.010 -0.015 -0.008  0.011  0.047  0.063  0.064  0.097  0.149  0.157  0.231  0.269  0.219  0.187  0.185  0.242  0.331  0.368  0.376  0.437  0.408  0.451  0.328  0.332  0.278  0.192  0.172  0.074  0.001 -0.032 -0.013 -0.006 -0.048 -0.025  0.083  0.060  0.041  0.135  0.219  0.162  0.150  0.270  0.282  0.211  0.231  0.268  0.209  0.214  0.203  0.167  0.109  0.257  0.271  0.275  0.186  0.130  0.066
 -0.398 -0.399 -0.393 -0.400 -0.374 -0.336 -0.327 -0.291 -0.253 -0.292 -0.288 -0.332 -0.299 -0.258 -0.154 -0.062  0.055  0.215  0.302  0.436  0.474  0.527  0.536  0.554  0.451  0.343  0.227  0.086  0.021 -0.079 -0.088 -0.080 -0.139 -0.174 -0.164 -0.167 -0.088 -0.056  0.047  0.099  0.120  0.044 -0.114 -0.133 -0.196 -0.160 -0.056 -0.068  0.092  0.137  0.126  0.090  0.000 -0.007 -0.098 -0.115 -0.091 -0.114 -0.111 -0.071 -0.025  0.041  0.049  0.105  0.157  0.247  0.279  0.453  0.488  0.546  0.578  0.611  0.507  0.410  0.413  0.522  0.545  0.569  0.697  0.781  0.776  0.769  0.878  1.000  0.857  0.734  0.661  0.614  0.569  0.493  0.463  0.462  0.426  0.379  0.374  0.355  0.387  0.382  0.427  0.395  0.404  0.213  0.286  0.277  0.213  0.131  0.021 -0.063 -0.032  0.209  0.138  0.211  0.362  0.475  0.354  0.266  0.339  0.269  0.247  0.250  0.162  0.113  0.141  0.190  0.282  0.283  0.329  0.359  0.370  0.398  0.457  0.417  0.418  0.456  0.500  0.365  0.356  0.472  0.498  0.418  0.432  0.471  0.431  0.356  0.338  0.320  0.293  0.240  0.209  0.201  0.174  0.158  0.195  0.241  0.236  0.270  0.227  0.224  0.160  0.131  0.080  0.070  0.051  0.029 -0.000 -0.017  0.036  0.035  0.031  0.006  0.079  0.016 -0.006  0.012  0.040  0.091  0.067  0.032 -0.023 -0.003  0.037  0.033  0.049  0.038  0.007 -0.046 -0.103 -0.072 -0.068  0.002  0.108  0.073  0.010 -0.003 -0.006 -0.010  0.013  0.016 -0.008  0.013  0.078  0.107  0.156  0.204  0.198  0.237  0.227  0.224  0.241  0.283  0.258  0.207  0.231  0.205  0.136  0.152  0.149 -0.040 -0.013  0.053  0.054 -0.017 -0.166  0.021  0.018 -0.084 -0.073 -0.154 -0.165 -0.153 -0.125 -0.144  0.011  0.056  0.018  0.077  0.114  0.164  0.219  0.270  0.306  0.295  0.318  0.243  0.251  0.195  0.101 -0.042 -0.089 -0.096 -0.084  0.007  0.002  0.069  0.036  0.106  0.200  0.277  0.340  0.367  0.399  0.354  0.312  0.232  0.141  0.104  0.063  0.065  0.100 -0.005 -0.084 -0.088 -0.104 -0.066 -0.100 -0.069 -0.074 -0.114 -0.124 -0.108 -0.106 -0.128 -0.111 -0.071 -0.124 -0.197 -0.079 -0.057 -0.033 -0.046 -0.018 -0.002 -0.018 -0.005  0.046  0.043  0.029  0.074  0.118  0.084  0.085  0.152  0.155  0.119  0.143  0.091  0.073  0.049  0.064  0.019  0.047  0.003 -0.020 -0.024 -0.009  0.018  0.040  0.045  0.067  0.119  0.145  0.215  0.257  0.224  0.187  0.221  0.261  0.342  0.371  0.364  0.432  0.419  0.471  0.362  0.378  0.334  0.244  0.209  0.115  0.035  0.011  0.037  0.035 -0.005  0.030  0.139  0.106  0.092  0.194  0.268  0.206  0.196  0.313  0.313  0.241  0.253  0.284  0.225  0.226  0.213  0.192  0.138  0.285  0.292  0.284  0.181  0.122  0.066
 -0.427 -0.431 -0.432 -0.442 -0.419 -0.386 -0.377 -0.340 -0.296 -0.321 -0.311 -0.342 -0.317 -0.266 -0.167 -0.059  0.097  0.257  0.355  0.473  0.503  0.533  0.523  0.538  0.433  0.326  0.213  0.074  0.002 -0.090 -0.104 -0.087 -0.133 -0.173 -0.161 -0.154 -0.078 -0.039  0.060  0.098  0.123  0.041 -0.111 -0.142 -0.210 -0.172 -0.064 -0.081  0.095  0.144  0.127  0.088 -0.005 -0.012 -0.097 -0.113 -0.088 -0.107 -0.097 -0.052 -0.021  0.032  0.043  0.102  0.160  0.251  0.285  0.443  0.477  0.514  0.540  0.588  0.491  0.392  0.394  0.485  0.487  0.517  0.605  0.662  0.731  0.743  0.749  0.857  1.000  0.833  0.646  0.569  0.583  0.507  0.446  0.474  0.461  0.394  0.390  0.396  0.439  0.447  0.486  0.455  0.455  0.276  0.310  0.289  0.208  0.125 -0.002 -0.085 -0.050  0.202  0.156  0.255  0.365  0.468  0.380  0.292  0.339  0.266  0.233  0.208  0.121  0.071  0.110  0.129  0.227  0.250  0.317  0.357  0.338  0.358  0.401  0.381  0.401  0.448  0.507  0.387  0.335  0.446  0.506  0.418  0.429  0.452  0.434  0.366  0.329  0.303  0.291  0.232  0.190  0.185  0.160  0.141  0.195  0.253  0.261  0.300  0.264  0.261  0.194  0.162  0.119  0.100  0.081  0.053  0.018  0.002  0.051  0.061  0.060  0.040  0.102  0.045  0.012  0.037  0.051  0.092  0.058  0.017 -0.027 -0.014  0.025  0.030  0.036  0.029 -0.011 -0.060 -0.111 -0.083 -0.076 -0.004  0.099  0.070  0.014  0.003 -0.000 -0.002  0.011  0.026  0.015  0.039  0.114  0.143  0.194  0.237  0.215  0.255  0.255  0.250  0.248  0.295  0.277  0.217  0.235  0.222  0.154  0.160  0.156  0.010  0.019  0.070  0.075  0.022 -0.124  0.057  0.043 -0.061 -0.067 -0.138 -0.141 -0.138 -0.126 -0.146  0.052  0.078  0.049  0.116  0.144  0.207  0.258  0.312  0.344  0.335  0.354  0.275  0.270  0.211  0.121 -0.007 -0.066 -0.076 -0.063  0.030  0.026  0.083  0.047  0.126  0.225  0.315  0.383  0.415  0.445  0.410  0.363  0.283  0.183  0.148  0.093  0.078  0.081 -0.036 -0.106 -0.111 -0.124 -0.078 -0.103 -0.072 -0.081 -0.120 -0.134 -0.119 -0.114 -0.127 -0.115 -0.079 -0.122 -0.176 -0.086 -0.057 -0.017 -0.033  0.002  0.024  0.007  0.024  0.082  0.076  0.064  0.117  0.159  0.120  0.128  0.194  0.185  0.152  0.171  0.124  0.104  0.092  0.110  0.061  0.090  0.038  0.012  0.007  0.018  0.050  0.083  0.088  0.105  0.150  0.190  0.262  0.297  0.251  0.203  0.266  0.319  0.404  0.417  0.416  0.480  0.459  0.494  0.360  0.376  0.329  0.234  0.196  0.103  0.023 -0.000  0.027  0.028 -0.017  0.023  0.136  0.104  0.096  0.202  0.276  0.218  0.207  0.330  0.329  0.267  0.286  0.316  0.260  0.271  0.257  0.235  0.170  0.331  0.342  0.335  0.235  0.167  0.100
 -0.489 -0.496 -0.493 -0.504 -0.479 -0.433 -0.420 -0.373 -0.332 -0.362 -0.336 -0.374 -0.336 -0.293 -0.182 -0.073  0.107  0.281  0.382  0.494  0.497  0.511  0.479  0.488  0.371  0.270  0.159  0.017 -0.043 -0.128 -0.139 -0.130 -0.175 -0.209 -0.197 -0.194 -0.117 -0.084  0.006  0.048  0.071 -0.021 -0.168 -0.188 -0.253 -0.210 -0.104 -0.131  0.045  0.093  0.076  0.038 -0.047 -0.039 -0.100 -0.095 -0.065 -0.080 -0.071 -0.035 -0.011  0.011  0.009  0.056  0.114  0.211  0.260  0.421  0.468  0.489  0.497  0.548  0.441  0.352  0.362  0.464  0.497  0.548  0.644  0.663  0.697  0.762  0.738  0.734  0.833  1.000  0.795  0.599  0.674  0.662  0.553  0.559  0.574  0.501  0.465  0.472  0.510  0.522  0.573  0.548  0.532  0.311  0.314  0.254  0.163  0.085 -0.040 -0.106 -0.068  0.220  0.177  0.300  0.413  0.510  0.439  0.366  0.399  0.322  0.300  0.255  0.161  0.125  0.175  0.189  0.298  0.332  0.401  0.426  0.395  0.421  0.440  0.425  0.473  0.518  0.579  0.470  0.414  0.532  0.617  0.532  0.544  0.564  0.548  0.475  0.428  0.381  0.371  0.310  0.250  0.234  0.211  0.196  0.265  0.337  0.349  0.395  0.349  0.345  0.256  0.214  0.154  0.132  0.105  0.070  0.028  0.011  0.055  0.073  0.074  0.053  0.125  0.066  0.015  0.043  0.054  0.100  0.056  0.016 -0.035 -0.022  0.014  0.022  0.016  0.010 -0.034 -0.078 -0.127 -0.109 -0.090 -0.003  0.091  0.058  0.005 -0.007 -0.011 -0.005  0.006  0.035  0.032  0.058  0.156  0.205  0.271  0.330  0.286  0.333  0.333  0.337  0.338  0.382  0.372  0.302  0.298  0.288  0.218  0.204  0.180  0.031  0.053  0.093  0.091  0.024 -0.158  0.034  0.013 -0.100 -0.113 -0.183 -0.180 -0.157 -0.144 -0.162  0.090  0.119  0.082  0.155  0.187  0.264  0.331  0.395  0.440  0.422  0.444  0.350  0.343  0.268  0.157  0.003 -0.059 -0.066 -0.064  0.034  0.031  0.095  0.077  0.165  0.279  0.387  0.473  0.515  0.551  0.500  0.451  0.347  0.230  0.198  0.134  0.095  0.105 -0.033 -0.107 -0.109 -0.108 -0.041 -0.067 -0.036 -0.056 -0.101 -0.124 -0.103 -0.107 -0.116 -0.097 -0.065 -0.118 -0.174 -0.077 -0.059 -0.015 -0.031  0.012  0.033  0.005  0.027  0.095  0.080  0.064  0.125  0.169  0.122  0.128  0.199  0.181  0.148  0.164  0.118  0.100  0.094  0.114  0.065  0.100  0.042  0.010  0.010  0.026  0.069  0.103  0.108  0.137  0.186  0.220  0.306  0.335  0.269  0.218  0.286  0.359  0.462  0.474  0.479  0.523  0.469  0.469  0.313  0.321  0.260  0.158  0.131  0.033 -0.049 -0.074 -0.054 -0.048 -0.093 -0.059  0.051  0.030  0.028  0.134  0.216  0.165  0.160  0.296  0.306  0.251  0.286  0.324  0.271  0.291  0.284  0.252  0.180  0.356  0.375  0.379  0.285  0.198  0.126
 -0.473 -0.483 -0.479 -0.480 -0.453 -0.401 -0.375 -0.320 -0.302 -0.329 -0.278 -0.297 -0.264 -0.250 -0.140 -0.047  0.078  0.235  0.316  0.423  0.399  0.411  0.383  0.382  0.277  0.192  0.096 -0.016 -0.047 -0.112 -0.110 -0.115 -0.162 -0.179 -0.167 -0.177 -0.093 -0.075 -0.006  0.029  0.064  0.007 -0.088 -0.100 -0.162 -0.115 -0.023 -0.060  0.088  0.109  0.084  0.036 -0.033 -0.039 -0.104 -0.096 -0.071 -0.095 -0.096 -0.072 -0.032  0.027  0.032  0.062  0.115  0.184  0.236  0.363  0.413  0.437  0.425  0.460  0.356  0.278  0.288  0.394  0.436  0.492  0.609  0.612  0.603  0.675  0.744  0.661  0.646  0.795  1.000  0.800  0.668  0.692  0.618  0.574  0.548  0.510  0.473  0.441  0.476  0.462  0.521  0.463  0.440  0.241  0.207  0.140  0.079  0.011 -0.072 -0.134 -0.128  0.145  0.098  0.204  0.326  0.418  0.363  0.299  0.327  0.259  0.253  0.219  0.140  0.106  0.137  0.176  0.252  0.258  0.311  0.324  0.324  0.356  0.391  0.363  0.403  0.438  0.489  0.382  0.329  0.426  0.491  0.406  0.448  0.486  0.475  0.423  0.384  0.343  0.358  0.306  0.241  0.231  0.214  0.196  0.268  0.321  0.324  0.353  0.318  0.309  0.222  0.168  0.106  0.083  0.050  0.019 -0.029 -0.045  0.007  0.035  0.052  0.053  0.095  0.065  0.045  0.063  0.069  0.103  0.044  0.002 -0.032 -0.005  0.017  0.017  0.002 -0.007 -0.043 -0.085 -0.106 -0.094 -0.090 -0.027  0.048  0.011 -0.013 -0.026 -0.024 -0.009  0.013  0.055  0.052  0.092  0.172  0.205  0.254  0.289  0.237  0.267  0.266  0.273  0.277  0.321  0.313  0.256  0.269  0.263  0.202  0.203  0.198  0.009  0.016  0.086  0.066 -0.014 -0.213 -0.006 -0.010 -0.123 -0.119 -0.192 -0.195 -0.162 -0.110 -0.114  0.047  0.102  0.042  0.100  0.133  0.201  0.275  0.342  0.390  0.380  0.395  0.325  0.328  0.259  0.141 -0.010 -0.063 -0.062 -0.069  0.021  0.011  0.077  0.072  0.153  0.271  0.356  0.428  0.459  0.496  0.434  0.379  0.276  0.189  0.131  0.078  0.029  0.085  0.007 -0.046 -0.044 -0.030  0.047  0.034  0.067  0.056 -0.001 -0.020 -0.014 -0.021 -0.020 -0.006  0.004 -0.056 -0.123 -0.037 -0.070 -0.067 -0.080 -0.049 -0.029 -0.058 -0.042  0.020  0.012 -0.006  0.048  0.093  0.054  0.056  0.129  0.119  0.087  0.116  0.061  0.069  0.039  0.044 -0.004  0.024 -0.026 -0.054 -0.054 -0.040  0.001  0.027  0.032  0.067  0.110  0.138  0.242  0.267  0.195  0.192  0.198  0.284  0.377  0.420  0.402  0.432  0.363  0.357  0.213  0.215  0.173  0.095  0.085 -0.001 -0.072 -0.107 -0.102 -0.089 -0.122 -0.100 -0.011 -0.020 -0.029  0.058  0.141  0.098  0.089  0.209  0.234  0.181  0.206  0.250  0.203  0.217  0.223  0.199  0.160  0.320  0.342  0.356  0.263  0.167  0.125
 -0.390 -0.402 -0.393 -0.390 -0.381 -0.330 -0.304 -0.267 -0.268 -0.278 -0.228 -0.246 -0.192 -0.171 -0.050  0.002  0.115  0.266  0.324  0.412  0.366  0.337  0.306  0.282  0.175  0.100 -0.004 -0.091 -0.073 -0.120 -0.109 -0.151 -0.206 -0.199 -0.194 -0.230 -0.128 -0.144 -0.101 -0.060 -0.015 -0.031 -0.068 -0.028 -0.058 -0.018  0.047  0.014  0.077  0.058  0.036 -0.013 -0.075 -0.074 -0.124 -0.099 -0.068 -0.117 -0.138 -0.110 -0.078  0.001  0.001  0.034  0.077  0.147  0.195  0.325  0.377  0.386  0.360  0.360  0.253  0.179  0.182  0.273  0.297  0.329  0.435  0.473  0.465  0.497  0.604  0.614  0.569  0.599  0.800  1.000  0.838  0.716  0.718  0.682  0.582  0.530  0.531  0.463  0.516  0.475  0.505  0.403  0.385  0.206  0.121  0.077  0.010 -0.058 -0.097 -0.162 -0.171  0.107  0.092  0.119  0.217  0.301  0.277  0.206  0.210  0.148  0.145  0.127  0.083  0.066  0.084  0.139  0.189  0.190  0.214  0.211  0.221  0.238  0.262  0.230  0.267  0.307  0.383  0.302  0.281  0.359  0.390  0.319  0.361  0.447  0.419  0.359  0.365  0.350  0.337  0.293  0.257  0.243  0.232  0.225  0.265  0.303  0.283  0.297  0.258  0.248  0.174  0.115  0.057  0.036  0.005 -0.015 -0.058 -0.076 -0.032 -0.010  0.000 -0.007  0.027  0.019  0.014  0.018  0.025  0.044  0.010 -0.035 -0.043 -0.022 -0.008 -0.017 -0.022 -0.034 -0.054 -0.079 -0.086 -0.072 -0.078 -0.042 -0.034 -0.072 -0.042 -0.057 -0.057 -0.046 -0.021  0.011  0.014  0.052  0.124  0.153  0.196  0.218  0.175  0.185  0.171  0.171  0.180  0.201  0.206  0.173  0.170  0.171  0.153  0.153  0.139 -0.026  0.014  0.064  0.029  0.004 -0.195  0.013  0.021 -0.080 -0.094 -0.187 -0.216 -0.204 -0.149 -0.101  0.019  0.084  0.010  0.052  0.088  0.153  0.217  0.282  0.331  0.335  0.355  0.297  0.325  0.262  0.157  0.013 -0.020 -0.015 -0.035  0.040  0.013  0.071  0.062  0.143  0.279  0.344  0.401  0.417  0.455  0.384  0.311  0.221  0.158  0.093  0.029 -0.020  0.041  0.017 -0.027 -0.031 -0.007  0.077  0.070  0.097  0.097  0.055  0.038  0.027  0.029  0.044  0.056  0.081 -0.000 -0.079  0.039 -0.002 -0.096 -0.109 -0.082 -0.063 -0.082 -0.064 -0.005 -0.004 -0.017  0.039  0.089  0.053  0.062  0.141  0.130  0.104  0.146  0.091  0.101  0.036  0.043 -0.013  0.009 -0.038 -0.067 -0.074 -0.065 -0.037 -0.003  0.013  0.024  0.061  0.121  0.239  0.262  0.193  0.218  0.235  0.328  0.395  0.434  0.385  0.385  0.307  0.272  0.141  0.133  0.098  0.021 -0.011 -0.075 -0.129 -0.146 -0.130 -0.138 -0.136 -0.103 -0.044 -0.045 -0.030  0.044  0.115  0.091  0.091  0.188  0.216  0.188  0.207  0.245  0.212  0.233  0.247  0.241  0.227  0.379  0.398  0.397  0.275  0.187  0.165
 -0.437 -0.448 -0.438 -0.436 -0.429 -0.375 -0.353 -0.321 -0.316 -0.314 -0.269 -0.289 -0.228 -0.203 -0.067 -0.010  0.158  0.331  0.403  0.478  0.427  0.366  0.317  0.290  0.173  0.093 -0.008 -0.105 -0.099 -0.144 -0.141 -0.179 -0.221 -0.221 -0.216 -0.244 -0.141 -0.149 -0.105 -0.065 -0.028 -0.080 -0.143 -0.114 -0.147 -0.108 -0.035 -0.067  0.025  0.029  0.010 -0.033 -0.110 -0.094 -0.129 -0.096 -0.055 -0.100 -0.117 -0.071 -0.066 -0.028 -0.028  0.015  0.059  0.147  0.199  0.339  0.391  0.371  0.344  0.352  0.249  0.175  0.181  0.263  0.282  0.320  0.410  0.441  0.460  0.504  0.547  0.569  0.583  0.674  0.668  0.838  1.000  0.842  0.754  0.779  0.712  0.596  0.584  0.550  0.618  0.599  0.618  0.516  0.484  0.264  0.175  0.127  0.034 -0.039 -0.105 -0.162 -0.143  0.137  0.142  0.161  0.238  0.319  0.307  0.243  0.235  0.173  0.164  0.125  0.075  0.065  0.105  0.131  0.202  0.234  0.269  0.278  0.250  0.257  0.257  0.234  0.293  0.337  0.428  0.360  0.319  0.414  0.482  0.412  0.442  0.517  0.483  0.413  0.407  0.378  0.363  0.309  0.264  0.245  0.238  0.243  0.295  0.357  0.349  0.376  0.327  0.317  0.231  0.170  0.107  0.075  0.045  0.024 -0.015 -0.039 -0.006  0.009  0.010 -0.011  0.045  0.028 -0.012 -0.002  0.004  0.031  0.004 -0.038 -0.052 -0.040 -0.023 -0.028 -0.033 -0.040 -0.073 -0.098 -0.117 -0.112 -0.097 -0.035 -0.026 -0.061 -0.045 -0.062 -0.068 -0.057 -0.043 -0.007  0.008  0.035  0.134  0.183  0.249  0.290  0.243  0.263  0.253  0.252  0.246  0.267  0.271  0.224  0.201  0.205  0.185  0.165  0.133  0.005  0.061  0.080  0.043  0.039 -0.159  0.055  0.045 -0.064 -0.098 -0.188 -0.213 -0.204 -0.184 -0.138  0.054  0.111  0.045  0.098  0.130  0.218  0.289  0.366  0.422  0.422  0.443  0.368  0.386  0.309  0.197  0.036 -0.008 -0.013 -0.024  0.065  0.044  0.099  0.091  0.186  0.336  0.427  0.497  0.528  0.564  0.489  0.402  0.295  0.201  0.151  0.069  0.018  0.050  0.005 -0.047 -0.055 -0.029  0.054  0.043  0.067  0.056  0.016 -0.013 -0.020 -0.022 -0.001  0.017  0.053 -0.032 -0.091  0.025  0.011 -0.068 -0.086 -0.043 -0.021 -0.043 -0.018  0.052  0.046  0.035  0.105  0.156  0.111  0.126  0.215  0.195  0.165  0.201  0.147  0.137  0.093  0.110  0.044  0.072  0.012 -0.024 -0.031 -0.021  0.014  0.062  0.075  0.085  0.138  0.206  0.324  0.346  0.260  0.257  0.326  0.428  0.510  0.530  0.485  0.471  0.381  0.320  0.175  0.157  0.103  0.007 -0.030 -0.099 -0.154 -0.162 -0.135 -0.147 -0.144 -0.108 -0.041 -0.041 -0.012  0.068  0.140  0.124  0.129  0.234  0.262  0.244  0.272  0.308  0.280  0.313  0.325  0.311  0.281  0.459  0.476  0.471  0.343  0.238  0.197
 -0.468 -0.484 -0.476 -0.475 -0.460 -0.401 -0.373 -0.328 -0.330 -0.347 -0.284 -0.291 -0.228 -0.213 -0.077 -0.019  0.112  0.265  0.341  0.416  0.352  0.305  0.250  0.241  0.134  0.061 -0.016 -0.099 -0.095 -0.129 -0.122 -0.151 -0.185 -0.182 -0.175 -0.198 -0.111 -0.118 -0.088 -0.061 -0.024 -0.075 -0.128 -0.121 -0.146 -0.113 -0.051 -0.068  0.015  0.021 -0.006 -0.044 -0.107 -0.091 -0.130 -0.097 -0.058 -0.085 -0.092 -0.058 -0.047 -0.020 -0.030 -0.016  0.024  0.093  0.151  0.270  0.339  0.330  0.293  0.316  0.221  0.152  0.159  0.234  0.257  0.308  0.407  0.414  0.426  0.501  0.530  0.493  0.507  0.662  0.692  0.716  0.842  1.000  0.854  0.759  0.771  0.720  0.632  0.583  0.603  0.569  0.605  0.519  0.463  0.235  0.126  0.052 -0.020 -0.067 -0.141 -0.189 -0.169  0.097  0.095  0.148  0.225  0.297  0.289  0.236  0.226  0.170  0.174  0.121  0.071  0.077  0.123  0.146  0.209  0.240  0.275  0.275  0.245  0.253  0.244  0.222  0.288  0.323  0.395  0.334  0.292  0.383  0.464  0.403  0.446  0.514  0.511  0.476  0.453  0.391  0.415  0.382  0.307  0.282  0.290  0.295  0.375  0.433  0.427  0.448  0.398  0.379  0.280  0.214  0.139  0.098  0.057  0.029 -0.033 -0.056 -0.007  0.029  0.047  0.041  0.074  0.059  0.003  0.001  0.012  0.057  0.024 -0.019 -0.033 -0.019 -0.005 -0.010 -0.036 -0.048 -0.092 -0.119 -0.135 -0.123 -0.115 -0.053 -0.019 -0.060 -0.060 -0.068 -0.064 -0.039 -0.025  0.035  0.056  0.098  0.203  0.247  0.317  0.353  0.267  0.286  0.279  0.292  0.287  0.309  0.312  0.262  0.236  0.237  0.207  0.183  0.146  0.006  0.061  0.084  0.064  0.019 -0.190  0.017 -0.000 -0.097 -0.107 -0.187 -0.196 -0.155 -0.124 -0.110  0.080  0.133  0.061  0.114  0.155  0.248  0.329  0.416  0.482  0.479  0.501  0.433  0.455  0.370  0.231  0.047 -0.007 -0.005 -0.024  0.077  0.064  0.127  0.138  0.232  0.383  0.479  0.555  0.582  0.608  0.513  0.422  0.311  0.215  0.143  0.062 -0.014  0.051  0.003 -0.043 -0.036  0.006  0.099  0.095  0.124  0.107  0.061  0.034  0.032  0.026  0.047  0.064  0.067 -0.015 -0.076  0.005 -0.055 -0.099 -0.109 -0.069 -0.060 -0.093 -0.067  0.002 -0.017 -0.030  0.040  0.081  0.032  0.053  0.134  0.106  0.088  0.130  0.087  0.095  0.056  0.058  0.003  0.035 -0.017 -0.055 -0.057 -0.039  0.002  0.035  0.046  0.074  0.121  0.171  0.304  0.304  0.189  0.206  0.240  0.363  0.460  0.480  0.441  0.424  0.317  0.262  0.098  0.096  0.047 -0.028 -0.041 -0.111 -0.170 -0.187 -0.183 -0.181 -0.194 -0.177 -0.110 -0.108 -0.097 -0.022  0.056  0.033  0.025  0.144  0.179  0.145  0.177  0.223  0.190  0.227  0.251  0.237  0.219  0.383  0.420  0.444  0.346  0.252  0.214
 -0.453 -0.464 -0.457 -0.451 -0.443 -0.391 -0.363 -0.334 -0.343 -0.339 -0.262 -0.264 -0.189 -0.174 -0.012  0.040  0.135  0.282  0.329  0.387  0.310  0.238  0.184  0.173  0.069 -0.015 -0.093 -0.148 -0.114 -0.134 -0.108 -0.156 -0.202 -0.178 -0.168 -0.211 -0.097 -0.125 -0.118 -0.089 -0.042 -0.086 -0.102 -0.086 -0.084 -0.062 -0.021 -0.019  0.012  0.003 -0.023 -0.047 -0.120 -0.095 -0.142 -0.116 -0.075 -0.112 -0.120 -0.076 -0.065 -0.022 -0.029 -0.022  0.005  0.061  0.108  0.226  0.298  0.280  0.236  0.252  0.164  0.097  0.095  0.164  0.179  0.220  0.327  0.351  0.354  0.419  0.476  0.463  0.446  0.553  0.618  0.718  0.754  0.854  1.000  0.881  0.779  0.805  0.787  0.671  0.669  0.576  0.576  0.456  0.403  0.182  0.032 -0.013 -0.071 -0.116 -0.171 -0.222 -0.207  0.061  0.065  0.093  0.160  0.222  0.225  0.170  0.152  0.095  0.100  0.055  0.021  0.037  0.059  0.112  0.152  0.170  0.189  0.187  0.174  0.172  0.169  0.141  0.199  0.238  0.307  0.256  0.227  0.306  0.364  0.314  0.373  0.454  0.476  0.466  0.475  0.462  0.482  0.445  0.400  0.390  0.390  0.388  0.440  0.476  0.432  0.422  0.353  0.306  0.206  0.130  0.051  0.012 -0.037 -0.055 -0.127 -0.142 -0.095 -0.054 -0.031 -0.031 -0.008 -0.004 -0.043 -0.045 -0.016  0.052  0.028 -0.023 -0.023 -0.025 -0.033 -0.069 -0.096 -0.116 -0.139 -0.158 -0.158 -0.135 -0.126 -0.076 -0.047 -0.101 -0.099 -0.122 -0.121 -0.106 -0.079 -0.011  0.005  0.064  0.163  0.190  0.272  0.301  0.229  0.233  0.221  0.216  0.205  0.216  0.218  0.177  0.151  0.151  0.134  0.119  0.086 -0.062  0.026  0.046  0.023  0.022 -0.188  0.060  0.043 -0.062 -0.073 -0.164 -0.198 -0.168 -0.122 -0.090  0.053  0.086 -0.012  0.028  0.072  0.163  0.240  0.333  0.414  0.452  0.504  0.468  0.527  0.451  0.321  0.110  0.045  0.041  0.018  0.119  0.111  0.183  0.195  0.294  0.455  0.525  0.574  0.557  0.555  0.430  0.337  0.229  0.156  0.062 -0.029 -0.088  0.015  0.020 -0.015 -0.008  0.049  0.157  0.167  0.207  0.203  0.168  0.145  0.123  0.117  0.153  0.177  0.156  0.031 -0.041  0.058 -0.054 -0.189 -0.195 -0.166 -0.153 -0.177 -0.156 -0.088 -0.092 -0.106 -0.037  0.021 -0.022 -0.004  0.092  0.077  0.061  0.112  0.060  0.079  0.008 -0.007 -0.074 -0.051 -0.103 -0.141 -0.151 -0.134 -0.100 -0.064 -0.042 -0.019  0.020  0.087  0.261  0.260  0.139  0.204  0.204  0.355  0.429  0.464  0.413  0.381  0.257  0.184  0.033  0.037 -0.007 -0.067 -0.085 -0.139 -0.186 -0.191 -0.191 -0.194 -0.183 -0.170 -0.126 -0.114 -0.092 -0.034  0.037  0.022  0.010  0.112  0.159  0.136  0.156  0.200  0.177  0.212  0.255  0.253  0.238  0.421  0.477  0.514  0.393  0.307  0.269
 -0.491 -0.507 -0.505 -0.506 -0.500 -0.450 -0.433 -0.403 -0.399 -0.373 -0.301 -0.306 -0.230 -0.222 -0.046  0.039  0.204  0.364  0.414  0.452  0.363  0.255  0.185  0.165  0.049 -0.030 -0.104 -0.167 -0.138 -0.150 -0.140 -0.190 -0.214 -0.195 -0.192 -0.225 -0.096 -0.123 -0.126 -0.111 -0.058 -0.116 -0.144 -0.129 -0.136 -0.107 -0.053 -0.062 -0.004 -0.007 -0.034 -0.071 -0.156 -0.129 -0.166 -0.129 -0.069 -0.111 -0.128 -0.064 -0.082 -0.040 -0.041 -0.022  0.011  0.078  0.132  0.254  0.326  0.281  0.235  0.241  0.153  0.085  0.084  0.148  0.155  0.197  0.301  0.329  0.349  0.414  0.458  0.462  0.474  0.559  0.574  0.682  0.779  0.759  0.881  1.000  0.853  0.773  0.838  0.788  0.822  0.734  0.689  0.536  0.462  0.226  0.041 -0.006 -0.081 -0.149 -0.207 -0.241 -0.218  0.037  0.055  0.075  0.127  0.201  0.211  0.149  0.120  0.060  0.064  0.020 -0.015  0.004  0.031  0.079  0.129  0.160  0.180  0.192  0.167  0.150  0.145  0.109  0.172  0.221  0.308  0.257  0.219  0.300  0.376  0.321  0.363  0.451  0.490  0.455  0.448  0.463  0.486  0.423  0.381  0.387  0.385  0.380  0.441  0.494  0.458  0.451  0.390  0.342  0.243  0.165  0.087  0.041 -0.005 -0.015 -0.080 -0.099 -0.065 -0.030 -0.007 -0.017  0.034  0.042 -0.010 -0.001  0.026  0.082  0.056 -0.014  0.003 -0.005 -0.020 -0.064 -0.109 -0.135 -0.167 -0.192 -0.194 -0.190 -0.163 -0.084 -0.053 -0.092 -0.113 -0.145 -0.152 -0.126 -0.102 -0.018  0.013  0.065  0.179  0.213  0.296  0.315  0.229  0.226  0.212  0.193  0.181  0.195  0.196  0.154  0.135  0.141  0.130  0.121  0.095 -0.046  0.080  0.105  0.077  0.084 -0.109  0.133  0.098 -0.021 -0.044 -0.140 -0.179 -0.152 -0.110 -0.067  0.086  0.113  0.018  0.058  0.099  0.210  0.280  0.382  0.461  0.518  0.563  0.529  0.557  0.469  0.342  0.128  0.052  0.038  0.027  0.135  0.134  0.199  0.222  0.340  0.525  0.615  0.652  0.636  0.623  0.505  0.388  0.275  0.187  0.100  0.000 -0.059  0.009  0.011 -0.013 -0.018  0.029  0.149  0.172  0.216  0.202  0.162  0.129  0.095  0.090  0.135  0.158  0.151  0.025 -0.037  0.058 -0.034 -0.187 -0.196 -0.154 -0.133 -0.157 -0.127 -0.050 -0.057 -0.067  0.017  0.076  0.026  0.055  0.164  0.137  0.117  0.172  0.117  0.125  0.066  0.059 -0.020  0.005 -0.054 -0.100 -0.113 -0.101 -0.073 -0.022  0.004  0.008  0.047  0.156  0.352  0.335  0.195  0.264  0.309  0.488  0.549  0.564  0.496  0.446  0.308  0.208  0.039  0.032 -0.021 -0.099 -0.122 -0.185 -0.231 -0.235 -0.224 -0.225 -0.209 -0.188 -0.135 -0.121 -0.091 -0.021  0.060  0.051  0.042  0.153  0.207  0.198  0.221  0.273  0.259  0.304  0.353  0.359  0.352  0.573  0.632  0.665  0.523  0.406  0.334
 -0.511 -0.529 -0.531 -0.540 -0.527 -0.480 -0.476 -0.433 -0.425 -0.422 -0.341 -0.332 -0.264 -0.243 -0.071 -0.001  0.159  0.304  0.372  0.409  0.318  0.219  0.147  0.150  0.040 -0.030 -0.083 -0.155 -0.148 -0.152 -0.154 -0.187 -0.187 -0.177 -0.177 -0.190 -0.095 -0.112 -0.117 -0.116 -0.075 -0.147 -0.185 -0.194 -0.188 -0.169 -0.126 -0.116 -0.062 -0.050 -0.081 -0.104 -0.163 -0.125 -0.135 -0.083 -0.017 -0.039 -0.056 -0.007 -0.056 -0.070 -0.082 -0.078 -0.052  0.009  0.068  0.188  0.276  0.238  0.196  0.225  0.147  0.077  0.088  0.151  0.160  0.215  0.313  0.320  0.354  0.433  0.442  0.426  0.461  0.574  0.548  0.582  0.712  0.771  0.779  0.853  1.000  0.882  0.810  0.826  0.811  0.752  0.729  0.591  0.495  0.272  0.070 -0.019 -0.089 -0.139 -0.225 -0.253 -0.216  0.011  0.033  0.108  0.146  0.212  0.237  0.187  0.150  0.095  0.100  0.039 -0.008  0.010  0.050  0.076  0.138  0.181  0.214  0.239  0.206  0.181  0.160  0.134  0.208  0.251  0.331  0.290  0.225  0.308  0.407  0.357  0.406  0.448  0.513  0.522  0.479  0.457  0.519  0.464  0.390  0.394  0.404  0.409  0.499  0.572  0.566  0.565  0.507  0.453  0.334  0.255  0.164  0.103  0.047  0.025 -0.056 -0.081 -0.041  0.010  0.040  0.032  0.089  0.080 -0.016 -0.009 -0.005  0.059  0.020 -0.039 -0.039 -0.045 -0.054 -0.073 -0.126 -0.133 -0.179 -0.194 -0.199 -0.185 -0.150 -0.056 -0.020 -0.053 -0.079 -0.105 -0.112 -0.085 -0.088  0.012  0.072  0.122  0.266  0.318  0.418  0.432  0.311  0.298  0.280  0.275  0.260  0.269  0.271  0.212  0.174  0.172  0.151  0.123  0.077  0.009  0.119  0.105  0.104  0.072 -0.102  0.101  0.046 -0.045 -0.047 -0.114 -0.122 -0.071 -0.064 -0.071  0.124  0.130  0.060  0.121  0.159  0.272  0.356  0.472  0.566  0.620  0.656  0.613  0.625  0.524  0.359  0.142  0.054  0.036  0.030  0.145  0.160  0.233  0.265  0.397  0.571  0.689  0.755  0.741  0.707  0.582  0.449  0.328  0.221  0.144  0.045 -0.033  0.022 -0.005 -0.029 -0.026  0.037  0.146  0.161  0.201  0.175  0.143  0.111  0.099  0.088  0.124  0.139  0.116  0.018 -0.030 -0.002 -0.085 -0.167 -0.174 -0.130 -0.119 -0.151 -0.116 -0.043 -0.066 -0.073  0.012  0.051 -0.002  0.037  0.128  0.085  0.078  0.134  0.094  0.111  0.075  0.065 -0.003  0.031 -0.022 -0.077 -0.085 -0.064 -0.025  0.017  0.042  0.069  0.098  0.181  0.370  0.327  0.167  0.204  0.280  0.465  0.552  0.558  0.499  0.439  0.299  0.205  0.014  0.018 -0.045 -0.115 -0.126 -0.190 -0.243 -0.244 -0.246 -0.249 -0.251 -0.231 -0.180 -0.176 -0.153 -0.082 -0.008 -0.023 -0.031  0.092  0.134  0.118  0.158  0.204  0.182  0.237  0.287  0.287  0.265  0.486  0.569  0.635  0.543  0.423  0.353
 -0.480 -0.496 -0.499 -0.508 -0.504 -0.458 -0.444 -0.405 -0.415 -0.413 -0.322 -0.305 -0.229 -0.210 -0.034  0.030  0.134  0.251  0.302  0.333  0.241  0.156  0.087  0.101  0.003 -0.068 -0.109 -0.158 -0.140 -0.138 -0.124 -0.158 -0.168 -0.150 -0.144 -0.167 -0.078 -0.102 -0.116 -0.108 -0.068 -0.134 -0.143 -0.157 -0.135 -0.126 -0.102 -0.076 -0.058 -0.053 -0.083 -0.090 -0.140 -0.098 -0.112 -0.072 -0.019 -0.036 -0.044  0.003 -0.037 -0.052 -0.067 -0.079 -0.065 -0.024  0.024  0.127  0.215  0.186  0.140  0.176  0.107  0.044  0.052  0.110  0.119  0.174  0.275  0.278  0.301  0.380  0.404  0.379  0.394  0.501  0.510  0.530  0.596  0.720  0.805  0.773  0.882  1.000  0.896  0.814  0.738  0.645  0.622  0.498  0.411  0.199  0.007 -0.064 -0.106 -0.148 -0.230 -0.249 -0.205 -0.002  0.023  0.084  0.103  0.160  0.194  0.152  0.110  0.059  0.067  0.010 -0.027 -0.004  0.025  0.069  0.113  0.141  0.162  0.182  0.171  0.142  0.126  0.096  0.164  0.200  0.270  0.238  0.178  0.250  0.329  0.286  0.364  0.402  0.492  0.546  0.518  0.503  0.577  0.537  0.468  0.472  0.488  0.485  0.568  0.625  0.597  0.566  0.491  0.420  0.295  0.211  0.111  0.055 -0.011 -0.031 -0.123 -0.143 -0.091 -0.034  0.003  0.005  0.055  0.048 -0.040 -0.039 -0.012  0.075  0.039 -0.027 -0.023 -0.035 -0.053 -0.094 -0.150 -0.164 -0.195 -0.208 -0.203 -0.177 -0.143 -0.068 -0.025 -0.065 -0.097 -0.126 -0.131 -0.112 -0.106 -0.005  0.043  0.111  0.254  0.298  0.410  0.426  0.304  0.283  0.260  0.257  0.247  0.246  0.244  0.192  0.153  0.141  0.118  0.096  0.050 -0.031  0.081  0.072  0.082  0.053 -0.121  0.086  0.048 -0.040 -0.042 -0.099 -0.113 -0.055 -0.041 -0.049  0.116  0.093  0.013  0.064  0.106  0.205  0.303  0.420  0.524  0.592  0.651  0.638  0.674  0.581  0.414  0.176  0.086  0.064  0.051  0.158  0.184  0.269  0.314  0.446  0.598  0.682  0.711  0.677  0.631  0.495  0.378  0.255  0.168  0.077 -0.020 -0.084  0.009 -0.008 -0.028 -0.015  0.059  0.178  0.199  0.239  0.219  0.192  0.169  0.151  0.142  0.184  0.197  0.134  0.027 -0.012  0.009 -0.120 -0.213 -0.215 -0.184 -0.178 -0.210 -0.184 -0.118 -0.137 -0.149 -0.074 -0.030 -0.079 -0.047  0.043  0.015  0.011  0.066  0.030  0.056  0.006 -0.021 -0.082 -0.055 -0.098 -0.144 -0.152 -0.130 -0.097 -0.068 -0.040 -0.009  0.008  0.081  0.283  0.234  0.078  0.151  0.184  0.372  0.453  0.455  0.413  0.355  0.217  0.135 -0.034 -0.019 -0.079 -0.130 -0.128 -0.176 -0.220 -0.219 -0.231 -0.232 -0.231 -0.223 -0.185 -0.179 -0.162 -0.108 -0.043 -0.059 -0.073  0.033  0.078  0.058  0.086  0.128  0.109  0.167  0.235  0.228  0.215  0.405  0.504  0.583  0.496  0.407  0.335
 -0.472 -0.488 -0.493 -0.502 -0.503 -0.458 -0.446 -0.413 -0.415 -0.396 -0.315 -0.304 -0.225 -0.211 -0.033  0.062  0.197  0.315  0.342  0.356  0.256  0.150  0.071  0.073 -0.030 -0.100 -0.142 -0.186 -0.155 -0.146 -0.136 -0.181 -0.186 -0.163 -0.162 -0.187 -0.079 -0.110 -0.134 -0.131 -0.081 -0.141 -0.138 -0.137 -0.115 -0.103 -0.078 -0.060 -0.048 -0.054 -0.084 -0.099 -0.163 -0.125 -0.146 -0.107 -0.046 -0.067 -0.076 -0.011 -0.058 -0.055 -0.066 -0.072 -0.056 -0.012  0.036  0.140  0.226  0.183  0.130  0.150  0.077  0.015  0.019  0.076  0.078  0.122  0.226  0.247  0.269  0.338  0.376  0.374  0.390  0.465  0.473  0.531  0.584  0.632  0.787  0.838  0.810  0.896  1.000  0.892  0.825  0.701  0.631  0.482  0.390  0.174 -0.032 -0.081 -0.125 -0.186 -0.258 -0.265 -0.219 -0.031 -0.003  0.040  0.049  0.116  0.153  0.101  0.052  0.000  0.011 -0.034 -0.061 -0.032 -0.012  0.043  0.080  0.105  0.115  0.136  0.130  0.093  0.081  0.042  0.104  0.148  0.230  0.202  0.156  0.219  0.290  0.248  0.311  0.375  0.471  0.492  0.480  0.510  0.562  0.506  0.466  0.482  0.491  0.480  0.541  0.594  0.547  0.507  0.435  0.359  0.248  0.164  0.073  0.022 -0.038 -0.045 -0.126 -0.146 -0.102 -0.054 -0.017 -0.018  0.043  0.051 -0.024 -0.015  0.026  0.115  0.084 -0.003  0.024  0.006 -0.024 -0.095 -0.164 -0.196 -0.221 -0.243 -0.231 -0.220 -0.179 -0.100 -0.053 -0.080 -0.133 -0.175 -0.183 -0.157 -0.136 -0.028  0.013  0.081  0.211  0.245  0.350  0.358  0.251  0.226  0.201  0.178  0.168  0.168  0.162  0.119  0.098  0.089  0.075  0.071  0.041 -0.065  0.087  0.097  0.098  0.089 -0.071  0.145  0.102  0.001 -0.010 -0.079 -0.112 -0.068 -0.032 -0.018  0.113  0.086 -0.010  0.028  0.068  0.174  0.255  0.372  0.468  0.560  0.622  0.628  0.660  0.575  0.441  0.201  0.100  0.072  0.060  0.165  0.194  0.272  0.329  0.463  0.632  0.705  0.694  0.646  0.594  0.458  0.337  0.221  0.141  0.047 -0.048 -0.097 -0.005 -0.005 -0.015 -0.005  0.058  0.188  0.223  0.273  0.257  0.226  0.202  0.167  0.157  0.206  0.221  0.159  0.032 -0.006  0.038 -0.096 -0.242 -0.245 -0.212 -0.200 -0.227 -0.197 -0.130 -0.143 -0.151 -0.070 -0.021 -0.068 -0.032  0.072  0.045  0.035  0.094  0.050  0.073  0.019 -0.008 -0.080 -0.058 -0.104 -0.147 -0.163 -0.147 -0.129 -0.090 -0.055 -0.049 -0.035  0.076  0.300  0.241  0.084  0.189  0.234  0.442  0.492  0.477  0.421  0.356  0.211  0.119 -0.046 -0.040 -0.101 -0.158 -0.160 -0.208 -0.247 -0.241 -0.247 -0.248 -0.236 -0.222 -0.187 -0.175 -0.151 -0.096 -0.029 -0.039 -0.050  0.051  0.104  0.094  0.116  0.168  0.165  0.226  0.308  0.311  0.311  0.523  0.630  0.701  0.586  0.485  0.382
 -0.495 -0.513 -0.522 -0.540 -0.537 -0.495 -0.492 -0.453 -0.444 -0.426 -0.351 -0.352 -0.280 -0.266 -0.092  0.027  0.199  0.318  0.363  0.369  0.264  0.149  0.061  0.070 -0.035 -0.095 -0.125 -0.176 -0.160 -0.145 -0.148 -0.184 -0.170 -0.156 -0.158 -0.170 -0.068 -0.094 -0.125 -0.139 -0.089 -0.159 -0.173 -0.186 -0.167 -0.154 -0.125 -0.105 -0.075 -0.070 -0.102 -0.125 -0.183 -0.145 -0.146 -0.092 -0.025 -0.044 -0.056  0.007 -0.055 -0.075 -0.088 -0.096 -0.075 -0.028  0.026  0.130  0.221  0.172  0.120  0.142  0.072  0.007  0.025  0.078  0.077  0.127  0.221  0.233  0.271  0.344  0.358  0.355  0.396  0.472  0.441  0.463  0.550  0.583  0.671  0.788  0.826  0.814  0.892  1.000  0.894  0.786  0.702  0.550  0.438  0.226 -0.008 -0.082 -0.135 -0.203 -0.287 -0.284 -0.226 -0.055 -0.031  0.038  0.045  0.113  0.149  0.099  0.048  0.000  0.013 -0.040 -0.075 -0.041 -0.008  0.031  0.085  0.127  0.141  0.176  0.154  0.104  0.081  0.040  0.107  0.151  0.236  0.211  0.160  0.228  0.321  0.286  0.333  0.378  0.483  0.494  0.450  0.473  0.537  0.467  0.411  0.433  0.444  0.441  0.529  0.610  0.598  0.572  0.514  0.441  0.327  0.245  0.155  0.094  0.032  0.021 -0.066 -0.090 -0.049  0.006  0.046  0.039  0.117  0.117  0.014  0.027  0.054  0.128  0.089 -0.003  0.026  0.006 -0.023 -0.081 -0.167 -0.194 -0.237 -0.255 -0.248 -0.242 -0.194 -0.094 -0.039 -0.050 -0.124 -0.162 -0.170 -0.134 -0.127 -0.003  0.059  0.120  0.274  0.320  0.422  0.419  0.287  0.258  0.226  0.205  0.201  0.198  0.191  0.143  0.118  0.107  0.091  0.083  0.049 -0.025  0.145  0.150  0.167  0.127 -0.009  0.175  0.106  0.007  0.003 -0.054 -0.072 -0.015  0.003  0.001  0.156  0.123  0.047  0.097  0.135  0.251  0.328  0.451  0.546  0.641  0.693  0.689  0.668  0.572  0.419  0.186  0.081  0.050  0.048  0.160  0.200  0.279  0.345  0.494  0.665  0.775  0.772  0.726  0.663  0.541  0.403  0.289  0.190  0.108  0.010 -0.050  0.006 -0.014 -0.022 -0.022  0.036  0.168  0.202  0.252  0.220  0.191  0.160  0.128  0.119  0.170  0.186  0.130  0.023 -0.006  0.006 -0.103 -0.205 -0.210 -0.169 -0.153 -0.185 -0.153 -0.082 -0.106 -0.112 -0.025  0.014 -0.039  0.006  0.103  0.060  0.056  0.113  0.078  0.096  0.065  0.044 -0.023  0.003 -0.043 -0.092 -0.106 -0.090 -0.070 -0.028  0.006  0.006  0.010  0.138  0.373  0.285  0.109  0.208  0.275  0.506  0.552  0.522  0.465  0.388  0.236  0.135 -0.054 -0.048 -0.113 -0.172 -0.167 -0.224 -0.270 -0.269 -0.277 -0.273 -0.274 -0.258 -0.212 -0.205 -0.184 -0.119 -0.046 -0.059 -0.069  0.045  0.096  0.089  0.122  0.173  0.170  0.244  0.327  0.332  0.332  0.565  0.685  0.771  0.669  0.555  0.434
 -0.526 -0.549 -0.559 -0.574 -0.571 -0.529 -0.517 -0.473 -0.460 -0.427 -0.350 -0.351 -0.287 -0.281 -0.111  0.017  0.242  0.398  0.455  0.467  0.369  0.240  0.146  0.130  0.011 -0.052 -0.092 -0.156 -0.149 -0.143 -0.155 -0.189 -0.174 -0.167 -0.172 -0.179 -0.069 -0.086 -0.107 -0.123 -0.063 -0.136 -0.167 -0.180 -0.188 -0.162 -0.107 -0.108 -0.029 -0.019 -0.056 -0.099 -0.174 -0.148 -0.153 -0.107 -0.044 -0.073 -0.090 -0.018 -0.072 -0.072 -0.066 -0.048 -0.012  0.053  0.110  0.224  0.301  0.240  0.186  0.191  0.110  0.042  0.056  0.112  0.106  0.156  0.243  0.256  0.306  0.376  0.386  0.387  0.439  0.510  0.476  0.516  0.618  0.603  0.669  0.822  0.811  0.738  0.825  0.894  1.000  0.902  0.806  0.650  0.533  0.304  0.068 -0.002 -0.079 -0.167 -0.251 -0.254 -0.204 -0.015  0.020  0.069  0.067  0.148  0.185  0.124  0.069  0.018  0.025 -0.029 -0.066 -0.040 -0.002  0.033  0.094  0.140  0.161  0.197  0.169  0.123  0.101  0.060  0.131  0.178  0.279  0.244  0.169  0.239  0.345  0.291  0.323  0.378  0.484  0.464  0.414  0.435  0.489  0.416  0.360  0.380  0.384  0.373  0.461  0.541  0.536  0.534  0.492  0.441  0.340  0.268  0.195  0.139  0.089  0.075 -0.001 -0.027  0.007  0.054  0.085  0.072  0.151  0.151  0.056  0.071  0.089  0.137  0.092 -0.001  0.026  0.019  0.006 -0.035 -0.116 -0.144 -0.196 -0.226 -0.224 -0.235 -0.189 -0.088 -0.037 -0.041 -0.103 -0.136 -0.147 -0.103 -0.097  0.014  0.075  0.119  0.263  0.306  0.391  0.390  0.253  0.231  0.220  0.199  0.180  0.194  0.196  0.147  0.131  0.135  0.124  0.117  0.088  0.004  0.189  0.206  0.201  0.164  0.010  0.197  0.139  0.019 -0.007 -0.072 -0.090 -0.051 -0.024 -0.004  0.170  0.164  0.100  0.155  0.182  0.305  0.374  0.486  0.558  0.635  0.663  0.632  0.597  0.487  0.349  0.146  0.042  0.022  0.014  0.123  0.147  0.213  0.267  0.416  0.607  0.726  0.750  0.743  0.714  0.618  0.477  0.363  0.254  0.179  0.077  0.016  0.028 -0.017 -0.043 -0.065 -0.024  0.108  0.140  0.185  0.151  0.112  0.077  0.045  0.040  0.087  0.106  0.086 -0.015 -0.039  0.006 -0.057 -0.152 -0.162 -0.104 -0.079 -0.110 -0.069  0.012 -0.011 -0.015  0.083  0.125  0.066  0.114  0.220  0.172  0.157  0.208  0.161  0.167  0.144  0.142  0.063  0.091  0.030 -0.019 -0.035 -0.028 -0.001  0.057  0.080  0.064  0.084  0.238  0.472  0.394  0.207  0.299  0.369  0.611  0.655  0.625  0.565  0.488  0.342  0.223  0.033  0.018 -0.049 -0.134 -0.146 -0.217 -0.263 -0.268 -0.257 -0.251 -0.246 -0.218 -0.160 -0.148 -0.117 -0.039  0.042  0.037  0.033  0.152  0.203  0.208  0.240  0.291  0.290  0.360  0.413  0.408  0.415  0.674  0.766  0.806  0.683  0.534  0.404
 -0.542 -0.565 -0.573 -0.581 -0.569 -0.530 -0.518 -0.471 -0.453 -0.429 -0.358 -0.367 -0.316 -0.308 -0.168 -0.042  0.211  0.376  0.463  0.483  0.402  0.283  0.200  0.188  0.076  0.020 -0.019 -0.097 -0.117 -0.126 -0.147 -0.164 -0.147 -0.156 -0.160 -0.155 -0.040 -0.043 -0.054 -0.077 -0.023 -0.108 -0.176 -0.207 -0.238 -0.207 -0.137 -0.152 -0.026  0.007 -0.026 -0.070 -0.144 -0.126 -0.124 -0.091 -0.038 -0.065 -0.077 -0.014 -0.063 -0.076 -0.057 -0.028  0.014  0.083  0.138  0.248  0.311  0.252  0.215  0.226  0.147  0.080  0.096  0.153  0.147  0.204  0.275  0.275  0.341  0.407  0.386  0.382  0.447  0.522  0.462  0.475  0.599  0.569  0.576  0.734  0.752  0.645  0.701  0.786  0.902  1.000  0.886  0.733  0.602  0.364  0.170  0.092  0.009 -0.088 -0.201 -0.218 -0.165  0.022  0.052  0.133  0.127  0.206  0.240  0.186  0.134  0.087  0.086  0.023 -0.027 -0.015  0.034  0.049  0.121  0.175  0.212  0.248  0.209  0.174  0.146  0.120  0.196  0.241  0.339  0.307  0.205  0.269  0.390  0.336  0.349  0.372  0.478  0.452  0.372  0.373  0.432  0.357  0.286  0.306  0.312  0.317  0.416  0.512  0.539  0.565  0.548  0.516  0.423  0.358  0.289  0.226  0.181  0.144  0.072  0.051  0.086  0.133  0.156  0.135  0.212  0.202  0.081  0.092  0.089  0.124  0.071 -0.013  0.008  0.022  0.028  0.016 -0.065 -0.091 -0.166 -0.203 -0.200 -0.222 -0.171 -0.074 -0.023 -0.023 -0.073 -0.093 -0.103 -0.051 -0.053  0.057  0.122  0.151  0.311  0.367  0.446  0.443  0.286  0.268  0.260  0.255  0.238  0.259  0.269  0.215  0.193  0.199  0.181  0.160  0.122  0.071  0.235  0.235  0.230  0.185  0.034  0.185  0.130  0.015 -0.016 -0.054 -0.055 -0.031 -0.037 -0.044  0.206  0.195  0.178  0.244  0.260  0.398  0.467  0.578  0.631  0.679  0.672  0.621  0.562  0.433  0.281  0.098 -0.000 -0.013 -0.022  0.088  0.112  0.184  0.231  0.380  0.566  0.708  0.728  0.784  0.781  0.719  0.565  0.446  0.308  0.256  0.158  0.108  0.064 -0.042 -0.083 -0.117 -0.082  0.034  0.055  0.087  0.043  0.001 -0.037 -0.051 -0.052 -0.028 -0.014 -0.010 -0.086 -0.103 -0.072 -0.074 -0.075 -0.090 -0.018  0.005 -0.032  0.016  0.100  0.061  0.059  0.163  0.188  0.122  0.179  0.277  0.215  0.201  0.248  0.208  0.208  0.206  0.218  0.144  0.181  0.114  0.063  0.055  0.065  0.104  0.165  0.176  0.169  0.205  0.344  0.536  0.455  0.259  0.308  0.421  0.646  0.722  0.653  0.603  0.528  0.405  0.298  0.113  0.098  0.028 -0.065 -0.083 -0.164 -0.221 -0.229 -0.211 -0.206 -0.212 -0.174 -0.108 -0.107 -0.076  0.010  0.085  0.078  0.084  0.198  0.234  0.240  0.273  0.307  0.294  0.370  0.395  0.382  0.373  0.618  0.694  0.724  0.645  0.485  0.341
 -0.556 -0.583 -0.593 -0.601 -0.585 -0.538 -0.514 -0.462 -0.449 -0.428 -0.346 -0.358 -0.310 -0.285 -0.133 -0.036  0.235  0.451  0.562  0.604  0.530  0.394  0.307  0.274  0.140  0.064 -0.012 -0.120 -0.148 -0.174 -0.191 -0.205 -0.200 -0.213 -0.211 -0.203 -0.117 -0.101 -0.078 -0.082 -0.018 -0.107 -0.175 -0.216 -0.255 -0.219 -0.127 -0.140  0.016  0.047 -0.007 -0.072 -0.164 -0.152 -0.158 -0.124 -0.067 -0.090 -0.086 -0.026 -0.052 -0.089 -0.071 -0.009  0.053  0.154  0.215  0.351  0.412  0.344  0.299  0.302  0.210  0.136  0.151  0.217  0.214  0.273  0.341  0.338  0.405  0.472  0.443  0.427  0.486  0.573  0.521  0.505  0.618  0.605  0.576  0.689  0.729  0.622  0.631  0.702  0.806  0.886  1.000  0.884  0.762  0.507  0.256  0.164  0.047 -0.041 -0.152 -0.200 -0.160  0.086  0.131  0.201  0.199  0.275  0.302  0.241  0.198  0.145  0.139  0.077  0.020  0.022  0.065  0.085  0.162  0.208  0.251  0.275  0.243  0.225  0.202  0.185  0.258  0.296  0.388  0.340  0.217  0.288  0.405  0.331  0.358  0.379  0.466  0.435  0.366  0.346  0.394  0.335  0.262  0.267  0.265  0.256  0.346  0.429  0.462  0.504  0.492  0.486  0.406  0.366  0.318  0.279  0.234  0.198  0.113  0.083  0.112  0.160  0.167  0.143  0.224  0.193  0.091  0.099  0.093  0.109  0.049 -0.028 -0.011 -0.008  0.012  0.013 -0.053 -0.059 -0.133 -0.171 -0.197 -0.193 -0.165 -0.055  0.012  0.008 -0.025 -0.042 -0.066 -0.026 -0.054  0.036  0.111  0.136  0.282  0.326  0.387  0.398  0.246  0.243  0.265  0.260  0.219  0.257  0.284  0.221  0.194  0.221  0.208  0.182  0.143  0.095  0.258  0.259  0.252  0.207  0.025  0.191  0.144  0.006 -0.039 -0.099 -0.091 -0.071 -0.058 -0.018  0.229  0.274  0.256  0.331  0.325  0.436  0.502  0.585  0.607  0.618  0.606  0.522  0.464  0.347  0.212  0.065 -0.018 -0.008 -0.032  0.067  0.075  0.140  0.176  0.302  0.461  0.605  0.700  0.757  0.810  0.780  0.658  0.548  0.425  0.373  0.265  0.184  0.117 -0.027 -0.096 -0.151 -0.125 -0.009 -0.009  0.023 -0.022 -0.068 -0.102 -0.104 -0.093 -0.068 -0.053 -0.013 -0.059 -0.096 -0.039  0.004 -0.008 -0.036  0.038  0.084  0.047  0.088  0.185  0.161  0.149  0.249  0.296  0.229  0.265  0.365  0.313  0.287  0.315  0.261  0.242  0.239  0.266  0.188  0.217  0.133  0.091  0.083  0.078  0.141  0.207  0.186  0.178  0.229  0.368  0.552  0.523  0.347  0.363  0.413  0.607  0.729  0.773  0.756  0.680  0.552  0.409  0.200  0.174  0.097 -0.027 -0.068 -0.158 -0.225 -0.234 -0.202 -0.198 -0.196 -0.149 -0.071 -0.064 -0.019  0.081  0.165  0.159  0.169  0.304  0.335  0.345  0.400  0.433  0.407  0.467  0.456  0.416  0.380  0.601  0.641  0.643  0.538  0.382  0.290
 -0.519 -0.545 -0.558 -0.566 -0.549 -0.501 -0.466 -0.414 -0.405 -0.390 -0.308 -0.340 -0.300 -0.267 -0.147 -0.065  0.217  0.454  0.591  0.648  0.600  0.483  0.400  0.347  0.216  0.143  0.059 -0.072 -0.127 -0.175 -0.199 -0.192 -0.194 -0.225 -0.218 -0.198 -0.133 -0.095 -0.050 -0.055  0.002 -0.087 -0.172 -0.227 -0.279 -0.243 -0.139 -0.149  0.039  0.078  0.013 -0.066 -0.151 -0.152 -0.137 -0.112 -0.072 -0.085 -0.072 -0.038 -0.047 -0.112 -0.088  0.003  0.080  0.203  0.262  0.410  0.459  0.395  0.356  0.346  0.253  0.180  0.196  0.259  0.253  0.308  0.358  0.349  0.416  0.478  0.423  0.395  0.455  0.548  0.463  0.403  0.516  0.519  0.456  0.536  0.591  0.498  0.482  0.550  0.650  0.733  0.884  1.000  0.882  0.611  0.392  0.285  0.155  0.062 -0.069 -0.139 -0.099  0.155  0.197  0.257  0.242  0.316  0.330  0.270  0.238  0.192  0.184  0.134  0.078  0.073  0.117  0.120  0.196  0.235  0.276  0.285  0.261  0.259  0.235  0.232  0.295  0.319  0.394  0.344  0.215  0.272  0.377  0.306  0.324  0.324  0.401  0.366  0.297  0.267  0.303  0.256  0.192  0.192  0.178  0.167  0.243  0.311  0.354  0.416  0.425  0.458  0.410  0.407  0.395  0.389  0.362  0.308  0.233  0.209  0.231  0.262  0.247  0.201  0.289  0.224  0.120  0.127  0.103  0.096  0.020 -0.060 -0.040 -0.022  0.031  0.077  0.032  0.037 -0.053 -0.094 -0.154 -0.139 -0.139 -0.042  0.039  0.049  0.022  0.034  0.007  0.049  0.006  0.065  0.129  0.125  0.256  0.294  0.325  0.339  0.193  0.202  0.247  0.253  0.210  0.264  0.306  0.241  0.219  0.261  0.246  0.215  0.176  0.144  0.303  0.304  0.294  0.238  0.041  0.170  0.148 -0.004 -0.076 -0.123 -0.096 -0.092 -0.079 -0.039  0.276  0.346  0.380  0.467  0.437  0.507  0.552  0.588  0.558  0.533  0.491  0.394  0.335  0.233  0.118  0.014 -0.051 -0.026 -0.054  0.022  0.028  0.084  0.117  0.217  0.337  0.474  0.583  0.665  0.752  0.801  0.728  0.653  0.532  0.511  0.423  0.336  0.206 -0.015 -0.140 -0.226 -0.211 -0.102 -0.128 -0.111 -0.171 -0.223 -0.255 -0.246 -0.217 -0.199 -0.197 -0.131 -0.125 -0.140 -0.064  0.069  0.160  0.123  0.208  0.261  0.220  0.258  0.355  0.324  0.310  0.401  0.435  0.367  0.392  0.463  0.406  0.377  0.373  0.329  0.284  0.317  0.375  0.318  0.351  0.258  0.229  0.233  0.219  0.297  0.362  0.310  0.299  0.365  0.485  0.599  0.603  0.457  0.410  0.431  0.558  0.712  0.737  0.806  0.759  0.658  0.523  0.319  0.271  0.184  0.042 -0.014 -0.108 -0.182 -0.194 -0.144 -0.138 -0.143 -0.089 -0.000  0.002  0.050  0.155  0.233  0.230  0.246  0.384  0.403  0.411  0.476  0.502  0.467  0.522  0.469  0.397  0.318  0.507  0.517  0.501  0.417  0.282  0.184
 -0.454 -0.478 -0.494 -0.508 -0.504 -0.460 -0.428 -0.380 -0.370 -0.349 -0.270 -0.293 -0.271 -0.219 -0.113 -0.073  0.201  0.446  0.606  0.682  0.662  0.550  0.472  0.404  0.264  0.187  0.077 -0.070 -0.122 -0.179 -0.205 -0.204 -0.213 -0.244 -0.239 -0.221 -0.178 -0.143 -0.085 -0.070 -0.024 -0.099 -0.168 -0.196 -0.252 -0.209 -0.103 -0.131  0.055  0.079  0.009 -0.078 -0.148 -0.144 -0.134 -0.127 -0.092 -0.107 -0.096 -0.067 -0.065 -0.133 -0.109  0.011  0.096  0.244  0.307  0.466  0.501  0.441  0.398  0.384  0.295  0.227  0.241  0.302  0.302  0.351  0.390  0.377  0.434  0.486  0.431  0.404  0.455  0.532  0.440  0.385  0.484  0.463  0.403  0.462  0.495  0.411  0.390  0.438  0.533  0.602  0.762  0.882  1.000  0.771  0.484  0.359  0.198  0.098 -0.017 -0.092 -0.062  0.218  0.281  0.322  0.289  0.353  0.384  0.316  0.281  0.225  0.216  0.188  0.135  0.111  0.139  0.158  0.231  0.243  0.274  0.265  0.282  0.295  0.285  0.284  0.330  0.349  0.421  0.375  0.255  0.291  0.352  0.269  0.308  0.316  0.372  0.335  0.294  0.265  0.272  0.240  0.195  0.183  0.163  0.138  0.179  0.233  0.273  0.340  0.350  0.383  0.340  0.360  0.368  0.391  0.362  0.321  0.239  0.204  0.210  0.232  0.207  0.159  0.278  0.181  0.104  0.113  0.095  0.068 -0.009 -0.086 -0.086 -0.068 -0.007  0.041  0.022  0.046 -0.015 -0.045 -0.102 -0.080 -0.087 -0.003  0.040  0.045  0.055  0.066  0.036  0.053 -0.002  0.024  0.092  0.083  0.205  0.247  0.270  0.283  0.149  0.143  0.185  0.194  0.148  0.197  0.253  0.189  0.164  0.216  0.211  0.187  0.155  0.132  0.294  0.300  0.293  0.226  0.037  0.148  0.156  0.017 -0.057 -0.115 -0.090 -0.084 -0.073 -0.013  0.268  0.380  0.406  0.495  0.436  0.477  0.520  0.515  0.479  0.433  0.397  0.295  0.235  0.143  0.051 -0.011 -0.035 -0.003 -0.047 -0.025 -0.027  0.021  0.053  0.145  0.236  0.356  0.486  0.553  0.663  0.725  0.737  0.672  0.580  0.560  0.477  0.377  0.241 -0.004 -0.123 -0.233 -0.219 -0.123 -0.165 -0.155 -0.219 -0.271 -0.310 -0.302 -0.275 -0.242 -0.230 -0.154 -0.124 -0.139 -0.060  0.100  0.191  0.148  0.230  0.297  0.256  0.279  0.377  0.364  0.337  0.407  0.463  0.401  0.393  0.455  0.418  0.379  0.355  0.308  0.257  0.271  0.337  0.293  0.318  0.227  0.208  0.220  0.200  0.281  0.334  0.282  0.270  0.302  0.408  0.522  0.568  0.463  0.403  0.360  0.467  0.605  0.680  0.797  0.828  0.753  0.612  0.397  0.338  0.242  0.081  0.004 -0.090 -0.158 -0.169 -0.098 -0.097 -0.093 -0.030  0.061  0.063  0.120  0.229  0.297  0.294  0.312  0.453  0.456  0.466  0.544  0.559  0.502  0.533  0.454  0.372  0.276  0.431  0.423  0.399  0.313  0.190  0.152
 -0.287 -0.298 -0.319 -0.354 -0.351 -0.317 -0.329 -0.273 -0.246 -0.220 -0.132 -0.112 -0.186 -0.046 -0.037 -0.098  0.142  0.295  0.449  0.500  0.504  0.420  0.377  0.332  0.217  0.191  0.085 -0.056 -0.107 -0.151 -0.182 -0.175 -0.171 -0.201 -0.200 -0.174 -0.195 -0.168 -0.110 -0.100 -0.094 -0.115 -0.123 -0.111 -0.171 -0.118 -0.048 -0.124  0.011  0.012 -0.060 -0.112 -0.101 -0.058 -0.046 -0.045 -0.029 -0.041 -0.056 -0.110 -0.149 -0.266 -0.214 -0.091 -0.004  0.137  0.220  0.332  0.347  0.314  0.282  0.280  0.216  0.183  0.193  0.238  0.250  0.293  0.266  0.225  0.299  0.309  0.226  0.213  0.276  0.311  0.241  0.206  0.264  0.235  0.182  0.226  0.272  0.199  0.174  0.226  0.304  0.364  0.507  0.611  0.771  1.000  0.573  0.309  0.110  0.045  0.005 -0.061 -0.115  0.210  0.279  0.405  0.339  0.325  0.409  0.372  0.323  0.276  0.245  0.223  0.183  0.102  0.116  0.110  0.153  0.135  0.183  0.160  0.210  0.254  0.260  0.298  0.317  0.330  0.377  0.381  0.235  0.207  0.211  0.110  0.153  0.133  0.176  0.159  0.135  0.124  0.112  0.094  0.082  0.074  0.054  0.025  0.016  0.065  0.124  0.184  0.200  0.187  0.153  0.170  0.228  0.256  0.252  0.225  0.168  0.143  0.100  0.124  0.092  0.068  0.173  0.066  0.055  0.081  0.017 -0.054 -0.157 -0.203 -0.223 -0.203 -0.162 -0.087 -0.068  0.032  0.033  0.073  0.091  0.082  0.083  0.139  0.068  0.071  0.172  0.175  0.149  0.108 -0.011 -0.024  0.083  0.068  0.132  0.170  0.208  0.201  0.123  0.079  0.083  0.066  0.003  0.033  0.080  0.014 -0.014  0.037  0.036  0.010 -0.003  0.116  0.215  0.164  0.184  0.145  0.086  0.137  0.145  0.049  0.004 -0.032  0.004 -0.016 -0.078 -0.018  0.188  0.301  0.320  0.407  0.260  0.301  0.294  0.276  0.255  0.223  0.210  0.128  0.066  0.019 -0.023  0.081  0.095  0.112  0.061 -0.038 -0.055 -0.049 -0.052  0.031  0.074  0.161  0.305  0.316  0.387  0.463  0.499  0.502  0.462  0.514  0.450  0.328  0.206 -0.007 -0.058 -0.168 -0.141 -0.072 -0.144 -0.144 -0.200 -0.236 -0.287 -0.279 -0.281 -0.238 -0.217 -0.142 -0.087 -0.086 -0.091  0.088  0.225  0.185  0.233  0.306  0.294  0.298  0.370  0.382  0.360  0.389  0.434  0.404  0.380  0.382  0.345  0.327  0.282  0.263  0.228  0.246  0.311  0.300  0.302  0.235  0.212  0.217  0.183  0.260  0.310  0.283  0.290  0.232  0.297  0.363  0.412  0.389  0.289  0.260  0.323  0.415  0.516  0.645  0.697  0.684  0.555  0.314  0.277  0.211  0.091 -0.001 -0.065 -0.119 -0.120 -0.053 -0.078 -0.075 -0.002  0.057  0.038  0.100  0.192  0.216  0.208  0.228  0.356  0.314  0.338  0.445  0.439  0.394  0.406  0.305  0.278  0.181  0.289  0.253  0.217  0.186  0.047  0.143
 -0.201 -0.176 -0.167 -0.189 -0.167 -0.127 -0.142 -0.097 -0.074 -0.101 -0.112 -0.110 -0.160 -0.108 -0.139 -0.011  0.140  0.211  0.314  0.379  0.486  0.585  0.608  0.558  0.515  0.510  0.418  0.249  0.113 -0.008 -0.056  0.005 -0.025 -0.106 -0.100 -0.059 -0.062  0.014  0.153  0.188  0.156  0.033 -0.148 -0.189 -0.307 -0.255 -0.147 -0.231  0.028  0.134  0.133  0.156  0.093  0.124  0.083  0.046 -0.005 -0.031 -0.027 -0.054 -0.062 -0.079 -0.007  0.085  0.140  0.252  0.286  0.390  0.344  0.390  0.449  0.455  0.424  0.403  0.402  0.438  0.442  0.451  0.400  0.372  0.418  0.384  0.290  0.286  0.310  0.314  0.207  0.121  0.175  0.126  0.032  0.041  0.070  0.007 -0.032 -0.008  0.068  0.170  0.256  0.392  0.484  0.573  1.000  0.765  0.570  0.453  0.345  0.300  0.292  0.418  0.390  0.465  0.443  0.498  0.461  0.427  0.451  0.437  0.381  0.359  0.286  0.178  0.193  0.156  0.222  0.217  0.300  0.286  0.286  0.376  0.399  0.458  0.462  0.476  0.481  0.443  0.326  0.334  0.350  0.258  0.226  0.155  0.124  0.068  0.030  0.004 -0.038 -0.063 -0.068 -0.078 -0.105 -0.111 -0.115 -0.071 -0.021  0.047  0.045  0.066  0.026  0.039  0.057  0.105  0.142  0.068  0.119  0.136  0.121  0.077  0.028 -0.011  0.085 -0.025 -0.028  0.058 -0.023 -0.046 -0.175 -0.181 -0.256 -0.206 -0.122 -0.007  0.077  0.161  0.166  0.173  0.165  0.086  0.145  0.184  0.189  0.248  0.228  0.215  0.190  0.134  0.086  0.023 -0.007 -0.041 -0.033  0.020  0.058  0.113  0.170  0.190  0.184  0.167  0.134  0.186  0.200  0.137  0.145  0.168  0.111  0.088  0.092  0.090  0.024  0.005 -0.004  0.005 -0.053 -0.023  0.007 -0.135 -0.214 -0.176 -0.119 -0.123 -0.214 -0.262  0.056  0.038  0.110  0.191  0.089  0.136  0.145  0.134  0.109  0.054  0.037 -0.043 -0.067 -0.087 -0.115 -0.042 -0.080 -0.147 -0.112 -0.148 -0.121 -0.150 -0.131 -0.075 -0.068 -0.009  0.072  0.127  0.187  0.269  0.276  0.234  0.115  0.278  0.303  0.317  0.193 -0.067 -0.168 -0.212 -0.238 -0.253 -0.341 -0.347 -0.374 -0.400 -0.419 -0.379 -0.379 -0.419 -0.435 -0.364 -0.296 -0.250 -0.186  0.024  0.263  0.252  0.297  0.333  0.335  0.354  0.390  0.388  0.390  0.404  0.404  0.391  0.384  0.364  0.352  0.311  0.263  0.241  0.163  0.250  0.331  0.316  0.338  0.259  0.244  0.256  0.238  0.306  0.365  0.326  0.384  0.439  0.378  0.258  0.314  0.389  0.172  0.308  0.216  0.307  0.281  0.391  0.492  0.642  0.783  0.721  0.615  0.529  0.409  0.305  0.245  0.204  0.218  0.293  0.256  0.234  0.308  0.360  0.293  0.325  0.410  0.389  0.352  0.375  0.441  0.358  0.310  0.367  0.361  0.315  0.316  0.231  0.193  0.061  0.108  0.046 -0.011 -0.022 -0.103 -0.226
 -0.146 -0.126 -0.113 -0.097 -0.095 -0.088 -0.056 -0.070 -0.052 -0.040 -0.079 -0.084 -0.094 -0.098 -0.110 -0.025  0.101  0.226  0.316  0.369  0.510  0.591  0.639  0.617  0.603  0.534  0.435  0.300  0.144  0.008 -0.019  0.069  0.020 -0.065 -0.038  0.003  0.026  0.125  0.280  0.337  0.293  0.146 -0.069 -0.149 -0.268 -0.242 -0.134 -0.180  0.097  0.238  0.264  0.294  0.176  0.146  0.088 -0.014 -0.085 -0.114 -0.043 -0.000  0.073  0.076  0.163  0.280  0.296  0.378  0.335  0.412  0.311  0.340  0.432  0.456  0.440  0.404  0.391  0.412  0.395  0.387  0.335  0.340  0.386  0.328  0.246  0.277  0.289  0.254  0.140  0.077  0.127  0.052 -0.013 -0.006 -0.019 -0.064 -0.081 -0.082 -0.002  0.092  0.164  0.285  0.359  0.309  0.765  1.000  0.867  0.722  0.485  0.349  0.458  0.414  0.426  0.424  0.358  0.437  0.368  0.328  0.356  0.335  0.263  0.269  0.206  0.114  0.118  0.102  0.160  0.148  0.207  0.216  0.226  0.286  0.323  0.372  0.357  0.374  0.373  0.327  0.228  0.240  0.245  0.170  0.140  0.095  0.058  0.006 -0.008 -0.018 -0.069 -0.085 -0.068 -0.075 -0.114 -0.126 -0.144 -0.123 -0.090 -0.026 -0.029  0.005  0.006  0.048  0.056  0.101  0.113  0.054  0.115  0.126  0.127  0.055 -0.009 -0.068  0.035 -0.068 -0.091 -0.040 -0.037 -0.005 -0.028 -0.046 -0.118 -0.079  0.005  0.042  0.123  0.133  0.121  0.071  0.035  0.024  0.087  0.079  0.169  0.183  0.123  0.115  0.077  0.034  0.039 -0.034 -0.102 -0.146 -0.111 -0.078 -0.050  0.002  0.076  0.105  0.119  0.115  0.100  0.137  0.139  0.106  0.113  0.098  0.056  0.055  0.044  0.089  0.021 -0.027 -0.038  0.050  0.051  0.049  0.146  0.047 -0.062 -0.015 -0.009 -0.109 -0.229 -0.254  0.002 -0.045  0.069  0.125  0.045  0.067  0.108  0.097  0.059 -0.002 -0.026 -0.092 -0.101 -0.130 -0.133 -0.149 -0.174 -0.215 -0.177 -0.150 -0.108 -0.082 -0.108 -0.087 -0.128 -0.088 -0.034  0.054  0.125  0.196  0.211  0.152  0.064  0.175  0.198  0.354  0.185 -0.075 -0.158 -0.229 -0.299 -0.355 -0.424 -0.459 -0.485 -0.502 -0.512 -0.455 -0.450 -0.518 -0.513 -0.428 -0.367 -0.316 -0.258  0.027  0.220  0.196  0.246  0.284  0.287  0.294  0.317  0.327  0.325  0.341  0.361  0.351  0.340  0.370  0.414  0.352  0.297  0.251  0.140  0.194  0.260  0.219  0.232  0.160  0.168  0.169  0.161  0.201  0.248  0.204  0.222  0.312  0.278  0.172  0.254  0.338  0.168  0.238  0.129  0.209  0.181  0.285  0.391  0.603  0.729  0.850  0.797  0.700  0.575  0.441  0.403  0.379  0.418  0.514  0.481  0.480  0.554  0.609  0.550  0.585  0.662  0.612  0.583  0.646  0.602  0.511  0.484  0.469  0.407  0.364  0.359  0.258  0.169  0.009  0.063  0.005 -0.055 -0.101 -0.142 -0.280
 -0.067 -0.043 -0.035 -0.005  0.000 -0.025  0.009 -0.020  0.008  0.013 -0.041 -0.054 -0.082 -0.122 -0.145 -0.073 -0.020  0.087  0.149  0.204  0.347  0.452  0.518  0.534  0.569  0.508  0.447  0.361  0.206  0.069  0.055  0.152  0.091  0.009  0.040  0.074  0.111  0.204  0.345  0.402  0.332  0.187 -0.040 -0.139 -0.240 -0.236 -0.156 -0.172  0.070  0.226  0.275  0.328  0.219  0.179  0.123 -0.013 -0.111 -0.115 -0.041  0.021  0.111  0.116  0.205  0.295  0.279  0.319  0.244  0.281  0.168  0.212  0.327  0.369  0.382  0.349  0.331  0.340  0.318  0.302  0.262  0.278  0.300  0.239  0.183  0.213  0.208  0.163  0.079  0.010  0.034 -0.020 -0.071 -0.081 -0.089 -0.106 -0.125 -0.135 -0.079  0.009  0.047  0.155  0.198  0.110  0.570  0.867  1.000  0.838  0.562  0.364  0.454  0.313  0.312  0.338  0.233  0.347  0.271  0.230  0.245  0.236  0.172  0.197  0.145  0.071  0.077  0.063  0.107  0.090  0.132  0.146  0.169  0.211  0.251  0.288  0.262  0.277  0.272  0.238  0.167  0.166  0.152  0.105  0.089  0.048  0.028  0.002 -0.006 -0.012 -0.047 -0.052 -0.036 -0.041 -0.074 -0.084 -0.101 -0.099 -0.082 -0.033 -0.033 -0.005  0.001  0.053  0.059  0.089  0.096  0.055  0.103  0.113  0.132  0.054  0.015 -0.030  0.049 -0.044 -0.073 -0.038 -0.001  0.089  0.067  0.022 -0.054  0.000  0.071  0.089  0.149  0.126  0.093  0.017 -0.015 -0.005  0.045  0.002  0.167  0.187  0.067  0.069  0.033  0.013  0.043 -0.006 -0.091 -0.130 -0.100 -0.079 -0.050 -0.013  0.053  0.065  0.077  0.088  0.093  0.117  0.106  0.087  0.104  0.068  0.021  0.030  0.027  0.062 -0.016 -0.052 -0.048  0.018  0.065  0.041  0.143  0.074 -0.005  0.078  0.085 -0.026 -0.172 -0.251 -0.041 -0.080  0.039  0.078  0.018  0.027  0.077  0.068  0.036 -0.022 -0.049 -0.088 -0.081 -0.109 -0.119 -0.154 -0.197 -0.241 -0.195 -0.136 -0.077 -0.038 -0.065 -0.059 -0.126 -0.108 -0.094 -0.000  0.059  0.120  0.122  0.062  0.008  0.080  0.119  0.340  0.201 -0.061 -0.137 -0.220 -0.280 -0.351 -0.420 -0.464 -0.484 -0.498 -0.508 -0.460 -0.455 -0.524 -0.515 -0.478 -0.427 -0.343 -0.318 -0.065  0.169  0.154  0.200  0.220  0.216  0.223  0.226  0.217  0.222  0.232  0.225  0.216  0.225  0.251  0.291  0.245  0.203  0.170  0.085  0.140  0.182  0.151  0.170  0.124  0.134  0.139  0.147  0.164  0.187  0.153  0.170  0.255  0.209  0.116  0.160  0.213  0.087  0.116  0.019  0.085  0.032  0.115  0.200  0.415  0.568  0.771  0.764  0.686  0.606  0.496  0.479  0.465  0.515  0.591  0.567  0.554  0.611  0.647  0.574  0.586  0.639  0.564  0.528  0.592  0.505  0.396  0.363  0.317  0.244  0.207  0.211  0.123  0.037 -0.099 -0.043 -0.077 -0.119 -0.136 -0.145 -0.312
 -0.002  0.024  0.046  0.089  0.092  0.074  0.103  0.091  0.118  0.084  0.036  0.036  0.003 -0.019 -0.076 -0.070 -0.100 -0.011  0.025  0.077  0.215  0.319  0.420  0.464  0.512  0.456  0.394  0.339  0.195  0.068  0.067  0.168  0.105  0.031  0.070  0.104  0.093  0.192  0.342  0.404  0.322  0.203  0.000 -0.068 -0.175 -0.167 -0.111 -0.160  0.050  0.195  0.257  0.325  0.214  0.178  0.115  0.007 -0.075 -0.094 -0.044 -0.027  0.072  0.114  0.190  0.258  0.233  0.252  0.183  0.178  0.054  0.118  0.243  0.305  0.333  0.315  0.287  0.283  0.266  0.258  0.203  0.204  0.226  0.179  0.114  0.131  0.125  0.085  0.011 -0.058 -0.039 -0.067 -0.116 -0.149 -0.139 -0.148 -0.186 -0.203 -0.167 -0.088 -0.041  0.062  0.098  0.045  0.453  0.722  0.838  1.000  0.712  0.419  0.498  0.256  0.286  0.317  0.252  0.317  0.235  0.218  0.255  0.248  0.175  0.184  0.139  0.067  0.070  0.048  0.084  0.070  0.120  0.127  0.135  0.186  0.219  0.274  0.247  0.243  0.207  0.178  0.115  0.112  0.090  0.062  0.050 -0.012 -0.042 -0.044 -0.052 -0.070 -0.093 -0.084 -0.075 -0.080 -0.113 -0.128 -0.142 -0.156 -0.141 -0.095 -0.094 -0.052 -0.036  0.019  0.031  0.061  0.070  0.025  0.055  0.070  0.088  0.030  0.002 -0.033 -0.015 -0.085 -0.097 -0.091 -0.082 -0.029 -0.011 -0.007 -0.088 -0.076  0.001  0.044  0.113  0.103  0.069  0.014  0.022  0.047  0.087  0.012  0.116  0.115  0.075  0.083  0.049  0.014  0.033 -0.009 -0.081 -0.121 -0.117 -0.107 -0.095 -0.050  0.032  0.050  0.070  0.091  0.082  0.106  0.112  0.097  0.091  0.067  0.035  0.023  0.007  0.070 -0.055 -0.111 -0.105 -0.014  0.008 -0.007  0.075  0.051 -0.001  0.078  0.102 -0.015 -0.174 -0.253 -0.064 -0.087  0.034  0.043 -0.000 -0.009  0.029  0.006 -0.027 -0.093 -0.119 -0.162 -0.129 -0.137 -0.150 -0.153 -0.168 -0.188 -0.141 -0.086 -0.048 -0.010 -0.086 -0.114 -0.200 -0.182 -0.165 -0.078 -0.021  0.032  0.057  0.023 -0.014  0.040  0.073  0.225  0.108 -0.087 -0.142 -0.203 -0.242 -0.306 -0.388 -0.435 -0.437 -0.445 -0.449 -0.402 -0.392 -0.453 -0.452 -0.408 -0.362 -0.323 -0.287 -0.061  0.118  0.112  0.159  0.153  0.146  0.155  0.150  0.137  0.142  0.145  0.129  0.127  0.138  0.148  0.184  0.157  0.124  0.104  0.050  0.085  0.111  0.088  0.104  0.072  0.081  0.090  0.101  0.122  0.138  0.109  0.147  0.225  0.143  0.044  0.088  0.140  0.032  0.021 -0.080 -0.019 -0.039  0.029  0.088  0.292  0.439  0.633  0.666  0.625  0.593  0.480  0.478  0.459  0.518  0.579  0.534  0.531  0.590  0.591  0.508  0.522  0.563  0.472  0.432  0.478  0.391  0.283  0.248  0.199  0.123  0.089  0.080 -0.011 -0.097 -0.228 -0.154 -0.165 -0.196 -0.193 -0.163 -0.281
  0.219  0.244  0.268  0.288  0.286  0.268  0.268  0.266  0.217  0.172  0.135  0.125  0.097  0.074  0.029  0.057 -0.036 -0.038 -0.067 -0.027  0.079  0.185  0.263  0.255  0.307  0.336  0.296  0.318  0.323  0.240  0.233  0.236  0.161  0.141  0.131  0.085  0.083  0.080  0.131  0.178  0.123  0.061 -0.041 -0.054 -0.065 -0.088 -0.092 -0.074 -0.038  0.042  0.090  0.166  0.135  0.163  0.102  0.020 -0.045 -0.074 -0.099 -0.081 -0.028  0.006  0.068  0.127  0.082  0.100  0.033  0.070 -0.009  0.043  0.123  0.128  0.177  0.237  0.192  0.147  0.143  0.123  0.076  0.082  0.071  0.029  0.011  0.021 -0.002 -0.040 -0.072 -0.097 -0.105 -0.141 -0.171 -0.207 -0.225 -0.230 -0.258 -0.287 -0.251 -0.201 -0.152 -0.069 -0.017  0.005  0.345  0.485  0.562  0.712  1.000  0.743  0.454  0.290  0.322  0.190  0.147  0.233  0.128  0.080  0.124  0.122  0.080  0.113  0.101  0.072  0.075  0.078  0.078  0.053  0.056  0.028  0.055  0.099  0.124  0.158  0.122  0.109  0.078  0.051  0.038  0.029 -0.025 -0.038 -0.049 -0.070 -0.116 -0.132 -0.098 -0.101 -0.141 -0.109 -0.086 -0.104 -0.114 -0.138 -0.175 -0.230 -0.249 -0.237 -0.241 -0.198 -0.163 -0.103 -0.093 -0.049 -0.025 -0.046 -0.012  0.003 -0.009 -0.076 -0.114 -0.130 -0.103 -0.150 -0.113 -0.092 -0.118 -0.108 -0.129 -0.099 -0.174 -0.161 -0.099 -0.055  0.026  0.050  0.064  0.104  0.123  0.095  0.063 -0.021 -0.017  0.009 -0.021 -0.003 -0.007 -0.039 -0.021 -0.076 -0.148 -0.189 -0.220 -0.213 -0.229 -0.191 -0.106 -0.100 -0.089 -0.059 -0.059 -0.054 -0.024 -0.016 -0.040 -0.031 -0.013 -0.029 -0.037  0.021 -0.062 -0.115 -0.139 -0.056 -0.050 -0.109 -0.049 -0.078 -0.119 -0.056 -0.032 -0.084 -0.110 -0.103 -0.061 -0.045 -0.005 -0.028 -0.071 -0.101 -0.093 -0.156 -0.192 -0.247 -0.258 -0.279 -0.246 -0.235 -0.225 -0.137 -0.092 -0.109 -0.082 -0.114 -0.109 -0.149 -0.148 -0.185 -0.240 -0.274 -0.258 -0.217 -0.171 -0.123 -0.076 -0.077 -0.041  0.020  0.047  0.189  0.097  0.014 -0.044 -0.126 -0.178 -0.280 -0.370 -0.408 -0.374 -0.341 -0.329 -0.302 -0.283 -0.328 -0.319 -0.246 -0.185 -0.130 -0.049  0.105  0.124  0.127  0.135  0.140  0.160  0.153  0.130  0.139  0.140  0.111  0.104  0.116  0.099  0.086  0.128  0.099  0.064  0.046  0.004  0.017  0.045  0.042  0.036  0.010  0.034  0.055  0.040  0.062  0.074  0.026  0.026  0.105  0.042 -0.052  0.011  0.088  0.041 -0.013 -0.110 -0.114 -0.091 -0.054 -0.004  0.149  0.264  0.419  0.411  0.418  0.390  0.275  0.291  0.310  0.380  0.445  0.394  0.422  0.466  0.426  0.366  0.408  0.410  0.312  0.300  0.355  0.255  0.171  0.169  0.131  0.069  0.049  0.017 -0.059 -0.086 -0.101 -0.169 -0.231 -0.278 -0.282 -0.240 -0.308
  0.257  0.272  0.279  0.271  0.250  0.231  0.238  0.244  0.154  0.142  0.102  0.132  0.111  0.025  0.003  0.099  0.046 -0.045 -0.055 -0.060  0.018  0.138  0.167  0.110  0.166  0.250  0.276  0.304  0.301  0.274  0.221  0.209  0.216  0.197  0.155  0.137  0.119  0.093  0.088  0.095  0.084  0.044  0.012 -0.010  0.005 -0.022 -0.032  0.010  0.007  0.052  0.076  0.133  0.123  0.152  0.136  0.051 -0.032 -0.071 -0.085 -0.036 -0.032 -0.009  0.057  0.092  0.059  0.061  0.010  0.023 -0.027  0.014  0.053  0.017  0.088  0.171  0.151  0.083  0.076  0.049  0.009 -0.000 -0.022 -0.036 -0.047 -0.063 -0.085 -0.106 -0.134 -0.162 -0.162 -0.189 -0.222 -0.241 -0.253 -0.249 -0.265 -0.284 -0.254 -0.218 -0.200 -0.139 -0.092 -0.061  0.300  0.349  0.364  0.419  0.743  1.000  0.719  0.350  0.426  0.139  0.008  0.107  0.055  0.021  0.024  0.025  0.020  0.070  0.056  0.048  0.034  0.057  0.052  0.030  0.015  0.016  0.052  0.067  0.082  0.071  0.052  0.028  0.012 -0.002 -0.037 -0.052 -0.082 -0.100 -0.113 -0.140 -0.149 -0.142 -0.120 -0.130 -0.160 -0.113 -0.094 -0.119 -0.111 -0.139 -0.172 -0.223 -0.240 -0.251 -0.272 -0.238 -0.238 -0.187 -0.171 -0.090 -0.054 -0.063  0.001  0.014 -0.004 -0.093 -0.119 -0.155 -0.041 -0.119 -0.066 -0.017 -0.022 -0.023 -0.061 -0.007 -0.099 -0.100 -0.046 -0.060 -0.014  0.013  0.090  0.142  0.158  0.050  0.068  0.017 -0.034  0.039 -0.030 -0.049 -0.047 -0.076 -0.056 -0.103 -0.177 -0.203 -0.265 -0.247 -0.248 -0.189 -0.126 -0.114 -0.097 -0.076 -0.085 -0.073 -0.054 -0.053 -0.044 -0.029 -0.035 -0.039 -0.019 -0.032 -0.014 -0.019 -0.064 -0.125 -0.008 -0.129 -0.120 -0.187 -0.228 -0.168 -0.122 -0.051 -0.033 -0.005 -0.102 -0.073 -0.051 -0.071 -0.138 -0.170 -0.158 -0.220 -0.242 -0.271 -0.274 -0.263 -0.259 -0.260 -0.242 -0.150 -0.085 -0.135 -0.102 -0.181 -0.144 -0.217 -0.101 -0.108 -0.184 -0.245 -0.252 -0.239 -0.230 -0.190 -0.148 -0.160 -0.131 -0.025  0.030  0.148  0.108  0.092  0.026 -0.049 -0.082 -0.201 -0.260 -0.292 -0.281 -0.253 -0.266 -0.249 -0.265 -0.283 -0.247 -0.197 -0.119 -0.048  0.016  0.126  0.156  0.176  0.177  0.182  0.196  0.184  0.148  0.159  0.159  0.116  0.103  0.120  0.093  0.059  0.101  0.066  0.025  0.022 -0.031  0.002  0.044  0.061  0.051  0.039  0.075  0.096  0.067  0.068  0.075  0.026  0.003  0.043  0.011 -0.078 -0.059  0.013 -0.018  0.009 -0.070 -0.126 -0.131 -0.110 -0.060  0.063  0.179  0.339  0.260  0.239  0.207  0.148  0.147  0.212  0.266  0.319  0.297  0.329  0.336  0.296  0.278  0.300  0.269  0.205  0.218  0.240  0.148  0.107  0.106  0.078  0.040  0.034  0.017 -0.021 -0.016  0.015 -0.143 -0.216 -0.252 -0.240 -0.225 -0.375
  0.166  0.171  0.177  0.177  0.130  0.114  0.151  0.136  0.067  0.074  0.034  0.078  0.097 -0.015 -0.010  0.113  0.107  0.045  0.043  0.017  0.099  0.206  0.215  0.162  0.214  0.236  0.295  0.279  0.174  0.149  0.086  0.138  0.192  0.140  0.120  0.169  0.113  0.167  0.214  0.228  0.202  0.125  0.053  0.012 -0.032 -0.035 -0.013 -0.027  0.073  0.148  0.188  0.239  0.169  0.153  0.175  0.083 -0.009 -0.056 -0.009  0.075  0.087  0.109  0.170  0.206  0.177  0.171  0.117  0.086  0.007  0.032  0.077  0.059  0.126  0.161  0.180  0.127  0.103  0.074  0.037  0.026  0.027  0.019 -0.019 -0.032 -0.050 -0.068 -0.128 -0.171 -0.143 -0.169 -0.207 -0.218 -0.216 -0.205 -0.219 -0.226 -0.204 -0.165 -0.160 -0.099 -0.062 -0.115  0.292  0.458  0.454  0.498  0.454  0.719  1.000  0.426  0.455  0.187  0.023  0.073  0.062  0.069  0.062  0.064  0.048  0.080  0.046  0.024  0.002  0.030  0.045  0.039  0.043  0.083  0.097  0.097  0.097  0.086  0.083  0.055  0.034  0.029 -0.043 -0.047 -0.036 -0.058 -0.077 -0.126 -0.116 -0.093 -0.099 -0.123 -0.148 -0.104 -0.090 -0.115 -0.121 -0.144 -0.157 -0.183 -0.179 -0.174 -0.204 -0.171 -0.183 -0.132 -0.127 -0.036 -0.022 -0.047  0.025  0.041  0.039 -0.054 -0.093 -0.162 -0.018 -0.122 -0.131 -0.076 -0.053 -0.030 -0.008  0.028 -0.067 -0.091 -0.026 -0.059 -0.016 -0.018  0.070  0.066  0.075 -0.014  0.109  0.085  0.061  0.120  0.034 -0.024 -0.055 -0.107 -0.082 -0.121 -0.204 -0.218 -0.240 -0.215 -0.193 -0.118 -0.061 -0.031  0.002  0.018 -0.010 -0.003  0.007 -0.001 -0.005 -0.016 -0.032 -0.030 -0.041 -0.003  0.029 -0.017 -0.035 -0.035  0.126 -0.032 -0.001 -0.057 -0.136 -0.075 -0.052 -0.002 -0.063 -0.071 -0.099 -0.151 -0.056 -0.061 -0.139 -0.167 -0.125 -0.156 -0.167 -0.191 -0.196 -0.190 -0.197 -0.216 -0.201 -0.199 -0.169 -0.235 -0.177 -0.207 -0.121 -0.146 -0.046 -0.034 -0.157 -0.192 -0.200 -0.168 -0.167 -0.141 -0.105 -0.153 -0.190 -0.053  0.022  0.159  0.069 -0.004 -0.057 -0.101 -0.124 -0.228 -0.253 -0.283 -0.304 -0.278 -0.290 -0.258 -0.287 -0.319 -0.281 -0.248 -0.188 -0.105 -0.067  0.078  0.112  0.130  0.151  0.153  0.154  0.141  0.120  0.137  0.131  0.105  0.117  0.128  0.096  0.097  0.171  0.115  0.063  0.044 -0.051 -0.001  0.039  0.036  0.032  0.012  0.050  0.059  0.044  0.043  0.051  0.019  0.017  0.054  0.020 -0.059 -0.055  0.004 -0.048  0.034 -0.046 -0.080 -0.128 -0.076 -0.023  0.120  0.237  0.457  0.385  0.294  0.258  0.213  0.215  0.280  0.332  0.385  0.367  0.397  0.403  0.380  0.373  0.382  0.357  0.301  0.318  0.340  0.227  0.191  0.190  0.150  0.103  0.105  0.105  0.082  0.022 -0.041 -0.125 -0.161 -0.175 -0.174 -0.170 -0.399
 -0.165 -0.154 -0.121 -0.114 -0.113 -0.054 -0.008  0.007 -0.023 -0.017 -0.023 -0.033 -0.000  0.028  0.040  0.048  0.136  0.151  0.242  0.272  0.355  0.429  0.468  0.440  0.419  0.388  0.329  0.238  0.184  0.100  0.073  0.086  0.039 -0.001 -0.006 -0.015 -0.012  0.020  0.097  0.152  0.143  0.056 -0.094 -0.140 -0.206 -0.185 -0.099 -0.120  0.059  0.139  0.161  0.175  0.141  0.133  0.096  0.095  0.069 -0.008  0.000 -0.001 -0.002  0.044  0.083  0.160  0.189  0.264  0.248  0.331  0.285  0.307  0.360  0.380  0.366  0.397  0.400  0.400  0.394  0.373  0.319  0.300  0.328  0.303  0.227  0.209  0.202  0.220  0.145  0.107  0.137  0.097  0.061  0.037  0.011 -0.002 -0.031 -0.055 -0.015  0.022  0.086  0.155  0.218  0.210  0.418  0.414  0.313  0.256  0.290  0.350  0.426  1.000  0.812  0.507  0.495  0.460  0.380  0.363  0.424  0.388  0.341  0.312  0.263  0.198  0.212  0.195  0.244  0.248  0.302  0.268  0.245  0.332  0.339  0.383  0.393  0.370  0.336  0.285  0.209  0.240  0.250  0.196  0.172  0.129  0.077  0.044  0.039  0.005 -0.043 -0.034 -0.037 -0.053 -0.072 -0.070 -0.092 -0.089 -0.077 -0.039 -0.063 -0.017 -0.038 -0.008 -0.019  0.027  0.055  0.016  0.054  0.059  0.044 -0.010 -0.073 -0.112 -0.039 -0.113 -0.092 -0.066 -0.083 -0.103 -0.123 -0.099 -0.163 -0.142 -0.073 -0.044  0.035  0.067  0.109  0.150  0.119  0.046  0.108  0.155  0.004 -0.049  0.022  0.019  0.023 -0.009 -0.003 -0.075 -0.121 -0.131 -0.124 -0.088 -0.075  0.020  0.066  0.114  0.140  0.155  0.120  0.156  0.204  0.167  0.130  0.172  0.167  0.120  0.096  0.084  0.005 -0.025 -0.043  0.026 -0.054  0.022  0.069 -0.010 -0.145 -0.195 -0.223 -0.243 -0.253 -0.175  0.073  0.037  0.054  0.098  0.049  0.061  0.078  0.024 -0.003 -0.050 -0.046 -0.104 -0.101 -0.108 -0.100 -0.087 -0.002 -0.019 -0.027 -0.102 -0.103 -0.115 -0.074 -0.054 -0.096 -0.077 -0.033  0.001  0.049  0.090  0.138  0.108  0.070  0.206  0.187  0.210  0.076 -0.116 -0.168 -0.193 -0.204 -0.218 -0.260 -0.288 -0.307 -0.303 -0.321 -0.298 -0.299 -0.316 -0.297 -0.238 -0.203 -0.188 -0.099  0.035  0.134  0.110  0.142  0.177  0.169  0.160  0.197  0.225  0.198  0.196  0.250  0.240  0.190  0.208  0.252  0.203  0.166  0.141  0.060  0.045  0.105  0.089  0.090  0.042  0.058  0.071  0.051  0.093  0.124  0.067  0.080  0.156  0.122  0.045  0.149  0.209  0.119  0.167  0.095  0.130  0.140  0.197  0.273  0.363  0.402  0.442  0.452  0.411  0.327  0.249  0.193  0.189  0.168  0.230  0.220  0.197  0.211  0.298  0.299  0.299  0.341  0.372  0.351  0.337  0.360  0.361  0.313  0.321  0.297  0.260  0.240  0.181  0.151  0.100  0.060 -0.024 -0.061 -0.117 -0.153 -0.174
 -0.135 -0.132 -0.105 -0.097 -0.129 -0.078 -0.009 -0.003 -0.064 -0.020 -0.007  0.023  0.058  0.067  0.115  0.083  0.180  0.219  0.321  0.327  0.395  0.423  0.426  0.359  0.313  0.267  0.209  0.140  0.099  0.053  0.021  0.028  0.018 -0.010 -0.018 -0.013 -0.029 -0.005  0.048  0.101  0.110  0.048 -0.038 -0.061 -0.121 -0.098 -0.020 -0.051  0.105  0.157  0.161  0.156  0.114  0.102  0.105  0.089  0.063 -0.020 -0.001  0.046  0.023  0.015  0.081  0.178  0.209  0.290  0.280  0.338  0.286  0.278  0.294  0.285  0.267  0.295  0.289  0.277  0.271  0.265  0.212  0.182  0.231  0.236  0.157  0.138  0.156  0.177  0.098  0.092  0.142  0.095  0.065  0.055  0.033  0.023 -0.003 -0.031  0.020  0.052  0.131  0.197  0.281  0.279  0.390  0.426  0.312  0.286  0.322  0.426  0.455  0.812  1.000  0.596  0.378  0.373  0.408  0.374  0.344  0.298  0.264  0.249  0.218  0.162  0.167  0.175  0.209  0.200  0.232  0.191  0.208  0.270  0.260  0.291  0.323  0.298  0.294  0.270  0.135  0.138  0.141  0.075  0.093  0.058  0.054  0.062  0.064  0.022 -0.017  0.022  0.019 -0.013 -0.018 -0.046 -0.075 -0.083 -0.072 -0.045 -0.075 -0.029 -0.062 -0.018 -0.012  0.050  0.066  0.047  0.074  0.067  0.035 -0.031 -0.101 -0.152 -0.031 -0.138 -0.118 -0.094 -0.103 -0.134 -0.146 -0.121 -0.189 -0.179 -0.101 -0.091 -0.013  0.025  0.090  0.133  0.104  0.041  0.107  0.139 -0.047 -0.078  0.023  0.009 -0.006 -0.053 -0.068 -0.143 -0.167 -0.178 -0.157 -0.111 -0.085  0.018  0.028  0.055  0.105  0.127  0.068  0.102  0.174  0.133  0.076  0.133  0.147  0.090  0.050  0.117  0.093  0.022 -0.005  0.062 -0.000  0.063  0.119  0.020 -0.157 -0.196 -0.227 -0.233 -0.252 -0.115  0.072  0.080  0.099  0.141  0.058  0.046  0.084  0.021 -0.003 -0.046 -0.049 -0.095 -0.094 -0.113 -0.099 -0.086  0.019  0.012 -0.011 -0.108 -0.103 -0.120 -0.045 -0.017 -0.077 -0.063 -0.011  0.019  0.070  0.112  0.177  0.138  0.154  0.263  0.219  0.205  0.049 -0.102 -0.149 -0.214 -0.203 -0.216 -0.269 -0.301 -0.329 -0.318 -0.341 -0.323 -0.317 -0.307 -0.281 -0.200 -0.149 -0.122 -0.038  0.119  0.145  0.113  0.163  0.209  0.194  0.186  0.233  0.270  0.238  0.236  0.309  0.298  0.236  0.263  0.318  0.262  0.210  0.177  0.079  0.050  0.118  0.097  0.091  0.036  0.054  0.071  0.041  0.086  0.121  0.056  0.050  0.104  0.100  0.081  0.171  0.211  0.156  0.168  0.134  0.150  0.190  0.265  0.330  0.407  0.392  0.446  0.417  0.349  0.244  0.152  0.104  0.132  0.130  0.205  0.196  0.211  0.223  0.290  0.315  0.337  0.365  0.393  0.400  0.392  0.399  0.409  0.398  0.410  0.372  0.337  0.319  0.251  0.195  0.139  0.096  0.018 -0.015 -0.079 -0.119 -0.151
 -0.212 -0.203 -0.192 -0.186 -0.180 -0.147 -0.137 -0.108 -0.031 -0.024 -0.036 -0.024 -0.054  0.036 -0.015 -0.086  0.012  0.084  0.148  0.211  0.290  0.347  0.404  0.501  0.451  0.420  0.293  0.137  0.020 -0.085 -0.111 -0.053 -0.081 -0.143 -0.125 -0.081 -0.148 -0.081  0.069  0.115  0.073  0.010 -0.117 -0.086 -0.217 -0.147 -0.075 -0.232 -0.024  0.046  0.057  0.074  0.043  0.079  0.031 -0.031 -0.066 -0.056  0.003 -0.010  0.012 -0.072 -0.034  0.021  0.065  0.152  0.200  0.221  0.165  0.209  0.294  0.396  0.365  0.383  0.374  0.435  0.513  0.568  0.451  0.354  0.441  0.389  0.233  0.211  0.255  0.300  0.204  0.119  0.161  0.148  0.093  0.075  0.108  0.084  0.040  0.038  0.069  0.133  0.201  0.257  0.322  0.405  0.465  0.424  0.338  0.317  0.190  0.139  0.187  0.507  0.596  1.000  0.793  0.727  0.806  0.809  0.740  0.674  0.583  0.515  0.430  0.276  0.276  0.256  0.320  0.289  0.401  0.341  0.376  0.512  0.530  0.642  0.663  0.687  0.664  0.669  0.521  0.480  0.439  0.335  0.341  0.263  0.227  0.193  0.174  0.145  0.088  0.064  0.064  0.046  0.009 -0.011 -0.039  0.026  0.080  0.161  0.143  0.127  0.062  0.058  0.051  0.046  0.043 -0.010 -0.004  0.003 -0.004 -0.001 -0.039 -0.049  0.005 -0.083 -0.082 -0.059 -0.081 -0.071 -0.101 -0.088 -0.156 -0.128 -0.086 -0.061 -0.014  0.028  0.042  0.042  0.071  0.062  0.139  0.154  0.134  0.074  0.124  0.109  0.099  0.040 -0.001 -0.034 -0.026 -0.010  0.048  0.109  0.187  0.243  0.269  0.258  0.220  0.229  0.208  0.228  0.270  0.211  0.163  0.159  0.129  0.088  0.046  0.112 -0.002 -0.071 -0.055 -0.000 -0.096 -0.023  0.042 -0.026 -0.099 -0.103 -0.090 -0.147 -0.304 -0.295 -0.032 -0.021  0.027  0.105  0.023  0.098  0.131  0.155  0.170  0.116  0.122  0.032  0.017 -0.029 -0.031 -0.015 -0.032 -0.050 -0.059 -0.084 -0.073 -0.029 -0.097 -0.062 -0.075  0.000  0.093  0.140  0.190  0.226  0.218  0.156  0.113  0.195  0.156  0.074  0.015 -0.184 -0.164 -0.183 -0.155 -0.117 -0.199 -0.229 -0.252 -0.269 -0.297 -0.246 -0.275 -0.289 -0.253 -0.214 -0.248 -0.261 -0.231 -0.086  0.053  0.034  0.066  0.084  0.072  0.078  0.120  0.123  0.108  0.125  0.156  0.139  0.122  0.137  0.140  0.125  0.104  0.087  0.064  0.053  0.084  0.067  0.084  0.044  0.026  0.032  0.043  0.085  0.108  0.123  0.182  0.164  0.122  0.106  0.166  0.186  0.064  0.120  0.095  0.161  0.184  0.263  0.319  0.394  0.455  0.414  0.510  0.436  0.355  0.257  0.191  0.118  0.133  0.170  0.118  0.075  0.152  0.227  0.156  0.177  0.276  0.255  0.189  0.210  0.291  0.212  0.175  0.223  0.188  0.148  0.145  0.080  0.049 -0.067  0.044  0.036  0.019  0.002 -0.098 -0.054
 -0.295 -0.278 -0.251 -0.240 -0.195 -0.141 -0.147 -0.104 -0.001 -0.036 -0.061 -0.099 -0.123  0.004 -0.069 -0.132 -0.033  0.047  0.111  0.217  0.300  0.373  0.482  0.610  0.551  0.503  0.352  0.177  0.072 -0.068 -0.073 -0.021 -0.103 -0.165 -0.139 -0.121 -0.153 -0.084  0.092  0.155  0.111  0.039 -0.163 -0.144 -0.287 -0.213 -0.117 -0.265 -0.030  0.060  0.087  0.105  0.074  0.104 -0.017 -0.038 -0.040 -0.046 -0.001 -0.084 -0.016 -0.011 -0.004  0.030  0.083  0.171  0.220  0.287  0.249  0.317  0.429  0.549  0.490  0.495  0.498  0.595  0.689  0.730  0.627  0.552  0.610  0.536  0.386  0.362  0.365  0.413  0.326  0.217  0.238  0.225  0.160  0.127  0.146  0.103  0.049  0.045  0.067  0.127  0.199  0.242  0.289  0.339  0.443  0.358  0.233  0.252  0.147  0.008  0.023  0.495  0.378  0.793  1.000  0.851  0.755  0.785  0.890  0.817  0.709  0.616  0.505  0.340  0.359  0.305  0.389  0.379  0.529  0.481  0.446  0.618  0.658  0.792  0.793  0.805  0.729  0.669  0.586  0.613  0.603  0.506  0.464  0.373  0.265  0.180  0.146  0.113  0.051 -0.008 -0.020 -0.023 -0.068 -0.069 -0.072  0.012  0.072  0.164  0.141  0.136  0.082  0.059  0.028 -0.001  0.002 -0.079 -0.066 -0.040 -0.032  0.001 -0.037 -0.030 -0.049 -0.089 -0.074 -0.064 -0.108 -0.133 -0.137 -0.075 -0.137 -0.116 -0.079 -0.025  0.042  0.089  0.074  0.080  0.092  0.105  0.141  0.174  0.147  0.048  0.143  0.151  0.162  0.103  0.073  0.014  0.008  0.023  0.063  0.116  0.175  0.248  0.335  0.376  0.325  0.321  0.313  0.347  0.358  0.292  0.257  0.247  0.189  0.147  0.117  0.088 -0.103 -0.131 -0.117 -0.046 -0.216 -0.091 -0.049 -0.071 -0.083 -0.137 -0.134 -0.213 -0.334 -0.369 -0.035 -0.056 -0.032  0.041  0.018  0.107  0.125  0.152  0.171  0.106  0.132  0.014  0.015 -0.014 -0.023 -0.014 -0.030 -0.032 -0.036 -0.030 -0.062 -0.011 -0.151 -0.143 -0.104 -0.011  0.090  0.133  0.192  0.211  0.199  0.144  0.048  0.123  0.096  0.018 -0.005 -0.200 -0.194 -0.150 -0.157 -0.123 -0.197 -0.204 -0.192 -0.222 -0.226 -0.163 -0.179 -0.230 -0.216 -0.160 -0.213 -0.297 -0.239 -0.133  0.033  0.023  0.038  0.034  0.028  0.036  0.074  0.075  0.063  0.083  0.107  0.093  0.081  0.098  0.090  0.079  0.077  0.056  0.053  0.035  0.057  0.038  0.063  0.029  0.001  0.003  0.026  0.079  0.100  0.115  0.202  0.229  0.137  0.064  0.163  0.212  0.056  0.126  0.063  0.162  0.186  0.234  0.308  0.368  0.453  0.359  0.481  0.475  0.411  0.330  0.250  0.136  0.106  0.121  0.075  0.000  0.066  0.176  0.099  0.093  0.211  0.229  0.134  0.139  0.266  0.202  0.120  0.167  0.161  0.112  0.091  0.029  0.017 -0.092  0.035  0.018 -0.008 -0.038 -0.113 -0.019
 -0.287 -0.272 -0.254 -0.249 -0.211 -0.163 -0.173 -0.124 -0.028 -0.075 -0.108 -0.158 -0.162 -0.075 -0.096 -0.102 -0.004  0.103  0.156  0.281  0.371  0.466  0.549  0.667  0.596  0.548  0.387  0.199  0.095 -0.057 -0.074 -0.031 -0.112 -0.177 -0.160 -0.146 -0.163 -0.101  0.079  0.139  0.095  0.010 -0.188 -0.160 -0.288 -0.220 -0.125 -0.256 -0.036  0.048  0.071  0.085  0.043  0.085 -0.029 -0.065 -0.099 -0.105 -0.089 -0.120 -0.061 -0.033 -0.019  0.027  0.079  0.181  0.228  0.331  0.303  0.377  0.485  0.594  0.539  0.525  0.518  0.605  0.688  0.722  0.673  0.628  0.652  0.582  0.490  0.475  0.468  0.510  0.418  0.301  0.319  0.297  0.222  0.201  0.212  0.160  0.116  0.113  0.148  0.206  0.275  0.316  0.353  0.325  0.498  0.437  0.347  0.317  0.233  0.107  0.073  0.460  0.373  0.727  0.851  1.000  0.849  0.741  0.778  0.697  0.617  0.566  0.458  0.321  0.345  0.327  0.417  0.399  0.515  0.464  0.471  0.615  0.663  0.751  0.755  0.812  0.795  0.709  0.643  0.670  0.644  0.540  0.503  0.458  0.366  0.260  0.242  0.214  0.146  0.087  0.075  0.060  0.017  0.005  0.005  0.075  0.112  0.199  0.175  0.176  0.117  0.097  0.067  0.051  0.051 -0.015 -0.011 -0.002  0.029  0.042  0.018  0.014  0.034 -0.023 -0.017  0.011 -0.031 -0.029 -0.083 -0.072 -0.142 -0.091 -0.037  0.014  0.061  0.094  0.069  0.053  0.051  0.045  0.079  0.112  0.173  0.111  0.100  0.102  0.118  0.086  0.078  0.052  0.030  0.039  0.082  0.136  0.186  0.242  0.291  0.316  0.261  0.264  0.287  0.327  0.341  0.284  0.276  0.268  0.206  0.182  0.168  0.063 -0.069 -0.048 -0.046 -0.045 -0.235 -0.111 -0.054 -0.127 -0.140 -0.176 -0.148 -0.203 -0.289 -0.324 -0.033 -0.020 -0.001  0.075  0.072  0.160  0.182  0.210  0.223  0.162  0.179  0.063  0.065  0.022 -0.032 -0.052 -0.109 -0.128 -0.117 -0.069 -0.076 -0.028 -0.121 -0.086 -0.042  0.051  0.158  0.207  0.267  0.290  0.261  0.192  0.095  0.139  0.106  0.061  0.027 -0.161 -0.198 -0.185 -0.200 -0.165 -0.247 -0.250 -0.240 -0.263 -0.274 -0.208 -0.226 -0.276 -0.239 -0.184 -0.261 -0.320 -0.206 -0.105  0.028  0.022  0.050  0.052  0.043  0.060  0.099  0.090  0.082  0.112  0.131  0.109  0.109  0.135  0.126  0.109  0.108  0.080  0.065  0.068  0.093  0.065  0.093  0.050  0.027  0.028  0.046  0.086  0.111  0.128  0.191  0.219  0.172  0.136  0.212  0.244  0.107  0.173  0.130  0.225  0.239  0.283  0.359  0.432  0.549  0.463  0.554  0.519  0.424  0.337  0.242  0.129  0.124  0.154  0.112  0.041  0.123  0.227  0.134  0.139  0.270  0.273  0.176  0.195  0.317  0.246  0.167  0.204  0.204  0.150  0.141  0.088  0.062 -0.042  0.092  0.083  0.057  0.009 -0.086 -0.055
 -0.281 -0.275 -0.264 -0.262 -0.252 -0.209 -0.206 -0.159 -0.080 -0.097 -0.093 -0.088 -0.105 -0.020 -0.040 -0.091  0.015  0.110  0.166  0.261  0.321  0.374  0.414  0.517  0.442  0.412  0.269  0.092 -0.005 -0.117 -0.142 -0.103 -0.143 -0.199 -0.186 -0.155 -0.195 -0.140  0.013  0.061  0.022 -0.034 -0.154 -0.096 -0.222 -0.142 -0.068 -0.236 -0.045  0.007  0.015  0.023  0.004  0.055 -0.002 -0.042 -0.074 -0.069 -0.047 -0.065 -0.052 -0.091 -0.068 -0.025  0.027  0.122  0.195  0.249  0.221  0.271  0.343  0.445  0.394  0.390  0.379  0.460  0.553  0.619  0.558  0.470  0.524  0.492  0.382  0.354  0.380  0.439  0.363  0.277  0.307  0.289  0.225  0.211  0.237  0.194  0.153  0.149  0.185  0.240  0.302  0.330  0.384  0.409  0.461  0.368  0.271  0.235  0.128  0.055  0.062  0.380  0.408  0.806  0.755  0.849  1.000  0.878  0.761  0.673  0.602  0.538  0.447  0.300  0.309  0.307  0.375  0.341  0.451  0.373  0.424  0.565  0.588  0.677  0.720  0.788  0.821  0.802  0.667  0.633  0.585  0.464  0.474  0.423  0.376  0.312  0.294  0.264  0.201  0.158  0.146  0.122  0.084  0.063  0.051  0.128  0.174  0.259  0.241  0.218  0.130  0.096  0.067  0.051  0.037 -0.026 -0.036 -0.029 -0.015  0.005 -0.013 -0.008  0.035 -0.029 -0.027 -0.002 -0.047 -0.055 -0.119 -0.118 -0.179 -0.124 -0.082 -0.038  0.000  0.041  0.045  0.038  0.075  0.063  0.122  0.134  0.142  0.089  0.129  0.114  0.118  0.069  0.039  0.021  0.031  0.055  0.126  0.199  0.278  0.319  0.321  0.303  0.243  0.254  0.265  0.293  0.333  0.269  0.237  0.236  0.193  0.159  0.128  0.086 -0.018 -0.031 -0.036 -0.018 -0.205 -0.097 -0.018 -0.097 -0.134 -0.153 -0.125 -0.159 -0.268 -0.291 -0.029 -0.004  0.015  0.094  0.052  0.145  0.192  0.237  0.268  0.216  0.223  0.119  0.111  0.045 -0.017 -0.024 -0.070 -0.090 -0.096 -0.088 -0.085 -0.033 -0.103 -0.038 -0.001  0.093  0.197  0.246  0.300  0.319  0.284  0.189  0.122  0.164  0.122  0.026  0.006 -0.164 -0.161 -0.162 -0.136 -0.076 -0.151 -0.162 -0.170 -0.203 -0.230 -0.180 -0.208 -0.217 -0.181 -0.155 -0.233 -0.258 -0.196 -0.105  0.004 -0.006  0.025  0.036  0.021  0.033  0.083  0.079  0.065  0.094  0.126  0.103  0.093  0.119  0.110  0.093  0.091  0.065  0.061  0.041  0.067  0.041  0.066  0.023 -0.006 -0.000  0.019  0.065  0.087  0.119  0.190  0.173  0.138  0.152  0.205  0.206  0.089  0.161  0.159  0.236  0.251  0.311  0.366  0.416  0.482  0.381  0.457  0.388  0.297  0.215  0.134  0.043  0.051  0.080  0.033 -0.016  0.065  0.141  0.065  0.086  0.201  0.194  0.122  0.144  0.255  0.187  0.142  0.200  0.190  0.143  0.142  0.091  0.060 -0.044  0.100  0.113  0.101  0.071 -0.053 -0.013
 -0.283 -0.274 -0.255 -0.244 -0.231 -0.181 -0.172 -0.128 -0.047 -0.057 -0.056 -0.036 -0.066  0.020 -0.035 -0.116 -0.014  0.059  0.115  0.193  0.244  0.293  0.341  0.445  0.381  0.363  0.239  0.064 -0.041 -0.141 -0.169 -0.124 -0.148 -0.207 -0.192 -0.149 -0.205 -0.142  0.013  0.064  0.012 -0.041 -0.164 -0.097 -0.241 -0.150 -0.077 -0.279 -0.070 -0.012  0.007  0.019  0.008  0.057  0.025 -0.005 -0.026 -0.022  0.021 -0.023 -0.012 -0.082 -0.069 -0.040  0.009  0.093  0.174  0.189  0.153  0.198  0.269  0.380  0.328  0.336  0.358  0.449  0.559  0.633  0.546  0.423  0.486  0.460  0.315  0.266  0.292  0.366  0.299  0.206  0.243  0.236  0.170  0.149  0.187  0.152  0.101  0.099  0.124  0.186  0.241  0.270  0.316  0.372  0.427  0.328  0.230  0.218  0.080  0.021  0.069  0.363  0.374  0.809  0.785  0.741  0.878  1.000  0.868  0.801  0.726  0.632  0.536  0.370  0.372  0.342  0.408  0.372  0.506  0.415  0.449  0.623  0.628  0.749  0.802  0.833  0.803  0.815  0.660  0.626  0.588  0.464  0.478  0.384  0.326  0.283  0.247  0.200  0.138  0.100  0.082  0.059  0.024  0.012  0.001  0.096  0.170  0.263  0.241  0.210  0.109  0.066  0.030  0.007 -0.008 -0.070 -0.071 -0.064 -0.063 -0.039 -0.055 -0.044 -0.010 -0.065 -0.062 -0.040 -0.081 -0.091 -0.135 -0.105 -0.175 -0.131 -0.107 -0.065 -0.020  0.025  0.025  0.028  0.085  0.065  0.152  0.164  0.121  0.056  0.135  0.121  0.124  0.065  0.028  0.001  0.016  0.040  0.111  0.200  0.300  0.364  0.393  0.387  0.328  0.338  0.321  0.344  0.383  0.306  0.253  0.246  0.201  0.147  0.104  0.098 -0.024 -0.072 -0.082 -0.053 -0.210 -0.106 -0.035 -0.100 -0.138 -0.149 -0.129 -0.169 -0.317 -0.348 -0.057 -0.042 -0.024  0.053 -0.005  0.096  0.157  0.208  0.250  0.194  0.207  0.105  0.088  0.025 -0.017 -0.018 -0.046 -0.070 -0.078 -0.088 -0.087 -0.031 -0.114 -0.056 -0.036  0.060  0.154  0.202  0.252  0.268  0.235  0.126  0.058  0.135  0.110  0.011  0.009 -0.162 -0.135 -0.110 -0.068 -0.012 -0.087 -0.111 -0.126 -0.164 -0.200 -0.152 -0.196 -0.202 -0.171 -0.155 -0.225 -0.246 -0.223 -0.128  0.005 -0.006  0.019  0.024  0.006  0.014  0.059  0.056  0.041  0.062  0.092  0.074  0.059  0.079  0.074  0.057  0.054  0.033  0.033  0.011  0.034  0.012  0.039  0.000 -0.032 -0.024  0.005  0.057  0.076  0.109  0.211  0.200  0.114  0.105  0.156  0.164  0.026  0.119  0.100  0.183  0.196  0.255  0.301  0.346  0.407  0.321  0.394  0.328  0.256  0.182  0.115  0.031  0.034  0.053  0.000 -0.046  0.026  0.089  0.023  0.039  0.140  0.132  0.067  0.089  0.190  0.124  0.082  0.146  0.135  0.092  0.090  0.046  0.017 -0.101  0.042  0.060  0.055  0.047 -0.071 -0.008
 -0.309 -0.291 -0.262 -0.248 -0.210 -0.152 -0.146 -0.099 -0.007 -0.036 -0.054 -0.066 -0.094  0.002 -0.066 -0.125 -0.028  0.043  0.103  0.200  0.272  0.348  0.432  0.541  0.482  0.446  0.316  0.134  0.019 -0.102 -0.123 -0.068 -0.118 -0.184 -0.165 -0.128 -0.172 -0.096  0.079  0.139  0.089  0.015 -0.171 -0.136 -0.293 -0.206 -0.111 -0.293 -0.042  0.043  0.073  0.086  0.060  0.094  0.016 -0.000 -0.011 -0.020  0.026 -0.045 -0.003 -0.023 -0.017  0.012  0.065  0.151  0.217  0.255  0.215  0.276  0.370  0.487  0.429  0.436  0.468  0.572  0.682  0.734  0.642  0.538  0.583  0.541  0.392  0.339  0.339  0.399  0.327  0.210  0.235  0.226  0.152  0.120  0.150  0.110  0.052  0.048  0.069  0.134  0.198  0.238  0.281  0.323  0.451  0.356  0.245  0.255  0.124  0.024  0.062  0.424  0.344  0.740  0.890  0.778  0.761  0.868  1.000  0.908  0.794  0.696  0.576  0.390  0.400  0.342  0.425  0.401  0.567  0.505  0.489  0.685  0.724  0.864  0.879  0.867  0.786  0.743  0.630  0.643  0.630  0.512  0.491  0.381  0.284  0.217  0.171  0.125  0.064  0.009 -0.009 -0.019 -0.060 -0.065 -0.065  0.031  0.108  0.205  0.177  0.163  0.078  0.042  0.004 -0.021 -0.024 -0.094 -0.081 -0.067 -0.057 -0.033 -0.057 -0.046 -0.043 -0.088 -0.076 -0.051 -0.098 -0.118 -0.142 -0.083 -0.163 -0.135 -0.102 -0.044  0.023  0.075  0.063  0.064  0.097  0.088  0.160  0.187  0.148  0.072  0.156  0.152  0.161  0.096  0.064  0.013  0.008  0.024  0.066  0.142  0.227  0.313  0.400  0.434  0.374  0.372  0.351  0.386  0.405  0.324  0.283  0.274  0.209  0.156  0.125  0.087 -0.079 -0.112 -0.115 -0.083 -0.241 -0.117 -0.069 -0.116 -0.137 -0.167 -0.154 -0.209 -0.342 -0.385 -0.057 -0.073 -0.055  0.019 -0.015  0.080  0.124  0.164  0.198  0.133  0.157  0.044  0.034 -0.008 -0.030 -0.031 -0.051 -0.073 -0.070 -0.071 -0.085 -0.034 -0.142 -0.110 -0.087  0.009  0.102  0.149  0.203  0.220  0.200  0.109  0.013  0.105  0.093  0.019  0.013 -0.177 -0.170 -0.116 -0.103 -0.070 -0.146 -0.158 -0.156 -0.195 -0.214 -0.156 -0.190 -0.226 -0.206 -0.168 -0.225 -0.278 -0.237 -0.140  0.024  0.011  0.029  0.029  0.017  0.023  0.062  0.063  0.050  0.068  0.094  0.081  0.067  0.083  0.081  0.062  0.060  0.036  0.028  0.019  0.041  0.018  0.047  0.009 -0.022 -0.016  0.014  0.069  0.089  0.110  0.221  0.246  0.129  0.068  0.149  0.185  0.019  0.116  0.057  0.155  0.174  0.226  0.292  0.351  0.440  0.358  0.440  0.407  0.342  0.274  0.198  0.100  0.078  0.093  0.049 -0.016  0.046  0.135  0.066  0.063  0.168  0.181  0.100  0.109  0.222  0.162  0.089  0.142  0.141  0.092  0.078  0.029  0.007 -0.116  0.017  0.013 -0.004 -0.020 -0.105 -0.034
 -0.266 -0.244 -0.206 -0.183 -0.139 -0.075 -0.068 -0.021  0.062  0.019 -0.005 -0.015 -0.053  0.032 -0.062 -0.129 -0.036  0.019  0.060  0.142  0.208  0.292  0.370  0.475  0.427  0.414  0.302  0.125  0.018 -0.095 -0.118 -0.068 -0.110 -0.174 -0.158 -0.121 -0.171 -0.099  0.063  0.114  0.062 -0.004 -0.178 -0.132 -0.284 -0.198 -0.113 -0.301 -0.068  0.012  0.042  0.056  0.037  0.073  0.015  0.008 -0.000 -0.006  0.036 -0.041 -0.002 -0.033 -0.038 -0.016  0.034  0.112  0.181  0.204  0.162  0.222  0.312  0.418  0.364  0.375  0.422  0.515  0.622  0.676  0.576  0.465  0.510  0.473  0.325  0.269  0.266  0.322  0.259  0.148  0.173  0.170  0.095  0.060  0.095  0.059  0.000  0.000  0.018  0.087  0.145  0.192  0.225  0.276  0.437  0.335  0.236  0.248  0.122  0.025  0.064  0.388  0.298  0.674  0.817  0.697  0.673  0.801  0.908  1.000  0.910  0.784  0.679  0.500  0.503  0.420  0.483  0.453  0.609  0.508  0.475  0.704  0.697  0.853  0.863  0.797  0.716  0.688  0.580  0.591  0.579  0.474  0.456  0.327  0.227  0.169  0.118  0.068  0.011 -0.037 -0.055 -0.063 -0.100 -0.095 -0.100 -0.007  0.075  0.171  0.146  0.139  0.059  0.026 -0.006 -0.025 -0.025 -0.095 -0.073 -0.061 -0.059 -0.042 -0.067 -0.058 -0.054 -0.101 -0.089 -0.058 -0.111 -0.132 -0.161 -0.095 -0.170 -0.137 -0.105 -0.049  0.012  0.059  0.044  0.055  0.101  0.077  0.156  0.175  0.121  0.063  0.150  0.144  0.148  0.084  0.052  0.005 -0.005  0.006  0.039  0.123  0.202  0.296  0.391  0.436  0.388  0.388  0.348  0.382  0.410  0.328  0.276  0.277  0.222  0.156  0.117  0.115 -0.051 -0.108 -0.122 -0.079 -0.238 -0.138 -0.092 -0.137 -0.163 -0.178 -0.164 -0.225 -0.361 -0.413 -0.066 -0.070 -0.052  0.016 -0.024  0.063  0.102  0.131  0.160  0.094  0.116  0.011 -0.005 -0.039 -0.058 -0.044 -0.066 -0.091 -0.082 -0.082 -0.093 -0.051 -0.149 -0.126 -0.112 -0.025  0.055  0.100  0.155  0.179  0.163  0.080 -0.015  0.091  0.093  0.026  0.018 -0.169 -0.171 -0.106 -0.086 -0.056 -0.141 -0.159 -0.156 -0.196 -0.213 -0.153 -0.187 -0.228 -0.218 -0.180 -0.224 -0.261 -0.229 -0.126  0.047  0.040  0.054  0.044  0.036  0.046  0.074  0.072  0.065  0.079  0.092  0.084  0.074  0.079  0.075  0.057  0.051  0.032  0.021  0.033  0.055  0.035  0.060  0.021 -0.005  0.001  0.026  0.085  0.106  0.118  0.230  0.267  0.135  0.050  0.119  0.159 -0.013  0.091  0.021  0.116  0.123  0.174  0.229  0.295  0.394  0.324  0.391  0.359  0.302  0.235  0.168  0.075  0.058  0.073  0.024 -0.036  0.026  0.098  0.029  0.031  0.128  0.128  0.056  0.073  0.175  0.112  0.045  0.099  0.101  0.066  0.056  0.013 -0.017 -0.137 -0.024 -0.028 -0.044 -0.043 -0.117 -0.056
 -0.257 -0.242 -0.201 -0.178 -0.143 -0.070 -0.056 -0.009  0.064  0.013 -0.009 -0.023 -0.052  0.007 -0.070 -0.141 -0.050  0.010  0.049  0.129  0.174  0.248  0.307  0.394  0.340  0.346  0.249  0.073 -0.009 -0.104 -0.138 -0.109 -0.133 -0.189 -0.187 -0.151 -0.197 -0.147 -0.010  0.034 -0.015 -0.069 -0.215 -0.147 -0.278 -0.195 -0.120 -0.301 -0.103 -0.047 -0.021 -0.018 -0.013  0.028 -0.000  0.011  0.006  0.000  0.023 -0.056 -0.036 -0.059 -0.077 -0.063 -0.014  0.064  0.145  0.176  0.153  0.199  0.265  0.356  0.303  0.318  0.372  0.457  0.568  0.621  0.556  0.443  0.462  0.443  0.319  0.247  0.233  0.300  0.253  0.145  0.164  0.174  0.100  0.064  0.100  0.067  0.011  0.013  0.025  0.086  0.139  0.184  0.216  0.245  0.381  0.263  0.172  0.175  0.080  0.020  0.048  0.341  0.264  0.583  0.709  0.617  0.602  0.726  0.794  0.910  1.000  0.904  0.811  0.675  0.656  0.592  0.649  0.605  0.705  0.558  0.564  0.794  0.723  0.817  0.836  0.738  0.668  0.654  0.584  0.587  0.561  0.481  0.471  0.352  0.260  0.195  0.150  0.098  0.036 -0.005 -0.026 -0.042 -0.073 -0.066 -0.074  0.015  0.088  0.180  0.163  0.165  0.084  0.050  0.021  0.015  0.012 -0.044 -0.027 -0.029 -0.029 -0.022 -0.033 -0.033  0.004 -0.047 -0.036 -0.003 -0.056 -0.097 -0.141 -0.081 -0.145 -0.112 -0.090 -0.031  0.012  0.052  0.032  0.046  0.091  0.054  0.131  0.152  0.081  0.041  0.116  0.113  0.123  0.079  0.055  0.025  0.023  0.021  0.052  0.148  0.215  0.302  0.352  0.396  0.360  0.377  0.338  0.371  0.414  0.335  0.285  0.297  0.248  0.179  0.140  0.120  0.012 -0.026 -0.061 -0.084 -0.259 -0.170 -0.126 -0.170 -0.193 -0.213 -0.195 -0.241 -0.345 -0.394 -0.067 -0.024 -0.019  0.048  0.023  0.102  0.138  0.151  0.173  0.109  0.123  0.024  0.009 -0.020 -0.054 -0.053 -0.068 -0.090 -0.085 -0.088 -0.098 -0.062 -0.132 -0.106 -0.084 -0.002  0.072  0.110  0.161  0.188  0.178  0.102  0.020  0.108  0.115  0.045  0.034 -0.120 -0.136 -0.083 -0.058 -0.023 -0.110 -0.129 -0.133 -0.177 -0.200 -0.150 -0.180 -0.206 -0.205 -0.172 -0.201 -0.231 -0.196 -0.104  0.065  0.066  0.080  0.067  0.055  0.068  0.091  0.084  0.079  0.089  0.094  0.086  0.076  0.070  0.061  0.044  0.036  0.024  0.016  0.037  0.061  0.050  0.073  0.040  0.018  0.028  0.048  0.101  0.117  0.128  0.230  0.257  0.130  0.050  0.101  0.137 -0.026  0.075  0.009  0.107  0.113  0.163  0.208  0.253  0.337  0.258  0.301  0.263  0.198  0.143  0.074 -0.007 -0.029 -0.017 -0.055 -0.109 -0.056  0.006 -0.049 -0.045  0.047  0.053 -0.008  0.015  0.119  0.070  0.012  0.072  0.084  0.053  0.046  0.013 -0.034 -0.144 -0.042 -0.033 -0.041 -0.038 -0.102 -0.048
 -0.176 -0.162 -0.125 -0.107 -0.080 -0.014 -0.004  0.036  0.101  0.047  0.013 -0.008 -0.035  0.017 -0.067 -0.151 -0.064 -0.000  0.036  0.121  0.171  0.254  0.306  0.372  0.324  0.335  0.240  0.065 -0.003 -0.097 -0.136 -0.116 -0.140 -0.193 -0.197 -0.166 -0.217 -0.181 -0.050 -0.002 -0.057 -0.089 -0.217 -0.123 -0.239 -0.161 -0.097 -0.271 -0.110 -0.074 -0.044 -0.052 -0.028  0.007 -0.007  0.006 -0.008 -0.012  0.005 -0.071 -0.045 -0.067 -0.092 -0.071 -0.026  0.064  0.136  0.184  0.160  0.205  0.265  0.335  0.289  0.309  0.366  0.449  0.564  0.596  0.550  0.458  0.434  0.402  0.318  0.250  0.208  0.255  0.219  0.127  0.125  0.121  0.055  0.020  0.039  0.010 -0.034 -0.040 -0.029  0.023  0.077  0.134  0.188  0.223  0.359  0.269  0.197  0.184  0.113  0.070  0.080  0.312  0.249  0.515  0.616  0.566  0.538  0.632  0.696  0.784  0.904  1.000  0.928  0.774  0.710  0.667  0.705  0.607  0.650  0.502  0.591  0.813  0.771  0.806  0.770  0.669  0.606  0.590  0.579  0.566  0.488  0.418  0.415  0.332  0.236  0.155  0.139  0.111  0.029 -0.010 -0.006 -0.024 -0.064 -0.069 -0.097 -0.031  0.023  0.110  0.100  0.105  0.044  0.023  0.007  0.022  0.025 -0.015  0.011  0.001  0.002 -0.015 -0.025 -0.042  0.028 -0.044 -0.029  0.005 -0.035 -0.077 -0.122 -0.075 -0.144 -0.106 -0.074 -0.016  0.040  0.083  0.076  0.083  0.118  0.080  0.145  0.148  0.082  0.051  0.106  0.110  0.123  0.082  0.063  0.023  0.014 -0.004  0.010  0.095  0.147  0.214  0.254  0.280  0.232  0.251  0.242  0.265  0.301  0.244  0.216  0.219  0.174  0.132  0.108  0.061  0.012  0.002 -0.037 -0.113 -0.242 -0.184 -0.127 -0.167 -0.179 -0.208 -0.190 -0.232 -0.307 -0.342 -0.094 -0.023 -0.016  0.044  0.018  0.073  0.104  0.104  0.113  0.050  0.055 -0.034 -0.045 -0.071 -0.091 -0.091 -0.091 -0.109 -0.109 -0.124 -0.130 -0.097 -0.143 -0.123 -0.114 -0.053  0.017  0.053  0.101  0.137  0.131  0.070  0.017  0.101  0.129  0.077  0.069 -0.068 -0.097 -0.070 -0.061 -0.045 -0.140 -0.165 -0.169 -0.211 -0.239 -0.191 -0.227 -0.255 -0.238 -0.186 -0.213 -0.241 -0.167 -0.048  0.099  0.101  0.110  0.100  0.093  0.103  0.113  0.108  0.107  0.107  0.105  0.104  0.090  0.073  0.071  0.052  0.035  0.030  0.012  0.039  0.072  0.071  0.092  0.070  0.054  0.064  0.082  0.110  0.119  0.141  0.219  0.222  0.113  0.021  0.078  0.144 -0.025  0.066 -0.025  0.067  0.070  0.130  0.192  0.246  0.329  0.275  0.292  0.248  0.177  0.126  0.058 -0.016 -0.029 -0.004 -0.038 -0.082 -0.028  0.026 -0.026 -0.018  0.066  0.063  0.011  0.047  0.131  0.078  0.029  0.082  0.090  0.057  0.047  0.007 -0.033 -0.150 -0.064 -0.068 -0.084 -0.091 -0.150 -0.102
 -0.106 -0.096 -0.058 -0.037 -0.020  0.044  0.058  0.092  0.142  0.089  0.064  0.049  0.028  0.077 -0.017 -0.133 -0.063 -0.013  0.007  0.077  0.115  0.186  0.226  0.274  0.233  0.259  0.177  0.030 -0.011 -0.086 -0.118 -0.111 -0.133 -0.172 -0.178 -0.158 -0.216 -0.196 -0.094 -0.055 -0.105 -0.105 -0.183 -0.071 -0.162 -0.093 -0.051 -0.214 -0.109 -0.103 -0.079 -0.096 -0.045 -0.017 -0.013  0.008 -0.004 -0.007 -0.000 -0.079 -0.053 -0.069 -0.108 -0.093 -0.053  0.027  0.096  0.131  0.111  0.148  0.190  0.238  0.197  0.224  0.273  0.341  0.442  0.465  0.424  0.344  0.309  0.279  0.221  0.162  0.121  0.161  0.140  0.083  0.075  0.071  0.021 -0.015 -0.008 -0.027 -0.061 -0.075 -0.066 -0.027  0.020  0.078  0.135  0.183  0.286  0.206  0.145  0.139  0.101  0.056  0.046  0.263  0.218  0.430  0.505  0.458  0.447  0.536  0.576  0.679  0.811  0.928  1.000  0.876  0.771  0.691  0.665  0.546  0.548  0.347  0.449  0.674  0.619  0.666  0.632  0.534  0.486  0.493  0.512  0.474  0.366  0.318  0.322  0.265  0.173  0.099  0.105  0.090  0.008 -0.018 -0.003 -0.021 -0.058 -0.057 -0.101 -0.057 -0.021  0.054  0.054  0.064  0.023  0.007  0.001  0.022  0.028 -0.010  0.014  0.008  0.004 -0.013 -0.025 -0.044  0.014 -0.049 -0.028 -0.008 -0.050 -0.102 -0.140 -0.103 -0.150 -0.104 -0.070 -0.011  0.044  0.085  0.081  0.096  0.134  0.101  0.145  0.123  0.035  0.006  0.078  0.094  0.111  0.079  0.066  0.028  0.018 -0.006 -0.003  0.069  0.100  0.147  0.177  0.187  0.140  0.160  0.164  0.177  0.221  0.184  0.155  0.165  0.144  0.107  0.083  0.052  0.019  0.007 -0.039 -0.098 -0.222 -0.189 -0.113 -0.132 -0.153 -0.186 -0.178 -0.228 -0.277 -0.298 -0.089 -0.011 -0.005  0.043  0.020  0.058  0.077  0.062  0.060  0.002 -0.001 -0.073 -0.077 -0.092 -0.105 -0.095 -0.081 -0.090 -0.096 -0.126 -0.134 -0.110 -0.144 -0.136 -0.127 -0.088 -0.026  0.001  0.045  0.086  0.086  0.047  0.021  0.095  0.126  0.067  0.060 -0.050 -0.079 -0.060 -0.050 -0.032 -0.120 -0.149 -0.155 -0.192 -0.217 -0.180 -0.208 -0.225 -0.217 -0.167 -0.190 -0.205 -0.124 -0.012  0.106  0.111  0.117  0.101  0.098  0.107  0.109  0.106  0.108  0.101  0.094  0.098  0.084  0.059  0.056  0.044  0.027  0.029  0.015  0.031  0.066  0.071  0.087  0.070  0.059  0.070  0.082  0.106  0.111  0.130  0.194  0.190  0.091 -0.001  0.052  0.117 -0.033  0.038 -0.053  0.024  0.020  0.078  0.137  0.186  0.250  0.207  0.213  0.176  0.116  0.065  0.013 -0.047 -0.056 -0.031 -0.062 -0.094 -0.046 -0.010 -0.051 -0.038  0.029  0.019 -0.018  0.018  0.086  0.039  0.005  0.053  0.063  0.040  0.030 -0.008 -0.048 -0.153 -0.087 -0.095 -0.109 -0.106 -0.153 -0.089
 -0.073 -0.068 -0.032 -0.011 -0.002  0.054  0.071  0.092  0.116  0.067  0.045  0.010  0.021  0.035 -0.016 -0.113 -0.054 -0.005  0.005  0.062  0.078  0.127  0.142  0.163  0.126  0.153  0.097 -0.014 -0.017 -0.067 -0.094 -0.111 -0.130 -0.149 -0.163 -0.161 -0.195 -0.203 -0.147 -0.115 -0.152 -0.143 -0.190 -0.081 -0.128 -0.080 -0.059 -0.171 -0.128 -0.140 -0.118 -0.141 -0.082 -0.060 -0.041 -0.003 -0.003 -0.011 -0.015 -0.072 -0.048 -0.059 -0.112 -0.104 -0.080 -0.016  0.039  0.088  0.092  0.112  0.128  0.150  0.115  0.140  0.184  0.230  0.308  0.323  0.318  0.256  0.207  0.202  0.172  0.113  0.071  0.125  0.106  0.066  0.065  0.077  0.037  0.004  0.010 -0.004 -0.032 -0.041 -0.040 -0.015  0.022  0.073  0.111  0.102  0.178  0.114  0.071  0.067  0.072  0.048  0.024  0.198  0.162  0.276  0.340  0.321  0.300  0.370  0.390  0.500  0.675  0.774  0.876  1.000  0.865  0.801  0.707  0.598  0.537  0.316  0.401  0.574  0.466  0.483  0.474  0.372  0.334  0.352  0.412  0.380  0.288  0.285  0.290  0.258  0.183  0.116  0.129  0.113  0.045  0.029  0.037  0.015 -0.007 -0.002 -0.038 -0.017 -0.004  0.051  0.053  0.086  0.062  0.055  0.050  0.081  0.078  0.050  0.060  0.051  0.043  0.023  0.017 -0.016  0.050 -0.010 -0.004 -0.003 -0.027 -0.077 -0.102 -0.078 -0.098 -0.068 -0.042  0.008  0.038  0.057  0.045  0.062  0.074  0.047  0.064  0.048 -0.023 -0.038  0.006  0.027  0.043  0.041  0.047  0.033  0.024 -0.002  0.007  0.070  0.072  0.112  0.095  0.115  0.098  0.137  0.151  0.159  0.215  0.194  0.156  0.175  0.175  0.137  0.100  0.077  0.084  0.073  0.020 -0.049 -0.197 -0.191 -0.121 -0.125 -0.148 -0.185 -0.186 -0.221 -0.227 -0.242 -0.048  0.055  0.057  0.094  0.089  0.105  0.119  0.082  0.068  0.017  0.009 -0.051 -0.043 -0.054 -0.079 -0.090 -0.066 -0.062 -0.074 -0.091 -0.103 -0.087 -0.100 -0.099 -0.081 -0.052 -0.003  0.016  0.059  0.094  0.112  0.090  0.082  0.124  0.147  0.092  0.078 -0.003 -0.063 -0.067 -0.056 -0.035 -0.107 -0.131 -0.141 -0.171 -0.184 -0.157 -0.157 -0.170 -0.179 -0.130 -0.127 -0.143 -0.061  0.029  0.122  0.131  0.138  0.114  0.107  0.119  0.117  0.108  0.108  0.102  0.091  0.090  0.077  0.049  0.045  0.039  0.017  0.027  0.007  0.027  0.060  0.074  0.085  0.073  0.075  0.089  0.094  0.115  0.112  0.117  0.153  0.154  0.081  0.013  0.046  0.081 -0.017  0.011 -0.046  0.013  0.009  0.057  0.096  0.118  0.157  0.115  0.107  0.078  0.020 -0.020 -0.061 -0.101 -0.109 -0.087 -0.107 -0.125 -0.097 -0.073 -0.092 -0.076 -0.028 -0.031 -0.051 -0.017  0.041  0.016 -0.006  0.035  0.049  0.035  0.030  0.002 -0.058 -0.126 -0.081 -0.078 -0.079 -0.078 -0.095 -0.053
 -0.114 -0.111 -0.073 -0.056 -0.044  0.013  0.040  0.064  0.102  0.055  0.026 -0.028 -0.026 -0.010 -0.055 -0.119 -0.051 -0.010  0.001  0.063  0.080  0.132  0.162  0.201  0.166  0.184  0.141  0.038  0.022 -0.031 -0.055 -0.063 -0.085 -0.108 -0.119 -0.115 -0.141 -0.142 -0.090 -0.063 -0.112 -0.128 -0.215 -0.138 -0.184 -0.146 -0.119 -0.209 -0.145 -0.130 -0.101 -0.099 -0.009  0.015  0.010  0.034  0.013 -0.006 -0.032 -0.090 -0.078 -0.064 -0.100 -0.088 -0.070 -0.012  0.030  0.092  0.092  0.118  0.151  0.185  0.150  0.165  0.211  0.253  0.324  0.345  0.339  0.277  0.241  0.244  0.198  0.141  0.110  0.175  0.137  0.084  0.105  0.123  0.059  0.031  0.050  0.025 -0.012 -0.008 -0.002  0.034  0.065  0.117  0.139  0.116  0.193  0.118  0.077  0.070  0.075  0.034  0.002  0.212  0.167  0.276  0.359  0.345  0.309  0.372  0.400  0.503  0.656  0.710  0.771  0.865  1.000  0.775  0.741  0.688  0.640  0.451  0.484  0.614  0.471  0.493  0.500  0.398  0.364  0.367  0.415  0.408  0.357  0.364  0.360  0.317  0.240  0.170  0.162  0.124  0.066  0.047  0.032  0.005 -0.012 -0.001 -0.006  0.032  0.058  0.117  0.114  0.151  0.120  0.121  0.106  0.121  0.112  0.079  0.082  0.071  0.072  0.060  0.054  0.026  0.080  0.018 -0.008 -0.015 -0.055 -0.093 -0.126 -0.110 -0.137 -0.072 -0.032  0.021  0.042  0.058  0.031  0.046  0.046  0.019  0.038  0.051 -0.014 -0.027  0.003  0.024  0.045  0.049  0.047  0.043  0.034  0.016  0.047  0.116  0.126  0.176  0.146  0.182  0.182  0.229  0.230  0.246  0.303  0.269  0.220  0.241  0.235  0.186  0.135  0.120  0.105  0.084  0.048  0.000 -0.167 -0.167 -0.094 -0.096 -0.113 -0.159 -0.164 -0.197 -0.213 -0.254 -0.003  0.072  0.087  0.131  0.140  0.157  0.176  0.140  0.131  0.072  0.068  0.001 -0.012 -0.031 -0.083 -0.096 -0.081 -0.071 -0.084 -0.087 -0.103 -0.081 -0.101 -0.089 -0.056 -0.016  0.024  0.062  0.116  0.146  0.169  0.144  0.112  0.143  0.149  0.104  0.057 -0.062 -0.136 -0.125 -0.109 -0.088 -0.150 -0.167 -0.177 -0.202 -0.217 -0.177 -0.174 -0.203 -0.199 -0.153 -0.167 -0.163 -0.098 -0.020  0.119  0.128  0.145  0.116  0.101  0.121  0.122  0.098  0.099  0.104  0.086  0.073  0.071  0.052  0.039  0.032  0.021  0.028  0.017  0.038  0.071  0.083  0.101  0.087  0.087  0.105  0.114  0.140  0.135  0.125  0.158  0.186  0.111  0.042  0.064  0.073 -0.002  0.017 -0.023  0.041  0.011  0.060  0.099  0.118  0.168  0.116  0.127  0.118  0.063  0.026 -0.021 -0.064 -0.080 -0.063 -0.073 -0.107 -0.087 -0.046 -0.067 -0.063 -0.012 -0.004 -0.034 -0.012  0.052  0.036 -0.001  0.023  0.037  0.026  0.030  0.009 -0.038 -0.085 -0.046 -0.058 -0.060 -0.061 -0.066 -0.034
 -0.083 -0.086 -0.055 -0.042 -0.050 -0.007  0.012  0.033  0.060  0.012 -0.016 -0.052 -0.029 -0.028 -0.027 -0.093 -0.063  0.005  0.019  0.087  0.100  0.140  0.148  0.168  0.117  0.120  0.056 -0.043 -0.028 -0.074 -0.088 -0.116 -0.147 -0.153 -0.163 -0.176 -0.203 -0.226 -0.184 -0.132 -0.169 -0.181 -0.231 -0.115 -0.142 -0.100 -0.084 -0.176 -0.155 -0.164 -0.138 -0.131 -0.074 -0.013 -0.016 -0.010 -0.020 -0.033 -0.061 -0.082 -0.075 -0.083 -0.112 -0.099 -0.089 -0.021  0.028  0.102  0.112  0.130  0.141  0.166  0.130  0.151  0.191  0.241  0.326  0.342  0.373  0.323  0.255  0.258  0.251  0.190  0.129  0.189  0.176  0.139  0.131  0.146  0.112  0.079  0.076  0.069  0.043  0.031  0.033  0.049  0.085  0.120  0.158  0.110  0.156  0.102  0.063  0.048  0.078  0.057  0.030  0.195  0.175  0.256  0.305  0.327  0.307  0.342  0.342  0.420  0.592  0.667  0.691  0.801  0.775  1.000  0.894  0.762  0.640  0.424  0.572  0.669  0.534  0.480  0.488  0.385  0.366  0.373  0.463  0.443  0.343  0.361  0.385  0.378  0.319  0.239  0.259  0.248  0.176  0.154  0.156  0.125  0.100  0.097  0.070  0.091  0.087  0.136  0.125  0.150  0.118  0.111  0.085  0.108  0.081  0.062  0.050  0.035  0.029  0.014  0.008 -0.021  0.080  0.010 -0.012 -0.020 -0.035 -0.063 -0.088 -0.075 -0.125 -0.085 -0.051 -0.019 -0.002  0.002  0.003  0.027  0.034  0.019  0.035  0.041 -0.025 -0.040 -0.009 -0.003  0.006  0.001  0.004 -0.006 -0.002 -0.013  0.040  0.113  0.124  0.160  0.096  0.107  0.096  0.153  0.186  0.184  0.245  0.224  0.174  0.181  0.183  0.146  0.093  0.082  0.120  0.105  0.062  0.002 -0.177 -0.178 -0.109 -0.124 -0.139 -0.183 -0.186 -0.210 -0.220 -0.216 -0.035  0.082  0.069  0.107  0.124  0.134  0.172  0.143  0.143  0.097  0.094  0.030  0.036 -0.002 -0.055 -0.093 -0.076 -0.069 -0.087 -0.085 -0.101 -0.073 -0.083 -0.064 -0.025  0.019  0.059  0.089  0.136  0.148  0.163  0.130  0.121  0.126  0.125  0.082  0.051 -0.026 -0.080 -0.097 -0.074 -0.038 -0.112 -0.134 -0.140 -0.156 -0.162 -0.134 -0.126 -0.145 -0.131 -0.085 -0.109 -0.130 -0.053  0.013  0.066  0.078  0.093  0.074  0.058  0.073  0.081  0.067  0.059  0.063  0.065  0.052  0.036  0.030  0.029  0.020  0.007  0.009 -0.002 -0.009  0.017  0.030  0.041  0.035  0.034  0.051  0.059  0.073  0.065  0.074  0.084  0.081  0.045  0.040  0.061  0.067  0.044  0.008  0.004  0.034  0.043  0.089  0.126  0.132  0.162  0.111  0.106  0.074  0.003 -0.044 -0.087 -0.120 -0.113 -0.090 -0.111 -0.109 -0.083 -0.067 -0.080 -0.053 -0.006 -0.008 -0.026  0.015  0.065  0.044  0.032  0.063  0.062  0.041  0.040  0.013 -0.036 -0.064 -0.024 -0.020 -0.022 -0.046 -0.053 -0.028
 -0.164 -0.170 -0.141 -0.131 -0.129 -0.078 -0.061 -0.027  0.018 -0.042 -0.085 -0.146 -0.120 -0.112 -0.105 -0.129 -0.067  0.024  0.055  0.142  0.163  0.211  0.230  0.264  0.203  0.196  0.122 -0.011 -0.019 -0.083 -0.108 -0.127 -0.159 -0.180 -0.191 -0.193 -0.214 -0.222 -0.155 -0.098 -0.141 -0.187 -0.295 -0.190 -0.243 -0.190 -0.147 -0.254 -0.171 -0.153 -0.117 -0.117 -0.082 -0.025 -0.030 -0.012 -0.014 -0.024 -0.049 -0.070 -0.062 -0.067 -0.094 -0.074 -0.059  0.023  0.077  0.169  0.173  0.193  0.219  0.263  0.221  0.238  0.290  0.353  0.448  0.470  0.492  0.435  0.375  0.374  0.344  0.282  0.227  0.298  0.252  0.189  0.202  0.209  0.152  0.129  0.138  0.113  0.080  0.085  0.094  0.121  0.162  0.196  0.231  0.153  0.222  0.160  0.107  0.084  0.078  0.052  0.045  0.244  0.209  0.320  0.389  0.417  0.375  0.408  0.425  0.483  0.649  0.705  0.665  0.707  0.741  0.894  1.000  0.928  0.818  0.649  0.779  0.827  0.671  0.591  0.607  0.494  0.475  0.465  0.549  0.555  0.488  0.501  0.515  0.491  0.425  0.325  0.325  0.300  0.223  0.183  0.171  0.138  0.108  0.106  0.097  0.144  0.155  0.217  0.201  0.230  0.184  0.176  0.139  0.152  0.123  0.098  0.084  0.059  0.059  0.047  0.041  0.007  0.130  0.044  0.001  0.006 -0.008 -0.033 -0.060 -0.047 -0.110 -0.078 -0.038 -0.003  0.014  0.022  0.009  0.022  0.015 -0.006  0.029  0.070  0.015  0.005  0.015  0.018  0.024  0.019  0.017  0.009  0.018  0.005  0.080  0.171  0.193  0.245  0.164  0.191  0.184  0.253  0.289  0.287  0.344  0.311  0.252  0.246  0.236  0.193  0.128  0.108  0.146  0.132  0.099  0.011 -0.175 -0.160 -0.117 -0.142 -0.156 -0.212 -0.205 -0.214 -0.243 -0.252 -0.012  0.101  0.097  0.150  0.169  0.195  0.243  0.222  0.228  0.175  0.176  0.092  0.081  0.036 -0.024 -0.082 -0.077 -0.073 -0.087 -0.066 -0.081 -0.045 -0.057 -0.031  0.019  0.080  0.123  0.164  0.219  0.230  0.241  0.194  0.155  0.172  0.169  0.121  0.089 -0.031 -0.099 -0.114 -0.101 -0.069 -0.149 -0.169 -0.183 -0.207 -0.223 -0.189 -0.189 -0.223 -0.195 -0.131 -0.143 -0.182 -0.103 -0.012  0.086  0.093  0.118  0.103  0.077  0.097  0.113  0.091  0.082  0.094  0.096  0.074  0.061  0.061  0.056  0.041  0.026  0.026  0.009  0.015  0.046  0.055  0.076  0.066  0.059  0.078  0.093  0.110  0.105  0.113  0.127  0.130  0.094  0.084  0.103  0.105  0.060  0.060  0.059  0.104  0.111  0.155  0.194  0.197  0.238  0.170  0.178  0.140  0.053  0.004 -0.062 -0.112 -0.113 -0.086 -0.108 -0.123 -0.086 -0.046 -0.068 -0.045  0.025  0.036  0.003  0.045  0.121  0.094  0.066  0.103  0.103  0.070  0.073  0.043 -0.006 -0.041  0.020  0.024  0.016 -0.019 -0.031 -0.034
 -0.206 -0.214 -0.183 -0.172 -0.158 -0.102 -0.082 -0.046 -0.000 -0.064 -0.112 -0.196 -0.160 -0.156 -0.140 -0.127 -0.048  0.043  0.073  0.156  0.173  0.214  0.235  0.270  0.212  0.199  0.139  0.011 -0.005 -0.068 -0.095 -0.110 -0.139 -0.164 -0.175 -0.174 -0.184 -0.184 -0.119 -0.068 -0.105 -0.172 -0.310 -0.230 -0.286 -0.238 -0.184 -0.276 -0.169 -0.133 -0.092 -0.091 -0.072 -0.024 -0.035 -0.003  0.003 -0.010 -0.035 -0.049 -0.047 -0.041 -0.063 -0.045 -0.034  0.041  0.088  0.184  0.190  0.204  0.235  0.277  0.237  0.244  0.297  0.350  0.427  0.447  0.464  0.415  0.377  0.383  0.333  0.283  0.250  0.332  0.258  0.190  0.234  0.240  0.170  0.160  0.181  0.141  0.105  0.127  0.140  0.175  0.208  0.235  0.243  0.135  0.217  0.148  0.090  0.070  0.053  0.030  0.039  0.248  0.200  0.289  0.379  0.399  0.341  0.372  0.401  0.453  0.605  0.607  0.546  0.598  0.688  0.762  0.928  1.000  0.920  0.781  0.804  0.801  0.603  0.537  0.583  0.471  0.454  0.438  0.507  0.540  0.537  0.564  0.553  0.514  0.450  0.348  0.324  0.283  0.220  0.173  0.142  0.113  0.088  0.096  0.113  0.173  0.194  0.256  0.236  0.276  0.226  0.218  0.176  0.177  0.150  0.122  0.106  0.078  0.081  0.077  0.070  0.036  0.148  0.071  0.008  0.015 -0.003 -0.025 -0.050 -0.034 -0.091 -0.065 -0.029  0.006  0.011  0.016 -0.011  0.000 -0.022 -0.048 -0.004  0.069  0.020  0.018  0.014  0.014  0.015  0.017  0.012  0.017  0.028  0.019  0.101  0.194  0.216  0.282  0.195  0.251  0.269  0.342  0.361  0.366  0.417  0.373  0.306  0.302  0.286  0.230  0.156  0.147  0.167  0.144  0.120  0.037 -0.150 -0.129 -0.118 -0.143 -0.160 -0.221 -0.213 -0.216 -0.246 -0.262  0.023  0.116  0.120  0.176  0.205  0.236  0.281  0.262  0.270  0.218  0.224  0.133  0.113  0.070  0.004 -0.062 -0.071 -0.068 -0.076 -0.034 -0.049 -0.015 -0.029 -0.005  0.055  0.125  0.163  0.208  0.264  0.269  0.281  0.234  0.169  0.189  0.179  0.130  0.083 -0.043 -0.130 -0.136 -0.125 -0.097 -0.170 -0.183 -0.195 -0.214 -0.226 -0.190 -0.182 -0.231 -0.203 -0.127 -0.132 -0.183 -0.109 -0.024  0.092  0.099  0.130  0.112  0.082  0.110  0.128  0.099  0.092  0.112  0.111  0.084  0.079  0.083  0.072  0.057  0.043  0.042  0.020  0.042  0.072  0.077  0.099  0.086  0.077  0.095  0.108  0.133  0.132  0.128  0.140  0.166  0.132  0.118  0.126  0.109  0.068  0.088  0.099  0.148  0.148  0.178  0.201  0.192  0.233  0.156  0.171  0.145  0.060  0.018 -0.055 -0.106 -0.116 -0.092 -0.109 -0.134 -0.101 -0.048 -0.069 -0.052  0.020  0.046  0.009  0.041  0.130  0.110  0.075  0.108  0.114  0.085  0.093  0.070  0.019 -0.004  0.058  0.060  0.052  0.013  0.011 -0.017
 -0.296 -0.297 -0.263 -0.246 -0.208 -0.141 -0.119 -0.068 -0.002 -0.066 -0.109 -0.188 -0.175 -0.151 -0.154 -0.133 -0.034  0.058  0.092  0.186  0.216  0.272  0.313  0.374  0.313  0.291  0.222  0.068  0.013 -0.070 -0.102 -0.093 -0.123 -0.167 -0.172 -0.154 -0.169 -0.136 -0.030  0.024 -0.017 -0.106 -0.291 -0.240 -0.336 -0.274 -0.195 -0.314 -0.133 -0.066 -0.024 -0.016 -0.025  0.019 -0.019  0.005  0.007 -0.005 -0.011 -0.035 -0.029 -0.022 -0.027 -0.009  0.015  0.090  0.145  0.231  0.224  0.253  0.307  0.371  0.324  0.323  0.377  0.446  0.527  0.560  0.545  0.476  0.477  0.478  0.383  0.329  0.317  0.401  0.311  0.214  0.269  0.275  0.189  0.180  0.214  0.162  0.115  0.141  0.161  0.212  0.251  0.276  0.274  0.183  0.300  0.207  0.132  0.120  0.056  0.015  0.043  0.302  0.232  0.401  0.529  0.515  0.451  0.506  0.567  0.609  0.705  0.650  0.548  0.537  0.640  0.640  0.818  0.920  1.000  0.890  0.811  0.845  0.676  0.661  0.717  0.609  0.574  0.543  0.539  0.590  0.634  0.617  0.592  0.510  0.437  0.345  0.289  0.229  0.179  0.122  0.075  0.053  0.025  0.031  0.069  0.157  0.209  0.287  0.259  0.289  0.214  0.195  0.145  0.132  0.111  0.068  0.058  0.037  0.050  0.057  0.049  0.029  0.105  0.037 -0.017  0.001 -0.030 -0.046 -0.076 -0.044 -0.107 -0.085 -0.053 -0.009  0.006  0.026 -0.006 -0.001 -0.015 -0.045  0.020  0.109  0.072  0.056  0.062  0.054  0.051  0.037  0.022  0.023  0.030  0.031  0.107  0.204  0.254  0.346  0.308  0.386  0.403  0.460  0.445  0.468  0.511  0.437  0.369  0.366  0.326  0.254  0.182  0.168  0.119  0.081  0.065  0.007 -0.185 -0.124 -0.125 -0.162 -0.180 -0.237 -0.226 -0.237 -0.300 -0.339  0.008  0.069  0.079  0.147  0.162  0.220  0.271  0.273  0.294  0.237  0.253  0.146  0.121  0.076  0.015 -0.041 -0.070 -0.080 -0.076 -0.024 -0.038  0.000 -0.047 -0.017  0.043  0.132  0.181  0.231  0.293  0.295  0.300  0.229  0.131  0.173  0.159  0.103  0.069 -0.086 -0.173 -0.150 -0.130 -0.102 -0.181 -0.186 -0.192 -0.221 -0.230 -0.186 -0.184 -0.244 -0.218 -0.148 -0.164 -0.222 -0.160 -0.077  0.073  0.075  0.106  0.091  0.064  0.091  0.118  0.093  0.086  0.113  0.117  0.088  0.087  0.099  0.086  0.066  0.057  0.046  0.026  0.056  0.083  0.074  0.102  0.075  0.057  0.072  0.090  0.134  0.144  0.136  0.185  0.234  0.166  0.141  0.157  0.128  0.055  0.106  0.112  0.182  0.186  0.216  0.241  0.244  0.308  0.219  0.255  0.234  0.153  0.107  0.025 -0.044 -0.065 -0.046 -0.068 -0.115 -0.075 -0.001 -0.037 -0.034  0.056  0.089  0.034  0.052  0.163  0.136  0.080  0.118  0.132  0.101  0.105  0.079  0.022 -0.022  0.073  0.073  0.065  0.031  0.006 -0.014
 -0.335 -0.337 -0.316 -0.312 -0.268 -0.217 -0.201 -0.154 -0.083 -0.124 -0.170 -0.255 -0.245 -0.235 -0.221 -0.139 -0.036  0.057  0.105  0.195  0.229  0.278  0.328  0.390  0.339  0.304  0.255  0.107  0.024 -0.057 -0.096 -0.066 -0.081 -0.138 -0.140 -0.104 -0.110 -0.054  0.059  0.105  0.070 -0.056 -0.282 -0.288 -0.391 -0.337 -0.241 -0.331 -0.105 -0.004  0.041  0.056  0.013  0.045 -0.006  0.019  0.027  0.018  0.023  0.009  0.004  0.013  0.028  0.044  0.066  0.128  0.169  0.248  0.236  0.261  0.324  0.396  0.358  0.343  0.400  0.464  0.530  0.565  0.543  0.485  0.508  0.507  0.400  0.359  0.357  0.426  0.324  0.211  0.278  0.275  0.187  0.192  0.239  0.182  0.136  0.176  0.197  0.248  0.275  0.285  0.265  0.160  0.286  0.216  0.146  0.127  0.028  0.016  0.083  0.268  0.191  0.341  0.481  0.464  0.373  0.415  0.505  0.508  0.558  0.502  0.347  0.316  0.451  0.424  0.649  0.781  0.890  1.000  0.870  0.804  0.668  0.615  0.658  0.567  0.527  0.461  0.427  0.529  0.641  0.617  0.584  0.481  0.425  0.349  0.265  0.197  0.170  0.104  0.045  0.032  0.006  0.009  0.074  0.179  0.243  0.314  0.276  0.292  0.210  0.190  0.140  0.115  0.094  0.064  0.059  0.032  0.046  0.053  0.053  0.037  0.118  0.050 -0.017  0.014 -0.004  0.004 -0.023  0.008 -0.062 -0.062 -0.040 -0.011 -0.003  0.019 -0.015 -0.024 -0.058 -0.087 -0.006  0.120  0.123  0.112  0.075  0.057  0.048  0.030  0.007  0.016  0.026  0.032  0.107  0.196  0.263  0.363  0.344  0.436  0.458  0.498  0.464  0.487  0.493  0.412  0.359  0.335  0.273  0.217  0.155  0.141  0.112  0.078  0.078 -0.001 -0.135 -0.058 -0.103 -0.152 -0.153 -0.205 -0.184 -0.172 -0.258 -0.306  0.016  0.039  0.050  0.124  0.137  0.195  0.249  0.271  0.307  0.265  0.293  0.195  0.159  0.116  0.075 -0.001 -0.044 -0.059 -0.044  0.023  0.015  0.052  0.002  0.030  0.091  0.180  0.212  0.259  0.305  0.294  0.292  0.216  0.097  0.143  0.130  0.102  0.085 -0.057 -0.144 -0.117 -0.109 -0.097 -0.159 -0.161 -0.165 -0.192 -0.203 -0.153 -0.164 -0.239 -0.200 -0.134 -0.143 -0.220 -0.191 -0.111  0.056  0.052  0.083  0.078  0.051  0.077  0.107  0.080  0.075  0.108  0.111  0.081  0.087  0.107  0.095  0.072  0.067  0.053  0.030  0.072  0.093  0.078  0.109  0.083  0.060  0.069  0.091  0.127  0.141  0.132  0.179  0.234  0.176  0.154  0.160  0.128  0.061  0.118  0.138  0.205  0.209  0.227  0.245  0.241  0.306  0.230  0.268  0.252  0.180  0.158  0.070  0.004 -0.023 -0.010 -0.023 -0.079 -0.045  0.039  0.003 -0.007  0.078  0.126  0.068  0.075  0.181  0.162  0.097  0.124  0.135  0.101  0.108  0.089  0.050  0.015  0.115  0.111  0.102  0.064  0.034 -0.017
 -0.272 -0.280 -0.268 -0.273 -0.256 -0.216 -0.204 -0.156 -0.090 -0.130 -0.169 -0.226 -0.210 -0.192 -0.175 -0.137 -0.058  0.038  0.090  0.187  0.223  0.273  0.307  0.363  0.301  0.275  0.207  0.051 -0.013 -0.090 -0.129 -0.111 -0.123 -0.172 -0.177 -0.143 -0.176 -0.138 -0.032  0.021 -0.025 -0.127 -0.303 -0.259 -0.350 -0.290 -0.212 -0.324 -0.141 -0.072 -0.034 -0.025 -0.034  0.018 -0.005 -0.001 -0.003 -0.002 -0.004 -0.020 -0.032 -0.045 -0.039 -0.014  0.009  0.090  0.144  0.225  0.215  0.237  0.287  0.360  0.322  0.323  0.383  0.460  0.555  0.590  0.586  0.521  0.505  0.492  0.423  0.370  0.338  0.395  0.324  0.221  0.250  0.245  0.174  0.167  0.206  0.171  0.130  0.154  0.169  0.209  0.243  0.261  0.282  0.210  0.286  0.226  0.169  0.135  0.055  0.052  0.097  0.245  0.208  0.376  0.446  0.471  0.424  0.449  0.489  0.475  0.564  0.591  0.449  0.401  0.484  0.572  0.779  0.804  0.811  0.870  1.000  0.899  0.776  0.668  0.680  0.588  0.568  0.525  0.525  0.577  0.589  0.562  0.576  0.506  0.467  0.388  0.341  0.299  0.243  0.185  0.155  0.129  0.094  0.081  0.106  0.194  0.241  0.313  0.285  0.282  0.202  0.181  0.135  0.126  0.097  0.075  0.061  0.028  0.037  0.036  0.040  0.019  0.143  0.055 -0.002  0.023  0.018  0.027 -0.010 -0.001 -0.083 -0.070 -0.043 -0.016 -0.001  0.025  0.007  0.002 -0.015 -0.042  0.035  0.126  0.122  0.112  0.071  0.058  0.058  0.036  0.011  0.011  0.033  0.033  0.120  0.216  0.285  0.353  0.290  0.322  0.315  0.366  0.368  0.372  0.397  0.335  0.285  0.252  0.209  0.174  0.115  0.087  0.123  0.106  0.097 -0.012 -0.135 -0.086 -0.088 -0.136 -0.135 -0.184 -0.157 -0.138 -0.221 -0.256 -0.008  0.046  0.056  0.128  0.130  0.178  0.245  0.266  0.301  0.259  0.277  0.186  0.149  0.093  0.048 -0.031 -0.054 -0.066 -0.063 -0.025 -0.027  0.019 -0.010  0.031  0.081  0.160  0.198  0.244  0.286  0.285  0.278  0.199  0.119  0.157  0.153  0.125  0.115 -0.032 -0.096 -0.095 -0.086 -0.063 -0.133 -0.148 -0.167 -0.193 -0.220 -0.178 -0.207 -0.256 -0.202 -0.150 -0.168 -0.220 -0.182 -0.084  0.052  0.050  0.082  0.082  0.050  0.070  0.098  0.074  0.064  0.087  0.094  0.067  0.060  0.075  0.069  0.047  0.039  0.029  0.015  0.033  0.057  0.053  0.082  0.068  0.046  0.060  0.083  0.105  0.106  0.118  0.152  0.156  0.117  0.119  0.126  0.115  0.053  0.100  0.118  0.172  0.180  0.221  0.258  0.260  0.313  0.243  0.267  0.221  0.136  0.102  0.019 -0.041 -0.051 -0.028 -0.047 -0.084 -0.039  0.024 -0.012 -0.005  0.079  0.106  0.055  0.084  0.177  0.144  0.098  0.134  0.129  0.084  0.088  0.060  0.032 -0.012  0.083  0.087  0.077  0.038 -0.005 -0.037
 -0.294 -0.291 -0.264 -0.257 -0.232 -0.173 -0.157 -0.103 -0.024 -0.076 -0.118 -0.166 -0.172 -0.135 -0.156 -0.158 -0.064  0.033  0.092  0.202  0.250  0.326  0.375  0.447  0.380  0.360  0.265  0.078 -0.001 -0.101 -0.143 -0.120 -0.145 -0.203 -0.206 -0.172 -0.205 -0.161 -0.026  0.033 -0.022 -0.111 -0.296 -0.229 -0.350 -0.270 -0.182 -0.342 -0.130 -0.062 -0.023 -0.017 -0.020  0.035 -0.001  0.000 -0.011 -0.019 -0.013 -0.056 -0.047 -0.055 -0.057 -0.031  0.008  0.104  0.176  0.255  0.238  0.280  0.344  0.432  0.381  0.388  0.451  0.547  0.665  0.708  0.685  0.595  0.580  0.559  0.468  0.398  0.358  0.421  0.356  0.238  0.257  0.253  0.172  0.150  0.181  0.142  0.093  0.104  0.123  0.174  0.225  0.259  0.295  0.254  0.376  0.286  0.211  0.186  0.099  0.067  0.097  0.332  0.270  0.512  0.618  0.615  0.565  0.623  0.685  0.704  0.794  0.813  0.674  0.574  0.614  0.669  0.827  0.801  0.845  0.804  0.899  1.000  0.910  0.849  0.852  0.745  0.703  0.655  0.637  0.675  0.652  0.586  0.594  0.506  0.431  0.341  0.297  0.251  0.180  0.122  0.096  0.071  0.032  0.022  0.033  0.126  0.186  0.275  0.248  0.248  0.159  0.133  0.089  0.085  0.067  0.032  0.031  0.006  0.018  0.014  0.014 -0.003  0.100  0.015 -0.009  0.023 -0.000 -0.012 -0.056 -0.029 -0.123 -0.095 -0.061 -0.016  0.019  0.053  0.035  0.033  0.041  0.003  0.085  0.148  0.116  0.090  0.092  0.085  0.093  0.060  0.039  0.021  0.027  0.024  0.091  0.193  0.266  0.348  0.335  0.373  0.344  0.384  0.378  0.396  0.430  0.357  0.310  0.293  0.240  0.192  0.143  0.091  0.074  0.063  0.041 -0.057 -0.219 -0.136 -0.114 -0.173 -0.179 -0.228 -0.203 -0.208 -0.299 -0.342 -0.044  0.024  0.024  0.099  0.093  0.160  0.223  0.240  0.271  0.211  0.228  0.122  0.093  0.041 -0.009 -0.057 -0.077 -0.096 -0.093 -0.070 -0.078 -0.033 -0.079 -0.036  0.008  0.096  0.159  0.209  0.262  0.274  0.264  0.174  0.089  0.150  0.152  0.108  0.099 -0.069 -0.120 -0.103 -0.090 -0.063 -0.154 -0.169 -0.179 -0.219 -0.250 -0.201 -0.236 -0.279 -0.237 -0.183 -0.216 -0.267 -0.205 -0.101  0.061  0.059  0.088  0.084  0.058  0.076  0.105  0.087  0.077  0.097  0.106  0.084  0.073  0.083  0.077  0.052  0.043  0.030  0.016  0.034  0.063  0.055  0.085  0.061  0.038  0.051  0.076  0.107  0.116  0.133  0.197  0.211  0.134  0.104  0.138  0.152  0.039  0.107  0.085  0.163  0.175  0.223  0.279  0.307  0.385  0.305  0.336  0.288  0.197  0.147  0.058 -0.020 -0.036 -0.012 -0.040 -0.090 -0.036  0.038 -0.012 -0.006  0.094  0.115  0.052  0.082  0.190  0.145  0.085  0.133  0.135  0.086  0.085  0.049  0.010 -0.069  0.043  0.044  0.032 -0.000 -0.058 -0.057
 -0.296 -0.285 -0.266 -0.266 -0.236 -0.184 -0.179 -0.123 -0.038 -0.080 -0.124 -0.162 -0.177 -0.133 -0.159 -0.152 -0.065  0.030  0.098  0.221  0.283  0.375  0.434  0.511  0.447  0.415  0.305  0.111  0.016 -0.098 -0.136 -0.102 -0.136 -0.200 -0.197 -0.160 -0.188 -0.134  0.023  0.085  0.033 -0.052 -0.245 -0.192 -0.327 -0.244 -0.146 -0.308 -0.075 -0.004  0.031  0.033  0.015  0.060 -0.002 -0.015 -0.033 -0.039 -0.019 -0.064 -0.035 -0.033 -0.029 -0.003  0.048  0.145  0.214  0.293  0.271  0.325  0.400  0.496  0.443  0.446  0.502  0.615  0.741  0.780  0.751  0.668  0.645  0.603  0.526  0.457  0.401  0.440  0.391  0.262  0.257  0.244  0.169  0.145  0.160  0.126  0.081  0.081  0.101  0.146  0.202  0.235  0.285  0.260  0.399  0.323  0.251  0.219  0.124  0.082  0.097  0.339  0.260  0.530  0.658  0.663  0.588  0.628  0.724  0.697  0.723  0.771  0.619  0.466  0.471  0.534  0.671  0.603  0.676  0.668  0.776  0.910  1.000  0.909  0.854  0.780  0.727  0.652  0.640  0.682  0.635  0.534  0.536  0.467  0.379  0.285  0.252  0.222  0.148  0.085  0.073  0.054  0.009 -0.010 -0.004  0.084  0.140  0.228  0.200  0.191  0.108  0.081  0.039  0.033  0.025 -0.005  0.001 -0.018  0.006 -0.000  0.001 -0.009  0.076 -0.000  0.001  0.037  0.023  0.018 -0.026 -0.004 -0.106 -0.080 -0.045  0.001  0.054  0.094  0.081  0.061  0.068  0.037  0.109  0.156  0.156  0.115  0.107  0.106  0.120  0.081  0.068  0.035  0.026  0.025  0.069  0.150  0.221  0.291  0.320  0.343  0.274  0.297  0.322  0.338  0.346  0.287  0.272  0.239  0.172  0.155  0.133  0.021 -0.004  0.024  0.011 -0.102 -0.235 -0.130 -0.104 -0.172 -0.160 -0.207 -0.178 -0.179 -0.264 -0.304 -0.068 -0.018 -0.027  0.043  0.037  0.108  0.168  0.197  0.227  0.171  0.189  0.086  0.063  0.016 -0.016 -0.057 -0.077 -0.101 -0.095 -0.079 -0.087 -0.043 -0.099 -0.055 -0.019  0.061  0.133  0.180  0.226  0.239  0.215  0.125  0.044  0.106  0.117  0.081  0.097 -0.064 -0.094 -0.076 -0.080 -0.061 -0.146 -0.157 -0.159 -0.205 -0.238 -0.190 -0.237 -0.276 -0.227 -0.180 -0.226 -0.284 -0.210 -0.116  0.037  0.028  0.052  0.059  0.037  0.047  0.078  0.067  0.057  0.073  0.087  0.070  0.057  0.069  0.067  0.042  0.037  0.021  0.009  0.019  0.046  0.036  0.068  0.046  0.021  0.030  0.059  0.079  0.087  0.119  0.188  0.189  0.117  0.081  0.136  0.174  0.044  0.115  0.071  0.151  0.169  0.216  0.293  0.336  0.427  0.356  0.389  0.342  0.258  0.216  0.122  0.036  0.015  0.036  0.012 -0.046  0.007  0.094  0.035  0.030  0.133  0.157  0.085  0.108  0.215  0.167  0.097  0.141  0.142  0.083  0.075  0.037  0.017 -0.076  0.043  0.038  0.019 -0.017 -0.090 -0.076
 -0.297 -0.279 -0.253 -0.245 -0.207 -0.150 -0.145 -0.092  0.003 -0.043 -0.081 -0.113 -0.139 -0.061 -0.122 -0.148 -0.058  0.026  0.091  0.211  0.285  0.386  0.465  0.566  0.504  0.469  0.343  0.143  0.031 -0.098 -0.128 -0.079 -0.126 -0.196 -0.184 -0.145 -0.184 -0.116  0.060  0.125  0.066 -0.015 -0.217 -0.169 -0.320 -0.234 -0.135 -0.310 -0.063  0.019  0.053  0.061  0.040  0.080  0.006 -0.012 -0.033 -0.039 -0.006 -0.069 -0.025 -0.032 -0.027  0.002  0.056  0.154  0.221  0.288  0.255  0.321  0.414  0.523  0.466  0.470  0.523  0.639  0.765  0.805  0.737  0.643  0.644  0.595  0.482  0.417  0.381  0.425  0.363  0.230  0.234  0.222  0.141  0.109  0.134  0.096  0.042  0.040  0.060  0.120  0.185  0.232  0.284  0.298  0.458  0.372  0.288  0.274  0.158  0.071  0.086  0.383  0.291  0.642  0.792  0.751  0.677  0.749  0.864  0.853  0.817  0.806  0.666  0.483  0.493  0.480  0.591  0.537  0.661  0.615  0.668  0.849  0.909  1.000  0.933  0.859  0.786  0.719  0.667  0.695  0.649  0.538  0.527  0.432  0.328  0.238  0.200  0.167  0.092  0.028  0.018  0.005 -0.042 -0.054 -0.056  0.038  0.107  0.205  0.176  0.166  0.082  0.055  0.019  0.006  0.006 -0.048 -0.035 -0.035 -0.015 -0.009 -0.022 -0.025  0.020 -0.048 -0.037 -0.004 -0.036 -0.046 -0.085 -0.044 -0.141 -0.109 -0.070 -0.012  0.054  0.102  0.087  0.076  0.095  0.076  0.147  0.178  0.170  0.115  0.141  0.142  0.156  0.102  0.079  0.031  0.018  0.022  0.059  0.137  0.216  0.294  0.364  0.390  0.320  0.329  0.330  0.359  0.372  0.299  0.276  0.256  0.186  0.151  0.130  0.049 -0.054 -0.052 -0.058 -0.112 -0.246 -0.138 -0.099 -0.156 -0.157 -0.191 -0.166 -0.201 -0.312 -0.362 -0.072 -0.054 -0.045  0.029  0.010  0.092  0.141  0.173  0.203  0.136  0.160  0.048  0.026 -0.015 -0.043 -0.060 -0.082 -0.108 -0.099 -0.091 -0.098 -0.049 -0.132 -0.096 -0.074  0.013  0.101  0.148  0.203  0.224  0.201  0.112  0.022  0.106  0.114  0.069  0.071 -0.122 -0.145 -0.103 -0.105 -0.086 -0.178 -0.190 -0.188 -0.229 -0.257 -0.200 -0.243 -0.285 -0.247 -0.201 -0.252 -0.297 -0.232 -0.127  0.050  0.039  0.058  0.060  0.045  0.053  0.083  0.076  0.067  0.082  0.096  0.082  0.070  0.080  0.077  0.054  0.049  0.030  0.018  0.027  0.054  0.039  0.071  0.041  0.014  0.021  0.053  0.088  0.101  0.131  0.226  0.238  0.135  0.074  0.144  0.190  0.026  0.111  0.048  0.142  0.159  0.215  0.295  0.357  0.463  0.391  0.447  0.407  0.332  0.274  0.186  0.087  0.067  0.087  0.052 -0.017  0.045  0.137  0.065  0.058  0.167  0.181  0.099  0.118  0.229  0.168  0.090  0.138  0.139  0.082  0.072  0.025  0.005 -0.115  0.012  0.002 -0.020 -0.045 -0.119 -0.079
 -0.352 -0.337 -0.309 -0.297 -0.261 -0.195 -0.182 -0.122 -0.037 -0.079 -0.102 -0.124 -0.147 -0.081 -0.123 -0.152 -0.037  0.056  0.125  0.236  0.297  0.378  0.442  0.537  0.463  0.433  0.314  0.113  0.004 -0.114 -0.150 -0.108 -0.144 -0.213 -0.205 -0.165 -0.199 -0.132  0.036  0.097  0.045 -0.045 -0.243 -0.195 -0.348 -0.257 -0.154 -0.339 -0.080  0.003  0.034  0.041  0.015  0.062  0.009  0.000 -0.012 -0.021  0.007 -0.050 -0.025 -0.051 -0.045 -0.013  0.042  0.140  0.220  0.281  0.254  0.309  0.389  0.500  0.436  0.438  0.493  0.605  0.729  0.792  0.731  0.621  0.644  0.620  0.490  0.418  0.401  0.473  0.403  0.267  0.293  0.288  0.199  0.172  0.208  0.164  0.104  0.107  0.131  0.196  0.258  0.295  0.330  0.317  0.462  0.357  0.262  0.247  0.122  0.052  0.083  0.393  0.323  0.663  0.793  0.755  0.720  0.802  0.879  0.863  0.836  0.770  0.632  0.474  0.500  0.488  0.607  0.583  0.717  0.658  0.680  0.852  0.854  0.933  1.000  0.909  0.842  0.782  0.685  0.719  0.710  0.592  0.592  0.481  0.395  0.321  0.265  0.206  0.143  0.086  0.054  0.032 -0.005 -0.017 -0.001  0.105  0.182  0.282  0.247  0.238  0.133  0.096  0.049  0.032  0.022 -0.034 -0.029 -0.036 -0.021 -0.013 -0.022 -0.024  0.036 -0.034 -0.039 -0.003 -0.041 -0.051 -0.101 -0.061 -0.153 -0.119 -0.084 -0.031  0.019  0.062  0.040  0.036  0.062  0.033  0.118  0.163  0.139  0.090  0.128  0.119  0.127  0.077  0.052  0.021  0.018  0.028  0.088  0.188  0.283  0.381  0.430  0.469  0.416  0.432  0.417  0.452  0.478  0.387  0.342  0.331  0.260  0.203  0.162  0.101  0.000 -0.022 -0.039 -0.080 -0.258 -0.133 -0.096 -0.170 -0.188 -0.218 -0.192 -0.221 -0.342 -0.390 -0.051 -0.018 -0.015  0.065  0.041  0.133  0.201  0.236  0.276  0.209  0.231  0.115  0.092  0.036 -0.013 -0.044 -0.073 -0.101 -0.095 -0.079 -0.085 -0.035 -0.106 -0.054 -0.020  0.082  0.165  0.219  0.278  0.293  0.273  0.161  0.060  0.142  0.134  0.074  0.074 -0.126 -0.153 -0.112 -0.092 -0.050 -0.140 -0.154 -0.162 -0.212 -0.244 -0.189 -0.230 -0.264 -0.234 -0.198 -0.247 -0.288 -0.237 -0.137  0.042  0.033  0.062  0.062  0.038  0.051  0.093  0.082  0.068  0.092  0.111  0.091  0.079  0.097  0.092  0.065  0.061  0.036  0.025  0.033  0.060  0.039  0.072  0.032  0.002  0.014  0.043  0.096  0.114  0.130  0.233  0.263  0.155  0.113  0.171  0.191  0.037  0.136  0.096  0.199  0.213  0.263  0.323  0.369  0.463  0.371  0.420  0.369  0.283  0.223  0.133  0.038  0.018  0.039 -0.000 -0.062  0.001  0.089  0.023  0.024  0.135  0.155  0.079  0.101  0.220  0.166  0.095  0.152  0.158  0.105  0.101  0.061  0.025 -0.087  0.049  0.053  0.039  0.016 -0.071 -0.046
 -0.361 -0.346 -0.324 -0.323 -0.293 -0.237 -0.238 -0.183 -0.088 -0.128 -0.150 -0.164 -0.180 -0.101 -0.124 -0.134 -0.015  0.079  0.149  0.264  0.326  0.404  0.465  0.565  0.489  0.449  0.315  0.114  0.001 -0.126 -0.158 -0.111 -0.154 -0.225 -0.212 -0.172 -0.198 -0.128  0.047  0.110  0.059 -0.032 -0.228 -0.185 -0.334 -0.245 -0.142 -0.317 -0.066  0.017  0.046  0.059  0.029  0.079  0.007 -0.010 -0.025 -0.033 -0.001 -0.049 -0.026 -0.037 -0.031 -0.005  0.049  0.146  0.223  0.295  0.274  0.332  0.415  0.527  0.461  0.448  0.485  0.597  0.716  0.783  0.737  0.636  0.667  0.637  0.513  0.456  0.448  0.518  0.438  0.307  0.337  0.323  0.238  0.221  0.251  0.200  0.148  0.151  0.178  0.241  0.296  0.319  0.349  0.330  0.476  0.374  0.277  0.243  0.109  0.028  0.055  0.370  0.298  0.687  0.805  0.812  0.788  0.833  0.867  0.797  0.738  0.669  0.534  0.372  0.398  0.385  0.494  0.471  0.609  0.567  0.588  0.745  0.780  0.859  0.909  1.000  0.909  0.834  0.736  0.765  0.751  0.625  0.611  0.520  0.435  0.347  0.298  0.252  0.185  0.118  0.090  0.072  0.031  0.021  0.035  0.141  0.208  0.306  0.270  0.248  0.145  0.098  0.045  0.018  0.010 -0.050 -0.041 -0.037 -0.020 -0.007 -0.019 -0.016  0.033 -0.027 -0.032  0.004 -0.033 -0.036 -0.088 -0.060 -0.152 -0.106 -0.068 -0.015  0.036  0.077  0.058  0.045  0.066  0.044  0.122  0.166  0.170  0.109  0.135  0.127  0.141  0.091  0.071  0.036  0.030  0.048  0.115  0.206  0.304  0.383  0.440  0.468  0.396  0.392  0.398  0.436  0.440  0.354  0.330  0.308  0.225  0.187  0.159  0.066 -0.046 -0.045 -0.053 -0.082 -0.256 -0.123 -0.083 -0.160 -0.164 -0.187 -0.159 -0.188 -0.308 -0.371 -0.048 -0.042 -0.039  0.041  0.026  0.134  0.195  0.253  0.298  0.239  0.263  0.146  0.130  0.066  0.004 -0.034 -0.083 -0.118 -0.110 -0.084 -0.088 -0.033 -0.112 -0.046  0.003  0.113  0.208  0.261  0.310  0.315  0.272  0.156  0.045  0.113  0.100  0.044  0.045 -0.146 -0.149 -0.103 -0.099 -0.054 -0.132 -0.142 -0.145 -0.189 -0.215 -0.158 -0.196 -0.231 -0.209 -0.181 -0.249 -0.292 -0.241 -0.157  0.011  0.002  0.027  0.031  0.013  0.027  0.070  0.061  0.050  0.079  0.100  0.079  0.072  0.097  0.088  0.063  0.069  0.042  0.034  0.033  0.060  0.033  0.070  0.031 -0.005  0.001  0.034  0.078  0.099  0.134  0.233  0.249  0.161  0.130  0.187  0.213  0.053  0.177  0.139  0.243  0.245  0.286  0.352  0.394  0.490  0.394  0.445  0.391  0.305  0.247  0.158  0.057  0.041  0.058  0.020 -0.045  0.019  0.111  0.040  0.038  0.155  0.175  0.093  0.111  0.235  0.179  0.105  0.161  0.169  0.112  0.111  0.077  0.056 -0.060  0.090  0.100  0.084  0.051 -0.054 -0.031
 -0.386 -0.378 -0.360 -0.363 -0.346 -0.288 -0.284 -0.222 -0.134 -0.169 -0.179 -0.185 -0.190 -0.117 -0.118 -0.125  0.027  0.140  0.213  0.327  0.373  0.433  0.459  0.541  0.447  0.408  0.269  0.064 -0.036 -0.155 -0.193 -0.157 -0.193 -0.259 -0.251 -0.213 -0.236 -0.174 -0.006  0.054  0.013 -0.068 -0.236 -0.170 -0.315 -0.220 -0.118 -0.304 -0.066 -0.003  0.016  0.015 -0.015  0.043 -0.011 -0.031 -0.045 -0.047 -0.025 -0.053 -0.043 -0.061 -0.056 -0.024  0.037  0.148  0.237  0.316  0.303  0.349  0.412  0.510  0.434  0.410  0.443  0.560  0.672  0.741  0.712  0.625  0.663  0.637  0.533  0.500  0.507  0.579  0.489  0.383  0.428  0.395  0.307  0.308  0.331  0.270  0.230  0.236  0.279  0.339  0.388  0.394  0.421  0.377  0.481  0.373  0.272  0.207  0.078  0.012  0.034  0.336  0.294  0.664  0.729  0.795  0.821  0.803  0.786  0.716  0.668  0.606  0.486  0.334  0.364  0.366  0.475  0.454  0.574  0.527  0.568  0.703  0.727  0.786  0.842  0.909  1.000  0.927  0.802  0.825  0.811  0.667  0.663  0.598  0.533  0.431  0.389  0.348  0.272  0.199  0.172  0.146  0.105  0.090  0.100  0.213  0.273  0.373  0.338  0.308  0.192  0.136  0.079  0.054  0.037 -0.020 -0.023 -0.028 -0.006  0.009  0.001  0.001  0.078  0.008 -0.003  0.036  0.006  0.007 -0.064 -0.067 -0.151 -0.091 -0.048 -0.005  0.031  0.064  0.045  0.028  0.055  0.026  0.105  0.146  0.157  0.110  0.124  0.111  0.124  0.083  0.064  0.042  0.042  0.064  0.154  0.256  0.362  0.429  0.455  0.462  0.381  0.378  0.396  0.432  0.443  0.355  0.333  0.315  0.238  0.203  0.174  0.071  0.001  0.012 -0.003 -0.042 -0.239 -0.105 -0.052 -0.151 -0.171 -0.204 -0.177 -0.195 -0.300 -0.343 -0.031 -0.003 -0.009  0.076  0.059  0.177  0.252  0.323  0.372  0.319  0.339  0.216  0.189  0.101  0.014 -0.041 -0.101 -0.136 -0.134 -0.100 -0.098 -0.038 -0.093  0.001  0.070  0.188  0.285  0.343  0.397  0.400  0.339  0.204  0.094  0.148  0.124  0.058  0.060 -0.138 -0.145 -0.115 -0.106 -0.040 -0.118 -0.125 -0.138 -0.186 -0.224 -0.177 -0.218 -0.231 -0.200 -0.174 -0.261 -0.288 -0.218 -0.138  0.003 -0.006  0.029  0.037  0.016  0.036  0.087  0.076  0.065  0.104  0.130  0.102  0.100  0.135  0.121  0.094  0.103  0.071  0.063  0.054  0.084  0.051  0.087  0.041  0.004  0.009  0.039  0.082  0.107  0.146  0.230  0.234  0.183  0.194  0.233  0.236  0.094  0.231  0.226  0.322  0.318  0.356  0.413  0.442  0.516  0.400  0.431  0.357  0.252  0.190  0.097 -0.001 -0.008  0.019 -0.021 -0.076 -0.002  0.086  0.019  0.031  0.154  0.174  0.102  0.128  0.256  0.202  0.144  0.207  0.217  0.163  0.173  0.143  0.117  0.008  0.172  0.191  0.174  0.127 -0.002 -0.002
 -0.320 -0.312 -0.293 -0.293 -0.286 -0.232 -0.232 -0.174 -0.092 -0.121 -0.120 -0.111 -0.120 -0.041 -0.070 -0.127  0.010  0.099  0.151  0.244  0.277  0.325  0.336  0.424  0.340  0.326  0.199  0.012 -0.072 -0.170 -0.206 -0.178 -0.202 -0.258 -0.252 -0.214 -0.263 -0.216 -0.067 -0.010 -0.065 -0.119 -0.238 -0.133 -0.268 -0.169 -0.098 -0.310 -0.122 -0.080 -0.057 -0.047 -0.045  0.030  0.013 -0.009 -0.027 -0.018  0.006 -0.033 -0.046 -0.109 -0.113 -0.093 -0.041  0.063  0.162  0.207  0.191  0.230  0.282  0.379  0.312  0.306  0.339  0.448  0.568  0.639  0.595  0.491  0.529  0.502  0.394  0.365  0.387  0.470  0.382  0.302  0.360  0.334  0.256  0.257  0.290  0.238  0.202  0.211  0.244  0.307  0.340  0.344  0.375  0.381  0.443  0.327  0.238  0.178  0.051 -0.002  0.029  0.285  0.270  0.669  0.669  0.709  0.802  0.815  0.743  0.688  0.654  0.590  0.493  0.352  0.367  0.373  0.465  0.438  0.543  0.461  0.525  0.655  0.652  0.719  0.782  0.834  0.927  1.000  0.862  0.814  0.770  0.657  0.655  0.585  0.530  0.436  0.406  0.373  0.284  0.216  0.202  0.171  0.130  0.121  0.108  0.225  0.288  0.391  0.362  0.316  0.193  0.126  0.070  0.043  0.019 -0.036 -0.041 -0.049 -0.039 -0.021 -0.024 -0.023  0.064 -0.008 -0.023  0.009 -0.020 -0.016 -0.086 -0.090 -0.167 -0.103 -0.070 -0.032 -0.001  0.035  0.029  0.025  0.084  0.045  0.138  0.151  0.133  0.090  0.121  0.107  0.121  0.074  0.052  0.032  0.046  0.069  0.174  0.289  0.409  0.461  0.470  0.446  0.344  0.346  0.378  0.391  0.416  0.334  0.292  0.271  0.211  0.169  0.125  0.079  0.023  0.002 -0.015 -0.031 -0.211 -0.119 -0.046 -0.124 -0.151 -0.167 -0.140 -0.166 -0.296 -0.342 -0.048 -0.026 -0.018  0.063  0.028  0.154  0.238  0.315  0.371  0.323  0.338  0.223  0.193  0.097  0.010 -0.031 -0.087 -0.122 -0.127 -0.114 -0.104 -0.040 -0.091  0.009  0.064  0.178  0.264  0.321  0.367  0.371  0.308  0.164  0.068  0.132  0.111  0.044  0.052 -0.142 -0.127 -0.099 -0.074 -0.003 -0.083 -0.098 -0.117 -0.160 -0.208 -0.168 -0.222 -0.219 -0.179 -0.172 -0.272 -0.270 -0.222 -0.142 -0.010 -0.017  0.016  0.019 -0.002  0.017  0.062  0.051  0.041  0.073  0.095  0.071  0.066  0.091  0.075  0.056  0.063  0.040  0.041  0.024  0.052  0.028  0.060  0.023 -0.015 -0.009  0.023  0.064  0.083  0.135  0.222  0.198  0.141  0.161  0.183  0.182  0.045  0.191  0.196  0.277  0.260  0.308  0.352  0.376  0.436  0.329  0.361  0.274  0.182  0.119  0.043 -0.046 -0.036 -0.010 -0.062 -0.101 -0.024  0.033 -0.034 -0.008  0.102  0.094  0.034  0.076  0.184  0.117  0.083  0.156  0.156  0.110  0.127  0.101  0.068 -0.042  0.122  0.162  0.153  0.129 -0.005  0.008
 -0.218 -0.211 -0.189 -0.194 -0.196 -0.146 -0.167 -0.121 -0.028 -0.085 -0.126 -0.158 -0.130 -0.059 -0.093 -0.138 -0.071  0.004  0.035  0.151  0.180  0.254  0.275  0.366  0.299  0.290  0.157 -0.014 -0.053 -0.153 -0.175 -0.171 -0.219 -0.257 -0.255 -0.241 -0.289 -0.279 -0.149 -0.077 -0.144 -0.166 -0.274 -0.118 -0.213 -0.129 -0.087 -0.275 -0.178 -0.169 -0.118 -0.105 -0.058  0.025 -0.015 -0.007 -0.014 -0.005 -0.008 -0.060 -0.062 -0.063 -0.109 -0.128 -0.096 -0.004  0.086  0.155  0.156  0.210  0.262  0.347  0.285  0.286  0.316  0.426  0.555  0.594  0.579  0.510  0.477  0.424  0.372  0.356  0.335  0.414  0.329  0.281  0.319  0.292  0.227  0.219  0.225  0.178  0.156  0.160  0.169  0.205  0.217  0.215  0.255  0.235  0.326  0.228  0.167  0.115  0.038 -0.037 -0.043  0.209  0.135  0.521  0.586  0.643  0.667  0.660  0.630  0.580  0.584  0.579  0.512  0.412  0.415  0.463  0.549  0.507  0.539  0.427  0.525  0.637  0.640  0.667  0.685  0.736  0.802  0.862  1.000  0.925  0.783  0.752  0.715  0.711  0.592  0.424  0.444  0.456  0.323  0.226  0.244  0.216  0.160  0.172  0.134  0.234  0.260  0.357  0.338  0.302  0.219  0.150  0.082  0.045  0.025 -0.017 -0.018 -0.024 -0.006  0.007  0.010  0.006  0.096  0.044  0.024  0.036  0.012 -0.006 -0.047 -0.053 -0.133 -0.060 -0.020  0.032  0.077  0.099  0.100  0.090  0.124  0.103  0.160  0.156  0.135  0.080  0.096  0.106  0.144  0.113  0.123  0.083  0.081  0.091  0.197  0.302  0.376  0.380  0.391  0.347  0.186  0.200  0.338  0.307  0.308  0.284  0.261  0.196  0.154  0.154  0.112 -0.001 -0.008  0.033  0.023 -0.055 -0.254 -0.194 -0.115 -0.141 -0.119 -0.161 -0.136 -0.151 -0.229 -0.290 -0.074 -0.047 -0.055  0.009  0.051  0.160  0.219  0.288  0.331  0.287  0.299  0.189  0.168  0.088 -0.004 -0.076 -0.116 -0.140 -0.147 -0.124 -0.127 -0.052 -0.111 -0.034  0.040  0.136  0.212  0.261  0.293  0.285  0.210  0.112  0.028  0.053  0.049 -0.019  0.015 -0.115 -0.087 -0.052 -0.066 -0.013 -0.089 -0.107 -0.106 -0.131 -0.164 -0.131 -0.176 -0.179 -0.137 -0.125 -0.247 -0.276 -0.191 -0.153 -0.045 -0.043 -0.024 -0.035 -0.056 -0.035 -0.010 -0.031 -0.036 -0.012 -0.010 -0.030 -0.034 -0.023 -0.043 -0.049 -0.032 -0.032 -0.016 -0.042 -0.019 -0.019  0.023  0.022 -0.020 -0.009  0.038  0.031  0.025  0.124  0.179  0.112  0.077  0.086  0.114  0.148  0.032  0.128  0.112  0.166  0.140  0.175  0.239  0.255  0.336  0.237  0.270  0.210  0.134  0.089  0.015 -0.072 -0.072 -0.059 -0.097 -0.141 -0.081 -0.028 -0.092 -0.079  0.021  0.013 -0.053 -0.009  0.091  0.033 -0.012  0.045  0.051 -0.001  0.007 -0.003 -0.012 -0.099  0.055  0.098  0.086  0.051 -0.030 -0.003
 -0.298 -0.289 -0.262 -0.268 -0.259 -0.203 -0.219 -0.174 -0.080 -0.132 -0.177 -0.227 -0.192 -0.132 -0.137 -0.145 -0.060  0.042  0.087  0.216  0.244  0.317  0.341  0.427  0.348  0.318  0.184  0.004 -0.041 -0.150 -0.172 -0.168 -0.224 -0.267 -0.264 -0.254 -0.274 -0.254 -0.115 -0.038 -0.095 -0.155 -0.311 -0.187 -0.284 -0.203 -0.139 -0.303 -0.169 -0.133 -0.079 -0.064 -0.053  0.028 -0.036 -0.015 -0.007 -0.008 -0.009 -0.051 -0.044 -0.029 -0.075 -0.091 -0.057  0.039  0.123  0.222  0.233  0.288  0.343  0.432  0.357  0.342  0.378  0.495  0.618  0.659  0.665  0.609  0.582  0.542  0.488  0.472  0.446  0.532  0.426  0.359  0.414  0.383  0.306  0.300  0.308  0.250  0.219  0.228  0.239  0.269  0.288  0.272  0.291  0.207  0.334  0.240  0.166  0.112  0.029 -0.052 -0.047  0.240  0.138  0.480  0.613  0.670  0.633  0.626  0.643  0.591  0.587  0.566  0.474  0.380  0.408  0.443  0.555  0.540  0.590  0.529  0.577  0.675  0.682  0.695  0.719  0.765  0.825  0.814  0.925  1.000  0.902  0.836  0.806  0.791  0.649  0.477  0.478  0.468  0.345  0.240  0.236  0.210  0.156  0.167  0.161  0.273  0.302  0.396  0.352  0.321  0.222  0.152  0.069  0.026  0.003 -0.030 -0.029 -0.042 -0.021 -0.012 -0.005 -0.010  0.082  0.034  0.004  0.029  0.012  0.008 -0.030 -0.031 -0.118 -0.059 -0.024  0.017  0.060  0.079  0.070  0.057  0.066  0.050  0.110  0.144  0.140  0.083  0.081  0.082  0.112  0.082  0.096  0.064  0.052  0.067  0.170  0.276  0.365  0.405  0.445  0.447  0.307  0.308  0.413  0.394  0.378  0.331  0.303  0.240  0.177  0.167  0.123 -0.000 -0.011  0.027  0.016 -0.060 -0.284 -0.163 -0.112 -0.164 -0.143 -0.202 -0.186 -0.198 -0.272 -0.326 -0.065 -0.038 -0.077 -0.008  0.053  0.164  0.233  0.310  0.367  0.324  0.357  0.237  0.220  0.143  0.045 -0.058 -0.109 -0.138 -0.137 -0.085 -0.096 -0.023 -0.085 -0.008  0.086  0.191  0.269  0.316  0.353  0.322  0.246  0.138  0.026  0.044  0.027 -0.029  0.020 -0.095 -0.089 -0.044 -0.061 -0.006 -0.078 -0.089 -0.079 -0.109 -0.137 -0.099 -0.139 -0.157 -0.115 -0.094 -0.218 -0.275 -0.182 -0.163 -0.062 -0.060 -0.041 -0.051 -0.072 -0.047 -0.014 -0.036 -0.039 -0.004  0.006 -0.019 -0.017  0.012 -0.007 -0.021  0.005 -0.007  0.000 -0.023 -0.002 -0.020  0.026  0.012 -0.036 -0.029  0.020  0.022  0.025  0.111  0.174  0.150  0.110  0.125  0.161  0.187  0.073  0.161  0.153  0.222  0.209  0.226  0.287  0.287  0.371  0.259  0.289  0.236  0.152  0.112  0.028 -0.066 -0.073 -0.062 -0.096 -0.147 -0.093 -0.022 -0.083 -0.074  0.033  0.048 -0.024  0.013  0.129  0.084  0.024  0.077  0.093  0.040  0.047  0.044  0.035 -0.046  0.118  0.154  0.140  0.085  0.008  0.016
 -0.411 -0.405 -0.378 -0.383 -0.353 -0.290 -0.298 -0.247 -0.162 -0.203 -0.237 -0.301 -0.266 -0.225 -0.199 -0.138 -0.003  0.114  0.169  0.286  0.301  0.352  0.368  0.444  0.359  0.319  0.211  0.031 -0.035 -0.139 -0.170 -0.155 -0.195 -0.249 -0.246 -0.225 -0.221 -0.179 -0.040  0.024 -0.014 -0.117 -0.323 -0.260 -0.370 -0.292 -0.199 -0.339 -0.140 -0.067 -0.018 -0.006 -0.040  0.026 -0.040 -0.000  0.028  0.015  0.023 -0.002 -0.011 -0.001 -0.033 -0.043 -0.003  0.088  0.167  0.271  0.288  0.327  0.378  0.465  0.386  0.353  0.393  0.500  0.600  0.656  0.663  0.602  0.624  0.614  0.521  0.498  0.506  0.617  0.491  0.390  0.482  0.464  0.364  0.376  0.407  0.329  0.290  0.321  0.345  0.390  0.405  0.377  0.352  0.211  0.350  0.245  0.152  0.090 -0.025 -0.082 -0.036  0.250  0.141  0.439  0.603  0.644  0.585  0.588  0.630  0.579  0.561  0.488  0.366  0.288  0.357  0.343  0.488  0.537  0.634  0.641  0.589  0.652  0.635  0.649  0.710  0.751  0.811  0.770  0.783  0.902  1.000  0.914  0.844  0.790  0.683  0.527  0.470  0.419  0.337  0.230  0.184  0.162  0.121  0.135  0.183  0.318  0.370  0.464  0.411  0.391  0.275  0.203  0.116  0.065  0.038 -0.002 -0.002 -0.020  0.002  0.019  0.027  0.021  0.106  0.059 -0.003  0.036  0.012  0.017 -0.031 -0.027 -0.100 -0.055 -0.025  0.013  0.037  0.053  0.024  0.002 -0.009 -0.036  0.045  0.134  0.148  0.108  0.085  0.070  0.086  0.065  0.070  0.061  0.056  0.075  0.185  0.298  0.400  0.477  0.506  0.563  0.479  0.473  0.520  0.531  0.502  0.421  0.390  0.344  0.257  0.222  0.174  0.070  0.042  0.057  0.050 -0.014 -0.255 -0.108 -0.104 -0.179 -0.170 -0.223 -0.204 -0.200 -0.279 -0.346  0.001 -0.002 -0.033  0.046  0.101  0.222  0.296  0.380  0.443  0.405  0.442  0.316  0.287  0.205  0.101 -0.017 -0.093 -0.126 -0.117 -0.035 -0.046  0.017 -0.038  0.047  0.158  0.286  0.355  0.410  0.452  0.411  0.342  0.218  0.059  0.087  0.057  0.007  0.036 -0.101 -0.128 -0.072 -0.082 -0.024 -0.079 -0.076 -0.072 -0.108 -0.128 -0.082 -0.111 -0.150 -0.119 -0.089 -0.192 -0.263 -0.190 -0.168 -0.043 -0.047 -0.017 -0.024 -0.048 -0.015  0.029  0.003  0.001  0.052  0.064  0.030  0.043  0.085  0.059  0.039  0.064  0.041  0.034  0.038  0.059  0.027  0.074  0.042 -0.007 -0.004  0.038  0.064  0.083  0.135  0.207  0.234  0.188  0.202  0.222  0.210  0.102  0.222  0.237  0.326  0.304  0.307  0.343  0.322  0.392  0.264  0.290  0.240  0.150  0.124  0.029 -0.065 -0.085 -0.078 -0.105 -0.165 -0.118 -0.030 -0.081 -0.080  0.031  0.077  0.006  0.029  0.163  0.137  0.070  0.121  0.150  0.105  0.123  0.128  0.100  0.027  0.200  0.239  0.231  0.173  0.088  0.043
 -0.346 -0.344 -0.319 -0.321 -0.297 -0.247 -0.261 -0.223 -0.146 -0.198 -0.237 -0.324 -0.270 -0.244 -0.209 -0.147 -0.046  0.049  0.084  0.191  0.202  0.255  0.274  0.353  0.290  0.255  0.168  0.022 -0.020 -0.111 -0.130 -0.124 -0.171 -0.211 -0.208 -0.201 -0.193 -0.170 -0.065  0.001 -0.038 -0.134 -0.328 -0.273 -0.342 -0.290 -0.225 -0.315 -0.176 -0.109 -0.050 -0.029 -0.039  0.024 -0.033  0.023  0.059  0.050  0.041  0.017  0.002  0.019 -0.028 -0.057 -0.040  0.030  0.088  0.191  0.215  0.251  0.300  0.378  0.315  0.287  0.320  0.408  0.497  0.542  0.564  0.518  0.516  0.510  0.437  0.418  0.418  0.532  0.406  0.319  0.412  0.403  0.314  0.321  0.357  0.286  0.248  0.286  0.291  0.336  0.331  0.306  0.269  0.110  0.258  0.170  0.105  0.062 -0.038 -0.100 -0.058  0.196  0.075  0.335  0.506  0.540  0.464  0.464  0.512  0.474  0.481  0.418  0.318  0.285  0.364  0.361  0.501  0.564  0.617  0.617  0.562  0.586  0.534  0.538  0.592  0.625  0.667  0.657  0.752  0.836  0.914  1.000  0.897  0.813  0.711  0.549  0.496  0.448  0.370  0.264  0.211  0.189  0.153  0.185  0.238  0.359  0.395  0.480  0.436  0.438  0.346  0.280  0.186  0.129  0.095  0.049  0.042  0.031  0.052  0.073  0.079  0.069  0.150  0.103  0.008  0.025 -0.004 -0.003 -0.032 -0.025 -0.086 -0.037  0.001  0.048  0.063  0.063  0.032  0.012 -0.021 -0.025  0.032  0.120  0.137  0.101  0.071  0.066  0.085  0.079  0.094  0.081  0.077  0.092  0.226  0.343  0.418  0.485  0.483  0.543  0.466  0.481  0.565  0.560  0.531  0.469  0.430  0.371  0.289  0.256  0.190  0.106  0.069  0.079  0.084  0.021 -0.223 -0.131 -0.128 -0.164 -0.141 -0.182 -0.164 -0.162 -0.222 -0.317  0.023  0.017  0.009  0.080  0.169  0.270  0.338  0.402  0.453  0.414  0.440  0.323  0.298  0.221  0.102 -0.033 -0.098 -0.120 -0.113 -0.023 -0.036  0.029 -0.016  0.053  0.161  0.282  0.326  0.386  0.421  0.381  0.326  0.227  0.079  0.083  0.051  0.008  0.017 -0.108 -0.140 -0.087 -0.103 -0.059 -0.106 -0.106 -0.102 -0.123 -0.124 -0.076 -0.080 -0.129 -0.115 -0.087 -0.170 -0.238 -0.186 -0.178 -0.031 -0.031 -0.007 -0.024 -0.052 -0.019  0.013 -0.026 -0.028  0.017  0.013 -0.022 -0.009  0.021 -0.008 -0.019  0.005 -0.003 -0.004  0.005  0.024  0.011  0.063  0.052  0.006  0.020  0.069  0.083  0.082  0.137  0.189  0.207  0.161  0.163  0.169  0.150  0.068  0.156  0.177  0.252  0.211  0.215  0.240  0.214  0.287  0.176  0.211  0.179  0.107  0.095  0.015 -0.066 -0.088 -0.091 -0.110 -0.169 -0.136 -0.061 -0.105 -0.109 -0.017  0.023 -0.043 -0.020  0.093  0.072  0.009  0.047  0.070  0.031  0.054  0.066  0.036 -0.019  0.131  0.184  0.187  0.140  0.107  0.041
 -0.361 -0.364 -0.347 -0.346 -0.336 -0.294 -0.296 -0.255 -0.193 -0.234 -0.243 -0.291 -0.250 -0.227 -0.176 -0.154 -0.060  0.050  0.088  0.194  0.194  0.229  0.232  0.309  0.234  0.194  0.105 -0.031 -0.060 -0.136 -0.148 -0.151 -0.193 -0.220 -0.217 -0.215 -0.211 -0.195 -0.102 -0.033 -0.073 -0.161 -0.305 -0.244 -0.301 -0.250 -0.199 -0.288 -0.175 -0.123 -0.081 -0.064 -0.071 -0.004 -0.041 -0.005  0.029  0.035  0.028  0.021  0.003 -0.014 -0.060 -0.079 -0.065  0.008  0.072  0.163  0.190  0.219  0.250  0.335  0.268  0.243  0.284  0.374  0.470  0.537  0.573  0.509  0.511  0.532  0.471  0.432  0.429  0.544  0.448  0.361  0.442  0.446  0.373  0.363  0.406  0.364  0.311  0.333  0.323  0.349  0.358  0.324  0.308  0.153  0.226  0.140  0.089  0.050 -0.049 -0.113 -0.077  0.172  0.093  0.341  0.464  0.503  0.474  0.478  0.491  0.456  0.471  0.415  0.322  0.290  0.360  0.385  0.515  0.553  0.592  0.584  0.576  0.594  0.536  0.527  0.592  0.611  0.663  0.655  0.715  0.806  0.844  0.897  1.000  0.885  0.787  0.692  0.648  0.570  0.497  0.418  0.350  0.307  0.277  0.282  0.336  0.450  0.478  0.552  0.490  0.472  0.347  0.276  0.173  0.118  0.059  0.024 -0.014 -0.034 -0.016  0.013  0.031  0.035  0.126  0.066 -0.026 -0.016 -0.028 -0.003 -0.042 -0.049 -0.117 -0.072 -0.045 -0.016 -0.011 -0.007 -0.030 -0.034 -0.047 -0.032  0.018  0.084  0.102  0.063  0.044  0.031  0.044  0.030  0.035  0.037  0.048  0.081  0.238  0.369  0.474  0.555  0.514  0.556  0.498  0.535  0.579  0.563  0.562  0.486  0.415  0.362  0.296  0.251  0.171  0.102  0.077  0.062  0.064  0.021 -0.237 -0.128 -0.106 -0.149 -0.134 -0.170 -0.159 -0.146 -0.218 -0.309  0.004  0.041  0.010  0.087  0.156  0.247  0.355  0.421  0.502  0.460  0.500  0.389  0.368  0.276  0.135 -0.019 -0.079 -0.098 -0.104 -0.021 -0.026  0.049  0.023  0.110  0.209  0.324  0.366  0.418  0.461  0.401  0.366  0.242  0.123  0.097  0.041 -0.021  0.027 -0.090 -0.109 -0.071 -0.048  0.023 -0.027 -0.033 -0.039 -0.070 -0.086 -0.053 -0.061 -0.078 -0.063 -0.068 -0.149 -0.183 -0.166 -0.191 -0.078 -0.073 -0.047 -0.065 -0.101 -0.072 -0.031 -0.066 -0.079 -0.032 -0.017 -0.059 -0.054 -0.010 -0.031 -0.047 -0.021 -0.039 -0.028 -0.043 -0.034 -0.054 -0.003 -0.023 -0.071 -0.049  0.004  0.033  0.028  0.078  0.141  0.155  0.108  0.169  0.170  0.114  0.073  0.091  0.160  0.232  0.222  0.239  0.259  0.216  0.267  0.144  0.182  0.135  0.060  0.042 -0.025 -0.096 -0.103 -0.102 -0.128 -0.172 -0.137 -0.078 -0.118 -0.111 -0.026  0.003 -0.056 -0.031  0.078  0.055  0.003  0.048  0.065  0.020  0.044  0.056  0.019 -0.035  0.122  0.192  0.212  0.173  0.134  0.092
 -0.319 -0.327 -0.311 -0.318 -0.319 -0.277 -0.286 -0.252 -0.199 -0.242 -0.252 -0.306 -0.239 -0.211 -0.132 -0.103 -0.022  0.104  0.128  0.238  0.223  0.243  0.227  0.279  0.194  0.142  0.037 -0.082 -0.071 -0.140 -0.139 -0.168 -0.226 -0.233 -0.231 -0.252 -0.238 -0.253 -0.178 -0.101 -0.134 -0.190 -0.291 -0.189 -0.216 -0.171 -0.134 -0.208 -0.162 -0.152 -0.111 -0.107 -0.108 -0.038 -0.085 -0.047 -0.007 -0.005 -0.025 -0.011 -0.015 -0.009 -0.065 -0.083 -0.074  0.007  0.066  0.187  0.229  0.253  0.264  0.322  0.247  0.214  0.241  0.332  0.423  0.468  0.535  0.513  0.483  0.493  0.487  0.471  0.452  0.564  0.486  0.447  0.517  0.514  0.454  0.451  0.448  0.402  0.375  0.378  0.378  0.372  0.379  0.324  0.316  0.133  0.155  0.095  0.048 -0.012 -0.070 -0.140 -0.126  0.129  0.058  0.263  0.373  0.458  0.423  0.384  0.381  0.327  0.352  0.332  0.265  0.258  0.317  0.378  0.491  0.514  0.510  0.481  0.506  0.506  0.467  0.432  0.481  0.520  0.598  0.585  0.711  0.791  0.790  0.813  0.885  1.000  0.882  0.726  0.745  0.693  0.586  0.505  0.463  0.407  0.370  0.362  0.396  0.476  0.457  0.512  0.449  0.422  0.317  0.242  0.138  0.085  0.026  0.010 -0.031 -0.056 -0.034 -0.010  0.006  0.005  0.106  0.062 -0.013 -0.012 -0.002  0.028  0.003 -0.027 -0.092 -0.048 -0.024 -0.018 -0.014 -0.019 -0.024 -0.035 -0.061 -0.038 -0.011  0.051  0.081  0.040  0.005 -0.010  0.004 -0.006  0.016  0.022  0.028  0.061  0.216  0.325  0.406  0.453  0.384  0.399  0.322  0.363  0.457  0.422  0.412  0.379  0.324  0.259  0.220  0.208  0.136  0.022  0.052  0.070  0.064  0.010 -0.229 -0.119 -0.090 -0.129 -0.105 -0.173 -0.178 -0.165 -0.184 -0.220 -0.010  0.041 -0.021  0.045  0.132  0.216  0.312  0.395  0.478  0.451  0.490  0.384  0.379  0.289  0.143 -0.033 -0.098 -0.108 -0.125 -0.031 -0.044  0.036  0.022  0.114  0.235  0.338  0.389  0.428  0.467  0.386  0.336  0.223  0.124  0.068  0.009 -0.048  0.017 -0.057 -0.070 -0.040 -0.041  0.030 -0.008 -0.006 -0.004 -0.028 -0.043 -0.023 -0.033 -0.042 -0.012  0.002 -0.102 -0.151 -0.083 -0.129 -0.122 -0.116 -0.095 -0.103 -0.132 -0.106 -0.064 -0.091 -0.103 -0.054 -0.028 -0.068 -0.065 -0.008 -0.022 -0.042 -0.011 -0.036 -0.025 -0.057 -0.053 -0.079 -0.033 -0.049 -0.094 -0.081 -0.033 -0.029 -0.031  0.037  0.066  0.059  0.070  0.170  0.176  0.126  0.122  0.122  0.200  0.254  0.257  0.255  0.278  0.218  0.244  0.116  0.143  0.095  0.015 -0.010 -0.074 -0.140 -0.138 -0.131 -0.152 -0.176 -0.144 -0.091 -0.118 -0.103 -0.021  0.010 -0.040 -0.009  0.094  0.081  0.042  0.079  0.104  0.062  0.083  0.104  0.082  0.046  0.202  0.259  0.266  0.191  0.143  0.119
 -0.366 -0.383 -0.384 -0.400 -0.408 -0.382 -0.386 -0.343 -0.307 -0.337 -0.312 -0.342 -0.271 -0.259 -0.134 -0.081  0.019  0.140  0.170  0.256  0.224  0.215  0.172  0.215  0.125  0.073 -0.002 -0.103 -0.099 -0.141 -0.147 -0.170 -0.199 -0.204 -0.204 -0.212 -0.192 -0.207 -0.160 -0.105 -0.122 -0.188 -0.266 -0.201 -0.218 -0.181 -0.145 -0.196 -0.143 -0.131 -0.107 -0.112 -0.121 -0.058 -0.068 -0.047 -0.005  0.005 -0.013  0.021 -0.006 -0.021 -0.065 -0.082 -0.071  0.003  0.057  0.161  0.209  0.215  0.209  0.260  0.193  0.152  0.176  0.256  0.326  0.382  0.463  0.436  0.428  0.465  0.459  0.431  0.434  0.548  0.475  0.419  0.483  0.511  0.476  0.490  0.513  0.492  0.471  0.483  0.484  0.478  0.466  0.401  0.372  0.176  0.124  0.058  0.028 -0.042 -0.116 -0.149 -0.116  0.077  0.054  0.227  0.265  0.366  0.376  0.326  0.284  0.227  0.260  0.236  0.173  0.183  0.240  0.319  0.425  0.450  0.437  0.425  0.467  0.431  0.379  0.328  0.395  0.435  0.533  0.530  0.592  0.649  0.683  0.711  0.787  0.882  1.000  0.872  0.824  0.774  0.731  0.666  0.592  0.534  0.512  0.471  0.533  0.603  0.575  0.612  0.552  0.513  0.395  0.318  0.211  0.153  0.084  0.058 -0.010 -0.036 -0.001  0.039  0.063  0.067  0.175  0.127  0.024  0.022  0.040  0.093  0.044 -0.020 -0.070 -0.029 -0.005 -0.006 -0.038 -0.050 -0.065 -0.079 -0.101 -0.080 -0.051  0.015  0.069  0.049 -0.006 -0.026 -0.019 -0.012  0.001  0.040  0.068  0.107  0.290  0.401  0.493  0.530  0.352  0.342  0.306  0.367  0.431  0.406  0.406  0.360  0.306  0.257  0.217  0.202  0.135  0.032  0.107  0.122  0.131  0.060 -0.151 -0.064 -0.049 -0.095 -0.081 -0.127 -0.122 -0.079 -0.092 -0.139  0.066  0.088  0.050  0.122  0.196  0.285  0.392  0.488  0.574  0.569  0.598  0.506  0.492  0.375  0.202  0.005 -0.079 -0.089 -0.112 -0.020 -0.011  0.072  0.104  0.230  0.357  0.470  0.497  0.539  0.559  0.477  0.416  0.292  0.199  0.125  0.056 -0.009  0.039 -0.067 -0.084 -0.075 -0.057  0.036  0.013  0.024  0.005 -0.025 -0.043 -0.035 -0.036 -0.029 -0.012 -0.021 -0.104 -0.115 -0.079 -0.136 -0.124 -0.117 -0.085 -0.090 -0.127 -0.097 -0.049 -0.083 -0.098 -0.041 -0.016 -0.065 -0.055  0.006 -0.017 -0.032 -0.003 -0.026 -0.009 -0.033 -0.034 -0.059 -0.014 -0.032 -0.077 -0.060 -0.017 -0.007 -0.009  0.047  0.067  0.048  0.090  0.236  0.202  0.096  0.128  0.143  0.272  0.325  0.308  0.311  0.306  0.226  0.222  0.082  0.102  0.037 -0.041 -0.051 -0.113 -0.166 -0.164 -0.162 -0.172 -0.191 -0.163 -0.115 -0.131 -0.115 -0.040 -0.002 -0.042 -0.021  0.087  0.083  0.055  0.093  0.118  0.079  0.116  0.143  0.114  0.094  0.260  0.337  0.362  0.301  0.229  0.157
 -0.374 -0.392 -0.402 -0.413 -0.425 -0.412 -0.404 -0.362 -0.349 -0.360 -0.296 -0.296 -0.242 -0.252 -0.104 -0.085 -0.014  0.093  0.125  0.191  0.152  0.133  0.087  0.133  0.055  0.006 -0.035 -0.102 -0.099 -0.117 -0.119 -0.140 -0.152 -0.149 -0.149 -0.157 -0.128 -0.145 -0.130 -0.087 -0.100 -0.173 -0.221 -0.196 -0.194 -0.173 -0.153 -0.172 -0.134 -0.116 -0.103 -0.100 -0.103 -0.043 -0.019 -0.006  0.031  0.047  0.026  0.063  0.019 -0.023 -0.060 -0.081 -0.083 -0.031  0.011  0.083  0.130  0.132  0.117  0.176  0.129  0.089  0.111  0.171  0.224  0.297  0.381  0.337  0.345  0.412  0.403  0.356  0.366  0.475  0.423  0.359  0.413  0.476  0.466  0.455  0.522  0.546  0.492  0.494  0.464  0.452  0.435  0.366  0.335  0.159  0.068  0.006  0.002 -0.044 -0.132 -0.142 -0.093  0.044  0.062  0.193  0.180  0.260  0.312  0.283  0.217  0.169  0.195  0.155  0.099  0.116  0.170  0.239  0.325  0.348  0.345  0.349  0.388  0.341  0.285  0.238  0.321  0.347  0.431  0.436  0.424  0.477  0.527  0.549  0.692  0.726  0.872  1.000  0.916  0.773  0.807  0.827  0.693  0.606  0.620  0.552  0.644  0.692  0.666  0.681  0.603  0.548  0.402  0.325  0.216  0.160  0.074  0.048 -0.044 -0.072 -0.033  0.018  0.056  0.072  0.168  0.109 -0.004 -0.015  0.010  0.082  0.031 -0.030 -0.085 -0.053 -0.037 -0.040 -0.088 -0.097 -0.110 -0.115 -0.121 -0.096 -0.058  0.001  0.054  0.033 -0.018 -0.042 -0.040 -0.033 -0.028  0.029  0.069  0.114  0.312  0.436  0.557  0.613  0.399  0.374  0.366  0.446  0.473  0.444  0.457  0.400  0.320  0.276  0.238  0.200  0.111  0.067  0.130  0.102  0.112  0.053 -0.151 -0.062 -0.039 -0.083 -0.078 -0.095 -0.091 -0.028 -0.062 -0.131  0.067  0.097  0.065  0.138  0.195  0.265  0.397  0.483  0.591  0.595  0.644  0.575  0.575  0.448  0.255  0.054 -0.028 -0.038 -0.067  0.015  0.031  0.113  0.165  0.300  0.406  0.505  0.511  0.538  0.549  0.456  0.417  0.284  0.217  0.121  0.036 -0.027  0.042 -0.059 -0.076 -0.079 -0.017  0.084  0.069  0.078  0.048  0.012 -0.007 -0.007 -0.002  0.023  0.027 -0.021 -0.081 -0.061 -0.086 -0.178 -0.147 -0.134 -0.099 -0.112 -0.160 -0.134 -0.085 -0.123 -0.145 -0.091 -0.064 -0.116 -0.110 -0.048 -0.066 -0.079 -0.051 -0.073 -0.044 -0.072 -0.087 -0.108 -0.062 -0.080 -0.125 -0.100 -0.054 -0.024 -0.035  0.001  0.043  0.028  0.044  0.217  0.164  0.011  0.072  0.048  0.209  0.263  0.252  0.264  0.244  0.160  0.145  0.020  0.049 -0.016 -0.077 -0.075 -0.120 -0.152 -0.147 -0.151 -0.157 -0.172 -0.155 -0.125 -0.133 -0.121 -0.070 -0.040 -0.070 -0.060  0.031  0.030  0.009  0.043  0.059  0.023  0.064  0.095  0.045  0.031  0.187  0.289  0.344  0.316  0.248  0.174
 -0.281 -0.298 -0.304 -0.316 -0.339 -0.333 -0.330 -0.299 -0.292 -0.307 -0.251 -0.251 -0.191 -0.188 -0.046 -0.052 -0.016  0.092  0.106  0.172  0.138  0.116  0.068  0.103  0.025 -0.027 -0.087 -0.142 -0.108 -0.123 -0.114 -0.156 -0.184 -0.165 -0.165 -0.192 -0.168 -0.206 -0.198 -0.143 -0.161 -0.213 -0.220 -0.153 -0.122 -0.110 -0.113 -0.122 -0.154 -0.164 -0.150 -0.140 -0.134 -0.060 -0.047 -0.043 -0.011  0.012 -0.014  0.030 -0.000 -0.037 -0.091 -0.107 -0.117 -0.057 -0.023  0.069  0.117  0.119  0.095  0.139  0.095  0.065  0.076  0.132  0.191  0.246  0.337  0.315  0.296  0.345  0.367  0.338  0.329  0.428  0.384  0.365  0.407  0.453  0.475  0.448  0.479  0.518  0.480  0.450  0.414  0.372  0.366  0.297  0.294  0.135  0.030 -0.008 -0.006 -0.052 -0.098 -0.120 -0.099  0.039  0.064  0.174  0.146  0.242  0.294  0.247  0.171  0.118  0.150  0.139  0.105  0.129  0.162  0.259  0.325  0.324  0.289  0.265  0.341  0.297  0.252  0.200  0.265  0.298  0.389  0.406  0.444  0.478  0.470  0.496  0.648  0.745  0.824  0.916  1.000  0.884  0.827  0.876  0.822  0.712  0.707  0.621  0.637  0.647  0.577  0.575  0.483  0.422  0.290  0.224  0.127  0.087  0.007  0.001 -0.086 -0.116 -0.088 -0.050 -0.017 -0.004  0.095  0.039 -0.042 -0.055 -0.010  0.077  0.038 -0.026 -0.086 -0.061 -0.050 -0.078 -0.111 -0.122 -0.111 -0.108 -0.109 -0.073 -0.051 -0.016  0.027  0.001 -0.042 -0.071 -0.073 -0.077 -0.066 -0.022  0.006  0.051  0.219  0.323  0.438  0.487  0.307  0.263  0.241  0.314  0.358  0.315  0.335  0.298  0.220  0.175  0.161  0.138  0.055 -0.000  0.087  0.063  0.063  0.027 -0.164 -0.070 -0.026 -0.068 -0.065 -0.099 -0.110 -0.061 -0.074 -0.103  0.022  0.078  0.018  0.075  0.128  0.179  0.296  0.373  0.483  0.487  0.554  0.492  0.526  0.410  0.243  0.052 -0.021 -0.026 -0.065  0.005  0.014  0.092  0.140  0.258  0.355  0.426  0.440  0.446  0.463  0.360  0.331  0.215  0.182  0.078 -0.004 -0.058  0.037 -0.024 -0.034 -0.045  0.011  0.103  0.084  0.087  0.070  0.046  0.027  0.019  0.020  0.056  0.070  0.030 -0.045 -0.033 -0.022 -0.123 -0.176 -0.159 -0.135 -0.146 -0.182 -0.159 -0.117 -0.142 -0.162 -0.116 -0.080 -0.124 -0.124 -0.060 -0.070 -0.083 -0.053 -0.078 -0.050 -0.100 -0.116 -0.141 -0.103 -0.119 -0.160 -0.140 -0.097 -0.082 -0.092 -0.045 -0.021 -0.048 -0.016  0.172  0.138  0.012  0.084  0.023  0.172  0.206  0.220  0.230  0.220  0.140  0.118  0.009  0.032 -0.034 -0.097 -0.112 -0.142 -0.168 -0.143 -0.137 -0.153 -0.146 -0.125 -0.114 -0.120 -0.092 -0.048 -0.037 -0.059 -0.039  0.035  0.028  0.020  0.051  0.062  0.027  0.056  0.082  0.046  0.036  0.173  0.260  0.304  0.257  0.202  0.153
 -0.251 -0.267 -0.273 -0.289 -0.317 -0.317 -0.326 -0.307 -0.290 -0.303 -0.259 -0.256 -0.186 -0.167 -0.030 -0.025 -0.001  0.103  0.104  0.166  0.131  0.104  0.055  0.086  0.011 -0.042 -0.114 -0.164 -0.121 -0.134 -0.122 -0.169 -0.200 -0.176 -0.176 -0.207 -0.171 -0.217 -0.214 -0.162 -0.176 -0.222 -0.210 -0.141 -0.092 -0.089 -0.102 -0.092 -0.157 -0.177 -0.169 -0.150 -0.148 -0.071 -0.071 -0.065 -0.029 -0.001 -0.027  0.014 -0.021 -0.044 -0.098 -0.118 -0.133 -0.078 -0.049  0.055  0.110  0.109  0.084  0.120  0.078  0.050  0.052  0.110  0.167  0.204  0.294  0.294  0.262  0.291  0.328  0.320  0.303  0.381  0.343  0.350  0.378  0.391  0.462  0.463  0.457  0.503  0.510  0.473  0.435  0.373  0.346  0.267  0.265  0.124  0.004 -0.018 -0.012 -0.070 -0.101 -0.130 -0.123  0.005  0.022  0.145  0.113  0.214  0.264  0.200  0.125  0.068  0.098  0.111  0.090  0.113  0.124  0.248  0.300  0.283  0.229  0.197  0.299  0.251  0.222  0.167  0.206  0.252  0.348  0.373  0.456  0.468  0.419  0.448  0.570  0.693  0.774  0.773  0.884  1.000  0.907  0.831  0.880  0.855  0.768  0.696  0.665  0.660  0.553  0.519  0.421  0.332  0.215  0.146  0.056  0.017 -0.049 -0.045 -0.115 -0.138 -0.122 -0.095 -0.068 -0.063  0.041 -0.003 -0.067 -0.069 -0.008  0.107  0.073 -0.009 -0.061 -0.042 -0.042 -0.095 -0.125 -0.139 -0.117 -0.112 -0.103 -0.064 -0.047 -0.030  0.013 -0.014 -0.061 -0.093 -0.098 -0.107 -0.091 -0.045 -0.021  0.027  0.178  0.246  0.364  0.376  0.236  0.171  0.120  0.161  0.230  0.180  0.183  0.160  0.110  0.055  0.043  0.052 -0.008 -0.084  0.036  0.029  0.033  0.016 -0.130 -0.019  0.012 -0.029 -0.018 -0.065 -0.086 -0.044 -0.043 -0.058  0.019  0.047 -0.033  0.009  0.062  0.110  0.209  0.308  0.420  0.467  0.538  0.492  0.542  0.435  0.279  0.069 -0.016 -0.030 -0.057  0.015  0.039  0.135  0.167  0.284  0.382  0.445  0.447  0.434  0.419  0.304  0.248  0.145  0.121  0.025 -0.043 -0.077  0.031  0.003  0.017  0.004  0.045  0.128  0.112  0.114  0.104  0.088  0.068  0.046  0.036  0.084  0.107  0.060 -0.042 -0.028 -0.006 -0.114 -0.202 -0.190 -0.177 -0.176 -0.199 -0.179 -0.143 -0.156 -0.171 -0.128 -0.091 -0.125 -0.122 -0.059 -0.066 -0.073 -0.043 -0.067 -0.040 -0.097 -0.118 -0.147 -0.117 -0.131 -0.169 -0.160 -0.123 -0.129 -0.132 -0.065 -0.060 -0.106 -0.039  0.157  0.125  0.028  0.105  0.058  0.200  0.211  0.221  0.223  0.217  0.135  0.105  0.003  0.022 -0.045 -0.099 -0.118 -0.145 -0.171 -0.139 -0.135 -0.148 -0.135 -0.116 -0.110 -0.117 -0.085 -0.044 -0.039 -0.060 -0.037  0.028  0.027  0.025  0.054  0.063  0.033  0.058  0.085  0.078  0.069  0.214  0.297  0.339  0.282  0.228  0.169
 -0.311 -0.332 -0.349 -0.367 -0.390 -0.399 -0.401 -0.375 -0.364 -0.371 -0.302 -0.285 -0.221 -0.222 -0.053 -0.031 -0.004  0.094  0.103  0.155  0.103  0.066  0.012  0.049 -0.020 -0.077 -0.118 -0.142 -0.109 -0.107 -0.094 -0.130 -0.146 -0.122 -0.120 -0.145 -0.090 -0.133 -0.154 -0.122 -0.119 -0.175 -0.164 -0.151 -0.095 -0.103 -0.114 -0.070 -0.120 -0.126 -0.130 -0.116 -0.120 -0.057 -0.047 -0.030  0.011  0.035  0.001  0.046  0.001 -0.023 -0.059 -0.089 -0.109 -0.080 -0.059  0.026  0.090  0.083  0.053  0.093  0.060  0.022  0.018  0.066  0.102  0.150  0.250  0.246  0.230  0.288  0.321  0.293  0.291  0.371  0.358  0.337  0.363  0.415  0.482  0.486  0.519  0.577  0.562  0.537  0.489  0.432  0.394  0.303  0.272  0.112 -0.038 -0.069 -0.047 -0.093 -0.141 -0.160 -0.148 -0.043 -0.017  0.088  0.051  0.146  0.201  0.138  0.064  0.011  0.036  0.029  0.008  0.045  0.066  0.176  0.223  0.220  0.179  0.170  0.243  0.180  0.148  0.092  0.143  0.185  0.272  0.284  0.323  0.345  0.337  0.370  0.497  0.586  0.731  0.807  0.827  0.907  1.000  0.901  0.853  0.868  0.806  0.740  0.781  0.763  0.653  0.594  0.502  0.410  0.282  0.209  0.112  0.057 -0.017 -0.025 -0.112 -0.129 -0.097 -0.053 -0.017 -0.004  0.080  0.045 -0.040 -0.047  0.004  0.122  0.081 -0.006 -0.047 -0.032 -0.033 -0.077 -0.131 -0.149 -0.142 -0.140 -0.135 -0.090 -0.077 -0.046  0.015 -0.013 -0.066 -0.094 -0.102 -0.094 -0.079 -0.007  0.029  0.085  0.255  0.321  0.437  0.437  0.254  0.190  0.161  0.208  0.262  0.226  0.223  0.190  0.145  0.096  0.070  0.071  0.013 -0.050  0.053  0.043  0.060  0.028 -0.117  0.001  0.010 -0.029 -0.010 -0.040 -0.056  0.010  0.015 -0.029  0.059  0.065 -0.005  0.042  0.106  0.155  0.263  0.369  0.486  0.552  0.621  0.591  0.645  0.529  0.336  0.105  0.005 -0.009 -0.030  0.060  0.091  0.191  0.234  0.364  0.473  0.541  0.528  0.513  0.481  0.359  0.292  0.184  0.155  0.035 -0.046 -0.085  0.020 -0.008  0.005 -0.007  0.050  0.140  0.141  0.153  0.134  0.112  0.096  0.070  0.072  0.121  0.129  0.058 -0.029 -0.004 -0.023 -0.167 -0.214 -0.201 -0.181 -0.184 -0.216 -0.196 -0.155 -0.178 -0.196 -0.147 -0.115 -0.155 -0.146 -0.080 -0.093 -0.096 -0.062 -0.085 -0.044 -0.093 -0.126 -0.153 -0.119 -0.132 -0.172 -0.158 -0.121 -0.116 -0.122 -0.067 -0.055 -0.092 -0.024  0.187  0.135 -0.009  0.090  0.040  0.213  0.232  0.234  0.227  0.204  0.105  0.064 -0.047 -0.019 -0.077 -0.114 -0.110 -0.137 -0.157 -0.139 -0.150 -0.148 -0.146 -0.143 -0.131 -0.130 -0.116 -0.083 -0.063 -0.085 -0.078 -0.009  0.003 -0.004  0.020  0.034  0.007  0.042  0.077  0.062  0.068  0.221  0.320  0.385  0.349  0.292  0.211
 -0.244 -0.266 -0.285 -0.301 -0.328 -0.343 -0.340 -0.315 -0.327 -0.332 -0.252 -0.226 -0.173 -0.185 -0.012 -0.016 -0.006  0.077  0.081  0.119  0.071  0.030 -0.026 -0.002 -0.065 -0.115 -0.139 -0.141 -0.098 -0.084 -0.068 -0.109 -0.125 -0.094 -0.093 -0.124 -0.079 -0.129 -0.166 -0.134 -0.134 -0.181 -0.148 -0.128 -0.063 -0.077 -0.098 -0.048 -0.118 -0.133 -0.137 -0.121 -0.114 -0.054 -0.026 -0.029  0.001  0.027 -0.007  0.048  0.007 -0.027 -0.066 -0.089 -0.114 -0.085 -0.075 -0.000  0.054  0.045  0.006  0.036  0.014 -0.017 -0.025  0.006  0.034  0.083  0.188  0.181  0.163  0.231  0.272  0.240  0.232  0.310  0.306  0.293  0.309  0.382  0.445  0.423  0.464  0.537  0.506  0.467  0.416  0.357  0.335  0.256  0.240  0.094 -0.063 -0.085 -0.052 -0.084 -0.109 -0.113 -0.104 -0.034  0.022  0.064 -0.008  0.087  0.158  0.100  0.009 -0.037 -0.005 -0.010 -0.018  0.029  0.047  0.154  0.183  0.173  0.122  0.104  0.185  0.122  0.085  0.028  0.086  0.118  0.199  0.216  0.226  0.240  0.230  0.264  0.418  0.505  0.666  0.827  0.876  0.831  0.901  1.000  0.917  0.832  0.848  0.735  0.762  0.708  0.596  0.540  0.448  0.374  0.253  0.198  0.111  0.074 -0.005 -0.010 -0.109 -0.128 -0.096 -0.055 -0.020 -0.004  0.080  0.033 -0.046 -0.061 -0.007  0.102  0.062 -0.018 -0.062 -0.049 -0.043 -0.087 -0.140 -0.158 -0.145 -0.137 -0.132 -0.087 -0.083 -0.064 -0.009 -0.034 -0.078 -0.107 -0.114 -0.107 -0.093 -0.027  0.006  0.054  0.212  0.289  0.396  0.421  0.218  0.147  0.146  0.216  0.249  0.213  0.228  0.201  0.139  0.102  0.094  0.084  0.014 -0.025  0.078  0.050  0.062  0.038 -0.107 -0.017  0.011 -0.023 -0.019 -0.036 -0.052  0.012  0.022 -0.014  0.051  0.086  0.026  0.067  0.112  0.140  0.248  0.322  0.431  0.471  0.543  0.524  0.589  0.478  0.299  0.098  0.021  0.014 -0.022  0.042  0.066  0.141  0.217  0.339  0.422  0.469  0.456  0.439  0.422  0.312  0.277  0.178  0.177  0.051 -0.033 -0.072  0.030 -0.006 -0.005 -0.029  0.039  0.126  0.128  0.139  0.120  0.100  0.086  0.063  0.074  0.123  0.123  0.055 -0.006  0.024  0.001 -0.134 -0.204 -0.185 -0.162 -0.172 -0.206 -0.186 -0.149 -0.172 -0.193 -0.150 -0.116 -0.156 -0.153 -0.091 -0.098 -0.105 -0.074 -0.096 -0.059 -0.113 -0.143 -0.166 -0.133 -0.146 -0.180 -0.160 -0.125 -0.112 -0.123 -0.089 -0.075 -0.106 -0.053  0.159  0.106 -0.046  0.061 -0.009  0.160  0.178  0.189  0.188  0.160  0.070  0.024 -0.068 -0.046 -0.103 -0.140 -0.137 -0.150 -0.153 -0.129 -0.133 -0.133 -0.120 -0.117 -0.119 -0.112 -0.090 -0.071 -0.062 -0.070 -0.063 -0.011 -0.003  0.000  0.019  0.027  0.001  0.031  0.061  0.032  0.050  0.163  0.255  0.319  0.295  0.241  0.172
 -0.168 -0.186 -0.200 -0.219 -0.253 -0.273 -0.277 -0.265 -0.272 -0.276 -0.214 -0.188 -0.132 -0.126  0.021  0.006 -0.000  0.079  0.069  0.102  0.066  0.026 -0.027 -0.011 -0.069 -0.119 -0.157 -0.162 -0.111 -0.100 -0.082 -0.127 -0.147 -0.114 -0.112 -0.145 -0.109 -0.162 -0.195 -0.159 -0.164 -0.200 -0.148 -0.103 -0.028 -0.044 -0.076 -0.026 -0.129 -0.158 -0.162 -0.139 -0.133 -0.071 -0.049 -0.061 -0.033  0.002 -0.024  0.026 -0.008 -0.037 -0.085 -0.103 -0.130 -0.096 -0.091 -0.008  0.042  0.035 -0.004  0.016 -0.004 -0.025 -0.038 -0.007  0.023  0.052  0.148  0.158  0.126  0.168  0.220  0.209  0.190  0.250  0.241  0.257  0.264  0.307  0.400  0.381  0.390  0.468  0.466  0.411  0.360  0.286  0.262  0.192  0.195  0.082 -0.068 -0.068 -0.036 -0.075 -0.086 -0.094 -0.090 -0.037  0.019  0.064 -0.020  0.075  0.146  0.082 -0.009 -0.055 -0.026 -0.006 -0.003  0.037  0.032  0.156  0.171  0.142  0.075  0.045  0.155  0.096  0.073  0.018  0.054  0.090  0.172  0.202  0.244  0.236  0.184  0.211  0.350  0.463  0.592  0.693  0.822  0.880  0.853  0.917  1.000  0.927  0.881  0.758  0.693  0.623  0.489  0.425  0.328  0.241  0.142  0.095  0.027  0.004 -0.058 -0.048 -0.127 -0.143 -0.128 -0.105 -0.079 -0.071  0.019 -0.026 -0.078 -0.086 -0.013  0.114  0.083 -0.002 -0.045 -0.039 -0.041 -0.108 -0.147 -0.165 -0.136 -0.125 -0.112 -0.067 -0.066 -0.072 -0.024 -0.046 -0.086 -0.118 -0.130 -0.134 -0.120 -0.069 -0.047 -0.004  0.120  0.172  0.279  0.292  0.142  0.057  0.037  0.086  0.127  0.082  0.094  0.081  0.032 -0.007 -0.004  0.004 -0.050 -0.085  0.035  0.012  0.019  0.017 -0.084  0.005  0.041  0.008  0.006 -0.019 -0.044 -0.002  0.008  0.001  0.020  0.058 -0.017  0.009  0.040  0.055  0.142  0.216  0.320  0.371  0.449  0.436  0.518  0.424  0.288  0.100  0.024  0.013 -0.022  0.029  0.059  0.135  0.197  0.302  0.366  0.393  0.379  0.349  0.325  0.217  0.182  0.101  0.119  0.013 -0.053 -0.074  0.037  0.023  0.035  0.006  0.059  0.135  0.132  0.132  0.123  0.111  0.095  0.067  0.068  0.126  0.133  0.073  0.004  0.031  0.024 -0.091 -0.205 -0.186 -0.175 -0.179 -0.198 -0.181 -0.154 -0.164 -0.178 -0.144 -0.109 -0.138 -0.137 -0.081 -0.082 -0.086 -0.060 -0.080 -0.053 -0.110 -0.138 -0.162 -0.140 -0.150 -0.178 -0.168 -0.139 -0.142 -0.150 -0.103 -0.103 -0.150 -0.084  0.118  0.078 -0.033  0.066 -0.002  0.140  0.140  0.157  0.160  0.142  0.066  0.021 -0.051 -0.037 -0.098 -0.135 -0.145 -0.150 -0.153 -0.113 -0.109 -0.117 -0.091 -0.082 -0.095 -0.091 -0.057 -0.042 -0.049 -0.052 -0.037  0.002  0.003  0.015  0.033  0.036  0.014  0.032  0.056  0.044  0.054  0.155  0.234  0.283  0.250  0.203  0.144
 -0.191 -0.208 -0.222 -0.239 -0.268 -0.288 -0.295 -0.286 -0.286 -0.291 -0.232 -0.205 -0.149 -0.139  0.001 -0.002 -0.001  0.076  0.066  0.097  0.057  0.016 -0.032 -0.009 -0.062 -0.115 -0.151 -0.152 -0.109 -0.097 -0.078 -0.116 -0.133 -0.103 -0.099 -0.127 -0.077 -0.127 -0.163 -0.137 -0.135 -0.174 -0.128 -0.109 -0.030 -0.053 -0.084 -0.016 -0.116 -0.137 -0.145 -0.122 -0.123 -0.068 -0.052 -0.047 -0.013  0.021 -0.003  0.037  0.001 -0.026 -0.068 -0.092 -0.122 -0.099 -0.098 -0.018  0.037  0.030 -0.005  0.020  0.001 -0.024 -0.041 -0.009  0.016  0.041  0.132  0.148  0.121  0.160  0.209  0.201  0.185  0.234  0.231  0.243  0.245  0.282  0.390  0.387  0.394  0.472  0.482  0.433  0.380  0.306  0.267  0.192  0.183  0.074 -0.078 -0.075 -0.041 -0.080 -0.104 -0.119 -0.115 -0.053 -0.013  0.046 -0.023  0.060  0.122  0.059 -0.019 -0.063 -0.042 -0.024 -0.021  0.015  0.005  0.125  0.138  0.113  0.053  0.032  0.129  0.071  0.054  0.005  0.032  0.072  0.146  0.171  0.216  0.210  0.162  0.189  0.307  0.407  0.534  0.606  0.712  0.855  0.868  0.832  0.927  1.000  0.894  0.810  0.737  0.654  0.506  0.420  0.324  0.226  0.129  0.079  0.010 -0.019 -0.075 -0.069 -0.138 -0.149 -0.135 -0.112 -0.090 -0.086 -0.004 -0.041 -0.091 -0.092 -0.019  0.121  0.092  0.007 -0.026 -0.024 -0.031 -0.108 -0.154 -0.175 -0.151 -0.142 -0.122 -0.078 -0.075 -0.078 -0.032 -0.058 -0.095 -0.128 -0.143 -0.143 -0.128 -0.066 -0.041  0.006  0.126  0.159  0.268  0.263  0.135  0.051  0.021  0.050  0.095  0.054  0.052  0.036  0.003 -0.039 -0.045 -0.029 -0.070 -0.109  0.007 -0.014  0.003  0.011 -0.070  0.035  0.056  0.027  0.031  0.004 -0.025  0.016  0.027  0.012  0.039  0.046 -0.033 -0.013  0.020  0.039  0.118  0.208  0.313  0.391  0.468  0.470  0.560  0.473  0.325  0.121  0.041  0.028  0.004  0.060  0.101  0.196  0.242  0.344  0.407  0.436  0.404  0.368  0.325  0.210  0.156  0.079  0.090 -0.007 -0.067 -0.079  0.034  0.030  0.054  0.031  0.080  0.150  0.151  0.149  0.142  0.129  0.114  0.079  0.077  0.134  0.139  0.071 -0.007  0.022  0.003 -0.118 -0.211 -0.198 -0.191 -0.189 -0.204 -0.189 -0.163 -0.169 -0.180 -0.147 -0.114 -0.139 -0.133 -0.078 -0.080 -0.079 -0.052 -0.070 -0.041 -0.098 -0.130 -0.158 -0.140 -0.152 -0.179 -0.174 -0.149 -0.154 -0.156 -0.107 -0.108 -0.151 -0.079  0.115  0.076 -0.027  0.068  0.016  0.155  0.154  0.163  0.157  0.139  0.060  0.013 -0.060 -0.039 -0.094 -0.118 -0.122 -0.128 -0.136 -0.104 -0.109 -0.109 -0.092 -0.090 -0.098 -0.094 -0.070 -0.054 -0.056 -0.063 -0.052 -0.013 -0.006  0.002  0.022  0.026  0.007  0.027  0.052  0.052  0.061  0.171  0.252  0.308  0.282  0.237  0.167
 -0.185 -0.206 -0.224 -0.243 -0.277 -0.299 -0.306 -0.291 -0.302 -0.305 -0.237 -0.201 -0.147 -0.151  0.003  0.001  0.000  0.053  0.048  0.070  0.022 -0.024 -0.074 -0.051 -0.099 -0.142 -0.155 -0.137 -0.085 -0.061 -0.044 -0.088 -0.100 -0.064 -0.065 -0.099 -0.040 -0.103 -0.162 -0.141 -0.142 -0.179 -0.127 -0.111 -0.026 -0.052 -0.089 -0.016 -0.124 -0.146 -0.151 -0.121 -0.105 -0.046 -0.033 -0.040 -0.012  0.020 -0.009  0.036 -0.007 -0.038 -0.074 -0.099 -0.131 -0.117 -0.118 -0.045  0.011 -0.000 -0.041 -0.017 -0.029 -0.047 -0.059 -0.039 -0.027 -0.002  0.093  0.107  0.083  0.130  0.182  0.174  0.160  0.211  0.214  0.232  0.238  0.290  0.390  0.385  0.404  0.488  0.491  0.444  0.384  0.312  0.265  0.178  0.163  0.054 -0.105 -0.114 -0.074 -0.113 -0.114 -0.111 -0.121 -0.072 -0.018  0.009 -0.068  0.017  0.084  0.024 -0.060 -0.100 -0.073 -0.064 -0.058 -0.007 -0.012  0.100  0.108  0.088  0.025  0.006  0.094  0.032  0.009 -0.042 -0.005  0.031  0.105  0.130  0.160  0.156  0.121  0.153  0.277  0.370  0.512  0.620  0.707  0.768  0.806  0.848  0.881  0.894  1.000  0.864  0.798  0.710  0.557  0.456  0.360  0.264  0.161  0.107  0.032 -0.003 -0.066 -0.064 -0.143 -0.159 -0.131 -0.101 -0.069 -0.058  0.019 -0.013 -0.071 -0.076 -0.007  0.123  0.094  0.014 -0.012 -0.010 -0.023 -0.098 -0.158 -0.188 -0.172 -0.163 -0.140 -0.101 -0.097 -0.098 -0.064 -0.085 -0.121 -0.152 -0.158 -0.145 -0.121 -0.044 -0.016  0.031  0.160  0.205  0.310  0.308  0.152  0.061  0.028  0.071  0.117  0.072  0.073  0.061  0.019 -0.020 -0.019 -0.011 -0.056 -0.099  0.031  0.012  0.029  0.021 -0.061  0.036  0.053  0.024  0.026  0.003 -0.025  0.030  0.046  0.024  0.044  0.048 -0.025 -0.007  0.031  0.057  0.140  0.224  0.332  0.400  0.484  0.516  0.612  0.513  0.345  0.156  0.083  0.066  0.033  0.080  0.116  0.192  0.272  0.393  0.458  0.471  0.402  0.368  0.332  0.219  0.164  0.083  0.094 -0.016 -0.085 -0.090  0.028  0.025  0.050  0.026  0.084  0.153  0.162  0.170  0.164  0.149  0.134  0.092  0.098  0.157  0.146  0.066  0.006  0.043  0.012 -0.130 -0.224 -0.208 -0.199 -0.205 -0.226 -0.211 -0.186 -0.198 -0.211 -0.175 -0.145 -0.174 -0.164 -0.105 -0.112 -0.111 -0.071 -0.088 -0.051 -0.118 -0.152 -0.179 -0.159 -0.169 -0.196 -0.187 -0.162 -0.162 -0.168 -0.131 -0.131 -0.164 -0.093  0.114  0.057 -0.072  0.046 -0.006  0.151  0.143  0.146  0.127  0.102  0.019 -0.028 -0.103 -0.078 -0.125 -0.147 -0.142 -0.145 -0.141 -0.113 -0.121 -0.118 -0.101 -0.105 -0.117 -0.108 -0.086 -0.078 -0.077 -0.081 -0.076 -0.040 -0.032 -0.024 -0.009 -0.006 -0.024  0.003  0.037  0.034  0.075  0.160  0.246  0.308  0.292  0.258  0.179
 -0.196 -0.209 -0.220 -0.231 -0.266 -0.283 -0.292 -0.288 -0.298 -0.314 -0.260 -0.227 -0.166 -0.173 -0.031 -0.026 -0.029  0.007  0.024  0.038 -0.017 -0.057 -0.101 -0.068 -0.105 -0.137 -0.145 -0.121 -0.070 -0.051 -0.028 -0.070 -0.090 -0.054 -0.052 -0.090 -0.014 -0.082 -0.151 -0.140 -0.140 -0.176 -0.131 -0.124 -0.034 -0.065 -0.108 -0.030 -0.145 -0.161 -0.161 -0.129 -0.103 -0.048 -0.029 -0.014  0.006  0.031 -0.005  0.017 -0.029 -0.031 -0.075 -0.108 -0.150 -0.148 -0.148 -0.084 -0.022 -0.030 -0.065 -0.032 -0.042 -0.057 -0.063 -0.046 -0.035 -0.012  0.078  0.089  0.064  0.107  0.160  0.158  0.141  0.196  0.196  0.225  0.243  0.295  0.388  0.380  0.409  0.485  0.480  0.441  0.373  0.317  0.256  0.167  0.138  0.025 -0.111 -0.126 -0.084 -0.128 -0.138 -0.139 -0.144 -0.070 -0.046 -0.011 -0.069  0.005  0.063  0.012 -0.065 -0.095 -0.066 -0.069 -0.057 -0.002 -0.001  0.097  0.106  0.096  0.031  0.009  0.081  0.022 -0.010 -0.054 -0.017  0.021  0.090  0.121  0.172  0.167  0.135  0.185  0.282  0.362  0.471  0.552  0.621  0.696  0.740  0.735  0.758  0.810  0.864  1.000  0.876  0.780  0.603  0.500  0.412  0.315  0.217  0.155  0.071  0.026 -0.036 -0.049 -0.120 -0.130 -0.101 -0.065 -0.039 -0.036  0.036  0.016 -0.049 -0.063 -0.006  0.122  0.094  0.027  0.003  0.025  0.013 -0.053 -0.122 -0.159 -0.156 -0.156 -0.130 -0.096 -0.091 -0.097 -0.084 -0.103 -0.119 -0.141 -0.136 -0.108 -0.078 -0.001  0.030  0.075  0.218  0.268  0.366  0.340  0.179  0.086  0.026  0.072  0.145  0.090  0.082  0.080  0.039 -0.012 -0.009 -0.004 -0.054 -0.089  0.025  0.003  0.029  0.027 -0.056  0.040  0.049  0.025  0.025  0.004 -0.024  0.036  0.031 -0.010  0.061  0.052 -0.014  0.004  0.051  0.091  0.170  0.262  0.369  0.443  0.518  0.563  0.671  0.567  0.351  0.140  0.083  0.067  0.041  0.102  0.139  0.238  0.303  0.421  0.489  0.510  0.415  0.386  0.347  0.235  0.160  0.081  0.074 -0.021 -0.083 -0.086  0.021  0.022  0.071  0.049  0.107  0.162  0.171  0.172  0.162  0.149  0.128  0.082  0.088  0.147  0.123  0.031 -0.019  0.016 -0.052 -0.189 -0.213 -0.208 -0.202 -0.202 -0.222 -0.207 -0.185 -0.204 -0.212 -0.176 -0.160 -0.188 -0.170 -0.120 -0.135 -0.122 -0.072 -0.076 -0.034 -0.114 -0.146 -0.168 -0.144 -0.150 -0.175 -0.164 -0.134 -0.139 -0.150 -0.107 -0.103 -0.135 -0.074  0.107  0.045 -0.078  0.025  0.005  0.153  0.148  0.126  0.094  0.069 -0.013 -0.053 -0.128 -0.093 -0.133 -0.144 -0.132 -0.134 -0.135 -0.116 -0.131 -0.130 -0.120 -0.128 -0.144 -0.141 -0.123 -0.116 -0.117 -0.122 -0.117 -0.082 -0.071 -0.075 -0.061 -0.058 -0.078 -0.039 -0.000  0.012  0.055  0.132  0.221  0.291  0.289  0.271  0.185
 -0.294 -0.313 -0.331 -0.349 -0.374 -0.386 -0.388 -0.367 -0.375 -0.385 -0.318 -0.290 -0.226 -0.257 -0.084 -0.039 -0.023  0.017  0.042  0.062 -0.006 -0.049 -0.095 -0.056 -0.095 -0.135 -0.121 -0.093 -0.054 -0.031 -0.012 -0.045 -0.055 -0.026 -0.024 -0.058  0.032 -0.025 -0.093 -0.086 -0.081 -0.139 -0.126 -0.159 -0.080 -0.111 -0.137 -0.047 -0.119 -0.114 -0.112 -0.081 -0.060 -0.016 -0.002  0.021  0.043  0.055  0.008  0.042 -0.008 -0.002 -0.027 -0.074 -0.113 -0.124 -0.126 -0.066  0.003 -0.008 -0.042 -0.001 -0.016 -0.048 -0.052 -0.032 -0.030  0.012  0.115  0.118  0.107  0.176  0.218  0.195  0.195  0.265  0.268  0.265  0.295  0.375  0.440  0.441  0.499  0.568  0.541  0.529  0.461  0.416  0.346  0.243  0.179  0.016 -0.115 -0.144 -0.101 -0.142 -0.175 -0.172 -0.157 -0.092 -0.075 -0.039 -0.072  0.005  0.051  0.001 -0.065 -0.100 -0.074 -0.097 -0.101 -0.038 -0.006  0.070  0.097  0.113  0.069  0.074  0.106  0.033 -0.004 -0.056 -0.001  0.035  0.100  0.108  0.134  0.161  0.183  0.238  0.336  0.396  0.533  0.644  0.637  0.665  0.781  0.762  0.693  0.737  0.798  0.876  1.000  0.911  0.762  0.639  0.547  0.453  0.332  0.255  0.151  0.085  0.012 -0.007 -0.093 -0.107 -0.056 -0.006  0.032  0.040  0.104  0.087 -0.017 -0.030  0.012  0.126  0.095  0.021 -0.000  0.017  0.009 -0.034 -0.116 -0.156 -0.173 -0.177 -0.169 -0.132 -0.126 -0.098 -0.049 -0.070 -0.120 -0.138 -0.129 -0.089 -0.058  0.040  0.079  0.134  0.311  0.375  0.481  0.462  0.260  0.184  0.140  0.193  0.260  0.219  0.200  0.186  0.148  0.090  0.070  0.070  0.014 -0.045  0.051  0.044  0.079  0.041 -0.060  0.034  0.020 -0.005  0.013 -0.001 -0.019  0.061  0.063 -0.005  0.087  0.067  0.013  0.043  0.113  0.169  0.270  0.376  0.492  0.571  0.648  0.691  0.773  0.663  0.407  0.165  0.077  0.052  0.038  0.129  0.170  0.265  0.341  0.484  0.579  0.616  0.526  0.508  0.459  0.339  0.248  0.149  0.113 -0.005 -0.084 -0.098  0.004 -0.002  0.031  0.018  0.081  0.150  0.170  0.184  0.168  0.147  0.135  0.100  0.114  0.155  0.132  0.033 -0.018  0.025 -0.056 -0.228 -0.214 -0.204 -0.187 -0.195 -0.231 -0.215 -0.183 -0.217 -0.232 -0.185 -0.170 -0.211 -0.188 -0.129 -0.150 -0.144 -0.091 -0.100 -0.049 -0.109 -0.145 -0.166 -0.132 -0.137 -0.169 -0.154 -0.117 -0.112 -0.125 -0.091 -0.079 -0.094 -0.034  0.157  0.074 -0.091  0.030  0.016  0.191  0.204  0.168  0.127  0.088 -0.012 -0.049 -0.144 -0.106 -0.139 -0.146 -0.109 -0.121 -0.122 -0.121 -0.151 -0.133 -0.141 -0.161 -0.158 -0.150 -0.152 -0.143 -0.120 -0.134 -0.140 -0.092 -0.071 -0.084 -0.073 -0.061 -0.080 -0.028  0.024  0.029  0.078  0.178  0.282  0.366  0.366  0.328  0.221
 -0.391 -0.408 -0.422 -0.437 -0.456 -0.451 -0.451 -0.423 -0.412 -0.415 -0.352 -0.331 -0.266 -0.289 -0.131 -0.068 -0.024  0.025  0.068  0.095  0.024 -0.024 -0.069 -0.007 -0.058 -0.098 -0.092 -0.096 -0.079 -0.063 -0.052 -0.075 -0.076 -0.058 -0.056 -0.075  0.011 -0.033 -0.083 -0.078 -0.077 -0.151 -0.170 -0.202 -0.153 -0.166 -0.176 -0.122 -0.143 -0.121 -0.115 -0.085 -0.065 -0.015 -0.006  0.017  0.040  0.048  0.015  0.047 -0.014 -0.022 -0.041 -0.093 -0.119 -0.123 -0.104 -0.050  0.022  0.010 -0.015  0.048  0.022 -0.015  0.001  0.037  0.051  0.107  0.194  0.177  0.184  0.250  0.265  0.241  0.253  0.337  0.321  0.303  0.357  0.433  0.476  0.494  0.572  0.625  0.594  0.610  0.541  0.512  0.429  0.311  0.233  0.065 -0.071 -0.123 -0.099 -0.156 -0.230 -0.223 -0.183 -0.089 -0.083  0.026  0.012  0.075  0.128  0.096  0.031 -0.007  0.015 -0.031 -0.057 -0.017  0.032  0.091  0.144  0.173  0.157  0.179  0.194  0.126  0.084  0.038  0.105  0.141  0.213  0.225  0.234  0.273  0.318  0.359  0.450  0.476  0.603  0.692  0.647  0.660  0.763  0.708  0.623  0.654  0.710  0.780  0.911  1.000  0.912  0.800  0.698  0.582  0.429  0.324  0.199  0.110  0.026 -0.001 -0.092 -0.115 -0.058  0.008  0.057  0.069  0.143  0.129 -0.002 -0.012  0.024  0.131  0.095  0.026  0.007  0.029  0.005 -0.029 -0.120 -0.157 -0.191 -0.203 -0.185 -0.154 -0.121 -0.076 -0.027 -0.050 -0.107 -0.124 -0.107 -0.065 -0.040  0.069  0.124  0.188  0.403  0.487  0.627  0.608  0.397  0.320  0.249  0.293  0.363  0.315  0.289  0.260  0.213  0.142  0.107  0.099  0.035 -0.024  0.077  0.069  0.109  0.047 -0.066  0.042  0.016 -0.014  0.011 -0.002 -0.012  0.069  0.035 -0.049  0.090  0.057  0.007  0.056  0.132  0.227  0.350  0.490  0.627  0.709  0.795  0.831  0.849  0.706  0.442  0.177  0.079  0.041  0.031  0.132  0.183  0.298  0.366  0.534  0.650  0.717  0.614  0.610  0.562  0.436  0.320  0.191  0.116  0.005 -0.079 -0.102  0.003 -0.019  0.016  0.018  0.087  0.172  0.188  0.202  0.176  0.151  0.128  0.099  0.098  0.136  0.126  0.018 -0.051 -0.014 -0.113 -0.279 -0.229 -0.225 -0.200 -0.206 -0.251 -0.232 -0.189 -0.229 -0.245 -0.187 -0.173 -0.221 -0.191 -0.125 -0.155 -0.147 -0.087 -0.094 -0.043 -0.098 -0.134 -0.160 -0.119 -0.127 -0.172 -0.159 -0.113 -0.103 -0.113 -0.067 -0.038 -0.057 -0.006  0.199  0.098 -0.082  0.031  0.041  0.240  0.263  0.215  0.176  0.134  0.027 -0.005 -0.127 -0.080 -0.122 -0.138 -0.098 -0.127 -0.144 -0.150 -0.185 -0.169 -0.192 -0.203 -0.185 -0.186 -0.193 -0.164 -0.131 -0.156 -0.162 -0.092 -0.075 -0.098 -0.077 -0.062 -0.087 -0.024  0.041  0.044  0.082  0.222  0.344  0.434  0.435  0.384  0.282
 -0.440 -0.453 -0.466 -0.475 -0.483 -0.466 -0.458 -0.424 -0.404 -0.393 -0.331 -0.316 -0.262 -0.286 -0.153 -0.099 -0.032  0.019  0.083  0.111  0.046 -0.005 -0.045  0.028 -0.025 -0.059 -0.050 -0.076 -0.086 -0.074 -0.073 -0.080 -0.068 -0.063 -0.061 -0.062  0.007 -0.017 -0.049 -0.049 -0.052 -0.129 -0.176 -0.220 -0.205 -0.202 -0.193 -0.174 -0.135 -0.096 -0.090 -0.069 -0.043  0.002  0.015  0.035  0.054  0.053  0.028  0.050 -0.015 -0.034 -0.039 -0.086 -0.099 -0.100 -0.067 -0.032  0.030  0.015  0.000  0.075  0.045  0.005  0.037  0.079  0.098  0.167  0.231  0.189  0.217  0.282  0.267  0.236  0.261  0.349  0.324  0.283  0.349  0.427  0.432  0.458  0.566  0.597  0.547  0.598  0.536  0.539  0.462  0.354  0.273  0.124 -0.021 -0.090 -0.082 -0.141 -0.249 -0.240 -0.179 -0.077 -0.072  0.080  0.072  0.112  0.174  0.170  0.108  0.075  0.088  0.023 -0.021 -0.004  0.058  0.087  0.155  0.194  0.209  0.243  0.241  0.186  0.140  0.107  0.182  0.208  0.273  0.288  0.260  0.302  0.370  0.395  0.478  0.457  0.575  0.666  0.577  0.553  0.653  0.596  0.489  0.506  0.557  0.603  0.762  0.912  1.000  0.911  0.813  0.692  0.522  0.404  0.272  0.170  0.079  0.044 -0.057 -0.088 -0.023  0.056  0.111  0.127  0.202  0.184  0.033  0.019  0.036  0.113  0.070  0.013 -0.009  0.023 -0.004 -0.009 -0.101 -0.125 -0.177 -0.191 -0.170 -0.147 -0.096 -0.036  0.004 -0.020 -0.068 -0.077 -0.053 -0.010 -0.002  0.106  0.182  0.246  0.486  0.586  0.740  0.723  0.494  0.420  0.342  0.386  0.444  0.400  0.374  0.333  0.282  0.208  0.162  0.143  0.076  0.025  0.115  0.108  0.154  0.055 -0.053  0.039  0.007 -0.021  0.012  0.010  0.019  0.099  0.031 -0.064  0.107  0.071  0.047  0.112  0.181  0.293  0.434  0.585  0.727  0.791  0.853  0.860  0.796  0.634  0.365  0.125  0.034 -0.001 -0.010  0.083  0.137  0.260  0.312  0.499  0.602  0.713  0.636  0.657  0.617  0.508  0.391  0.247  0.151  0.055 -0.029 -0.065  0.007 -0.042 -0.012 -0.009  0.066  0.155  0.164  0.171  0.133  0.105  0.076  0.059  0.053  0.084  0.083 -0.018 -0.079 -0.048 -0.172 -0.304 -0.195 -0.199 -0.165 -0.167 -0.223 -0.207 -0.154 -0.201 -0.221 -0.161 -0.148 -0.201 -0.172 -0.111 -0.144 -0.135 -0.081 -0.085 -0.039 -0.078 -0.109 -0.132 -0.087 -0.095 -0.146 -0.130 -0.079 -0.057 -0.069 -0.027  0.021  0.001  0.030  0.222  0.119 -0.069  0.024  0.040  0.241  0.279  0.230  0.207  0.162  0.063  0.031 -0.102 -0.051 -0.094 -0.114 -0.068 -0.111 -0.138 -0.157 -0.193 -0.174 -0.213 -0.218 -0.185 -0.190 -0.205 -0.166 -0.124 -0.154 -0.163 -0.082 -0.067 -0.094 -0.069 -0.058 -0.089 -0.022  0.039  0.032  0.054  0.211  0.336  0.427  0.435  0.373  0.300
[truncated: 548,902 more chars]
