# Supplementary material for: Molecular Dynamics Simulations Provide Further Insights into the Allosteric Regulation of the Kinesin‑5 Motor Domain by Loop 5
Source: J Chem Inf Model. 2026 Mar 12;66(7):4101–15. doi: 10.1021/acs.jcim.5c02999 (PMC13080997; doi:10.1021/acs.jcim.5c02999)
Supplement: Supplementary file 2 [file ci5c02999_si_002.zip › Electronic_Supporting_Information/Clustering_Distance_and_Correlation_Matrices_for_SPM/apo/apo_distmat_c0.dat]

  0.000  3.839  6.529  8.883 11.345 13.928 15.754 17.507 17.757 18.015 19.954 21.281 22.322 23.832 23.855 24.317 26.614 28.431 28.613 27.545 30.026 30.256 33.129 34.047 37.257 38.671 41.010 44.435 45.791 48.689 50.791 49.711 50.269 53.502 54.157 53.191 51.147 49.835 46.659 46.571 42.995 41.475 37.991 36.673 33.651 33.596 34.656 32.934 35.857 37.950 41.567 44.353 47.733 49.834 52.819 54.741 55.844 56.859 55.570 53.707 52.280 50.993 47.564 44.906 41.529 38.308 35.025 31.978 28.653 29.037 31.918 32.563 35.687 37.614 36.546 33.145 32.087 30.510 27.780 27.546 27.689 25.506 23.534 24.191 24.346 23.078 20.783 19.726 20.626 19.441 17.394 18.672 19.516 17.394 17.199 19.332 21.127 23.510 24.102 26.714 27.638 30.812 32.819 35.691 38.696 41.831 42.793 42.343 40.151 37.676 36.082 36.006 35.598 32.508 31.460 32.829 34.474 36.805 36.945 38.116 41.283 42.100 39.076 37.826 34.428 32.376 31.585 28.446 29.507 32.394 32.822 34.352 32.187 30.658 27.887 28.363 28.389 25.960 24.251 25.086 24.071 21.373 20.635 20.893 19.628 17.336 17.374 17.820 15.921 14.712 15.737 16.430 18.910 20.036 22.754 23.927 26.714 28.555 31.188 33.436 35.957 38.573 40.339 43.704 46.464 44.839 44.168 41.171 41.058 39.062 38.375 37.194 40.186 42.021 44.846 45.731 47.908 47.005 44.936 44.625 44.329 41.846 42.368 40.345 40.364 38.980 36.647 37.362 34.674 34.220 35.624 34.205 33.785 35.438 35.954 37.250 39.450 39.492 36.505 34.293 31.374 31.199 28.781 27.769 26.507 26.881 27.091 30.174 31.133 30.152 31.875 34.622 34.241 34.095 36.897 38.651 37.890 38.480 41.092 42.085 41.875 44.370 45.870 47.770 49.652 50.294 50.450 50.094 47.904 46.372 45.177 44.549 43.137 44.567 41.902 38.659 36.155 33.173 30.819 28.324 25.796 24.420 21.845 21.408 19.025 18.285 16.896 16.414 17.548 18.751 20.840 20.464 21.019 20.432 20.106 20.243 19.688 21.297 21.266 23.462 24.353 27.378 28.890 31.936 34.623 37.120 40.557 42.483 45.234 47.824 49.315 51.637 52.804 53.676 54.781 55.564 56.584 57.730 57.470 56.702 55.298 53.972 53.532 51.640 50.592 50.357 48.923 46.605 46.341 46.248 42.833 41.875 44.080 42.682 39.421 40.857 42.343 39.294 37.727 40.574 40.676 37.323 38.069 41.054 39.250 41.723 41.380 42.622 40.530 42.075 39.423 41.693 44.001 42.383 40.489 38.207 37.643 37.485 35.017 33.265 33.877 30.748 29.746 32.150 31.648 29.977 27.048 26.129 24.773 26.885 27.345 30.240 31.160 34.356 36.285 39.289 42.085 43.325 46.713 49.262 50.135 47.126 47.320 47.764 45.066 42.886 43.793 43.371 40.098 39.111 40.642 38.953 35.862 36.576 37.390 34.542 32.481 33.944 32.920 30.982 28.661 26.803 24.567 23.564 21.728 23.019 23.452 24.791
  3.839  0.000  3.862  6.623  9.211 11.939 13.931 15.729 15.921 16.200 18.216 19.554 20.677 22.172 22.222 22.612 24.900 26.800 27.041 26.042 28.685 29.076 32.119 33.175 36.502 38.008 40.469 43.919 45.300 48.284 50.328 49.204 49.852 53.111 53.692 52.748 50.625 49.294 46.066 45.890 42.288 40.821 37.344 36.042 33.040 32.976 33.914 32.144 35.038 37.129 40.762 43.551 46.972 49.006 52.019 53.959 55.093 56.126 54.815 52.961 51.503 50.176 46.731 43.991 40.610 37.299 33.972 30.829 27.371 27.955 31.020 31.781 35.038 37.044 36.077 32.584 31.578 29.905 27.207 26.882 26.833 24.630 22.669 23.136 23.120 21.896 19.674 18.361 19.179 18.154 15.969 17.071 18.051 16.002 15.578 17.734 19.477 21.958 22.597 25.306 26.337 29.592 31.714 34.588 37.689 40.904 41.965 41.622 39.387 36.905 35.203 35.204 34.893 31.699 30.594 32.122 33.873 36.347 36.635 37.928 41.186 42.110 39.067 37.886 34.418 32.315 31.332 28.139 29.320 32.164 32.527 33.951 31.701 29.981 27.056 27.575 27.814 25.356 23.454 24.445 23.631 20.774 19.880 20.438 19.314 16.697 16.759 17.669 15.790 14.183 15.618 15.966 18.502 19.415 22.106 23.177 25.900 27.711 30.276 32.542 34.996 37.615 39.299 42.711 45.434 43.727 43.110 40.130 40.128 38.201 37.609 36.512 39.537 41.494 44.299 45.174 47.325 46.332 44.194 43.823 43.417 40.849 41.280 39.152 39.109 37.634 35.291 35.993 33.255 32.728 34.080 32.657 32.328 34.083 34.703 36.101 38.393 38.550 35.548 33.407 30.513 30.519 28.187 27.302 26.218 26.654 26.762 29.969 30.852 29.678 31.473 34.280 33.741 33.521 36.446 38.178 37.270 37.863 40.565 41.470 41.154 43.614 45.153 47.072 48.986 49.666 49.875 49.507 47.276 45.776 44.550 43.827 42.311 43.677 40.960 37.634 35.168 32.108 29.822 27.242 24.765 23.311 20.777 20.369 18.034 17.321 15.749 15.411 16.444 17.849 19.978 19.708 20.151 19.523 18.966 19.069 18.316 19.940 19.857 22.123 23.067 26.136 27.758 30.806 33.605 36.051 39.558 41.519 44.260 46.910 48.413 50.719 51.891 52.757 53.864 54.627 55.647 56.804 56.565 55.759 54.386 53.044 52.551 50.661 49.600 49.306 47.863 45.565 45.248 45.081 41.638 40.687 42.853 41.385 38.103 39.552 40.981 37.866 36.304 39.164 39.199 35.792 36.578 39.560 37.683 40.174 39.805 41.094 39.025 40.639 37.990 40.313 42.672 41.110 39.248 36.957 36.289 36.118 33.683 31.857 32.390 29.195 28.219 30.615 30.034 28.322 25.352 24.501 23.132 25.344 25.906 28.931 30.008 33.273 35.348 38.432 41.335 42.646 46.050 48.562 49.415 46.330 46.486 46.844 44.124 41.966 42.814 42.309 39.030 38.040 39.492 37.728 34.629 35.331 36.055 33.144 31.060 32.471 31.366 29.332 26.963 25.042 22.797 21.779 19.993 21.404 21.863 23.256
  6.529  3.862  0.000  3.853  6.689  9.292 11.362 13.213 13.525 13.972 16.059 17.472 18.652 20.154 20.343 20.737 23.000 24.997 25.390 24.480 27.317 27.944 31.175 32.456 35.889 37.553 40.150 43.611 45.063 48.151 50.109 48.893 49.642 52.938 53.402 52.453 50.227 48.829 45.528 45.208 41.574 40.127 36.660 35.315 32.373 32.232 32.994 31.245 34.082 36.217 39.841 42.663 46.119 48.076 51.116 53.079 54.229 55.258 53.903 52.047 50.541 49.171 45.727 42.902 39.508 36.116 32.740 29.564 26.046 26.935 30.175 31.146 34.527 36.664 35.840 32.295 31.433 29.722 27.106 26.608 26.338 24.211 22.275 22.458 22.201 21.126 19.063 17.361 18.071 17.373 15.006 15.795 17.031 15.125 14.323 16.515 18.118 20.717 21.379 24.168 25.305 28.615 30.847 33.651 36.834 40.148 41.374 41.161 38.844 36.409 34.609 34.768 34.566 31.250 30.138 31.889 33.728 36.369 36.849 38.252 41.601 42.664 39.628 38.509 34.991 32.874 31.688 28.454 29.731 32.493 32.733 34.027 31.731 29.785 26.712 27.325 27.838 25.354 23.255 24.450 23.881 20.870 19.823 20.718 19.756 16.843 16.871 18.227 16.364 14.309 16.074 16.058 18.732 19.440 22.117 23.081 25.707 27.461 29.908 32.163 34.494 37.073 38.612 42.056 44.703 42.901 42.398 39.476 39.644 37.842 37.372 36.401 39.463 41.576 44.345 45.194 47.293 46.182 43.958 43.502 42.942 40.283 40.580 38.311 38.178 36.566 34.226 34.887 32.081 31.442 32.725 31.331 31.123 33.031 33.826 35.364 37.781 38.099 35.094 33.073 30.228 30.466 28.250 27.518 26.635 27.137 27.134 30.459 31.262 29.869 31.719 34.590 33.873 33.540 36.588 38.300 37.206 37.789 40.554 41.348 40.895 43.297 44.890 46.817 48.772 49.485 49.753 49.385 47.093 45.622 44.317 43.465 41.811 43.097 40.353 36.934 34.566 31.446 29.300 26.650 24.288 22.753 20.298 19.909 17.598 16.845 14.956 14.681 15.561 16.963 19.229 19.153 19.640 19.065 18.299 18.403 17.411 19.065 18.917 21.242 22.225 25.293 27.024 30.012 32.917 35.246 38.817 40.778 43.461 46.165 47.651 49.926 51.083 51.926 53.029 53.774 54.801 55.989 55.806 54.984 53.663 52.285 51.740 49.872 48.796 48.437 47.002 44.738 44.325 44.066 40.617 39.635 41.708 40.173 36.867 38.263 39.610 36.442 34.840 37.660 37.628 34.152 34.917 37.878 35.937 38.482 38.128 39.519 37.505 39.247 36.658 39.081 41.480 40.026 38.262 35.946 35.105 34.957 32.619 30.659 31.050 27.794 26.835 29.135 28.404 26.703 23.742 23.030 21.605 23.907 24.569 27.725 29.010 32.288 34.564 37.686 40.716 42.064 45.488 47.917 48.791 45.622 45.671 45.930 43.234 41.072 41.790 41.226 37.976 36.915 38.242 36.448 33.341 33.942 34.574 31.655 29.491 30.796 29.666 27.519 25.181 23.199 21.052 20.084 18.471 20.100 20.603 22.030
  8.883  6.623  3.853  0.000  3.885  6.664  8.487 10.664 11.210 11.604 13.719 15.346 16.647 18.331 18.698 19.300 21.555 23.790 24.517 23.795 26.883 27.763 31.132 32.610 36.100 37.918 40.593 44.065 45.609 48.772 50.672 49.354 50.155 53.492 53.853 52.859 50.542 49.049 45.691 45.237 41.564 40.051 36.548 35.078 32.156 31.841 32.459 30.827 33.676 35.959 39.562 42.473 45.945 47.868 50.908 52.906 54.065 55.053 53.628 51.746 50.154 48.772 45.341 42.460 39.025 35.598 32.146 29.060 25.549 26.738 30.111 31.284 34.736 37.014 36.260 32.696 31.971 30.283 27.665 27.001 26.649 24.567 22.538 22.529 22.188 21.197 19.133 17.013 17.715 17.281 14.564 15.103 16.731 14.879 13.578 15.977 17.466 20.295 21.017 23.964 25.247 28.637 30.985 33.699 36.935 40.338 41.736 41.630 39.222 36.829 34.975 35.269 35.125 31.705 30.607 32.533 34.420 37.180 37.776 39.224 42.645 43.794 40.762 39.637 36.073 33.957 32.669 29.355 30.664 33.419 33.559 34.817 32.508 30.414 27.223 27.927 28.619 26.060 23.809 25.174 24.714 21.533 20.398 21.520 20.562 17.385 17.464 19.054 17.035 14.716 16.738 16.721 19.550 20.159 22.854 23.752 26.338 28.068 30.443 32.709 34.948 37.506 38.915 42.389 44.962 43.061 42.666 39.795 40.117 38.413 38.049 37.159 40.248 42.478 45.234 46.079 48.135 46.924 44.631 44.092 43.403 40.656 40.814 38.396 38.144 36.372 34.006 34.568 31.681 30.954 32.148 30.841 30.779 32.875 33.850 35.549 38.072 38.540 35.543 33.616 30.814 31.232 29.076 28.435 27.648 28.174 28.099 31.526 32.314 30.785 32.678 35.615 34.789 34.377 37.522 39.235 38.007 38.596 41.399 42.106 41.563 43.937 45.588 47.501 49.472 50.190 50.497 50.122 47.787 46.378 45.020 44.064 42.283 43.502 40.735 37.228 34.941 31.752 29.713 26.979 24.683 23.058 20.637 20.272 17.964 17.198 14.881 14.426 15.002 16.111 18.530 18.662 19.405 19.125 18.290 18.514 17.293 19.011 18.785 21.222 22.266 25.388 27.242 30.198 33.209 35.438 39.072 41.014 43.636 46.385 47.844 50.104 51.234 52.036 53.121 53.853 54.905 56.142 56.037 55.212 53.951 52.525 51.906 50.067 48.989 48.558 47.136 44.910 44.383 44.027 40.575 39.557 41.509 39.900 36.573 37.883 39.116 35.887 34.226 36.958 36.828 33.251 33.946 36.858 34.819 37.462 37.123 38.691 36.785 38.717 36.218 38.758 41.214 39.904 38.249 35.920 34.873 34.735 32.512 30.408 30.604 27.246 26.331 28.517 27.531 25.848 22.863 22.370 20.858 23.351 24.190 27.505 29.002 32.261 34.706 37.819 40.940 42.262 45.712 48.055 48.994 45.768 45.677 45.863 43.230 41.036 41.588 41.007 37.816 36.632 37.804 36.030 32.928 33.337 33.866 30.993 28.685 29.776 28.662 26.307 24.060 21.925 19.919 18.974 17.574 19.537 20.052 21.460
 11.345  9.211  6.689  3.885  0.000  3.848  6.252  8.484  9.014  9.634 11.828 13.600 15.098 16.883 17.470 18.136 20.312 22.781 23.695 23.159 26.412 27.466 30.935 32.550 36.099 38.022 40.780 44.260 45.854 49.086 50.926 49.543 50.411 53.774 54.051 53.048 50.660 49.114 45.710 45.158 41.464 39.953 36.465 34.963 32.084 31.679 32.158 30.558 33.386 35.722 39.303 42.249 45.739 47.615 50.668 52.679 53.825 54.786 53.319 51.429 49.789 48.402 44.993 42.061 38.625 35.165 31.696 28.637 25.136 26.484 29.950 31.256 34.781 37.154 36.482 32.883 32.256 30.546 27.967 27.179 26.699 24.646 22.606 22.419 21.948 21.006 19.014 16.549 17.164 16.997 14.080 14.263 16.195 14.542 12.783 15.201 16.534 19.536 20.348 23.437 24.876 28.329 30.795 33.465 36.766 40.234 41.742 41.740 39.295 36.904 34.982 35.369 35.302 31.808 30.693 32.761 34.714 37.584 38.307 39.834 43.320 44.556 41.524 40.447 36.841 34.705 33.276 29.922 31.309 34.019 34.081 35.259 32.914 30.671 27.373 28.128 29.017 26.440 24.029 25.537 25.256 21.981 20.737 22.100 21.268 17.929 18.030 19.899 17.929 15.485 17.666 17.402 20.119 20.575 23.181 23.996 26.474 28.170 30.451 32.728 34.872 37.421 38.719 42.221 44.728 42.737 42.410 39.579 40.030 38.409 38.159 37.342 40.437 42.763 45.508 46.350 48.376 47.065 44.713 44.094 43.291 40.457 40.489 37.947 37.591 35.699 33.317 33.820 30.869 30.035 31.129 29.883 29.987 32.235 33.338 35.176 37.777 38.371 35.398 33.565 30.837 31.440 29.374 28.872 28.238 28.821 28.670 32.176 32.897 31.223 33.175 36.142 35.177 34.712 37.953 39.630 38.272 38.883 41.709 42.320 41.699 44.049 45.732 47.641 49.675 50.408 50.722 50.360 47.986 46.608 45.206 44.169 42.299 43.443 40.643 37.066 34.845 31.593 29.657 26.846 24.634 22.922 20.601 20.249 18.069 17.320 14.791 14.239 14.617 15.676 18.103 18.312 19.097 18.970 18.008 18.287 16.869 18.583 18.303 20.811 21.932 25.077 27.059 29.981 33.093 35.234 38.907 40.861 43.441 46.230 47.687 49.902 51.035 51.830 52.896 53.589 54.645 55.905 55.843 54.968 53.779 52.367 51.678 49.825 48.744 48.281 46.851 44.651 44.058 43.612 40.155 39.147 41.016 39.325 36.004 37.294 38.420 35.132 33.485 36.170 35.932 32.301 33.016 35.866 33.725 36.392 36.013 37.684 35.866 37.917 35.462 38.057 40.578 39.376 37.784 35.472 34.278 34.108 31.967 29.787 29.832 26.395 25.562 27.696 26.547 24.782 21.748 21.434 19.911 22.613 23.640 27.090 28.760 32.031 34.601 37.731 40.930 42.267 45.730 48.011 48.970 45.690 45.516 45.626 43.019 40.829 41.276 40.646 37.496 36.265 37.319 35.520 32.447 32.768 33.185 30.315 27.982 28.911 27.727 25.196 22.915 20.600 18.621 17.640 16.403 18.613 19.151 20.554
 13.928 11.939  9.292  6.664  3.848  0.000  3.867  6.067  7.213  8.296 10.273 12.231 13.624 15.433 16.309 16.961 18.940 21.586 22.698 22.428 25.819 27.112 30.664 32.457 36.046 38.082 40.938 44.392 46.024 49.325 51.075 49.626 50.587 53.961 54.130 53.136 50.680 49.084 45.633 44.945 41.250 39.762 36.306 34.765 31.974 31.492 31.794 30.250 32.995 35.366 38.897 41.856 45.357 47.151 50.201 52.215 53.361 54.303 52.799 50.927 49.249 47.836 44.453 41.454 38.035 34.540 31.077 28.087 24.678 26.262 29.789 31.271 34.848 37.303 36.771 33.177 32.675 30.943 28.483 27.587 26.930 24.964 23.020 22.632 21.964 21.092 19.309 16.620 16.963 17.070 14.107 13.787 15.911 14.546 12.333 14.630 15.738 18.832 19.729 22.895 24.497 27.940 30.516 33.084 36.437 39.953 41.587 41.714 39.236 36.905 34.899 35.411 35.465 31.927 30.787 33.008 35.035 38.015 38.888 40.505 44.035 45.366 42.355 41.353 37.731 35.584 34.005 30.666 32.133 34.751 34.736 35.785 33.411 31.011 27.632 28.409 29.520 26.992 24.438 26.063 26.004 22.693 21.326 22.927 22.258 18.821 18.913 21.050 19.154 16.626 18.957 18.478 21.034 21.258 23.710 24.396 26.703 28.325 30.457 32.715 34.715 37.213 38.362 41.871 44.284 42.201 41.967 39.208 39.812 38.315 38.196 37.483 40.559 42.986 45.704 46.565 48.550 47.157 44.723 43.998 43.050 40.131 40.023 37.358 36.897 34.886 32.511 32.962 29.967 29.033 30.035 28.841 29.087 31.474 32.728 34.700 37.385 38.126 35.192 33.492 30.874 31.693 29.770 29.438 28.999 29.648 29.421 32.975 33.599 31.765 33.758 36.728 35.602 35.064 38.384 40.001 38.485 39.120 41.952 42.424 41.717 44.006 45.757 47.668 49.710 50.488 50.875 50.564 48.139 46.790 45.305 44.140 42.164 43.201 40.384 36.753 34.641 31.356 29.579 26.725 24.662 22.880 20.728 20.413 18.445 17.798 15.165 14.774 14.680 15.656 18.074 18.531 19.264 19.292 18.062 18.326 16.667 18.311 17.970 20.491 21.679 24.770 26.870 29.688 32.877 34.877 38.566 40.532 43.037 45.867 47.318 49.484 50.595 51.315 52.351 53.003 54.070 55.371 55.362 54.474 53.337 51.887 51.148 49.327 48.250 47.720 46.281 44.145 43.485 42.933 39.493 38.493 40.250 38.484 35.184 36.429 37.438 34.110 32.474 35.090 34.752 31.087 31.805 34.590 32.374 35.060 34.673 36.429 34.694 36.857 34.474 37.131 39.692 38.616 37.121 34.835 33.475 33.293 31.273 29.016 28.889 25.411 24.663 26.688 25.368 23.582 20.569 20.447 18.955 21.802 23.046 26.574 28.450 31.671 34.392 37.516 40.802 42.170 45.617 47.801 48.765 45.425 45.155 45.156 42.589 40.429 40.740 40.044 36.963 35.690 36.586 34.766 31.751 31.963 32.239 29.395 27.049 27.788 26.543 23.863 21.602 19.193 17.321 16.391 15.373 17.796 18.371 19.791
 15.754 13.931 11.362  8.487  6.252  3.867  0.000  3.864  5.746  6.353  8.001 10.267 11.657 13.920 15.091 16.128 17.963 20.810 22.238 22.093 25.526 26.919 30.512 32.456 36.040 38.217 41.097 44.541 46.279 49.624 51.323 49.764 50.741 54.148 54.220 53.160 50.639 48.939 45.456 44.657 40.940 39.366 35.887 34.235 31.471 30.828 31.015 29.599 32.358 34.866 38.355 41.393 44.874 46.647 49.664 51.688 52.826 53.715 52.161 50.261 48.524 47.129 43.787 40.783 37.339 33.876 30.382 27.537 24.178 25.933 29.529 31.188 34.781 37.368 36.889 33.326 32.998 31.368 28.930 27.839 27.162 25.342 23.306 22.706 22.086 21.414 19.668 16.742 17.167 17.517 14.395 13.858 16.286 15.064 12.434 14.834 15.764 19.000 19.913 23.107 24.733 28.154 30.730 33.169 36.496 40.063 41.839 42.016 39.450 37.190 35.209 35.876 35.934 32.332 31.291 33.651 35.646 38.702 39.675 41.284 44.865 46.293 43.317 42.288 38.658 36.574 34.928 31.542 32.962 35.539 35.384 36.413 34.101 31.610 28.211 29.125 30.364 27.766 25.187 26.974 26.971 23.559 22.229 23.999 23.279 19.732 19.958 22.206 20.168 17.633 20.161 19.721 22.328 22.447 24.862 25.447 27.685 29.228 31.267 33.471 35.364 37.784 38.804 42.292 44.620 42.491 42.382 39.707 40.445 39.062 38.995 38.385 41.475 43.962 46.646 47.471 49.425 47.990 45.508 44.739 43.679 40.725 40.509 37.733 37.182 35.042 32.682 33.058 30.006 28.974 29.863 28.759 29.155 31.693 33.120 35.205 37.982 38.856 35.936 34.346 31.778 32.738 30.903 30.617 30.270 30.881 30.535 34.135 34.786 32.829 34.793 37.827 36.635 35.986 39.350 40.992 39.356 39.963 42.804 43.196 42.406 44.671 46.445 48.335 50.372 51.162 51.592 51.276 48.809 47.498 45.941 44.685 42.603 43.595 40.817 37.145 35.140 31.872 30.220 27.374 25.422 23.636 21.574 21.329 19.448 18.875 16.100 15.821 15.466 16.245 18.727 19.455 20.177 20.347 18.916 19.170 17.301 18.900 18.461 20.995 22.170 25.223 27.336 30.067 33.261 35.148 38.845 40.735 43.159 45.997 47.409 49.575 50.643 51.305 52.340 53.014 54.129 55.471 55.528 54.668 53.563 52.047 51.275 49.515 48.419 47.832 46.445 44.340 43.549 42.945 39.550 38.483 40.106 38.330 35.037 36.144 37.062 33.745 32.036 34.510 34.123 30.410 30.999 33.705 31.455 34.233 33.909 35.828 34.207 36.535 34.285 37.048 39.607 38.670 37.317 35.015 33.482 33.353 31.477 29.098 28.793 25.287 24.579 26.426 24.875 23.173 20.210 20.330 18.806 21.713 23.008 26.539 28.492 31.621 34.436 37.484 40.805 42.092 45.553 47.644 48.700 45.347 44.930 44.902 42.437 40.228 40.382 39.730 36.737 35.321 36.096 34.374 31.382 31.378 31.615 28.906 26.433 26.960 25.822 23.004 20.941 18.401 16.762 15.862 15.133 17.872 18.492 19.889
 17.507 15.729 13.213 10.664  8.484  6.067  3.864  0.000  3.857  5.743  6.610  8.193  9.508 11.591 13.118 14.241 15.682 18.677 20.382 20.528 24.021 25.668 29.313 31.485 35.080 37.415 40.401 43.779 45.576 48.997 50.557 48.899 49.992 53.396 53.313 52.259 49.663 47.900 44.375 43.398 39.696 38.167 34.738 33.074 30.431 29.754 29.713 28.318 30.954 33.479 36.885 39.915 43.389 45.040 48.048 50.080 51.224 52.082 50.513 48.646 46.884 45.443 42.135 39.061 35.659 32.173 28.724 25.988 22.786 24.818 28.459 30.353 33.983 36.678 36.415 32.894 32.785 31.180 28.955 27.672 26.753 25.157 23.269 22.318 21.497 21.078 19.697 16.549 16.749 17.578 14.633 13.565 16.182 15.541 12.658 14.676 15.033 18.157 19.001 22.091 23.776 27.065 29.683 31.923 35.249 38.852 40.791 41.114 38.498 36.377 34.340 35.223 35.415 31.774 30.791 33.364 35.388 38.577 39.778 41.483 45.117 46.711 43.807 42.871 39.250 37.209 35.354 32.022 33.493 35.887 35.572 36.402 34.118 31.430 28.004 29.024 30.557 28.031 25.373 27.357 27.629 24.221 22.867 24.953 24.388 20.811 21.157 23.664 21.712 19.227 21.948 21.383 23.799 23.583 25.724 26.029 27.982 29.298 31.068 33.125 34.775 37.034 37.821 41.255 43.429 41.238 41.316 38.794 39.752 38.588 38.643 38.250 41.308 43.900 46.497 47.275 49.163 47.625 45.077 44.227 42.971 39.975 39.601 36.688 36.049 33.764 31.490 31.865 28.847 27.620 28.337 27.235 27.817 30.508 32.189 34.391 37.308 38.391 35.517 34.175 31.757 32.980 31.406 31.276 31.203 31.800 31.269 34.869 35.436 33.251 35.171 38.220 36.853 36.036 39.453 41.053 39.204 39.753 42.601 42.838 41.878 44.030 45.804 47.734 49.798 50.582 51.078 50.753 48.221 46.958 45.306 43.912 41.714 42.583 39.848 36.146 34.354 31.140 29.767 27.000 25.360 23.654 21.944 21.900 20.405 20.095 17.376 17.323 16.726 17.552 19.955 20.935 21.432 21.614 19.828 19.911 17.718 19.001 18.342 20.657 21.734 24.559 26.682 29.181 32.377 34.031 37.707 39.536 41.828 44.685 46.043 48.139 49.180 49.787 50.783 51.436 52.570 53.950 54.094 53.244 52.223 50.649 49.829 48.136 47.006 46.327 44.991 42.960 42.049 41.350 38.024 36.915 38.367 36.560 33.302 34.282 35.078 31.775 30.031 32.378 31.927 28.195 28.726 31.365 29.088 31.920 31.660 33.670 32.128 34.591 32.493 35.365 37.896 37.122 35.965 33.663 31.916 31.865 30.203 27.684 27.166 23.707 23.038 24.621 22.866 21.272 18.500 18.888 17.367 20.270 21.705 25.211 27.359 30.348 33.323 36.310 39.713 41.015 44.435 46.380 47.447 44.041 43.490 43.336 40.952 38.779 38.753 38.046 35.169 33.685 34.267 32.564 29.661 29.498 29.589 26.968 24.473 24.767 23.627 20.696 18.788 16.222 14.964 14.334 14.174 17.172 17.980 19.410
 17.757 15.921 13.525 11.210  9.014  7.213  5.746  3.857  0.000  3.882  6.038  7.421  9.536 11.635 13.243 14.253 15.532 18.521 20.194 20.450 23.989 25.711 29.375 31.564 35.185 37.527 40.554 43.933 45.718 49.166 50.698 49.040 50.177 53.581 53.473 52.441 49.828 48.075 44.537 43.528 39.842 38.361 34.969 33.344 30.737 30.079 29.977 28.550 31.142 33.632 37.025 40.021 43.500 45.090 48.120 50.175 51.351 52.201 50.631 48.778 47.007 45.547 42.238 39.136 35.760 32.254 28.833 26.077 22.893 24.957 28.605 30.503 34.158 36.852 36.624 33.079 32.954 31.289 29.084 27.828 26.842 25.205 23.369 22.419 21.499 21.011 19.668 16.471 16.538 17.379 14.385 13.155 15.794 15.205 12.204 14.148 14.422 17.604 18.570 21.750 23.561 26.875 29.574 31.815 35.179 38.787 40.759 41.150 38.548 36.405 34.307 35.165 35.419 31.778 30.729 33.316 35.404 38.623 39.860 41.621 45.270 46.879 43.949 43.056 39.409 37.324 35.419 32.080 33.617 36.012 35.721 36.508 34.173 31.440 27.963 28.931 30.521 28.027 25.288 27.266 27.609 24.193 22.747 24.875 24.387 20.742 21.033 23.642 21.721 19.129 21.912 21.255 23.638 23.363 25.474 25.771 27.684 29.019 30.761 32.850 34.467 36.750 37.507 40.955 43.104 40.863 40.940 38.421 39.416 38.265 38.375 37.984 41.022 43.629 46.217 46.983 48.867 47.312 44.734 43.848 42.572 39.549 39.127 36.177 35.489 33.166 30.883 31.225 28.191 26.914 27.605 26.559 27.193 29.938 31.642 33.899 36.823 37.951 35.103 33.784 31.404 32.694 31.142 31.085 31.064 31.722 31.210 34.843 35.353 33.134 35.109 38.146 36.711 35.915 39.378 40.929 39.042 39.617 42.481 42.666 41.688 43.824 45.616 47.517 49.564 50.376 50.917 50.605 48.090 46.864 45.263 43.825 41.583 42.398 39.629 35.903 34.117 30.860 29.512 26.686 25.057 23.284 21.603 21.536 20.092 19.793 17.022 17.012 16.450 17.365 19.656 20.683 21.113 21.282 19.436 19.492 17.246 18.515 17.873 20.226 21.390 24.232 26.452 28.949 32.202 33.833 37.527 39.401 41.692 44.579 45.935 48.014 49.070 49.649 50.656 51.310 52.429 53.809 53.964 53.081 52.077 50.494 49.635 47.938 46.812 46.100 44.753 42.744 41.808 41.050 37.709 36.658 38.093 36.216 32.984 34.014 34.743 31.390 29.723 32.079 31.535 27.798 28.429 31.015 28.651 31.433 31.077 33.115 31.619 34.109 31.993 34.848 37.437 36.703 35.536 33.280 31.490 31.371 29.733 27.226 26.632 23.113 22.553 24.169 22.356 20.642 17.776 18.293 16.874 19.943 21.527 25.088 27.317 30.326 33.332 36.351 39.783 41.130 44.538 46.469 47.502 44.071 43.526 43.323 40.922 38.790 38.750 37.982 35.114 33.671 34.205 32.444 29.580 29.445 29.452 26.797 24.380 24.612 23.358 20.358 18.310 15.546 14.142 13.390 13.377 16.452 17.255 18.631
 18.015 16.200 13.972 11.604  9.634  8.296  6.353  5.743  3.882  0.000  3.872  6.258  8.569 11.186 12.797 14.025 15.542 18.531 20.265 20.367 23.881 25.519 29.181 31.369 34.978 37.363 40.351 43.754 45.603 49.044 50.606 48.902 49.984 53.415 53.308 52.214 49.587 47.788 44.251 43.246 39.539 37.970 34.541 32.846 30.201 29.451 29.367 28.009 30.677 33.261 36.664 39.723 43.175 44.807 47.827 49.886 51.049 51.881 50.296 48.417 46.639 45.200 41.895 38.834 35.411 31.943 28.468 25.756 22.515 24.559 28.239 30.159 33.807 36.559 36.279 32.741 32.669 31.089 28.812 27.464 26.569 24.970 22.989 22.003 21.229 20.826 19.351 16.049 16.342 17.211 14.004 12.913 15.801 15.114 11.981 14.255 14.587 17.910 18.790 21.991 23.699 27.037 29.684 31.929 35.258 38.895 40.888 41.217 38.565 36.398 34.376 35.272 35.436 31.756 30.799 33.409 35.426 38.652 39.876 41.576 45.252 46.887 43.974 43.007 39.354 37.328 35.447 32.040 33.495 35.918 35.554 36.413 34.138 31.417 27.953 29.032 30.595 27.986 25.295 27.371 27.626 24.113 22.767 24.941 24.316 20.596 21.042 23.650 21.574 19.034 21.960 21.445 23.941 23.673 25.845 26.116 28.104 29.423 31.213 33.278 34.931 37.195 37.971 41.406 43.574 41.372 41.482 38.964 39.945 38.789 38.831 38.452 41.536 44.122 46.711 47.445 49.373 47.873 45.288 44.438 43.174 40.169 39.780 36.827 36.169 33.850 31.594 31.958 28.885 27.540 28.191 27.140 27.812 30.575 32.303 34.543 37.501 38.617 35.720 34.379 31.936 33.193 31.609 31.466 31.397 31.971 31.390 35.049 35.655 33.420 35.345 38.455 37.069 36.218 39.679 41.303 39.415 39.950 42.831 43.050 42.056 44.219 45.989 47.829 49.842 50.669 51.214 50.885 48.382 47.163 45.565 44.113 41.849 42.720 39.996 36.261 34.473 31.235 29.851 27.045 25.379 23.652 21.907 21.911 20.403 20.152 17.324 17.316 16.804 17.660 20.031 21.133 21.610 21.773 19.923 19.938 17.606 18.885 18.139 20.533 21.625 24.530 26.679 29.218 32.435 34.100 37.814 39.624 41.913 44.780 46.098 48.238 49.265 49.823 50.851 51.536 52.682 54.056 54.221 53.387 52.354 50.753 49.927 48.262 47.130 46.448 45.159 43.130 42.149 41.439 38.111 36.976 38.405 36.590 33.319 34.271 35.045 31.729 29.966 32.280 31.799 28.043 28.549 31.144 28.830 31.687 31.412 33.507 32.021 34.550 32.477 35.385 37.937 37.200 36.066 33.749 31.955 31.910 30.264 27.692 27.127 23.592 22.940 24.536 22.702 21.104 18.225 18.681 17.107 20.130 21.579 25.138 27.287 30.296 33.278 36.253 39.665 40.925 44.370 46.302 47.415 44.009 43.412 43.274 40.923 38.711 38.649 37.977 35.110 33.572 34.146 32.485 29.560 29.343 29.454 26.868 24.334 24.592 23.492 20.521 18.603 15.874 14.473 13.689 13.603 16.855 17.710 19.075
 19.954 18.216 16.059 13.719 11.828 10.273  8.001  6.610  6.038  3.872  0.000  3.875  6.024  8.776 10.668 12.333 13.790 16.830 18.895 19.068 22.565 24.336 28.020 30.429 34.006 36.590 39.622 42.966 44.941 48.434 49.888 48.041 49.170 52.618 52.360 51.205 48.493 46.583 43.016 41.851 38.139 36.513 33.098 31.326 28.769 27.899 27.605 26.338 28.962 31.660 34.988 38.109 41.529 43.111 46.087 48.141 49.273 50.050 48.428 46.557 44.737 43.312 40.053 36.980 33.553 30.120 26.639 24.099 20.968 23.268 27.005 29.188 32.839 35.754 35.636 32.179 32.397 30.963 28.854 27.213 26.186 24.910 22.950 21.550 20.757 20.773 19.586 16.045 16.382 17.792 14.744 13.379 16.554 16.358 13.170 15.258 15.024 18.166 18.769 21.759 23.332 26.503 29.081 31.101 34.353 38.033 40.201 40.600 37.843 35.818 33.853 35.011 35.192 31.462 30.695 33.517 35.453 38.783 40.200 41.904 45.630 47.438 44.638 43.682 40.070 38.173 36.149 32.776 34.160 36.400 35.798 36.531 34.383 31.513 28.095 29.401 31.188 28.564 25.920 28.247 28.651 25.113 23.902 26.343 25.724 22.018 22.693 25.426 23.334 20.950 24.029 23.545 25.971 25.486 27.468 27.477 29.262 30.330 31.893 33.752 35.199 37.258 37.825 41.172 43.205 41.008 41.338 38.988 40.155 39.217 39.298 39.151 42.251 44.923 47.418 48.067 49.940 48.389 45.771 44.893 43.455 40.450 39.957 36.900 36.209 33.776 31.660 32.043 29.022 27.456 27.913 26.850 27.694 30.571 32.554 34.850 37.952 39.231 36.347 35.226 32.873 34.305 32.936 32.829 32.935 33.401 32.597 36.233 36.861 34.438 36.236 39.405 37.944 36.883 40.343 42.009 39.959 40.360 43.253 43.404 42.222 44.278 45.989 47.825 49.844 50.636 51.207 50.826 48.289 47.118 45.414 43.870 41.498 42.329 39.715 35.973 34.411 31.295 30.164 27.520 26.152 24.612 23.164 23.412 22.169 22.138 19.387 19.508 18.909 19.677 22.004 23.259 23.650 23.835 21.806 21.690 19.137 20.115 19.082 21.188 22.029 24.690 26.700 29.011 32.140 33.594 37.270 38.917 41.060 43.912 45.136 47.259 48.217 48.726 49.730 50.407 51.615 53.011 53.264 52.502 51.522 49.864 49.052 47.485 46.308 45.580 44.411 42.429 41.296 40.570 37.349 36.067 37.314 35.572 32.304 33.016 33.738 30.516 28.594 30.716 30.282 26.511 26.779 29.324 27.091 30.087 30.000 32.229 30.820 33.499 31.646 34.712 37.155 36.566 35.677 33.290 31.304 31.449 30.013 27.245 26.535 23.113 22.354 23.609 21.601 20.297 17.712 18.322 16.557 19.392 20.749 24.214 26.432 29.260 32.354 35.193 38.639 39.804 43.236 45.025 46.238 42.827 42.040 41.861 39.657 37.390 37.129 36.527 33.787 32.067 32.504 30.999 28.101 27.621 27.729 25.340 22.642 22.716 21.843 18.856 17.316 14.739 13.833 13.510 14.051 17.534 18.586 19.977
 21.281 19.554 17.472 15.346 13.600 12.231 10.267  8.193  7.421  6.258  3.875  0.000  3.849  6.362  8.471 10.233 11.434 14.502 16.777 17.195 20.701 22.716 26.422 29.041 32.611 35.325 38.462 41.708 43.704 47.255 48.550 46.634 47.891 51.306 50.896 49.781 47.000 45.070 41.489 40.154 36.481 34.953 31.602 29.913 27.480 26.704 26.163 24.802 27.274 29.923 33.163 36.222 39.632 41.065 44.031 46.106 47.271 48.032 46.404 44.564 42.746 41.278 38.043 34.898 31.545 28.092 24.704 22.248 19.306 21.872 25.619 28.011 31.683 34.663 34.800 31.400 31.819 30.379 28.539 26.758 25.437 24.392 22.677 20.938 19.872 20.140 19.409 15.746 15.786 17.688 14.998 13.148 16.399 16.831 13.666 15.330 14.431 17.275 17.671 20.448 22.007 24.996 27.574 29.377 32.600 36.293 38.598 39.142 36.366 34.501 32.482 33.838 34.167 30.433 29.718 32.729 34.690 38.135 39.782 41.594 45.350 47.316 44.603 43.770 40.194 38.341 36.104 32.840 34.288 36.302 35.560 36.050 33.928 30.872 27.461 28.853 30.924 28.426 25.737 28.229 28.921 25.455 24.237 26.965 26.535 22.879 23.655 26.616 24.695 22.410 25.614 25.020 27.236 26.402 28.070 27.761 29.245 30.038 31.314 32.973 34.174 36.044 36.388 39.645 41.528 39.312 39.837 37.656 39.019 38.308 38.476 38.565 41.644 44.418 46.783 47.331 49.112 47.482 44.829 43.910 42.306 39.319 38.716 35.576 34.870 32.359 30.409 30.860 27.945 26.168 26.438 25.314 26.285 29.232 31.448 33.777 37.008 38.464 35.616 34.750 32.527 34.177 33.085 33.095 33.465 33.890 32.894 36.493 37.038 34.400 36.125 39.291 37.678 36.446 39.927 41.553 39.318 39.612 42.520 42.553 41.177 43.098 44.755 46.612 48.658 49.428 50.035 49.623 47.053 45.938 44.167 42.507 40.060 40.780 38.235 34.494 33.160 30.146 29.299 26.798 25.774 24.407 23.352 23.876 23.040 23.351 20.812 21.256 20.712 21.698 23.904 25.178 25.303 25.315 23.018 22.595 19.755 20.286 18.941 20.695 21.334 23.700 25.651 27.703 30.785 32.001 35.632 37.200 39.197 42.026 43.157 45.196 46.113 46.624 47.600 48.273 49.494 50.888 51.216 50.479 49.583 47.876 47.042 45.548 44.335 43.538 42.457 40.536 39.300 38.512 35.380 34.044 35.133 33.401 30.176 30.750 31.388 28.220 26.249 28.248 27.803 24.041 24.226 26.731 24.532 27.584 27.619 29.887 28.509 31.272 29.581 32.750 35.104 34.645 33.956 31.554 29.402 29.677 28.447 25.540 24.687 21.391 20.589 21.552 19.431 18.328 16.049 16.796 14.965 17.684 19.110 22.493 24.876 27.538 30.770 33.545 37.057 38.263 41.622 43.257 44.446 40.993 40.100 39.785 37.658 35.458 35.039 34.368 31.751 30.002 30.257 28.761 25.975 25.374 25.343 23.048 20.361 20.240 19.398 16.394 15.062 12.632 12.153 12.348 13.549 17.156 18.541 19.992
 22.322 20.677 18.652 16.647 15.098 13.624 11.657  9.508  9.536  8.569  6.024  3.849  0.000  3.872  5.796  7.988  9.548 12.408 14.828 15.036 18.433 20.429 24.109 26.853 30.370 33.225 36.359 39.564 41.678 45.256 46.496 44.459 45.716 49.155 48.655 47.471 44.654 42.633 39.029 37.620 33.941 32.367 29.035 27.318 24.966 24.168 23.491 22.139 24.578 27.286 30.498 33.605 37.004 38.465 41.423 43.498 44.636 45.375 43.719 41.860 40.035 38.571 35.347 32.227 28.843 25.414 21.993 19.617 16.723 19.429 23.188 25.751 29.400 32.492 32.742 29.433 30.104 28.842 27.173 25.126 23.721 23.030 21.346 19.228 18.213 18.952 18.502 14.745 14.965 17.388 15.012 13.209 16.676 17.551 14.717 16.349 14.901 17.364 17.172 19.568 20.762 23.570 25.938 27.559 30.655 34.369 36.798 37.311 34.416 32.664 30.787 32.372 32.618 28.857 28.411 31.582 33.371 36.868 38.666 40.423 44.208 46.340 43.773 42.919 39.416 37.749 35.415 32.203 33.505 35.315 34.318 34.715 32.777 29.640 26.355 28.045 30.254 27.710 25.199 27.973 28.725 25.263 24.337 27.312 26.790 23.239 24.384 27.380 25.413 23.442 26.838 26.434 28.638 27.581 29.062 28.419 29.749 30.202 31.292 32.652 33.719 35.345 35.573 38.707 40.536 38.458 39.185 37.143 38.582 38.051 38.111 38.430 41.578 44.379 46.624 47.024 48.761 47.171 44.541 43.734 42.053 39.181 38.635 35.513 34.965 32.505 30.828 31.471 28.701 26.657 26.705 25.370 26.422 29.308 31.703 33.898 37.265 38.762 35.849 35.161 32.919 34.606 33.721 33.611 34.097 34.278 32.986 36.499 37.161 34.363 35.843 39.100 37.519 36.020 39.424 41.176 38.836 38.934 41.845 41.892 40.360 42.227 43.761 45.600 47.659 48.369 48.953 48.469 45.854 44.760 42.899 41.197 38.672 39.461 37.091 33.386 32.240 29.427 28.769 26.557 25.829 24.845 24.079 25.005 24.397 25.035 22.681 23.344 23.005 24.069 26.349 27.499 27.594 27.440 25.042 24.356 21.295 21.424 19.632 20.927 21.081 23.163 24.780 26.633 29.526 30.611 34.186 35.543 37.441 40.223 41.269 43.330 44.225 44.713 45.703 46.429 47.726 49.155 49.513 48.869 47.967 46.242 45.510 44.075 42.780 42.044 41.110 39.136 37.774 37.124 34.090 32.510 33.534 32.018 28.714 29.032 29.820 26.820 24.563 26.470 26.301 22.534 22.385 25.031 23.121 26.368 26.763 28.997 27.487 30.254 28.730 32.074 34.190 33.717 33.236 30.649 28.459 29.077 27.941 24.796 24.043 20.953 19.760 20.428 18.388 17.770 15.891 16.387 14.099 16.370 17.433 20.643 22.933 25.431 28.683 31.318 34.817 35.907 39.273 40.841 42.135 38.715 37.701 37.449 35.431 33.122 32.620 32.095 29.519 27.595 27.878 26.572 23.703 22.929 23.089 20.948 18.029 17.997 17.525 14.748 13.855 11.961 11.920 12.962 14.621 18.308 20.053 21.700
 23.832 22.172 20.154 18.331 16.883 15.433 13.920 11.591 11.635 11.186  8.776  6.362  3.872  0.000  3.878  6.172  7.046  9.810 12.589 13.162 16.497 18.831 22.490 25.486 28.959 31.960 35.209 38.275 40.407 44.048 45.089 42.970 44.395 47.789 47.102 45.976 43.075 41.032 37.413 35.802 32.188 30.769 27.577 26.017 23.912 23.259 22.215 20.736 22.887 25.480 28.561 31.579 34.974 36.261 39.209 41.303 42.459 43.179 41.502 39.710 37.847 36.346 33.168 29.942 26.668 23.203 19.934 17.678 15.119 18.180 21.880 24.686 28.318 31.462 32.037 28.834 29.741 28.486 27.183 25.012 23.260 22.884 21.562 19.084 17.742 18.797 18.934 15.240 15.076 17.948 16.095 13.907 17.209 18.677 16.006 17.123 15.051 16.998 16.519 18.511 19.626 22.109 24.445 25.750 28.783 32.492 35.093 35.797 32.893 31.336 29.409 31.229 31.653 27.942 27.570 30.929 32.726 36.324 38.381 40.254 44.041 46.341 43.890 43.190 39.754 38.149 35.596 32.552 33.915 35.444 34.302 34.400 32.516 29.200 25.983 27.743 30.248 27.901 25.392 28.288 29.348 26.037 25.115 28.323 28.016 24.585 25.780 28.950 27.191 25.315 28.764 28.239 30.215 28.842 29.990 29.033 30.018 30.159 30.900 32.002 32.761 34.134 34.088 37.087 38.725 36.642 37.605 35.787 37.449 37.198 37.359 37.960 41.061 43.971 46.047 46.333 47.938 46.267 43.614 42.776 40.907 38.074 37.409 34.221 33.672 31.153 29.724 30.450 27.873 25.575 25.401 23.985 25.173 28.079 30.718 32.917 36.405 38.088 35.240 34.848 32.774 34.682 34.110 34.130 34.892 35.038 33.565 36.993 37.547 34.548 35.931 39.143 37.409 35.737 39.124 40.813 38.289 38.252 41.160 41.081 39.313 40.984 42.426 44.267 46.342 46.999 47.618 47.098 44.483 43.472 41.561 39.752 37.134 37.793 35.525 31.854 31.012 28.367 28.074 26.080 25.773 25.008 24.684 25.863 25.660 26.593 24.458 25.358 25.082 26.301 28.472 29.615 29.482 29.181 26.577 25.631 22.382 22.080 20.030 20.881 20.784 22.434 23.923 25.403 28.186 28.950 32.433 33.668 35.374 38.148 39.099 41.062 41.921 42.400 43.365 44.066 45.388 46.811 47.237 46.606 45.784 44.028 43.281 41.933 40.589 39.791 38.972 37.070 35.559 34.848 31.944 30.284 31.103 29.626 26.382 26.500 27.198 24.295 21.947 23.687 23.547 19.800 19.499 22.130 20.318 23.655 24.253 26.498 25.002 27.847 26.547 30.006 31.979 31.659 31.441 28.841 26.464 27.274 26.410 23.118 22.211 19.367 18.095 18.314 16.162 15.942 14.594 15.216 12.897 14.823 15.910 18.916 21.401 23.636 27.037 29.564 33.128 34.270 37.526 38.908 40.165 36.698 35.558 35.138 33.215 30.994 30.291 29.676 27.264 25.303 25.344 24.060 21.340 20.391 20.370 18.370 15.452 15.147 14.769 12.036 11.588 10.149 10.828 12.588 14.907 18.523 20.536 22.207
 23.855 22.222 20.343 18.698 17.470 16.309 15.091 13.118 13.243 12.797 10.668  8.471  5.796  3.878  0.000  3.852  6.076  7.997 10.277 10.329 13.643 15.868 19.551 22.516 26.012 29.000 32.261 35.330 37.456 41.097 42.157 40.052 41.468 44.864 44.214 43.106 40.217 38.222 34.608 33.080 29.440 28.095 24.889 23.506 21.383 21.023 20.015 18.223 20.375 22.839 26.029 29.009 32.471 33.849 36.842 38.934 40.107 40.901 39.289 37.481 35.685 34.143 30.883 27.666 24.356 20.812 17.499 14.985 12.285 15.302 19.005 21.773 25.427 28.539 29.179 25.983 26.940 25.698 24.544 22.319 20.429 20.217 19.062 16.412 14.958 16.263 16.708 13.132 12.962 16.174 14.785 12.726 16.007 17.841 15.667 16.762 14.348 15.879 14.774 16.407 17.125 19.535 21.707 23.042 26.034 29.757 32.324 32.938 29.999 28.419 26.568 28.455 28.802 25.082 24.853 28.272 29.962 33.575 35.706 37.567 41.358 43.741 41.378 40.702 37.328 35.832 33.203 30.241 31.543 32.903 31.646 31.648 29.848 26.495 23.375 25.319 27.897 25.563 23.201 26.275 27.396 24.171 23.480 26.860 26.542 23.297 24.766 27.950 26.279 24.728 28.295 27.934 29.823 28.210 29.152 27.876 28.754 28.593 29.246 30.100 30.856 32.084 32.099 35.030 36.762 34.884 35.886 34.073 35.647 35.434 35.400 36.133 39.305 42.160 44.179 44.351 45.985 44.416 41.823 41.154 39.337 36.661 36.211 33.164 32.922 30.634 29.436 30.493 28.064 25.597 25.359 23.593 24.628 27.302 29.924 31.849 35.410 36.977 34.002 33.669 31.499 33.329 32.906 32.753 33.593 33.498 31.771 35.095 35.754 32.652 33.815 37.090 35.428 33.553 36.853 38.664 36.114 35.928 38.836 38.828 37.007 38.707 40.051 41.829 43.914 44.559 45.139 44.583 41.953 40.930 38.984 37.184 34.555 35.353 33.206 29.572 28.754 26.265 26.006 24.280 24.163 23.801 23.703 25.294 25.306 26.614 24.780 25.961 26.055 27.516 29.804 30.679 30.462 29.854 27.162 25.851 22.412 21.701 19.211 19.616 19.026 20.471 21.619 23.042 25.664 26.485 29.966 31.102 32.868 35.621 36.581 38.638 39.537 40.026 41.028 41.778 43.130 44.569 44.948 44.384 43.486 41.726 41.095 39.725 38.352 37.695 36.935 34.899 33.412 32.936 30.015 28.166 29.164 27.923 24.518 24.601 25.655 22.867 20.288 22.242 22.512 18.792 18.378 21.364 19.926 23.306 24.154 26.093 24.229 26.821 25.438 28.964 30.711 30.140 29.914 27.083 24.908 26.020 24.993 21.559 21.052 18.365 16.558 16.832 15.175 15.293 14.115 14.042 11.179 12.604 13.233 16.165 18.505 20.777 24.127 26.676 30.233 31.397 34.678 36.144 37.388 33.938 32.889 32.586 30.587 28.291 27.758 27.222 24.655 22.714 23.022 21.747 18.817 18.075 18.373 16.220 13.192 13.517 13.327 11.149 10.699 10.001 10.446 12.845 15.084 18.595 21.002 22.872
 24.317 22.612 20.737 19.300 18.136 16.961 16.128 14.241 14.253 14.025 12.333 10.233  7.988  6.172  3.852  0.000  3.870  5.750  7.746  8.297 11.859 14.438 18.191 21.199 24.770 27.672 31.073 34.067 36.029 39.706 40.662 38.664 40.244 43.566 42.893 41.966 39.032 37.200 33.618 32.080 28.495 27.463 24.376 23.371 21.366 21.435 20.320 18.129 20.021 22.127 25.316 28.081 31.625 32.884 35.921 38.020 39.275 40.173 38.619 36.854 35.089 33.462 30.175 26.835 23.673 20.000 16.894 14.130 11.591 14.653 18.261 20.959 24.652 27.612 28.466 25.239 26.100 24.597 23.711 21.694 19.423 19.136 18.465 15.848 13.819 14.948 15.907 12.556 11.667 15.058 14.217 11.740 14.649 16.998 15.077 15.634 12.738 13.746 12.434 13.876 14.764 17.143 19.490 20.818 23.947 27.685 30.233 31.004 28.170 26.644 24.569 26.439 27.046 23.373 22.934 26.421 28.296 31.980 34.251 36.312 40.087 42.495 40.125 39.656 36.287 34.691 31.877 29.072 30.591 31.800 30.641 30.381 28.431 24.939 21.756 23.537 26.342 24.275 21.765 24.789 26.235 23.206 22.341 25.858 25.867 22.753 24.101 27.459 26.117 24.588 28.116 27.564 29.161 27.247 27.865 26.345 26.932 26.567 26.993 27.738 28.349 29.521 29.460 32.400 34.113 32.204 33.211 31.427 33.067 32.948 32.991 33.834 36.975 39.885 41.826 41.952 43.539 41.938 39.318 38.628 36.751 34.087 33.632 30.597 30.436 28.228 27.184 28.420 26.120 23.512 23.156 21.178 22.223 24.822 27.502 29.361 32.969 34.580 31.627 31.443 29.374 31.347 31.154 31.138 32.229 32.179 30.385 33.642 34.127 30.896 32.083 35.266 33.440 31.529 34.865 36.554 33.889 33.711 36.615 36.487 34.589 36.223 37.590 39.417 41.545 42.229 42.849 42.302 39.646 38.586 36.631 34.824 32.174 32.883 30.668 27.008 26.244 23.756 23.670 22.012 22.163 21.935 22.201 23.996 24.393 26.006 24.477 25.994 26.273 28.018 30.188 30.888 30.393 29.535 26.653 25.038 21.456 20.326 17.627 17.642 16.911 18.090 19.289 20.564 23.267 24.003 27.504 28.750 30.550 33.382 34.450 36.477 37.462 38.004 38.964 39.654 40.956 42.378 42.692 42.046 41.126 39.401 38.721 37.292 35.919 35.218 34.385 32.363 30.920 30.391 27.405 25.644 26.720 25.391 21.957 22.229 23.310 20.413 17.936 20.140 20.393 16.651 16.556 19.697 18.236 21.489 22.277 23.985 21.916 24.370 22.856 26.379 28.123 27.475 27.215 24.374 22.206 23.340 22.303 18.827 18.374 15.733 13.797 14.119 12.620 12.781 11.776 11.469  8.513  9.882 10.866 13.927 16.579 18.907 22.382 25.093 28.744 30.168 33.350 34.810 35.836 32.297 31.394 30.925 28.766 26.671 26.229 25.422 22.795 21.138 21.395 19.791 16.948 16.550 16.604 14.112 11.402 11.900 11.192  9.052  8.165  7.925  8.384 11.374 13.838 17.127 19.794 21.785
 26.614 24.900 23.000 21.555 20.312 18.940 17.963 15.682 15.532 15.542 13.790 11.434  9.548  7.046  6.076  3.870  0.000  3.859  6.987  9.016 12.403 15.594 19.223 22.502 25.981 28.974 32.508 35.291 37.182 40.908 41.588 39.563 41.389 44.606 43.701 42.913 39.863 38.059 34.509 32.683 29.241 28.468 25.629 24.830 23.181 23.320 21.768 19.569 20.993 22.890 25.799 28.375 31.869 32.790 35.762 37.872 39.176 40.037 38.458 36.768 34.946 33.294 30.129 26.618 23.717 20.049 17.322 14.883 13.044 16.448 19.849 22.754 26.364 29.303 30.504 27.411 28.407 26.816 26.255 24.289 21.721 21.568 21.267 18.569 16.220 17.320 18.668 15.468 14.087 17.431 16.799 13.873 16.371 18.973 16.858 16.782 13.596 14.194 13.218 14.366 15.608 17.562 20.059 20.930 24.042 27.734 30.480 31.618 28.889 27.643 25.360 27.393 28.379 24.850 24.269 27.857 29.897 33.651 36.138 38.388 42.121 44.594 42.263 42.008 38.678 37.005 34.020 31.400 33.102 34.134 33.003 32.443 30.425 26.793 23.631 25.195 28.264 26.520 23.866 26.742 28.517 25.674 24.537 28.076 28.411 25.323 26.384 29.888 28.774 27.044 30.453 29.581 30.931 28.879 29.256 27.679 27.899 27.436 27.478 28.137 28.336 29.330 28.859 31.694 33.075 30.946 32.176 30.664 32.652 32.839 33.221 34.257 37.214 40.269 42.049 42.157 43.565 41.788 39.077 38.181 36.040 33.294 32.498 29.278 28.852 26.411 25.522 26.603 24.453 21.670 21.026 19.223 20.607 23.397 26.372 28.454 32.104 34.032 31.321 31.464 29.751 32.067 32.149 32.489 33.866 34.034 32.305 35.513 35.713 32.371 33.670 36.668 34.560 32.672 36.056 37.484 34.608 34.479 37.333 36.897 34.820 36.207 37.612 39.488 41.583 42.275 43.035 42.511 39.870 38.930 36.933 34.965 32.234 32.590 30.360 26.724 26.305 23.904 24.274 22.657 23.178 22.829 23.450 25.119 25.823 27.430 25.950 27.532 27.591 29.351 31.278 32.117 31.391 30.595 27.552 25.952 22.394 21.121 18.617 18.472 17.952 18.696 20.080 20.869 23.576 23.837 27.205 28.452 29.999 32.867 33.887 35.754 36.727 37.213 38.071 38.660 39.940 41.363 41.746 41.018 40.197 38.426 37.588 36.253 34.869 33.925 33.120 31.346 29.729 28.856 26.014 24.410 25.093 23.513 20.316 20.481 21.088 18.113 15.819 17.747 17.593 13.784 13.832 16.735 14.983 18.243 18.991 20.885 19.069 21.812 20.584 24.174 25.975 25.730 25.773 23.179 20.587 21.640 21.117 17.638 16.573 14.146 12.684 12.305 10.147 10.592 10.317 10.882  8.759 10.001 11.617 14.358 17.465 19.399 23.094 25.703 29.446 31.018 33.990 35.154 36.040 32.407 31.350 30.494 28.446 26.639 25.846 24.710 22.421 20.862 20.522 18.750 16.393 15.751 15.073 12.731 10.380  9.889  8.662  5.825  5.440  5.583  7.536 10.845 14.027 17.096 19.659 21.518
 28.431 26.800 24.997 23.790 22.781 21.586 20.810 18.677 18.521 18.531 16.830 14.502 12.408  9.810  7.997  5.750  3.859  0.000  3.846  6.335  9.209 12.707 16.135 19.574 22.926 25.989 29.583 32.193 34.076 37.824 38.333 36.255 38.208 41.363 40.327 39.611 36.512 34.754 31.237 29.313 25.966 25.451 22.823 22.382 21.050 21.591 19.814 17.318 18.304 19.828 22.620 25.000 28.516 29.340 32.329 34.456 35.821 36.722 35.183 33.552 31.757 30.054 26.877 23.299 20.546 16.828 14.405 11.971 10.760 14.205 17.264 20.250 23.727 26.599 28.139 25.248 26.477 24.966 24.892 22.851 19.972 20.285 20.460 17.507 14.945 16.478 18.475 15.736 14.242 17.848 17.941 15.239 17.385 20.405 18.874 18.608 15.106 14.858 13.078 13.189 13.776 15.083 17.243 17.695 20.632 24.298 27.193 28.425 25.674 24.668 22.455 24.774 25.844 22.452 22.118 25.848 27.730 31.506 34.243 36.525 40.207 42.865 40.745 40.624 37.459 35.978 32.826 30.471 32.099 32.735 31.395 30.513 28.683 24.966 22.088 23.841 27.124 25.604 23.215 26.244 28.221 25.651 24.794 28.500 28.914 26.148 27.455 30.949 30.005 28.636 32.100 31.353 32.524 30.172 30.191 28.185 28.074 27.102 26.773 26.928 26.831 27.396 26.716 29.296 30.570 28.689 30.194 28.933 31.007 31.488 31.748 33.141 36.084 39.127 40.688 40.583 41.901 40.170 37.539 36.798 34.577 32.077 31.413 28.343 28.257 26.076 25.671 27.120 25.351 22.342 21.443 19.257 20.561 22.999 26.084 27.820 31.565 33.486 30.758 31.198 29.565 31.907 32.346 32.594 34.181 34.092 32.042 35.019 35.252 31.740 32.712 35.684 33.575 31.374 34.590 36.077 33.061 32.666 35.469 34.990 32.681 33.926 35.138 36.955 39.044 39.669 40.420 39.824 37.157 36.298 34.237 32.168 29.360 29.709 27.742 24.232 24.181 22.193 22.960 21.899 22.951 23.181 24.272 26.387 27.444 29.439 28.296 30.125 30.468 32.389 34.364 35.011 34.179 33.118 30.000 28.059 24.380 22.623 19.736 18.869 17.678 17.724 18.521 18.779 21.095 21.030 24.237 25.213 26.603 29.401 30.327 32.223 33.176 33.644 34.552 35.216 36.556 38.026 38.452 37.817 37.014 35.191 34.435 33.158 31.679 30.816 30.203 28.341 26.565 25.901 23.206 21.282 21.923 20.687 17.380 17.226 18.167 15.491 12.753 14.745 15.191 11.513 11.186 14.533 13.488 16.797 18.083 19.565 17.353 19.826 18.802 22.542 23.882 23.523 23.860 21.025 18.491 20.127 19.746 16.037 15.320 13.589 11.450 10.410  8.954 10.567 11.267 11.087  8.750  8.438  9.370 11.419 14.546 16.077 19.840 22.306 26.064 27.698 30.552 31.605 32.436 28.785 27.693 26.776 24.752 22.984 22.150 20.977 18.721 17.180 16.815 15.026 12.663 12.092 11.461  9.042  6.657  6.639  5.704  4.486  5.363  7.639  9.520 13.226 16.296 18.986 21.849 23.782
 28.613 27.041 25.390 24.517 23.695 22.698 22.238 20.382 20.194 20.265 18.895 16.777 14.828 12.589 10.277  7.746  6.987  3.846  0.000  3.849  6.479 10.125 13.480 16.713 20.135 22.958 26.647 29.217 30.875 34.620 35.124 33.235 35.282 38.364 37.440 36.925 33.878 32.385 28.942 27.233 23.943 23.793 21.263 21.333 20.016 21.198 19.676 16.679 17.477 18.411 21.306 23.373 26.985 27.857 30.918 33.030 34.482 35.547 34.157 32.611 30.945 29.173 25.900 22.327 19.731 15.944 13.826 10.905  9.858 12.689 15.390 17.984 21.433 23.988 25.675 22.772 23.811 22.056 22.324 20.578 17.366 17.680 18.454 15.680 12.660 14.064 16.642 14.536 12.625 16.192 17.071 14.563 16.125 19.496 18.653 18.132 14.474 13.435 10.943 10.174 10.287 11.308 13.483 14.060 17.180 20.869 23.624 24.876 22.247 21.152 18.773 21.041 22.261 18.965 18.521 22.273 24.215 28.004 30.847 33.260 36.887 39.571 37.505 37.566 34.482 33.009 29.721 27.604 29.335 29.729 28.457 27.308 25.416 21.642 18.869 20.562 23.993 22.759 20.478 23.493 25.695 23.452 22.703 26.485 27.100 24.689 26.076 29.557 28.926 27.865 31.277 30.581 31.491 28.842 28.500 26.127 25.756 24.396 23.863 23.697 23.546 23.958 23.380 25.935 27.394 25.744 27.185 25.871 27.799 28.311 28.386 29.933 32.907 35.900 37.378 37.174 38.506 36.861 34.313 33.744 31.619 29.312 28.951 26.127 26.488 24.720 24.581 26.471 24.951 21.914 21.095 18.470 19.348 21.305 24.228 25.539 29.305 31.036 28.193 28.723 27.051 29.314 29.997 30.141 31.895 31.624 29.371 32.154 32.363 28.755 29.532 32.452 30.347 27.981 31.106 32.618 29.561 29.048 31.833 31.380 29.023 30.304 31.457 33.258 35.374 36.000 36.719 36.138 33.444 32.559 30.501 28.439 25.634 26.084 24.135 20.631 20.576 18.759 19.649 18.972 20.372 21.106 22.579 25.101 26.498 28.901 28.198 30.342 31.081 33.278 35.277 35.610 34.616 33.192 30.021 27.683 23.931 21.698 18.474 16.954 15.188 14.717 15.093 15.135 17.327 17.328 20.600 21.656 23.255 26.123 27.226 29.257 30.325 30.832 31.807 32.521 33.842 35.316 35.613 34.961 34.040 32.227 31.534 30.128 28.636 27.931 27.247 25.163 23.525 23.142 20.283 18.256 19.359 18.330 14.751 14.921 16.461 13.838 11.044 13.750 14.721 11.359 11.451 15.132 14.550 17.430 18.720 19.516 16.711 18.531 17.150 20.810 21.903 21.049 21.209 18.082 15.965 17.940 17.217 13.419 13.481 12.120  9.172  8.407  8.386 10.260 11.138  9.806  7.291  5.468  5.887  7.722 11.083 12.795 16.561 19.300 23.106 25.060 27.854 29.100 29.670 25.964 25.249 24.365 21.987 20.358 19.993 18.614 15.985 14.957 15.042 12.777 10.206 10.736 10.332  7.056  5.565  7.289  5.942  6.506  6.396  9.336 10.202 13.958 16.553 18.783 21.964 24.003
 27.545 26.042 24.480 23.795 23.159 22.428 22.093 20.528 20.450 20.367 19.068 17.195 15.036 13.162 10.329  8.297  9.016  6.335  3.849  0.000  3.862  6.857 10.546 13.647 17.212 20.079 23.655 26.461 28.311 32.044 32.834 30.871 32.646 35.885 35.164 34.438 31.478 29.896 26.385 24.976 21.494 21.061 18.273 18.243 16.650 17.995 16.855 13.667 14.853 15.916 19.167 21.466 25.149 26.463 29.596 31.694 33.088 34.189 32.827 31.205 29.599 27.874 24.439 21.087 18.178 14.386 11.852  8.371  6.628  9.050 11.921 14.423 18.000 20.663 22.118 19.140 20.268 18.755 18.938 16.938 13.844 14.490 15.106 12.094  9.331 11.408 14.009 12.154 10.942 14.667 15.724 13.990 15.787 18.952 18.556 18.646 15.289 14.471 11.370 10.436  9.376 10.548 12.079 13.078 16.027 19.791 22.409 23.136 20.240 18.888 16.941 19.256 19.901 16.406 16.482 20.249 21.783 25.525 28.261 30.409 34.096 36.850 34.877 34.703 31.665 30.454 27.293 25.069 26.454 26.814 25.281 24.340 22.721 19.049 16.464 18.717 21.924 20.341 18.496 21.847 23.696 21.375 21.205 25.018 25.224 22.988 24.866 28.110 27.261 26.635 30.175 29.925 31.059 28.494 28.305 25.846 25.784 24.324 24.103 23.789 24.021 24.419 24.259 26.759 28.536 27.310 28.619 27.132 28.655 28.932 28.509 29.988 33.165 35.945 37.507 37.210 38.712 37.317 34.942 34.706 32.873 30.796 30.866 28.326 29.048 27.580 27.403 29.463 27.878 24.968 24.341 21.578 22.153 23.837 26.458 27.417 31.126 32.495 29.402 29.664 27.625 29.466 29.965 29.622 31.100 30.411 27.897 30.608 31.233 27.688 28.105 31.269 29.554 26.966 29.913 31.825 28.973 28.233 31.046 30.975 28.733 30.270 31.217 32.905 35.063 35.612 36.123 35.461 32.729 31.730 29.695 27.822 25.072 26.026 24.311 20.902 20.607 18.959 19.439 19.038 20.212 21.355 22.576 25.370 26.518 29.008 28.330 30.410 31.403 33.556 35.814 36.003 35.254 33.750 30.753 28.362 24.599 22.430 18.943 17.374 15.062 14.794 14.480 14.891 16.738 17.225 20.516 21.307 23.118 25.855 26.901 29.173 30.241 30.788 31.951 32.846 34.265 35.810 36.087 35.613 34.602 32.820 32.385 30.915 29.342 28.992 28.437 26.010 24.447 24.639 21.791 19.394 20.892 20.424 16.674 16.688 18.861 16.647 13.589 16.270 17.837 14.735 14.332 18.122 17.984 20.938 22.426 23.097 20.143 21.640 20.166 23.715 24.546 23.272 23.244 19.806 18.278 20.492 19.300 15.569 16.371 14.991 11.613 11.491 12.044 13.644 13.936 11.914  8.625  6.442  4.566  6.269  8.708 10.832 14.359 17.136 20.854 22.563 25.644 27.225 28.051 24.480 23.872 23.558 21.130 19.000 19.064 18.281 15.224 13.895 14.904 13.145  9.789 10.563 11.488  8.533  6.342  9.327  9.239 10.037  9.890 12.228 12.420 15.979 18.032 20.405 23.677 25.796
 30.026 28.685 27.317 26.883 26.412 25.819 25.526 24.021 23.989 23.881 22.565 20.701 18.433 16.497 13.643 11.859 12.403  9.209  6.479  3.862  0.000  3.845  7.046 10.441 13.787 16.820 20.428 23.038 24.973 28.729 29.362 27.271 29.128 32.339 31.484 30.763 27.759 26.184 22.694 21.234 17.828 17.683 15.169 15.684 14.580 16.490 15.208 11.736 12.252 12.656 15.807 17.860 21.563 22.901 26.057 28.157 29.605 30.765 29.468 27.915 26.384 24.617 21.156 17.872 15.140 11.452  9.481  6.076  5.871  7.418  9.281 11.807 15.085 17.665 19.569 16.981 18.525 17.331 18.205 16.076 12.786 14.292 15.432 12.292  9.829 12.442 15.466 14.362 13.431 16.955 18.507 17.185 18.655 21.873 21.895 21.941 18.599 17.338 13.910 12.040  9.918  9.784 10.142 10.436 12.867 16.588 19.381 20.027 16.973 15.975 14.405 17.199 17.725 14.494 15.224 19.046 20.127 23.793 26.792 28.846 32.433 35.422 33.777 33.691 30.932 30.073 26.832 24.973 26.099 25.928 24.047 22.756 21.571 17.958 16.030 18.598 21.847 20.513 19.244 22.665 24.550 22.609 22.874 26.674 26.841 25.026 27.144 30.215 29.471 29.235 32.749 32.684 33.705 30.991 30.546 27.785 27.476 25.558 25.017 24.120 24.078 23.926 23.608 25.683 27.351 26.572 28.154 26.977 28.471 29.033 28.373 30.212 33.335 35.996 37.305 36.750 38.159 36.889 34.686 34.697 32.870 31.156 31.432 29.161 30.231 29.070 29.312 31.608 30.340 27.347 26.537 23.610 24.100 25.391 27.983 28.542 32.226 33.505 30.443 30.951 28.997 30.735 31.532 31.021 32.604 31.593 28.764 31.130 31.879 28.267 28.207 31.318 29.745 26.806 29.418 31.461 28.563 27.439 30.140 30.117 27.654 29.028 29.632 31.204 33.337 33.746 34.174 33.385 30.643 29.731 27.633 25.725 22.936 24.040 22.817 19.735 19.899 18.943 19.794 20.129 21.743 23.433 24.958 28.029 29.365 32.067 31.609 33.776 34.927 37.124 39.425 39.512 38.744 37.102 34.117 31.556 27.804 25.399 21.778 19.751 16.944 15.995 14.792 14.510 15.495 15.608 18.517 18.745 20.351 22.904 23.765 26.131 27.170 27.728 29.000 30.034 31.555 33.154 33.475 33.182 32.184 30.381 30.155 28.777 27.060 26.932 26.696 24.111 22.384 23.046 20.518 17.643 19.152 19.372 15.667 15.172 17.886 16.375 13.027 15.484 17.795 15.287 14.410 18.203 18.848 21.637 23.558 23.845 20.706 21.776 20.611 24.096 24.329 22.897 23.183 19.562 18.358 21.128 20.085 16.420 17.646 17.020 13.416 12.807 14.045 16.194 17.018 14.790 11.831  8.823  5.841  4.855  6.181  7.392 10.937 13.435 17.156 18.842 21.859 23.385 24.254 20.712 20.073 19.917 17.532 15.226 15.435 14.911 11.721 10.295 11.837 10.426  6.729  8.028  9.843  7.440  5.857  9.642 10.401 12.348 12.838 15.640 16.010 19.597 21.589 23.714 27.061 29.165
 30.256 29.076 27.944 27.763 27.466 27.112 26.919 25.668 25.711 25.519 24.336 22.716 20.429 18.831 15.868 14.438 15.594 12.707 10.125  6.857  3.845  0.000  3.865  6.978 10.460 13.527 16.997 19.829 21.958 25.681 26.599 24.452 26.022 29.375 28.748 27.841 24.957 23.359 19.844 18.827 15.284 14.960 12.265 12.984 11.724 14.186 13.488  9.820 10.498 10.608 14.059 16.153 19.841 21.662 24.829 26.857 28.239 29.472 28.274 26.699 25.321 23.626 20.080 17.216 14.387 11.085  9.171  5.810  5.630  4.900  5.872  8.008 11.344 13.954 15.757 13.223 15.003 14.221 15.325 12.972  9.815 12.082 13.311 10.169  8.460 11.603 14.556 14.158 13.928 17.148 18.946 18.380 19.783 22.734 23.225 23.640 20.615 19.422 15.752 13.753 10.818 10.462  9.681 10.257 12.062 15.585 18.087 18.071 14.767 13.562 12.740 15.566 15.362 12.138 13.695 17.338 17.783 21.283 24.206 25.943 29.521 32.623 31.180 30.911 28.321 27.837 24.744 22.968 23.653 23.245 21.013 19.812 19.095 15.735 14.385 17.476 20.380 18.872 18.291 21.869 23.397 21.616 22.508 26.195 26.023 24.578 27.091 29.837 29.001 29.256 32.769 33.099 34.218 31.562 31.156 28.299 28.167 26.102 25.751 24.625 24.858 24.597 24.643 26.543 28.450 28.129 29.578 28.316 29.412 29.806 28.675 30.488 33.712 36.114 37.423 36.739 38.263 37.262 35.283 35.635 34.098 32.673 33.342 31.384 32.782 31.918 32.185 34.638 33.383 30.493 29.813 26.782 27.029 28.040 30.352 30.558 34.129 35.073 31.864 32.194 30.003 31.335 32.046 31.104 32.462 31.027 27.939 30.075 31.204 27.711 27.188 30.432 29.280 26.121 28.412 30.813 28.156 26.756 29.396 29.740 27.402 28.953 29.284 30.698 32.829 33.130 33.330 32.446 29.718 28.728 26.683 25.017 22.368 23.975 23.100 20.302 20.312 19.698 20.231 20.959 22.436 24.523 25.901 29.176 30.365 33.157 32.819 34.952 36.342 38.520 40.987 40.913 40.309 38.563 35.739 33.112 29.423 27.038 23.301 21.191 18.016 17.111 15.221 15.118 15.488 16.010 18.676 18.539 20.284 22.575 23.355 25.922 26.959 27.568 29.018 30.210 31.792 33.436 33.714 33.611 32.531 30.802 30.855 29.441 27.672 27.923 27.828 24.976 23.387 24.616 22.209 19.126 20.956 21.685 18.036 17.489 20.602 19.460 16.164 18.526 21.156 18.905 17.870 21.601 22.512 25.250 27.256 27.386 24.143 24.899 23.663 26.971 26.956 25.181 25.312 21.549 20.904 23.794 22.433 18.974 20.700 20.125 16.372 16.156 17.698 19.670 20.206 17.611 14.478 11.506  7.871  6.251  4.993  6.131  8.759 11.134 14.611 16.014 19.321 21.264 22.359 19.058 18.657 19.202 16.804 14.027 14.908 15.104 11.640 10.160 12.775 12.032  8.306  9.844 12.518 10.694  9.284 13.083 14.187 16.113 16.460 19.027 19.018 22.423 24.010 26.100 29.481 31.619
 33.129 32.119 31.175 31.132 30.935 30.664 30.512 29.313 29.375 29.181 28.020 26.422 24.109 22.490 19.551 18.191 19.223 16.135 13.480 10.546  7.046  3.865  0.000  3.860  6.826 10.156 13.605 16.219 18.493 22.222 23.026 20.727 22.327 25.676 24.966 24.040 21.140 19.584 16.101 15.226 11.786 11.904  9.682 11.365 10.900 14.006 13.390  9.861  9.540  8.401 11.560 13.164 16.777 18.753 21.894 23.865 25.273 26.600 25.540 24.072 22.873 21.179 17.679 15.173 12.765 10.148  9.354  7.223  8.445  6.567  4.897  6.127  8.579 10.904 13.338 11.523 13.792 13.550 15.453 13.187 10.247 13.234 14.883 12.098 11.003 14.033 17.030 17.238 17.154 20.064 22.154 21.849 22.988 25.917 26.702 27.065 24.082 22.622 18.859 16.409 13.065 11.770  9.734  9.504 10.098 13.180 15.652 15.294 11.800 11.075 11.142 14.331 13.784 11.205 13.583 16.933 16.702 19.915 23.027 24.562 27.948 31.269 30.232 30.045 27.834 27.772 24.708 23.390 23.741 22.745 20.166 18.608 18.509 15.483 15.062 18.268 20.993 19.806 19.852 23.311 24.789 23.441 24.691 28.243 28.039 27.016 29.664 32.199 31.481 32.068 35.497 35.981 36.987 34.242 33.629 30.572 30.250 27.851 27.264 25.660 25.690 24.946 24.921 26.346 28.151 28.325 29.934 28.952 29.923 30.526 29.146 31.226 34.344 36.557 37.618 36.693 38.126 37.300 35.548 36.164 34.708 33.661 34.548 32.888 34.579 34.004 34.579 37.201 36.191 33.280 32.500 29.385 29.530 30.209 32.423 32.274 35.747 36.559 33.411 33.914 31.812 32.993 33.934 32.835 34.242 32.524 29.210 30.947 32.198 28.746 27.747 30.866 29.925 26.506 28.362 30.878 28.282 26.517 28.967 29.407 26.946 28.334 28.273 29.504 31.563 31.692 31.756 30.741 28.070 27.174 25.120 23.527 20.968 22.798 22.518 20.226 20.618 20.694 21.466 22.797 24.552 27.023 28.597 32.038 33.358 36.294 36.145 38.342 39.863 42.074 44.568 44.395 43.777 41.915 39.120 36.370 32.720 30.181 26.401 24.010 20.590 19.248 16.756 16.119 15.557 15.775 17.802 16.988 18.478 20.396 20.939 23.604 24.601 25.232 26.818 28.156 29.811 31.492 31.794 31.912 30.836 29.144 29.464 28.153 26.284 26.841 27.067 24.100 22.464 24.216 22.212 18.842 20.676 22.060 18.673 17.776 21.217 20.723 17.472 19.518 22.588 20.877 19.614 23.160 24.590 27.111 29.361 29.179 25.862 26.222 25.223 28.349 27.839 25.922 26.260 22.477 22.212 25.410 24.154 20.912 22.915 22.837 19.060 18.620 20.523 22.736 23.553 20.860 17.959 14.715 11.038  8.414  5.709  4.741  5.961  7.581 10.881 12.169 15.496 17.550 18.736 15.597 15.314 16.323 14.023 10.946 12.371 13.149  9.717  8.396 11.802 11.724  8.519 10.332 13.446 12.373 11.651 15.365 16.795 19.207 19.812 22.602 22.667 26.082 27.615 29.518 32.936 35.051
 34.047 33.175 32.456 32.610 32.550 32.457 32.456 31.485 31.564 31.369 30.429 29.041 26.853 25.486 22.516 21.199 22.502 19.574 16.713 13.647 10.441  6.978  3.860  0.000  3.830  6.600 10.062 12.973 15.175 18.871 20.026 17.929 19.290 22.706 22.401 21.520 18.874 17.666 14.396 14.405 11.247 11.634  9.735 11.941 11.480 15.004 15.162 11.940 11.679 10.011 12.802 13.855 17.136 19.408 22.397 24.182 25.526 26.982 26.167 24.803 23.890 22.317 18.965 17.038 15.007 13.071 12.612 10.780 11.562  8.757  6.132  4.690  6.173  7.561 10.114  8.558 10.735 10.771 13.287 11.441  8.832 12.143 14.207 12.167 11.615 14.261 17.128 18.142 18.273 20.647 23.072 23.276 24.067 26.796 28.071 28.520 25.812 24.239 20.405 17.818 14.128 12.660  9.889 10.083  9.987 12.393 14.122 12.961  9.464  8.319  9.415 12.276 10.948  8.843 11.985 14.798 13.859 16.754 19.816 21.125 24.414 27.824 27.013 26.816 24.863 25.136 22.199 21.218 21.240 19.828 17.046 15.322 15.722 13.152 13.608 16.942 19.238 18.222 18.960 22.266 23.516 22.597 24.286 27.598 27.289 26.772 29.577 31.792 31.221 32.236 35.513 36.239 37.147 34.388 33.655 30.484 30.183 27.607 27.107 25.260 25.504 24.666 25.032 26.276 28.338 28.940 30.300 29.217 29.747 30.173 28.371 30.412 33.534 35.454 36.470 35.431 36.945 36.400 34.903 35.845 34.716 33.982 35.265 33.969 35.992 35.769 36.389 39.186 38.256 35.481 34.853 31.638 31.484 31.816 33.692 33.157 36.446 36.905 33.687 34.059 31.833 32.633 33.586 32.161 33.443 31.380 27.880 29.252 30.745 27.460 26.002 29.089 28.531 24.968 26.416 29.178 26.859 24.853 27.163 27.934 25.664 27.202 26.893 27.945 29.969 30.003 29.841 28.777 26.179 25.212 23.272 21.994 19.696 21.999 22.017 20.106 20.290 20.732 21.234 22.970 24.664 27.494 29.050 32.646 33.970 37.040 37.150 39.410 41.196 43.473 46.024 45.627 45.036 42.997 40.332 37.452 33.919 31.306 27.505 24.959 21.318 19.902 16.906 16.364 15.206 15.860 17.535 16.554 18.277 19.911 20.536 23.344 24.420 25.092 26.785 28.200 29.807 31.474 31.633 31.854 30.649 29.090 29.637 28.230 26.414 27.339 27.560 24.394 23.093 25.300 23.352 20.072 22.299 23.949 20.693 20.085 23.735 23.386 20.416 22.601 25.724 24.187 23.144 26.651 28.108 30.455 32.596 32.173 28.715 28.703 27.498 30.349 29.688 27.398 27.466 23.671 23.995 27.163 25.587 22.670 25.121 25.118 21.296 21.265 23.506 25.500 26.109 23.087 20.271 17.045 13.276 10.614  7.006  6.220  4.930  6.322  8.844 10.181 13.638 16.356 17.405 14.644 15.114 16.734 14.268 11.302 13.696 14.725 11.318 10.824 14.544 14.491 11.738 13.903 16.929 15.790 15.380 19.126 20.334 22.698 22.977 25.647 25.318 28.529 29.669 31.349 34.785 36.894
 37.257 36.502 35.889 36.100 36.099 36.046 36.040 35.080 35.185 34.978 34.006 32.611 30.370 28.959 26.012 24.770 25.981 22.926 20.135 17.212 13.787 10.460  6.826  3.830  0.000  3.871  6.947  9.504 12.106 15.755 16.812 14.425 15.704 19.174 18.788 17.781 15.149 13.978 10.821 11.310  8.604  9.583  8.755 11.781 12.269 15.892 16.092 13.383 12.385  9.856 11.742 12.034 14.853 17.305 20.091 21.718 23.016 24.541 23.911 22.689 22.036 20.567 17.464 16.182 14.759 13.764 14.141 13.219 14.609 11.700  8.304  6.284  5.183  5.299  8.806  8.804 11.391 12.245 15.209 13.545 11.640 15.088 17.133 15.360 15.238 17.797 20.517 21.737 22.002 24.232 26.711 27.042 27.758 30.438 31.819 32.268 29.577 27.904 24.068 21.318 17.583 15.704 12.484 11.970 10.617 11.976 13.397 11.667  8.251  8.097 10.476 13.268 11.570 10.648 14.162 16.374 14.709 16.970 20.039 20.962 23.899 27.489 27.191 27.029 25.566 26.316 23.564 23.037 22.667 20.732 17.661 15.716 16.892 14.963 16.217 19.421 21.407 20.658 21.858 24.969 26.095 25.493 27.415 30.559 30.181 29.949 32.832 34.854 34.321 35.559 38.765 39.619 40.481 37.707 36.869 33.613 33.200 30.440 29.777 27.611 27.673 26.445 26.709 27.477 29.356 30.382 31.883 31.087 31.524 32.134 30.169 32.394 35.360 37.076 37.845 36.591 37.992 37.624 36.368 37.526 36.472 36.064 37.480 36.415 38.610 38.569 39.412 42.289 41.530 38.730 38.003 34.771 34.605 34.744 36.569 35.807 38.992 39.364 36.245 36.754 34.632 35.312 36.416 34.885 36.164 33.899 30.288 31.296 32.890 29.727 27.891 30.793 30.460 26.768 27.754 30.566 28.375 26.085 28.137 28.989 26.667 27.991 27.273 28.091 29.972 29.802 29.478 28.271 25.828 25.008 23.119 22.007 19.936 22.378 23.020 21.676 22.209 23.184 23.865 25.959 27.798 30.810 32.457 36.111 37.483 40.604 40.797 43.059 44.897 47.160 49.739 49.305 48.733 46.651 44.017 41.094 37.595 34.926 31.130 28.473 24.768 23.137 19.908 19.016 17.238 17.544 18.483 16.827 18.104 19.161 19.426 22.212 23.186 23.868 25.677 27.217 28.886 30.573 30.779 31.260 30.101 28.622 29.449 28.209 26.331 27.536 28.098 24.945 23.611 26.219 24.730 21.321 23.384 25.532 22.608 21.677 25.411 25.574 22.664 24.487 27.861 26.711 25.444 28.746 30.573 32.785 35.128 34.531 31.100 30.856 29.907 32.612 31.567 29.267 29.550 25.845 26.376 29.718 28.303 25.557 28.074 28.386 24.606 24.350 26.698 28.876 29.688 26.693 23.984 20.658 16.940 14.004 10.410  8.649  5.970  4.960  5.886  6.577 10.131 13.127 14.396 12.155 12.821 15.130 13.094 10.045 12.882 14.572 11.757 11.456 15.300 15.887 13.763 15.723 18.883 18.333 18.178 21.764 23.251 25.879 26.406 29.214 29.022 32.277 33.449 35.065 38.506 40.597
 38.671 38.008 37.553 37.918 38.022 38.082 38.217 37.415 37.527 37.363 36.590 35.325 33.225 31.960 29.000 27.672 28.974 25.989 22.958 20.079 16.820 13.527 10.156  6.600  3.871  0.000  3.867  6.666  8.760 12.416 13.864 11.999 13.138 16.533 16.707 16.060 13.882 13.549 11.127 12.623 10.833 12.220 11.928 14.931 15.300 18.928 19.539 16.962 16.116 13.529 15.016 14.719 17.017 19.370 21.867 23.237 24.471 26.114 25.787 24.766 24.405 23.051 20.232 19.303 18.270 17.497 17.973 16.912 18.007 14.928 11.699  8.903  7.129  4.870  8.090  8.796 10.509 11.349 14.822 14.014 12.485 15.579 18.012 17.004 16.962 18.941 21.574 23.376 23.570 25.313 28.095 28.689 28.997 31.559 33.335 33.702 31.215 29.354 25.550 22.665 18.847 16.815 13.319 13.093 11.364 11.795 12.134  9.554  6.830  6.411  9.776 11.792  9.531  9.803 13.467 14.844 12.530 14.164 17.189 17.957 20.625 24.283 24.283 24.304 23.216 24.243 21.617 21.637 21.092 18.649 15.629 13.289 14.955 13.709 15.797 18.707 20.264 19.951 21.655 24.400 25.434 25.365 27.493 30.352 30.051 30.304 33.155 34.919 34.656 36.192 39.181 40.131 40.786 37.957 36.913 33.551 33.037 30.102 29.414 27.004 27.163 25.809 26.384 26.922 28.985 30.401 31.640 30.802 30.835 31.328 29.038 31.246 34.107 35.523 36.178 34.812 36.230 36.127 35.143 36.589 35.840 35.761 37.518 36.826 39.313 39.621 40.545 43.577 42.949 40.290 39.692 36.394 35.950 35.735 37.231 36.100 39.060 39.118 36.020 36.476 34.352 34.723 35.924 34.201 35.449 32.955 29.255 29.825 31.504 28.538 26.301 29.000 28.975 25.221 25.731 28.643 26.729 24.235 26.056 27.153 25.036 26.414 25.453 26.076 27.879 27.615 27.074 25.845 23.529 22.678 20.939 20.189 18.482 21.279 22.214 21.338 21.729 23.083 23.611 26.073 27.924 31.210 32.927 36.672 38.143 41.397 41.885 44.251 46.310 48.675 51.233 50.590 49.958 47.691 45.142 42.078 38.714 35.932 32.182 29.355 25.555 23.780 20.249 19.336 17.069 17.654 18.149 16.447 17.902 18.646 19.070 21.882 22.957 23.667 25.506 27.050 28.609 30.244 30.263 30.787 29.496 28.184 29.189 27.852 26.085 27.602 28.100 24.847 23.908 26.841 25.421 22.248 24.634 26.912 24.176 23.594 27.418 27.659 25.080 27.074 30.411 29.424 28.456 31.725 33.518 35.509 37.694 36.832 33.281 32.668 31.524 33.917 32.747 30.134 30.165 26.555 27.609 30.860 29.217 26.842 29.702 30.144 26.407 26.458 29.110 31.102 31.806 28.580 26.078 22.754 19.116 16.172 12.412 10.961  7.481  6.547  5.790  6.886  9.686 13.249 13.914 12.233 13.903 16.393 14.173 11.850 15.241 16.680 13.998 14.501 18.261 18.558 16.758 19.107 22.018 21.263 21.443 25.078 26.251 28.869 29.100 31.858 31.362 34.437 35.299 36.627 40.065 42.128
 41.010 40.469 40.150 40.593 40.780 40.938 41.097 40.401 40.554 40.351 39.622 38.462 36.359 35.209 32.261 31.073 32.508 29.583 26.647 23.655 20.428 16.997 13.605 10.062  6.947  3.867  0.000  3.846  6.556  9.698 11.730  9.852 10.078 13.661 14.347 13.394 11.771 11.755 10.070 12.607 11.593 12.852 13.180 16.132 16.790 20.261 21.205 19.100 18.199 15.580 16.560 15.965 17.584 20.142 22.269 23.357 24.394 26.026 25.919 25.016 24.939 23.814 21.318 21.035 20.266 20.054 20.682 19.970 21.071 17.761 14.319 11.216  8.404  4.956  7.361  9.555 11.164 12.830 16.215 15.590 14.891 17.964 20.133 19.453 19.938 21.860 24.152 26.170 26.671 28.197 30.933 31.826 32.136 34.486 36.405 36.943 34.617 32.846 29.060 26.262 22.433 20.495 16.991 16.780 14.765 14.564 14.341 11.244  9.361  9.299 12.982 14.412 11.707 12.646 16.324 17.030 14.090 14.795 17.330 17.370 19.582 23.293 23.827 23.673 23.122 24.709 22.517 22.839 21.750 18.983 15.742 13.650 16.134 15.742 18.341 21.182 22.197 21.895 24.070 26.638 27.312 27.456 29.903 32.505 31.975 32.518 35.504 36.960 36.648 38.475 41.366 42.558 43.259 40.540 39.539 36.218 35.811 32.878 32.301 29.822 30.092 28.672 29.390 29.699 31.748 33.439 34.603 33.813 33.612 34.027 31.512 33.645 36.421 37.555 38.121 36.648 38.067 38.214 37.483 39.146 38.606 38.750 40.684 40.182 42.786 43.222 44.168 47.237 46.626 44.009 43.440 40.132 39.638 39.327 40.696 39.412 42.247 42.121 39.035 39.406 37.229 37.336 38.472 36.515 37.570 34.830 31.086 31.336 33.258 30.561 27.991 30.577 30.947 27.214 27.278 30.327 28.749 26.120 27.689 29.047 27.142 28.498 27.255 27.624 29.256 28.834 28.055 26.743 24.690 23.907 22.393 22.015 20.680 23.632 24.902 24.394 24.746 26.274 26.637 29.202 30.913 34.280 35.871 39.619 40.973 44.204 44.738 47.036 49.181 51.489 54.121 53.408 52.885 50.597 48.168 45.122 41.842 39.130 35.412 32.640 28.834 27.159 23.559 22.756 20.326 20.978 21.124 19.208 20.432 20.695 20.870 23.526 24.443 25.136 27.031 28.638 30.201 31.825 31.838 32.565 31.297 30.130 31.360 30.127 28.406 30.141 30.797 27.582 26.748 29.887 28.686 25.556 27.882 30.347 27.764 27.095 30.917 31.328 28.762 30.616 34.029 33.129 32.040 35.247 37.157 39.152 41.410 40.520 36.986 36.296 35.207 37.509 36.213 33.551 33.571 30.033 31.242 34.489 32.805 30.542 33.466 33.915 30.182 30.276 32.921 34.898 35.533 32.268 29.712 26.465 22.799 19.958 16.175 14.751 11.247  9.719  7.617  7.250  9.360 13.141 14.007 13.357 15.179 18.177 16.470 14.292 17.652 19.491 17.221 17.625 21.350 21.986 20.325 22.446 25.485 24.938 25.016 28.614 29.947 32.558 32.830 35.531 34.989 38.016 38.765 40.099 43.511 45.569
 44.435 43.919 43.611 44.065 44.260 44.392 44.541 43.779 43.933 43.754 42.966 41.708 39.564 38.275 35.330 34.067 35.291 32.193 29.217 26.461 23.038 19.829 16.219 12.973  9.504  6.666  3.846  0.000  3.845  6.741  8.247  6.073  6.547 10.045 10.596  9.977  8.573  9.446  8.835 11.761 11.927 13.904 15.141 18.380 19.544 22.970 23.652 21.702 20.324 17.282 17.491 16.095 17.048 19.276 21.012 21.852 22.871 24.564 24.728 24.108 24.311 23.284 21.226 21.367 21.266 21.567 22.778 22.475 23.999 20.888 17.320 14.559 11.584  8.387 10.781 13.297 14.815 16.345 19.830 19.352 18.548 21.543 23.847 23.125 23.422 25.300 27.740 29.739 30.054 31.608 34.441 35.185 35.377 37.853 39.779 40.135 37.697 35.723 31.948 28.929 25.136 22.810 19.148 18.368 15.719 14.649 14.085 10.982  9.958 10.948 14.686 16.089 13.837 15.417 18.862 19.326 16.373 16.622 19.171 19.152 20.798 24.494 25.468 25.604 25.478 27.205 25.058 25.785 24.738 21.692 18.657 16.292 18.851 18.649 21.406 23.942 24.987 25.060 27.234 29.601 30.434 30.808 33.163 35.716 35.351 36.002 38.889 40.353 40.184 42.011 44.844 45.958 46.513 43.690 42.497 39.071 38.415 35.297 34.426 31.668 31.610 29.801 30.279 30.116 31.873 33.894 35.217 34.777 34.601 35.296 32.809 35.175 37.708 38.725 38.979 37.317 38.525 38.758 38.220 39.989 39.434 39.865 41.826 41.519 44.237 44.833 46.035 49.166 48.775 46.131 45.440 42.139 41.642 41.144 42.502 41.042 43.774 43.654 40.750 41.361 39.413 39.571 40.956 39.101 40.314 37.580 33.836 33.822 35.592 32.933 30.221 32.499 32.847 29.088 28.830 31.682 30.107 27.315 28.601 29.831 27.806 28.801 27.221 27.384 28.807 28.187 27.346 25.949 24.129 23.592 22.146 21.841 20.752 23.574 25.373 25.382 26.147 28.107 28.795 31.623 33.592 37.055 38.862 42.642 44.171 47.482 48.115 50.491 52.640 54.997 57.581 56.855 56.238 53.893 51.405 48.281 44.997 42.153 38.445 35.506 31.685 29.710 26.030 24.804 21.994 22.185 21.694 19.314 20.017 19.713 19.572 22.014 22.815 23.494 25.397 27.048 28.608 30.197 30.225 31.163 29.966 28.903 30.346 29.312 27.595 29.515 30.459 27.388 26.566 29.938 29.186 26.078 28.193 30.995 28.783 27.921 31.707 32.535 30.134 31.709 35.240 34.723 33.572 36.553 38.731 40.506 42.874 41.770 38.282 37.343 36.493 38.608 36.969 34.356 34.604 31.235 32.577 35.936 34.482 32.398 35.320 36.115 32.467 32.320 35.083 37.237 38.140 34.933 32.563 29.156 25.581 22.454 18.789 16.829 13.145 10.844  7.630  6.910  7.360 11.005 11.522 11.785 13.976 17.152 15.891 14.276 17.669 19.608 17.957 18.704 22.194 23.063 21.967 24.057 26.955 26.759 27.187 30.628 32.030 34.891 35.343 38.231 37.849 40.950 41.810 43.026 46.457 48.485
 45.791 45.300 45.063 45.609 45.854 46.024 46.279 45.576 45.718 45.603 44.941 43.704 41.678 40.407 37.456 36.029 37.182 34.076 30.875 28.311 24.973 21.958 18.493 15.175 12.106  8.760  6.556  3.845  0.000  3.865  5.551  5.296  6.369  8.808 10.022 10.685  9.975 11.943 12.022 14.758 15.213 17.480 18.645 21.897 22.842 26.357 27.063 24.900 23.590 20.487 20.719 19.070 19.950 21.761 23.343 24.053 25.117 26.886 27.252 26.824 27.135 26.085 24.170 24.189 24.293 24.430 25.696 25.141 26.559 23.533 20.169 17.323 14.726 11.369 13.426 15.598 16.341 17.306 20.961 21.122 20.188 22.744 25.410 25.075 25.077 26.495 29.024 31.300 31.319 32.581 35.664 36.392 36.200 38.695 40.853 40.974 38.613 36.393 32.713 29.541 25.827 23.310 19.623 18.898 16.146 14.422 12.947  9.659  9.884 10.941 14.544 15.292 13.302 15.706 18.732 18.596 15.595 15.263 17.769 17.900 19.079 22.689 23.897 24.477 24.667 26.378 24.246 25.503 24.640 21.291 18.721 15.933 18.417 18.588 21.647 23.676 24.551 25.168 27.437 29.397 30.374 31.192 33.450 35.805 35.712 36.661 39.348 40.731 40.897 42.794 45.424 46.441 46.716 43.778 42.315 38.791 37.899 34.619 33.573 30.593 30.440 28.449 29.047 28.603 30.395 32.719 33.846 33.477 33.043 33.754 31.144 33.563 35.875 36.670 36.719 34.958 36.073 36.480 36.175 38.126 37.769 38.502 40.675 40.696 43.624 44.524 45.857 49.098 48.897 46.377 45.760 42.446 41.730 40.905 42.003 40.243 42.744 42.425 39.655 40.341 38.546 38.571 40.157 38.326 39.659 36.903 33.192 32.810 34.419 31.896 28.994 30.915 31.344 27.629 26.974 29.674 28.263 25.361 26.353 27.619 25.718 26.581 24.798 24.785 26.061 25.343 24.373 23.007 21.387 20.936 19.643 19.605 18.899 21.802 23.861 24.348 25.131 27.433 28.169 31.274 33.372 36.985 38.968 42.775 44.502 47.936 48.842 51.360 53.642 56.130 58.616 57.737 56.970 54.461 51.980 48.721 45.545 42.552 38.929 35.810 31.997 29.798 26.014 24.613 21.485 21.688 20.749 18.418 19.170 18.608 18.678 21.022 21.919 22.615 24.446 26.021 27.403 28.884 28.704 29.614 28.309 27.416 28.959 27.858 26.297 28.425 29.278 26.235 25.796 29.331 28.687 25.888 28.200 31.035 29.067 28.525 32.298 33.192 31.149 32.858 36.296 35.970 35.140 38.055 40.181 41.688 43.880 42.502 38.944 37.658 36.682 38.471 36.711 33.896 33.982 30.804 32.541 35.786 34.256 32.543 35.666 36.662 33.140 33.152 36.163 38.198 39.118 35.802 33.727 30.290 26.894 23.713 20.135 18.292 14.473 12.579  9.461  9.875  9.414 12.676 12.068 12.560 15.494 18.245 16.698 15.875 19.486 20.894 19.310 20.702 24.032 24.501 23.700 26.166 28.741 28.347 29.160 32.603 33.668 36.568 36.800 39.709 39.153 42.122 42.807 43.716 47.126 49.100
 48.689 48.284 48.151 48.772 49.086 49.325 49.624 48.997 49.166 49.044 48.434 47.255 45.256 44.048 41.097 39.706 40.908 37.824 34.620 32.044 28.729 25.681 22.222 18.871 15.755 12.416  9.698  6.741  3.865  0.000  3.863  5.474  5.077  6.223  8.679  9.821 10.357 13.023 14.068 17.121 18.100 20.294 21.715 24.885 25.904 29.325 30.186 28.220 26.903 23.801 23.773 21.928 22.331 24.047 25.247 25.674 26.581 28.311 28.919 28.682 29.226 28.349 26.756 27.137 27.461 27.860 29.218 28.785 30.192 27.083 23.673 20.719 17.902 14.401 15.916 18.434 18.929 20.075 23.605 23.997 23.406 25.832 28.422 28.327 28.506 29.795 32.163 34.601 34.704 35.777 38.889 39.767 39.475 41.854 44.148 44.294 42.045 39.810 36.174 33.018 29.333 26.836 23.183 22.497 19.687 17.653 15.796 12.593 13.381 14.451 17.942 18.283 16.273 18.965 21.830 21.230 18.052 17.015 18.980 18.628 19.085 22.499 24.242 24.878 25.621 27.664 25.898 27.497 26.387 22.850 20.448 17.844 20.611 21.320 24.612 26.433 26.948 27.719 30.229 31.943 32.743 33.808 36.192 38.314 38.173 39.376 42.061 43.224 43.465 45.548 48.041 49.168 49.377 46.484 44.964 41.456 40.554 37.250 36.216 33.157 33.028 30.959 31.652 30.960 32.690 35.264 36.280 35.994 35.341 36.016 33.271 35.631 37.759 38.266 38.155 36.299 37.339 37.984 37.960 40.094 39.944 40.930 43.261 43.515 46.563 47.634 49.029 52.316 52.196 49.743 49.161 45.849 45.044 44.065 45.005 43.065 45.390 44.896 42.213 42.878 41.128 40.949 42.557 40.611 41.856 38.967 35.290 34.573 36.250 33.990 30.863 32.527 33.235 29.626 28.542 31.198 30.104 27.142 27.807 29.230 27.557 28.303 26.276 26.004 27.022 26.149 24.990 23.622 22.382 22.051 21.073 21.384 21.114 23.988 26.297 27.149 27.913 30.377 31.033 34.240 36.282 39.959 41.917 45.713 47.430 50.876 51.893 54.408 56.775 59.262 61.759 60.795 60.046 57.479 55.076 51.791 48.706 45.715 42.148 39.019 35.226 33.033 29.222 27.847 24.616 24.843 23.621 21.260 21.827 20.880 20.818 22.865 23.547 24.194 25.970 27.525 28.822 30.221 29.971 31.031 29.758 29.063 30.782 29.795 28.366 30.655 31.600 28.682 28.433 32.073 31.631 28.988 31.260 34.189 32.411 31.893 35.621 36.642 34.710 36.349 39.795 39.586 38.764 41.606 43.796 45.220 47.410 45.934 42.388 40.959 40.004 41.628 39.750 36.885 36.934 33.898 35.812 39.004 37.455 35.922 39.111 40.172 36.698 36.763 39.824 41.828 42.724 39.369 37.343 33.938 30.571 27.427 23.858 22.061 18.252 16.300 13.031 12.996 11.908 14.673 13.890 15.188 18.145 20.935 19.724 19.182 22.679 24.148 22.831 24.266 27.501 28.062 27.399 29.814 32.372 32.054 32.902 36.320 37.396 40.310 40.521 43.410 42.795 45.707 46.288 47.110 50.492 52.439
 50.791 50.328 50.109 50.672 50.926 51.075 51.323 50.557 50.698 50.606 49.888 48.550 46.496 45.089 42.157 40.662 41.588 38.333 35.124 32.834 29.362 26.599 23.026 20.026 16.812 13.864 11.730  8.247  5.551  3.863  0.000  3.872  5.514  5.126  6.319  8.764  9.192 12.423 13.923 16.524 18.065 20.757 22.589 25.976 27.308 30.761 31.246 29.252 27.554 24.173 23.699 21.356 21.446 22.661 23.620 23.942 24.935 26.689 27.433 27.426 28.076 27.191 25.894 26.363 27.172 27.804 29.595 29.427 31.210 28.380 24.935 22.365 19.634 16.438 18.534 20.946 21.727 22.648 26.308 26.538 25.545 28.045 30.786 30.401 30.258 31.638 34.280 36.522 36.366 37.643 40.804 41.378 41.058 43.664 45.825 45.744 43.286 40.861 37.240 33.886 30.285 27.451 23.757 22.515 19.325 16.784 14.968 12.340 13.566 15.349 18.586 19.243 17.864 20.587 23.275 22.919 20.101 19.351 21.649 21.696 22.112 25.458 27.159 28.066 28.738 30.552 28.547 30.190 29.383 25.865 23.575 20.712 23.138 23.467 26.558 28.243 29.116 30.086 32.314 34.028 35.150 36.197 38.336 40.606 40.692 41.755 44.314 45.689 46.016 47.910 50.455 51.379 51.477 48.441 46.761 43.154 41.983 38.538 37.165 33.918 33.372 30.953 31.242 30.168 31.505 34.237 35.515 35.617 35.198 36.246 33.737 36.379 38.302 38.903 38.517 36.537 37.327 37.864 37.860 39.924 39.582 40.705 42.896 43.199 46.243 47.357 48.996 52.285 52.370 49.852 49.104 45.840 45.113 44.049 45.092 43.118 45.424 45.097 42.614 43.586 42.107 42.181 44.049 42.363 43.864 41.151 37.504 36.813 38.206 35.794 32.794 34.276 34.675 31.049 30.002 32.345 31.007 28.013 28.565 29.626 27.664 27.979 25.782 25.440 26.306 25.311 24.297 22.906 21.772 21.705 20.644 20.757 20.515 23.033 25.717 26.885 28.131 30.870 31.951 35.283 37.629 41.299 43.503 47.309 49.227 52.734 53.761 56.361 58.645 61.187 63.608 62.709 61.830 59.255 56.720 53.382 50.229 47.105 43.529 40.258 36.483 34.001 30.220 28.410 24.994 24.672 22.994 20.266 20.273 18.910 18.565 20.339 20.922 21.556 23.277 24.830 26.128 27.493 27.295 28.499 27.333 26.674 28.503 27.737 26.285 28.624 29.841 27.137 26.795 30.513 30.489 27.871 29.848 33.006 31.579 30.858 34.467 35.843 34.072 35.428 38.919 39.058 38.198 40.797 43.195 44.398 46.673 45.031 41.581 39.982 39.304 40.795 38.629 35.922 36.273 33.411 35.294 38.590 37.360 35.921 38.991 40.377 37.015 36.771 39.875 42.074 43.278 40.059 38.217 34.660 31.413 28.025 24.657 22.414 18.676 16.335 12.873 13.018 10.950 12.963 11.516 13.344 16.448 18.994 18.128 18.164 21.495 22.846 22.065 23.767 26.676 27.347 27.186 29.554 31.890 31.870 33.043 36.261 37.365 40.494 40.907 43.988 43.602 46.622 47.414 48.169 51.573 53.494
 49.711 49.204 48.893 49.354 49.543 49.626 49.764 48.899 49.040 48.902 48.041 46.634 44.459 42.970 40.052 38.664 39.563 36.255 33.235 30.871 27.271 24.452 20.727 17.929 14.425 11.999  9.852  6.073  5.296  5.474  3.872  0.000  3.869  5.455  5.038  6.239  5.726  8.711 10.162 12.804 14.526 17.248 19.353 22.788 24.422 27.781 28.093 26.283 24.377 20.939 20.223 17.827 17.798 19.198 20.217 20.632 21.640 23.368 23.978 23.876 24.483 23.606 22.299 22.936 23.785 24.666 26.589 26.736 28.744 25.960 22.365 20.038 17.112 14.225 16.679 19.265 20.669 21.928 25.529 25.227 24.198 27.063 29.577 28.793 28.775 30.557 33.222 35.177 35.184 36.777 39.748 40.241 40.246 42.914 44.834 44.892 42.295 40.022 36.308 33.010 29.342 26.545 22.813 21.336 18.051 15.871 14.868 12.337 12.647 14.670 18.066 19.376 17.881 20.049 23.076 23.290 20.526 20.341 22.879 22.931 23.841 27.370 28.826 29.412 29.755 31.531 29.395 30.602 29.725 26.416 23.731 21.052 23.500 23.417 26.249 28.348 29.486 30.058 32.141 34.229 35.331 35.992 38.154 40.660 40.576 41.337 44.043 45.563 45.622 47.397 50.147 51.098 51.419 48.433 46.948 43.382 42.347 38.990 37.683 34.568 34.007 31.660 31.741 30.865 32.108 34.579 36.128 36.241 36.137 37.263 34.907 37.592 39.716 40.583 40.354 38.441 39.288 39.611 39.352 41.223 40.624 41.472 43.428 43.412 46.264 47.097 48.679 51.876 51.831 49.170 48.302 45.050 44.549 43.770 45.098 43.399 45.945 45.858 43.273 44.257 42.687 42.959 44.718 43.069 44.542 41.883 38.181 37.841 39.322 36.706 33.888 35.696 35.934 32.207 31.557 34.020 32.429 29.492 30.348 31.303 29.116 29.501 27.477 27.336 28.381 27.477 26.620 25.164 23.759 23.637 22.338 22.111 21.432 23.866 26.387 27.155 28.513 31.029 32.189 35.331 37.664 41.218 43.344 47.147 48.950 52.374 53.156 55.659 57.802 60.247 62.736 61.996 61.212 58.781 56.194 52.957 49.674 46.637 42.968 39.802 36.001 33.619 29.904 28.110 24.882 24.407 23.021 20.103 19.950 18.761 18.136 20.032 20.588 21.214 23.039 24.693 26.200 27.688 27.724 28.976 27.927 27.065 28.809 28.134 26.481 28.628 30.003 27.271 26.501 30.115 30.079 27.129 28.863 32.081 30.498 29.413 33.032 34.456 32.388 33.544 37.155 37.222 36.053 38.647 41.166 42.556 45.029 43.592 40.219 38.896 38.408 40.190 38.058 35.566 36.155 33.121 34.634 38.089 37.006 35.232 38.103 39.402 35.941 35.461 38.369 40.740 42.024 38.933 36.879 33.289 29.914 26.477 23.083 20.575 16.927 14.086 10.365  9.757  7.498  9.621  8.968 10.959 13.576 16.567 16.075 15.601 18.747 20.572 19.909 21.173 24.126 25.201 24.955 26.994 29.547 29.802 30.753 33.910 35.324 38.495 39.168 42.297 42.135 45.312 46.325 47.341 50.781 52.751
 50.269 49.852 49.642 50.155 50.411 50.587 50.741 49.992 50.177 49.984 49.170 47.891 45.716 44.395 41.468 40.244 41.389 38.208 35.282 32.646 29.128 26.022 22.327 19.290 15.704 13.138 10.078  6.547  6.369  5.077  5.514  3.869  0.000  3.871  5.397  5.004  6.122  8.808 10.714 14.021 15.688 17.809 19.879 23.053 24.636 27.836 28.508 26.994 25.314 22.123 21.472 19.386 19.140 20.954 21.815 22.072 22.826 24.440 25.098 24.942 25.650 24.971 23.732 24.695 25.323 26.342 28.023 28.203 29.998 26.938 23.259 20.636 17.349 14.236 15.990 19.055 20.420 22.186 25.574 25.265 24.793 27.710 29.932 29.341 29.783 31.611 33.959 36.043 36.402 37.861 40.722 41.525 41.640 44.081 46.086 46.408 43.982 41.914 38.169 35.054 31.304 28.791 25.087 23.976 20.924 19.069 18.029 15.136 15.157 16.700 20.320 21.403 19.367 21.461 24.692 24.678 21.555 20.993 23.053 22.503 23.187 26.653 28.384 28.637 29.257 31.411 29.652 30.840 29.521 26.194 23.334 21.089 23.981 24.331 27.357 29.621 30.374 30.708 33.105 35.206 35.929 36.587 39.041 41.384 41.003 41.904 44.784 46.052 45.960 47.961 50.677 51.883 52.351 49.529 48.217 44.753 43.971 40.735 39.709 36.725 36.468 34.334 34.684 33.970 35.403 37.849 39.245 39.155 38.859 39.735 37.181 39.651 41.872 42.579 42.483 40.609 41.591 42.073 41.901 43.878 43.456 44.283 46.357 46.344 49.208 50.015 51.443 54.634 54.442 51.809 51.034 47.753 47.232 46.527 47.790 46.099 48.638 48.407 45.698 46.454 44.682 44.716 46.254 44.349 45.558 42.699 38.974 38.543 40.319 37.906 34.923 36.826 37.405 33.720 32.921 35.616 34.306 31.368 32.198 33.461 31.533 32.152 30.126 29.921 30.944 30.035 29.015 27.550 26.249 26.014 24.894 24.916 24.360 26.995 29.380 30.030 31.081 33.426 34.259 37.305 39.372 42.931 44.819 48.609 50.199 53.548 54.283 56.670 58.869 61.223 63.815 63.042 62.421 60.022 57.566 54.397 51.168 48.272 44.601 41.580 37.763 35.641 31.905 30.455 27.359 27.246 26.107 23.367 23.443 22.335 21.723 23.613 24.019 24.610 26.441 28.109 29.624 31.109 31.153 32.450 31.406 30.600 32.373 31.673 30.064 32.225 33.542 30.750 30.031 33.621 33.427 30.449 32.273 35.408 33.644 32.581 36.248 37.518 35.287 36.514 40.139 39.998 38.723 41.437 43.897 45.475 47.972 46.679 43.284 42.103 41.510 43.390 41.391 38.840 39.282 36.154 37.665 41.076 39.809 37.950 40.870 41.937 38.379 38.068 40.888 43.170 44.239 41.071 38.810 35.342 31.828 28.586 25.017 22.793 19.129 16.414 12.756 11.388  9.789 12.020 12.184 14.250 16.441 19.713 19.347 18.425 21.472 23.603 22.756 23.632 26.770 27.992 27.407 29.284 32.089 32.292 32.903 36.161 37.708 40.738 41.363 44.352 44.080 47.209 48.093 49.224 52.646 54.639
 53.502 53.111 52.938 53.492 53.774 53.961 54.148 53.396 53.581 53.415 52.618 51.306 49.155 47.789 44.864 43.566 44.606 41.363 38.364 35.885 32.339 29.375 25.676 22.706 19.174 16.533 13.661 10.045  8.808  6.223  5.126  5.455  3.871  0.000  3.857  5.503  7.814 11.161 13.710 16.727 18.827 21.157 23.411 26.620 28.261 31.463 32.069 30.559 28.764 25.463 24.558 22.150 21.547 22.930 23.409 23.409 24.110 25.689 26.606 26.732 27.637 27.055 26.174 27.300 28.278 29.445 31.343 31.595 33.494 30.524 26.871 24.306 21.090 17.962 19.670 22.685 23.822 25.398 28.842 28.763 28.233 31.000 33.364 32.882 33.187 34.861 37.275 39.444 39.652 41.020 43.993 44.742 44.686 47.170 49.259 49.434 46.997 44.773 41.078 37.846 34.159 31.472 27.759 26.485 23.262 20.949 19.540 16.883 17.562 19.330 22.783 23.630 21.879 24.321 27.310 27.023 23.954 23.051 24.967 24.399 24.578 27.839 29.878 30.392 31.345 33.553 31.886 33.399 32.141 28.661 26.069 23.689 26.535 27.073 30.211 32.190 32.869 33.506 35.932 37.802 38.609 39.507 41.896 44.129 43.895 44.950 47.722 48.944 49.022 51.061 53.671 54.822 55.131 52.238 50.754 47.230 46.267 42.919 41.715 38.561 38.124 35.772 36.038 34.971 36.207 38.918 40.304 40.438 40.055 41.066 38.516 41.075 43.047 43.577 43.223 41.228 42.031 42.642 42.696 44.783 44.448 45.547 47.699 47.920 50.898 51.896 53.495 56.739 56.730 54.140 53.335 50.072 49.477 48.567 49.717 47.837 50.207 49.898 47.360 48.252 46.659 46.654 48.365 46.516 47.818 44.959 41.277 40.585 42.232 39.933 36.843 38.439 39.056 35.442 34.338 36.830 35.636 32.641 33.172 34.374 32.496 32.840 30.579 30.164 30.932 29.876 28.796 27.349 26.366 26.321 25.395 25.587 25.374 27.841 30.542 31.618 32.844 35.460 36.431 39.651 41.846 45.477 47.503 51.301 53.025 56.444 57.318 59.782 62.031 64.447 66.986 66.151 65.441 62.961 60.491 57.246 54.064 51.070 47.445 44.307 40.506 38.209 34.441 32.790 29.496 29.196 27.642 24.793 24.582 23.070 22.345 23.901 24.143 24.671 26.385 27.996 29.397 30.766 30.736 32.167 31.181 30.562 32.489 31.944 30.460 32.760 34.209 31.608 31.061 34.751 34.864 32.076 33.803 37.072 35.619 34.581 38.158 39.651 37.646 38.760 42.372 42.487 41.294 43.847 46.407 47.772 50.250 48.761 45.400 43.979 43.478 45.123 42.915 40.357 40.859 37.936 39.628 43.015 41.849 40.223 43.182 44.468 41.014 40.652 43.584 45.896 47.082 43.917 41.834 38.309 34.900 31.562 28.087 25.757 22.077 19.344 15.642 14.584 12.341 13.821 13.309 15.930 18.309 21.295 21.154 20.805 23.764 25.698 25.197 26.373 29.282 30.466 30.220 32.166 34.774 35.069 35.936 39.103 40.567 43.701 44.332 47.397 47.137 50.246 51.114 52.087 55.500 57.453
 54.157 53.692 53.402 53.853 54.051 54.130 54.220 53.313 53.473 53.308 52.360 50.896 48.655 47.102 44.214 42.893 43.701 40.327 37.440 35.164 31.484 28.748 24.966 22.401 18.788 16.707 14.347 10.596 10.022  8.679  6.319  5.038  5.397  3.857  0.000  3.890  5.623  9.174 12.049 14.526 17.123 19.784 22.419 25.756 27.735 30.889 31.106 29.660 27.504 24.022 22.671 19.890 18.955 19.969 20.241 20.194 20.976 22.546 23.496 23.772 24.733 24.153 23.537 24.807 26.183 27.633 29.897 30.489 32.749 30.052 26.367 24.238 21.095 18.394 20.649 23.559 25.131 26.640 30.153 29.731 28.867 31.825 34.201 33.324 33.427 35.336 37.961 39.837 39.917 41.584 44.495 44.966 45.046 47.728 49.588 49.656 47.001 44.719 41.009 37.680 34.049 31.169 27.459 25.718 22.267 19.859 18.922 16.765 17.274 19.528 22.810 24.146 22.768 24.960 27.955 28.110 25.323 24.901 27.213 26.990 27.481 30.853 32.664 33.233 33.902 35.885 33.933 35.253 34.215 30.847 28.148 25.622 28.219 28.281 31.141 33.214 34.289 34.879 37.012 39.068 40.117 40.804 43.008 45.477 45.342 46.130 48.870 50.340 50.354 52.173 54.928 55.924 56.259 53.283 51.780 48.206 47.115 43.718 42.309 39.106 38.373 35.837 35.712 34.507 35.412 38.059 39.768 40.174 40.134 41.441 39.151 41.924 43.868 44.628 44.183 42.152 42.817 43.215 43.122 45.036 44.415 45.443 47.352 47.425 50.280 51.149 52.885 56.069 56.137 53.434 52.449 49.243 48.826 48.011 49.385 47.642 50.125 50.073 47.627 48.742 47.297 47.587 49.426 47.796 49.280 46.590 42.898 42.427 43.905 41.372 38.480 40.134 40.429 36.745 35.902 38.244 36.729 33.752 34.390 35.280 33.083 33.181 30.933 30.599 31.381 30.323 29.450 27.962 26.877 26.965 25.853 25.717 25.275 27.428 30.251 31.308 32.906 35.572 36.874 40.067 42.469 46.022 48.188 51.984 53.801 57.219 57.975 60.453 62.561 64.971 67.478 66.778 66.013 63.604 61.005 57.776 54.480 51.436 47.767 44.588 40.802 38.358 34.668 32.736 29.444 28.701 27.017 23.880 23.208 21.540 20.480 21.873 22.010 22.495 24.198 25.837 27.346 28.741 28.882 30.426 29.595 28.887 30.813 30.482 28.887 31.079 32.791 30.356 29.514 33.150 33.551 30.640 32.000 35.426 34.159 32.797 36.250 38.011 35.992 36.782 40.454 40.789 39.423 41.769 44.526 45.812 48.440 46.946 43.719 42.331 42.135 43.828 41.450 39.143 39.982 37.113 38.572 42.089 41.236 39.512 42.262 43.727 40.329 39.628 42.469 44.995 46.441 43.458 41.420 37.793 34.442 30.943 27.649 24.928 21.431 18.307 14.562 13.334 10.426 11.018 10.481 13.586 15.629 18.554 18.933 18.776 21.395 23.443 23.425 24.549 27.169 28.621 28.709 30.428 32.938 33.587 34.577 37.532 39.151 42.441 43.344 46.557 46.579 49.832 50.966 52.016 55.453 57.407
 53.191 52.748 52.453 52.859 53.048 53.136 53.160 52.259 52.441 52.214 51.205 49.781 47.471 45.976 43.106 41.966 42.913 39.611 36.925 34.438 30.763 27.841 24.040 21.520 17.781 16.060 13.394  9.977 10.685  9.821  8.764  6.239  5.004  5.503  3.890  0.000  3.848  6.555  9.760 12.627 15.255 17.471 20.242 23.394 25.536 28.486 28.791 27.667 25.537 22.227 20.781 18.242 17.116 18.607 18.876 18.837 19.455 20.920 21.741 21.858 22.813 22.364 21.739 23.312 24.508 26.183 28.335 29.142 31.388 28.586 24.808 22.722 19.326 16.841 18.896 22.080 24.021 25.980 29.286 28.503 27.927 31.116 33.152 32.118 32.566 34.751 37.189 38.928 39.323 41.115 43.815 44.413 44.779 47.354 49.093 49.418 46.785 44.748 40.971 37.816 34.112 31.461 27.778 26.158 22.861 20.955 20.480 18.132 17.920 19.976 23.433 25.020 23.279 25.053 28.343 28.737 25.818 25.577 27.798 27.305 28.042 31.497 33.234 33.414 33.966 36.089 34.245 35.241 33.942 30.744 27.727 25.569 28.362 28.375 31.139 33.564 34.598 34.784 36.975 39.283 40.103 40.516 42.886 45.418 44.999 45.649 48.577 50.002 49.742 51.596 54.467 55.624 56.203 53.365 52.109 48.635 47.798 44.547 43.367 40.350 39.818 37.493 37.433 36.520 37.544 39.963 41.724 41.958 41.998 43.172 40.854 43.511 45.675 46.535 46.312 44.370 45.189 45.527 45.287 47.129 46.450 47.247 49.077 48.918 51.642 52.290 53.862 56.972 56.840 54.064 53.073 49.860 49.579 49.016 50.536 48.999 51.648 51.666 49.055 50.016 48.371 48.650 50.269 48.514 49.819 47.061 43.328 43.062 44.765 42.206 39.359 41.301 41.676 37.949 37.308 39.880 38.351 35.418 36.275 37.289 35.102 35.439 33.339 33.134 34.075 33.097 32.221 30.693 29.431 29.376 28.188 27.973 27.294 29.571 32.144 32.819 34.259 36.645 37.778 40.769 42.985 46.450 48.407 52.183 53.783 57.088 57.641 59.975 62.012 64.293 66.904 66.298 65.700 63.418 60.869 57.761 54.417 51.530 47.808 44.804 41.006 38.806 35.164 33.477 30.416 29.837 28.549 25.467 24.944 23.548 22.417 23.984 24.079 24.565 26.345 28.048 29.680 31.156 31.444 32.982 32.193 31.357 33.196 32.839 31.137 33.192 34.896 32.357 31.286 34.810 35.020 31.879 33.186 36.540 35.006 33.459 36.949 38.581 36.253 36.992 40.727 40.833 39.209 41.649 44.409 45.963 48.717 47.480 44.286 43.203 43.028 44.995 42.776 40.558 41.420 38.358 39.566 43.141 42.241 40.234 42.882 44.110 40.591 39.864 42.504 45.063 46.404 43.463 41.158 37.612 34.110 30.737 27.352 24.686 21.297 18.030 14.317 12.192  9.791 10.532 11.308 14.207 15.565 18.935 19.531 18.678 21.084 23.618 23.480 24.033 26.803 28.578 28.346 29.735 32.546 33.306 33.906 36.878 38.772 41.966 42.993 46.125 46.218 49.529 50.723 52.020 55.463 57.460
 51.147 50.625 50.227 50.542 50.660 50.680 50.639 49.663 49.828 49.587 48.493 47.000 44.654 43.075 40.217 39.032 39.863 36.512 33.878 31.478 27.759 24.957 21.140 18.874 15.149 13.882 11.771  8.573  9.975 10.357  9.192  5.726  6.122  7.814  5.623  3.848  0.000  3.859  6.865  9.501 12.140 14.644 17.496 20.813 23.061 26.068 26.108 24.856 22.571 19.148 17.650 15.032 14.117 15.673 16.255 16.482 17.295 18.900 19.512 19.450 20.227 19.573 18.718 20.101 21.302 22.942 25.195 26.072 28.463 25.826 22.070 20.263 17.024 14.899 17.429 20.356 22.583 24.411 27.733 26.703 25.839 29.130 31.173 29.869 30.150 32.480 35.050 36.576 36.884 38.871 41.511 41.927 42.398 45.086 46.661 46.937 44.187 42.157 38.378 35.215 31.551 28.866 25.221 23.417 20.109 18.409 18.397 16.290 15.687 17.891 21.220 23.182 21.628 23.086 26.394 27.175 24.497 24.733 27.278 27.122 28.283 31.860 33.254 33.437 33.618 35.482 33.380 34.135 33.051 30.012 26.924 24.673 27.201 26.794 29.289 31.825 33.160 33.240 35.180 37.657 38.640 38.847 41.067 43.782 43.426 43.844 46.742 48.362 48.045 49.712 52.689 53.725 54.345 51.472 50.250 46.775 45.915 42.689 41.455 38.498 37.877 35.570 35.346 34.558 35.527 37.752 39.659 39.910 40.172 41.435 39.279 42.006 44.263 45.344 45.193 43.294 44.131 44.283 43.837 45.516 44.645 45.262 46.923 46.579 49.182 49.682 51.241 54.297 54.134 51.296 50.246 47.058 46.876 46.441 48.116 46.735 49.509 49.701 47.073 48.099 46.473 46.951 48.581 46.964 48.366 45.747 42.016 41.998 43.602 40.850 38.206 40.289 40.420 36.646 36.313 38.853 37.077 34.208 35.265 36.109 33.731 34.069 32.133 32.071 33.162 32.300 31.590 30.064 28.585 28.487 27.089 26.610 25.600 27.780 30.218 30.662 32.208 34.483 35.746 38.637 40.924 44.299 46.296 50.053 51.677 54.959 55.412 57.746 59.682 61.952 64.539 64.021 63.399 61.181 58.554 55.479 52.062 49.176 45.433 42.445 38.671 36.449 32.891 31.125 28.176 27.441 26.299 23.161 22.590 21.402 20.254 21.990 22.191 22.701 24.520 26.241 27.966 29.514 29.894 31.355 30.580 29.582 31.305 30.933 29.112 31.015 32.728 30.160 28.856 32.280 32.438 29.166 30.369 33.700 32.099 30.421 33.897 35.522 33.109 33.784 37.534 37.622 35.931 38.362 41.136 42.730 45.527 44.364 41.206 40.239 40.140 42.229 40.051 37.948 38.928 35.806 36.816 40.448 39.655 37.511 40.034 41.265 37.751 36.885 39.444 42.081 43.507 40.665 38.354 34.781 31.305 27.887 24.607 21.778 18.539 15.103 11.466  9.202  6.657  7.375  8.630 11.274 12.384 15.877 16.508 15.458 17.792 20.421 20.312 20.753 23.495 25.354 25.144 26.449 29.261 30.110 30.711 33.624 35.570 38.797 39.924 43.100 43.319 46.695 48.027 49.394 52.833 54.847
 49.835 49.294 48.829 49.049 49.114 49.084 48.939 47.900 48.075 47.788 46.583 45.070 42.633 41.032 38.222 37.200 38.059 34.754 32.385 29.896 26.184 23.359 19.584 17.666 13.978 13.549 11.755  9.446 11.943 13.023 12.423  8.711  8.808 11.161  9.174  6.555  3.859  0.000  3.847  6.579  9.353 11.505 14.656 17.841 20.392 23.172 23.069 22.121 19.709 16.408 14.665 12.241 11.166 13.258 13.991 14.396 15.136 16.650 16.964 16.637 17.292 16.684 15.728 17.363 18.437 20.353 22.601 23.810 26.316 23.755 19.972 18.515 15.231 13.767 16.353 19.256 21.976 24.069 27.152 25.642 24.851 28.370 30.082 28.446 28.919 31.576 34.047 35.281 35.800 38.020 40.413 40.802 41.590 44.250 45.595 46.050 43.248 41.440 37.635 34.639 30.990 28.504 24.985 23.171 20.075 18.965 19.584 17.613 16.270 18.334 21.579 23.918 22.260 23.142 26.617 27.809 25.235 25.864 28.462 28.285 29.802 33.445 34.609 34.512 34.413 36.221 34.083 34.441 33.289 30.523 27.199 25.236 27.707 27.016 29.212 32.058 33.529 33.226 35.028 37.785 38.679 38.533 40.772 43.634 43.091 43.242 46.256 47.955 47.376 48.941 52.069 53.155 53.995 51.224 50.224 46.846 46.170 43.092 42.000 39.240 38.703 36.571 36.276 35.755 36.734 38.667 40.700 40.859 41.322 42.549 40.496 43.165 45.602 46.868 46.904 45.110 46.041 46.038 45.384 46.909 45.880 46.227 47.705 47.076 49.482 49.712 51.142 54.082 53.751 50.823 49.713 46.564 46.576 46.429 48.313 47.200 50.157 50.516 47.782 48.739 46.997 47.590 49.058 47.445 48.761 46.193 42.463 42.743 44.443 41.581 39.111 41.459 41.507 37.711 37.693 40.344 38.436 35.662 36.958 37.781 35.324 35.800 34.065 34.172 35.417 34.657 34.042 32.503 30.824 30.633 29.105 28.424 27.123 29.266 31.431 31.474 32.966 34.943 36.159 38.802 40.976 44.195 46.044 49.748 51.209 54.367 54.582 56.786 58.585 60.733 63.381 63.005 62.505 60.441 57.813 54.872 51.382 48.638 44.858 42.045 38.312 36.288 32.869 31.257 28.604 27.885 27.134 24.066 23.542 22.662 21.441 23.291 23.441 23.935 25.789 27.529 29.347 30.959 31.496 32.916 32.213 31.072 32.652 32.288 30.373 32.068 33.778 31.192 29.615 32.832 32.854 29.373 30.402 33.630 31.824 29.895 33.323 34.855 32.153 32.684 36.468 36.380 34.402 36.856 39.654 41.484 44.420 43.524 40.461 39.825 39.831 42.192 40.161 38.244 39.334 36.076 36.739 40.423 39.698 37.264 39.581 40.626 37.054 36.050 38.351 41.068 42.476 39.773 37.252 33.759 30.217 26.920 23.712 20.855 17.954 14.391 11.138  7.955  6.333  6.818  9.598 11.564 11.620 15.374 16.296 14.541 16.419 19.521 19.407 19.185 21.938 24.171 23.731 24.596 27.644 28.699 28.943 31.770 34.013 37.168 38.499 41.628 42.018 45.479 46.966 48.584 52.016 54.057
 46.659 46.066 45.528 45.691 45.710 45.633 45.456 44.375 44.537 44.251 43.016 41.489 39.029 37.413 34.608 33.618 34.509 31.237 28.942 26.385 22.694 19.844 16.101 14.396 10.821 11.127 10.070  8.835 12.022 14.068 13.923 10.162 10.714 13.710 12.049  9.760  6.865  3.847  0.000  3.854  5.766  8.030 11.116 14.442 17.036 19.869 19.637 18.555 16.124 12.797 11.331  9.290  9.098 11.789 13.303 14.240 15.194 16.699 16.555 15.821 16.035 15.148 13.496 14.662 15.260 16.925 19.008 20.161 22.665 20.144 16.370 15.138 12.029 11.136 14.056 16.586 19.585 21.610 24.574 22.786 21.829 25.444 27.048 25.183 25.620 28.431 30.917 31.962 32.510 34.873 37.153 37.472 38.404 41.078 42.289 42.800 39.966 38.272 34.463 31.574 27.950 25.616 22.214 20.484 17.662 17.143 18.244 16.395 14.395 16.244 19.315 21.938 20.294 20.675 24.195 25.754 23.398 24.482 27.237 27.279 29.220 32.919 33.716 33.514 33.037 34.616 32.323 32.358 31.338 28.825 25.433 23.557 25.781 24.734 26.621 29.640 31.295 30.766 32.367 35.307 36.236 35.843 38.001 40.995 40.421 40.357 43.382 45.202 44.517 45.943 49.163 50.201 51.136 48.400 47.517 44.201 43.626 40.664 39.672 37.090 36.644 34.709 34.424 34.216 35.318 36.962 39.001 38.992 39.580 40.726 38.765 41.364 43.957 45.407 45.637 43.977 45.014 44.854 43.990 45.365 44.229 44.320 45.677 44.831 47.097 47.146 48.436 51.304 50.837 47.879 46.785 43.647 43.739 43.779 45.773 44.855 47.942 48.408 45.580 46.461 44.632 45.328 46.684 45.123 46.421 43.956 40.256 40.806 42.498 39.514 37.251 39.799 39.705 35.913 36.220 38.922 36.868 34.217 35.754 36.529 34.018 34.668 33.190 33.508 34.944 34.325 33.814 32.319 30.392 30.067 28.388 27.500 25.918 28.067 29.887 29.532 30.903 32.603 33.762 36.202 38.299 41.396 43.165 46.828 48.216 51.309 51.403 53.561 55.284 57.399 60.050 59.744 59.273 57.285 54.640 51.767 48.236 45.563 41.769 39.058 35.366 33.471 30.171 28.692 26.302 25.672 25.328 22.460 22.188 21.752 20.719 22.816 23.105 23.644 25.537 27.271 29.125 30.802 31.366 32.601 31.850 30.559 31.940 31.430 29.458 30.971 32.506 29.815 28.120 31.151 30.883 27.286 28.371 31.405 29.333 27.397 30.861 32.160 29.275 29.914 33.675 33.352 31.328 33.929 36.608 38.611 41.534 40.808 37.730 37.315 37.243 39.795 37.976 36.103 37.148 33.761 34.216 37.887 37.120 34.498 36.723 37.592 33.975 32.973 35.153 37.850 39.194 36.540 33.910 30.472 26.899 23.693 20.527 17.717 15.057 11.546  8.791  5.116  5.206  6.550  9.812 10.514 10.123 13.930 14.494 12.060 13.921 17.161 16.672 16.073 19.037 21.276 20.517 21.300 24.506 25.473 25.508 28.396 30.692 33.762 35.101 38.181 38.598 42.080 43.622 45.356 48.785 50.842
 46.571 45.890 45.208 45.237 45.158 44.945 44.657 43.398 43.528 43.246 41.851 40.154 37.620 35.802 33.080 32.080 32.683 29.313 27.233 24.976 21.234 18.827 15.226 14.405 11.310 12.623 12.607 11.761 14.758 17.121 16.524 12.804 14.021 16.727 14.526 12.627  9.501  6.579  3.854  0.000  3.879  6.843 10.292 13.582 16.521 19.153 18.261 17.230 14.295 10.776  8.532  5.800  5.524  8.234 10.181 11.575 12.867 14.326 13.812 12.981 12.903 11.718  9.905 11.051 12.099 14.141 16.726 18.358 21.309 19.323 15.770 15.416 12.949 12.985 16.200 18.157 21.363 23.092 25.953 23.873 22.509 26.143 27.697 25.406 25.535 28.535 31.193 31.829 32.199 34.870 37.012 36.983 38.075 40.923 41.834 42.224 39.186 37.490 33.741 30.849 27.408 24.993 21.799 19.641 16.863 16.629 18.406 17.244 14.992 17.091 19.645 22.690 21.531 21.517 24.832 26.842 24.925 26.455 29.467 29.855 32.018 35.733 36.283 36.162 35.403 36.687 34.155 33.976 33.251 30.947 27.625 25.671 27.493 25.966 27.411 30.431 32.469 31.889 33.088 36.164 37.335 36.704 38.585 41.788 41.340 40.961 43.883 45.962 45.221 46.358 49.692 50.532 51.492 48.708 47.838 44.535 43.864 40.934 39.788 37.264 36.576 34.581 33.934 33.734 34.554 35.968 38.283 38.462 39.409 40.779 39.122 41.848 44.424 46.117 46.323 44.704 45.638 45.241 44.191 45.335 43.913 43.839 44.899 43.832 45.889 45.730 47.088 49.841 49.404 46.345 45.086 42.042 42.353 42.568 44.807 44.111 47.316 48.064 45.325 46.384 44.695 45.694 47.127 45.817 47.275 45.039 41.404 42.201 43.693 40.516 38.530 41.117 40.696 36.921 37.527 40.055 37.723 35.178 36.837 37.323 34.575 35.056 33.717 34.180 35.657 35.098 34.792 33.315 31.281 31.031 29.212 28.008 26.175 27.961 29.681 29.153 30.799 32.399 33.839 36.133 38.373 41.299 43.164 46.758 48.211 51.251 51.199 53.343 54.881 56.969 59.557 59.413 58.886 57.006 54.244 51.431 47.814 45.140 41.356 38.676 35.091 33.124 30.037 28.354 26.154 25.123 24.848 21.911 21.311 21.000 19.773 21.767 21.953 22.450 24.289 25.990 27.900 29.581 30.316 31.535 30.936 29.519 30.754 30.395 28.349 29.606 31.272 28.763 26.747 29.533 29.419 25.713 26.376 29.415 27.450 25.151 28.425 29.895 26.927 27.204 30.994 30.813 28.556 30.962 33.806 35.798 38.874 38.236 35.331 35.078 35.308 37.974 36.105 34.550 35.908 32.581 32.678 36.420 35.979 33.220 35.134 36.113 32.601 31.229 33.211 36.111 37.704 35.317 32.752 29.291 25.879 22.624 19.864 16.722 14.674 11.043  9.114  6.012  6.196  5.896  9.550  9.582  7.870 11.472 12.619 10.003 11.008 14.562 14.587 13.592 16.151 18.798 18.341 18.690 21.811 23.211 23.298 25.881 28.383 31.569 33.225 36.419 37.166 40.768 42.601 44.427 47.839 49.880
 42.995 42.288 41.574 41.564 41.464 41.250 40.940 39.696 39.842 39.539 38.139 36.481 33.941 32.188 29.440 28.495 29.241 25.966 23.943 21.494 17.828 15.284 11.786 11.247  8.604 10.833 11.593 11.927 15.213 18.100 18.065 14.526 15.688 18.827 17.123 15.255 12.140  9.353  5.766  3.879  0.000  3.845  6.749 10.258 13.046 15.804 14.897 13.565 10.765  7.216  5.877  4.683  6.653  9.769 12.376 14.087 15.345 16.668 15.827 14.596 14.006 12.600  9.846  9.969  9.835 11.231 13.354 14.758 17.572 15.524 11.996 11.921  9.860 10.731 13.969 15.375 18.752 20.404 23.017 20.680 19.239 22.911 24.279 21.811 21.985 25.124 27.705 28.187 28.662 31.417 33.421 33.412 34.655 37.442 38.262 38.776 35.779 34.259 30.510 27.806 24.384 22.271 19.272 17.442 15.206 15.782 17.885 16.742 13.885 15.435 17.735 20.921 19.681 19.087 22.409 24.719 23.010 24.914 27.930 28.444 30.963 34.651 34.853 34.575 33.477 34.562 31.972 31.453 30.808 28.813 25.473 23.733 25.307 23.511 24.625 27.823 29.941 29.079 30.115 33.352 34.465 33.587 35.431 38.706 38.172 37.613 40.564 42.696 41.832 42.880 46.276 47.123 48.200 45.499 44.790 41.591 41.098 38.337 37.394 35.115 34.644 32.960 32.467 32.677 33.747 34.850 37.041 36.928 37.894 39.060 37.433 39.986 42.743 44.558 45.014 43.562 44.658 44.165 42.930 43.961 42.523 42.181 43.186 41.922 43.857 43.531 44.666 47.353 46.722 43.671 42.504 39.455 39.792 40.200 42.484 41.971 45.282 46.059 43.182 44.067 42.225 43.241 44.486 43.162 44.529 42.361 38.775 39.821 41.362 38.135 36.340 39.134 38.659 34.933 35.832 38.452 36.075 33.684 35.566 36.099 33.419 34.167 33.117 33.763 35.421 35.020 34.774 33.370 31.140 30.707 28.801 27.502 25.442 27.321 28.594 27.612 28.966 30.194 31.436 33.474 35.532 38.325 40.031 43.568 44.890 47.844 47.678 49.756 51.250 53.289 55.904 55.798 55.336 53.526 50.791 48.059 44.430 41.870 38.087 35.559 32.024 30.291 27.342 25.948 24.106 23.361 23.636 21.086 20.967 21.210 20.345 22.588 22.948 23.483 25.297 26.951 28.860 30.588 31.275 32.254 31.552 30.034 31.062 30.483 28.430 29.522 30.892 28.232 26.211 28.776 28.215 24.460 25.335 28.041 25.687 23.540 26.882 27.932 24.746 25.308 29.018 28.436 26.198 28.882 31.476 33.718 36.705 36.283 33.316 33.323 33.332 36.202 34.661 33.067 34.238 30.751 30.681 34.342 33.733 30.780 32.652 33.332 29.742 28.514 30.363 33.153 34.553 32.158 29.422 26.075 22.592 19.542 16.793 13.919 12.255  9.078  8.262  5.560  7.807  8.684 11.816 10.681  9.049 12.198 12.517  9.112 10.165 13.625 12.862 11.297 14.283 16.761 15.668 15.977 19.375 20.483 20.196 22.967 25.483 28.487 30.045 33.114 33.790 37.371 39.174 41.126 44.522 46.584
 41.475 40.821 40.127 40.051 39.953 39.762 39.366 38.167 38.361 37.970 36.513 34.953 32.367 30.769 28.095 27.463 28.468 25.451 23.793 21.061 17.683 14.960 11.904 11.634  9.583 12.220 12.852 13.904 17.480 20.294 20.757 17.248 17.809 21.157 19.784 17.471 14.644 11.505  8.030  6.843  3.845  0.000  3.853  6.888 10.036 12.457 11.749 10.984  8.479  5.843  5.176  6.268  8.126 11.657 14.156 15.826 16.780 17.829 16.746 15.207 14.389 13.206 10.272 10.502  9.313 10.688 12.068 13.685 16.206 14.031 10.605 10.837  8.860 10.659 13.195 14.486 18.169 20.216 22.329 19.550 18.566 22.342 23.132 20.494 21.187 24.584 26.782 27.044 27.968 30.786 32.447 32.636 34.225 36.782 37.447 38.305 35.442 34.303 30.587 28.254 24.894 23.286 20.582 19.237 17.578 18.690 20.826 19.508 16.392 17.335 19.563 22.668 21.087 20.004 23.416 25.836 24.097 26.082 28.839 29.102 31.790 35.414 35.491 34.843 33.603 34.751 32.352 31.464 30.583 28.910 25.404 24.192 25.826 24.053 24.949 28.417 30.375 29.051 30.102 33.529 34.327 33.128 35.122 38.384 37.521 36.794 39.912 41.947 40.768 41.835 45.316 46.346 47.699 45.216 44.820 41.814 41.650 39.139 38.523 36.536 36.363 35.005 34.696 35.230 36.478 37.348 39.433 39.069 40.006 40.936 39.270 41.594 44.524 46.367 47.061 45.744 46.999 46.494 45.165 46.138 44.735 44.173 45.133 43.681 45.459 44.919 45.789 48.350 47.468 44.429 43.347 40.350 40.773 41.449 43.792 43.494 46.894 47.675 44.651 45.299 43.242 44.178 45.128 43.665 44.784 42.580 39.038 40.291 42.047 38.887 37.186 40.211 39.861 36.204 37.264 40.064 37.778 35.510 37.535 38.226 35.695 36.691 35.812 36.539 38.272 37.936 37.651 36.275 33.987 33.426 31.529 30.284 28.167 30.159 31.127 29.813 30.841 31.684 32.610 34.331 36.062 38.675 40.061 43.498 44.517 47.286 46.886 48.756 50.159 52.020 54.745 54.738 54.492 52.844 50.218 47.669 44.051 41.745 37.982 35.755 32.314 30.991 28.227 27.277 25.830 25.439 26.162 23.920 24.086 24.569 23.804 26.066 26.392 26.911 28.698 30.322 32.249 33.991 34.715 35.641 34.933 33.396 34.337 33.682 31.656 32.648 33.866 31.161 29.132 31.494 30.658 26.900 27.807 30.225 27.601 25.490 28.736 29.447 26.020 26.635 30.216 29.240 26.818 29.629 32.026 34.596 37.588 37.511 34.624 34.997 34.913 37.997 36.750 35.221 36.264 32.671 32.384 35.933 35.191 32.028 33.764 34.053 30.414 29.310 30.835 33.505 34.639 32.325 29.293 26.224 22.680 20.088 17.416 15.109 13.927 11.429 11.181  8.454 11.166 12.243 15.504 14.389 12.671 15.589 15.822 12.185 12.798 16.213 15.124 12.852 15.801 18.335 16.648 16.446 20.119 21.141 20.161 22.910 25.665 28.341 29.930 32.748 33.424 36.967 38.754 40.976 44.313 46.386
 37.991 37.344 36.660 36.548 36.465 36.306 35.887 34.738 34.969 34.541 33.098 31.602 29.035 27.577 24.889 24.376 25.629 22.823 21.263 18.273 15.169 12.265  9.682  9.735  8.755 11.928 13.180 15.141 18.645 21.715 22.589 19.353 19.879 23.411 22.419 20.242 17.496 14.656 11.116 10.292  6.749  3.853  0.000  3.854  6.470  9.235  8.871  7.618  5.980  4.540  6.321  8.784 11.351 14.616 17.306 19.076 20.044 21.037 19.831 18.147 17.070 15.834 12.589 11.943  9.613  9.782  9.992 11.032 13.055 10.672  7.373  7.983  6.905  9.812 11.906 12.355 16.080 18.013 19.716 16.660 15.712 19.451 19.934 17.142 18.004 21.517 23.525 23.638 24.753 27.598 29.079 29.359 31.107 33.535 34.130 35.161 32.407 31.502 27.826 25.777 22.493 21.337 18.965 18.164 17.207 18.964 21.174 19.876 16.473 16.737 18.605 21.634 19.968 18.307 21.613 24.231 22.725 24.999 27.648 28.002 30.981 34.505 34.241 33.429 31.868 32.809 30.415 29.174 28.357 27.056 23.605 22.703 24.051 22.082 22.609 26.214 28.167 26.529 27.426 30.981 31.658 30.205 32.179 35.466 34.482 33.588 36.740 38.786 37.470 38.470 41.995 43.061 44.541 42.175 41.966 39.100 39.155 36.858 36.498 34.800 34.894 33.889 33.789 34.714 36.213 36.804 38.697 38.025 38.919 39.599 37.948 40.047 43.129 45.048 45.987 44.847 46.258 45.691 44.222 45.094 43.727 42.927 43.861 42.258 43.919 43.241 43.849 46.333 45.247 42.272 41.334 38.353 38.753 39.603 41.930 41.797 45.254 46.018 42.870 43.303 41.083 41.987 42.711 41.210 42.195 40.055 36.594 38.081 39.899 36.746 35.242 38.447 38.086 34.533 35.850 38.724 36.460 34.376 36.579 37.342 34.946 36.201 35.598 36.480 38.337 38.139 37.892 36.603 34.187 33.463 31.540 30.270 28.039 30.103 30.634 28.930 29.595 30.032 30.677 32.096 33.569 36.022 37.193 40.548 41.396 44.058 43.548 45.332 46.706 48.512 51.273 51.289 51.125 49.545 46.976 44.521 40.923 38.769 35.033 33.010 29.659 28.656 26.082 25.531 24.506 24.493 25.732 23.954 24.574 25.485 25.056 27.454 27.915 28.453 30.184 31.741 33.631 35.380 36.036 36.762 35.964 34.372 35.133 34.287 32.318 33.175 34.084 31.284 29.356 31.493 30.235 26.558 27.699 29.730 26.779 24.951 28.190 28.423 24.883 25.840 29.228 27.821 25.526 28.597 30.636 33.426 36.247 36.380 33.449 34.054 33.698 36.919 36.026 34.439 35.230 31.537 31.138 34.519 33.563 30.273 31.977 31.904 28.225 27.376 28.740 31.202 32.046 29.713 26.499 23.645 20.070 17.883 15.296 13.638 12.991 11.460 12.175 10.273 13.612 15.195 18.072 16.401 14.978 17.482 17.062 13.264 13.954 16.883 15.104 12.567 15.686 17.763 15.410 15.223 19.007 19.553 18.106 21.036 23.690 26.049 27.436 30.031 30.557 34.017 35.706 38.046 41.347 43.428
 36.673 36.042 35.315 35.078 34.963 34.765 34.235 33.074 33.344 32.846 31.326 29.913 27.318 26.017 23.506 23.371 24.830 22.382 21.333 18.243 15.684 12.984 11.365 11.941 11.781 14.931 16.132 18.380 21.897 24.885 25.976 22.788 23.053 26.620 25.756 23.394 20.813 17.841 14.442 13.582 10.258  6.888  3.854  0.000  3.881  5.643  5.625  5.632  5.240  6.305  8.294 11.456 13.776 16.953 19.518 21.265 22.063 22.832 21.437 19.601 18.335 17.259 14.096 13.431 10.523 10.477  9.664 10.806 12.266 10.096  7.684  9.000  8.780 12.149 13.316 13.320 17.019 19.099 20.137 16.684 16.186 19.789 19.577 16.580 17.912 21.595 23.148 22.881 24.414 27.333 28.367 28.762 30.885 33.069 33.410 34.758 32.144 31.655 28.123 26.520 23.468 22.844 20.920 20.487 20.038 22.129 24.405 23.143 19.677 19.577 21.178 24.086 22.326 20.246 23.400 26.117 24.753 27.117 29.523 29.736 32.846 36.248 35.808 34.701 32.957 33.848 31.624 30.001 29.065 28.179 24.722 24.325 25.561 23.569 23.737 27.462 29.300 27.244 28.015 31.702 32.119 30.302 32.307 35.578 34.313 33.167 36.411 38.403 36.765 37.686 41.288 42.475 44.226 42.094 42.205 39.574 39.930 37.923 37.845 36.467 36.778 36.070 36.059 37.250 38.825 39.160 40.989 40.140 41.072 41.578 39.985 41.874 45.070 47.051 48.192 47.203 48.715 48.086 46.505 47.264 45.880 44.852 45.670 43.865 45.312 44.397 44.745 47.057 45.739 42.801 41.941 39.070 39.583 40.717 43.118 43.240 46.765 47.587 44.358 44.602 42.238 43.125 43.572 42.022 42.792 40.711 37.371 39.100 41.038 37.951 36.636 40.010 39.689 36.267 37.777 40.724 38.514 36.597 38.915 39.742 37.460 38.867 38.452 39.437 41.334 41.197 40.970 39.722 37.261 36.467 34.539 33.257 30.981 33.024 33.278 31.298 31.722 31.778 32.179 33.226 34.381 36.566 37.417 40.604 41.151 43.580 42.798 44.350 45.574 47.183 50.021 50.176 50.216 48.837 46.372 44.140 40.573 38.707 35.054 33.385 30.234 29.652 27.391 27.230 26.638 26.842 28.425 26.926 27.675 28.753 28.367 30.719 31.134 31.641 33.317 34.820 36.706 38.449 39.160 39.836 39.068 37.449 38.103 37.232 35.309 36.030 36.817 34.062 32.121 34.006 32.564 28.949 30.015 31.748 28.650 26.845 29.876 29.817 26.142 27.065 30.237 28.503 26.066 29.152 30.961 34.014 36.806 37.286 34.511 35.477 35.091 38.477 37.862 36.417 37.139 33.432 32.772 35.991 34.995 31.553 33.021 32.586 28.972 28.195 29.157 31.474 32.075 29.937 26.514 24.048 20.606 19.019 16.807 15.762 15.710 14.739 15.759 13.937 17.249 18.717 21.676 19.983 18.374 20.658 20.291 16.499 16.752 19.541 17.725 14.803 17.551 19.597 16.930 16.201 19.968 20.460 18.384 21.088 23.909 25.858 27.293 29.581 30.155 33.532 35.240 37.847 41.040 43.103
 33.651 33.040 32.373 32.156 32.084 31.974 31.471 30.431 30.737 30.201 28.769 27.480 24.966 23.912 21.383 21.366 23.181 21.050 20.016 16.650 14.580 11.724 10.900 11.480 12.269 15.300 16.790 19.544 22.842 25.904 27.308 24.422 24.636 28.261 27.735 25.536 23.061 20.392 17.036 16.521 13.046 10.036  6.470  3.881  0.000  3.877  5.686  4.788  6.801  8.640 11.408 14.521 17.066 20.122 22.753 24.504 25.323 26.122 24.766 22.915 21.609 20.545 17.357 16.326 13.179 12.217 10.385 10.310 10.605  7.970  6.332  7.683  8.716 12.324 12.823 11.903 15.300 17.197 17.708 14.065 13.786 17.203 16.601 13.577 15.258 18.939 20.183 19.890 21.693 24.502 25.388 26.001 28.210 30.192 30.570 32.117 29.704 29.446 25.982 24.696 21.739 21.621 20.039 20.236 20.373 22.807 24.926 23.613 20.125 19.423 20.716 23.350 21.487 19.000 21.961 24.695 23.521 26.019 28.219 28.470 31.764 35.006 34.278 33.024 31.030 31.743 29.597 27.678 26.775 26.258 22.937 22.887 23.856 21.812 21.675 25.460 27.162 24.819 25.512 29.250 29.484 27.473 29.516 32.739 31.332 30.102 33.395 35.327 33.580 34.512 38.119 39.386 41.241 39.235 39.517 37.030 37.619 35.824 36.031 34.923 35.538 35.173 35.435 36.941 38.775 38.934 40.507 39.354 40.149 40.374 38.740 40.375 43.688 45.676 47.028 46.193 47.842 47.212 45.565 46.283 45.012 43.830 44.696 42.842 44.236 43.277 43.374 45.640 44.146 41.328 40.666 37.804 38.210 39.424 41.709 41.911 45.419 46.146 42.808 42.809 40.273 41.043 41.257 39.619 40.219 38.159 34.910 36.801 38.819 35.811 34.642 38.142 37.882 34.600 36.270 39.284 37.184 35.436 37.858 38.807 36.718 38.361 38.162 39.250 41.222 41.185 40.945 39.791 37.277 36.335 34.417 33.206 30.944 33.080 32.985 30.749 30.774 30.484 30.539 31.320 32.168 34.226 34.834 37.946 38.312 40.652 39.823 41.305 42.568 44.147 47.028 47.144 47.265 45.908 43.535 41.372 37.863 36.146 32.541 31.074 28.016 27.785 25.695 25.984 25.751 26.387 28.351 27.277 28.426 29.772 29.688 32.135 32.676 33.227 34.871 36.314 38.126 39.827 40.421 40.939 40.061 38.449 38.996 37.943 36.112 36.788 37.281 34.443 32.709 34.455 32.660 29.213 30.564 31.966 28.640 27.230 30.255 29.763 26.132 27.449 30.384 28.299 26.155 29.448 30.860 34.015 36.552 37.144 34.303 35.371 34.658 38.065 37.764 36.188 36.594 32.844 32.213 35.211 33.941 30.492 32.014 31.229 27.605 27.217 28.103 30.105 30.332 28.100 24.539 22.354 18.929 17.860 15.736 15.524 15.787 15.660 17.114 15.853 19.384 21.235 23.883 21.940 20.718 22.807 21.939 18.229 18.759 21.080 18.763 16.037 18.864 20.316 17.212 16.782 20.405 20.285 17.918 20.800 23.293 24.854 25.909 27.901 28.169 31.376 32.856 35.515 38.660 40.726
 33.596 32.976 32.232 31.841 31.679 31.492 30.828 29.754 30.079 29.451 27.899 26.704 24.168 23.259 21.023 21.435 23.320 21.591 21.198 17.995 16.490 14.186 14.006 15.004 15.892 18.928 20.261 22.970 26.357 29.325 30.761 27.781 27.836 31.463 30.889 28.486 26.068 23.172 19.869 19.153 15.804 12.457  9.235  5.643  3.877  0.000  3.866  5.501  7.969 10.822 13.250 16.700 19.012 21.982 24.473 26.190 26.858 27.451 25.938 24.002 22.574 21.651 18.626 17.683 14.325 13.505 11.251 11.638 11.577  9.861  9.425 11.173 12.196 15.729 15.806 14.903 18.116 20.085 20.057 16.264 16.393 19.479 18.223 15.125 17.105 20.787 21.550 20.761 22.911 25.782 26.131 26.768 29.362 31.092 31.118 32.946 30.662 30.818 27.578 26.711 24.076 24.312 23.090 23.339 23.672 26.227 28.482 27.257 23.745 23.034 24.177 26.787 24.955 22.308 25.088 27.870 26.814 29.318 31.341 31.460 34.774 37.914 37.107 35.630 33.550 34.239 32.265 30.078 29.080 28.897 25.620 25.934 26.839 24.820 24.408 28.178 29.797 27.172 27.700 31.482 31.505 29.175 31.168 34.342 32.692 31.188 34.505 36.384 34.309 35.101 38.763 40.118 42.239 40.484 41.074 38.836 39.664 38.137 38.530 37.676 38.379 38.188 38.414 40.053 41.840 41.799 43.402 42.199 43.096 43.256 41.731 43.235 46.592 48.638 50.109 49.370 51.063 50.366 48.629 49.229 47.895 46.533 47.239 45.194 46.360 45.160 45.075 47.141 45.465 42.659 41.998 39.294 39.880 41.369 43.765 44.220 47.783 48.613 45.263 45.157 42.565 43.372 43.369 41.747 42.175 40.216 37.119 39.205 41.284 38.342 37.357 40.945 40.684 37.528 39.336 42.356 40.270 38.653 41.139 42.075 40.027 41.712 41.614 42.744 44.723 44.719 44.520 43.372 40.846 39.896 37.981 36.730 34.419 36.468 36.242 33.851 33.808 33.267 33.217 33.681 34.290 36.048 36.378 39.272 39.349 41.412 40.270 41.480 42.522 43.853 46.789 47.097 47.432 46.326 44.058 42.164 38.705 37.299 33.832 32.730 29.936 30.040 28.281 28.777 28.846 29.487 31.601 30.617 31.705 33.100 32.938 35.309 35.771 36.271 37.876 39.287 41.124 42.846 43.537 44.057 43.252 41.608 42.084 41.082 39.248 39.794 40.289 37.545 35.700 37.237 35.414 31.994 33.139 34.357 31.015 29.492 32.264 31.641 27.921 29.029 31.770 29.499 27.146 30.311 31.579 34.938 37.499 38.426 35.815 37.222 36.612 40.153 40.030 38.673 39.134 35.429 34.512 37.390 36.209 32.643 33.856 32.820 29.347 28.891 29.333 31.251 31.338 29.423 25.762 23.989 20.853 20.270 18.613 18.595 19.226 19.127 20.617 19.164 22.612 24.221 27.064 25.174 23.637 25.620 24.994 21.261 21.337 23.698 21.588 18.526 20.927 22.536 19.419 18.378 21.883 21.938 19.115 21.554 24.261 25.445 26.667 28.351 28.797 31.908 33.482 36.406 39.397 41.419
 34.656 33.914 32.994 32.459 32.158 31.794 31.015 29.713 29.977 29.367 27.605 26.163 23.491 22.215 20.015 20.320 21.768 19.814 19.676 16.855 15.208 13.488 13.390 15.162 16.092 19.539 21.205 23.652 27.063 30.186 31.246 28.093 28.508 32.069 31.106 28.791 26.108 23.069 19.637 18.261 14.897 11.749  8.871  5.625  5.686  3.866  0.000  3.889  5.404  8.904 11.149 14.867 17.313 19.982 22.545 24.387 25.127 25.648 23.966 21.993 20.372 19.313 16.215 14.937 11.375 10.519  8.272  9.577 10.393  9.696  9.442 12.142 13.308 16.973 17.773 16.923 20.258 21.893 22.173 18.438 17.891 20.982 20.054 16.610 17.902 21.687 22.845 21.684 23.406 26.612 26.951 27.085 29.740 31.759 31.496 33.061 30.484 30.517 27.318 26.328 23.855 23.862 22.741 22.524 22.812 25.450 28.075 27.249 23.686 23.330 24.229 27.174 25.760 23.087 25.730 28.802 28.001 30.726 33.066 33.481 36.822 40.064 39.235 37.997 35.861 36.371 34.131 32.010 31.328 31.049 27.843 27.776 28.477 26.123 25.516 29.179 31.186 28.764 28.953 32.762 33.147 30.785 32.446 35.810 34.440 32.727 35.852 38.017 36.042 36.529 40.256 41.329 43.356 41.467 41.939 39.634 40.234 38.630 38.755 37.834 38.224 37.870 37.748 39.295 40.809 40.643 42.495 41.523 42.720 43.146 41.873 43.572 46.848 49.061 50.414 49.633 51.193 50.336 48.497 48.943 47.369 45.944 46.410 44.219 45.238 43.892 43.950 45.937 44.349 41.404 40.533 37.911 38.724 40.327 42.949 43.548 47.193 48.269 45.046 45.183 42.795 43.901 44.091 42.743 43.421 41.667 38.594 40.764 42.595 39.465 38.634 42.146 41.587 38.395 40.339 43.169 40.832 39.226 41.737 42.404 40.125 41.600 41.515 42.676 44.654 44.666 44.610 43.449 40.894 40.047 38.051 36.592 34.126 35.900 35.705 33.286 33.562 33.071 33.380 33.837 34.711 36.378 36.930 39.794 40.056 42.134 40.923 42.195 43.059 44.413 47.242 47.695 47.897 46.854 44.421 42.528 38.970 37.470 34.001 32.822 30.097 29.978 28.349 28.507 28.608 28.829 30.877 29.773 30.587 32.011 31.716 33.983 34.393 34.855 36.403 37.781 39.654 41.390 42.191 42.698 41.999 40.288 40.683 39.804 37.899 38.272 38.898 36.310 34.215 35.571 33.918 30.436 31.227 32.442 29.226 27.394 29.967 29.498 25.697 26.455 29.209 27.059 24.426 27.424 28.864 32.244 34.980 35.987 33.543 35.091 34.782 38.404 38.198 37.122 37.882 34.258 33.049 36.016 35.172 31.507 32.432 31.579 28.212 27.324 27.582 29.768 30.203 28.569 25.026 23.141 20.182 19.438 18.187 17.750 18.802 18.531 20.281 18.923 22.218 23.375 26.245 24.175 22.210 23.867 23.490 19.791 19.289 21.636 19.858 16.447 18.410 20.296 17.385 15.769 19.242 19.745 16.869 18.970 22.010 23.369 25.022 26.915 27.802 31.109 33.057 36.025 39.021 41.034
 32.934 32.144 31.245 30.827 30.558 30.250 29.599 28.318 28.550 28.009 26.338 24.802 22.139 20.736 18.223 18.129 19.569 17.318 16.679 13.667 11.736  9.820  9.861 11.940 13.383 16.962 19.100 21.702 24.900 28.220 29.252 26.283 26.994 30.559 29.660 27.667 24.856 22.121 18.555 17.230 13.565 10.984  7.618  5.632  4.788  5.501  3.889  0.000  3.841  7.110 10.283 13.855 16.854 19.438 22.276 24.231 25.181 25.920 24.353 22.443 20.852 19.561 16.171 14.333 10.683  8.872  6.184  6.389  7.275  6.265  6.109  9.364 11.222 14.948 16.096 14.795 17.974 19.166 19.659 16.068 14.956 18.043 17.536 13.979 14.798 18.599 20.142 19.135 20.514 23.774 24.446 24.444 26.862 29.105 29.025 30.351 27.651 27.418 24.088 22.888 20.305 20.232 19.116 18.995 19.491 22.315 24.938 24.244 20.672 20.164 20.808 23.774 22.552 19.762 22.280 25.470 24.875 27.779 30.276 30.982 34.406 37.649 36.687 35.667 33.422 33.726 31.278 29.229 28.830 28.494 25.442 25.107 25.543 22.969 22.250 25.850 28.041 25.791 25.850 29.639 30.268 28.025 29.554 33.013 31.897 30.245 33.271 35.579 33.858 34.313 38.020 38.935 40.757 38.677 38.944 36.498 36.936 35.215 35.234 34.249 34.603 34.250 34.162 35.765 37.362 37.186 38.961 37.937 39.106 39.533 38.274 40.011 43.280 45.531 46.860 46.078 47.623 46.747 44.889 45.331 43.772 42.364 42.887 40.758 41.877 40.648 40.770 42.876 41.370 38.419 37.578 34.846 35.539 37.005 39.562 40.060 43.689 44.729 41.507 41.690 39.341 40.490 40.802 39.530 40.364 38.658 35.552 37.707 39.397 36.179 35.390 38.853 38.177 34.974 36.979 39.729 37.328 35.742 38.277 38.888 36.585 38.072 38.049 39.250 41.275 41.341 41.318 40.209 37.619 36.733 34.707 33.222 30.725 32.485 32.179 29.701 29.937 29.450 29.808 30.342 31.349 33.128 33.865 36.844 37.321 39.586 38.582 40.076 41.083 42.651 45.414 45.730 45.737 44.512 41.971 39.889 36.278 34.562 31.007 29.612 26.768 26.485 24.778 24.875 24.989 25.258 27.404 26.446 27.440 29.032 28.951 31.318 31.872 32.400 33.948 35.308 37.132 38.846 39.521 39.903 39.105 37.389 37.731 36.733 34.840 35.210 35.699 33.035 31.035 32.398 30.597 27.162 28.172 29.327 26.006 24.395 27.133 26.543 22.790 23.892 26.691 24.502 22.157 25.397 26.765 30.041 32.651 33.449 30.794 32.163 31.660 35.227 35.039 33.801 34.439 30.774 29.691 32.668 31.718 28.087 29.190 28.405 24.932 24.160 24.694 26.875 27.344 25.484 21.978 19.854 16.735 15.837 14.536 14.226 15.483 15.628 17.792 16.998 20.437 21.837 24.354 21.952 20.299 21.774 20.938 17.293 17.105 19.100 16.917 13.709 15.974 17.430 14.261 13.152 16.700 16.786 14.069 16.659 19.417 20.963 22.382 24.468 25.178 28.561 30.446 33.238 36.345 38.404
 35.857 35.038 34.082 33.676 33.386 32.995 32.358 30.954 31.142 30.677 28.962 27.274 24.578 22.887 20.375 20.021 20.993 18.304 17.477 14.853 12.252 10.498  9.540 11.679 12.385 16.116 18.199 20.324 23.590 26.903 27.554 24.377 25.314 28.764 27.504 25.537 22.571 19.709 16.124 14.295 10.765  8.479  5.980  5.240  6.801  7.969  5.404  3.841  0.000  3.854  6.723 10.403 13.446 15.926 18.797 20.824 21.856 22.603 20.992 19.134 17.514 16.085 12.611 10.733  7.105  5.849  4.625  6.648  9.156  8.429  7.063 10.092 11.133 14.610 16.467 15.779 19.202 20.447 21.535 18.151 16.714 20.022 20.057 16.581 16.978 20.714 22.682 21.843 22.821 26.146 27.106 26.853 29.051 31.566 31.528 32.543 29.608 29.016 25.597 23.964 21.253 20.553 19.053 18.225 18.136 20.656 23.486 22.959 19.425 19.513 20.355 23.617 22.596 20.199 22.867 26.067 25.351 28.184 30.950 31.729 35.003 38.407 37.683 36.892 34.855 35.269 32.667 30.948 30.601 29.871 26.728 25.959 26.570 23.981 23.563 27.071 29.454 27.567 27.693 31.409 32.303 30.321 31.784 35.307 34.423 32.905 35.845 38.247 36.732 37.182 40.864 41.644 43.277 41.001 41.009 38.362 38.487 36.496 36.161 34.856 34.851 34.112 33.714 34.976 36.290 36.293 38.340 37.654 38.981 39.728 38.535 40.563 43.691 45.951 47.040 46.098 47.482 46.586 44.789 45.260 43.570 42.338 42.809 40.758 41.957 40.816 41.248 43.434 42.169 39.100 38.043 35.282 36.052 37.373 40.034 40.412 44.043 45.184 42.099 42.575 40.443 41.734 42.346 41.199 42.269 40.555 37.343 39.316 40.872 37.544 36.612 39.920 39.133 35.781 37.636 40.277 37.731 35.977 38.405 38.850 36.326 37.545 37.322 38.440 40.393 40.372 40.393 39.207 36.658 35.925 33.876 32.283 29.753 31.372 31.405 29.194 29.875 29.780 30.546 31.406 32.796 34.752 35.820 38.909 39.658 42.075 41.203 42.840 43.851 45.517 48.198 48.511 48.361 47.055 44.389 42.174 38.502 36.556 32.941 31.251 28.277 27.539 25.615 25.178 24.889 24.669 26.412 25.041 25.627 26.995 26.650 28.923 29.377 29.861 31.421 32.827 34.712 36.455 37.234 37.740 37.049 35.314 35.737 34.917 32.935 33.326 34.100 31.530 29.320 30.811 29.378 25.775 26.492 28.003 24.936 22.914 25.685 25.588 21.817 22.517 25.611 23.868 21.258 24.285 26.127 29.221 32.094 32.687 30.062 31.252 31.091 34.602 34.053 32.935 33.910 30.304 29.220 32.445 31.796 28.212 29.297 28.967 25.508 24.309 25.026 27.567 28.495 26.688 23.418 20.906 17.769 16.188 14.763 13.505 14.507 13.908 15.855 14.837 18.002 18.971 21.616 19.297 17.263 18.744 18.323 14.639 14.089 16.463 14.771 11.323 13.516 15.597 12.939 11.566 15.304 16.081 13.887 16.331 19.375 21.464 23.255 25.739 26.738 30.295 32.392 35.033 38.210 40.261
 37.950 37.129 36.217 35.959 35.722 35.366 34.866 33.479 33.632 33.261 31.660 29.923 27.286 25.480 22.839 22.127 22.890 19.828 18.411 15.916 12.656 10.608  8.401 10.011  9.856 13.529 15.580 17.282 20.487 23.801 24.173 20.939 22.123 25.463 24.022 22.227 19.148 16.408 12.797 10.776  7.216  5.843  4.540  6.305  8.640 10.822  8.904  7.110  3.854  0.000  3.839  7.035 10.412 12.959 15.970 18.040 19.253 20.207 18.767 17.079 15.647 14.040 10.452  8.659  5.811  5.384  6.365  8.158 11.178  9.957  7.442  9.601  9.807 12.722 15.285 15.115 18.581 19.799 21.535 18.516 16.793 20.283 20.973 17.773 17.844 21.393 23.775 23.407 24.025 27.220 28.652 28.361 30.152 32.885 33.152 33.868 30.815 29.775 26.196 24.056 21.056 19.718 17.660 16.322 15.550 17.647 20.452 19.915 16.476 17.056 18.211 21.615 20.682 18.782 21.644 24.695 23.775 26.450 29.429 30.277 33.369 36.895 36.410 35.881 34.087 34.628 31.906 30.602 30.288 29.110 25.932 24.702 25.507 23.014 23.038 26.432 28.881 27.417 27.757 31.331 32.440 30.855 32.361 35.871 35.222 34.014 36.904 39.306 38.096 38.695 42.288 43.000 44.371 41.867 41.548 38.651 38.469 36.155 35.518 33.839 33.587 32.483 31.966 32.884 34.080 34.407 36.563 36.110 37.396 38.354 37.077 39.347 42.344 44.517 45.373 44.259 45.521 44.703 43.047 43.663 41.990 41.037 41.645 39.833 41.283 40.417 41.149 43.533 42.535 39.436 38.298 35.411 36.044 37.034 39.612 39.690 43.243 44.315 41.319 42.008 40.026 41.308 42.214 41.083 42.350 40.532 37.179 38.865 40.333 36.960 35.782 38.907 38.119 34.615 36.217 38.799 36.216 34.255 36.536 36.928 34.275 35.300 34.843 35.851 37.735 37.617 37.607 36.362 33.871 33.243 31.199 29.608 27.142 28.774 29.174 27.314 28.306 28.676 29.719 31.018 32.750 35.020 36.415 39.694 40.740 43.400 42.817 44.677 45.861 47.717 50.335 50.496 50.161 48.643 45.892 43.444 39.753 37.508 33.804 31.730 28.523 27.317 25.016 24.124 23.301 22.789 24.088 22.330 22.685 23.806 23.331 25.625 26.077 26.581 28.210 29.689 31.591 33.338 34.092 34.702 34.010 32.305 32.874 32.123 30.091 30.653 31.619 29.013 26.795 28.607 27.450 23.729 24.472 26.406 23.546 21.405 24.434 24.772 21.148 21.802 25.205 23.920 21.427 24.376 26.562 29.324 32.273 32.453 29.665 30.419 30.347 33.665 32.743 31.480 32.581 28.991 28.209 31.649 31.070 27.668 29.026 29.141 25.608 24.302 25.496 28.218 29.428 27.399 24.370 21.418 18.117 15.799 13.897 11.806 12.128 10.780 12.409 11.332 14.325 15.202 17.809 15.540 13.520 15.238 14.915 11.152 10.894 13.642 12.131  8.964 11.658 14.008 11.844 11.113 14.900 15.878 14.541 17.202 20.063 22.653 24.403 27.228 28.155 31.780 33.831 36.178 39.467 41.529
 41.567 40.762 39.841 39.562 39.303 38.897 38.355 36.885 37.025 36.664 34.988 33.163 30.498 28.561 26.029 25.316 25.799 22.620 21.306 19.167 15.807 14.059 11.560 12.802 11.742 15.016 16.560 17.491 20.719 23.773 23.699 20.223 21.472 24.558 22.671 20.781 17.650 14.665 11.331  8.532  5.877  5.176  6.321  8.294 11.408 13.250 11.149 10.283  6.723  3.839  0.000  3.849  6.882  9.475 12.400 14.530 15.774 16.652 15.124 13.512 12.073 10.358  6.786  5.749  4.256  6.332  8.836 11.400 14.723 13.736 11.123 12.823 12.183 14.488 17.308 17.816 21.370 22.780 24.789 21.887 20.237 23.794 24.624 21.507 21.545 25.033 27.504 27.178 27.695 30.901 32.391 31.999 33.731 36.553 36.790 37.384 34.231 33.047 29.487 27.159 24.172 22.465 20.185 18.296 16.877 18.361 21.191 20.746 17.583 18.803 20.232 23.727 22.893 21.456 24.399 27.307 26.203 28.652 31.720 32.472 35.332 38.947 38.750 38.322 36.783 37.507 34.789 33.735 33.338 31.886 28.623 27.191 28.246 25.906 26.209 29.504 31.967 30.718 31.167 34.659 35.852 34.420 35.935 39.437 38.853 37.727 40.599 43.001 41.844 42.465 46.045 46.728 48.035 45.463 45.026 42.040 41.684 39.217 38.350 36.445 35.916 34.486 33.696 34.238 35.108 35.637 38.045 37.933 39.339 40.567 39.339 41.822 44.671 46.810 47.443 46.183 47.281 46.475 44.918 45.574 43.807 43.034 43.584 41.852 43.330 42.516 43.485 45.877 45.060 41.897 40.589 37.747 38.471 39.370 42.025 42.025 45.545 46.699 43.844 44.751 42.940 44.298 45.390 44.322 45.700 43.854 40.446 41.971 43.384 39.994 38.680 41.663 40.858 37.272 38.683 41.181 38.550 36.445 38.576 38.861 36.058 36.805 36.115 37.005 38.764 38.515 38.503 37.175 34.800 34.348 32.313 30.699 28.317 29.795 30.595 29.080 30.458 31.167 32.493 34.009 35.958 38.309 39.868 43.177 44.339 47.042 46.485 48.369 49.510 51.362 53.949 54.153 53.774 52.258 49.457 46.980 43.270 40.942 37.241 35.046 31.815 30.361 27.960 26.705 25.551 24.618 25.426 23.221 23.025 23.720 22.823 24.897 25.131 25.580 27.211 28.732 30.683 32.408 33.309 34.144 33.614 31.937 32.647 32.161 30.080 30.694 32.014 29.593 27.199 29.133 28.463 24.664 24.995 27.294 24.829 22.275 25.175 26.050 22.531 22.638 26.200 25.394 22.647 25.193 27.792 30.352 33.533 33.590 30.961 31.581 31.901 35.117 33.848 32.773 34.212 30.763 29.971 33.559 33.285 29.984 31.243 31.699 28.277 26.634 27.848 30.795 32.313 30.422 27.575 24.507 21.330 18.735 16.872 14.220 14.124 11.885 12.697 11.010 13.224 13.244 16.212 14.431 11.750 13.645 14.269 10.723  9.835 13.230 12.756  9.732 11.850 14.915 13.637 12.595 16.123 17.807 16.897 19.120 22.177 25.024 27.086 30.078 31.253 34.946 37.153 39.444 42.732 44.766
 44.353 43.551 42.663 42.473 42.249 41.856 41.393 39.915 40.021 39.723 38.109 36.222 33.605 31.579 29.009 28.081 28.375 25.000 23.373 21.466 17.860 16.153 13.164 13.855 12.034 14.719 15.965 16.095 19.070 21.928 21.356 17.827 19.386 22.150 19.890 18.242 15.032 12.241  9.290  5.800  4.683  6.268  8.784 11.456 14.521 16.700 14.867 13.855 10.403  7.035  3.849  0.000  3.858  6.286  9.376 11.602 13.167 14.271 12.981 11.752 10.668  8.788  5.651  5.538  6.503  8.915 12.016 14.313 17.739 16.631 13.719 14.783 13.564 15.009 18.236 19.209 22.614 23.949 26.405 23.862 22.065 25.616 26.885 24.006 23.806 27.074 29.797 29.761 30.002 33.089 34.885 34.427 35.854 38.827 39.251 39.595 36.361 34.846 31.242 28.570 25.482 23.284 20.654 18.289 16.166 16.918 19.614 19.263 16.492 18.328 19.989 23.480 22.826 21.968 24.931 27.609 26.361 28.568 31.776 32.571 35.171 38.850 38.910 38.742 37.467 38.297 35.514 34.848 34.493 32.676 29.459 27.641 28.849 26.661 27.321 30.407 32.893 32.040 32.630 35.940 37.314 36.214 37.718 41.179 40.801 39.905 42.699 45.100 44.185 44.890 48.386 48.993 50.083 47.339 46.634 43.470 42.837 40.120 38.963 36.741 35.934 34.137 33.166 33.292 33.929 34.779 37.326 37.518 38.920 40.392 39.147 41.857 44.522 46.574 46.943 45.514 46.442 45.701 44.298 45.061 43.288 42.796 43.420 41.917 43.575 42.997 44.250 46.769 46.212 43.043 41.644 38.760 39.395 40.009 42.593 42.346 45.758 46.880 44.172 45.304 43.684 45.056 46.416 45.405 46.960 45.064 41.583 42.843 44.139 40.741 39.239 41.998 41.175 37.505 38.656 41.030 38.378 36.105 38.040 38.229 35.303 35.774 34.828 35.582 37.208 36.839 36.812 35.426 33.175 32.887 30.888 29.288 27.042 28.419 29.645 28.569 30.297 31.450 33.056 34.922 37.157 39.716 41.543 44.961 46.364 49.234 48.891 50.934 52.177 54.163 56.684 56.792 56.262 54.599 51.732 49.093 45.385 42.840 39.115 36.645 33.300 31.472 28.841 27.172 25.555 24.266 24.508 21.882 21.251 21.522 20.354 22.303 22.441 22.878 24.552 26.124 28.073 29.759 30.679 31.685 31.221 29.602 30.479 30.164 28.062 28.830 30.418 28.092 25.685 27.889 27.642 23.833 24.027 26.738 24.652 21.966 24.928 26.290 23.046 22.960 26.684 26.382 23.760 26.060 28.947 31.138 34.370 34.067 31.405 31.626 32.123 35.095 33.442 32.333 33.954 30.638 30.094 33.815 33.696 30.632 32.035 32.903 29.533 27.761 29.291 32.362 34.132 32.156 29.574 26.257 23.109 20.082 18.051 14.871 14.150 11.165 11.172  9.369 10.624  9.904 12.913 11.498  8.495 10.706 11.968  8.820  8.005 11.787 12.057  9.861 11.828 15.028 14.559 14.008 17.166 19.055 18.866 21.031 23.881 27.042 29.097 32.305 33.473 37.188 39.384 41.433 44.774 46.792
 47.733 46.972 46.119 45.945 45.739 45.357 44.874 43.389 43.500 43.175 41.529 39.632 37.004 34.974 32.471 31.625 31.869 28.516 26.985 25.149 21.563 19.841 16.777 17.136 14.853 17.017 17.584 17.048 19.950 22.331 21.446 17.798 19.140 21.547 18.955 17.116 14.117 11.166  9.098  5.524  6.653  8.126 11.351 13.776 17.066 19.012 17.313 16.854 13.446 10.412  6.882  3.858  0.000  3.853  6.338  8.539 10.202 11.285 10.056  9.126  8.450  6.654  4.875  6.972  9.083 12.151 15.331 17.879 21.294 20.127 17.111 17.893 16.160 17.170 20.274 21.772 25.214 26.817 29.365 26.870 25.307 28.928 30.173 27.384 27.357 30.621 33.287 33.325 33.648 36.694 38.496 38.099 39.523 42.474 42.921 43.284 40.050 38.511 34.909 32.184 29.073 26.756 24.000 21.504 19.050 19.256 21.680 21.217 18.819 20.936 22.885 26.269 25.520 25.009 28.074 30.539 29.049 30.962 34.098 34.675 37.027 40.732 41.076 40.906 39.894 40.955 38.285 37.794 37.256 35.249 31.940 30.106 31.600 29.657 30.574 33.638 36.001 35.227 35.998 39.254 40.566 39.571 41.184 44.589 44.158 43.364 46.212 48.533 47.602 48.402 51.886 52.562 53.656 50.913 50.175 46.974 46.295 43.500 42.265 39.907 38.995 37.009 35.943 35.786 36.223 37.282 39.936 40.337 41.728 43.323 42.039 44.842 47.404 49.357 49.577 48.044 48.874 48.211 46.944 47.779 46.015 45.694 46.337 44.942 46.646 46.134 47.513 50.038 49.581 46.400 44.934 42.090 42.744 43.282 45.860 45.526 48.880 49.993 47.364 48.585 47.034 48.370 49.804 48.753 50.305 48.320 44.790 45.899 47.241 43.897 42.237 44.904 44.176 40.462 41.402 43.769 41.178 38.794 40.578 40.774 37.824 38.129 36.968 37.582 39.050 38.542 38.448 37.006 34.925 34.765 32.842 31.351 29.280 30.611 32.160 31.392 33.290 34.664 36.351 38.355 40.651 43.280 45.144 48.586 50.001 52.884 52.550 54.572 55.810 57.765 60.307 60.437 59.932 58.273 55.416 52.769 49.066 46.506 42.778 40.270 36.898 34.993 32.276 30.489 28.659 27.228 27.111 24.212 23.217 23.048 21.541 23.220 23.145 23.522 25.182 26.773 28.725 30.356 31.371 32.617 32.279 30.751 31.804 31.715 29.617 30.482 32.340 30.173 27.728 30.055 30.178 26.412 26.367 29.305 27.528 24.681 27.498 29.181 26.074 25.668 29.405 29.387 26.653 28.652 31.739 33.788 37.131 36.759 34.232 34.348 35.071 37.923 36.044 35.032 36.820 33.623 33.144 36.910 36.927 33.965 35.342 36.365 33.055 31.175 32.697 35.838 37.708 35.784 33.249 29.919 26.794 23.717 21.626 18.367 17.327 14.013 13.192 10.826 11.037  9.373 12.739 12.353  9.147 11.596 13.737 11.236 10.299 14.102 15.032 13.197 14.704 18.070 18.013 17.326 20.262 22.426 22.343 24.274 27.210 30.417 32.600 35.831 37.092 40.820 43.055 45.096 48.433 50.431
 49.834 49.006 48.076 47.868 47.615 47.151 46.647 45.040 45.090 44.807 43.111 41.065 38.465 36.261 33.849 32.884 32.790 29.340 27.857 26.463 22.901 21.662 18.753 19.408 17.305 19.370 20.142 19.276 21.761 24.047 22.661 19.198 20.954 22.930 19.969 18.607 15.673 13.258 11.789  8.234  9.769 11.657 14.616 16.953 20.122 21.982 19.982 19.438 15.926 12.959  9.475  6.286  3.853  0.000  3.855  6.700  9.022 10.062  8.876  8.663  8.035  5.997  5.461  7.232 10.388 13.422 16.977 19.609 23.225 22.478 19.711 20.712 19.242 20.146 23.428 24.788 28.093 29.403 32.071 29.696 27.840 31.327 32.764 29.917 29.534 32.688 35.551 35.476 35.493 38.616 40.471 39.788 41.111 44.230 44.571 44.681 41.303 39.589 36.092 33.240 30.316 27.760 25.111 22.223 19.628 19.555 22.103 22.152 20.089 22.518 24.156 27.597 27.282 26.903 29.707 32.225 30.969 32.937 36.234 37.039 39.320 43.023 43.364 43.420 42.410 43.328 40.505 40.129 39.823 37.757 34.596 32.520 33.822 31.736 32.553 35.398 37.965 37.421 37.991 41.156 42.721 41.790 43.176 46.644 46.442 45.586 48.270 50.745 49.946 50.584 54.056 54.530 55.486 52.627 51.735 48.473 47.562 44.681 43.181 40.718 39.483 37.278 35.867 35.453 35.513 36.575 39.458 40.185 41.803 43.679 42.625 45.605 47.993 50.028 50.064 48.481 49.122 48.346 47.067 47.783 45.838 45.579 46.038 44.649 46.279 45.766 47.354 49.838 49.573 46.356 44.733 41.992 42.745 43.224 45.893 45.575 48.890 50.171 47.742 49.212 47.907 49.446 51.083 50.259 52.014 50.183 46.704 47.797 48.908 45.480 43.918 46.425 45.478 41.793 42.749 44.879 42.139 39.771 41.470 41.409 38.290 38.291 37.091 37.703 39.066 38.539 38.578 37.147 35.131 35.132 33.210 31.575 29.504 30.461 32.153 31.569 33.811 35.342 37.348 39.412 41.933 44.520 46.588 50.000 51.598 54.519 54.226 56.322 57.482 59.496 61.924 62.110 61.465 59.797 56.839 54.155 50.432 47.767 44.090 41.481 38.192 36.059 33.442 31.330 29.435 27.575 27.159 24.117 22.649 22.293 20.538 21.908 21.666 21.960 23.508 25.023 26.939 28.461 29.595 30.915 30.755 29.224 30.245 30.401 28.311 29.040 31.123 29.257 26.647 28.842 29.372 25.696 25.192 28.266 26.909 23.810 26.342 28.417 25.547 24.707 28.417 28.840 26.079 27.676 30.996 32.746 36.173 35.652 33.313 33.306 34.374 37.086 34.968 34.223 36.323 33.357 32.767 36.560 36.925 34.092 35.272 36.605 33.503 31.316 32.819 36.112 38.286 36.559 34.299 30.910 28.046 24.854 23.112 19.626 18.811 15.529 14.835 13.114 12.594 10.031 12.728 12.389  8.763 10.251 13.158 11.519  9.798 13.263 15.092 13.630 14.293 17.764 18.452 17.654 20.061 22.605 22.964 24.500 27.371 30.750 33.121 36.490 37.973 41.734 44.141 46.067 49.379 51.326
 52.819 52.019 51.116 50.908 50.668 50.201 49.664 48.048 48.120 47.827 46.087 44.031 41.423 39.209 36.842 35.921 35.762 32.329 30.918 29.596 26.057 24.829 21.894 22.397 20.091 21.867 22.269 21.012 23.343 25.247 23.620 20.217 21.815 23.409 20.241 18.876 16.255 13.991 13.303 10.181 12.376 14.156 17.306 19.518 22.753 24.473 22.545 22.276 18.797 15.970 12.400  9.376  6.338  3.855  0.000  3.843  6.644  7.649  6.794  7.536  7.587  6.208  7.489  9.914 13.201 16.414 19.957 22.708 26.318 25.561 22.751 23.626 21.921 22.593 25.783 27.413 30.715 32.153 34.878 32.543 30.803 34.317 35.751 32.954 32.646 35.792 38.636 38.595 38.638 41.743 43.606 42.934 44.248 47.367 47.711 47.809 44.421 42.680 39.197 36.312 33.393 30.764 28.067 25.113 22.369 21.968 24.302 24.313 22.517 25.093 26.859 30.219 29.885 29.720 32.553 34.932 33.555 35.331 38.579 39.263 41.362 45.063 45.598 45.678 44.842 45.893 43.134 42.882 42.481 40.295 37.102 35.003 36.458 34.518 35.480 38.288 40.796 40.320 40.983 44.104 45.649 44.792 46.223 49.659 49.444 48.647 51.350 53.786 52.990 53.673 57.138 57.637 58.583 55.713 54.784 51.495 50.532 47.597 46.025 43.471 42.142 39.803 38.304 37.678 37.559 38.755 41.716 42.615 44.241 46.222 45.167 48.216 50.511 52.478 52.399 50.753 51.303 50.564 49.380 50.135 48.182 48.044 48.493 47.182 48.826 48.357 50.046 52.526 52.344 49.124 47.441 44.738 45.522 45.949 48.615 48.244 51.507 52.798 50.447 52.003 50.769 52.301 54.004 53.177 54.952 53.079 49.572 50.562 51.682 48.288 46.631 49.059 48.161 44.455 45.269 47.373 44.675 42.218 43.786 43.725 40.594 40.456 39.122 39.631 40.877 40.273 40.302 38.827 36.936 37.027 35.188 33.612 31.661 32.553 34.454 34.092 36.454 38.134 40.209 42.360 44.935 47.559 49.668 53.089 54.713 57.645 57.359 59.450 60.595 62.590 65.019 65.228 64.582 62.921 59.954 57.265 53.549 50.867 47.196 44.558 41.264 39.069 36.413 34.215 32.195 30.232 29.577 26.396 24.693 24.039 22.077 23.172 22.745 22.953 24.416 25.892 27.794 29.215 30.422 31.910 31.884 30.429 31.547 31.916 29.871 30.625 32.898 31.200 28.603 30.826 31.641 28.056 27.359 30.541 29.443 26.266 28.627 30.920 28.189 27.116 30.774 31.417 28.607 29.945 33.385 34.993 38.477 37.900 35.701 35.615 36.865 39.462 37.182 36.544 38.772 35.931 35.375 39.170 39.657 36.917 38.052 39.504 36.470 34.202 35.689 39.014 41.275 39.603 37.398 34.005 31.180 27.966 26.216 22.703 21.742 18.354 17.277 15.370 14.279 11.269 13.815 14.228 10.880 12.215 15.459 14.306 12.667 15.860 17.982 16.730 17.134 20.585 21.501 20.632 22.846 25.530 25.960 27.320 30.216 33.610 36.072 39.459 41.017 44.780 47.226 49.134 52.433 54.370
 54.741 53.959 53.079 52.906 52.679 52.215 51.688 50.080 50.175 49.886 48.141 46.106 43.498 41.303 38.934 38.020 37.872 34.456 33.030 31.694 28.157 26.857 23.865 24.182 21.718 23.237 23.357 21.852 24.053 25.674 23.942 20.632 22.072 23.409 20.194 18.837 16.482 14.396 14.240 11.575 14.087 15.826 19.076 21.265 24.504 26.190 24.387 24.231 20.824 18.040 14.530 11.602  8.539  6.700  3.843  0.000  3.850  5.817  6.363  8.015  8.983  8.092  9.770 12.321 15.471 18.664 22.120 24.840 28.389 27.538 24.660 25.364 23.471 23.928 27.030 28.855 32.118 33.650 36.421 34.153 32.519 36.043 37.492 34.780 34.545 37.656 40.477 40.517 40.592 43.645 45.543 44.925 46.200 49.302 49.699 49.800 46.434 44.667 41.178 38.260 35.311 32.636 29.870 26.934 24.097 23.466 25.575 25.489 23.896 26.522 28.415 31.688 31.295 31.303 34.173 36.415 34.921 36.532 39.716 40.293 42.243 45.928 46.612 46.705 46.012 47.173 44.483 44.338 43.852 41.570 38.363 36.255 37.838 36.039 37.138 39.919 42.340 41.920 42.687 45.758 47.269 46.493 47.988 51.377 51.146 50.431 53.155 55.538 54.759 55.509 58.952 59.490 60.418 57.544 56.584 53.272 52.285 49.305 47.705 45.082 43.728 41.312 39.815 39.055 38.874 40.194 43.159 44.132 45.708 47.720 46.619 49.694 51.933 53.819 53.686 52.021 52.532 51.841 50.737 51.552 49.627 49.582 50.074 48.845 50.534 50.126 51.867 54.373 54.233 51.013 49.353 46.651 47.400 47.764 50.387 49.947 53.160 54.414 52.095 53.680 52.473 53.955 55.695 54.833 56.600 54.671 51.146 52.038 53.180 49.832 48.083 50.450 49.620 45.902 46.589 48.691 46.055 43.526 44.994 44.967 41.866 41.668 40.258 40.703 41.879 41.203 41.205 39.708 37.900 38.022 36.225 34.723 32.876 33.784 35.834 35.633 38.027 39.820 41.903 44.137 46.731 49.405 51.531 54.974 56.611 59.561 59.308 61.399 62.565 64.559 66.997 67.194 66.557 64.880 61.922 59.216 55.512 52.812 49.139 46.472 43.154 40.923 38.207 35.975 33.847 31.871 31.056 27.806 26.030 25.178 23.156 24.099 23.598 23.768 25.185 26.643 28.495 29.832 31.019 32.589 32.599 31.245 32.459 32.899 30.906 31.762 34.121 32.489 29.969 32.266 33.217 29.696 28.977 32.228 31.253 28.102 30.422 32.804 30.166 29.051 32.683 33.422 30.641 31.890 35.358 36.882 40.364 39.728 37.562 37.389 38.679 41.185 38.817 38.174 40.420 37.640 37.172 40.960 41.461 38.801 39.974 41.484 38.466 36.209 37.736 41.047 43.321 41.629 39.447 36.043 33.205 29.969 28.147 24.646 23.522 20.072 18.715 16.702 15.294 12.198 14.590 15.479 12.488 13.838 17.100 16.191 14.787 17.813 19.972 18.901 19.302 22.658 23.637 22.837 24.982 27.645 28.117 29.459 32.323 35.714 38.168 41.555 43.096 46.842 49.265 51.145 54.437 56.359
 55.844 55.093 54.229 54.065 53.825 53.361 52.826 51.224 51.351 51.049 49.273 47.271 44.636 42.459 40.107 39.275 39.176 35.821 34.482 33.088 29.605 28.239 25.273 25.526 23.016 24.471 24.394 22.871 25.117 26.581 24.935 21.640 22.826 24.110 20.976 19.455 17.295 15.136 15.194 12.867 15.345 16.780 20.044 22.063 25.323 26.858 25.127 25.181 21.856 19.253 15.774 13.167 10.202  9.022  6.644  3.850  0.000  3.866  5.856  7.683  9.421  9.176 11.075 13.835 16.774 20.020 23.333 26.109 29.583 28.685 25.804 26.463 24.465 24.908 27.853 29.797 33.093 34.764 37.474 35.162 33.680 37.233 38.576 35.880 35.787 38.936 41.665 41.700 41.886 44.928 46.767 46.217 47.553 50.597 50.980 51.162 47.832 46.140 42.650 39.792 36.832 34.228 31.468 28.628 25.838 25.213 27.222 27.007 25.428 27.972 29.960 33.189 32.669 32.686 35.619 37.813 36.226 37.757 40.857 41.304 43.201 46.872 47.632 47.644 47.012 48.264 45.659 45.498 44.903 42.625 39.363 37.356 39.042 37.331 38.476 41.308 43.647 43.158 43.993 47.082 48.503 47.703 49.271 52.634 52.316 51.609 54.385 56.714 55.869 56.661 60.113 60.718 61.704 58.879 57.976 54.693 53.767 50.814 49.270 46.669 45.370 42.985 41.532 40.777 40.611 41.943 44.894 45.849 47.396 49.371 48.223 51.269 53.534 55.391 55.281 53.636 54.153 53.484 52.398 53.246 51.338 51.289 51.790 50.554 52.226 51.790 53.506 55.994 55.816 52.577 50.943 48.256 49.020 49.422 52.049 51.626 54.843 56.086 53.743 55.291 54.040 55.477 57.170 56.253 57.958 55.982 52.450 53.332 54.539 51.230 49.442 51.834 51.078 47.359 48.008 50.164 47.587 45.008 46.461 46.513 43.456 43.288 41.874 42.300 43.496 42.778 42.743 41.220 39.437 39.530 37.749 36.308 34.497 35.462 37.532 37.336 39.676 41.450 43.471 45.685 48.221 50.887 52.951 56.386 57.958 60.872 60.573 62.609 63.754 65.689 68.162 68.385 67.814 66.179 63.248 60.583 56.885 54.235 50.562 47.948 44.634 42.470 39.751 37.590 35.476 33.571 32.776 29.555 27.811 26.897 24.868 25.732 25.213 25.356 26.722 28.165 29.993 31.295 32.455 34.060 34.080 32.807 34.075 34.516 32.551 33.474 35.856 34.233 31.765 34.057 35.005 31.503 30.786 34.003 33.018 29.875 32.153 34.505 31.845 30.703 34.294 34.996 32.166 33.377 36.826 38.388 41.886 41.316 39.200 39.081 40.383 42.901 40.557 39.930 42.163 39.380 38.902 42.670 43.152 40.476 41.633 43.088 40.062 37.822 39.290 42.578 44.811 43.134 40.894 37.542 34.683 31.519 29.660 26.248 25.094 21.660 20.213 18.014 16.645 13.744 16.175 17.252 14.465 15.892 19.041 18.063 16.754 19.756 21.810 20.650 21.079 24.428 25.301 24.412 26.588 29.244 29.587 30.892 33.816 37.135 39.616 42.950 44.500 48.232 50.651 52.587 55.857 57.762
 56.859 56.126 55.258 55.053 54.786 54.303 53.715 52.082 52.201 51.881 50.050 48.032 45.375 43.179 40.901 40.173 40.037 36.722 35.547 34.189 30.765 29.472 26.600 26.982 24.541 26.114 26.026 24.564 26.886 28.311 26.689 23.368 24.440 25.689 22.546 20.920 18.900 16.650 16.699 14.326 16.668 17.829 21.037 22.832 26.122 27.451 25.648 25.920 22.603 20.207 16.652 14.271 11.285 10.062  7.649  5.817  3.866  0.000  3.873  6.443  8.650  9.174 11.495 14.427 17.392 20.778 24.078 27.031 30.528 29.739 26.941 27.741 25.783 26.367 29.232 31.176 34.546 36.287 38.917 36.498 35.071 38.655 39.879 37.101 37.074 40.299 42.975 42.900 43.152 46.258 47.994 47.423 48.865 51.889 52.175 52.409 49.067 47.455 43.988 41.200 38.284 35.748 33.062 30.222 27.502 26.978 29.072 28.886 27.246 29.744 31.712 34.961 34.416 34.344 37.294 39.548 37.968 39.529 42.609 43.010 44.926 48.601 49.366 49.310 48.663 49.935 47.350 47.115 46.480 44.255 40.947 39.019 40.721 38.985 40.070 42.958 45.310 44.734 45.540 48.685 50.070 49.183 50.753 54.140 53.763 52.982 55.785 58.125 57.194 57.951 61.441 62.063 63.121 60.335 59.498 56.251 55.370 52.461 50.944 48.389 47.092 44.735 43.241 42.510 42.295 43.561 46.561 47.535 49.144 51.133 50.023 53.063 55.352 57.248 57.137 55.463 55.972 55.288 54.175 54.991 53.050 52.962 53.396 52.093 53.695 53.178 54.880 57.300 57.099 53.839 52.132 49.496 50.359 50.847 53.543 53.199 56.451 57.750 55.408 56.953 55.692 57.166 58.822 57.912 59.591 57.628 54.102 55.040 56.274 52.954 51.198 53.634 52.871 49.157 49.850 52.020 49.429 46.871 48.347 48.395 45.322 45.147 43.738 44.159 45.368 44.663 44.619 43.104 41.323 41.421 39.651 38.199 36.368 37.278 39.317 39.063 41.411 43.119 45.138 47.282 49.788 52.396 54.417 57.820 59.340 62.202 61.811 63.791 64.872 66.743 69.235 69.516 68.992 67.425 64.497 61.894 58.181 55.588 51.925 49.376 46.098 43.993 41.336 39.209 37.172 35.258 34.524 31.335 29.529 28.614 26.495 27.269 26.648 26.737 28.071 29.516 31.365 32.664 33.916 35.568 35.667 34.374 35.627 36.144 34.177 35.028 37.451 35.898 33.370 35.558 36.535 33.030 32.190 35.352 34.385 31.149 33.308 35.669 32.964 31.674 35.215 35.916 32.958 34.054 37.534 39.137 42.693 42.231 40.234 40.236 41.640 44.212 41.888 41.380 43.681 40.913 40.314 44.073 44.626 41.889 42.933 44.349 41.353 39.034 40.367 43.699 45.949 44.370 42.091 38.796 35.970 32.882 31.104 27.721 26.692 23.288 21.932 19.649 18.382 15.489 17.970 19.039 16.119 17.460 20.684 19.631 18.100 21.134 23.250 21.893 22.163 25.630 26.491 25.367 27.521 30.312 30.534 31.687 34.732 38.004 40.603 43.905 45.559 49.307 51.800 53.818 57.063 58.966
 55.570 54.815 53.903 53.628 53.319 52.799 52.161 50.513 50.631 50.296 48.428 46.404 43.719 41.502 39.289 38.619 38.458 35.183 34.157 32.827 29.468 28.274 25.540 26.167 23.911 25.787 25.919 24.728 27.252 28.919 27.433 23.978 25.098 26.606 23.496 21.741 19.512 16.964 16.555 13.812 15.827 16.746 19.831 21.437 24.766 25.938 23.966 24.353 20.992 18.767 15.124 12.981 10.056  8.876  6.794  6.363  5.856  3.873  0.000  3.876  5.572  6.798  9.504 12.583 15.564 19.078 22.388 25.503 29.044 28.411 25.740 26.790 25.014 25.898 28.762 30.537 34.003 35.730 38.246 35.681 34.219 37.816 38.922 36.011 35.987 39.299 41.938 41.707 41.998 45.192 46.811 46.187 47.749 50.760 50.926 51.208 47.850 46.335 42.896 40.204 37.351 34.928 32.356 29.528 26.961 26.712 29.041 28.924 27.038 29.465 31.315 34.668 34.143 33.845 36.780 39.194 37.715 39.445 42.563 43.020 45.091 48.785 49.416 49.290 48.496 49.685 47.058 46.664 46.068 43.976 40.639 38.789 40.395 38.520 39.438 42.397 44.825 44.122 44.818 48.051 49.429 48.398 49.920 53.364 52.949 52.037 54.843 57.237 56.219 56.891 60.429 61.034 62.165 59.421 58.671 55.479 54.665 51.838 50.379 47.929 46.671 44.414 42.905 42.322 42.143 43.248 46.268 47.174 48.865 50.823 49.776 52.780 55.147 57.140 57.097 55.441 55.995 55.257 54.045 54.781 52.786 52.570 52.920 51.488 52.988 52.350 53.978 56.330 56.051 52.774 51.028 48.422 49.380 50.000 52.782 52.566 55.887 57.256 54.879 56.385 55.085 56.622 58.207 57.328 58.986 57.081 53.580 54.651 55.890 52.523 50.877 53.406 52.580 48.884 49.728 51.916 49.263 46.774 48.377 48.405 45.295 45.182 43.854 44.334 45.618 44.990 45.004 43.501 41.644 41.703 39.874 38.324 36.385 37.276 39.155 38.710 41.017 42.567 44.561 46.573 49.025 51.539 53.499 56.853 58.312 61.111 60.620 62.553 63.566 65.389 67.883 68.220 67.725 66.226 63.296 60.762 57.036 54.512 50.861 48.400 45.176 43.162 40.609 38.557 36.682 34.784 34.242 31.138 29.401 28.662 26.556 27.432 26.840 26.963 28.301 29.746 31.635 32.997 34.310 35.905 35.998 34.617 35.773 36.232 34.218 34.965 37.322 35.736 33.127 35.190 36.050 32.484 31.590 34.645 33.569 30.257 32.368 34.636 31.813 30.465 33.985 34.578 31.500 32.604 36.063 37.785 41.384 41.066 39.121 39.299 40.725 43.420 41.207 40.780 43.099 40.282 39.520 43.270 43.846 40.994 41.925 43.243 40.255 37.882 39.073 42.424 44.661 43.171 40.837 37.611 34.819 31.828 30.168 26.822 26.026 22.718 21.647 19.355 18.431 15.626 18.313 19.016 15.789 17.067 20.281 18.976 17.152 20.294 22.383 20.725 20.897 24.495 25.263 23.899 26.103 28.985 29.049 30.106 33.265 36.478 39.162 42.427 44.166 47.932 50.493 52.602 55.829 57.744
 53.707 52.961 52.047 51.746 51.429 50.927 50.261 48.646 48.778 48.417 46.557 44.564 41.860 39.710 37.481 36.854 36.768 33.552 32.611 31.205 27.915 26.699 24.072 24.803 22.689 24.766 25.016 24.108 26.824 28.682 27.426 23.876 24.942 26.732 23.772 21.858 19.450 16.637 15.821 12.981 14.596 15.207 18.147 19.601 22.915 24.002 21.993 22.443 19.134 17.079 13.512 11.752  9.126  8.663  7.536  8.015  7.683  6.443  3.876  0.000  3.866  6.022  8.199 11.252 13.931 17.442 20.615 23.767 27.249 26.641 24.048 25.213 23.545 24.650 27.441 29.098 32.623 34.375 36.762 34.093 32.675 36.273 37.252 34.286 34.335 37.703 40.263 39.955 40.330 43.548 45.074 44.481 46.134 49.088 49.202 49.571 46.248 44.844 41.414 38.829 35.993 33.727 31.229 28.523 26.123 26.148 28.595 28.414 26.293 28.569 30.374 33.770 33.175 32.686 35.637 38.138 36.698 38.532 41.625 42.080 44.277 47.966 48.482 48.258 47.352 48.498 45.883 45.351 44.745 42.777 39.415 37.684 39.240 37.307 38.117 41.155 43.579 42.742 43.395 46.690 48.004 46.864 48.393 51.846 51.361 50.379 53.210 55.596 54.502 55.150 58.710 59.344 60.548 57.866 57.212 54.081 53.372 50.630 49.281 46.940 45.799 43.682 42.263 41.863 41.820 42.802 45.762 46.524 48.208 50.062 48.998 51.923 54.394 56.439 56.502 54.897 55.527 54.769 53.479 54.189 52.202 51.876 52.216 50.695 52.144 51.426 52.951 55.270 54.876 51.593 49.866 47.251 48.257 48.980 51.788 51.654 55.028 56.398 53.945 55.352 53.959 55.482 56.963 56.053 57.646 55.752 52.269 53.435 54.722 51.353 49.769 52.393 51.578 47.901 48.848 51.100 48.448 46.006 47.714 47.800 44.725 44.735 43.502 44.046 45.418 44.849 44.868 43.357 41.426 41.427 39.559 37.985 35.956 36.925 38.638 38.006 40.181 41.575 43.460 45.358 47.708 50.159 52.023 55.342 56.714 59.459 58.898 60.789 61.779 63.566 66.082 66.429 65.981 64.529 61.619 59.142 55.422 52.974 49.333 46.961 43.767 41.880 39.385 37.476 35.742 33.976 33.653 30.671 29.132 28.595 26.651 27.695 27.214 27.403 28.768 30.209 32.102 33.466 34.729 36.225 36.260 34.855 35.931 36.263 34.238 34.939 37.168 35.481 32.890 34.891 35.538 31.922 31.132 34.056 32.786 29.514 31.670 33.748 30.793 29.546 33.049 33.440 30.315 31.548 34.911 36.793 40.382 40.193 38.218 38.546 39.872 42.684 40.626 40.172 42.401 39.494 38.655 42.378 42.870 39.917 40.824 41.987 38.964 36.652 37.751 41.063 43.198 41.721 39.296 36.145 33.334 30.459 28.820 25.590 24.926 21.743 20.875 18.521 17.999 15.513 18.414 18.808 15.523 16.925 19.897 18.258 16.423 19.661 21.496 19.581 19.865 23.479 24.006 22.527 24.864 27.685 27.543 28.634 31.857 34.974 37.652 40.844 42.567 46.319 48.868 51.052 54.258 56.204
 52.280 51.503 50.541 50.154 49.789 49.249 48.524 46.884 47.007 46.639 44.737 42.746 40.035 37.847 35.685 35.089 34.946 31.757 30.945 29.599 26.384 25.321 22.873 23.890 22.036 24.405 24.939 24.311 27.135 29.226 28.076 24.483 25.650 27.637 24.733 22.813 20.227 17.292 16.035 12.903 14.006 14.389 17.070 18.335 21.609 22.574 20.372 20.852 17.514 15.647 12.073 10.668  8.450  8.035  7.587  8.983  9.421  8.650  5.572  3.866  0.000  3.866  6.322  9.302 12.004 15.593 18.800 22.083 25.614 25.206 22.792 24.235 22.834 24.238 27.038 28.457 32.027 33.700 35.972 33.189 31.695 35.266 36.153 33.064 33.063 36.486 39.026 38.560 38.933 42.234 43.657 42.987 44.735 47.692 47.689 48.076 44.731 43.402 40.012 37.516 34.766 32.604 30.248 27.555 25.342 25.641 28.301 28.245 25.944 28.118 29.750 33.230 32.699 31.983 34.874 37.535 36.238 38.249 41.383 41.931 44.276 47.964 48.328 48.066 47.005 48.033 45.364 44.687 44.162 42.332 38.985 37.308 38.723 36.635 37.255 40.328 42.839 41.905 42.419 45.778 47.115 45.845 47.295 50.803 50.313 49.203 52.009 54.461 53.311 53.858 57.454 58.045 59.296 56.645 56.057 52.979 52.315 49.649 48.341 46.105 44.986 42.967 41.522 41.269 41.254 42.070 45.042 45.740 47.505 49.332 48.348 51.231 53.750 55.881 56.016 54.455 55.123 54.295 52.913 53.541 51.499 51.045 51.299 49.657 51.009 50.180 51.632 53.886 53.435 50.145 48.399 45.817 46.886 47.726 50.607 50.594 54.025 55.464 52.991 54.371 52.964 54.558 55.986 55.128 56.718 54.901 51.458 52.752 54.013 50.598 49.139 51.832 50.933 47.288 48.387 50.630 47.909 45.563 47.372 47.404 44.304 44.374 43.250 43.866 45.307 44.808 44.872 43.393 41.385 41.346 39.419 37.756 35.631 36.554 38.095 37.281 39.416 40.656 42.532 44.299 46.609 48.961 50.782 54.050 55.382 58.070 57.432 59.288 60.214 61.962 64.468 64.862 64.429 63.033 60.120 57.700 53.968 51.575 47.953 45.658 42.527 40.715 38.339 36.487 34.924 33.165 33.029 30.154 28.695 28.364 26.471 27.616 27.191 27.403 28.794 30.233 32.134 33.579 34.874 36.279 36.286 34.794 35.748 36.010 33.957 34.534 36.664 34.964 32.281 34.139 34.666 31.014 30.176 32.977 31.607 28.279 30.384 32.361 29.306 28.019 31.498 31.784 28.565 29.823 33.157 35.146 38.759 38.694 36.756 37.240 38.576 41.496 39.550 39.170 41.409 38.469 37.474 41.178 41.699 38.647 39.442 40.524 37.521 35.154 36.127 39.451 41.585 40.196 37.742 34.659 31.910 29.134 27.655 24.478 24.093 21.072 20.566 18.343 18.178 15.846 18.782 18.751 15.244 16.451 19.328 17.495 15.338 18.592 20.393 18.200 18.334 22.052 22.507 20.795 23.155 26.059 25.793 26.786 30.095 33.167 35.912 39.078 40.880 44.645 47.260 49.513 52.702 54.647
 50.993 50.176 49.171 48.772 48.402 47.836 47.129 45.443 45.547 45.200 43.312 41.278 38.571 36.346 34.143 33.462 33.294 30.054 29.173 27.874 24.617 23.626 21.179 22.317 20.567 23.051 23.814 23.284 26.085 28.349 27.191 23.606 24.971 27.055 24.153 22.364 19.573 16.684 15.148 11.718 12.600 13.206 15.834 17.259 20.545 21.651 19.313 19.561 16.085 14.040 10.358  8.788  6.654  5.997  6.208  8.092  9.176  9.174  6.798  6.022  3.866  0.000  3.868  7.089 10.122 13.771 17.155 20.426 24.051 23.712 21.322 22.866 21.617 23.095 26.047 27.309 30.853 32.382 34.687 31.927 30.278 33.816 34.789 31.664 31.520 34.921 37.543 37.057 37.329 40.653 42.119 41.376 43.083 46.095 46.092 46.409 43.028 41.647 38.260 35.729 32.999 30.803 28.468 25.727 23.551 23.926 26.688 26.740 24.394 26.571 28.093 31.632 31.203 30.426 33.255 35.991 34.800 36.916 40.121 40.798 43.214 46.908 47.175 46.981 45.836 46.759 44.009 43.321 42.911 41.103 37.812 36.060 37.353 35.159 35.702 38.739 41.327 40.436 40.866 44.217 45.641 44.372 45.746 49.288 48.878 47.742 50.497 53.009 51.916 52.412 56.004 56.525 57.727 55.036 54.407 51.313 50.603 47.927 46.583 44.353 43.205 41.191 39.721 39.508 39.506 40.276 43.243 43.925 45.715 47.550 46.614 49.496 51.985 54.137 54.296 52.787 53.460 52.581 51.168 51.766 49.701 49.216 49.451 47.793 49.141 48.311 49.756 52.022 51.590 48.311 46.590 44.004 45.034 45.860 48.740 48.734 52.169 53.624 51.164 52.565 51.192 52.830 54.290 53.487 55.132 53.368 49.941 51.268 52.464 49.007 47.602 50.284 49.306 45.663 46.820 49.017 46.229 43.966 45.802 45.736 42.627 42.718 41.662 42.335 43.781 43.289 43.372 41.941 39.888 39.842 37.855 36.162 33.991 34.878 36.356 35.494 37.636 38.858 40.777 42.538 44.887 47.231 49.097 52.368 53.750 56.462 55.861 57.761 58.695 60.491 62.962 63.341 62.862 61.438 58.501 56.048 52.301 49.869 46.245 43.917 40.792 38.938 36.583 34.690 33.155 31.364 31.270 28.434 27.009 26.791 24.961 26.161 25.814 26.052 27.430 28.872 30.775 32.288 33.572 34.899 34.867 33.313 34.225 34.455 32.383 32.917 34.991 33.275 30.534 32.365 32.836 29.171 28.358 31.140 29.731 26.411 28.559 30.509 27.441 26.205 29.715 29.987 26.803 28.130 31.459 33.448 37.042 36.945 34.953 35.422 36.723 39.653 37.727 37.328 39.558 36.608 35.599 39.310 39.832 36.776 37.576 38.680 35.677 33.299 34.307 37.644 39.804 38.406 35.991 32.873 30.145 27.325 25.899 22.671 22.376 19.385 19.065 17.029 16.991 14.668 17.592 17.258 13.596 14.729 17.553 15.645 13.347 16.663 18.460 16.224 16.354 20.114 20.588 18.897 21.284 24.194 23.998 25.033 28.312 31.438 34.160 37.365 39.161 42.941 45.564 47.780 50.987 52.926
 47.564 46.731 45.727 45.341 44.993 44.453 43.787 42.135 42.238 41.895 40.053 38.043 35.347 33.168 30.883 30.175 30.129 26.877 25.900 24.439 21.156 20.080 17.679 18.965 17.464 20.232 21.318 21.226 24.170 26.756 25.894 22.299 23.732 26.174 23.537 21.739 18.718 15.728 13.496  9.905  9.846 10.272 12.589 14.096 17.357 18.626 16.215 16.171 12.611 10.452  6.786  5.651  4.875  5.461  7.489  9.770 11.075 11.495  9.504  8.199  6.322  3.868  0.000  3.852  6.638 10.325 13.708 16.906 20.527 20.144 17.783 19.464 18.465 20.209 23.183 24.168 27.711 29.140 31.357 28.551 26.832 30.347 31.292 28.132 27.965 31.387 33.996 33.502 33.792 37.116 38.576 37.873 39.594 42.579 42.606 42.971 39.626 38.293 34.873 32.398 29.634 27.560 25.284 22.717 20.768 21.519 24.408 24.404 21.786 23.724 25.141 28.719 28.250 27.244 30.058 32.900 31.802 34.076 37.283 38.043 40.630 44.308 44.390 44.150 42.843 43.654 40.873 40.056 39.707 38.028 34.769 33.082 34.242 31.942 32.354 35.445 38.054 37.067 37.438 40.835 42.234 40.896 42.257 45.810 45.384 44.211 46.968 49.488 48.384 48.868 52.463 52.991 54.215 51.549 50.971 47.912 47.287 44.680 43.454 41.333 40.336 38.495 37.180 37.213 37.452 38.102 40.936 41.391 43.117 44.795 43.815 46.593 49.191 51.375 51.684 50.264 51.062 50.167 48.676 49.254 47.239 46.632 46.921 45.202 46.561 45.703 47.009 49.300 48.754 45.493 43.877 41.219 42.186 43.060 45.909 45.939 49.420 50.824 48.253 49.529 48.044 49.643 51.005 50.165 51.758 50.010 46.605 48.023 49.248 45.784 44.451 47.224 46.247 42.627 43.906 46.167 43.385 41.187 43.134 43.134 40.084 40.358 39.440 40.208 41.768 41.369 41.454 40.054 37.873 37.708 35.686 33.965 31.681 32.702 33.946 32.848 34.800 35.850 37.636 39.301 41.555 43.872 45.666 48.934 50.268 52.972 52.372 54.271 55.242 57.060 59.549 59.895 59.427 57.986 55.072 52.616 48.872 46.466 42.827 40.539 37.405 35.653 33.323 31.582 30.190 28.590 28.785 26.130 25.046 25.159 23.610 25.113 24.946 25.254 26.726 28.194 30.137 31.735 32.922 34.066 33.886 32.259 33.065 33.071 30.977 31.487 33.332 31.401 28.705 30.531 30.651 26.909 26.383 29.019 27.283 24.116 26.484 28.131 24.887 23.991 27.558 27.516 24.399 26.097 29.254 31.440 34.947 34.911 32.727 33.276 34.316 37.368 35.644 35.078 37.109 34.006 33.002 36.692 37.020 33.866 34.756 35.686 32.576 30.351 31.393 34.653 36.667 35.165 32.647 29.538 26.724 23.962 22.503 19.388 19.250 16.462 16.551 14.668 15.293 13.575 16.580 15.639 12.026 13.330 15.582 13.136 10.936 14.421 15.695 13.130 13.660 17.387 17.453 15.816 18.524 21.204 20.831 22.145 25.413 28.501 31.087 34.258 35.923 39.697 42.239 44.479 47.707 49.669
 44.906 43.991 42.902 42.460 42.061 41.454 40.783 39.061 39.136 38.834 36.980 34.898 32.227 29.942 27.666 26.835 26.618 23.299 22.327 21.087 17.872 17.216 15.173 17.038 16.182 19.303 21.035 21.367 24.189 27.137 26.363 22.936 24.695 27.300 24.807 23.312 20.101 17.363 14.662 11.051  9.969 10.502 11.943 13.431 16.326 17.683 14.937 14.333 10.733  8.659  5.749  5.538  6.972  7.232  9.914 12.321 13.835 14.427 12.583 11.252  9.302  7.089  3.852  0.000  3.852  7.091 10.771 13.897 17.659 17.711 15.758 17.891 17.575 19.641 22.727 23.144 26.543 27.563 29.687 26.900 24.830 28.157 29.173 25.892 25.365 28.723 31.454 30.775 30.827 34.243 35.681 34.748 36.449 39.529 39.442 39.667 36.247 34.883 31.541 29.103 26.519 24.503 22.508 19.917 18.354 19.564 22.755 23.103 20.325 22.077 23.006 26.680 26.523 25.215 27.746 30.823 30.104 32.680 36.000 37.067 39.855 43.487 43.282 43.137 41.570 42.078 39.133 38.179 38.124 36.634 33.558 31.808 32.579 29.978 30.043 33.031 35.852 34.880 34.941 38.341 39.915 38.481 39.595 43.230 42.964 41.634 44.241 46.919 45.885 46.170 49.769 50.120 51.283 48.577 47.978 44.951 44.276 41.738 40.480 38.484 37.448 35.727 34.340 34.574 34.837 35.226 38.057 38.440 40.302 41.976 41.168 43.913 46.534 48.863 49.254 47.942 48.760 47.724 46.077 46.492 44.372 43.588 43.743 41.883 43.123 42.157 43.410 45.653 45.080 41.809 40.188 37.553 38.570 39.535 42.456 42.620 46.153 47.664 45.109 46.404 44.968 46.711 48.077 47.400 49.082 47.518 44.208 45.788 46.852 43.302 42.203 44.990 43.809 40.272 41.788 43.933 41.024 38.974 41.036 40.905 37.815 38.121 37.428 38.351 40.000 39.730 39.946 38.624 36.321 36.105 34.011 32.124 29.666 30.540 31.477 30.120 32.044 32.898 34.745 36.250 38.529 40.714 42.551 45.754 47.149 49.838 49.228 51.167 52.082 53.946 56.357 56.732 56.173 54.741 51.768 49.318 45.563 43.142 39.546 37.281 34.253 32.502 30.366 28.616 27.478 25.821 26.282 23.890 22.971 23.485 22.193 23.807 23.791 24.121 25.531 26.927 28.868 30.498 31.637 32.543 32.304 30.576 31.170 31.050 28.950 29.250 30.901 28.960 26.202 27.774 27.678 23.948 23.403 25.808 23.931 20.764 23.098 24.568 21.240 20.403 23.955 23.792 20.690 22.524 25.611 27.861 31.329 31.342 29.122 29.792 30.785 33.933 32.368 31.868 33.886 30.777 29.586 33.230 33.609 30.385 31.145 32.043 28.993 26.686 27.659 30.941 33.013 31.604 29.173 26.086 23.438 20.749 19.660 16.608 17.052 14.762 15.679 14.554 15.660 14.343 16.889 15.109 11.571 12.186 13.866 11.305  8.611 11.745 12.837  9.923 10.146 13.894 13.930 12.093 14.765 17.489 17.166 18.425 21.663 24.794 27.402 30.622 32.351 36.138 38.755 40.968 44.178 46.128
 41.529 40.610 39.508 39.025 38.625 38.035 37.339 35.659 35.760 35.411 33.553 31.545 28.843 26.668 24.356 23.673 23.717 20.546 19.731 18.178 15.140 14.387 12.765 15.007 14.759 18.270 20.266 21.266 24.293 27.461 27.172 23.785 25.323 28.278 26.183 24.508 21.302 18.437 15.260 12.099  9.835  9.313  9.613 10.523 13.179 14.325 11.375 10.683  7.105  5.811  4.256  6.503  9.083 10.388 13.201 15.471 16.774 17.392 15.564 13.931 12.004 10.122  6.638  3.852  0.000  3.849  7.155 10.495 14.162 14.306 12.675 15.249 15.451 18.074 20.849 20.842 24.268 25.287 27.061 24.056 22.087 25.376 26.077 22.660 22.302 25.798 28.324 27.471 27.748 31.216 32.446 31.620 33.532 36.469 36.299 36.749 33.430 32.335 28.994 26.836 24.279 22.695 20.950 18.858 17.888 19.725 22.951 23.101 19.966 21.170 21.953 25.588 25.234 23.470 25.994 29.221 28.600 31.358 34.546 35.586 38.590 42.157 41.722 41.373 39.588 40.000 37.118 35.862 35.780 34.586 31.505 30.058 30.694 27.994 27.792 30.943 33.709 32.425 32.401 35.931 37.337 35.665 36.811 40.454 40.020 38.545 41.221 43.871 42.668 42.921 46.567 47.002 48.329 45.763 45.379 42.494 42.072 39.740 38.769 37.043 36.316 34.948 33.833 34.475 35.076 35.233 37.841 37.862 39.626 41.013 40.146 42.661 45.465 47.833 48.481 47.320 48.329 47.284 45.526 45.897 43.858 42.849 43.033 41.024 42.180 41.071 42.033 44.217 43.389 40.150 38.680 36.025 37.033 38.199 41.109 41.428 45.040 46.498 43.769 44.813 43.165 44.832 45.949 45.177 46.687 45.136 41.883 43.659 44.842 41.323 40.354 43.333 42.210 38.743 40.454 42.738 39.888 37.973 40.202 40.211 37.273 37.886 37.412 38.446 40.226 40.069 40.261 38.993 36.566 36.168 34.055 32.201 29.642 30.718 31.269 29.524 31.058 31.530 33.068 34.298 36.305 38.353 39.949 43.084 44.273 46.845 46.101 47.928 48.814 50.597 53.077 53.481 53.048 51.696 48.797 46.453 42.705 40.454 36.862 34.810 31.843 30.423 28.433 27.088 26.319 25.079 26.066 24.064 23.680 24.604 23.677 25.542 25.712 26.088 27.530 28.914 30.854 32.546 33.578 34.294 33.903 32.133 32.606 32.231 30.154 30.404 31.723 29.575 26.935 28.380 27.771 24.044 23.870 25.891 23.542 20.675 23.123 24.006 20.408 20.027 23.443 22.676 19.590 21.869 24.564 27.200 30.528 30.826 28.499 29.468 30.117 33.474 32.306 31.672 33.385 30.093 28.804 32.321 32.420 28.998 29.762 30.238 27.069 25.011 25.800 28.911 30.673 29.225 26.526 23.629 20.886 18.556 17.525 14.965 15.834 14.146 15.650 14.617 16.585 16.111 18.723 16.570 13.493 14.326 15.124 11.992  9.862 12.695 12.716  9.167  9.995 13.365 12.406 10.307 13.527 15.808 14.775 16.316 19.680 22.519 25.005 28.027 29.642 33.399 35.943 38.339 41.529 43.509
 38.308 37.299 36.116 35.598 35.165 34.540 33.876 32.173 32.254 31.943 30.120 28.092 25.414 23.203 20.812 20.000 20.049 16.828 15.944 14.386 11.452 11.085 10.148 13.071 13.764 17.497 20.054 21.567 24.430 27.860 27.804 24.666 26.342 29.445 27.633 26.183 22.942 20.353 16.925 14.141 11.231 10.688  9.782 10.477 12.217 13.505 10.519  8.872  5.849  5.384  6.332  8.915 12.151 13.422 16.414 18.664 20.020 20.778 19.078 17.442 15.593 13.771 10.325  7.091  3.849  0.000  3.875  6.928 10.716 11.354 10.405 13.485 14.586 17.500 20.162 19.474 22.638 23.224 24.784 21.814 19.547 22.577 23.277 19.764 19.078 22.514 25.094 24.066 24.172 27.709 28.900 27.928 29.847 32.825 32.586 32.978 29.640 28.582 25.286 23.250 20.846 19.512 18.148 16.354 16.068 18.503 21.837 22.170 18.893 19.646 19.910 23.507 23.355 21.193 23.404 26.838 26.594 29.629 32.823 34.109 37.310 40.778 40.034 39.719 37.665 37.778 34.796 33.349 33.529 32.594 29.728 28.328 28.560 25.599 24.998 28.077 30.979 29.629 29.312 32.857 34.358 32.559 33.502 37.199 36.867 35.246 37.805 40.570 39.409 39.503 43.149 43.462 44.765 42.197 41.844 39.023 38.643 36.435 35.553 34.030 33.415 32.301 31.285 32.257 33.049 32.932 35.385 35.174 36.958 38.200 37.428 39.809 42.689 45.163 45.969 44.954 46.048 44.911 43.012 43.258 41.208 39.994 40.126 37.988 39.054 37.851 38.651 40.806 39.864 36.648 35.271 32.596 33.585 34.858 37.773 38.221 41.879 43.363 40.577 41.524 39.828 41.557 42.590 41.907 43.430 42.029 38.883 40.837 41.921 38.362 37.627 40.661 39.406 36.053 38.008 40.235 37.335 35.603 37.965 37.934 35.060 35.829 35.619 36.806 38.689 38.673 38.946 37.780 35.241 34.728 32.580 30.650 27.967 29.013 29.151 27.063 28.367 28.520 29.958 30.959 32.877 34.786 36.341 39.416 40.603 43.152 42.398 44.254 45.131 46.962 49.401 49.795 49.308 47.951 45.028 42.691 38.939 36.706 33.139 31.157 28.283 26.986 25.209 24.043 23.648 22.593 24.022 22.468 22.495 23.879 23.357 25.374 25.759 26.173 27.568 28.880 30.762 32.471 33.371 33.822 33.302 31.475 31.746 31.147 29.114 29.213 30.196 27.955 25.411 26.618 25.583 21.945 22.025 23.647 20.962 18.392 20.894 21.287 17.555 17.624 20.911 19.721 16.826 19.520 21.868 24.679 27.819 28.213 25.747 26.870 27.233 30.708 29.854 29.143 30.642 27.275 25.867 29.262 29.221 25.692 26.421 26.680 23.480 21.540 22.274 25.289 26.934 25.471 22.731 19.897 17.230 15.126 14.474 12.325 13.938 13.147 15.489 15.209 17.648 17.746 19.921 17.197 14.637 15.074 14.966 11.802 10.012 11.981 11.135  7.312  8.323 11.013  9.319  7.098 10.642 12.455 11.105 12.964 16.230 18.985 21.320 24.321 25.852 29.606 32.134 34.538 37.730 39.724
 35.025 33.972 32.740 32.146 31.696 31.077 30.382 28.724 28.833 28.468 26.639 24.704 21.993 19.934 17.499 16.894 17.322 14.405 13.826 11.852  9.481  9.171  9.354 12.612 14.141 17.973 20.682 22.778 25.696 29.218 29.595 26.589 28.023 31.343 29.897 28.335 25.195 22.601 19.008 16.726 13.354 12.068  9.992  9.664 10.385 11.251  8.272  6.184  4.625  6.365  8.836 12.016 15.331 16.977 19.957 22.120 23.333 24.078 22.388 20.615 18.800 17.155 13.708 10.771  7.155  3.875  0.000  3.850  7.293  8.434  8.544 12.170 14.066 17.422 19.540 18.273 21.285 21.778 22.807 19.632 17.513 20.339 20.578 16.904 16.399 19.951 22.214 20.887 21.272 24.871 25.748 24.882 27.085 29.865 29.486 30.155 26.964 26.283 23.058 21.473 19.226 18.567 17.672 16.640 17.114 20.028 23.222 23.373 19.927 20.026 20.047 23.427 23.095 20.439 22.498 26.033 25.962 29.150 32.129 33.387 36.783 40.121 39.110 38.580 36.278 36.243 33.361 31.554 31.738 31.203 28.417 27.407 27.422 24.380 23.396 26.588 29.392 27.675 27.197 30.857 32.155 30.052 30.983 34.673 34.154 32.327 34.933 37.677 36.312 36.328 40.026 40.416 41.913 39.525 39.441 36.822 36.750 34.830 34.299 33.137 32.885 32.205 31.497 32.896 34.008 33.632 35.805 35.208 36.873 37.782 36.980 39.063 42.110 44.613 45.695 44.864 46.145 44.997 42.991 43.169 41.220 39.761 39.902 37.613 38.548 37.183 37.631 39.681 38.445 35.303 34.119 31.476 32.452 33.960 36.832 37.474 41.179 42.603 39.658 40.310 38.394 40.036 40.765 39.999 41.314 39.966 36.934 39.124 40.316 36.823 36.282 39.500 38.303 35.091 37.264 39.599 36.795 35.258 37.775 37.882 35.217 36.293 36.329 37.617 39.599 39.701 39.957 38.869 36.251 35.568 33.444 31.584 28.864 30.065 29.781 27.317 28.144 27.819 28.861 29.475 31.024 32.712 33.951 36.906 37.833 40.220 39.291 41.005 41.831 43.564 46.072 46.511 46.168 44.918 42.086 39.893 36.164 34.162 30.636 28.963 26.234 25.402 23.899 23.284 23.395 22.858 24.823 23.760 24.294 25.999 25.805 27.956 28.475 28.916 30.309 31.570 33.399 35.117 35.917 36.203 35.566 33.739 33.888 33.071 31.112 31.152 31.796 29.431 27.076 28.093 26.576 23.105 23.533 24.671 21.607 19.513 21.960 21.675 17.846 18.431 21.345 19.490 16.799 19.851 21.604 24.756 27.631 28.349 25.854 27.292 27.268 30.890 30.498 29.686 30.822 27.352 25.848 28.986 28.635 24.954 25.636 25.351 22.097 20.537 20.974 23.676 24.883 23.419 20.367 17.898 15.229 13.843 13.447 12.293 14.382 14.439 17.143 16.997 19.940 20.605 22.755 19.908 17.776 18.336 17.676 14.411 13.218 14.730 13.090  9.455 10.734 12.452  9.768  7.643 11.168 12.069  9.676 11.829 15.025 17.208 19.296 21.952 23.317 26.991 29.419 32.046 35.184 37.199
 31.978 30.829 29.564 29.060 28.637 28.087 27.537 25.988 26.077 25.756 24.099 22.248 19.617 17.678 14.985 14.130 14.883 11.971 10.905  8.371  6.076  5.810  7.223 10.780 13.219 16.912 19.970 22.475 25.141 28.785 29.427 26.736 28.203 31.595 30.489 29.142 26.072 23.810 20.161 18.358 14.758 13.685 11.032 10.806 10.310 11.638  9.577  6.389  6.648  8.158 11.400 14.313 17.879 19.609 22.708 24.840 26.109 27.031 25.503 23.767 22.083 20.426 16.906 13.897 10.495  6.928  3.850  0.000  3.860  5.479  6.773 10.477 13.222 16.548 18.420 16.499 19.070 19.089 19.896 16.876 14.474 16.982 17.282 13.610 12.754 16.236 18.573 17.256 17.510 21.102 22.082 21.237 23.355 26.152 25.908 26.566 23.427 22.743 19.448 17.962 15.712 15.436 14.888 14.499 15.674 18.977 21.985 22.127 18.682 18.215 17.814 20.966 20.706 17.705 19.461 23.083 23.311 26.671 29.569 31.011 34.540 37.743 36.470 35.970 33.460 33.175 30.245 28.296 28.697 28.387 25.845 24.907 24.557 21.356 20.040 23.178 26.014 24.234 23.566 27.228 28.563 26.404 27.233 30.942 30.500 28.643 31.194 33.985 32.710 32.697 36.371 36.714 38.159 35.747 35.664 33.066 33.070 31.241 30.869 29.886 29.869 29.482 29.052 30.768 32.191 31.680 33.559 32.645 34.154 34.816 33.972 35.870 39.013 41.533 42.777 42.071 43.469 42.325 40.260 40.418 38.589 37.016 37.264 34.978 35.960 34.648 34.913 37.028 35.678 32.619 31.640 28.900 29.687 31.172 33.900 34.530 38.224 39.529 36.473 36.945 34.899 36.472 37.093 36.306 37.587 36.295 33.327 35.624 36.781 33.298 32.903 36.173 34.952 31.845 34.175 36.514 33.759 32.372 34.984 35.161 32.648 33.943 34.187 35.568 37.630 37.847 38.110 37.125 34.448 33.622 31.513 29.705 26.979 28.281 27.633 24.908 25.354 24.730 25.521 25.964 27.364 29.024 30.198 33.175 34.102 36.543 35.709 37.512 38.465 40.312 42.818 43.133 42.735 41.381 38.555 36.287 32.560 30.525 26.962 25.298 22.551 21.886 20.481 20.196 20.641 20.523 22.902 22.312 23.348 25.380 25.599 27.911 28.641 29.153 30.550 31.759 33.491 35.188 35.791 35.871 35.060 33.248 33.292 32.220 30.341 30.375 30.664 28.140 26.050 26.995 25.030 21.743 22.663 23.456 20.067 18.581 21.188 20.359 16.613 17.956 20.646 18.377 16.291 19.752 20.996 24.159 26.661 27.323 24.579 25.961 25.441 29.051 28.967 27.874 28.608 25.035 23.669 26.631 25.918 22.217 23.115 22.532 19.127 18.034 18.641 21.047 21.925 20.174 16.968 14.510 11.672 10.636 10.426 10.170 12.734 13.764 16.922 17.384 20.590 21.792 23.558 20.440 18.937 19.411 18.005 14.873 14.396 15.261 12.798  9.770 11.492 12.066  8.611  7.620 10.898 10.537  7.863 10.848 13.366 15.292 16.788 19.340 20.283 23.901 26.104 28.675 31.870 33.934
 28.653 27.371 26.046 25.549 25.136 24.678 24.178 22.786 22.893 22.515 20.968 19.306 16.723 15.119 12.285 11.591 13.044 10.760  9.858  6.628  5.871  5.630  8.445 11.562 14.609 18.007 21.071 23.999 26.559 30.192 31.210 28.744 29.998 33.494 32.749 31.388 28.463 26.316 22.665 21.309 17.572 16.206 13.055 12.266 10.605 11.577 10.393  7.275  9.156 11.178 14.723 17.739 21.294 23.225 26.318 28.389 29.583 30.528 29.044 27.249 25.614 24.051 20.527 17.659 14.162 10.716  7.293  3.860  0.000  3.864  7.151 10.518 13.899 17.261 18.464 15.921 18.021 17.779 17.905 14.850 12.642 14.641 14.401 10.642  9.911 13.411 15.327 13.697 14.290 17.888 18.567 17.927 20.301 22.847 22.559 23.539 20.643 20.381 17.182 16.291 14.279 14.919 14.959 15.522 17.342 20.851 23.548 23.506 20.103 18.986 18.325 21.032 20.605 17.199 18.633 22.214 22.665 26.099 28.692 30.120 33.793 36.791 35.225 34.539 31.777 31.288 28.493 26.180 26.636 26.792 24.462 23.952 23.302 20.092 18.331 21.487 24.139 21.984 21.121 24.847 25.945 23.480 24.285 27.955 27.332 25.282 27.876 30.630 29.185 29.116 32.827 33.257 34.875 32.645 32.831 30.452 30.804 29.302 29.349 28.771 29.192 29.289 29.251 31.364 33.122 32.409 33.922 32.596 33.893 34.159 33.256 34.791 38.082 40.585 42.106 41.593 43.177 42.058 39.930 40.047 38.390 36.616 36.935 34.582 35.481 34.094 33.985 36.017 34.382 31.473 30.770 28.065 28.733 30.366 32.932 33.692 37.361 38.529 35.320 35.439 33.146 34.564 34.844 33.944 34.987 33.747 30.925 33.449 34.709 31.342 31.161 34.585 33.454 30.551 33.075 35.498 32.908 31.752 34.480 34.823 32.591 34.196 34.679 36.128 38.257 38.588 38.820 37.934 35.231 34.235 32.197 30.526 27.860 29.307 28.259 25.248 25.127 24.005 24.279 24.291 25.221 26.651 27.454 30.313 30.964 33.266 32.314 34.012 34.993 36.791 39.374 39.660 39.391 38.087 35.372 33.214 29.533 27.730 24.213 22.892 20.312 20.236 19.160 19.581 20.564 21.072 23.889 23.808 25.305 27.550 28.070 30.470 31.313 31.861 33.250 34.402 36.050 37.719 38.193 38.126 37.194 35.424 35.377 34.103 32.335 32.353 32.308 29.695 27.877 28.680 26.299 23.300 24.589 24.946 21.326 20.443 22.957 21.533 17.970 19.823 22.063 19.299 17.710 21.336 21.936 25.221 27.317 28.176 25.403 26.939 25.958 29.565 29.929 28.669 28.947 25.349 24.040 26.635 25.515 21.809 22.756 21.573 18.169 17.739 18.140 19.989 20.223 18.349 14.808 12.903 10.137 10.278 10.368 11.459 14.114 15.856 19.082 19.696 23.138 24.757 26.418 23.280 22.166 22.728 20.957 17.904 17.859 18.445 15.585 13.043 14.832 14.721 11.007 10.592 13.262 11.946  8.848 11.854 13.685 14.770 15.594 17.593 18.067 21.477 23.395 26.135 29.275 31.370
 29.037 27.955 26.935 26.738 26.484 26.262 25.933 24.818 24.957 24.559 23.268 21.872 19.429 18.180 15.302 14.653 16.448 14.205 12.689  9.050  7.418  4.900  6.567  8.757 11.700 14.928 17.761 20.888 23.533 27.083 28.380 25.960 26.938 30.524 30.052 28.586 25.826 23.755 20.144 19.323 15.524 14.031 10.672 10.096  7.970  9.861  9.696  6.265  8.429  9.957 13.736 16.631 20.127 22.478 25.561 27.538 28.685 29.739 28.411 26.641 25.206 23.712 20.144 17.711 14.306 11.354  8.434  5.479  3.864  0.000  3.861  6.844 10.336 13.703 14.675 12.133 14.413 14.576 14.878 11.631  9.693 12.348 12.224  8.567  8.683 12.458 14.347 13.600 14.647 17.840 18.927 18.964 21.044 23.419 23.704 24.861 22.214 21.794 18.326 17.131 14.455 14.856 14.154 14.974 16.379 19.644 21.988 21.403 17.929 16.601 16.531 19.108 18.094 14.805 16.820 20.136 20.060 23.280 25.755 26.903 30.536 33.600 32.213 31.394 28.804 28.642 25.988 23.803 23.878 23.802 21.198 20.786 20.543 17.633 16.411 19.912 22.230 19.999 19.767 23.554 24.371 22.150 23.505 27.042 26.187 24.577 27.486 29.931 28.515 28.945 32.597 33.358 34.962 32.718 32.837 30.316 30.745 29.055 29.214 28.404 29.036 29.038 29.321 31.299 33.290 32.969 34.331 32.915 33.852 33.973 32.667 34.186 37.542 39.808 41.314 40.691 42.369 41.492 39.569 39.988 38.599 37.094 37.790 35.746 36.994 35.940 35.906 38.157 36.599 33.778 33.202 30.323 30.696 31.994 34.286 34.672 38.235 39.086 35.752 35.744 33.271 34.333 34.594 33.328 34.213 32.592 29.540 31.807 33.370 30.119 29.523 33.014 32.245 29.171 31.392 34.091 31.724 30.346 32.998 33.649 31.547 33.299 33.568 34.882 36.999 37.248 37.287 36.344 33.674 32.612 30.645 29.199 26.686 28.532 27.737 24.964 24.697 23.868 23.906 24.297 25.179 27.020 27.792 30.881 31.504 33.968 33.251 35.007 36.288 38.149 40.846 40.903 40.705 39.216 36.631 34.323 30.709 28.809 25.169 23.638 20.687 20.523 18.860 19.377 19.883 20.729 23.361 23.072 24.734 26.784 27.308 29.871 30.747 31.339 32.869 34.137 35.804 37.494 37.881 37.939 36.907 35.214 35.388 34.045 32.263 32.604 32.615 29.765 28.131 29.400 27.054 23.933 25.592 26.328 22.693 21.921 24.850 23.664 20.183 22.203 24.739 22.218 20.743 24.404 25.220 28.334 30.433 30.997 27.995 29.133 27.981 31.413 31.561 29.918 30.008 26.266 25.485 28.210 26.770 23.242 24.730 23.682 20.052 19.978 20.911 22.657 22.735 20.379 16.811 14.634 11.259 10.783  9.499 10.565 12.316 13.915 16.787 17.178 20.821 22.868 24.619 21.726 20.965 22.094 20.215 16.927 17.574 18.586 15.466 13.185 15.812 15.906 12.171 12.472 15.580 14.283 11.808 15.176 16.879 18.202 18.706 20.703 20.709 23.957 25.442 27.985 31.204 33.334
 31.918 31.020 30.175 30.111 29.950 29.789 29.529 28.459 28.605 28.239 27.005 25.619 23.188 21.880 19.005 18.261 19.849 17.264 15.390 11.921  9.281  5.872  4.897  6.132  8.304 11.699 14.319 17.320 20.169 23.673 24.935 22.365 23.259 26.871 26.367 24.808 22.070 19.972 16.370 15.770 11.996 10.605  7.373  7.684  6.332  9.425  9.442  6.109  7.063  7.442 11.123 13.719 17.111 19.711 22.751 24.660 25.804 26.941 25.740 24.048 22.792 21.322 17.783 15.758 12.675 10.405  8.544  6.773  7.151  3.861  0.000  3.847  6.806 10.283 11.739  9.884 12.810 13.590 14.684 11.508  9.739 13.150 13.602 10.439 10.857 14.472 16.588 16.548 17.525 20.439 21.938 22.168 23.900 26.337 26.960 27.987 25.320 24.542 20.890 19.157 16.000 15.611 13.977 14.298 14.838 17.666 19.891 18.950 15.390 14.409 15.115 17.893 16.522 13.762 16.473 19.541 18.850 21.790 24.403 25.327 28.785 32.058 31.059 30.298 28.072 28.327 25.700 23.948 23.695 23.044 20.078 19.365 19.725 17.125 16.729 20.362 22.541 20.613 20.968 24.662 25.465 23.688 25.377 28.807 27.960 26.792 29.817 32.074 30.823 31.589 35.145 36.037 37.495 35.126 35.008 32.258 32.483 30.452 30.385 29.134 29.599 29.192 29.436 31.025 32.950 33.057 34.544 33.351 34.168 34.462 32.920 34.677 37.953 40.049 41.337 40.496 42.101 41.390 39.672 40.336 39.026 37.856 38.762 36.985 38.519 37.737 37.992 40.434 39.108 36.245 35.575 32.574 32.839 33.822 36.033 36.084 39.577 40.301 37.003 37.153 34.749 35.677 36.168 34.751 35.703 33.803 30.518 32.407 34.086 30.859 29.815 33.202 32.631 29.309 31.139 33.957 31.649 29.947 32.435 33.189 30.994 32.622 32.551 33.700 35.749 35.847 35.754 34.696 32.089 31.105 29.149 27.797 25.384 27.433 27.127 24.766 24.791 24.532 24.774 25.719 26.893 29.133 30.141 33.431 34.228 36.876 36.387 38.247 39.685 41.614 44.322 44.258 44.013 42.379 39.800 37.331 33.735 31.626 27.902 26.027 22.777 22.157 19.918 19.989 19.758 20.403 22.542 21.729 23.189 24.903 25.222 27.844 28.674 29.282 30.927 32.317 34.044 35.762 36.162 36.417 35.387 33.739 34.149 32.892 31.035 31.642 31.917 28.965 27.310 29.021 26.992 23.640 25.327 26.601 23.147 22.116 25.349 24.684 21.212 23.038 25.978 23.908 22.269 25.822 27.108 30.025 32.343 32.598 29.479 30.252 29.268 32.561 32.282 30.486 30.733 26.940 26.493 29.512 28.128 24.747 26.534 25.938 22.193 21.939 23.291 25.293 25.665 23.125 19.752 17.123 13.471 11.965  9.622  9.597 10.271 11.085 13.501 13.517 17.226 19.403 21.319 18.688 18.010 19.617 17.910 14.396 15.448 17.001 13.993 11.804 15.016 15.629 12.228 12.818 16.316 15.520 13.678 17.160 19.086 20.949 21.645 23.960 24.006 27.313 28.751 31.078 34.375 36.503
 32.563 31.781 31.146 31.284 31.256 31.271 31.188 30.353 30.503 30.159 29.188 28.011 25.751 24.686 21.773 20.959 22.754 20.250 17.984 14.423 11.807  8.008  6.127  4.690  6.284  8.903 11.216 14.559 17.323 20.719 22.365 20.038 20.636 24.306 24.238 22.722 20.263 18.515 15.138 15.416 11.921 10.837  7.983  9.000  7.683 11.173 12.142  9.364 10.092  9.601 12.823 14.783 17.893 20.712 23.626 25.364 26.463 27.741 26.790 25.213 24.235 22.866 19.464 17.891 15.249 13.485 12.170 10.477 10.518  6.844  3.847  0.000  3.844  6.935  8.115  6.188  9.277 10.501 12.039  9.149  7.813 11.598 12.454 10.133 11.028 14.211 16.231 17.058 18.158 20.528 22.410 23.118 24.453 26.721 27.855 28.920 26.506 25.567 21.826 19.917 16.424 15.886 13.728 14.434 14.618 16.999 18.604 17.051 13.629 12.256 13.623 15.983 13.961 11.557 14.765 17.329 16.061 18.674 21.131 21.799 25.191 28.506 27.677 26.860 24.840 25.398 22.921 21.429 20.843 19.866 16.692 15.980 16.789 14.650 14.969 18.712 20.467 18.643 19.636 23.189 23.760 22.382 24.488 27.688 26.746 26.080 29.248 31.197 30.112 31.302 34.699 35.812 37.155 34.761 34.519 31.660 31.907 29.727 29.757 28.322 29.005 28.561 29.169 30.649 32.826 33.274 34.513 33.195 33.613 33.719 31.810 33.495 36.781 38.615 39.886 38.968 40.661 40.200 38.699 39.643 38.634 37.723 38.990 37.536 39.378 38.925 39.217 41.839 40.591 37.855 37.340 34.221 34.185 34.838 36.732 36.431 39.759 40.155 36.783 36.798 34.270 34.843 35.331 33.611 34.437 32.219 28.772 30.338 32.248 29.189 27.751 31.117 30.902 27.486 28.971 32.005 29.969 28.095 30.464 31.523 29.535 31.316 31.072 32.073 34.087 34.126 33.843 32.767 30.235 29.178 27.350 26.282 24.102 26.531 26.410 24.328 24.127 24.128 24.105 25.382 26.488 29.060 30.059 33.503 34.322 37.116 36.908 38.855 40.573 42.596 45.344 45.039 44.797 42.966 40.506 37.890 34.407 32.202 28.451 26.405 22.938 22.244 19.574 19.762 19.107 20.152 22.072 21.209 22.912 24.444 24.884 27.626 28.538 29.184 30.913 32.359 34.028 35.729 35.981 36.289 35.131 33.599 34.180 32.812 31.016 31.919 32.142 29.008 27.660 29.733 27.688 24.417 26.500 27.966 24.560 23.838 27.315 26.724 23.488 25.557 28.565 26.634 25.285 28.868 30.157 32.887 35.073 35.065 31.758 32.168 30.942 33.998 33.610 31.450 31.422 27.596 27.671 30.668 28.965 25.857 28.088 27.566 23.741 23.881 25.629 27.434 27.624 24.724 21.455 18.755 14.956 13.246 10.096 10.209  9.590 10.343 12.099 12.092 15.883 18.653 20.399 18.084 18.083 20.130 18.189 14.811 16.692 18.303 15.140 13.700 17.297 17.726 14.548 15.810 19.204 18.178 16.800 20.450 22.039 23.931 24.252 26.507 26.130 29.244 30.283 32.356 35.685 37.814
 35.687 35.038 34.527 34.736 34.781 34.848 34.781 33.983 34.158 33.807 32.839 31.683 29.400 28.318 25.427 24.652 26.364 23.727 21.433 18.000 15.085 11.344  8.579  6.173  5.183  7.129  8.404 11.584 14.726 17.902 19.634 17.112 17.349 21.090 21.095 19.326 17.024 15.231 12.029 12.949  9.860  8.860  6.905  8.780  8.716 12.196 13.308 11.222 11.133  9.807 12.183 13.564 16.160 19.242 21.921 23.471 24.465 25.783 25.014 23.545 22.834 21.617 18.465 17.575 15.451 14.586 14.066 13.222 13.899 10.336  6.806  3.844  0.000  3.840  5.670  5.778  9.419 11.565 13.631 11.134 10.529 14.325 15.310 13.481 14.626 17.573 19.500 20.629 21.787 23.952 25.946 26.804 27.999 30.214 31.509 32.564 30.184 29.112 25.334 23.204 19.568 18.582 15.901 16.139 15.443 17.090 18.373 16.318 13.065 12.219 14.534 16.820 14.393 12.908 16.537 18.585 16.621 18.641 21.031 21.250 24.316 27.791 27.460 26.612 25.084 26.154 23.893 22.846 21.826 20.322 16.822 15.969 17.571 16.060 17.182 20.832 22.275 20.720 22.214 25.567 25.997 24.979 27.344 30.353 29.336 29.012 32.257 33.977 32.951 34.405 37.703 38.968 40.255 37.850 37.499 34.546 34.698 32.329 32.233 30.496 31.065 30.300 30.884 31.985 34.064 34.893 36.216 35.103 35.391 35.616 33.507 35.336 38.509 40.134 41.208 40.102 41.724 41.452 40.179 41.345 40.441 39.827 41.257 40.027 42.059 41.795 42.279 45.002 43.901 41.149 40.565 37.399 37.317 37.772 39.594 39.057 42.293 42.573 39.257 39.366 36.896 37.316 37.931 36.067 36.868 34.419 30.848 32.043 34.090 31.163 29.332 32.550 32.591 29.042 30.088 33.217 31.333 29.195 31.341 32.530 30.537 32.184 31.590 32.379 34.274 34.142 33.691 32.498 30.110 29.150 27.394 26.511 24.544 27.144 27.523 25.898 25.936 26.402 26.499 28.141 29.382 32.172 33.259 36.781 37.648 40.505 40.408 42.362 44.159 46.172 48.951 48.583 48.366 46.476 44.064 41.392 37.954 35.682 31.925 29.739 26.165 25.240 22.274 22.161 20.940 21.784 23.153 21.792 23.205 24.277 24.445 27.157 27.972 28.620 30.445 31.993 33.707 35.417 35.694 36.229 35.098 33.649 34.477 33.231 31.399 32.560 33.045 29.891 28.555 30.987 29.284 25.899 27.914 29.798 26.629 25.680 29.277 29.103 25.910 27.729 30.972 29.365 27.848 31.282 32.894 35.507 37.863 37.685 34.364 34.547 33.496 36.428 35.714 33.489 33.600 29.811 30.117 33.280 31.657 28.696 31.057 30.814 26.980 26.971 28.883 30.844 31.203 28.265 25.102 22.248 18.428 16.314 12.884 12.180 10.476  9.977 10.497  9.583 13.332 16.307 18.315 16.596 16.730 19.369 17.809 14.404 16.592 18.736 15.984 14.723 18.473 19.387 16.668 17.882 21.408 20.826 19.735 23.304 25.102 27.254 27.755 30.151 29.852 32.995 34.022 36.005 39.349 41.466
 37.614 37.044 36.664 37.014 37.154 37.303 37.368 36.678 36.852 36.559 35.754 34.663 32.492 31.462 28.539 27.612 29.303 26.599 23.988 20.663 17.665 13.954 10.904  7.561  5.299  4.870  4.956  8.387 11.369 14.401 16.438 14.225 14.236 17.962 18.394 16.841 14.899 13.767 11.136 12.985 10.731 10.659  9.812 12.149 12.324 15.729 16.973 14.948 14.610 12.722 14.488 15.009 17.170 20.146 22.593 23.928 24.908 26.367 25.898 24.650 24.238 23.095 20.209 19.641 18.074 17.500 17.422 16.548 17.261 13.703 10.283  6.935  3.840  0.000  3.881  5.668  8.550 10.869 13.603 12.030 11.647 15.158 16.672 15.584 16.599 19.008 20.991 22.680 23.649 25.411 27.757 28.779 29.556 31.744 33.406 34.309 32.039 30.703 26.906 24.526 20.746 19.431 16.356 16.600 15.406 16.335 16.910 14.298 11.526 10.689 13.713 15.523 12.688 12.174 15.996 17.373 14.819 16.247 18.576 18.567 21.352 24.930 24.953 24.265 23.151 24.548 22.400 21.909 20.693 18.621 15.064 13.837 16.007 15.121 17.040 20.437 21.542 20.437 22.405 25.425 25.825 25.346 27.886 30.657 29.756 29.905 33.105 34.614 33.879 35.606 38.702 40.026 41.086 38.584 37.990 34.895 34.890 32.304 32.107 30.087 30.659 29.698 30.469 31.300 33.471 34.674 35.846 34.773 34.758 34.957 32.584 34.461 37.516 38.881 39.804 38.566 40.166 40.122 39.098 40.520 39.846 39.553 41.267 40.374 42.684 42.745 43.373 46.261 45.331 42.668 42.151 38.904 38.589 38.699 40.267 39.381 42.430 42.462 39.190 39.318 36.890 37.072 37.836 35.825 36.645 33.982 30.305 31.068 33.176 30.404 28.185 31.196 31.497 27.866 28.464 31.661 29.997 27.651 29.570 30.944 29.080 30.708 29.865 30.464 32.265 32.030 31.403 30.178 27.927 26.985 25.358 24.745 23.075 25.924 26.624 25.435 25.467 26.339 26.406 28.441 29.789 32.865 34.096 37.731 38.751 41.768 41.968 44.055 46.056 48.188 50.933 50.374 50.065 47.985 45.616 42.782 39.441 37.007 33.264 30.848 27.143 25.972 22.678 22.406 20.677 21.622 22.553 21.035 22.491 23.259 23.478 26.209 27.079 27.752 29.622 31.198 32.836 34.506 34.643 35.252 34.031 32.715 33.721 32.435 30.674 32.112 32.616 29.386 28.326 31.084 29.515 26.249 28.496 30.602 27.620 26.870 30.610 30.619 27.690 29.610 32.921 31.557 30.265 33.655 35.347 37.721 40.000 39.525 36.073 35.879 34.725 37.387 36.473 33.991 33.967 30.247 31.003 34.172 32.415 29.764 32.441 32.423 28.597 28.753 31.011 32.908 33.286 30.133 27.194 24.207 20.408 18.030 14.310 13.447 10.785  9.945  9.360  8.534 11.870 15.331 16.944 15.681 16.572 19.460 17.773 14.810 17.619 19.658 17.000 16.488 20.324 21.069 18.722 20.410 23.754 23.090 22.475 26.120 27.671 29.968 30.277 32.746 32.235 35.276 36.081 37.776 41.147 43.242
 36.546 36.077 35.840 36.260 36.482 36.771 36.889 36.415 36.624 36.279 35.636 34.800 32.742 32.037 29.179 28.466 30.504 28.139 25.675 22.118 19.569 15.757 13.338 10.114  8.806  8.090  7.361 10.781 13.426 15.916 18.534 16.679 15.990 19.670 20.649 18.896 17.429 16.353 14.056 16.200 13.969 13.195 11.906 13.316 12.823 15.806 17.773 16.096 16.467 15.285 17.308 18.236 20.274 23.428 25.783 27.030 27.853 29.232 28.762 27.441 27.038 26.047 23.183 22.727 20.849 20.162 19.540 18.420 18.464 14.675 11.739  8.115  5.670  3.881  0.000  3.877  6.490  9.799 11.867 10.364 11.204 14.461 15.415 14.895 16.655 18.857 20.206 22.152 23.611 25.009 27.172 28.676 29.517 31.297 33.113 34.359 32.440 31.418 27.723 25.724 22.030 21.267 18.501 19.360 18.595 19.657 19.946 17.126 14.584 13.170 16.028 17.238 13.939 13.276 16.974 17.930 15.136 16.171 17.800 17.195 20.014 23.415 23.410 22.226 21.142 22.834 21.156 20.458 18.694 16.842 13.062 12.745 15.287 15.009 17.033 20.515 21.015 19.505 21.858 24.824 24.665 24.143 27.051 29.547 28.247 28.581 31.971 33.125 32.206 34.221 37.231 38.872 40.108 37.855 37.512 34.618 34.982 32.644 32.870 31.118 32.121 31.514 32.658 33.721 36.146 37.285 38.178 36.806 36.522 36.354 33.784 35.310 38.475 39.670 40.813 39.691 41.478 41.582 40.622 42.124 41.687 41.333 43.189 42.322 44.626 44.683 45.063 47.908 46.788 44.250 43.924 40.692 40.285 40.454 41.851 40.979 43.958 43.784 40.381 40.170 37.491 37.350 37.774 35.458 35.902 33.040 29.405 30.138 32.593 30.107 27.798 30.947 31.629 28.156 28.669 32.095 30.781 28.553 30.475 32.173 30.664 32.579 31.831 32.392 34.189 34.007 33.253 32.083 29.901 28.817 27.370 27.015 25.502 28.530 29.009 27.703 27.277 27.858 27.423 29.233 30.130 33.131 33.984 37.535 38.243 41.125 41.292 43.222 45.315 47.337 50.181 49.540 49.432 47.386 45.229 42.508 39.308 37.108 33.453 31.304 27.694 26.968 23.791 24.078 22.638 24.081 25.261 24.061 25.790 26.636 26.987 29.723 30.588 31.259 33.129 34.687 36.282 37.938 38.010 38.574 37.293 36.041 37.033 35.644 33.965 35.425 35.754 32.461 31.568 34.266 32.472 29.341 31.760 33.657 30.522 29.999 33.711 33.435 30.487 32.592 35.761 34.121 32.907 36.417 37.871 40.393 42.540 42.215 38.749 38.677 37.294 39.975 39.301 36.711 36.403 32.659 33.478 36.447 34.411 31.782 34.517 34.155 30.331 30.844 32.979 34.592 34.581 31.349 28.258 25.612 21.847 19.998 16.354 16.220 13.864 13.571 13.092 12.159 15.314 18.809 20.468 19.405 20.333 23.257 21.536 18.566 21.286 23.295 20.482 19.815 23.638 24.260 21.610 23.203 26.586 25.662 24.693 28.379 29.851 31.805 31.864 34.008 33.219 36.042 36.549 38.309 41.589 43.681
 33.145 32.584 32.295 32.696 32.883 33.177 33.326 32.894 33.079 32.741 32.179 31.400 29.433 28.834 25.983 25.239 27.411 25.248 22.772 19.140 16.981 13.223 11.523  8.558  8.804  8.796  9.555 13.297 15.598 18.434 20.946 19.265 19.055 22.685 23.559 22.080 20.356 19.256 16.586 18.157 15.375 14.486 12.355 13.320 11.903 14.903 16.923 14.795 15.779 15.115 17.816 19.209 21.772 24.788 27.413 28.855 29.797 31.176 30.537 29.098 28.457 27.309 24.168 23.144 20.842 19.474 18.273 16.499 15.921 12.133  9.884  6.188  5.778  5.668  3.877  0.000  3.862  6.831  8.535  6.665  7.431 10.717 11.634 11.163 12.954 15.087 16.380 18.354 19.836 21.202 23.344 24.885 25.745 27.484 29.295 30.585 28.744 27.845 24.205 22.434 18.847 18.538 16.189 17.620 17.596 19.262 19.752 17.294 14.542 12.462 14.576 15.691 12.543 10.980 14.430 15.731 13.469 15.155 16.838 16.736 20.029 23.265 22.652 21.463 19.764 20.935 19.023 17.825 16.399 15.084 11.499 11.424 13.201 12.388 13.861 17.527 18.169 16.315 18.424 21.581 21.447 20.646 23.469 26.093 24.803 24.940 28.322 29.614 28.664 30.548 33.624 35.187 36.465 34.227 33.984 31.167 31.670 29.507 29.929 28.465 29.680 29.422 30.704 32.145 34.741 35.561 36.297 34.668 34.408 34.045 31.580 32.914 36.219 37.572 38.942 38.010 39.909 39.872 38.718 40.053 39.589 38.980 40.758 39.739 41.917 41.859 42.036 44.812 43.551 41.078 40.869 37.670 37.233 37.525 38.901 38.188 41.214 41.071 37.581 37.215 34.422 34.327 34.590 32.318 32.731 30.005 26.435 27.504 29.911 27.326 25.322 28.675 29.193 25.829 26.745 30.160 28.758 26.775 28.927 30.577 29.137 31.256 30.849 31.609 33.537 33.534 32.918 31.870 29.530 28.306 26.805 26.321 24.635 27.587 27.579 25.864 25.104 25.255 24.577 26.081 26.775 29.638 30.362 33.868 34.509 37.358 37.484 39.421 41.513 43.566 46.390 45.747 45.621 43.587 41.426 38.734 35.531 33.396 29.757 27.733 24.194 23.731 20.753 21.432 20.467 22.248 23.935 23.231 25.312 26.592 27.243 30.047 31.035 31.715 33.507 34.974 36.519 38.163 38.182 38.524 37.189 35.871 36.645 35.105 33.474 34.734 34.781 31.468 30.631 33.045 30.901 27.913 30.483 32.001 28.657 28.427 32.059 31.390 28.472 30.855 33.792 31.872 30.889 34.529 35.659 38.249 40.187 39.980 36.503 36.578 34.964 37.704 37.344 34.738 34.214 30.436 31.152 33.926 31.723 29.036 31.738 31.099 27.300 28.076 30.120 31.499 31.250 27.983 24.842 22.399 18.703 17.275 13.807 14.456 12.730 13.471 14.019 13.884 17.328 20.764 22.205 20.537 21.416 23.896 21.764 18.783 21.387 22.954 19.742 19.044 22.797 22.960 19.970 21.699 24.922 23.557 22.421 26.168 27.358 29.032 28.815 30.765 29.778 32.482 32.867 34.646 37.899 40.000
 32.087 31.578 31.433 31.971 32.256 32.675 32.998 32.785 32.954 32.669 32.397 31.819 30.104 29.741 26.940 26.100 28.407 26.477 23.811 20.268 18.525 15.003 13.792 10.735 11.391 10.509 11.164 14.815 16.341 18.929 21.727 20.669 20.420 23.822 25.131 24.021 22.583 21.976 19.585 21.363 18.752 18.169 16.080 17.019 15.300 18.116 20.258 17.974 19.202 18.581 21.370 22.614 25.214 28.093 30.715 32.118 33.093 34.546 34.003 32.623 32.027 30.853 27.711 26.543 24.268 22.638 21.285 19.070 18.021 14.413 12.810  9.277  9.419  8.550  6.490  3.862  0.000  3.856  5.592  5.509  6.895  9.056 10.347 11.143 12.821 14.017 15.005 17.651 19.033 19.736 22.127 23.999 24.425 25.913 28.139 29.401 27.900 26.965 23.477 21.844 18.374 18.362 16.250 18.308 18.625 20.186 20.136 17.577 15.323 12.641 14.427 14.622 11.213  9.852 12.861 13.444 11.058 12.448 13.628 13.490 16.974 20.017 19.125 17.874 15.997 17.135 15.352 14.203 12.619 11.293  7.751  8.123  9.897  9.735 11.598 15.027 15.064 13.237 15.832 18.682 18.279 17.859 20.913 23.227 21.941 22.526 25.867 26.895 26.201 28.353 31.197 32.851 33.969 31.751 31.434 28.641 29.250 27.151 27.826 26.478 28.062 28.087 29.807 31.404 34.296 35.144 35.482 33.563 32.925 32.205 29.518 30.548 33.879 35.034 36.549 35.721 37.766 37.886 36.837 38.291 38.129 37.582 39.605 38.794 41.105 41.257 41.305 44.140 42.867 40.602 40.621 37.410 36.700 36.784 37.818 36.917 39.747 39.306 35.760 35.137 32.205 31.767 31.892 29.390 29.633 26.730 23.146 24.034 26.608 24.247 22.090 25.457 26.270 23.040 23.819 27.368 26.293 24.421 26.534 28.454 27.393 29.775 29.495 30.227 32.156 32.248 31.550 30.633 28.343 26.962 25.654 25.432 23.975 27.085 26.842 25.160 23.915 23.943 22.805 24.306 24.720 27.685 28.284 31.797 32.418 35.332 35.729 37.743 40.063 42.216 44.997 44.127 43.958 41.760 39.733 36.957 33.938 31.800 28.276 26.257 22.761 22.469 19.473 20.563 19.694 22.012 23.792 23.526 25.983 27.371 28.348 31.168 32.276 32.970 34.712 36.098 37.499 39.073 38.903 39.100 37.637 36.420 37.148 35.429 33.961 35.279 35.036 31.667 31.193 33.590 31.220 28.557 31.463 32.767 29.413 29.665 33.292 32.382 29.748 32.459 35.195 33.198 32.621 36.326 37.191 39.650 41.296 40.969 37.395 37.297 35.338 37.860 37.674 34.815 33.883 30.190 31.242 33.742 31.198 28.808 31.751 30.981 27.280 28.532 30.740 31.756 31.203 27.731 24.789 22.568 19.097 18.000 14.656 15.933 14.189 15.539 16.119 16.560 19.730 23.338 24.317 22.626 23.975 26.267 23.773 21.162 24.021 25.169 21.758 21.532 25.236 24.909 21.933 24.054 26.988 25.184 24.239 28.039 28.767 30.227 29.547 31.278 29.854 32.242 32.196 33.695 36.881 38.944
 30.510 29.905 29.722 30.283 30.546 30.943 31.368 31.180 31.289 31.089 30.963 30.379 28.842 28.486 25.698 24.597 26.816 24.966 22.056 18.755 17.331 14.221 13.550 10.771 12.245 11.349 12.830 16.345 17.306 20.075 22.648 21.928 22.186 25.398 26.640 25.980 24.411 24.069 21.610 23.092 20.404 20.216 18.013 19.099 17.197 20.085 21.893 19.166 20.447 19.799 22.780 23.949 26.817 29.403 32.153 33.650 34.764 36.287 35.730 34.375 33.700 32.382 29.140 27.563 25.287 23.224 21.778 19.089 17.779 14.576 13.590 10.501 11.565 10.869  9.799  6.831  3.856  0.000  3.868  5.563  5.473  6.441  8.880 10.229 10.980 11.361 12.699 15.706 16.523 16.930 19.720 21.458 21.447 23.065 25.513 26.478 25.017 23.857 20.441 18.761 15.392 15.556 13.776 16.378 17.240 18.988 18.797 16.610 14.610 11.433 12.346 11.998  8.915  7.089  9.464 10.002  8.227 10.300 11.743 12.560 16.323 19.188 17.742 16.958 14.568 14.949 12.587 11.332 10.627  9.496  6.836  6.522  6.880  6.049  7.815 11.198 11.411  9.774 12.276 15.083 15.061 14.855 17.679 20.095 19.242 19.902 23.004 24.240 23.931 25.938 28.698 30.087 30.937 28.512 27.964 25.039 25.504 23.336 24.015 22.733 24.457 24.703 26.623 28.443 31.509 32.212 32.314 30.198 29.456 28.580 25.914 26.843 30.228 31.471 33.090 32.384 34.479 34.520 33.375 34.760 34.650 34.030 36.104 35.347 37.695 37.951 37.950 40.829 39.599 37.444 37.584 34.368 33.478 33.424 34.289 33.318 36.082 35.570 32.003 31.328 28.385 27.954 28.150 25.734 26.161 23.369 19.747 20.751 23.121 20.591 18.582 22.013 22.627 19.419 20.462 23.945 22.787 21.076 23.329 25.204 24.235 26.765 26.754 27.624 29.636 29.886 29.309 28.545 26.156 24.656 23.363 23.094 21.607 24.647 24.023 22.169 20.593 20.423 19.084 20.577 20.996 24.062 24.811 28.399 29.243 32.318 32.946 35.164 37.587 39.928 42.577 41.593 41.213 38.860 36.757 33.828 30.833 28.523 25.015 22.833 19.305 18.961 15.953 17.281 16.636 19.323 21.356 21.605 24.389 26.067 27.389 30.211 31.461 32.164 33.802 35.070 36.345 37.853 37.553 37.532 35.990 34.781 35.336 33.464 32.110 33.321 32.786 29.425 29.174 31.392 28.778 26.413 29.549 30.559 27.191 27.879 31.431 30.274 27.926 30.923 33.427 31.395 31.234 34.956 35.574 37.857 39.229 38.779 35.145 34.917 32.697 35.057 35.046 32.054 30.841 27.221 28.443 30.723 27.983 25.792 28.878 28.072 24.472 26.043 28.412 29.182 28.516 24.907 22.229 20.071 16.845 15.958 12.882 14.761 13.362 15.527 16.656 17.914 20.962 24.509 25.019 22.948 24.534 26.363 23.459 21.212 24.130 24.695 21.075 21.279 24.806 23.904 20.977 23.492 26.025 23.795 23.146 26.944 27.179 28.521 27.475 29.140 27.448 29.665 29.423 30.643 33.838 35.882
 27.780 27.207 27.106 27.665 27.967 28.483 28.930 28.955 29.084 28.812 28.854 28.539 27.173 27.183 24.544 23.711 26.255 24.892 22.324 18.938 18.205 15.325 15.453 13.287 15.209 14.822 16.215 19.830 20.961 23.605 26.308 25.529 25.574 28.842 30.153 29.286 27.733 27.152 24.574 25.953 23.017 22.329 19.716 20.137 17.708 20.057 22.173 19.659 21.535 21.535 24.789 26.405 29.365 32.071 34.878 36.421 37.474 38.917 38.246 36.762 35.972 34.687 31.357 29.687 27.061 24.784 22.807 19.896 17.905 14.878 14.684 12.039 13.631 13.603 11.867  8.535  5.592  3.868  0.000  3.868  5.548  5.031  6.104  8.550 10.095 10.067 10.274 13.477 14.922 14.917 17.306 19.567 19.771 20.864 23.341 24.749 23.706 23.080 19.930 18.962 16.028 17.058 16.000 18.945 20.288 22.370 22.361 20.339 18.247 15.069 15.551 15.115 12.377 10.116 11.646 12.193 11.100 12.986 13.612 14.120 17.892 20.274 18.405 17.086 14.234 14.332 12.471 10.199  9.225  9.506  7.403  8.769  8.500  7.928  8.408 11.671 11.324  8.564 11.040 13.985 13.209 12.415 15.593 17.844 16.430 16.984 20.346 21.352 20.693 22.855 25.652 27.320 28.479 26.383 26.286 23.730 24.757 23.115 24.369 23.675 25.822 26.581 28.690 30.858 34.036 34.431 34.343 31.942 31.145 29.922 27.333 27.808 31.313 32.560 34.492 34.026 36.284 36.293 35.049 36.292 36.267 35.374 37.371 36.446 38.580 38.646 38.286 40.989 39.476 37.459 37.787 34.685 33.814 34.007 34.804 34.082 36.833 36.270 32.598 31.539 28.335 27.720 27.397 24.785 24.757 21.964 18.554 19.960 22.600 20.325 18.690 22.354 23.121 20.318 21.650 25.156 24.225 22.905 25.259 27.221 26.529 29.255 29.517 30.462 32.479 32.837 32.298 31.633 29.272 27.699 26.472 26.233 24.747 27.673 26.681 24.514 22.557 21.789 19.941 20.779 20.517 23.202 23.370 26.747 27.138 29.974 30.431 32.441 34.887 37.095 39.841 38.841 38.682 36.443 34.541 31.818 28.951 27.015 23.659 21.990 18.786 19.214 16.776 18.810 18.861 21.798 24.209 24.773 27.654 29.499 30.864 33.664 34.889 35.583 37.191 38.415 39.685 41.191 40.905 40.799 39.262 38.036 38.474 36.557 35.254 36.314 35.617 32.308 32.059 34.007 31.161 28.922 32.035 32.709 29.182 30.000 33.381 31.866 29.468 32.567 34.826 32.450 32.346 36.138 36.429 38.897 40.103 39.930 36.392 36.458 34.072 36.531 36.884 33.974 32.563 28.979 29.990 31.981 29.075 26.817 29.718 28.427 24.949 26.827 28.853 29.274 28.147 24.622 21.783 20.218 17.260 17.205 14.656 17.105 16.344 18.700 20.089 21.122 24.362 27.857 28.581 26.433 27.764 29.545 26.679 24.256 26.900 27.461 23.755 23.603 27.000 26.029 22.810 25.043 27.538 25.100 24.001 27.686 27.826 28.683 27.391 28.597 26.649 28.571 28.038 29.419 32.455 34.488
 27.546 26.882 26.608 27.001 27.179 27.587 27.839 27.672 27.828 27.464 27.213 26.758 25.126 25.012 22.319 21.694 24.289 22.851 20.578 16.938 16.076 12.972 13.187 11.441 13.545 14.014 15.590 19.352 21.122 23.997 26.538 25.227 25.265 28.763 29.731 28.503 26.703 25.642 22.786 23.873 20.680 19.550 16.660 16.684 14.065 16.264 18.438 16.068 18.151 18.516 21.887 23.862 26.870 29.696 32.543 34.153 35.162 36.498 35.681 34.093 33.189 31.927 28.551 26.900 24.056 21.814 19.632 16.876 14.850 11.631 11.508  9.149 11.134 12.030 10.364  6.665  5.509  5.563  3.868  0.000  3.861  5.425  5.182  6.051  8.537  9.898 10.219 12.544 14.478 15.329 17.234 19.269 20.171 21.436 23.371 25.001 23.650 23.262 19.951 19.040 16.011 17.028 15.917 18.477 19.757 22.142 22.701 20.793 18.172 15.337 15.997 16.453 13.826 11.082 13.182 14.617 13.553 15.784 16.880 17.259 20.972 23.582 21.977 20.551 17.889 18.148 16.282 13.933 12.960 13.193 10.588 11.661 11.809 10.539 10.515 14.194 14.566 11.688 13.397 16.779 16.216 14.736 17.629 20.243 18.657 18.516 22.009 23.291 22.143 23.981 27.107 28.751 30.231 28.229 28.377 25.913 26.966 25.391 26.488 25.806 27.653 28.243 29.945 32.086 35.022 35.280 35.561 33.364 32.973 32.045 29.711 30.425 33.952 35.432 37.294 36.774 38.928 38.754 37.353 38.429 38.087 37.029 38.735 37.505 39.425 39.180 38.837 41.421 39.810 37.586 37.721 34.654 34.100 34.627 35.809 35.390 38.383 38.150 34.494 33.620 30.499 30.253 29.955 27.583 27.643 25.092 21.788 23.480 25.971 23.492 22.109 25.799 26.261 23.364 24.907 28.300 27.037 25.655 28.101 29.806 28.759 31.291 31.495 32.505 34.557 34.851 34.397 33.609 31.167 29.712 28.280 27.773 26.017 28.803 27.920 25.575 24.005 23.196 21.739 22.414 22.321 24.766 24.915 28.216 28.478 31.143 31.180 33.015 35.182 37.220 40.066 39.345 39.324 37.331 35.331 32.784 29.716 27.909 24.434 22.920 19.727 20.180 17.879 19.668 19.816 22.331 24.837 25.091 27.701 29.552 30.653 33.459 34.583 35.266 36.917 38.205 39.618 41.204 41.107 41.103 39.680 38.335 38.770 36.991 35.531 36.479 36.000 32.730 32.112 33.988 31.248 28.695 31.500 32.256 28.627 29.023 32.372 30.930 28.187 31.042 33.416 30.940 30.447 34.247 34.663 37.369 38.822 38.890 35.465 35.839 33.731 36.493 36.805 34.171 33.117 29.406 29.981 32.192 29.578 26.921 29.517 28.173 24.569 26.055 27.789 28.489 27.520 24.219 21.008 19.365 16.138 16.064 13.493 15.747 15.316 17.416 19.005 19.615 23.138 26.454 27.617 25.400 26.233 28.106 25.523 22.709 25.008 25.887 22.262 21.541 24.930 24.331 20.902 22.685 25.451 23.289 21.766 25.414 25.980 26.864 25.954 27.241 25.674 27.897 27.786 29.599 32.685 34.776
 27.689 26.833 26.338 26.649 26.699 26.930 27.162 26.753 26.842 26.569 26.186 25.437 23.721 23.260 20.429 19.423 21.721 19.972 17.366 13.844 12.786  9.815 10.247  8.832 11.640 12.485 14.891 18.548 20.188 23.406 25.545 24.198 24.793 28.233 28.867 27.927 25.839 24.851 21.829 22.509 19.239 18.566 15.712 16.186 13.786 16.393 17.891 14.956 16.714 16.793 20.237 22.065 25.307 27.840 30.803 32.519 33.680 35.071 34.219 32.675 31.695 30.278 26.832 24.830 22.087 19.547 17.513 14.474 12.642  9.693  9.739  7.813 10.529 11.647 11.204  7.431  6.895  5.473  5.548  3.861  0.000  3.851  5.644  5.250  5.985  7.686  9.398 11.476 12.535 13.911 16.259 17.625 18.352 20.232 22.053 23.202 21.408 20.596 17.061 15.719 12.469 13.262 12.177 14.795 16.367 19.009 19.818 18.348 15.632 12.772 12.848 13.654 11.612  8.292 10.267 12.472 12.024 14.960 16.801 17.942 21.726 24.499 22.805 21.963 19.209 19.007 16.465 14.343 14.293 14.214 11.946 11.864 11.316  8.913  8.307 12.160 13.501 11.126 12.120 15.717 16.039 14.616 16.888 19.957 19.037 18.621 21.783 23.607 22.803 24.192 27.404 28.569 29.775 27.412 27.219 24.472 25.095 23.240 23.937 23.070 24.606 25.045 26.514 28.673 31.510 31.666 32.086 30.003 29.856 29.177 27.060 28.059 31.564 33.296 35.040 34.490 36.516 36.140 34.585 35.521 34.949 33.832 35.401 34.090 36.002 35.744 35.565 38.217 36.745 34.406 34.423 31.299 30.770 31.257 32.586 32.186 35.292 35.260 31.663 31.076 28.150 28.282 28.341 26.341 26.886 24.623 21.266 23.087 25.123 22.230 21.057 24.673 24.629 21.567 23.393 26.551 24.872 23.471 26.036 27.421 26.071 28.457 28.756 29.906 32.028 32.369 32.092 31.323 28.758 27.349 25.765 24.988 23.011 25.603 24.605 22.111 20.722 19.936 18.841 19.658 20.036 22.607 23.229 26.690 27.379 30.262 30.392 32.480 34.572 36.799 39.500 38.838 38.530 36.453 34.173 31.440 28.175 26.029 22.383 20.491 17.079 17.093 14.645 16.153 16.349 18.718 21.362 21.732 24.369 26.414 27.624 30.421 31.618 32.303 33.889 35.123 36.512 38.081 37.983 37.879 36.469 35.058 35.376 33.585 32.104 32.926 32.407 29.172 28.497 30.259 27.481 24.938 27.744 28.436 24.802 25.266 28.609 27.162 24.493 27.428 29.788 27.405 27.054 30.846 31.289 33.862 35.298 35.235 31.762 32.050 29.964 32.727 32.990 30.385 29.423 25.683 26.203 28.504 25.998 23.278 25.901 24.754 21.077 22.448 24.362 25.210 24.514 21.146 18.039 16.016 12.651 12.317  9.737 12.241 12.182 14.775 16.901 18.086 21.562 24.708 25.608 23.032 23.871 25.367 22.573 19.946 22.200 22.708 18.980 18.495 21.769 20.862 17.490 19.568 22.118 19.801 18.587 22.305 22.678 23.773 22.876 24.458 23.011 25.457 25.603 27.305 30.545 32.669
 25.506 24.630 24.211 24.567 24.646 24.964 25.342 25.157 25.205 24.970 24.910 24.392 23.030 22.884 20.217 19.136 21.568 20.285 17.680 14.490 14.292 12.082 13.234 12.143 15.088 15.579 17.964 21.543 22.744 25.832 28.045 27.063 27.710 31.000 31.825 31.116 29.130 28.370 25.444 26.143 22.911 22.342 19.451 19.789 17.203 19.479 20.982 18.043 20.022 20.283 23.794 25.616 28.928 31.327 34.317 36.043 37.233 38.655 37.816 36.273 35.266 33.816 30.347 28.157 25.376 22.577 20.339 16.982 14.641 12.348 13.150 11.598 14.325 15.158 14.461 10.717  9.056  6.441  5.031  5.425  3.851  0.000  3.873  5.588  5.568  5.164  6.412  9.377 10.217 10.762 13.398 15.107 15.402 17.014 19.222 20.375 18.990 18.294 15.045 14.200 11.454 13.074 12.828 16.080 18.203 20.883 21.415 20.154 17.843 14.689 14.054 14.058 12.412  9.077  9.672 11.491 11.849 14.789 16.177 17.635 21.467 23.816 21.613 20.830 17.653 16.813 14.246 11.632 12.208 12.917 11.616 11.904 10.306  7.864  6.110  9.629 10.704  7.865  8.530 12.192 12.408 10.822 13.090 16.135 15.303 14.956 18.051 19.880 19.283 20.698 23.800 24.926 26.039 23.682 23.533 20.882 21.753 20.173 21.298 20.873 22.872 23.849 25.708 28.215 31.301 31.237 31.243 28.789 28.393 27.293 25.168 25.735 29.328 31.039 33.050 32.741 34.918 34.540 32.927 33.788 33.416 32.145 33.801 32.534 34.411 34.216 33.763 36.377 34.783 32.685 32.984 29.922 29.158 29.589 30.616 30.224 33.189 32.964 29.283 28.353 25.226 25.148 24.926 22.818 23.213 21.011 17.772 19.866 21.897 19.092 18.248 21.984 21.951 19.214 21.324 24.434 22.945 21.923 24.578 26.052 25.059 27.699 28.334 29.570 31.707 32.215 31.993 31.412 28.871 27.329 25.878 25.217 23.369 25.885 24.417 21.729 19.745 18.439 16.720 17.106 16.961 19.429 19.790 23.222 23.834 26.756 27.073 29.247 31.520 33.861 36.502 35.662 35.295 33.095 30.902 28.119 24.992 22.903 19.372 17.640 14.394 14.950 12.894 15.193 15.996 18.893 21.828 22.803 25.749 27.999 29.511 32.263 33.552 34.240 35.727 36.835 38.085 39.573 39.331 39.024 37.533 36.180 36.339 34.391 33.085 33.804 32.936 29.751 29.374 30.888 27.808 25.693 28.717 28.985 25.334 26.325 29.484 27.643 25.308 28.548 30.531 27.973 28.091 31.888 31.911 34.371 35.417 35.356 31.882 32.146 29.685 32.266 32.887 30.154 28.747 25.156 25.825 27.684 24.828 22.374 25.077 23.594 20.143 22.115 24.005 24.317 23.149 19.651 16.777 15.311 12.547 13.061 11.248 14.404 14.696 17.728 19.983 21.519 24.851 28.022 28.624 25.937 26.987 28.205 25.160 22.851 25.110 25.183 21.362 21.180 24.201 22.797 19.475 21.737 23.844 21.066 19.958 23.521 23.321 23.972 22.495 23.659 21.683 23.680 23.321 24.782 27.924 30.023
 23.534 22.669 22.275 22.538 22.606 23.020 23.306 23.269 23.369 22.989 22.950 22.677 21.346 21.562 19.062 18.465 21.267 20.460 18.454 15.106 15.432 13.311 14.883 14.207 17.133 18.012 20.133 23.847 25.410 28.422 30.786 29.577 29.932 33.364 34.201 33.152 31.173 30.082 27.048 27.697 24.279 23.132 19.934 19.577 16.601 18.223 20.054 17.536 20.057 20.973 24.624 26.885 30.173 32.764 35.751 37.492 38.576 39.879 38.922 37.252 36.153 34.789 31.292 29.173 26.077 23.277 20.578 17.282 14.401 12.224 13.602 12.454 15.310 16.672 15.415 11.634 10.347  8.880  6.104  5.182  5.644  3.873  0.000  3.849  5.924  6.112  5.227  7.717  9.960 10.500 12.133 14.416 15.441 16.435 18.324 20.162 19.120 19.184 16.244 16.176 13.914 16.018 16.077 19.158 21.308 24.149 24.909 23.572 21.034 18.040 17.631 17.860 16.059 12.755 13.501 15.238 15.413 18.055 19.004 19.953 23.742 25.911 23.669 22.372 19.128 18.422 16.452 13.330 13.357 14.761 13.342 14.524 13.331 11.454  9.716 12.890 13.459  9.998 10.469 14.052 13.482 11.077 13.552 16.403 14.799 13.978 17.438 19.046 17.742 19.200 22.497 23.979 25.613 23.725 24.190 22.030 23.458 22.420 23.951 23.959 26.119 27.324 29.145 31.779 34.816 34.559 34.590 32.065 31.748 30.519 28.505 28.815 32.438 34.139 36.317 36.127 38.377 37.979 36.314 37.062 36.675 35.202 36.699 35.218 36.829 36.355 35.616 37.994 36.117 34.067 34.431 31.524 30.949 31.736 32.854 32.780 35.781 35.621 31.911 30.742 27.475 27.326 26.643 24.434 24.372 22.243 19.316 21.688 23.945 21.436 20.851 24.665 24.791 22.353 24.523 27.651 26.324 25.481 28.139 29.656 28.772 31.450 32.141 33.377 35.492 35.997 35.756 35.157 32.652 31.114 29.673 29.025 27.162 29.628 28.106 25.285 23.275 21.675 19.793 19.630 18.945 20.864 20.583 23.672 23.687 26.209 26.101 27.910 30.057 32.132 34.952 34.241 34.219 32.285 30.297 27.863 24.817 23.255 19.907 18.871 16.102 17.362 15.906 18.446 19.572 22.359 25.407 26.315 29.144 31.385 32.746 35.485 36.681 37.356 38.867 40.000 41.321 42.853 42.710 42.447 41.012 39.623 39.765 37.874 36.529 37.162 36.336 33.205 32.675 34.043 30.934 28.748 31.574 31.714 27.965 28.776 31.785 29.782 27.241 30.351 32.218 29.373 29.279 33.093 32.945 35.681 36.739 37.035 33.733 34.374 31.975 34.746 35.580 33.055 31.699 28.129 28.454 30.190 27.397 24.759 27.110 25.222 21.890 23.848 25.236 25.395 23.892 20.685 17.498 16.638 14.081 15.210 13.757 16.888 17.472 20.253 22.497 23.557 27.097 30.218 31.200 28.578 29.282 30.641 27.832 25.206 27.164 27.509 23.754 23.028 25.970 24.828 21.261 22.984 25.239 22.563 20.841 24.220 24.241 24.467 23.030 23.762 21.784 23.614 23.183 25.053 28.009 30.102
 24.191 23.136 22.458 22.529 22.419 22.632 22.706 22.318 22.419 22.003 21.550 20.938 19.228 19.084 16.412 15.848 18.569 17.507 15.680 12.094 12.292 10.169 12.098 12.167 15.360 17.004 19.453 23.125 25.075 28.327 30.401 28.793 29.341 32.882 33.324 32.118 29.869 28.446 25.183 25.406 21.811 20.494 17.142 16.580 13.577 15.125 16.610 13.979 16.581 17.773 21.507 24.006 27.384 29.917 32.954 34.780 35.880 37.101 36.011 34.286 33.064 31.664 28.132 25.892 22.660 19.764 16.904 13.610 10.642  8.567 10.439 10.133 13.481 15.584 14.895 11.163 11.143 10.229  8.550  6.051  5.250  5.588  3.849  0.000  3.865  6.375  6.731  7.457  9.655 11.522 12.810 14.319 15.967 17.480 18.697 20.436 18.822 18.871 15.686 15.422 13.024 14.919 14.937 17.562 19.699 22.809 24.099 23.016 20.107 17.485 17.061 18.078 16.539 12.947 14.097 16.588 16.790 19.782 21.300 22.358 26.165 28.644 26.636 25.476 22.398 21.829 19.587 16.717 16.818 17.757 15.872 16.520 15.584 13.136 11.314 14.748 16.100 13.017 12.980 16.760 16.759 14.238 16.145 19.350 18.008 16.661 19.922 21.932 20.471 21.426 24.943 26.148 27.864 25.887 26.329 24.096 25.251 24.070 25.200 25.039 26.748 27.662 29.011 31.554 34.304 33.933 34.363 32.118 32.241 31.412 29.674 30.350 33.936 35.887 37.901 37.610 39.697 39.099 37.287 37.874 37.132 35.554 36.749 35.003 36.439 35.701 35.097 37.402 35.537 33.232 33.334 30.437 30.184 31.234 32.768 32.937 36.174 36.381 32.752 31.921 28.872 29.188 28.763 26.922 27.182 25.317 22.404 24.858 26.836 24.027 23.556 27.306 27.056 24.422 26.729 29.706 27.981 27.010 29.732 30.944 29.650 32.073 32.696 34.003 36.152 36.601 36.474 35.770 33.177 31.769 30.132 29.194 27.067 29.337 27.931 24.988 23.450 21.937 20.628 20.500 20.276 22.074 22.080 25.148 25.304 27.760 27.336 29.095 30.912 32.901 35.717 35.304 35.259 33.519 31.314 28.960 25.662 24.040 20.539 19.428 16.598 17.550 16.129 18.187 19.315 21.595 24.680 25.321 27.873 30.144 31.295 34.002 35.121 35.780 37.293 38.457 39.884 41.472 41.493 41.294 39.974 38.473 38.582 36.827 35.347 35.846 35.221 32.162 31.290 32.559 29.583 27.130 29.642 29.852 26.052 26.473 29.427 27.526 24.695 27.573 29.548 26.668 26.238 30.047 30.052 32.957 34.265 34.722 31.514 32.393 30.301 33.335 34.069 31.822 30.862 27.198 27.109 29.103 26.674 23.667 25.720 23.925 20.454 21.915 23.086 23.627 22.466 19.487 15.980 14.839 11.967 13.003 11.699 14.635 15.701 18.339 20.880 21.784 25.441 28.288 29.512 26.745 27.018 28.281 25.686 22.849 24.429 24.899 21.249 20.093 22.909 22.002 18.301 19.657 22.057 19.607 17.566 20.926 21.310 21.671 20.668 21.658 20.187 22.479 22.660 24.888 27.957 30.099
 24.346 23.120 22.201 22.188 21.948 21.964 22.086 21.497 21.499 21.229 20.757 19.872 18.213 17.742 14.958 13.819 16.220 14.945 12.660  9.331  9.829  8.460 11.003 11.615 15.238 16.962 19.938 23.422 25.077 28.506 30.258 28.775 29.783 33.187 33.427 32.566 30.150 28.919 25.620 25.535 21.985 21.187 18.004 17.912 15.258 17.105 17.902 14.798 16.978 17.844 21.545 23.806 27.357 29.534 32.646 34.545 35.787 37.074 35.987 34.335 33.063 31.520 27.965 25.365 22.302 19.078 16.399 12.754  9.911  8.683 10.857 11.028 14.626 16.599 16.655 12.954 12.821 10.980 10.095  8.537  5.985  5.568  5.924  3.865  0.000  3.848  6.176  6.595  7.212  9.662 11.579 12.252 13.545 15.746 16.935 18.063 16.014 15.588 12.181 11.638  9.258 11.397 11.972 14.792 17.424 20.737 22.156 21.581 18.813 16.210 15.014 16.093 15.318 11.509 11.929 14.905 15.858 19.257 21.186 22.859 26.678 29.168 27.008 26.340 23.158 22.129 19.402 16.738 17.640 18.422 16.966 16.899 15.311 12.189  9.649 12.753 14.888 12.350 11.456 15.254 16.090 13.716 14.865 18.435 17.842 16.320 19.106 21.628 20.650 21.156 24.645 25.319 26.673 24.323 24.396 21.915 22.668 21.304 22.126 21.941 23.439 24.374 25.575 28.240 30.942 30.379 30.817 28.583 28.893 28.197 26.716 27.536 31.084 33.260 35.218 34.970 36.962 36.172 34.204 34.615 33.701 32.011 33.076 31.250 32.655 31.915 31.395 33.768 32.011 29.649 29.714 26.760 26.460 27.465 29.073 29.282 32.592 32.956 29.380 28.751 25.871 26.531 26.398 24.939 25.647 24.112 21.244 23.818 25.324 22.201 22.040 25.663 24.934 22.301 24.907 27.586 25.543 24.696 27.510 28.413 26.950 29.271 30.085 31.538 33.728 34.266 34.322 33.700 31.038 29.663 27.947 26.801 24.538 26.537 24.872 21.729 20.214 18.522 17.438 17.250 17.377 19.218 19.675 22.885 23.502 26.204 25.965 28.037 29.835 32.070 34.689 34.267 33.877 31.996 29.519 26.937 23.473 21.475 17.813 16.323 13.326 14.002 12.711 14.719 16.200 18.420 21.723 22.685 25.319 27.820 29.164 31.812 33.023 33.679 35.086 36.145 37.492 39.028 38.997 38.633 37.305 35.769 35.708 33.902 32.471 32.800 32.016 29.039 28.211 29.253 26.142 23.874 26.436 26.405 22.597 23.291 26.149 24.079 21.453 24.547 26.356 23.497 23.422 27.233 27.104 29.821 30.966 31.275 28.003 28.788 26.576 29.561 30.379 28.132 27.122 23.491 23.356 25.283 22.858 19.842 21.930 20.202 16.694 18.267 19.630 20.141 19.113 15.969 12.587 11.184  8.348  9.700  9.040 12.469 14.114 17.255 20.228 21.728 25.205 27.879 28.733 25.659 26.022 26.814 23.965 21.485 22.996 22.916 19.192 18.415 20.951 19.514 15.933 17.671 19.608 16.775 15.137 18.512 18.406 18.834 17.584 18.789 17.242 19.675 19.998 22.020 25.252 27.431
 23.078 21.896 21.126 21.197 21.006 21.092 21.414 21.078 21.011 20.826 20.773 20.140 18.952 18.797 16.263 14.948 17.320 16.478 14.064 11.408 12.442 11.603 14.033 14.261 17.797 18.941 21.860 25.300 26.495 29.795 31.638 30.557 31.611 34.861 35.336 34.751 32.480 31.576 28.431 28.535 25.124 24.584 21.517 21.595 18.939 20.787 21.687 18.599 20.714 21.393 25.033 27.074 30.621 32.688 35.792 37.656 38.936 40.299 39.299 37.703 36.486 34.921 31.387 28.723 25.798 22.514 19.951 16.236 13.411 12.458 14.472 14.211 17.573 19.008 18.857 15.087 14.017 11.361 10.067  9.898  7.686  5.164  6.112  6.375  3.848  0.000  3.852  5.641  5.218  6.495  9.252 10.240 10.691 12.795 14.617 15.556 13.930 13.407 10.261 10.161  8.366 11.217 12.428 15.813 18.760 21.915 22.909 22.424 20.104 17.190 15.523 15.783 15.302 11.667 10.983 13.494 15.082 18.403 20.006 21.973 25.754 27.895 25.372 24.877 21.456 19.893 17.129 14.304 15.830 17.050 16.388 16.404 14.083 11.037  7.748 10.116 12.122  9.587  7.971 11.695 12.695 10.295 11.125 14.764 14.514 13.094 15.667 18.292 17.725 18.223 21.542 22.074 23.186 20.707 20.667 18.163 19.049 17.865 19.050 19.240 21.178 22.597 24.225 27.165 30.133 29.456 29.440 26.848 26.843 25.741 24.218 24.652 28.255 30.386 32.553 32.510 34.625 33.864 31.885 32.270 31.594 29.829 31.061 29.378 30.849 30.295 29.563 31.979 30.178 28.088 28.465 25.533 24.883 25.684 26.897 26.995 30.124 30.238 26.581 25.639 22.575 23.028 22.709 21.184 21.855 20.420 17.684 20.447 21.830 18.763 18.925 22.556 21.792 19.466 22.288 24.868 22.999 22.488 25.343 26.319 25.202 27.746 28.838 30.343 32.527 33.204 33.293 32.849 30.236 28.745 27.174 26.179 24.099 26.068 24.019 20.800 18.698 16.578 14.869 14.305 13.957 15.806 16.132 19.435 20.136 23.018 23.125 25.413 27.482 29.932 32.445 31.763 31.215 29.100 26.666 23.905 20.558 18.452 14.826 13.314 10.349 11.560 10.637 13.436 15.386 18.142 21.595 23.101 26.046 28.670 30.327 32.939 34.260 34.927 36.251 37.197 38.384 39.826 39.614 39.066 37.635 36.190 36.018 34.046 32.805 33.109 31.985 29.038 28.584 29.484 26.124 24.325 27.180 26.818 23.084 24.371 27.101 24.742 22.592 25.993 27.465 24.593 25.081 28.832 28.355 30.814 31.535 31.696 28.378 28.963 26.336 29.018 30.114 27.645 26.139 22.686 22.879 24.351 21.512 18.906 21.220 19.262 16.024 18.310 19.837 19.751 18.259 14.850 11.951 11.119  9.166 11.047 10.831 14.564 16.063 19.520 22.427 24.291 27.596 30.399 30.890 27.790 28.528 29.144 26.015 23.915 25.644 25.169 21.381 21.127 23.530 21.624 18.293 20.399 21.878 18.666 17.466 20.659 19.891 19.992 18.077 18.897 16.681 18.556 18.225 19.810 22.999 25.161
 20.783 19.674 19.063 19.133 19.014 19.309 19.668 19.697 19.668 19.351 19.586 19.409 18.502 18.934 16.708 15.907 18.668 18.475 16.642 14.009 15.466 14.556 17.030 17.128 20.517 21.574 24.152 27.740 29.024 32.163 34.280 33.222 33.959 37.275 37.961 37.189 35.050 34.047 30.917 31.193 27.705 26.782 23.525 23.148 20.183 21.550 22.845 20.142 22.682 23.775 27.504 29.797 33.287 35.551 38.636 40.477 41.665 42.975 41.938 40.263 39.026 37.543 33.996 31.454 28.324 25.094 22.214 18.573 15.327 14.347 16.588 16.231 19.500 20.991 20.206 16.380 15.005 12.699 10.274 10.219  9.398  6.412  5.227  6.731  6.176  3.852  0.000  3.903  5.497  5.361  7.154  9.477 10.324 11.293 13.252 15.016 14.228 14.606 12.169 13.043 11.900 14.962 16.207 19.597 22.453 25.553 26.425 25.693 23.373 20.353 18.984 18.973 18.102 14.634 14.047 15.963 17.303 20.234 21.217 22.792 26.541 28.371 25.664 24.747 21.171 19.556 17.365 14.013 15.234 17.206 16.771 17.615 15.399 13.044  9.994 12.038 13.041  9.786  8.349 11.782 11.739  8.571  9.808 13.095 12.055 10.307 13.331 15.639 14.546 15.246 18.678 19.643 21.206 19.214 19.807 17.860 19.486 18.957 20.791 21.484 23.834 25.604 27.475 30.532 33.602 32.846 32.614 29.818 29.604 28.144 26.552 26.519 30.144 32.097 34.509 34.638 36.908 36.252 34.329 34.711 34.249 32.387 33.649 31.955 33.268 32.619 31.534 33.734 31.666 29.815 30.415 27.678 27.021 27.987 29.002 29.246 32.219 32.159 28.461 27.080 23.774 23.850 22.919 21.083 21.129 19.646 17.218 20.213 21.933 19.323 19.659 23.390 22.993 21.065 23.838 26.520 25.052 24.766 27.571 28.773 28.010 30.727 31.891 33.340 35.479 36.181 36.183 35.784 33.255 31.691 30.247 29.446 27.521 29.581 27.464 24.271 21.905 19.565 17.375 16.319 15.101 16.415 15.842 18.772 18.766 21.299 21.183 23.174 25.333 27.613 30.292 29.553 29.326 27.338 25.222 22.752 19.648 18.151 14.880 14.250 12.010 14.101 13.713 16.861 18.919 21.832 25.272 26.818 29.797 32.369 33.996 36.613 37.893 38.556 39.898 40.850 42.035 43.484 43.268 42.729 41.286 39.882 39.724 37.736 36.543 36.860 35.677 32.751 32.359 33.204 29.791 28.082 30.910 30.426 26.689 27.990 30.597 28.085 25.928 29.277 30.580 27.504 27.956 31.685 30.975 33.574 34.158 34.563 31.392 32.181 29.477 32.140 33.469 31.053 29.383 26.060 26.195 27.382 24.436 21.956 24.060 21.705 18.778 21.257 22.379 21.916 19.900 16.768 13.872 13.911 12.424 14.664 14.458 18.114 19.478 22.766 25.493 27.053 30.484 33.405 34.086 31.118 31.801 32.607 29.573 27.299 28.989 28.718 24.946 24.436 26.861 25.118 21.667 23.451 25.015 21.857 20.258 23.252 22.542 22.158 20.083 20.276 17.783 19.128 18.301 20.060 22.944 25.050
 19.726 18.361 17.361 17.013 16.549 16.620 16.742 16.549 16.471 16.049 16.045 15.746 14.745 15.240 13.132 12.556 15.468 15.736 14.536 12.154 14.362 14.158 17.238 18.142 21.737 23.376 26.170 29.739 31.300 34.601 36.522 35.177 36.043 39.444 39.837 38.928 36.576 35.281 31.962 31.829 28.187 27.044 23.638 22.881 19.890 20.761 21.684 19.135 21.843 23.407 27.178 29.761 33.325 35.476 38.595 40.517 41.700 42.900 41.707 39.955 38.560 37.057 33.502 30.775 27.471 24.066 20.887 17.256 13.697 13.600 16.548 17.058 20.629 22.680 22.152 18.354 17.651 15.706 13.477 12.544 11.476  9.377  7.717  7.457  6.595  5.641  3.903  0.000  3.877  5.545  5.583  7.204  9.400 10.504 11.343 13.428 12.368 13.403 11.239 12.774 12.264 15.583 17.270 20.329 23.379 26.766 28.095 27.677 25.118 22.375 20.827 21.330 20.767 17.085 16.559 18.975 20.467 23.614 24.852 26.463 30.238 32.160 29.494 28.564 25.006 23.390 21.175 17.842 19.055 20.996 20.343 21.079 18.968 16.310 13.103 15.097 16.556 13.516 11.607 14.868 15.087 11.677 12.071 15.402 14.449 11.843 14.462 17.132 15.619 15.518 19.202 19.870 21.733 19.941 20.862 19.242 20.885 20.653 22.352 23.275 25.339 27.124 28.608 31.760 34.584 33.490 33.490 30.817 31.022 29.771 28.591 28.648 32.212 34.418 36.819 37.014 39.176 38.281 36.150 36.240 35.466 33.313 34.163 32.086 33.000 31.925 30.676 32.603 30.326 28.370 28.883 26.333 26.019 27.462 28.832 29.556 32.705 33.022 29.428 28.175 25.043 25.562 24.594 23.200 23.351 22.348 20.258 23.470 24.897 22.202 22.912 26.543 25.797 23.976 26.976 29.421 27.688 27.510 30.384 31.284 30.293 32.828 34.096 35.654 37.811 38.525 38.671 38.244 35.666 34.195 32.622 31.576 29.445 31.216 28.993 25.570 23.470 20.899 19.072 17.583 16.425 17.082 16.369 18.907 18.692 20.861 20.162 21.933 23.668 25.786 28.498 28.114 27.979 26.327 24.079 21.911 18.621 17.446 14.258 14.171 12.472 14.810 15.070 18.012 20.430 22.934 26.534 28.059 30.829 33.512 35.014 37.550 38.763 39.401 40.690 41.605 42.843 44.318 44.238 43.670 42.335 40.835 40.543 38.652 37.401 37.475 36.339 33.576 32.923 33.438 30.025 28.281 30.767 30.039 26.262 27.375 29.679 26.974 24.689 27.871 28.933 25.603 25.946 29.606 28.664 31.460 32.028 32.794 29.859 31.082 28.544 31.446 32.986 30.945 29.507 26.244 25.817 26.922 24.283 21.503 23.048 20.376 17.619 19.875 20.402 19.875 17.721 15.052 11.841 12.505 11.505 14.389 14.932 18.528 20.517 23.749 26.773 28.222 31.733 34.377 35.249 32.115 32.379 32.969 30.115 27.738 28.944 28.629 25.002 24.093 26.137 24.439 20.917 22.200 23.572 20.455 18.425 21.042 20.351 19.515 17.489 17.341 15.022 16.451 15.998 18.334 21.163 23.302
 20.626 19.179 18.071 17.715 17.164 16.963 17.167 16.749 16.538 16.342 16.382 15.786 14.965 15.076 12.962 11.667 14.087 14.242 12.625 10.942 13.431 13.928 17.154 18.273 22.002 23.570 26.671 30.054 31.319 34.704 36.366 35.184 36.402 39.652 39.917 39.323 36.884 35.800 32.510 32.199 28.662 27.968 24.753 24.414 21.693 22.911 23.406 20.514 22.821 24.025 27.695 30.002 33.648 35.493 38.638 40.592 41.886 43.152 41.998 40.330 38.933 37.329 33.792 30.827 27.748 24.172 21.272 17.510 14.290 14.647 17.525 18.158 21.787 23.649 23.611 19.836 19.033 16.523 14.922 14.478 12.535 10.217  9.960  9.655  7.212  5.218  5.497  3.877  0.000  3.865  5.361  5.195  6.584  8.913  9.873 10.942  9.295  9.738  7.427  9.202  9.383 13.033 15.345 18.477 21.856 25.261 26.588 26.596 24.282 21.605 19.472 19.865 19.971 16.358 15.118 17.698 19.813 23.165 24.687 26.791 30.520 32.427 29.661 29.194 25.607 23.621 21.009 17.988 19.869 21.583 21.279 21.433 18.851 15.817 12.197 13.528 15.600 13.256 10.524 13.533 14.669 11.653 11.041 14.698 14.731 12.163 14.015 17.229 16.461 15.892 19.375 19.363 20.679 18.387 18.801 16.872 18.053 17.682 19.115 20.129 22.038 23.938 25.332 28.619 31.405 30.109 30.027 27.316 27.655 26.472 25.575 25.702 29.204 31.619 33.971 34.236 36.300 35.228 32.959 32.864 31.960 29.683 30.419 28.284 29.170 28.127 26.915 28.936 26.758 24.783 25.333 22.717 22.271 23.639 25.008 25.772 28.965 29.407 25.861 24.766 21.792 22.671 22.003 21.051 21.716 21.099 19.104 22.378 23.273 20.301 21.368 24.796 23.570 21.843 25.107 27.204 25.212 25.221 28.138 28.737 27.657 30.089 31.563 33.240 35.403 36.206 36.519 36.192 33.601 32.169 30.571 29.387 27.212 28.693 26.200 22.643 20.492 17.661 15.959 14.214 13.290 13.893 13.707 16.465 16.896 19.441 19.088 21.315 23.077 25.528 27.955 27.499 26.904 25.021 22.434 19.911 16.397 14.653 11.169 10.630  8.873 11.257 12.039 15.040 17.873 20.321 24.041 25.912 28.738 31.581 33.273 35.713 37.007 37.644 38.820 39.615 40.746 42.146 41.989 41.253 39.907 38.409 37.949 36.005 34.848 34.762 33.433 30.794 30.260 30.526 26.990 25.558 28.096 27.078 23.381 24.861 26.998 24.105 22.179 25.569 26.381 23.123 23.937 27.527 26.405 28.921 29.235 29.802 26.813 27.886 25.154 27.915 29.597 27.535 25.950 22.815 22.397 23.285 20.573 17.913 19.492 16.790 14.137 16.724 17.452 16.687 14.505 11.546  8.647  9.497  9.249 12.503 13.737 17.467 19.748 23.262 26.502 28.409 31.712 34.222 34.737 31.413 31.815 32.008 28.957 26.977 28.158 27.347 23.748 23.268 25.020 22.842 19.604 21.233 22.078 18.642 17.161 19.652 18.347 17.506 15.047 15.017 12.374 13.817 13.354 15.337 18.429 20.646
 19.441 18.154 17.373 17.281 16.997 17.070 17.517 17.578 17.379 17.211 17.792 17.688 17.388 17.948 16.174 15.058 17.431 17.848 16.192 14.667 16.955 17.148 20.064 20.647 24.232 25.313 28.197 31.608 32.581 35.777 37.643 36.777 37.861 41.020 41.584 41.115 38.871 38.020 34.873 34.870 31.417 30.786 27.598 27.333 24.502 25.782 26.612 23.774 26.146 27.220 30.901 33.089 36.694 38.616 41.743 43.645 44.928 46.258 45.192 43.548 42.234 40.653 37.116 34.243 31.216 27.709 24.871 21.102 17.888 17.840 20.439 20.528 23.952 25.411 25.009 21.202 19.736 16.930 14.917 15.329 13.911 10.762 10.500 11.522  9.662  6.495  5.361  5.545  3.865  0.000  3.863  5.398  5.097  6.372  8.682  9.914  9.516 10.147  8.716 10.817 11.292 14.964 17.255 20.717 24.068 27.236 28.123 27.962 25.959 23.020 20.876 20.591 20.604 17.283 15.587 17.448 19.723 22.747 23.765 25.867 29.477 30.997 27.965 27.491 23.780 21.442 19.103 15.940 18.106 20.281 20.603 21.062 18.161 15.608 11.959 12.522 13.888 11.522  8.463 10.861 11.669  8.515  7.436 10.965 11.126  8.552 10.266 13.495 13.060 12.627 15.938 16.000 17.212 14.939 15.492 13.759 15.472 15.567 17.655 19.127 21.593 23.936 25.825 29.243 32.294 31.045 30.495 27.453 27.329 25.647 24.575 24.177 27.701 29.907 32.499 32.960 35.190 34.268 32.106 32.089 31.563 29.320 30.328 28.462 29.462 28.690 27.240 29.264 27.037 25.465 26.370 23.845 23.020 24.093 24.908 25.467 28.344 28.378 24.756 23.168 19.901 20.288 19.160 17.918 18.237 17.650 15.934 19.381 20.324 17.676 19.021 22.428 21.420 20.131 23.411 25.489 23.898 24.211 27.066 27.882 27.265 29.938 31.561 33.194 35.306 36.189 36.436 36.251 33.764 32.216 30.810 29.893 27.986 29.577 26.911 23.474 20.809 17.779 15.358 13.255 11.409 11.822 10.966 13.737 13.934 16.628 16.689 19.071 21.273 23.891 26.283 25.454 24.834 22.684 20.324 17.667 14.449 12.838  9.623  9.507  8.256 11.371 12.414 15.949 18.832 21.729 25.387 27.537 30.594 33.414 35.296 37.743 39.100 39.750 40.906 41.654 42.670 44.002 43.690 42.870 41.426 40.042 39.583 37.517 36.517 36.523 34.973 32.319 32.127 32.433 28.783 27.673 30.471 29.354 25.774 27.616 29.750 26.784 25.191 28.727 29.402 26.231 27.339 30.865 29.592 31.899 31.918 32.340 29.336 30.171 27.143 29.555 31.389 29.090 27.063 24.133 24.139 24.637 21.550 19.434 21.250 18.465 16.198 19.257 20.145 18.913 16.339 13.343 11.255 12.415 12.438 15.443 16.366 20.178 22.057 25.660 28.689 30.697 33.941 36.667 37.004 33.783 34.512 34.789 31.573 29.737 31.215 30.336 26.658 26.477 28.368 26.056 22.928 24.810 25.604 22.073 20.844 23.328 21.793 20.838 18.059 17.662 14.538 15.125 13.672 15.039 17.864 19.988
 17.394 15.969 15.006 14.564 14.080 14.107 14.395 14.633 14.385 14.004 14.744 14.998 15.012 16.095 14.785 14.217 16.799 17.941 17.071 15.724 18.507 18.946 22.154 23.072 26.711 28.095 30.933 34.441 35.664 38.889 40.804 39.748 40.722 43.993 44.495 43.815 41.511 40.413 37.153 37.012 33.421 32.447 29.079 28.367 25.388 26.131 26.951 24.446 27.106 28.652 32.391 34.885 38.496 40.471 43.606 45.543 46.767 47.994 46.811 45.074 43.657 42.119 38.576 35.681 32.446 28.900 25.748 22.082 18.567 18.927 21.938 22.410 25.946 27.757 27.172 23.344 22.127 19.720 17.306 17.234 16.259 13.398 12.133 12.810 11.579  9.252  7.154  5.583  5.361  3.863  0.000  3.872  5.556  5.194  6.298  8.868  9.194 11.182 10.594 13.405 14.283 18.032 20.422 23.690 27.064 30.387 31.503 31.347 29.144 26.289 24.264 24.218 24.106 20.659 19.236 21.184 23.289 26.269 27.146 29.006 32.627 34.068 31.009 30.253 26.511 24.249 22.251 18.862 20.703 23.185 23.381 24.209 21.521 19.097 15.551 16.300 17.420 14.770 11.980 14.125 14.345 10.815  9.701 12.565 12.120  8.702 10.236 13.371 12.116 11.000 14.611 14.746 16.634 15.055 16.443 15.538 17.718 18.436 20.712 22.510 24.936 27.379 29.113 32.594 35.519 34.045 33.564 30.543 30.587 28.890 28.031 27.472 30.918 33.142 35.827 36.400 38.631 37.635 35.401 35.210 34.602 32.148 32.881 30.766 31.376 30.243 28.468 30.107 27.560 26.100 27.072 24.862 24.320 25.834 26.779 27.764 30.626 30.822 27.313 25.584 22.380 22.820 21.290 20.187 20.112 19.835 18.588 22.175 23.164 20.823 22.374 25.731 24.780 23.740 27.030 29.045 27.532 27.962 30.802 31.571 30.981 33.611 35.284 36.931 39.031 39.915 40.185 39.981 37.507 35.984 34.561 33.599 31.633 33.138 30.437 26.909 24.351 21.197 18.878 16.440 14.315 13.857 12.218 14.103 13.415 15.363 14.645 16.573 18.510 20.890 23.454 22.860 22.579 20.825 18.633 16.539 13.426 12.783 10.209 11.372 11.130 14.502 15.945 19.356 22.359 25.060 28.779 30.861 33.796 36.639 38.404 40.820 42.107 42.740 43.887 44.628 45.691 47.050 46.835 46.023 44.646 43.221 42.704 40.705 39.678 39.557 38.041 35.490 35.141 35.245 31.605 30.469 33.019 31.730 28.135 29.805 31.691 28.564 26.865 30.217 30.657 27.236 28.214 31.648 30.102 32.611 32.543 33.366 30.643 31.891 28.982 31.537 33.609 31.611 29.700 26.886 26.485 26.803 23.937 21.698 22.976 19.807 17.893 20.789 21.014 19.538 16.578 14.267 12.087 14.052 14.441 17.808 18.989 22.734 24.859 28.340 31.445 33.204 36.589 39.230 39.813 36.569 37.009 37.295 34.249 32.219 33.403 32.649 29.061 28.485 30.191 28.043 24.803 26.202 26.959 23.543 21.844 23.955 22.513 20.995 18.219 17.139 14.011 14.131 12.518 14.493 16.910 18.989
 18.672 17.071 15.795 15.103 14.263 13.787 13.858 13.565 13.155 12.913 13.379 13.148 13.209 13.907 12.726 11.740 13.873 15.239 14.563 13.990 17.185 18.380 21.849 23.276 27.042 28.689 31.826 35.185 36.392 39.767 41.378 40.241 41.525 44.742 44.966 44.413 41.927 40.802 37.472 36.983 33.412 32.636 29.359 28.762 26.001 26.768 27.085 24.444 26.853 28.361 31.999 34.427 38.099 39.788 42.934 44.925 46.217 47.423 46.187 44.481 42.987 41.376 37.873 34.748 31.620 27.928 24.882 21.237 17.927 18.964 22.168 23.118 26.804 28.779 28.676 24.885 23.999 21.458 19.567 19.269 17.625 15.107 14.416 14.319 12.252 10.240  9.477  7.204  5.195  5.398  3.872  0.000  3.866  5.404  4.885  6.384  5.667  7.994  7.903 11.261 12.951 16.739 19.602 22.598 26.177 29.613 30.993 31.275 29.090 26.480 24.076 24.303 24.727 21.234 19.563 21.902 24.357 27.603 28.891 31.074 34.713 36.308 33.292 32.843 29.134 26.765 24.402 21.282 23.429 25.583 25.707 26.049 23.220 20.366 16.622 17.160 18.963 16.824 13.604 15.683 16.711 13.545 11.761 14.838 15.166 11.847 12.564 16.094 15.291 13.565 16.923 16.270 17.733 15.818 16.805 15.754 17.350 17.983 19.789 21.638 23.647 26.048 27.399 30.943 33.626 31.842 31.514 28.633 29.081 27.667 27.264 26.929 30.249 32.770 35.330 35.929 37.982 36.721 34.282 33.795 32.857 30.176 30.535 28.129 28.451 27.044 25.241 26.772 24.179 22.576 23.464 21.339 20.982 22.783 24.025 25.363 28.389 28.975 25.616 24.208 21.341 22.409 21.253 20.812 21.310 21.499 20.347 23.936 24.409 21.762 23.587 26.737 25.254 24.214 27.727 29.391 27.495 28.021 30.900 31.263 30.411 32.804 34.611 36.382 38.489 39.413 39.873 39.689 37.182 35.766 34.237 33.030 30.914 32.050 29.194 25.513 23.199 19.876 18.024 15.323 13.645 12.772 11.712 13.480 13.401 15.412 14.583 16.758 18.271 20.787 23.074 22.741 22.076 20.394 17.736 15.535 12.000 10.987  8.202  9.424  9.675 12.941 14.999 18.095 21.416 23.734 27.527 29.738 32.523 35.490 37.265 39.552 40.840 41.450 42.488 43.130 44.158 45.485 45.317 44.399 43.097 41.616 40.924 38.977 37.965 37.598 36.029 33.684 33.231 32.983 29.333 28.373 30.692 29.099 25.600 27.346 28.903 25.594 24.092 27.406 27.525 24.056 25.280 28.564 26.778 29.182 28.938 29.839 27.255 28.666 25.790 28.388 30.644 28.911 27.119 24.464 23.693 23.828 21.204 18.880 19.741 16.387 14.779 17.651 17.579 15.880 12.797 10.751  8.841 11.463 12.727 16.405 18.312 21.949 24.517 28.063 31.421 33.386 36.655 39.028 39.490 36.059 36.340 36.249 33.224 31.410 32.291 31.212 27.793 27.277 28.551 26.169 23.162 24.465 24.743 21.242 19.724 21.446 19.614 17.826 14.806 13.533 10.244 10.362  9.061 11.334 14.047 16.272
 19.516 18.051 17.031 16.731 16.195 15.911 16.286 16.182 15.794 15.801 16.554 16.399 16.676 17.209 16.007 14.649 16.371 17.385 16.125 15.787 18.655 19.783 22.988 24.067 27.758 28.997 32.136 35.377 36.200 39.475 41.058 40.246 41.640 44.686 45.046 44.779 42.398 41.590 38.404 38.075 34.655 34.225 31.107 30.885 28.210 29.362 29.740 26.862 29.051 30.152 33.731 35.854 39.523 41.111 44.248 46.200 47.553 48.865 47.749 46.134 44.735 43.083 39.594 36.449 33.532 29.847 27.085 23.355 20.301 21.044 23.900 24.453 27.999 29.556 29.517 25.745 24.425 21.447 19.771 20.171 18.352 15.402 15.441 15.967 13.545 10.691 10.324  9.400  6.584  5.097  5.556  3.866  0.000  3.866  5.391  5.074  4.995  6.260  6.826 10.199 12.313 16.068 19.103 22.317 25.965 29.176 30.205 30.587 28.782 26.065 23.391 23.114 23.842 20.657 18.390 20.322 23.151 26.259 27.432 29.885 33.378 34.755 31.596 31.467 27.754 25.044 22.598 19.745 22.373 24.505 25.135 25.254 22.058 19.331 15.534 15.230 16.964 15.412 11.805 13.161 14.654 12.033  9.422 12.404 13.613 10.745 10.683 14.461 14.581 12.884 15.778 14.670 15.410 12.930 13.370 12.057 13.525 14.301 16.296 18.456 20.706 23.426 25.073 28.728 31.580 29.796 29.083 25.968 26.136 24.444 24.073 23.477 26.755 29.254 31.899 32.636 34.724 33.477 31.058 30.553 29.814 27.146 27.704 25.538 26.055 25.001 23.161 24.902 22.466 21.132 22.293 20.078 19.230 20.585 21.353 22.434 25.261 25.593 22.184 20.570 17.602 18.601 17.450 17.174 17.927 18.390 17.450 21.033 21.133 18.506 20.667 23.588 21.927 21.206 24.818 26.225 24.424 25.224 28.051 28.364 27.752 30.217 32.204 33.998 36.060 37.069 37.569 37.532 35.103 33.648 32.243 31.151 29.221 30.278 27.207 23.605 20.947 17.427 15.221 12.176 10.079  8.979  7.994 10.182 10.794 13.486 13.555 16.321 18.276 21.183 23.171 22.421 21.312 19.119 16.343 13.533  9.991  8.147  4.923  6.030  6.875 10.567 13.063 16.409 19.872 22.432 26.167 28.721 31.686 34.682 36.694 38.936 40.317 40.941 41.911 42.465 43.348 44.576 44.236 43.181 41.795 40.411 39.658 37.596 36.747 36.403 34.592 32.285 32.171 31.894 28.134 27.566 30.147 28.424 25.088 27.297 28.857 25.511 24.468 28.012 28.030 24.814 26.483 29.699 27.886 29.895 29.367 29.878 27.160 28.138 24.931 27.125 29.459 27.454 25.246 22.802 22.479 22.268 19.279 17.510 18.745 15.522 14.188 17.573 18.020 16.012 12.898 10.420  9.567 11.929 13.460 16.873 18.738 22.434 24.774 28.493 31.769 34.058 37.142 39.605 39.717 36.290 36.928 36.716 33.459 31.985 33.142 31.774 28.309 28.306 29.619 26.911 24.163 25.952 26.014 22.319 21.410 23.246 21.019 19.492 16.172 15.126 11.525 11.161  9.068 10.027 12.866 15.080
 17.394 16.002 15.125 14.879 14.542 14.546 15.064 15.541 15.205 15.114 16.358 16.831 17.551 18.677 17.841 16.998 18.973 20.405 19.496 18.952 21.873 22.734 25.917 26.796 30.438 31.559 34.486 37.853 38.695 41.854 43.664 42.914 44.081 47.170 47.728 47.354 45.086 44.250 41.078 40.923 37.442 36.782 33.535 33.069 30.192 31.092 31.759 29.105 31.566 32.885 36.553 38.827 42.474 44.230 47.367 49.302 50.597 51.889 50.760 49.088 47.692 46.095 42.579 39.529 36.469 32.825 29.865 26.152 22.847 23.419 26.337 26.721 30.214 31.744 31.297 27.484 25.913 23.065 20.864 21.436 20.232 17.014 16.435 17.480 15.746 12.795 11.293 10.504  8.913  6.372  5.194  5.404  3.866  0.000  3.874  5.330  7.465  9.627 10.664 13.993 15.876 19.636 22.485 25.826 29.395 32.563 33.443 33.586 31.782 28.908 26.447 25.935 26.339 23.212 21.038 22.571 25.219 28.049 28.758 30.953 34.370 35.443 32.129 31.742 27.964 25.162 23.205 20.112 22.579 25.189 26.072 26.687 23.530 21.247 17.594 17.199 18.184 16.324 12.973 13.832 14.474 11.611  8.899 11.007 11.798  8.507  7.899 11.575 11.456  9.279 12.163 11.129 12.387 10.567 12.017 11.715 14.134 15.710 18.336 20.863 23.482 26.436 28.347 32.031 34.996 33.234 32.292 29.018 28.901 26.859 26.361 25.298 28.527 30.774 33.633 34.538 36.762 35.657 33.350 32.890 32.436 29.774 30.426 28.385 28.794 27.760 25.611 27.076 24.446 23.514 24.915 22.989 22.109 23.467 23.891 24.994 27.506 27.561 24.205 22.109 18.962 19.418 17.533 16.957 16.970 17.585 17.184 20.905 21.211 19.153 21.482 24.378 23.092 22.790 26.281 27.745 26.376 27.355 30.095 30.636 30.379 33.004 35.025 36.748 38.761 39.788 40.200 40.211 37.864 36.335 35.060 34.163 32.385 33.583 30.502 26.995 24.118 20.592 17.994 14.842 12.012 10.373  7.926  9.113  8.390 10.597 10.458 13.082 15.361 18.256 20.373 19.410 18.582 16.412 14.045 11.583  8.545  8.053  6.338  8.744 10.127 13.945 16.309 19.845 23.197 25.962 29.654 32.214 35.257 38.206 40.225 42.501 43.868 44.494 45.490 46.057 46.928 48.151 47.780 46.732 45.316 43.983 43.266 41.179 40.379 40.093 38.235 35.914 35.892 35.652 31.878 31.354 33.974 32.241 28.924 31.124 32.663 29.284 28.225 31.718 31.667 28.367 29.968 33.153 31.207 33.282 32.638 33.306 30.730 31.795 28.559 30.645 33.100 31.096 28.746 26.432 26.192 25.787 22.744 21.197 22.333 18.996 17.929 21.298 21.505 19.301 15.921 13.913 13.097 15.632 16.965 20.381 21.974 25.736 27.902 31.580 34.733 36.859 40.047 42.657 42.876 39.540 40.211 40.179 36.937 35.322 36.551 35.348 31.826 31.690 33.127 30.547 27.669 29.325 29.539 25.905 24.736 26.522 24.425 22.636 19.334 17.807 14.176 13.103 10.305 11.171 13.182 15.171
 17.199 15.578 14.323 13.578 12.783 12.333 12.434 12.658 12.204 11.981 13.170 13.666 14.717 16.006 15.667 15.077 16.858 18.874 18.653 18.556 21.895 23.225 26.702 28.071 31.819 33.335 36.405 39.779 40.853 44.148 45.825 44.834 46.086 49.259 49.588 49.093 46.661 45.595 42.289 41.834 38.262 37.447 34.130 33.410 30.570 31.118 31.496 29.025 31.528 33.152 36.790 39.251 42.921 44.571 47.711 49.699 50.980 52.175 50.926 49.202 47.689 46.092 42.606 39.442 36.299 32.586 29.486 25.908 22.559 23.704 26.960 27.855 31.509 33.406 33.113 29.295 28.139 25.513 23.341 23.371 22.053 19.222 18.324 18.697 16.935 14.617 13.252 11.343  9.873  8.682  6.298  4.885  5.391  3.874  0.000  3.872  6.190  9.543 11.153 14.882 17.139 20.917 23.967 27.012 30.662 34.021 35.257 35.603 33.594 30.915 28.394 28.296 28.820 25.492 23.503 25.444 28.081 31.113 32.053 34.236 37.741 38.969 35.726 35.271 31.495 28.815 26.792 23.642 25.956 28.501 29.080 29.656 26.632 24.089 20.351 20.279 21.614 19.648 16.300 17.487 18.212 15.177 12.688 14.796 15.330 11.779 11.215 14.659 13.997 11.251 14.127 12.821 14.396 13.088 14.779 14.827 16.955 18.584 20.855 23.388 25.632 28.475 29.984 33.682 36.382 34.339 33.649 30.563 30.863 29.099 28.957 28.077 31.197 33.633 36.410 37.322 39.417 38.114 35.648 34.936 34.170 31.275 31.487 29.071 29.022 27.515 25.178 26.256 23.361 22.365 23.681 22.071 21.618 23.518 24.333 25.960 28.613 29.089 25.933 24.081 21.271 22.193 20.442 20.309 20.447 21.311 20.996 24.718 24.902 22.759 25.135 27.988 26.484 26.118 29.696 31.039 29.430 30.392 33.169 33.472 32.979 35.420 37.469 39.261 41.292 42.311 42.826 42.785 40.395 38.952 37.563 36.466 34.511 35.494 32.389 28.739 26.171 22.585 20.435 17.175 14.758 12.708 10.551 10.923  9.939 11.172  9.908 12.103 13.619 16.332 18.453 18.012 17.276 15.667 13.094 11.284  8.056  8.431  7.333 10.299 12.086 15.723 18.371 21.599 25.106 27.500 31.267 33.749 36.592 39.605 41.497 43.697 45.003 45.603 46.552 47.086 48.002 49.251 49.011 47.951 46.640 45.226 44.401 42.415 41.560 41.066 39.273 37.114 36.852 36.325 32.603 32.053 34.332 32.388 29.103 31.114 32.324 28.801 27.701 30.973 30.628 27.149 28.695 31.708 29.487 31.676 30.937 31.981 29.718 31.209 28.177 30.448 33.103 31.504 29.421 27.214 26.435 25.924 23.278 21.494 21.986 18.363 17.660 20.727 20.267 17.882 14.277 13.092 12.333 15.499 17.295 20.996 23.030 26.671 29.223 32.822 36.163 38.184 41.429 43.826 44.202 40.756 41.097 40.900 37.829 36.143 36.988 35.759 32.401 31.970 33.067 30.554 27.707 28.933 28.922 25.408 23.978 25.286 23.154 20.870 17.588 15.476 11.951 10.416  7.678  9.483 11.222 13.292
 19.332 17.734 16.515 15.977 15.201 14.630 14.834 14.676 14.148 14.255 15.258 15.330 16.349 17.123 16.762 15.634 16.782 18.608 18.132 18.646 21.941 23.640 27.065 28.520 32.268 33.702 36.943 40.135 40.974 44.294 45.744 44.892 46.408 49.434 49.656 49.418 46.937 46.050 42.800 42.224 38.776 38.305 35.161 34.758 32.117 32.946 33.061 30.351 32.543 33.868 37.384 39.595 43.284 44.681 47.809 49.800 51.162 52.409 51.208 49.571 48.076 46.409 42.971 39.667 36.749 32.978 30.155 26.566 23.539 24.861 27.987 28.920 32.564 34.309 34.359 30.585 29.401 26.478 24.749 25.001 23.202 20.375 20.162 20.436 18.063 15.556 15.016 13.428 10.942  9.914  8.868  6.384  5.074  5.330  3.872  0.000  3.853  6.842  9.518 13.303 16.198 19.807 23.155 26.078 29.833 33.090 34.282 34.966 33.205 30.652 27.784 27.590 28.606 25.462 23.061 24.997 27.997 31.093 32.243 34.764 38.189 39.416 36.157 36.087 32.357 29.469 27.163 24.362 27.076 29.355 30.123 30.260 26.996 24.280 20.480 19.891 21.585 20.244 16.582 17.384 18.818 16.318 13.265 15.427 16.835 13.723 12.543 16.220 16.378 13.640 15.999 13.981 14.597 12.628 13.502 13.286 14.754 16.386 18.321 21.021 23.031 25.975 27.348 31.102 33.692 31.440 30.631 27.546 27.981 26.290 26.525 25.674 28.615 31.231 33.929 34.930 36.889 35.409 32.827 31.882 30.990 27.953 27.982 25.506 25.331 23.836 21.431 22.545 19.702 18.804 20.265 18.699 18.067 19.903 20.624 22.390 25.009 25.643 22.627 20.928 18.411 19.794 18.395 18.903 19.642 20.944 20.769 24.389 24.015 21.702 24.372 26.905 24.951 24.762 28.474 29.406 27.599 28.765 31.493 31.468 30.933 33.210 35.432 37.304 39.295 40.380 41.046 41.102 38.757 37.383 36.005 34.817 32.891 33.558 30.264 26.619 24.083 20.364 18.435 14.920 12.729 10.176  8.638  8.928  9.152 10.950 10.469 13.260 14.678 17.697 19.288 18.762 17.330 15.387 12.289  9.823  6.080  5.301  4.327  7.648 10.305 13.736 16.915 19.914 23.604 25.814 29.522 32.254 35.063 38.143 40.166 42.235 43.590 44.180 45.011 45.419 46.218 47.378 47.066 45.858 44.555 43.171 42.192 40.190 39.449 38.802 36.840 34.875 34.748 33.960 30.211 30.038 32.285 30.067 27.006 29.330 30.294 26.665 26.023 29.368 28.738 25.444 27.437 30.267 27.893 29.710 28.655 29.473 27.245 28.553 25.361 27.363 30.190 28.638 26.405 24.505 23.738 22.844 20.211 18.792 19.147 15.525 15.367 18.642 18.291 15.545 11.874 10.810 11.142 14.422 16.839 20.443 22.835 26.371 29.025 32.721 36.142 38.471 41.513 43.779 43.863 40.321 40.773 40.262 37.089 35.761 36.576 34.974 31.734 31.657 32.497 29.663 27.167 28.619 28.171 24.537 23.637 24.758 22.152 19.919 16.351 14.318 10.583  8.582  5.263  5.992  8.244 10.566
 21.127 19.477 18.118 17.466 16.534 15.738 15.764 15.033 14.422 14.587 15.024 14.431 14.901 15.051 14.348 12.738 13.596 15.106 14.474 15.289 18.599 20.615 24.082 25.812 29.577 31.215 34.617 37.697 38.613 42.045 43.286 42.295 43.982 46.997 47.001 46.785 44.187 43.248 39.966 39.186 35.779 35.442 32.407 32.144 29.704 30.662 30.484 27.651 29.608 30.815 34.231 36.361 40.050 41.303 44.421 46.434 47.832 49.067 47.850 46.248 44.731 43.028 39.626 36.247 33.430 29.640 26.964 23.427 20.643 22.214 25.320 26.506 30.184 32.039 32.440 28.744 27.900 25.017 23.706 23.650 21.408 18.990 19.120 18.822 16.014 13.930 14.228 12.368  9.295  9.516  9.194  5.667  4.995  7.465  6.190  3.853  0.000  3.819  6.349 10.175 13.265 16.756 20.214 22.882 26.665 30.001 31.432 32.317 30.467 28.125 25.160 25.332 26.557 23.334 21.050 23.415 26.427 29.762 31.330 33.975 37.483 39.026 35.956 36.010 32.352 29.655 26.990 24.333 27.021 28.900 29.321 29.099 25.939 22.861 19.043 18.758 21.046 19.817 16.154 17.504 19.408 16.950 14.229 17.056 18.479 15.493 14.992 18.787 18.857 16.552 19.234 17.496 18.034 15.675 15.934 14.880 15.607 16.393 17.643 19.830 21.371 23.948 24.943 28.615 31.027 28.755 28.311 25.478 26.292 25.052 25.382 25.070 28.059 30.889 33.342 34.121 35.939 34.340 31.666 30.705 29.475 26.453 26.329 23.647 23.532 21.891 19.859 21.239 18.582 17.073 18.146 16.245 15.833 17.858 19.156 20.973 23.990 24.980 21.936 20.812 18.515 20.359 19.633 20.225 21.443 22.432 21.710 25.202 24.822 22.044 24.416 27.036 24.858 24.188 27.929 28.903 26.698 27.595 30.397 30.187 29.247 31.334 33.453 35.374 37.414 38.450 39.181 39.144 36.709 35.424 33.898 32.496 30.381 30.926 27.725 23.985 21.807 18.201 16.828 13.615 12.347 10.533 10.310 11.559 12.557 14.687 14.253 16.897 18.054 20.888 22.517 22.255 20.821 19.000 15.783 13.266  9.492  7.669  5.240  6.734  8.618 11.513 14.658 17.276 20.990 22.873 26.611 29.221 31.881 34.988 36.930 38.971 40.308 40.889 41.714 42.136 42.990 44.185 43.953 42.783 41.536 40.072 39.078 37.142 36.301 35.585 33.748 31.792 31.466 30.639 26.939 26.613 28.723 26.538 23.412 25.612 26.573 22.962 22.218 25.553 24.999 21.693 23.664 26.550 24.297 26.169 25.316 26.091 23.735 25.106 22.031 24.303 26.993 25.534 23.591 21.494 20.460 19.870 17.435 15.574 15.842 12.202 11.747 14.908 14.590 12.052  8.525  7.104  7.390 10.775 13.494 17.110 19.804 23.186 26.056 29.703 33.237 35.616 38.586 40.674 40.750 37.137 37.454 36.797 33.690 32.420 33.074 31.384 28.241 28.159 28.834 25.959 23.559 24.990 24.406 20.770 19.998 21.082 18.394 16.316 12.727 11.100  7.322  6.339  4.561  6.124  9.396 11.827
 23.510 21.958 20.717 20.295 19.536 18.832 19.000 18.157 17.604 17.910 18.166 17.275 17.364 16.998 15.879 13.746 14.194 14.858 13.435 14.471 17.338 19.422 22.622 24.239 27.904 29.354 32.846 35.723 36.393 39.810 40.861 40.022 41.914 44.773 44.719 44.748 42.157 41.440 38.272 37.490 34.259 34.303 31.502 31.655 29.446 30.818 30.517 27.418 29.016 29.775 33.047 34.846 38.511 39.589 42.680 44.667 46.140 47.455 46.335 44.844 43.402 41.647 38.293 34.883 32.335 28.582 26.283 22.743 20.381 21.794 24.542 25.567 29.112 30.703 31.418 27.845 26.965 23.857 23.080 23.262 20.596 18.294 19.184 18.871 15.588 13.407 14.606 13.403  9.738 10.147 11.182  7.994  6.260  9.627  9.543  6.842  3.819  0.000  3.854  7.202 10.736 13.925 17.532 20.122 23.929 27.108 28.428 29.541 27.941 25.711 22.498 22.583 24.207 21.224 18.645 21.020 24.255 27.629 29.445 32.350 35.772 37.402 34.432 34.823 31.289 28.567 25.601 23.347 26.266 27.740 28.219 27.534 24.268 21.050 17.328 16.704 19.397 18.761 15.066 16.288 18.822 16.925 14.193 17.219 19.135 16.701 16.251 20.064 20.635 18.754 21.287 19.514 19.489 16.561 15.935 14.105 13.946 14.015 14.640 16.530 17.775 20.246 21.152 24.828 27.243 24.997 24.538 21.728 22.628 21.579 22.018 22.005 24.960 27.935 30.208 30.889 32.603 30.931 28.215 27.247 25.900 22.937 22.896 20.289 20.493 19.143 17.507 19.405 17.186 15.418 16.370 14.000 13.205 14.823 16.173 17.715 20.909 21.966 18.863 18.124 16.013 18.209 18.143 18.963 20.757 21.671 20.683 23.915 23.246 20.166 22.449 24.885 22.405 21.569 25.326 26.108 23.648 24.506 27.293 26.875 25.771 27.734 29.887 31.858 33.894 34.947 35.756 35.751 33.317 32.088 30.542 29.061 26.949 27.333 24.060 20.332 18.211 14.599 13.552 10.472 10.023  8.827 10.001 12.014 14.004 16.730 16.979 19.902 21.265 24.234 25.703 25.262 23.548 21.413 18.112 15.137 11.487  8.547  5.502  4.593  6.025  8.183 11.594 13.917 17.702 19.473 23.151 25.920 28.599 31.733 33.800 35.789 37.191 37.781 38.556 38.930 39.710 40.853 40.536 39.298 38.018 36.576 35.542 33.559 32.768 32.044 30.117 28.177 27.980 27.149 23.404 23.263 25.523 23.320 20.274 22.770 23.813 20.262 19.813 23.345 22.883 19.881 22.145 25.039 23.013 24.565 23.725 24.017 21.365 22.294 19.015 21.134 23.699 22.008 19.932 17.810 17.022 16.452 13.794 12.056 12.772  9.424  8.798 12.352 12.809 10.442  7.570  4.963  6.289  8.856 11.802 15.022 17.822 21.062 23.856 27.559 31.073 33.728 36.477 38.503 38.292 34.656 35.176 34.340 31.102 30.154 30.944 28.982 25.878 26.233 26.870 23.731 21.629 23.488 22.710 18.954 18.835 20.111 17.168 15.708 12.113 11.473  8.065  8.082  7.242  7.379 10.935 13.243
 24.102 22.597 21.379 21.017 20.348 19.729 19.913 19.001 18.570 18.790 18.769 17.671 17.172 16.519 14.774 12.434 13.218 13.078 10.943 11.370 13.910 15.752 18.859 20.405 24.068 25.550 29.060 31.948 32.713 36.174 37.240 36.308 38.169 41.078 41.009 40.971 38.378 37.635 34.463 33.741 30.510 30.587 27.826 28.123 25.982 27.578 27.318 24.088 25.597 26.196 29.487 31.242 34.909 36.092 39.197 41.178 42.650 43.988 42.896 41.414 40.012 38.260 34.873 31.541 28.994 25.286 23.058 19.448 17.182 18.326 20.890 21.826 25.334 26.906 27.723 24.205 23.477 20.441 19.930 19.951 17.061 15.045 16.244 15.686 12.181 10.261 12.169 11.239  7.427  8.716 10.594  7.903  6.826 10.664 11.153  9.518  6.349  3.854  0.000  3.872  7.040 10.446 13.951 16.657 20.448 23.716 25.107 26.073 24.311 22.065 18.959 19.279 20.762 17.643 15.318 18.025 21.070 24.587 26.628 29.474 32.980 34.865 32.082 32.420 28.968 26.535 23.392 21.180 23.892 25.064 25.206 24.371 21.293 17.877 14.207 14.116 17.141 16.380 12.953 14.856 17.459 15.561 13.528 17.019 18.607 16.410 16.778 20.475 20.833 19.554 22.412 21.201 21.410 18.384 17.667 15.278 15.040 14.282 14.643 15.759 16.916 18.930 19.828 23.344 25.858 23.999 23.853 21.200 22.075 21.265 21.246 21.675 24.853 27.761 29.880 30.266 32.009 30.486 27.885 27.265 25.906 23.284 23.562 21.148 21.848 20.754 19.694 21.928 20.048 17.919 18.446 15.670 14.978 16.273 17.854 18.872 22.260 23.203 19.902 19.424 17.138 19.093 19.311 19.589 21.381 21.644 20.017 23.097 22.819 19.454 21.160 23.889 21.616 20.164 23.786 24.967 22.373 22.779 25.657 25.432 24.062 26.074 27.957 29.880 31.998 32.955 33.655 33.516 30.963 29.714 28.057 26.529 24.283 24.945 21.934 18.163 16.194 12.881 12.017  9.738 10.003 10.242 11.741 14.508 16.390 19.343 19.585 22.410 23.941 26.794 28.562 28.112 26.662 24.512 21.350 18.343 14.663 11.741  8.156  6.084  4.793  6.248  8.832 11.172 14.807 16.672 20.449 22.966 25.690 28.791 30.779 32.917 34.321 34.926 35.825 36.338 37.239 38.472 38.199 37.122 35.813 34.314 33.464 31.483 30.526 30.012 28.310 26.079 25.732 25.314 21.600 20.954 23.395 21.656 18.292 20.535 22.096 18.817 17.858 21.509 21.651 18.680 20.539 23.765 22.263 24.063 23.790 23.926 20.910 21.685 18.576 21.023 23.069 21.114 19.303 16.581 15.976 16.267 13.544 11.149 12.588  9.817  7.661 11.054 12.192 10.852  8.901  5.241  4.586  5.857  8.210 11.387 14.026 17.354 20.097 23.807 27.310 29.922 32.715 34.804 34.675 31.070 31.609 30.957 27.701 26.594 27.534 25.754 22.489 22.817 23.757 20.733 18.397 20.466 20.081 16.281 16.127 17.973 15.416 14.622 11.449 11.809  8.950 10.375 10.332 11.130 14.659 16.898
 26.714 25.306 24.168 23.964 23.437 22.895 23.107 22.091 21.750 21.991 21.759 20.448 19.568 18.511 16.407 13.876 14.366 13.189 10.174 10.436 12.040 13.753 16.409 17.818 21.318 22.665 26.262 28.929 29.541 33.018 33.886 33.010 35.054 37.846 37.680 37.816 35.215 34.639 31.574 30.849 27.806 28.254 25.777 26.520 24.696 26.711 26.328 22.888 23.964 24.056 27.159 28.570 32.184 33.240 36.312 38.260 39.792 41.200 40.204 38.829 37.516 35.729 32.398 29.103 26.836 23.250 21.473 17.962 16.291 17.131 19.157 19.917 23.204 24.526 25.724 22.434 21.844 18.761 18.962 19.040 15.719 14.200 16.176 15.422 11.638 10.161 13.043 12.774  9.202 10.817 13.405 11.261 10.199 13.993 14.882 13.303 10.175  7.202  3.872  0.000  3.851  6.749 10.376 12.991 16.791 19.971 21.351 22.488 20.853 18.773 15.486 15.971 17.799 14.886 12.528 15.493 18.550 22.160 24.585 27.584 31.023 33.134 30.598 31.186 27.951 25.734 22.307 20.550 23.227 23.820 23.768 22.415 19.461 15.851 12.516 12.518 16.035 15.786 12.797 14.852 17.824 16.468 14.948 18.521 20.188 18.533 19.219 22.732 23.268 22.452 25.279 24.252 24.248 20.987 19.782 16.854 15.980 14.284 13.841 14.013 14.656 16.090 16.784 20.118 22.631 21.059 21.172 18.756 19.745 19.363 19.185 20.212 23.379 26.319 28.129 28.235 29.858 28.359 25.819 25.395 23.906 21.603 22.088 19.900 21.090 20.371 19.982 22.615 21.258 18.884 19.051 15.931 15.141 15.874 17.587 18.062 21.577 22.527 19.235 19.290 17.240 19.268 20.131 20.326 22.457 22.359 20.277 22.940 22.645 19.006 20.212 22.855 20.498 18.539 21.976 23.192 20.305 20.343 23.211 22.879 21.146 23.007 24.717 26.650 28.807 29.708 30.422 30.221 27.595 26.411 24.646 22.976 20.611 21.270 18.402 14.623 12.963 10.052  9.950  8.839 10.441 11.838 14.101 17.250 19.482 22.677 23.188 26.077 27.707 30.571 32.342 31.833 30.326 28.053 24.897 21.732 18.155 14.948 11.385  8.405  5.724  4.583  6.012  7.603 11.147 12.849 16.638 19.112 21.853 24.965 27.007 29.181 30.640 31.255 32.181 32.733 33.648 34.889 34.586 33.553 32.211 30.682 29.905 27.906 26.874 26.467 24.853 22.466 22.104 21.942 18.252 17.414 20.076 18.655 15.204 17.502 19.448 16.496 15.502 19.291 19.882 17.313 19.105 22.414 21.441 23.063 23.129 22.803 19.439 19.732 16.690 19.154 20.689 18.426 16.780 13.658 13.407 14.373 11.627  8.960 11.258  9.567  6.465  9.516 11.730 11.342 10.651  6.865  6.213  4.801  6.318  8.527 11.132 14.231 16.867 20.590 24.063 26.894 29.484 31.511 31.176 27.562 28.267 27.533 24.170 23.286 24.405 22.477 19.194 19.929 20.971 17.806 15.689 18.251 17.907 14.110 14.613 16.852 14.441 14.625 12.029 13.485 11.432 13.495 13.937 14.459 17.963 20.084
 27.638 26.337 25.305 25.247 24.876 24.497 24.733 23.776 23.561 23.699 23.332 22.007 20.762 19.626 17.125 14.764 15.608 13.776 10.287  9.376  9.918 10.818 13.065 14.128 17.583 18.847 22.433 25.136 25.827 29.333 30.285 29.342 31.304 34.159 34.049 34.112 31.551 30.990 27.950 27.408 24.384 24.894 22.493 23.468 21.739 24.076 23.855 20.305 21.253 21.056 24.172 25.482 29.073 30.316 33.393 35.311 36.832 38.284 37.351 35.993 34.766 32.999 29.634 26.519 24.279 20.846 19.226 15.712 14.279 14.455 16.000 16.424 19.568 20.746 22.030 18.847 18.374 15.392 16.028 16.011 12.469 11.454 13.914 13.024  9.258  8.366 11.900 12.264  9.383 11.292 14.283 12.951 12.313 15.876 17.139 16.198 13.265 10.736  7.040  3.851  0.000  3.849  7.002 10.044 13.740 16.984 18.335 19.150 17.316 15.116 12.017 12.778 14.320 11.249  9.331 12.708 15.389 19.114 21.757 24.629 28.121 30.486 28.192 28.704 25.625 23.797 20.279 18.667 20.998 21.190 20.747 19.210 16.565 12.805  9.794 10.616 14.294 13.959 11.692 14.296 17.080 15.898 15.259 18.927 20.187 18.916 20.245 23.461 23.821 23.577 26.543 26.007 26.186 22.963 21.784 18.623 17.860 15.696 15.204 14.605 15.240 16.074 16.870 19.826 22.452 21.479 21.837 19.640 20.397 20.166 19.394 20.750 24.037 26.740 28.393 28.205 29.870 28.624 26.324 26.333 24.996 23.161 24.026 22.190 23.782 23.349 23.306 26.072 24.895 22.445 22.418 19.203 18.487 18.923 20.569 20.563 24.003 24.702 21.338 21.462 19.271 20.861 21.814 21.460 23.428 22.712 20.104 22.475 22.640 18.929 19.410 22.286 20.331 17.789 20.881 22.570 19.725 19.211 22.085 22.074 20.166 22.108 23.419 25.226 27.442 28.205 28.731 28.376 25.654 24.425 22.583 20.955 18.509 19.647 17.249 13.659 12.222 10.145 10.159 10.286 12.098 14.308 16.439 19.889 21.923 25.203 25.723 28.514 30.298 33.071 35.067 34.508 33.220 30.922 27.912 24.741 21.188 18.081 14.369 11.369  7.929  6.322  5.129  6.340  9.058 11.027 14.790 16.827 19.671 22.665 24.609 26.999 28.460 29.098 30.191 30.926 31.970 33.302 33.030 32.216 30.828 29.275 28.773 26.786 25.582 25.517 24.206 21.469 20.997 21.472 17.978 16.501 19.396 18.710 15.078 16.917 19.506 17.116 15.572 19.277 20.588 18.234 19.430 22.958 22.594 24.399 24.993 24.534 20.980 21.053 18.350 20.913 21.822 19.315 17.983 14.442 14.610 16.360 13.765 11.006 13.719 12.711  9.153 11.256 13.815 14.236 13.979 10.313  8.675  5.983  4.855  5.869  7.622 10.929 13.279 17.060 20.455 23.247 25.904 28.101 27.855 24.326 25.155 24.759 21.345 20.226 21.690 20.093 16.554 17.320 18.924 16.045 13.627 16.520 16.857 13.264 13.709 16.630 14.960 15.864 13.964 15.909 14.266 16.716 17.257 18.065 21.561 23.668
 30.812 29.592 28.615 28.637 28.329 27.940 28.154 27.065 26.875 27.037 26.503 24.996 23.570 22.109 19.535 17.143 17.562 15.083 11.308 10.548  9.784 10.462 11.770 12.660 15.704 16.815 20.495 22.810 23.310 26.836 27.451 26.545 28.791 31.472 31.169 31.461 28.866 28.504 25.616 24.993 22.271 23.286 21.337 22.844 21.621 24.312 23.862 20.232 20.553 19.718 22.465 23.284 26.756 27.760 30.764 32.636 34.228 35.748 34.928 33.727 32.604 30.803 27.560 24.503 22.695 19.512 18.567 15.436 14.919 14.856 15.611 15.886 18.582 19.431 21.267 18.538 18.362 15.556 17.058 17.028 13.262 13.074 16.018 14.919 11.397 11.217 14.962 15.583 13.033 14.964 18.032 16.739 16.068 19.636 20.917 19.807 16.756 13.925 10.446  6.749  3.849  0.000  3.819  6.503 10.234 13.373 14.815 15.982 14.328 12.530  9.148 10.415 12.534 10.018  8.405 11.932 14.386 18.083 21.183 24.161 27.476 30.079 28.134 28.932 26.189 24.653 20.970 19.949 22.128 21.659 20.979 18.834 16.532 12.791 10.702 11.553 15.372 15.639 14.016 16.421 19.346 18.675 18.325 21.851 23.188 22.275 23.656 26.734 27.232 27.185 30.074 29.558 29.553 26.202 24.697 21.305 20.057 17.360 16.142 14.658 14.516 14.435 14.761 17.255 19.705 19.116 19.879 18.162 19.115 19.478 18.656 20.650 23.719 26.393 27.640 27.153 28.605 27.367 25.179 25.342 23.829 22.380 23.327 21.735 23.649 23.506 24.040 27.002 26.265 23.675 23.339 20.029 19.339 19.355 21.099 20.697 24.120 24.891 21.736 22.399 20.611 22.296 23.773 23.494 25.719 24.837 22.016 23.914 23.984 20.197 20.205 22.801 20.793 17.874 20.579 22.177 19.086 18.125 20.862 20.644 18.265 19.859 20.876 22.667 24.891 25.553 26.113 25.671 22.885 21.799 19.819 17.946 15.308 16.377 14.327 10.913 10.329  9.379 10.547 11.841 14.434 17.022 19.562 23.067 25.352 28.726 29.386 32.216 33.986 36.772 38.720 38.174 36.795 34.443 31.389 28.137 24.638 21.364 17.754 14.476 11.057  8.408  6.074  4.845  6.317  7.594 11.267 13.105 15.899 18.912 20.885 23.310 24.824 25.461 26.581 27.357 28.421 29.759 29.485 28.733 27.343 25.738 25.314 23.352 22.032 22.083 20.963 18.078 17.514 18.329 15.028 13.220 16.291 16.106 12.552 14.263 17.243 15.433 13.927 17.530 19.288 17.526 18.583 21.999 22.185 23.714 24.613 23.727 20.003 19.585 17.182 19.643 19.917 17.238 16.301 12.535 13.058 15.488 13.288 10.637 13.670 13.721 10.142 11.296 14.441 15.562 16.150 12.757 11.524  8.141  6.485  4.964  6.136  8.508 10.638 14.330 17.682 20.775 23.097 25.126 24.596 21.030 22.034 21.461 17.930 17.178 18.817 16.988 13.513 14.897 16.529 13.545 11.635 15.042 15.353 12.082 13.368 16.406 15.001 16.746 15.467 18.029 16.958 19.659 20.524 21.145 24.620 26.624
 32.819 31.714 30.847 30.985 30.795 30.516 30.730 29.683 29.574 29.684 29.081 27.574 25.938 24.445 21.707 19.490 20.059 17.243 13.483 12.079 10.142  9.681  9.734  9.889 12.484 13.319 16.991 19.148 19.623 23.183 23.757 22.813 25.087 27.759 27.459 27.778 25.221 24.985 22.214 21.799 19.272 20.582 18.965 20.920 20.039 23.090 22.741 19.116 19.053 17.660 20.185 20.654 24.000 25.111 28.067 29.870 31.468 33.062 32.356 31.229 30.248 28.468 25.284 22.508 20.950 18.148 17.672 14.888 14.959 14.154 13.977 13.728 15.901 16.356 18.501 16.189 16.250 13.776 16.000 15.917 12.177 12.828 16.077 14.937 11.972 12.428 16.207 17.270 15.345 17.255 20.422 19.602 19.103 22.485 23.967 23.155 20.214 17.532 13.951 10.376  7.002  3.819  0.000  3.856  7.079 10.158 11.551 12.423 10.590  8.903  5.670  7.744  9.688  7.548  7.052 10.596 12.273 15.882 19.288 22.097 25.318 28.195 26.631 27.451 25.035 23.978 20.308 19.672 21.411 20.359 19.259 16.750 15.033 11.469 10.462 11.896 15.450 15.840 15.100 17.609 20.268 19.897 20.185 23.595 24.651 24.108 25.848 28.643 29.063 29.427 32.335 32.134 32.197 28.879 27.349 23.843 22.616 19.653 18.358 16.308 16.035 15.278 15.579 17.424 19.814 19.909 20.901 19.540 20.268 20.841 19.573 21.857 24.854 27.245 28.234 27.433 28.830 27.844 25.953 26.510 25.151 24.197 25.425 24.190 26.385 26.492 27.296 30.345 29.768 27.153 26.677 23.344 22.711 22.504 24.151 23.392 26.655 27.228 24.143 24.902 23.125 24.490 26.077 25.461 27.575 26.261 23.122 24.609 24.989 21.284 20.622 23.205 21.583 18.261 20.412 22.312 19.338 17.815 20.378 20.392 17.844 19.339 19.833 21.433 23.655 24.136 24.508 23.874 21.034 19.982 17.938 16.113 13.404 14.981 13.713 10.956 10.936 11.174 12.452 14.493 17.104 20.054 22.526 26.160 28.353 31.776 32.476 35.261 37.135 39.879 41.940 41.340 40.076 37.693 34.729 31.461 27.998 24.761 21.109 17.823 14.216 11.588  8.479  6.755  5.939  6.915  9.896 10.895 13.711 16.489 18.350 20.981 22.528 23.221 24.508 25.470 26.631 28.035 27.772 27.258 25.834 24.251 24.157 22.260 20.759 21.207 20.471 17.308 16.648 18.202 15.372 12.994 16.148 16.832 13.487 14.577 18.034 16.969 15.188 18.414 20.756 19.387 19.922 23.315 24.062 25.604 26.895 25.849 22.091 21.416 19.417 21.779 21.451 18.663 18.079 14.285 15.183 18.037 16.097 13.665 16.744 17.205 13.634 14.232 17.407 18.914 19.717 16.397 14.882 11.348  8.820  5.941  4.717  6.053  7.220 10.915 14.086 17.294 19.520 21.691 21.117 17.658 18.934 18.706 15.095 14.253 16.419 14.945 11.324 13.026 15.264 12.772 10.954 14.612 15.562 12.919 14.259 17.614 16.909 19.147 18.390 21.165 20.333 23.182 24.083 24.806 28.278 30.306
 35.691 34.588 33.651 33.699 33.465 33.084 33.169 31.923 31.815 31.929 31.101 29.377 27.559 25.750 23.042 20.818 20.930 17.695 14.060 13.078 10.436 10.257  9.504 10.083 11.970 13.093 16.780 18.368 18.898 22.497 22.515 21.336 23.976 26.485 25.718 26.158 23.417 23.171 20.484 19.641 17.442 19.237 18.164 20.487 20.236 23.339 22.524 18.995 18.225 16.322 18.296 18.289 21.504 22.223 25.113 26.934 28.628 30.222 29.528 28.523 27.555 25.727 22.717 19.917 18.858 16.354 16.640 14.499 15.522 14.974 14.298 14.434 16.139 16.600 19.360 17.620 18.308 16.378 18.945 18.477 14.795 16.080 19.158 17.562 14.792 15.813 19.597 20.329 18.477 20.717 23.690 22.598 22.317 25.826 27.012 26.078 22.882 20.122 16.657 12.991 10.044  6.503  3.856  0.000  3.854  7.302  9.646 11.256  9.384  9.006  6.311  9.313 11.431 10.083 10.310 13.504 14.686 18.010 21.656 24.347 27.358 30.423 29.207 30.137 27.997 27.196 23.545 23.154 24.693 23.315 21.922 19.165 17.944 14.621 14.098 15.540 19.016 19.518 18.905 21.364 24.043 23.687 23.961 27.387 28.444 27.826 29.556 32.409 32.767 33.044 36.007 35.729 35.779 32.429 30.827 27.307 25.849 22.781 21.072 18.723 17.755 16.282 15.753 16.932 18.704 19.014 20.647 19.982 21.166 22.369 21.375 24.075 26.772 29.203 29.805 28.774 29.858 28.780 26.953 27.459 25.782 25.032 26.004 24.758 26.910 26.985 28.198 31.226 30.921 28.128 27.294 24.013 23.663 23.434 25.378 24.632 27.917 28.778 25.997 27.203 25.811 27.429 29.283 28.882 31.149 29.899 26.769 28.096 28.352 24.647 23.880 26.214 24.485 21.117 22.995 24.662 21.531 19.802 22.122 21.803 18.835 19.723 19.878 21.405 23.509 23.819 24.291 23.514 20.720 19.993 17.815 15.658 12.746 13.911 13.316 11.070 12.301 13.267 15.295 17.495 20.405 23.238 25.885 29.434 31.731 35.115 35.718 38.486 40.199 42.897 44.911 44.445 43.128 40.827 37.766 34.541 31.028 27.757 24.164 20.865 17.442 14.573 11.758  9.214  7.647  6.558  8.569  8.555 10.768 13.562 15.206 17.831 19.381 20.072 21.385 22.427 23.695 25.151 25.015 24.608 23.303 21.590 21.546 19.867 18.120 18.524 18.229 15.101 13.934 15.724 13.414 10.420 13.254 14.573 11.473 11.867 15.575 15.228 13.343 16.119 18.875 18.066 18.275 21.435 22.713 24.071 25.725 24.474 20.762 19.901 18.499 20.900 19.993 17.473 17.643 13.935 14.582 17.944 16.748 14.287 17.021 18.144 14.732 14.360 17.560 19.662 21.120 18.202 16.862 13.092 10.712  7.088  6.080  4.847  6.040  9.005 12.262 15.630 17.432 19.101 18.363 14.723 15.814 15.177 11.553 11.115 13.121 11.314  7.883 10.243 12.239  9.790  8.803 12.626 13.446 11.493 13.491 16.622 16.286 19.127 19.025 22.220 21.981 25.091 26.435 27.213 30.662 32.649
 38.696 37.689 36.834 36.935 36.766 36.437 36.496 35.249 35.179 35.258 34.353 32.600 30.655 28.783 26.034 23.947 24.042 20.632 17.180 16.027 12.867 12.062 10.098  9.987 10.617 11.364 14.765 15.719 16.146 19.687 19.325 18.051 20.924 23.262 22.267 22.861 20.109 20.075 17.662 16.863 15.206 17.578 17.207 20.038 20.373 23.672 22.812 19.491 18.136 15.550 16.877 16.166 19.050 19.628 22.369 24.097 25.838 27.502 26.961 26.123 25.342 23.551 20.768 18.354 17.888 16.068 17.114 15.674 17.342 16.379 14.838 14.618 15.443 15.406 18.595 17.596 18.625 17.240 20.288 19.757 16.367 18.203 21.308 19.699 17.424 18.760 22.453 23.379 21.856 24.068 27.064 26.177 25.965 29.395 30.662 29.833 26.665 23.929 20.448 16.791 13.740 10.234  7.079  3.854  0.000  3.843  6.884  8.615  6.778  7.717  6.344  9.705 11.452 11.100 12.174 14.810 15.182 18.035 21.822 24.261 26.989 30.251 29.491 30.495 28.762 28.390 24.850 24.848 26.017 24.149 22.449 19.423 18.861 16.006 16.318 17.906 21.060 21.712 21.636 24.034 26.540 26.418 27.023 30.333 31.252 30.874 32.772 35.448 35.781 36.292 39.246 39.129 39.183 35.835 34.169 30.577 29.056 25.820 23.979 21.279 20.096 18.083 17.353 17.752 19.170 20.108 22.013 21.822 22.912 24.389 23.206 26.144 28.636 30.830 31.105 29.784 30.699 29.811 28.281 29.046 27.437 27.123 28.221 27.267 29.584 29.854 31.333 34.398 34.287 31.480 30.495 27.253 26.961 26.548 28.437 27.449 30.573 31.348 28.729 30.095 28.827 30.294 32.289 31.750 33.991 32.509 29.227 30.204 30.593 27.003 25.805 27.973 26.492 22.952 24.309 26.037 23.033 20.927 22.942 22.681 19.574 20.117 19.696 20.952 22.906 22.961 23.293 22.313 19.614 19.101 16.911 14.794 12.029 13.370 13.834 12.573 14.374 16.076 18.212 20.778 23.744 26.749 29.417 33.022 35.317 38.735 39.376 42.128 43.880 46.551 48.616 48.132 46.856 44.532 41.505 38.261 34.772 31.491 27.895 24.560 21.075 18.154 15.106 12.427 10.012  8.403  8.764  7.104  8.645 10.929 12.287 15.131 16.710 17.434 18.913 20.162 21.537 23.047 22.972 22.855 21.587 19.881 20.186 18.716 16.760 17.544 17.811 14.636 13.265 15.773 14.282 10.968 13.438 15.651 13.170 12.838 16.668 17.157 15.282 17.415 20.557 20.267 20.057 22.955 24.746 25.969 27.927 26.497 22.889 21.770 20.841 23.036 21.561 19.126 19.705 16.240 17.091 20.635 19.757 17.559 20.199 21.647 18.353 17.636 20.767 23.114 24.774 21.960 20.574 16.782 14.218 10.446  8.654  5.961  5.116  6.595  9.284 12.857 14.133 15.642 14.648 11.046 12.487 12.018  8.278  8.211 10.840  9.356  6.351  9.399 11.692 10.112  9.887 13.434 14.614 13.579 15.638 18.672 18.866 22.017 22.318 25.645 25.616 28.808 30.222 31.019 34.456 36.428
 41.831 40.904 40.148 40.338 40.234 39.953 40.063 38.852 38.787 38.895 38.033 36.293 34.369 32.492 29.757 27.685 27.734 24.298 20.869 19.791 16.588 15.585 13.180 12.393 11.976 11.795 14.564 14.649 14.422 17.653 16.784 15.871 19.069 20.949 19.859 20.955 18.409 18.965 17.143 16.629 15.782 18.690 18.964 22.129 22.807 26.227 25.450 22.315 20.656 17.647 18.361 16.918 19.256 19.555 21.968 23.466 25.213 26.978 26.712 26.148 25.641 23.926 21.519 19.564 19.725 18.503 20.028 18.977 20.851 19.644 17.666 16.999 17.090 16.335 19.657 19.262 20.186 18.988 22.370 22.142 19.009 20.883 24.149 22.809 20.737 21.915 25.553 26.766 25.261 27.236 30.387 29.613 29.176 32.563 34.021 33.090 30.001 27.108 23.716 19.971 16.984 13.373 10.158  7.302  3.843  0.000  3.863  6.391  5.984  8.054  7.602 10.284 12.057 12.847 13.998 15.869 15.816 18.053 21.870 24.236 26.542 29.830 29.450 30.728 29.406 29.265 25.811 26.331 27.379 25.082 23.438 20.091 19.885 17.554 18.498 19.782 22.648 23.722 23.990 26.070 28.576 28.857 29.573 32.684 33.697 33.637 35.496 38.019 38.539 39.225 42.044 41.953 41.826 38.405 36.517 32.821 31.077 27.627 25.539 22.462 21.000 18.469 17.617 17.247 18.401 20.006 21.974 22.190 23.091 24.824 23.508 26.680 28.867 30.816 30.724 29.159 29.861 29.149 27.932 28.951 27.462 27.636 28.939 28.407 30.980 31.602 33.358 36.520 36.686 33.967 32.949 29.745 29.308 28.525 30.194 28.839 31.703 32.317 29.915 31.478 30.434 31.768 34.011 33.450 35.779 34.178 30.851 31.409 31.731 28.282 26.760 28.573 27.221 23.633 24.467 26.050 23.165 20.785 22.418 22.100 18.895 19.027 18.109 19.113 20.895 20.725 20.982 19.921 17.351 17.085 14.923 12.820 10.353 11.723 13.183 12.997 15.241 17.658 19.962 22.931 26.049 29.239 32.058 35.702 38.136 41.649 42.487 45.313 47.166 49.893 51.920 51.333 49.985 47.549 44.547 41.208 37.810 34.422 30.895 27.416 23.927 20.800 17.589 14.663 11.592  9.659  8.461  5.584  6.384  7.966  9.457 12.472 14.236 14.978 16.491 17.828 19.140 20.593 20.415 20.469 19.140 17.526 18.141 16.748 14.738 16.004 16.605 13.436 12.299 15.460 14.674 11.617 13.951 16.704 14.955 14.569 18.260 19.307 17.865 19.641 22.818 23.023 22.841 25.422 27.447 28.338 30.308 28.558 25.019 23.448 22.716 24.467 22.530 19.999 20.705 17.593 18.916 22.431 21.703 19.997 22.731 24.533 21.447 20.693 23.944 26.296 28.076 25.265 24.103 20.333 17.887 14.159 12.231  9.531  7.636  7.645  8.819 12.553 12.845 14.155 12.363  9.106 11.451 10.976  7.271  8.456 11.504 10.129  8.311 11.702 13.766 12.617 13.114 16.425 17.491 16.865 19.137 21.987 22.213 25.478 25.827 29.194 29.153 32.266 33.592 34.174 37.577 39.488
 42.793 41.965 41.374 41.736 41.742 41.587 41.839 40.791 40.759 40.888 40.201 38.598 36.798 35.093 32.324 30.233 30.480 27.193 23.624 22.409 19.381 18.087 15.652 14.122 13.397 12.134 14.341 14.085 12.947 15.796 14.968 14.868 18.029 19.540 18.922 20.480 18.397 19.584 18.244 18.406 17.885 20.826 21.174 24.405 24.926 28.482 28.075 24.938 23.486 20.452 21.191 19.614 21.680 22.103 24.302 25.575 27.222 29.072 29.041 28.595 28.301 26.688 24.408 22.755 22.951 21.837 23.222 21.985 23.548 21.988 19.891 18.604 18.373 16.910 19.946 19.752 20.136 18.797 22.361 22.701 19.818 21.415 24.909 24.099 22.156 22.909 26.425 28.095 26.588 28.123 31.503 30.993 30.205 33.443 35.257 34.282 31.432 28.428 25.107 21.351 18.335 14.815 11.551  9.646  6.884  3.863  0.000  3.852  5.807  7.650  7.563  9.040 10.846 12.659 13.623 14.621 14.299 15.952 19.688 22.099 24.056 27.244 27.058 28.620 27.601 27.559 24.206 25.232 26.261 23.652 22.290 18.688 18.593 16.805 18.308 19.186 21.668 23.197 23.818 25.497 27.957 28.711 29.553 32.379 33.495 33.846 35.641 37.932 38.707 39.633 42.238 42.217 41.888 38.427 36.341 32.566 30.712 27.103 24.978 21.639 20.274 17.582 17.179 16.495 17.958 20.083 21.612 21.737 22.095 23.687 22.005 25.187 27.216 28.839 28.590 26.900 27.606 27.179 26.273 27.636 26.525 27.100 28.822 28.749 31.637 32.647 34.429 37.724 38.003 35.479 34.665 31.442 30.675 29.516 30.764 28.996 31.565 31.803 29.440 30.937 29.914 30.925 33.284 32.571 34.896 33.130 29.774 29.907 30.216 26.966 25.110 26.626 25.508 21.894 22.230 23.799 21.158 18.545 19.882 19.737 16.691 16.832 15.577 16.373 18.132 17.864 17.919 16.918 14.399 14.110 11.880 10.017  8.048 10.063 12.057 12.649 14.645 17.522 19.619 22.950 26.044 29.470 32.332 36.031 38.546 42.165 43.280 46.185 48.234 51.045 53.052 52.275 50.880 48.279 45.369 41.913 38.665 35.201 31.750 28.157 24.625 21.433 17.990 15.162 11.608 10.229  8.354  5.803  7.097  7.891  9.784 12.774 14.657 15.422 16.856 18.096 19.172 20.468 20.011 20.106 18.551 17.204 18.043 16.443 14.714 16.467 16.848 13.622 13.332 16.761 16.010 13.576 16.251 18.885 17.376 17.514 21.092 22.039 20.939 22.901 25.902 26.122 26.210 28.788 30.665 31.407 33.152 31.224 27.629 25.756 24.742 26.095 24.140 21.256 21.530 18.625 20.577 23.823 22.771 21.537 24.600 26.398 23.397 23.082 26.513 28.578 30.133 27.107 26.088 22.429 20.022 16.496 14.321 12.229  9.772  9.862 10.045 13.747 13.636 15.329 13.033 10.562 13.677 13.599 10.209 11.534 14.839 13.672 11.976 15.258 17.446 16.229 16.575 19.982 21.048 20.164 22.393 25.352 25.354 28.462 28.481 31.690 31.324 34.226 35.214 35.530 38.905 40.768
 42.343 41.622 41.161 41.630 41.740 41.714 42.016 41.114 41.150 41.217 40.600 39.142 37.311 35.797 32.938 31.004 31.618 28.425 24.876 23.136 20.027 18.071 15.294 12.961 11.667  9.554 11.244 10.982  9.659 12.593 12.340 12.337 15.136 16.883 16.765 18.132 16.290 17.613 16.395 17.244 16.742 19.508 19.876 23.143 23.613 27.257 27.249 24.244 22.959 19.915 20.746 19.263 21.217 22.152 24.313 25.489 27.007 28.886 28.924 28.414 28.245 26.740 24.404 23.103 23.101 22.170 23.373 22.127 23.506 21.403 18.950 17.051 16.318 14.298 17.126 17.294 17.577 16.610 20.339 20.793 18.348 20.154 23.572 23.016 21.581 22.424 25.693 27.677 26.596 27.962 31.347 31.275 30.587 33.586 35.603 34.966 32.317 29.541 26.073 22.488 19.150 15.982 12.423 11.256  8.615  6.391  3.852  0.000  3.883  5.795  7.359  8.452  9.003 11.350 13.047 13.585 12.373 13.586 17.219 19.242 21.137 24.473 24.535 25.909 25.121 25.482 22.362 23.507 24.090 21.228 19.612 16.030 16.527 15.255 17.374 18.592 20.597 21.954 23.128 24.877 26.930 27.779 29.067 31.748 32.542 33.132 35.195 37.207 37.857 39.107 41.701 41.997 41.820 38.495 36.572 32.841 31.298 27.759 26.034 22.793 21.974 19.620 19.800 19.358 21.153 23.311 24.529 24.306 24.250 25.405 23.276 26.169 28.378 29.718 29.640 27.948 28.870 28.748 28.042 29.660 28.892 29.502 31.470 31.456 34.391 35.395 36.951 40.262 40.334 37.849 37.192 33.899 33.076 32.005 33.122 31.317 33.851 33.819 31.249 32.394 31.039 31.659 33.757 32.636 34.657 32.548 29.034 28.995 29.719 26.658 24.412 26.105 25.497 21.765 21.785 23.821 21.578 18.789 20.086 20.521 17.915 18.509 17.085 17.631 19.361 19.001 18.637 17.520 15.134 14.621 12.617 11.548 10.137 12.822 14.668 15.130 16.436 19.095 20.594 23.919 26.666 30.229 32.813 36.586 38.869 42.470 43.575 46.392 48.565 51.319 53.470 52.622 51.400 48.790 46.013 42.583 39.370 36.033 32.511 29.034 25.355 22.489 18.815 16.567 13.086 12.640 11.359  9.238 10.658 10.977 12.248 15.168 16.781 17.563 19.155 20.508 21.678 23.042 22.637 22.945 21.415 20.231 21.265 19.731 18.123 20.014 20.400 17.175 16.975 20.383 19.470 16.974 19.692 22.260 20.455 20.523 24.219 24.979 23.547 25.598 28.706 28.620 28.498 31.294 33.145 34.178 35.991 34.262 30.623 28.963 27.803 29.304 27.541 24.579 24.601 21.550 23.517 26.689 25.305 23.928 27.119 28.551 25.331 25.297 28.643 30.595 31.833 28.614 27.235 23.648 20.859 17.451 14.629 12.773  9.539  9.261  8.547 11.963 12.047 14.473 12.556 10.652 13.992 14.893 11.824 12.250 15.938 15.593 13.610 16.318 19.077 18.276 18.028 21.298 22.908 21.982 23.710 26.952 27.202 30.180 30.126 33.188 32.641 35.522 36.316 36.780 40.183 42.115
 40.151 39.387 38.844 39.222 39.295 39.236 39.450 38.498 38.548 38.565 37.843 36.366 34.416 32.893 29.999 28.170 28.889 25.674 22.247 20.240 16.973 14.767 11.800  9.464  8.251  6.830  9.361  9.958  9.884 13.381 13.566 12.647 15.157 17.562 17.274 17.920 15.687 16.270 14.395 14.992 13.885 16.392 16.473 19.677 20.125 23.745 23.686 20.672 19.425 16.476 17.583 16.492 18.819 20.089 22.517 23.896 25.428 27.246 27.038 26.293 25.944 24.394 21.786 20.325 19.966 18.893 19.927 18.682 20.103 17.929 15.390 13.629 13.065 11.526 14.584 14.542 15.323 14.610 18.247 18.172 15.632 17.843 21.034 20.107 18.813 20.104 23.373 25.118 24.282 25.959 29.144 29.090 28.782 31.782 33.594 33.205 30.467 27.941 24.311 20.853 17.316 14.328 10.590  9.384  6.778  5.984  5.807  3.883  0.000  3.866  6.071  8.422  8.366  9.666 12.017 13.351 12.096 13.946 17.616 19.466 21.832 25.303 25.148 26.080 24.968 25.345 22.198 22.785 23.209 20.633 18.593 15.337 15.892 14.171 15.975 17.835 20.037 20.794 21.873 24.098 25.997 26.386 27.786 30.693 31.213 31.503 33.781 35.885 36.212 37.395 40.201 40.598 40.712 37.500 35.875 32.243 31.000 27.662 26.216 23.297 22.719 20.727 20.874 20.933 22.764 24.453 25.829 25.406 25.610 26.627 24.599 27.326 29.845 31.410 31.636 30.110 31.179 30.898 29.932 31.338 30.394 30.598 32.336 31.915 34.595 35.235 36.585 39.786 39.592 36.970 36.267 32.945 32.355 31.686 33.090 31.652 34.461 34.624 31.855 32.836 31.238 31.961 33.782 32.586 34.446 32.332 28.762 29.126 30.075 26.880 24.823 26.963 26.340 22.570 23.041 25.333 23.000 20.380 22.027 22.561 19.964 20.828 19.720 20.467 22.285 22.030 21.757 20.565 18.104 17.482 15.546 14.329 12.479 15.029 16.296 15.944 17.051 19.145 20.478 23.448 26.010 29.428 31.799 35.568 37.633 41.124 41.960 44.656 46.723 49.374 51.623 50.906 49.827 47.366 44.579 41.274 37.939 34.751 31.108 27.811 24.070 21.473 17.860 15.900 12.890 12.604 12.238 10.223 11.734 12.582 13.556 16.533 17.999 18.805 20.476 21.927 23.309 24.801 24.613 24.906 23.515 22.166 23.049 21.585 19.814 21.377 21.805 18.529 17.843 20.977 19.785 16.853 19.440 21.899 19.640 19.394 23.209 23.775 21.861 23.918 27.152 26.750 26.330 29.317 31.169 32.544 34.525 33.114 29.486 28.254 27.144 29.081 27.548 24.781 24.918 21.563 23.040 26.346 24.959 23.080 26.099 27.235 23.794 23.654 26.780 28.843 30.016 26.838 25.094 21.478 18.394 14.930 11.810  9.734  6.195  5.899  6.001  9.592 10.679 13.346 12.304  9.829 12.507 13.720 10.598  9.969 13.696 13.760 11.281 13.469 16.597 16.036 15.291 18.412 20.398 19.512 20.857 24.232 24.773 27.717 27.827 30.886 30.460 33.491 34.441 35.237 38.685 40.714
 37.676 36.905 36.409 36.829 36.904 36.905 37.190 36.377 36.405 36.398 35.818 34.501 32.664 31.336 28.419 26.644 27.643 24.668 21.152 18.888 15.975 13.562 11.075  8.319  8.097  6.411  9.299 10.948 10.941 14.451 15.349 14.670 16.700 19.330 19.528 19.976 17.891 18.334 16.244 17.091 15.435 17.335 16.737 19.577 19.423 23.034 23.330 20.164 19.513 17.056 18.803 18.328 20.936 22.518 25.093 26.522 27.972 29.744 29.465 28.569 28.118 26.571 23.724 22.077 21.170 19.646 20.026 18.215 18.986 16.601 14.409 12.256 12.219 10.689 13.170 12.462 12.641 11.433 15.069 15.337 12.772 14.689 18.040 17.485 16.210 17.190 20.353 22.375 21.605 23.020 26.289 26.480 26.065 28.908 30.915 30.652 28.125 25.711 22.065 18.773 15.116 12.530  8.903  9.006  7.717  8.054  7.650  5.795  3.866  0.000  3.880  5.846  5.064  6.218  8.846 10.200  8.908 11.218 14.905 16.925 19.638 23.042 22.544 23.361 21.970 22.188 18.980 19.409 19.914 17.482 15.550 12.318 12.589 10.717 12.618 14.608 16.708 17.371 18.568 20.823 22.617 23.030 24.544 27.397 27.856 28.243 30.562 32.578 32.930 34.209 36.968 37.454 37.596 34.440 32.896 29.305 28.263 25.025 23.899 21.188 21.096 19.583 20.269 20.854 23.169 24.618 25.590 24.665 24.585 25.151 22.917 25.329 28.081 29.620 30.176 28.848 30.199 29.970 28.906 30.325 29.591 29.609 31.502 31.048 33.743 34.372 35.444 38.640 38.262 35.747 35.282 31.949 31.168 30.531 31.756 30.332 33.141 33.117 30.130 30.786 28.915 29.430 31.033 29.645 31.352 29.147 25.539 25.996 27.102 23.925 21.860 24.237 23.751 19.964 20.606 23.161 20.948 18.450 20.329 21.143 18.866 20.242 19.504 20.330 22.304 22.250 21.950 20.953 18.397 17.434 15.526 14.483 12.581 15.459 16.093 15.266 15.617 17.316 18.137 21.005 23.299 26.771 28.966 32.764 34.714 38.200 39.085 41.762 43.929 46.573 48.871 48.067 47.059 44.557 41.871 38.565 35.283 32.161 28.513 25.289 21.490 19.140 15.418 14.000 11.240 11.965 12.413 11.356 13.636 14.976 16.298 19.240 20.711 21.451 23.075 24.396 25.677 27.139 26.837 26.955 25.444 24.139 24.880 23.197 21.613 23.087 23.092 19.718 19.290 22.170 20.434 17.728 20.692 22.678 20.057 20.286 24.095 24.122 22.185 24.666 27.680 26.862 26.670 29.896 31.380 32.915 34.663 33.405 29.690 28.606 27.082 29.073 27.947 24.981 24.647 21.156 22.739 25.799 23.969 22.069 25.277 26.019 22.487 22.854 25.976 27.710 28.486 25.098 23.238 19.806 16.652 13.570 10.238  9.289  6.028  7.413  8.237 11.405 13.174 16.188 15.463 13.016 15.444 16.667 13.401 12.392 15.944 15.890 12.849 14.708 17.986 17.034 15.657 18.920 20.949 19.500 20.532 24.112 24.401 27.011 26.732 29.534 28.748 31.605 32.266 33.042 36.477 38.472
 36.082 35.203 34.609 34.975 34.982 34.899 35.209 34.340 34.307 34.376 33.853 32.482 30.787 29.409 26.568 24.569 25.360 22.455 18.773 16.941 14.405 12.740 11.142  9.415 10.476  9.776 12.982 14.686 14.544 17.942 18.586 18.066 20.320 22.783 22.810 23.433 21.220 21.579 19.315 19.645 17.735 19.563 18.605 21.178 20.716 24.177 24.229 20.808 20.355 18.211 20.232 19.989 22.885 24.156 26.859 28.415 29.960 31.712 31.315 30.374 29.750 28.093 25.141 23.006 21.953 19.910 20.047 17.814 18.325 16.531 15.115 13.623 14.534 13.713 16.028 14.576 14.427 12.346 15.551 15.997 12.848 14.054 17.631 17.061 15.014 15.523 18.984 20.827 19.472 20.876 24.264 24.076 23.391 26.447 28.394 27.784 25.160 22.498 18.959 15.486 12.017  9.148  5.670  6.311  6.344  7.602  7.563  7.359  6.071  3.880  0.000  3.856  5.508  5.580  6.635  8.761  9.024 12.027 15.755 18.390 21.251 24.370 23.381 24.428 22.631 22.202 18.674 18.916 20.119 18.140 16.806 13.629 12.777 10.131 11.086 12.549 15.297 16.243 16.732 18.872 21.170 21.537 22.511 25.503 26.376 26.559 28.545 30.845 31.411 32.365 35.083 35.238 35.189 31.885 30.171 26.519 25.232 21.935 20.582 17.883 17.630 16.214 16.858 17.811 20.285 21.398 22.278 21.195 21.286 21.894 19.921 22.415 25.218 27.064 27.708 26.540 27.879 27.373 26.034 27.215 26.305 26.103 27.886 27.321 29.977 30.597 31.659 34.877 34.543 32.061 31.646 28.306 27.433 26.737 27.964 26.588 29.467 29.570 26.584 27.350 25.593 26.389 28.144 27.083 29.069 27.208 23.756 24.463 25.160 21.744 20.133 22.461 21.466 17.764 18.917 21.157 18.573 16.324 18.467 18.932 16.459 17.892 17.620 18.791 20.932 21.132 21.141 20.365 17.596 16.552 14.527 13.038 10.722 13.285 13.213 11.845 12.097 13.658 14.741 17.617 20.176 23.596 26.036 29.806 31.983 35.525 36.494 39.295 41.417 44.168 46.318 45.516 44.321 41.778 38.978 35.607 32.317 29.055 25.456 22.081 18.342 15.700 12.018 10.271  7.505  8.424  9.543  9.410 12.287 14.331 16.155 19.040 20.647 21.383 22.837 23.978 25.131 26.511 26.111 25.906 24.339 22.941 23.338 21.455 19.957 21.122 20.730 17.334 17.049 19.570 17.413 14.967 18.225 19.778 17.039 17.784 21.488 21.181 19.535 22.340 25.064 24.184 24.428 27.655 28.852 30.226 31.707 30.368 26.599 25.443 23.668 25.590 24.674 21.608 21.065 17.533 19.189 22.123 20.194 18.381 21.683 22.476 19.049 19.583 22.858 24.437 25.239 21.837 20.311 16.872 14.096 11.094  8.415  8.129  6.237  8.966 10.887 14.341 16.098 18.700 17.731 14.798 17.000 17.440 13.804 13.226 16.379 15.495 12.216 14.433 17.270 15.549 14.240 17.840 19.312 17.386 18.761 22.226 21.994 24.491 23.935 26.719 25.830 28.586 29.231 29.795 33.223 35.195
 36.006 35.204 34.768 35.269 35.369 35.411 35.876 35.223 35.165 35.272 35.011 33.838 32.372 31.229 28.455 26.439 27.393 24.774 21.041 19.256 17.199 15.566 14.331 12.276 13.268 11.792 14.412 16.089 15.292 18.283 19.243 19.376 21.403 23.630 24.146 25.020 23.182 23.918 21.938 22.690 20.921 22.668 21.634 24.086 23.350 26.787 27.174 23.774 23.617 21.615 23.727 23.480 26.269 27.597 30.219 31.688 33.189 34.961 34.668 33.770 33.230 31.632 28.719 26.680 25.588 23.507 23.427 20.966 21.032 19.108 17.893 15.983 16.820 15.523 17.238 15.691 14.622 11.998 15.115 16.453 13.654 14.058 17.860 18.078 16.093 15.783 18.973 21.330 19.865 20.591 24.218 24.303 23.114 25.935 28.296 27.590 25.332 22.583 19.279 15.971 12.778 10.415  7.744  9.313  9.705 10.284  9.040  8.452  8.422  5.846  3.856  0.000  3.848  5.433  5.114  5.689  6.339  9.162 12.841 15.887 18.619 21.500 20.344 21.722 19.969 19.339 15.753 16.492 17.969 15.846 15.176 11.759 10.418  8.265  9.766 10.354 12.705 14.363 15.134 16.675 19.022 19.987 20.978 23.610 24.707 25.352 27.153 29.218 30.144 31.298 33.726 33.893 33.579 30.229 28.290 24.569 23.190 19.767 18.494 15.647 15.783 14.589 15.992 17.058 20.002 21.286 21.549 20.089 19.536 19.714 17.302 19.604 22.424 24.009 24.736 23.597 25.115 24.855 23.689 25.137 24.674 24.688 26.894 26.718 29.628 30.605 31.569 34.874 34.590 32.378 32.201 28.877 27.654 26.608 27.340 25.602 28.180 27.848 24.810 25.353 23.512 23.917 25.719 24.482 26.461 24.464 21.001 21.341 21.994 18.724 16.833 18.986 18.186 14.429 15.310 17.670 15.325 12.959 15.087 15.883 13.810 15.694 15.516 16.654 18.855 19.187 19.066 18.444 15.660 14.317 12.604 11.597  9.761 12.724 12.362 11.292 10.692 12.411 12.966 16.170 18.597 22.253 24.705 28.500 30.762 34.405 35.705 38.605 40.955 43.807 45.887 44.844 43.575 40.840 38.180 34.696 31.622 28.303 24.861 21.410 17.726 15.120 11.312 10.001  7.102  9.138 10.109 10.774 13.995 15.908 18.037 20.770 22.414 23.118 24.478 25.490 26.418 27.674 27.032 26.696 24.983 23.802 24.204 22.128 20.942 22.261 21.502 18.129 18.456 20.944 18.616 16.801 20.358 21.625 19.053 20.365 23.908 23.371 22.125 25.159 27.601 26.675 27.296 30.511 31.437 32.655 33.809 32.338 28.533 27.151 25.000 26.543 25.803 22.420 21.302 18.002 20.214 22.715 20.353 19.083 22.675 23.352 20.137 21.240 24.633 25.771 26.236 22.647 21.406 18.297 15.864 13.451 11.079 11.569  9.793 12.372 13.739 17.081 18.644 21.462 20.216 17.636 20.211 20.699 17.043 16.745 20.002 19.006 15.820 18.132 20.893 18.952 17.652 21.314 22.603 20.373 21.749 25.191 24.590 26.799 25.798 28.310 26.977 29.368 29.552 29.758 33.096 34.985
 35.598 34.893 34.566 35.125 35.302 35.465 35.934 35.415 35.419 35.436 35.192 34.167 32.618 31.653 28.802 27.046 28.379 25.844 22.261 19.901 17.725 15.362 13.784 10.948 11.570  9.531 11.707 13.837 13.302 16.273 17.864 17.881 19.367 21.879 22.768 23.279 21.628 22.260 20.294 21.531 19.681 21.087 19.968 22.326 21.487 24.955 25.760 22.552 22.596 20.682 22.893 22.826 25.520 27.282 29.885 31.295 32.669 34.416 34.143 33.175 32.699 31.203 28.250 26.523 25.234 23.355 23.095 20.706 20.605 18.094 16.522 13.961 14.393 12.688 13.939 12.543 11.213  8.915 12.377 13.826 11.612 12.412 16.059 16.539 15.318 15.302 18.102 20.767 19.971 20.604 24.106 24.727 23.842 26.339 28.820 28.606 26.557 24.207 20.762 17.799 14.320 12.534  9.688 11.431 11.452 12.057 10.846  9.003  8.366  5.064  5.508  3.848  0.000  3.863  5.703  5.635  3.953  6.790 10.482 13.010 15.988 19.134 18.167 19.117 17.481 17.410 14.103 14.776 15.544 13.104 11.865  8.399  7.926  6.401  9.053 10.570 12.109 13.187 14.801 16.627 18.287 19.196 20.860 23.365 23.912 24.757 26.978 28.714 29.357 30.887 33.374 33.959 33.936 30.819 29.205 25.633 24.755 21.580 20.876 18.350 19.009 18.136 19.739 20.812 23.742 25.077 25.312 23.746 23.004 22.863 20.184 22.090 25.029 26.322 27.227 26.110 27.792 27.791 26.808 28.410 28.170 28.175 30.453 30.232 33.072 33.924 34.680 37.909 37.403 35.189 35.078 31.753 30.605 29.777 30.510 28.880 31.452 30.969 27.790 27.977 25.801 25.818 27.206 25.490 27.002 24.589 20.938 21.195 22.471 19.477 17.171 19.663 19.536 15.773 16.326 19.236 17.430 15.034 17.039 18.400 16.797 18.859 18.468 19.314 21.386 21.561 21.107 20.342 17.783 16.403 14.909 14.426 12.948 16.142 16.076 15.076 14.246 15.556 15.466 18.344 20.208 23.852 25.850 29.664 31.548 35.088 36.261 38.991 41.417 44.135 46.407 45.340 44.335 41.662 39.177 35.803 32.749 29.669 26.159 22.989 19.226 17.208 13.415 12.907 10.541 12.689 13.680 13.796 16.713 18.262 19.997 22.794 24.296 25.005 26.522 27.678 28.728 30.080 29.534 29.421 27.752 26.634 27.255 25.302 24.052 25.524 24.989 21.599 21.746 24.375 22.145 20.048 23.442 24.868 22.116 23.080 26.742 26.205 24.556 27.501 30.125 28.969 29.240 32.613 33.610 35.140 36.466 35.233 31.445 30.327 28.240 30.004 29.327 26.034 24.963 21.570 23.559 26.095 23.644 22.106 25.614 25.943 22.529 23.696 26.867 28.004 28.207 24.545 22.819 19.833 16.950 14.694 11.647 12.234  9.853 12.042 12.902 15.690 17.588 20.839 20.052 17.833 20.364 21.527 18.137 17.202 20.645 20.340 17.051 18.811 22.020 20.589 18.839 22.227 24.068 21.985 22.808 26.465 26.259 28.373 27.457 29.833 28.430 30.846 30.920 31.415 34.752 36.687
 32.508 31.699 31.250 31.705 31.808 31.927 32.332 31.774 31.778 31.756 31.462 30.433 28.857 27.942 25.082 23.373 24.850 22.452 18.965 16.406 14.494 12.138 11.205  8.843 10.648  9.803 12.646 15.417 15.706 18.965 20.587 20.049 21.461 24.321 24.960 25.053 23.086 23.142 20.675 21.517 19.087 20.004 18.307 20.246 19.000 22.308 23.087 19.762 20.199 18.782 21.456 21.968 25.009 26.903 29.720 31.303 32.686 34.344 33.845 32.686 31.983 30.426 27.244 25.215 23.470 21.193 20.439 17.705 17.199 14.805 13.762 11.557 12.908 12.174 13.276 10.980  9.852  7.089 10.116 11.082  8.292  9.077 12.755 12.947 11.509 11.667 14.634 17.085 16.358 17.283 20.659 21.234 20.657 23.212 25.492 25.462 23.334 21.224 17.643 14.886 11.249 10.018  7.548 10.083 11.100 12.847 12.659 11.350  9.666  6.218  5.580  5.433  3.863  0.000  3.858  5.993  5.730  9.340 12.527 14.903 18.312 21.319 19.913 20.391 18.175 17.762 14.369 14.037 14.975 13.348 11.905  9.290  8.154  5.135  6.491  9.020 11.176 11.363 12.484 14.992 16.653 16.876 18.471 21.348 21.720 22.094 24.458 26.437 26.784 28.105 30.834 31.408 31.653 28.616 27.308 23.858 23.287 20.402 20.014 17.991 18.885 18.502 20.009 21.625 24.555 25.343 25.674 23.886 23.475 23.205 20.831 22.517 25.726 27.353 28.575 27.694 29.484 29.214 27.888 29.147 28.671 28.185 30.162 29.496 32.029 32.501 32.989 36.079 35.296 33.000 32.906 29.590 28.621 28.200 29.187 27.984 30.826 30.586 27.232 27.250 24.852 25.086 26.165 24.505 25.911 23.672 20.069 20.996 22.341 19.132 17.376 20.336 19.952 16.341 17.666 20.574 18.563 16.606 18.980 20.181 18.523 20.711 20.744 21.851 24.001 24.319 24.068 23.347 20.692 19.296 17.659 16.854 14.991 17.818 17.165 15.334 14.248 14.711 14.383 16.683 18.309 21.725 23.512 27.307 29.004 32.440 33.347 35.989 38.298 40.949 43.286 42.352 41.443 38.912 36.381 33.121 29.927 26.981 23.350 20.369 16.556 14.900 11.275 11.350  9.931 12.370 14.310 14.759 17.734 19.701 21.378 24.206 25.666 26.378 27.885 29.032 30.189 31.611 31.213 31.008 29.422 28.138 28.540 26.592 25.248 26.378 25.750 22.391 22.231 24.459 21.891 19.641 22.943 24.020 20.874 21.814 25.409 24.483 22.553 25.636 28.144 26.595 26.810 30.346 31.125 32.925 34.234 33.316 29.569 28.868 26.703 28.820 28.498 25.395 24.325 20.722 22.226 24.722 22.207 20.227 23.549 23.467 19.902 21.176 24.101 25.167 25.176 21.522 19.481 16.594 13.547 11.639  8.599 10.084  8.631 11.612 13.403 16.011 18.531 21.691 21.385 18.756 20.691 21.740 18.344 16.896 19.954 19.652 16.026 17.251 20.450 18.910 16.628 19.869 21.781 19.441 19.854 23.570 23.362 25.233 24.250 26.491 25.067 27.540 27.692 28.469 31.845 33.861
 31.460 30.594 30.138 30.607 30.693 30.787 31.291 30.791 30.729 30.799 30.695 29.718 28.411 27.570 24.853 22.934 24.269 22.118 18.521 16.482 15.224 13.695 13.583 11.985 14.162 13.467 16.324 18.862 18.732 21.830 23.275 23.076 24.692 27.310 27.955 28.343 26.394 26.617 24.195 24.832 22.409 23.416 21.613 23.400 21.961 25.088 25.730 22.280 22.867 21.644 24.399 24.931 28.074 29.707 32.553 34.173 35.619 37.294 36.780 35.637 34.874 33.255 30.058 27.746 25.994 23.404 22.498 19.461 18.633 16.820 16.473 14.765 16.537 15.996 16.974 14.430 12.861  9.464 11.646 13.182 10.267  9.672 13.501 14.097 11.929 10.983 14.047 16.559 15.118 15.587 19.236 19.563 18.390 21.038 23.503 23.061 21.050 18.645 15.318 12.528  9.331  8.405  7.052 10.310 12.174 13.998 13.623 13.047 12.017  8.846  6.635  5.114  5.703  3.858  0.000  3.876  6.166  9.876 12.821 15.839 19.152 21.729 19.852 20.711 18.200 17.023 13.323 13.034 14.912 13.751 13.355 10.842  8.372  4.944  4.877  5.997  8.927  9.913 10.264 12.310 14.626 15.148 16.127 18.977 19.942 20.358 22.255 24.415 25.194 26.281 28.812 29.050 28.956 25.724 24.115 20.536 19.687 16.672 16.191 14.218 15.327 15.346 17.224 19.251 22.457 22.984 22.913 20.779 20.198 19.668 17.345 18.896 22.196 23.986 25.369 24.691 26.556 26.154 24.664 25.799 25.399 24.778 26.841 26.250 28.837 29.459 29.857 32.999 32.266 30.150 30.246 26.951 25.711 25.077 25.798 24.485 27.236 26.888 23.487 23.436 21.042 21.331 22.551 21.099 22.789 20.825 17.357 18.401 19.310 15.890 14.513 17.399 16.599 13.077 14.893 17.552 15.353 13.721 16.328 17.394 15.877 18.298 18.815 20.143 22.361 22.924 22.876 22.414 19.708 18.188 16.629 15.761 13.932 16.489 15.123 12.955 11.174 11.243 10.607 13.018 14.788 18.332 20.377 24.193 26.174 29.740 30.916 33.743 36.128 38.942 41.099 40.046 38.910 36.233 33.652 30.254 27.158 24.030 20.515 17.321 13.559 11.676  7.974  8.398  7.497 10.728 13.116 14.512 17.833 20.126 22.198 24.889 26.449 27.150 28.483 29.438 30.405 31.703 31.139 30.650 28.990 27.745 27.892 25.764 24.639 25.572 24.507 21.241 21.440 23.310 20.394 18.708 22.256 22.833 19.740 21.326 24.680 23.391 21.933 25.320 27.422 25.831 26.590 30.063 30.475 32.036 32.950 31.907 28.140 27.286 24.748 26.602 26.573 23.296 21.765 18.310 20.087 22.181 19.346 17.739 21.250 21.107 17.793 19.549 22.619 23.281 23.111 19.355 17.821 15.185 12.817 11.465  9.483 11.609 11.017 14.385 16.467 19.401 21.704 24.664 23.999 21.182 23.199 23.736 20.110 19.144 22.009 21.089 17.469 19.038 21.806 19.655 17.561 21.009 22.338 19.550 20.272 23.785 22.952 24.555 23.100 25.150 23.397 25.555 25.427 25.797 29.123 31.082
 32.829 32.122 31.889 32.533 32.761 33.008 33.651 33.364 33.316 33.409 33.517 32.729 31.582 30.929 28.272 26.421 27.857 25.848 22.273 20.249 19.046 17.338 16.933 14.798 16.374 14.844 17.030 19.326 18.596 21.230 22.919 23.290 24.678 27.023 28.110 28.737 27.175 27.809 25.754 26.842 24.719 25.836 24.231 26.117 24.695 27.870 28.802 25.470 26.067 24.695 27.307 27.609 30.539 32.225 34.932 36.415 37.813 39.548 39.194 38.138 37.535 35.991 32.900 30.823 29.221 26.838 26.033 23.083 22.214 20.136 19.541 17.329 18.585 17.373 17.930 15.731 13.444 10.002 12.193 14.617 12.472 11.491 15.238 16.588 14.905 13.494 15.963 18.975 17.698 17.448 21.184 21.902 20.322 22.571 25.444 24.997 23.415 21.020 18.025 15.493 12.708 11.932 10.596 13.504 14.810 15.869 14.621 13.585 13.351 10.200  8.761  5.689  5.635  5.993  3.876  0.000  3.858  6.879  9.538 12.917 15.995 18.345 16.411 17.647 15.349 14.146 10.413 11.065 13.030 11.416 11.777  8.971  6.118  4.290  5.993  5.626  7.151  9.275 10.512 11.574 13.656 15.103 16.338 18.561 19.635 20.760 22.527 24.231 25.376 26.835 28.994 29.373 29.014 25.809 23.977 20.376 19.481 16.358 16.027 13.869 15.371 15.462 17.926 19.727 23.168 24.059 23.530 21.248 19.991 19.071 16.198 17.478 20.691 22.011 23.401 22.686 24.686 24.664 23.531 25.052 25.175 24.944 27.448 27.346 30.201 31.213 31.614 34.831 34.215 32.353 32.636 29.387 27.862 26.852 27.079 25.344 27.690 26.852 23.498 23.224 20.785 20.475 21.723 19.922 21.491 19.180 15.603 15.946 17.006 13.914 11.817 14.515 14.275 10.621 11.774 14.796 13.152 11.302 13.701 15.361 14.454 17.170 17.568 18.646 20.781 21.371 21.093 20.751 18.198 16.506 15.349 15.073 13.866 16.736 15.544 14.053 11.875 12.340 11.170 13.904 15.381 19.129 21.083 24.860 26.856 30.480 32.003 34.872 37.489 40.355 42.463 41.165 40.006 37.153 34.769 31.297 28.493 25.384 22.119 18.964 15.426 13.703 10.192 10.787  9.501 12.834 14.556 15.991 19.374 21.351 23.537 26.151 27.722 28.414 29.727 30.644 31.459 32.655 31.897 31.412 29.648 28.617 28.899 26.700 25.786 26.970 25.794 22.548 23.183 25.253 22.464 21.123 24.813 25.464 22.651 24.429 27.759 26.570 25.381 28.767 30.823 29.372 30.269 33.675 34.068 35.469 36.241 35.025 31.245 30.116 27.446 28.925 28.835 25.335 23.493 20.340 22.602 24.431 21.403 20.346 24.018 23.939 20.875 22.856 26.009 26.441 26.099 22.299 21.021 18.653 16.516 15.300 13.253 15.086 13.881 16.819 18.240 21.111 23.110 26.259 25.330 22.897 25.342 26.059 22.441 21.727 24.876 24.019 20.555 22.354 25.205 23.113 21.215 24.711 26.045 23.305 24.115 27.615 26.702 28.241 26.617 28.503 26.504 28.357 27.840 27.884 31.064 32.918
 34.474 33.873 33.728 34.420 34.714 35.035 35.646 35.388 35.404 35.426 35.453 34.690 33.371 32.726 29.962 28.296 29.897 27.730 24.215 21.783 20.127 17.783 16.702 13.859 14.709 12.530 14.090 16.373 15.595 18.052 20.101 20.526 21.555 23.954 25.323 25.818 24.497 25.235 23.398 24.925 23.010 24.097 22.725 24.753 23.521 26.814 28.001 24.875 25.351 23.775 26.203 26.361 29.049 30.969 33.555 34.921 36.226 37.968 37.715 36.698 36.238 34.800 31.802 30.104 28.600 26.594 25.962 23.311 22.665 20.060 18.850 16.061 16.621 14.819 15.136 13.469 11.058  8.227 11.100 13.553 12.024 11.849 15.413 16.790 15.858 15.082 17.303 20.467 19.813 19.723 23.289 24.357 23.151 25.219 28.081 27.997 26.427 24.255 21.070 18.550 15.389 14.386 12.273 14.686 15.182 15.816 14.299 12.373 12.096  8.908  9.024  6.339  3.953  5.730  6.166  3.858  0.000  3.832  7.080 10.003 13.181 16.009 14.619 15.617 13.796 13.552 10.248 11.287 12.148  9.633  9.223  5.787  4.422  4.317  7.799  8.671  9.101 10.551 12.778 14.073 15.366 16.799 18.714 20.765 21.276 22.614 24.786 26.148 27.006 28.833 31.046 31.803 31.680 28.678 27.074 23.603 22.979 19.976 19.778 17.554 18.915 18.633 20.894 22.251 25.515 26.772 26.470 24.466 23.187 22.423 19.389 20.716 23.758 24.736 25.938 25.006 26.955 27.207 26.377 28.135 28.346 28.364 30.922 30.897 33.797 34.798 35.281 38.493 37.865 35.910 36.089 32.809 31.419 30.483 30.812 29.051 31.372 30.490 27.198 26.928 24.477 23.954 25.051 22.948 24.162 21.473 17.776 17.748 19.330 16.657 14.003 16.621 17.046 13.420 13.728 17.040 15.837 13.637 15.618 17.567 16.711 19.233 19.074 19.817 21.826 22.154 21.548 20.970 18.576 16.978 15.927 15.955 14.951 18.189 17.730 16.716 15.068 15.949 14.980 17.677 18.979 22.673 24.368 28.128 29.861 33.388 34.782 37.499 40.136 42.875 45.139 43.858 42.903 40.119 37.849 34.471 31.661 28.710 25.385 22.392 18.792 17.245 13.661 14.028 12.235 15.076 16.278 16.929 20.038 21.587 23.466 26.157 27.636 28.332 29.794 30.869 31.791 33.065 32.376 32.160 30.421 29.445 30.021 27.956 26.923 28.390 27.566 24.231 24.713 27.179 24.720 23.003 26.563 27.667 24.877 26.210 29.751 28.889 27.397 30.560 32.946 31.569 32.076 35.525 36.219 37.771 38.832 37.655 33.862 32.761 30.343 31.944 31.576 28.128 26.584 23.348 25.542 27.664 24.820 23.565 27.183 27.169 23.910 25.603 28.707 29.406 29.153 25.367 23.722 21.185 18.560 16.977 14.216 15.519 13.502 15.814 16.557 19.048 21.000 24.400 23.640 21.622 24.208 25.443 22.053 21.090 24.500 24.176 20.804 22.431 25.631 24.046 22.086 25.438 27.225 24.840 25.448 29.114 28.663 30.405 29.089 31.094 29.265 31.305 30.899 31.202 34.405 36.291
 36.805 36.347 36.369 37.180 37.584 38.015 38.702 38.577 38.623 38.652 38.783 38.135 36.868 36.324 33.575 31.980 33.651 31.506 28.004 25.525 23.793 21.283 19.915 16.754 16.970 14.164 14.795 16.622 15.263 17.015 19.351 20.341 20.993 23.051 24.901 25.577 24.733 25.864 24.482 26.455 24.914 26.082 24.999 27.117 26.019 29.318 30.726 27.779 28.184 26.450 28.652 28.568 30.962 32.937 35.331 36.532 37.757 39.529 39.445 38.532 38.249 36.916 34.076 32.680 31.358 29.629 29.150 26.671 26.099 23.280 21.790 18.674 18.641 16.247 16.171 15.155 12.448 10.300 12.986 15.784 14.960 14.789 18.055 19.782 19.257 18.403 20.234 23.614 23.165 22.747 26.269 27.603 26.259 28.049 31.113 31.093 29.762 27.629 24.587 22.160 19.114 18.083 15.882 18.010 18.035 18.053 15.952 13.586 13.946 11.218 12.027  9.162  6.790  9.340  9.876  6.879  3.832  0.000  3.871  6.886  9.628 12.525 11.558 12.918 11.848 12.233  9.550 11.662 11.934  8.645  8.715  5.169  5.267  7.402 11.039 11.386 10.706 12.472 15.231 15.898 16.713 18.688 20.850 22.363 22.770 24.612 26.747 27.665 28.680 30.834 32.766 33.715 33.468 30.584 28.908 25.529 24.933 21.963 21.850 19.543 20.989 20.605 23.064 24.078 27.349 28.955 28.445 26.498 24.816 23.906 20.573 21.713 24.491 24.952 26.009 24.961 26.921 27.574 27.162 29.240 29.831 30.214 33.044 33.373 36.447 37.700 38.235 41.491 40.959 39.139 39.390 36.130 34.609 33.451 33.507 31.475 33.497 32.295 29.127 28.754 26.355 25.403 26.479 24.121 25.115 22.141 18.509 17.740 19.539 17.442 14.207 16.354 17.472 14.052 13.343 16.802 16.300 13.950 15.400 17.801 17.432 19.916 19.432 19.812 21.595 21.811 20.885 20.307 18.246 16.680 16.071 16.673 16.264 19.642 19.572 19.158 17.536 18.726 17.630 20.430 21.546 25.265 26.840 30.512 32.180 35.681 37.262 39.949 42.725 45.450 47.710 46.274 45.357 42.488 40.389 37.008 34.406 31.519 28.360 25.437 21.981 20.514 17.026 17.358 15.333 18.012 18.667 19.098 22.043 23.185 24.997 27.575 28.991 29.663 31.136 32.218 33.048 34.258 33.452 33.335 31.558 30.778 31.549 29.521 28.613 30.318 29.551 26.265 26.985 29.665 27.426 25.846 29.415 30.689 28.110 29.438 32.999 32.307 30.919 34.011 36.454 35.210 35.708 39.110 39.889 41.359 42.415 41.117 37.315 36.030 33.618 35.003 34.498 30.947 29.324 26.284 28.734 30.779 27.906 26.928 30.620 30.694 27.532 29.261 32.422 33.073 32.775 28.973 27.409 24.947 22.351 20.734 17.873 18.894 16.475 18.250 18.295 20.515 22.088 25.587 24.669 23.157 26.040 27.512 24.276 23.477 27.070 26.915 23.745 25.476 28.754 27.336 25.527 28.863 30.732 28.477 29.126 32.808 32.414 34.194 32.866 34.831 32.920 34.839 34.249 34.409 37.520 39.341
 36.945 36.635 36.849 37.776 38.307 38.888 39.675 39.778 39.860 39.876 40.200 39.782 38.666 38.381 35.706 34.251 36.138 34.243 30.847 28.261 26.792 24.206 23.027 19.816 20.039 17.189 17.330 19.171 17.769 18.980 21.649 22.879 23.053 24.967 27.213 27.798 27.278 28.462 27.237 29.467 27.930 28.839 27.648 29.523 28.219 31.341 33.066 30.276 30.950 29.429 31.720 31.776 34.098 36.234 38.579 39.716 40.857 42.609 42.563 41.625 41.383 40.121 37.283 36.000 34.546 32.823 32.129 29.569 28.692 25.755 24.403 21.131 21.031 18.576 17.800 16.838 13.628 11.743 13.612 16.880 16.801 16.177 19.004 21.300 21.186 20.006 21.217 24.852 24.687 23.765 27.146 28.891 27.432 28.758 32.053 32.243 31.330 29.445 26.628 24.585 21.757 21.183 19.288 21.656 21.822 21.870 19.688 17.219 17.616 14.905 15.755 12.841 10.482 12.527 12.821  9.538  7.080  3.871  0.000  3.836  6.569  9.023  7.761  9.176  8.424  9.268  7.493 10.306 10.020  6.496  7.730  5.542  5.971  9.389 12.814 12.808 10.949 12.617 15.841 15.954 16.044 18.428 20.882 21.787 21.956 24.288 26.405 26.798 27.908 30.410 32.033 33.250 32.984 30.349 28.799 25.673 25.412 22.762 23.130 21.182 23.080 23.083 25.872 26.988 30.384 31.966 31.140 28.966 26.932 25.589 22.072 22.655 25.363 25.415 26.659 25.750 27.884 28.830 28.647 30.846 31.809 32.237 35.240 35.717 38.797 40.133 40.460 43.665 43.029 41.405 41.853 38.649 37.002 35.809 35.588 33.495 35.285 33.770 30.586 29.828 27.250 25.781 26.495 23.750 24.282 21.003 17.501 16.237 18.483 17.068 13.522 15.526 17.439 14.518 13.298 16.950 17.260 15.242 16.409 19.240 19.502 22.162 21.757 21.982 23.578 23.827 22.729 22.294 20.535 18.929 18.669 19.628 19.557 22.884 22.688 22.312 20.333 21.228 19.610 22.105 22.674 26.264 27.453 30.960 32.371 35.751 37.464 40.045 42.974 45.637 47.914 46.308 45.513 42.604 40.765 37.465 35.127 32.459 29.518 26.870 23.650 22.630 19.427 20.256 18.576 21.485 22.218 22.799 25.765 26.830 28.635 31.146 32.507 33.161 34.620 35.678 36.450 37.617 36.738 36.614 34.815 34.146 34.943 32.898 32.108 33.838 32.965 29.730 30.601 33.222 30.905 29.479 33.097 34.242 31.634 33.086 36.603 35.755 34.389 37.569 39.918 38.527 39.086 42.548 43.177 44.708 45.642 44.413 40.621 39.381 36.811 38.118 37.786 34.177 32.315 29.390 31.905 33.712 30.641 29.806 33.505 33.334 30.273 32.274 35.336 35.733 35.121 31.291 29.720 27.578 25.093 23.847 21.065 22.364 20.038 21.780 21.685 23.591 25.192 28.785 27.976 26.682 29.563 31.190 28.023 27.118 30.711 30.669 27.458 29.037 32.377 30.978 29.010 32.265 34.200 31.834 32.277 35.980 35.534 37.085 35.560 37.260 35.100 36.754 35.827 35.904 38.862 40.623
 38.116 37.928 38.252 39.224 39.834 40.505 41.284 41.483 41.621 41.576 41.904 41.594 40.423 40.254 37.567 36.312 38.388 36.525 33.260 30.409 28.846 25.943 24.562 21.125 20.962 17.957 17.370 19.152 17.900 18.628 21.696 22.931 22.503 24.399 26.990 27.305 27.122 28.285 27.279 29.855 28.444 29.102 28.002 29.736 28.470 31.460 33.481 30.982 31.729 30.277 32.472 32.571 34.675 37.039 39.263 40.293 41.304 43.010 43.020 42.080 41.931 40.798 38.043 37.067 35.586 34.109 33.387 31.011 30.120 26.903 25.327 21.799 21.250 18.567 17.195 16.736 13.490 12.560 14.120 17.259 17.942 17.635 19.953 22.358 22.859 21.973 22.792 26.463 26.791 25.867 29.006 31.074 29.885 30.953 34.236 34.764 33.975 32.350 29.474 27.584 24.629 24.161 22.097 24.347 24.261 24.236 22.099 19.242 19.466 16.925 18.390 15.887 13.010 14.903 15.839 12.917 10.003  6.886  3.836  0.000  3.883  6.860  6.589  6.920  7.290  9.641  9.232 11.709 10.143  6.434  7.033  6.220  8.248 11.911 15.382 15.889 13.727 14.672 18.243 18.517 17.936 20.137 23.011 23.694 23.328 25.794 28.179 28.199 29.018 31.824 33.414 34.991 34.969 32.610 31.354 28.444 28.514 26.089 26.694 24.889 26.850 26.841 29.568 30.592 33.914 35.583 34.848 32.729 30.700 29.341 25.796 26.266 28.924 28.794 30.021 29.077 31.214 32.314 32.271 34.532 35.555 36.014 39.018 39.463 42.509 43.772 44.033 47.197 46.457 44.809 45.253 42.040 40.476 39.406 39.239 37.212 39.013 37.464 34.260 33.378 30.694 29.061 29.503 26.525 26.656 23.172 19.778 18.420 21.064 20.045 16.490 18.460 20.740 18.052 16.673 20.304 20.884 18.906 19.878 22.790 23.116 25.694 25.085 25.164 26.608 26.705 25.434 24.896 23.358 21.865 21.663 22.739 22.746 26.149 26.197 25.875 24.013 24.878 23.202 25.531 25.860 29.334 30.218 33.642 34.745 37.968 39.551 41.946 44.890 47.402 49.808 48.202 47.628 44.807 43.130 39.967 37.684 35.229 32.295 29.864 26.661 25.894 22.717 23.653 21.971 24.784 25.456 25.710 28.498 29.341 30.907 33.424 34.673 35.322 36.868 38.024 38.880 40.101 39.291 39.334 37.577 36.937 37.882 35.928 35.070 36.905 36.208 32.941 33.691 36.450 34.239 32.606 36.133 37.445 34.771 35.987 39.594 38.827 37.239 40.317 42.812 41.352 41.672 45.193 45.923 47.622 48.702 47.586 43.799 42.674 40.195 41.634 41.254 37.693 35.941 32.934 35.338 37.251 34.208 33.205 36.849 36.567 33.391 35.326 38.277 38.742 38.052 34.232 32.399 30.297 27.596 26.357 23.331 24.502 21.961 23.304 22.804 24.165 25.766 29.467 28.945 28.018 30.824 32.827 29.909 28.743 32.363 32.719 29.566 30.867 34.384 33.317 31.209 34.262 36.489 34.291 34.467 38.242 38.071 39.615 38.212 39.864 37.736 39.426 38.482 38.760 41.692 43.473
 41.283 41.186 41.601 42.645 43.320 44.035 44.865 45.117 45.270 45.252 45.630 45.350 44.208 44.041 41.358 40.087 42.121 40.207 36.887 34.096 32.433 29.521 27.948 24.414 23.899 20.625 19.582 20.798 19.079 19.085 22.112 23.841 23.187 24.578 27.481 28.042 28.283 29.802 29.220 32.018 30.963 31.790 30.981 32.846 31.764 34.774 36.822 34.406 35.003 33.369 35.332 35.171 37.027 39.320 41.362 42.243 43.201 44.926 45.091 44.277 44.276 43.214 40.630 39.855 38.590 37.310 36.783 34.540 33.793 30.536 28.785 25.191 24.316 21.352 20.014 20.029 16.974 16.323 17.892 20.972 21.726 21.467 23.742 26.165 26.678 25.754 26.541 30.238 30.520 29.477 32.627 34.713 33.378 34.370 37.741 38.189 37.483 35.772 32.980 31.023 28.121 27.476 25.318 27.358 26.989 26.542 24.056 21.137 21.832 19.638 21.251 18.619 15.988 18.312 19.152 15.995 13.181  9.628  6.569  3.883  0.000  3.855  5.665  6.734  8.838 11.487 11.838 14.772 13.202  9.808 10.680  9.975 11.911 15.534 19.007 19.169 16.868 18.143 21.662 21.543 20.910 23.399 26.187 26.542 26.263 28.975 31.193 30.967 31.962 34.881 36.221 37.825 37.629 35.325 33.935 31.084 31.031 28.582 29.085 27.152 29.016 28.847 31.618 32.338 35.592 37.528 36.665 34.665 32.398 31.034 27.386 27.798 30.127 29.601 30.596 29.550 31.591 32.998 33.307 35.772 37.049 37.821 40.998 41.737 44.923 46.409 46.775 49.986 49.389 47.834 48.304 45.106 43.435 42.151 41.790 39.535 41.090 39.333 36.302 35.448 32.926 31.081 31.617 28.619 28.695 25.184 22.030 20.121 22.640 22.076 18.356 19.680 22.275 19.874 17.839 21.207 22.239 20.241 20.705 23.751 24.359 26.763 25.916 25.729 26.896 26.880 25.407 24.932 23.772 22.413 22.532 23.934 24.350 27.714 28.041 28.155 26.401 27.545 25.950 28.427 28.796 32.285 33.211 36.554 37.704 40.916 42.664 45.067 48.083 50.603 52.954 51.240 50.636 47.744 46.163 42.980 40.849 38.379 35.571 33.103 29.983 29.099 25.924 26.670 24.759 27.414 27.694 27.826 30.460 31.007 32.535 34.905 36.101 36.716 38.224 39.355 40.108 41.246 40.326 40.434 38.665 38.195 39.274 37.374 36.633 38.623 37.967 34.784 35.727 38.619 36.606 35.110 38.632 40.071 37.601 38.839 42.445 41.839 40.387 43.410 45.942 44.647 45.003 48.457 49.273 50.846 51.914 50.647 46.848 45.525 43.068 44.302 43.775 40.143 38.363 35.530 38.144 40.017 37.000 36.232 39.943 39.819 36.727 38.643 41.696 42.167 41.534 37.706 36.010 33.871 31.218 29.850 26.801 27.743 24.992 26.043 25.149 26.408 27.597 31.219 30.487 29.937 32.949 35.011 32.206 31.279 34.991 35.368 32.402 33.879 37.380 36.367 34.459 37.563 39.765 37.657 37.987 41.754 41.574 43.209 41.811 43.506 41.359 42.996 41.977 42.095 44.969 46.686
 42.100 42.110 42.664 43.794 44.556 45.366 46.293 46.711 46.879 46.887 47.438 47.316 46.340 46.341 43.741 42.495 44.594 42.865 39.571 36.850 35.422 32.623 31.269 27.824 27.489 24.283 23.293 24.494 22.689 22.499 25.458 27.370 26.653 27.839 30.853 31.497 31.860 33.445 32.919 35.733 34.651 35.414 34.505 36.248 35.006 37.914 40.064 37.649 38.407 36.895 38.947 38.850 40.732 43.023 45.063 45.928 46.872 48.601 48.785 47.966 47.964 46.908 44.308 43.487 42.157 40.778 40.121 37.743 36.791 33.600 32.058 28.506 27.791 24.930 23.415 23.265 20.017 19.188 20.274 23.582 24.499 23.816 25.911 28.644 29.168 27.895 28.371 32.160 32.427 30.997 34.068 36.308 34.755 35.443 38.969 39.416 39.026 37.402 34.865 33.134 30.486 30.079 28.195 30.423 30.251 29.830 27.244 24.473 25.303 23.042 24.370 21.500 19.134 21.319 21.729 18.345 16.009 12.525  9.023  6.860  3.855  0.000  3.888  5.505  8.586 11.108 12.411 15.562 14.080 11.354 13.092 12.967 14.293 18.024 21.205 20.900 18.142 19.558 23.021 22.356 21.425 24.228 26.930 26.758 26.515 29.558 31.531 30.924 32.144 35.202 36.171 37.841 37.481 35.360 33.963 31.342 31.406 29.198 29.938 28.246 30.351 30.448 33.460 34.250 37.601 39.499 38.327 36.161 33.605 31.931 28.224 28.219 30.365 29.494 30.571 29.671 31.795 33.421 33.928 36.456 38.044 38.887 42.201 43.124 46.331 47.951 48.190 51.362 50.759 49.412 50.053 46.927 45.105 43.704 43.056 40.701 41.988 39.962 37.013 35.913 33.382 31.173 31.515 28.375 28.175 24.623 21.823 19.463 22.020 22.089 18.388 19.262 22.295 20.444 18.088 21.261 22.880 21.213 21.399 24.617 25.705 28.191 27.488 27.240 28.249 28.311 26.798 26.535 25.593 24.200 24.564 26.164 26.812 30.062 30.207 30.375 28.357 29.341 27.459 29.757 29.819 33.163 33.891 37.030 38.076 41.182 43.118 45.475 48.599 51.100 53.371 51.490 50.899 47.948 46.576 43.447 41.594 39.257 36.705 34.403 31.535 30.860 27.926 28.908 27.204 30.022 30.341 30.732 33.455 34.033 35.682 37.983 39.192 39.792 41.227 42.282 42.926 43.980 42.946 42.962 41.157 40.789 41.822 39.872 39.277 41.245 40.418 37.311 38.456 41.243 39.145 37.890 41.494 42.763 40.333 41.788 45.314 44.566 43.263 46.399 48.785 47.432 47.963 51.424 52.077 53.596 54.486 53.198 49.409 48.036 45.414 46.486 46.103 42.400 40.382 37.719 40.456 42.076 38.916 38.380 42.112 41.876 38.949 41.093 44.126 44.362 43.527 39.702 38.161 36.259 33.815 32.695 29.826 30.993 28.394 29.611 28.814 30.124 31.294 34.894 34.081 33.532 36.590 38.571 35.698 34.852 38.558 38.812 35.801 37.329 40.785 39.620 37.686 40.839 42.939 40.674 40.999 44.738 44.379 45.844 44.236 45.736 43.384 44.763 43.464 43.387 46.097 47.720
 39.076 39.067 39.628 40.762 41.524 42.355 43.317 43.807 43.949 43.974 44.638 44.603 43.773 43.890 41.378 40.125 42.263 40.745 37.505 34.877 33.777 31.180 30.232 27.013 27.191 24.283 23.827 25.468 23.897 24.242 27.159 28.826 28.384 29.878 32.664 33.234 33.254 34.609 33.716 36.283 34.853 35.491 34.241 35.808 34.278 37.107 39.235 36.687 37.683 36.410 38.750 38.910 41.076 43.364 45.598 46.612 47.632 49.366 49.416 48.482 48.328 47.175 44.390 43.282 41.722 40.034 39.110 36.470 35.225 32.213 31.059 27.677 27.460 24.953 23.410 22.652 19.125 17.742 18.405 21.977 22.805 21.613 23.669 26.636 27.008 25.372 25.664 29.494 29.661 27.965 31.009 33.292 31.596 32.129 35.726 36.157 35.956 34.432 32.082 30.598 28.192 28.134 26.631 29.207 29.491 29.450 27.058 24.535 25.148 22.544 23.381 20.344 18.167 19.913 19.852 16.411 14.619 11.558  7.761  6.589  5.665  3.888  0.000  3.864  5.717  7.557  9.095 12.314 11.238  9.034 11.688 11.844 12.288 16.001 18.802 18.181 15.114 16.568 19.930 18.992 17.942 20.896 23.498 23.156 23.011 26.148 27.977 27.334 28.701 31.720 32.594 34.207 33.788 31.693 30.330 27.799 28.015 25.999 27.018 25.641 28.055 28.549 31.752 32.903 36.418 38.018 36.671 34.232 31.636 29.684 26.013 25.698 28.029 27.285 28.694 28.027 30.337 31.816 32.113 34.489 36.096 36.693 39.968 40.782 43.882 45.428 45.470 48.570 47.851 46.611 47.381 44.314 42.437 41.102 40.363 38.117 39.399 37.334 34.288 32.959 30.274 27.952 28.082 24.845 24.527 20.945 18.174 15.849 18.565 18.726 15.123 16.230 19.374 17.717 15.669 18.993 20.685 19.333 19.812 23.065 24.303 27.050 26.735 26.703 27.881 28.147 26.818 26.680 25.515 23.949 24.219 25.681 26.151 29.328 29.015 28.836 26.462 27.052 24.841 26.862 26.640 29.866 30.437 33.494 34.482 37.558 39.553 41.920 45.078 47.604 49.824 47.894 47.279 44.309 42.986 39.879 38.118 35.860 33.430 31.265 28.567 28.143 25.453 26.793 25.487 28.589 29.288 30.075 33.043 33.956 35.795 38.167 39.468 40.092 41.488 42.481 43.113 44.164 43.121 42.960 41.122 40.673 41.509 39.442 38.874 40.659 39.608 36.498 37.669 40.212 37.841 36.726 40.417 41.383 38.831 40.505 43.931 42.898 41.664 44.961 47.145 45.613 46.323 49.826 50.232 51.770 52.477 51.284 47.521 46.261 43.458 44.539 44.429 40.725 38.498 35.854 38.530 39.932 36.618 36.123 39.815 39.362 36.550 38.926 41.865 41.866 40.817 37.011 35.564 33.912 31.689 30.910 28.303 29.872 27.637 29.305 28.988 30.547 32.039 35.681 34.907 33.956 36.903 38.682 35.598 34.682 38.294 38.335 35.123 36.607 39.985 38.569 36.485 39.670 41.625 39.114 39.366 43.054 42.477 43.706 41.880 43.173 40.649 41.827 40.347 40.184 42.805 44.397
 37.826 37.886 38.509 39.637 40.447 41.353 42.288 42.871 43.056 43.007 43.682 43.770 42.919 43.190 40.702 39.656 42.008 40.624 37.566 34.703 33.691 30.911 30.045 26.816 27.029 24.304 23.673 25.604 24.477 24.878 28.066 29.412 28.637 30.392 33.233 33.414 33.437 34.512 33.514 36.162 34.575 34.843 33.429 34.701 33.024 35.630 37.997 35.667 36.892 35.881 38.322 38.742 40.906 43.420 45.678 46.705 47.644 49.310 49.290 48.258 48.066 46.981 44.150 43.137 41.373 39.719 38.580 35.970 34.539 31.394 30.298 26.860 26.612 24.265 22.226 21.463 17.874 16.958 17.086 20.551 21.963 20.830 22.372 25.476 26.340 24.877 24.747 28.564 29.194 27.491 30.253 32.843 31.467 31.742 35.271 36.087 36.010 34.823 32.420 31.186 28.704 28.932 27.451 30.137 30.495 30.728 28.620 25.909 26.080 23.361 24.428 21.722 19.117 20.391 20.711 17.647 15.617 12.918  9.176  6.920  6.734  5.505  3.864  0.000  3.873  7.163  9.536 11.873  9.747  8.018 10.350 11.655 12.570 16.341 19.022 18.942 15.714 16.332 19.934 19.357 17.692 20.247 23.249 22.857 22.111 25.219 27.372 26.479 27.438 30.680 31.636 33.598 33.551 31.738 30.798 28.489 29.148 27.410 28.758 27.646 30.224 30.874 34.029 35.369 38.901 40.351 39.140 36.621 34.194 32.199 28.591 28.197 30.742 30.164 31.757 31.169 33.554 34.915 35.049 37.309 38.786 39.148 42.296 42.861 45.811 47.123 46.989 50.000 49.061 47.765 48.547 45.478 43.732 42.669 42.093 40.088 41.553 39.603 36.400 34.902 31.981 29.661 29.417 25.986 25.280 21.574 18.810 16.931 20.082 20.255 16.888 18.512 21.638 19.968 18.399 21.874 23.392 22.094 22.832 26.035 27.114 29.942 29.669 29.729 30.994 31.231 29.923 29.663 28.393 26.808 26.897 28.208 28.447 31.710 31.342 30.860 28.445 28.759 26.390 28.117 27.598 30.663 30.870 33.862 34.479 37.370 39.127 41.282 44.409 46.766 49.136 47.264 46.903 44.079 42.886 39.954 38.183 36.178 33.713 31.825 29.138 29.076 26.460 28.085 26.998 30.188 31.163 31.839 34.807 35.780 37.476 39.952 41.198 41.834 43.318 44.399 45.162 46.307 45.387 45.303 43.499 42.956 43.804 41.764 41.073 42.820 41.856 38.662 39.618 42.148 39.686 38.333 41.972 42.938 40.169 41.677 45.158 44.028 42.530 45.808 48.048 46.305 46.820 50.424 50.805 52.580 53.384 52.416 48.670 47.668 44.889 46.225 46.224 42.604 40.450 37.616 40.049 41.527 38.186 37.396 40.986 40.275 37.336 39.722 42.466 42.467 41.250 37.471 35.725 34.209 31.839 31.247 28.545 30.244 28.079 29.696 29.401 30.604 32.371 36.108 35.709 34.776 37.494 39.500 36.529 35.249 38.780 39.096 35.789 36.915 40.415 39.193 36.840 39.810 41.988 39.512 39.414 43.142 42.759 43.855 42.079 43.235 40.707 41.890 40.391 40.505 43.103 44.742
 34.428 34.418 34.991 36.073 36.841 37.731 38.658 39.250 39.409 39.354 40.070 40.194 39.416 39.754 37.328 36.287 38.678 37.459 34.482 31.665 30.932 28.321 27.834 24.863 25.566 23.216 23.122 25.478 24.667 25.621 28.738 29.755 29.257 31.345 33.902 33.966 33.618 34.413 33.037 35.403 33.477 33.603 31.868 32.957 31.030 33.550 35.861 33.422 34.855 34.087 36.783 37.467 39.894 42.410 44.842 46.012 47.012 48.663 48.496 47.352 47.005 45.836 42.843 41.570 39.588 37.665 36.278 33.460 31.777 28.804 28.072 24.840 25.084 23.151 21.142 19.764 15.997 14.568 14.234 17.889 19.209 17.653 19.128 22.398 23.158 21.456 21.171 25.006 25.607 23.780 26.511 29.134 27.754 27.964 31.495 32.357 32.352 31.289 28.968 27.951 25.625 26.189 25.035 27.997 28.762 29.406 27.601 25.121 24.968 21.970 22.631 19.969 17.481 18.175 18.200 15.349 13.796 11.848  8.424  7.290  8.838  8.586  5.717  3.873  0.000  3.828  6.320  8.141  6.085  5.156  8.342 10.057 10.117 13.676 15.920 15.817 12.425 12.736 16.315 15.793 13.967 16.451 19.499 19.193 18.411 21.460 23.660 22.900 23.836 27.008 28.086 30.005 30.044 28.200 27.376 25.085 25.933 24.348 25.931 25.103 27.885 28.838 32.033 33.710 37.325 38.468 37.245 34.541 32.251 30.135 26.652 26.132 28.942 28.678 30.545 30.132 32.626 33.725 33.557 35.601 36.927 36.982 39.988 40.323 43.121 44.260 43.961 46.897 45.814 44.526 45.363 42.330 40.621 39.723 39.212 37.411 39.010 37.177 33.839 32.209 29.116 26.880 26.446 22.976 22.223 18.507 15.581 14.188 17.535 17.451 14.337 16.537 19.450 17.760 16.829 20.442 21.691 20.607 21.752 24.832 25.810 28.814 28.856 29.156 30.619 30.999 29.894 29.668 28.132 26.430 26.316 27.378 27.324 30.512 29.769 28.880 26.244 26.160 23.567 24.998 24.258 27.220 27.288 30.285 30.831 33.722 35.412 37.577 40.689 43.070 45.447 43.613 43.248 40.450 39.215 36.300 34.485 32.536 30.067 28.300 25.688 25.878 23.458 25.411 24.721 28.104 29.474 30.420 33.550 34.831 36.631 39.183 40.494 41.154 42.623 43.675 44.479 45.661 44.796 44.589 42.787 42.123 42.796 40.682 39.948 41.508 40.412 37.201 38.066 40.374 37.686 36.358 40.012 40.737 37.819 39.430 42.825 41.459 39.943 43.320 45.410 43.490 44.091 47.732 47.924 49.766 50.467 49.634 45.928 45.097 42.221 43.663 43.890 40.332 38.095 35.203 37.469 38.833 35.413 34.524 38.029 37.104 34.206 36.727 39.344 39.199 37.827 34.077 32.317 30.996 28.763 28.477 26.000 28.049 26.256 28.253 28.426 29.809 31.900 35.642 35.343 34.032 36.567 38.403 35.290 33.886 37.277 37.449 33.976 34.983 38.403 37.015 34.499 37.435 39.517 36.864 36.645 40.321 39.810 40.709 38.803 39.806 37.188 38.276 36.711 36.869 39.450 41.113
 32.376 32.315 32.874 33.957 34.705 35.584 36.574 37.209 37.324 37.328 38.173 38.341 37.749 38.149 35.832 34.691 37.005 35.978 33.009 30.454 30.073 27.837 27.772 25.136 26.316 24.243 24.709 27.205 26.378 27.664 30.552 31.531 31.411 33.553 35.885 36.089 35.482 36.221 34.616 36.687 34.562 34.751 32.809 33.848 31.743 34.239 36.371 33.726 35.269 34.628 37.507 38.297 40.955 43.328 45.893 47.173 48.264 49.935 49.685 48.498 48.033 46.759 43.654 42.078 40.000 37.778 36.243 33.175 31.288 28.642 28.327 25.398 26.154 24.548 22.834 20.935 17.135 14.949 14.332 18.148 19.007 16.813 18.422 21.829 22.129 19.893 19.556 23.390 23.621 21.442 24.249 26.765 25.044 25.162 28.815 29.469 29.655 28.567 26.535 25.734 23.797 24.653 23.978 27.196 28.390 29.265 27.559 25.482 25.345 22.188 22.202 19.339 17.410 17.762 17.023 14.146 13.552 12.233  9.268  9.641 11.487 11.108  7.557  7.163  3.828  0.000  3.842  5.738  5.539  6.054  9.887 11.149  9.813 12.853 14.407 13.585  9.883 10.580 13.764 12.622 10.841 13.780 16.465 15.913 15.578 18.788 20.619 19.936 21.286 24.290 25.201 26.874 26.661 24.711 23.740 21.473 22.344 20.925 22.732 22.229 25.264 26.600 29.962 31.912 35.628 36.509 35.052 32.126 29.757 27.382 24.000 23.151 26.033 25.864 27.979 27.803 30.401 31.367 31.050 32.937 34.320 34.201 37.185 37.509 40.229 41.385 40.940 43.822 42.713 41.583 42.563 39.616 37.791 36.850 36.159 34.392 35.888 33.980 30.628 28.809 25.648 23.290 22.726 19.221 18.464 14.756 11.844 10.459 13.868 13.881 10.997 13.366 16.260 14.924 14.379 17.889 19.206 18.540 19.857 22.847 24.012 27.162 27.580 28.055 29.587 30.152 29.241 29.197 27.567 25.772 25.637 26.596 26.481 29.462 28.290 27.184 24.228 23.786 20.897 22.049 21.049 23.893 23.910 26.824 27.464 30.409 32.292 34.577 37.750 40.247 42.488 40.563 40.044 37.149 35.911 32.938 31.246 29.282 26.995 25.295 22.931 23.296 21.219 23.456 23.173 26.742 28.360 29.741 33.043 34.585 36.601 39.124 40.523 41.191 42.563 43.505 44.224 45.349 44.422 44.016 42.186 41.504 41.977 39.765 39.130 40.507 39.161 36.034 37.017 39.049 36.160 35.113 38.831 39.228 36.320 38.226 41.449 39.838 38.542 42.066 43.892 41.897 42.783 46.389 46.326 48.060 48.511 47.676 44.017 43.191 40.130 41.446 41.916 38.355 35.882 33.139 35.420 36.484 32.936 32.245 35.713 34.661 31.988 34.752 37.329 36.908 35.370 31.657 30.172 29.113 27.258 27.299 25.235 27.619 26.230 28.647 29.257 31.002 33.191 36.855 36.406 34.760 37.267 38.776 35.461 34.196 37.478 37.303 33.735 34.855 38.081 36.358 33.855 36.886 38.674 35.772 35.646 39.202 38.358 39.046 36.877 37.695 34.886 35.719 33.941 33.859 36.333 37.936
 31.585 31.332 31.688 32.669 33.276 34.005 34.928 35.354 35.419 35.447 36.149 36.104 35.415 35.596 33.203 31.877 34.020 32.826 29.721 27.293 26.832 24.744 24.708 22.199 23.564 21.617 22.517 25.058 24.246 25.898 28.547 29.395 29.652 31.886 33.933 34.245 33.380 34.083 32.323 34.155 31.972 32.352 30.415 31.624 29.597 32.265 34.131 31.278 32.667 31.906 34.789 35.514 38.285 40.505 43.134 44.483 45.659 47.350 47.058 45.883 45.364 44.009 40.873 39.133 37.118 34.796 33.361 30.245 28.493 25.988 25.700 22.921 23.893 22.400 21.156 19.023 15.352 12.587 12.471 16.282 16.465 14.246 16.452 19.587 19.402 17.129 17.365 21.175 21.009 19.103 22.251 24.402 22.598 23.205 26.792 27.163 26.990 25.601 23.392 22.307 20.279 20.970 20.308 23.545 24.850 25.811 24.206 22.362 22.198 18.980 18.674 15.753 14.103 14.369 13.323 10.413 10.248  9.550  7.493  9.232 11.838 12.411  9.095  9.536  6.320  3.842  0.000  3.874  5.504  5.278  8.849  9.090  6.755  9.432 10.974  9.961  6.444  7.836 10.969 10.096  9.290 12.235 14.668 14.860 15.047 17.826 19.656 19.685 21.099 23.706 24.979 26.272 25.968 23.590 22.327 19.616 20.091 18.244 19.724 18.961 21.857 23.087 26.358 28.359 32.060 32.885 31.553 28.678 26.487 24.301 20.969 20.459 23.528 23.726 25.790 25.542 28.075 28.802 28.264 30.066 31.209 31.020 33.924 34.151 36.897 38.027 37.724 40.686 39.663 38.393 39.258 36.246 34.450 33.489 32.951 31.188 32.867 31.157 27.743 26.184 23.083 21.109 20.948 17.732 17.621 14.131 10.675  9.818 12.778 11.803  8.782 11.707 13.985 12.030 11.954 15.634 16.372 15.542 17.197 20.017 20.854 24.009 24.515 25.135 26.829 27.452 26.693 26.620 24.762 22.936 22.611 23.348 23.030 25.963 24.690 23.461 20.534 20.130 17.376 18.770 18.161 21.292 21.751 24.959 25.980 29.183 31.040 33.538 36.624 39.271 41.476 39.676 38.958 36.021 34.468 31.310 29.328 27.042 24.504 22.452 19.826 19.862 17.584 19.696 19.382 22.961 24.657 26.135 29.481 31.156 33.242 35.778 37.227 37.904 39.250 40.165 40.889 42.021 41.119 40.659 38.838 38.081 38.477 36.246 35.577 36.880 35.516 32.383 33.319 35.298 32.382 31.336 35.057 35.433 32.536 34.476 37.684 36.098 34.859 38.389 40.209 38.296 39.239 42.807 42.783 44.437 44.907 43.998 40.319 39.441 36.412 37.746 38.162 34.609 32.200 29.398 31.677 32.827 29.328 28.596 32.113 31.208 28.483 31.171 33.858 33.547 32.201 28.437 27.023 25.758 23.907 23.811 21.822 24.209 22.931 25.531 26.375 28.405 30.602 34.175 33.612 31.745 34.235 35.538 32.127 30.976 34.215 33.852 30.278 31.534 34.660 32.804 30.401 33.540 35.192 32.262 32.321 35.858 34.934 35.747 33.622 34.627 31.920 32.932 31.368 31.271 33.923 35.597
 28.446 28.139 28.454 29.355 29.922 30.666 31.542 32.022 32.080 32.040 32.776 32.840 32.203 32.552 30.241 29.072 31.400 30.471 27.604 25.069 24.973 22.968 23.390 21.218 23.037 21.637 22.839 25.785 25.503 27.497 30.190 30.602 30.840 33.399 35.253 35.241 34.135 34.441 32.358 33.976 31.453 31.464 29.174 30.001 27.678 30.078 32.010 29.229 30.948 30.602 33.735 34.848 37.794 40.129 42.882 44.338 45.498 47.115 46.664 45.351 44.687 43.321 40.056 38.179 35.862 33.349 31.554 28.296 26.180 23.803 23.948 21.429 22.846 21.909 20.458 17.825 14.203 11.332 10.199 13.933 14.343 11.632 13.330 16.717 16.738 14.304 14.013 17.842 17.988 15.940 18.862 21.282 19.745 20.112 23.642 24.362 24.333 23.347 21.180 20.550 18.667 19.949 19.672 23.154 24.848 26.331 25.232 23.507 22.785 19.409 18.916 16.492 14.776 14.037 13.034 11.065 11.287 11.662 10.306 11.709 14.772 15.562 12.314 11.873  8.141  5.738  3.874  0.000  3.883  5.949  8.770  9.900  7.302  8.964  9.462  9.047  5.569  5.054  8.361  8.117  6.500  8.857 11.756 12.190 11.853 14.423 16.616 16.731 17.770 20.401 21.944 23.414 23.505 21.294 20.512 18.016 19.051 17.644 19.571 19.330 22.400 23.953 27.090 29.444 33.122 33.577 32.381 29.376 27.506 25.284 22.254 21.632 24.951 25.517 27.823 27.748 30.323 30.758 29.896 31.393 32.276 31.665 34.285 34.113 36.573 37.351 36.779 39.586 38.272 36.954 37.859 34.898 33.268 32.691 32.369 31.013 32.939 31.469 27.892 26.145 22.784 21.003 20.378 17.112 16.684 13.285  9.813 10.268 13.395 12.138 10.096 13.590 15.357 13.548 14.419 17.926 18.242 17.665 19.674 22.202 22.783 25.975 26.697 27.520 29.345 30.011 29.407 29.272 27.244 25.424 24.855 25.273 24.570 27.400 25.849 24.096 21.078 20.088 17.111 17.868 16.787 19.610 19.621 22.786 23.448 26.514 28.091 30.454 33.491 36.047 38.372 36.669 36.126 33.332 31.809 28.799 26.727 24.689 22.096 20.406 17.881 18.515 16.589 19.221 19.506 23.175 25.365 26.925 30.300 32.211 34.228 36.836 38.267 38.957 40.335 41.280 42.117 43.332 42.571 42.081 40.322 39.425 39.696 37.471 36.688 37.799 36.427 33.277 33.954 35.711 32.599 31.410 35.034 35.203 32.058 33.928 37.060 35.215 33.773 37.337 39.050 36.839 37.705 41.353 41.147 43.025 43.480 42.861 39.258 38.734 35.680 37.291 37.973 34.591 32.221 29.269 31.160 32.259 28.731 27.668 30.974 29.678 26.913 29.702 32.094 31.652 30.040 26.346 24.679 23.734 21.933 22.315 20.545 23.323 22.503 25.329 26.563 28.447 31.022 34.581 34.350 32.246 34.386 35.683 32.301 30.819 33.819 33.531 29.815 30.684 33.773 31.936 29.224 32.129 33.833 30.800 30.482 33.966 33.072 33.596 31.401 32.155 29.370 30.304 28.683 28.865 31.495 33.239
 29.507 29.320 29.731 30.664 31.309 32.133 32.962 33.493 33.617 33.495 34.160 34.288 33.505 33.915 31.543 30.591 33.102 32.099 29.335 26.454 26.099 23.653 23.741 21.240 22.667 21.092 21.750 24.738 24.640 26.387 29.383 29.725 29.521 32.141 34.215 33.942 33.051 33.289 31.338 33.251 30.808 30.583 28.357 29.065 26.775 29.080 31.328 28.830 30.601 30.288 33.338 34.493 37.256 39.823 42.481 43.852 44.903 46.480 46.068 44.745 44.162 42.911 39.707 38.124 35.780 33.529 31.738 28.697 26.636 23.878 23.695 20.843 21.826 20.693 18.694 16.399 12.619 10.627  9.225 12.960 14.293 12.208 13.357 16.818 17.640 15.830 15.234 19.055 19.869 18.106 20.703 23.429 22.373 22.579 25.956 27.076 27.021 26.266 23.892 23.227 20.998 22.128 21.411 24.693 26.017 27.379 26.261 24.090 23.209 19.914 20.119 17.969 15.544 14.975 14.912 13.030 12.148 11.934 10.020 10.143 13.202 14.080 11.238  9.747  6.085  5.539  5.504  3.883  0.000  3.868  6.401  8.845  7.755 10.210 11.472 12.041  8.920  7.678 11.320 11.697  9.569 11.182 14.601 14.947 13.763 16.296 18.944 18.655 19.130 22.122 23.739 25.660 26.125 24.247 23.815 21.533 22.763 21.417 23.289 22.880 25.791 27.069 30.079 32.231 35.838 36.489 35.490 32.641 30.821 28.754 25.620 25.158 28.406 28.809 30.978 30.743 33.288 33.881 33.165 34.797 35.675 35.178 37.809 37.612 40.086 40.790 40.257 43.050 41.679 40.255 41.068 38.064 36.574 36.117 35.950 34.628 36.627 35.191 31.617 29.924 26.571 24.772 24.061 20.700 19.969 16.458 13.224 13.361 16.739 15.810 13.500 16.740 18.825 16.890 17.278 20.935 21.377 20.488 22.314 24.996 25.497 28.609 29.008 29.678 31.439 31.942 31.149 30.847 28.901 27.135 26.591 27.125 26.472 29.522 28.339 26.734 23.981 23.256 20.500 21.384 20.375 23.130 22.950 26.034 26.375 29.232 30.560 32.673 35.656 38.008 40.508 38.878 38.605 35.964 34.578 31.746 29.664 27.835 25.175 23.638 21.006 21.658 19.508 21.948 21.913 25.433 27.459 28.600 31.832 33.525 35.317 37.985 39.322 40.007 41.493 42.561 43.506 44.796 44.115 43.818 42.084 41.187 41.641 39.504 38.610 39.875 38.736 35.491 36.022 38.019 35.057 33.563 37.114 37.563 34.349 35.905 39.197 37.527 35.801 39.227 41.178 38.944 39.488 43.204 43.192 45.255 45.945 45.421 41.799 41.366 38.477 40.259 40.779 37.429 35.268 32.163 33.968 35.322 31.902 30.602 33.879 32.586 29.616 32.195 34.519 34.289 32.729 29.053 27.032 25.957 23.767 23.951 21.754 24.287 23.120 25.556 26.415 27.843 30.469 34.154 34.193 32.381 34.471 36.147 32.975 31.224 34.299 34.428 30.750 31.367 34.687 33.226 30.383 33.105 35.169 32.369 31.799 35.401 34.883 35.507 33.556 34.373 31.744 32.853 31.368 31.857 34.503 36.283
 32.394 32.164 32.493 33.419 34.019 34.751 35.539 35.887 36.012 35.918 36.400 36.302 35.315 35.444 32.903 31.800 34.134 32.735 29.729 26.814 25.928 23.245 22.745 19.828 20.732 18.649 18.983 21.692 21.291 22.850 25.865 26.416 26.194 28.661 30.847 30.744 30.012 30.523 28.825 30.947 28.813 28.910 27.056 28.179 26.258 28.897 31.049 28.494 29.871 29.110 31.886 32.676 35.249 37.757 40.295 41.570 42.625 44.255 43.976 42.777 42.332 41.103 38.028 36.634 34.586 32.594 31.203 28.387 26.792 23.802 23.044 19.866 20.322 18.621 16.842 15.084 11.293  9.496  9.506 13.193 14.214 12.917 14.761 17.757 18.422 17.050 17.206 20.996 21.583 20.281 23.185 25.583 24.505 25.189 28.501 29.355 28.900 27.740 25.064 23.820 21.190 21.659 20.359 23.315 24.149 25.082 23.652 21.228 20.633 17.482 18.140 15.846 13.104 13.348 13.751 11.416  9.633  8.645  6.496  6.434  9.808 11.354  9.034  8.018  5.156  6.054  5.278  5.949  3.868  0.000  3.893  5.614  5.543  8.971 11.432 12.158  9.433  9.207 12.992 13.510 12.253 14.091 17.274 17.957 17.193 19.583 22.163 22.148 22.739 25.581 27.284 29.010 29.288 27.134 26.326 23.687 24.384 22.496 23.811 22.784 25.325 26.093 28.988 30.759 34.281 35.295 34.446 31.868 30.020 28.258 24.948 24.925 28.037 28.332 30.164 29.644 32.050 32.775 32.243 34.099 34.965 34.796 37.552 37.552 40.253 41.144 40.944 43.905 42.779 41.212 41.847 38.728 37.230 36.556 36.454 34.874 36.874 35.448 31.969 30.638 27.525 25.871 25.689 22.506 22.236 18.729 15.272 14.845 17.942 16.773 13.848 16.789 18.889 16.460 16.285 20.075 20.437 19.069 20.709 23.477 23.821 26.779 26.833 27.337 29.051 29.425 28.493 28.084 26.191 24.489 23.991 24.648 24.138 27.359 26.598 25.390 22.961 22.844 20.519 22.053 21.676 24.814 25.156 28.462 29.177 32.232 33.631 35.889 38.829 41.262 43.735 42.155 41.741 39.032 37.462 34.465 32.219 30.072 27.211 25.228 22.249 22.257 19.577 21.431 20.740 24.054 25.649 26.469 29.582 31.020 32.739 35.393 36.714 37.394 38.917 40.028 40.965 42.249 41.542 41.368 39.624 38.783 39.405 37.325 36.411 37.874 36.907 33.616 34.186 36.476 33.764 32.160 35.721 36.509 33.450 34.860 38.308 36.980 35.263 38.572 40.764 38.816 39.251 42.917 43.214 45.159 46.032 45.285 41.576 40.892 38.166 39.868 40.033 36.596 34.616 31.479 33.496 35.125 31.846 30.593 34.041 33.156 30.039 32.346 34.942 35.035 33.859 30.090 28.094 26.528 24.053 23.623 21.022 23.074 21.375 23.484 23.925 25.372 27.718 31.439 31.308 29.738 32.067 33.863 30.748 29.162 32.454 32.670 29.134 29.997 33.429 32.109 29.504 32.381 34.538 31.956 31.673 35.383 35.020 36.045 34.336 35.538 33.140 34.557 33.356 33.801 36.618 38.426
 32.822 32.527 32.733 33.559 34.081 34.736 35.384 35.572 35.721 35.554 35.798 35.560 34.318 34.302 31.646 30.641 33.003 31.395 28.457 25.281 24.047 21.013 20.166 17.046 17.661 15.629 15.742 18.657 18.721 20.448 23.575 23.731 23.334 26.069 28.148 27.727 26.924 27.199 25.433 27.625 25.473 25.404 23.605 24.722 22.937 25.620 27.843 25.442 26.728 25.932 28.623 29.459 31.940 34.596 37.102 38.363 39.363 40.947 40.639 39.415 38.985 37.812 34.769 33.558 31.505 29.728 28.417 25.845 24.462 21.198 20.078 16.692 16.822 15.064 13.062 11.499  7.751  6.836  7.403 10.588 11.946 11.616 13.342 15.872 16.966 16.388 16.771 20.343 21.279 20.603 23.381 25.707 25.135 26.072 29.080 30.123 29.321 28.219 25.206 23.768 20.747 20.979 19.259 21.922 22.449 23.438 22.290 19.612 18.593 15.550 16.806 15.176 11.865 11.905 13.355 11.777  9.223  8.715  7.730  7.033 10.680 13.092 11.688 10.350  8.342  9.887  8.849  8.770  6.401  3.893  0.000  3.872  5.819  8.599 11.387 13.222 11.405 10.500 14.181 15.610 14.564 15.608 18.938 20.181 19.109 20.960 23.915 24.177 24.268 27.001 29.101 30.901 31.503 29.346 28.719 26.002 26.676 24.657 25.730 24.493 26.698 27.126 29.656 31.290 34.624 35.696 35.254 32.924 31.433 30.047 26.858 27.254 30.432 30.956 32.625 31.933 34.210 34.802 34.162 35.966 36.522 36.305 38.877 38.657 41.291 41.980 41.899 44.856 43.697 41.880 42.299 39.114 37.863 37.403 37.673 36.259 38.537 37.407 33.893 32.819 29.756 28.478 28.423 25.418 25.293 21.921 18.376 18.352 21.318 19.746 16.965 20.034 21.757 18.950 18.966 22.744 22.637 20.966 22.714 25.270 25.131 27.898 27.720 28.230 30.002 30.229 29.290 28.659 26.663 25.071 24.330 24.777 24.017 27.324 26.864 25.599 23.590 23.646 21.730 23.372 23.299 26.462 26.894 30.315 30.978 33.999 35.065 37.229 39.994 42.324 44.938 43.578 43.281 40.733 39.029 36.094 33.579 31.425 28.299 26.265 23.029 22.893 19.965 21.530 20.618 23.638 25.196 25.564 28.463 29.791 31.240 33.966 35.205 35.889 37.517 38.749 39.846 41.238 40.700 40.702 39.037 38.097 38.824 36.868 35.762 37.266 36.583 33.222 33.473 35.912 33.355 31.359 34.744 35.797 32.648 33.657 37.229 36.101 34.065 37.175 39.611 37.679 37.754 41.447 41.986 44.102 45.269 44.627 40.927 40.388 37.923 39.890 39.871 36.574 34.951 31.594 33.365 35.343 32.289 30.658 34.008 33.198 29.831 31.788 34.316 34.747 33.789 30.063 27.715 25.874 22.993 22.264 19.294 21.036 19.121 20.885 21.151 22.223 24.727 28.487 28.685 27.221 29.347 31.410 28.515 26.624 29.879 30.461 26.984 27.557 31.140 30.191 27.493 30.163 32.624 30.326 29.854 33.638 33.670 34.887 33.530 34.941 32.851 34.617 33.789 34.599 37.568 39.475
 34.352 33.951 34.027 34.817 35.259 35.785 36.413 36.402 36.508 36.413 36.531 36.050 34.715 34.400 31.648 30.381 32.443 30.513 27.308 24.340 22.756 19.812 18.608 15.322 15.716 13.289 13.650 16.292 15.933 17.844 20.712 21.052 21.089 23.689 25.622 25.569 24.673 25.236 23.557 25.671 23.733 24.192 22.703 24.325 22.887 25.934 27.776 25.107 25.959 24.702 27.191 27.641 30.106 32.520 35.003 36.255 37.356 39.019 38.789 37.684 37.308 36.060 33.082 31.808 30.058 28.328 27.407 24.907 23.952 20.786 19.365 15.980 15.969 13.837 12.745 11.424  8.123  6.522  8.769 11.661 11.864 11.904 14.524 16.520 16.899 16.404 17.615 21.079 21.433 21.062 24.209 26.049 25.254 26.687 29.656 30.260 29.099 27.534 24.371 22.415 19.210 18.834 16.750 19.165 19.423 20.091 18.688 16.030 15.337 12.318 13.629 11.759  8.399  9.290 10.842  8.971  5.787  5.169  5.542  6.220  9.975 12.967 11.844 11.655 10.057 11.149  9.090  9.900  8.845  5.614  3.872  0.000  3.868  6.652 10.227 11.871 10.744 10.860 14.216 15.613 15.485 16.798 19.660 21.230 20.788 22.500 25.192 25.873 26.284 28.709 30.865 32.279 32.579 30.057 28.998 25.930 26.051 23.570 24.097 22.371 24.194 24.220 26.609 27.986 31.241 32.520 32.183 30.070 28.630 27.543 24.342 25.154 28.225 28.825 30.223 29.350 31.470 32.023 31.413 33.290 33.747 33.732 36.344 36.262 39.055 39.909 40.119 43.210 42.303 40.399 40.682 37.431 36.136 35.454 35.757 34.146 36.422 35.364 31.961 31.247 28.449 27.425 27.880 25.181 25.595 22.397 18.705 18.497 20.989 19.028 16.066 18.905 20.278 17.085 16.951 20.637 20.213 18.216 19.926 22.340 21.946 24.554 24.213 24.702 26.505 26.688 25.773 25.093 23.029 21.481 20.678 21.081 20.334 23.689 23.444 22.442 20.696 21.221 19.733 21.889 22.410 25.858 26.833 30.437 31.554 34.812 36.025 38.424 41.153 43.651 46.147 44.815 44.257 41.597 39.655 36.516 33.859 31.350 28.099 25.628 22.173 21.415 18.128 19.134 17.720 20.556 21.799 22.062 24.938 26.192 27.714 30.425 31.725 32.413 34.015 35.226 36.272 37.629 37.038 37.038 35.350 34.427 35.191 33.237 32.141 33.723 33.087 29.725 30.052 32.626 30.223 28.258 31.681 32.899 29.932 30.959 34.582 33.683 31.811 34.878 37.398 35.753 35.909 39.504 40.217 42.113 43.321 42.429 38.675 37.869 35.493 37.314 37.047 33.684 32.167 28.849 30.817 32.939 30.014 28.518 31.999 31.580 28.198 29.968 32.765 33.397 32.791 29.015 26.890 24.665 21.748 20.519 17.422 18.802 16.568 18.303 18.467 19.977 22.197 25.907 25.738 24.231 26.626 28.523 25.511 23.955 27.376 27.747 24.368 25.357 28.889 27.828 25.451 28.389 30.695 28.472 28.439 32.232 32.185 33.718 32.467 34.200 32.270 34.223 33.613 34.244 37.342 39.252
 32.187 31.701 31.731 32.508 32.914 33.411 34.101 34.118 34.173 34.138 34.383 33.928 32.777 32.516 29.848 28.431 30.425 28.683 25.416 22.721 21.571 19.095 18.509 15.722 16.892 14.955 16.134 18.851 18.417 20.611 23.138 23.500 23.981 26.535 28.219 28.362 27.201 27.707 25.781 27.493 25.307 25.826 24.051 25.561 23.856 26.839 28.477 25.543 26.570 25.507 28.246 28.849 31.600 33.822 36.458 37.838 39.042 40.721 40.395 39.240 38.723 37.353 34.242 32.579 30.694 28.560 27.422 24.557 23.302 20.543 19.725 16.789 17.571 16.007 15.287 13.201  9.897  6.880  8.500 11.809 11.316 10.306 13.331 15.584 15.311 14.083 15.399 18.968 18.851 18.161 21.521 23.220 22.058 23.530 26.632 26.996 25.939 24.268 21.293 19.461 16.565 16.532 15.033 17.944 18.861 19.885 18.593 16.527 15.892 12.589 12.777 10.418  7.926  8.154  8.372  6.118  4.422  5.267  5.971  8.248 11.911 14.293 12.288 12.570 10.117  9.813  6.755  7.302  7.755  5.543  5.819  3.868  0.000  3.855  7.163  8.168  6.964  7.594 10.762 11.939 12.248 13.789 16.308 17.949 17.958 19.658 22.063 22.967 23.699 25.907 27.990 29.132 29.220 26.539 25.315 22.163 22.207 19.734 20.373 18.854 20.942 21.362 23.983 25.722 29.155 30.141 29.552 27.163 25.653 24.321 21.186 21.789 25.007 25.789 27.416 26.757 28.981 29.368 28.559 30.278 30.755 30.542 33.145 33.027 35.771 36.643 36.720 39.793 38.858 37.080 37.505 34.297 32.863 32.130 32.283 30.696 32.934 31.835 28.371 27.528 24.657 23.642 24.087 21.470 22.054 19.012 15.277 15.342 17.621 15.400 12.678 15.776 16.872 13.713 14.110 17.774 17.220 15.530 17.534 19.883 19.615 22.446 22.544 23.260 25.182 25.598 24.903 24.430 22.212 20.521 19.692 19.952 19.096 22.255 21.448 20.118 17.919 18.044 16.214 18.223 18.631 22.102 23.149 26.770 28.044 31.398 32.770 35.310 38.086 40.714 43.085 41.685 40.963 38.211 36.215 32.988 30.377 27.778 24.603 22.079 18.712 18.032 14.914 16.303 15.348 18.579 20.217 21.096 24.264 25.887 27.714 30.401 31.811 32.502 33.985 35.062 36.005 37.296 36.622 36.378 34.645 33.692 34.218 32.125 31.141 32.514 31.559 28.252 28.737 30.999 28.303 26.655 30.221 31.046 28.036 29.459 32.920 31.704 30.077 33.374 35.602 33.846 34.357 37.949 38.363 40.149 41.078 40.171 36.425 35.612 32.986 34.696 34.703 31.285 29.476 26.249 28.274 30.102 26.982 25.660 29.179 28.623 25.412 27.499 30.313 30.653 29.873 26.058 24.198 22.191 19.651 18.806 16.201 18.143 16.503 18.920 19.741 21.753 24.063 27.626 27.245 25.305 27.661 29.112 25.813 24.456 27.734 27.627 24.085 25.246 28.541 27.010 24.616 27.726 29.669 27.082 27.176 30.873 30.404 31.712 30.132 31.698 29.536 31.266 30.459 30.860 33.914 35.793
 30.658 29.981 29.785 30.414 30.671 31.011 31.610 31.430 31.440 31.417 31.513 30.872 29.640 29.200 26.495 24.939 26.793 24.966 21.642 19.049 17.958 15.735 15.483 13.152 14.963 13.709 15.742 18.649 18.588 21.320 23.467 23.417 24.331 27.073 28.281 28.375 26.794 27.016 24.734 25.966 23.511 24.053 22.082 23.569 21.812 24.820 26.123 22.969 23.981 23.014 25.906 26.661 29.657 31.736 34.518 36.039 37.331 38.985 38.520 37.307 36.635 35.159 31.942 29.978 27.994 25.599 24.380 21.356 20.092 17.633 17.125 14.650 16.060 15.121 15.009 12.388  9.735  6.049  7.928 10.539  8.913  7.864 11.454 13.136 12.189 11.037 13.044 16.310 15.817 15.608 19.097 20.366 19.331 21.247 24.089 24.280 22.861 21.050 17.877 15.851 12.805 12.791 11.469 14.621 16.006 17.554 16.805 15.255 14.171 10.717 10.131  8.265  6.401  5.135  4.944  4.290  4.317  7.402  9.389 11.911 15.534 18.024 16.001 16.341 13.676 12.853  9.432  8.964 10.210  8.971  8.599  6.652  3.855  0.000  3.845  5.883  6.593  6.862  8.981 11.000 12.134 12.953 14.988 17.339 17.613 18.631 20.993 22.503 23.108 24.843 27.245 28.071 28.226 25.348 24.112 20.809 20.676 18.092 18.484 16.973 18.828 19.249 21.580 23.558 26.903 27.589 27.237 24.883 23.810 22.731 19.958 20.854 24.227 25.507 27.148 26.541 28.667 28.673 27.499 28.911 28.985 28.472 30.785 30.345 32.930 33.574 33.670 36.718 35.746 33.809 34.120 30.887 29.593 29.050 29.501 28.163 30.689 29.947 26.426 25.802 22.989 22.520 23.127 20.924 21.886 19.283 15.588 16.383 18.181 15.332 13.317 16.602 16.855 13.517 14.778 18.112 16.822 15.228 17.611 19.447 18.666 21.398 21.729 22.736 24.822 25.310 24.899 24.405 21.938 20.290 19.106 18.865 17.522 20.454 19.353 17.532 15.419 15.272 13.698 15.632 16.378 19.842 21.148 24.885 26.335 29.755 30.944 33.564 36.167 38.846 41.188 39.969 39.143 36.467 34.229 30.968 28.096 25.350 21.963 19.271 15.698 14.822 11.581 12.964 12.311 15.572 17.661 18.718 21.945 23.892 25.763 28.488 29.945 30.647 32.095 33.146 34.148 35.478 34.901 34.566 32.883 31.772 32.125 30.028 28.944 30.090 29.106 25.805 26.074 28.119 25.276 23.534 27.044 27.714 24.562 25.985 29.393 28.054 26.370 29.710 31.876 30.049 30.589 34.191 34.550 36.364 37.304 36.469 32.738 32.062 29.467 31.355 31.446 28.151 26.465 23.090 24.860 26.778 23.745 22.165 25.602 25.031 21.725 23.730 26.522 26.950 26.295 22.494 20.585 18.429 15.862 15.027 12.600 14.837 13.707 16.601 18.068 20.368 22.891 26.262 25.935 23.564 25.651 26.801 23.393 21.986 25.042 24.712 21.052 22.163 25.307 23.589 21.123 24.264 26.062 23.361 23.491 27.149 26.596 27.917 26.370 28.046 26.010 27.919 27.372 27.897 31.081 33.032
 27.887 27.056 26.712 27.223 27.373 27.632 28.211 28.004 27.963 27.953 28.095 27.461 26.355 25.983 23.375 21.756 23.631 22.088 18.869 16.464 16.030 14.385 15.062 13.608 16.217 15.797 18.341 21.406 21.647 24.612 26.558 26.249 27.357 30.211 31.141 31.139 29.289 29.212 26.621 27.411 24.625 24.949 22.609 23.737 21.675 24.408 25.516 22.250 23.563 23.038 26.209 27.321 30.574 32.553 35.480 37.138 38.476 40.070 39.438 38.117 37.255 35.702 32.354 30.043 27.792 24.998 23.396 20.040 18.331 16.411 16.729 14.969 17.182 17.040 17.033 13.861 11.598  7.815  8.408 10.515  8.307  6.110  9.716 11.314  9.649  7.748  9.994 13.103 12.197 11.959 15.551 16.622 15.534 17.594 20.351 20.480 19.043 17.328 14.207 12.516  9.794 10.702 10.462 14.098 16.318 18.498 18.308 17.374 15.975 12.618 11.086  9.766  9.053  6.491  4.877  5.993  7.799 11.039 12.814 15.382 19.007 21.205 18.802 19.022 15.920 14.407 10.974  9.462 11.472 11.432 11.387 10.227  7.163  3.845  0.000  3.881  6.033  5.463  6.024  8.797 10.449 10.535 12.035 14.892 15.389 15.838 18.068 20.027 20.583 21.907 24.481 25.057 25.285 22.343 21.239 17.980 18.004 15.687 16.339 15.400 17.460 18.414 20.688 23.167 26.516 26.670 26.272 23.682 22.879 21.665 19.300 19.979 23.529 25.192 27.094 26.758 28.923 28.609 27.084 28.111 27.969 26.995 29.028 28.238 30.544 30.915 30.749 33.673 32.498 30.580 30.985 27.810 26.561 26.288 26.849 25.866 28.566 28.033 24.400 23.634 20.675 20.504 20.901 18.941 19.991 17.809 14.326 15.940 17.432 14.273 13.194 16.709 16.391 13.388 15.544 18.530 16.924 15.875 18.560 20.032 19.173 21.941 22.732 24.012 26.162 26.810 26.664 26.284 23.731 22.094 20.771 20.213 18.589 21.102 19.405 16.946 14.527 13.490 11.585 12.816 13.304 16.556 17.783 21.529 22.972 26.383 27.452 30.113 32.634 35.353 37.655 36.516 35.636 33.013 30.672 27.430 24.447 21.714 18.255 15.652 12.083 11.621  8.813 11.031 11.509 14.955 17.713 19.253 22.553 24.875 26.840 29.515 30.990 31.686 33.045 34.003 35.003 36.331 35.807 35.293 33.654 32.435 32.523 30.387 29.316 30.123 28.929 25.745 25.907 27.486 24.327 22.744 26.192 26.385 23.044 24.687 27.859 26.094 24.449 27.958 29.807 27.689 28.438 32.074 32.085 33.970 34.703 34.068 30.413 30.008 27.239 29.262 29.753 26.604 24.777 21.390 22.828 24.487 21.337 19.591 22.860 21.904 18.669 20.972 23.555 23.702 22.781 18.982 17.074 15.253 13.037 12.964 11.329 14.321 14.206 17.594 19.730 22.130 24.877 28.036 27.819 25.075 26.804 27.602 24.124 22.654 25.315 24.693 20.913 21.811 24.652 22.615 19.948 22.985 24.495 21.456 21.416 24.926 24.061 25.017 23.188 24.618 22.400 24.178 23.559 24.136 27.333 29.328
 28.363 27.575 27.325 27.927 28.128 28.409 29.125 29.024 28.931 29.032 29.401 28.853 28.045 27.743 25.319 23.537 25.195 23.841 20.562 18.717 18.598 17.476 18.268 16.942 19.421 18.707 21.182 23.942 23.676 26.433 28.243 28.348 29.621 32.190 33.214 33.564 31.825 32.058 29.640 30.431 27.823 28.417 26.214 27.462 25.460 28.178 29.179 25.850 27.071 26.432 29.504 30.407 33.638 35.398 38.288 39.919 41.308 42.958 42.397 41.155 40.328 38.739 35.445 33.031 30.943 28.077 26.588 23.178 21.487 19.912 20.362 18.712 20.832 20.437 20.515 17.527 15.027 11.198 11.671 14.194 12.160  9.629 12.890 14.748 12.753 10.116 12.038 15.097 13.528 12.522 16.300 17.160 15.230 17.199 20.279 19.891 18.758 16.704 14.116 12.518 10.616 11.553 11.896 15.540 17.906 19.782 19.186 18.592 17.835 14.608 12.549 10.354 10.570  9.020  5.997  5.626  8.671 11.386 12.808 15.889 19.169 20.900 18.181 18.942 15.817 13.585  9.961  9.047 12.041 12.158 13.222 11.871  8.168  5.883  3.881  0.000  3.900  5.574  5.259  6.407  9.051 10.149 10.847 13.294 14.658 15.523 17.051 18.998 20.256 21.457 23.601 23.831 23.513 20.326 18.706 15.221 14.851 12.286 12.972 12.109 14.608 16.009 18.763 21.421 24.990 25.081 24.183 21.290 20.077 18.462 15.981 16.336 19.924 21.560 23.608 23.455 25.711 25.418 23.897 24.938 25.073 24.148 26.422 25.928 28.392 29.088 28.885 31.888 30.863 29.227 29.856 26.743 25.134 24.464 24.547 23.263 25.673 24.831 21.195 20.262 17.278 16.878 17.464 15.563 16.945 14.916 11.497 12.977 13.984 10.636  9.795 13.194 12.612  9.768 12.295 15.063 13.545 12.898 15.648 17.141 16.675 19.642 20.783 22.128 24.232 25.060 25.016 24.892 22.427 20.703 19.579 19.180 17.849 20.154 18.050 15.688 12.663 11.379  8.807 10.188 10.633 14.190 15.726 19.489 21.313 24.910 26.449 29.332 32.011 34.917 36.986 35.627 34.478 31.621 29.300 25.867 23.131 20.183 17.010 14.175 10.875 10.235  7.723 10.241 10.992 14.737 17.401 19.516 22.986 25.375 27.636 30.168 31.727 32.415 33.633 34.429 35.221 36.405 35.685 34.962 33.245 32.147 32.095 29.829 29.008 29.756 28.219 25.168 25.753 27.142 23.854 22.853 26.478 26.368 23.278 25.436 28.397 26.486 25.372 29.037 30.571 28.589 29.811 33.301 33.081 34.636 35.005 34.143 30.496 29.800 26.736 28.329 28.982 25.641 23.357 20.305 22.161 23.359 19.929 18.825 22.269 21.392 18.584 21.271 24.017 23.774 22.727 18.910 17.719 16.212 14.763 14.905 13.876 16.793 16.746 20.205 22.284 25.003 27.444 30.526 29.903 27.148 29.142 29.633 25.985 24.994 27.691 26.644 22.973 24.308 26.881 24.458 22.141 25.387 26.445 23.204 23.573 26.868 25.513 26.323 24.125 25.383 22.869 24.222 23.215 23.186 26.246 28.113
 28.389 27.814 27.838 28.619 29.017 29.520 30.364 30.557 30.521 30.595 31.188 30.924 30.254 30.248 27.897 26.342 28.264 27.124 23.993 21.924 21.847 20.380 20.993 19.238 21.407 20.264 22.197 24.987 24.551 26.948 29.116 29.486 30.374 32.869 34.289 34.598 33.160 33.529 31.295 32.469 29.941 30.375 28.167 29.300 27.162 29.797 31.186 28.041 29.454 28.881 31.967 32.893 36.001 37.965 40.796 42.340 43.647 45.310 44.825 43.579 42.839 41.327 38.054 35.852 33.709 30.979 29.392 26.014 24.139 22.230 22.541 20.467 22.275 21.542 21.015 18.169 15.064 11.411 11.324 14.566 13.501 10.704 13.459 16.100 14.888 12.122 13.041 16.556 15.600 13.888 17.420 18.963 16.964 18.184 21.614 21.585 21.046 19.397 17.141 16.035 14.294 15.372 15.450 19.016 21.060 22.648 21.668 20.597 20.037 16.708 15.297 12.705 12.109 11.176  8.927  7.151  9.101 10.706 10.949 13.727 16.868 18.142 15.114 15.714 12.425  9.883  6.444  5.569  8.920  9.433 11.405 10.744  6.964  6.593  6.033  3.900  0.000  3.871  5.496  5.249  6.660  8.883 10.378 11.885 12.928 14.680 16.310 17.523 18.960 20.740 22.522 23.167 22.832 19.934 18.468 15.278 15.440 13.315 14.668 14.119 17.052 18.626 21.717 24.231 27.913 28.198 27.010 23.994 22.304 20.259 17.410 17.163 20.656 21.751 23.977 23.906 26.358 26.444 25.258 26.556 27.161 26.443 28.979 28.760 31.284 32.134 31.763 34.698 33.602 32.207 33.023 30.002 28.278 27.518 27.251 25.815 27.880 26.619 23.015 21.633 18.442 17.237 17.332 14.726 15.443 12.752  9.079 10.127 11.928  9.296  7.730 11.431 11.929  9.504 11.371 14.585 14.022 13.504 15.934 18.002 18.207 21.372 22.397 23.500 25.461 26.262 25.972 25.918 23.675 21.856 21.054 21.126 20.213 22.748 20.841 18.873 15.716 14.611 11.682 12.788 12.383 15.707 16.613 20.156 21.602 25.070 26.801 29.554 32.459 35.292 37.410 35.829 34.847 31.919 29.941 26.604 24.228 21.606 18.768 16.402 13.565 13.549 11.454 14.001 14.474 18.227 20.576 22.548 26.020 28.183 30.414 32.946 34.476 35.163 36.420 37.243 37.990 39.148 38.341 37.675 35.904 34.944 35.025 32.745 32.016 32.942 31.396 28.337 29.095 30.634 27.423 26.483 30.155 30.126 27.095 29.237 32.236 30.346 29.215 32.866 34.421 32.386 33.557 37.084 36.830 38.438 38.760 37.934 34.308 33.594 30.471 31.937 32.620 29.205 26.766 23.876 25.880 26.912 23.381 22.494 25.913 24.881 22.206 25.017 27.650 27.230 25.898 22.128 20.884 19.695 18.209 18.473 17.145 19.990 19.539 22.748 24.423 26.886 29.316 32.620 32.045 29.579 31.743 32.534 28.946 27.855 30.739 29.937 26.260 27.512 30.287 28.043 25.627 28.796 30.060 26.871 27.034 30.392 29.138 29.804 27.521 28.523 25.805 26.864 25.466 25.359 28.195 29.965
 25.960 25.356 25.354 26.060 26.440 26.992 27.766 28.031 28.027 27.986 28.564 28.426 27.710 27.901 25.563 24.275 26.520 25.604 22.759 20.341 20.513 18.872 19.806 18.222 20.658 19.951 21.895 25.060 25.168 27.719 30.086 30.058 30.708 33.506 34.879 34.784 33.240 33.226 30.766 31.889 29.079 29.051 26.529 27.244 24.819 27.172 28.764 25.791 27.567 27.417 30.718 32.040 35.227 37.421 40.320 41.920 43.158 44.734 44.122 42.742 41.905 40.436 37.067 34.880 32.425 29.629 27.675 24.234 21.984 19.999 20.613 18.643 20.720 20.437 19.505 16.315 13.237  9.774  8.564 11.688 11.126  7.865  9.998 13.017 12.350  9.587  9.786 13.516 13.256 11.522 14.770 16.824 15.412 16.324 19.648 20.244 19.817 18.761 16.380 15.786 13.959 15.639 15.840 19.518 21.712 23.722 23.197 21.954 20.794 17.371 16.243 14.363 13.187 11.363  9.913  9.275 10.551 12.472 12.617 14.672 18.143 19.558 16.568 16.332 12.736 10.580  7.836  5.054  7.678  9.207 10.500 10.860  7.594  6.862  5.463  5.574  3.871  0.000  3.853  5.587  5.520  6.310  8.835 10.771 10.817 12.203 14.552 15.750 16.509 18.452 20.618 21.655 21.930 19.373 18.625 15.831 16.747 15.225 17.000 16.906 19.810 21.465 24.285 26.947 30.516 30.586 29.659 26.664 25.317 23.360 20.768 20.482 24.047 25.273 27.603 27.582 30.039 30.010 28.685 29.798 30.183 29.168 31.418 30.810 33.038 33.490 32.875 35.628 34.209 32.703 33.502 30.518 29.059 28.777 28.826 27.833 30.148 29.136 25.438 23.911 20.525 19.478 19.023 16.312 16.471 13.791 10.339 12.132 14.375 12.009 10.987 14.803 15.356 13.189 15.163 18.358 17.717 17.217 19.705 21.670 21.662 24.753 25.727 26.863 28.866 29.594 29.290 29.088 26.788 25.020 24.064 23.971 22.784 25.353 23.478 21.168 18.191 16.722 13.834 14.250 13.331 16.178 16.433 19.884 20.758 23.986 25.285 27.790 30.626 33.281 35.622 34.177 33.506 30.797 28.906 25.808 23.303 21.056 18.084 16.229 13.425 14.172 12.380 15.326 16.192 19.853 22.535 24.279 27.660 29.887 31.910 34.533 35.986 36.679 38.024 38.940 39.846 41.117 40.481 39.909 38.212 37.137 37.226 35.019 34.126 34.970 33.573 30.464 30.885 32.356 29.078 27.810 31.318 31.262 27.955 29.819 32.832 30.796 29.281 32.880 34.470 32.117 33.018 36.673 36.348 38.294 38.741 38.264 34.709 34.409 31.378 33.222 34.061 30.860 28.617 25.513 27.043 28.182 24.726 23.338 26.492 25.047 22.195 24.977 27.252 26.828 25.242 21.541 19.762 18.836 17.134 17.825 16.465 19.604 19.425 22.636 24.479 26.568 29.371 32.728 32.598 30.080 31.892 32.886 29.450 27.889 30.585 30.093 26.299 27.019 29.893 27.884 25.068 27.902 29.430 26.260 25.878 29.269 28.262 28.688 26.466 27.250 24.527 25.631 24.256 24.651 27.491 29.362
 24.251 23.454 23.255 23.809 24.029 24.438 25.187 25.373 25.288 25.295 25.920 25.737 25.199 25.392 23.201 21.765 23.866 23.215 20.478 18.496 19.244 18.291 19.852 18.960 21.858 21.655 24.070 27.234 27.437 30.229 32.314 32.141 33.105 35.932 37.012 36.975 35.180 35.028 32.367 33.088 30.115 30.102 27.426 28.015 25.512 27.700 28.953 25.850 27.693 27.757 31.167 32.630 35.998 37.991 40.983 42.687 43.993 45.540 44.818 43.395 42.419 40.866 37.438 34.941 32.401 29.312 27.197 23.566 21.121 19.767 20.968 19.636 22.214 22.405 21.858 18.424 15.832 12.276 11.040 13.397 12.120  8.530 10.469 12.980 11.456  7.971  8.349 11.607 10.524  8.463 11.980 13.604 11.805 12.973 16.300 16.582 16.154 15.066 12.953 12.797 11.692 14.016 15.100 18.905 21.636 23.990 23.818 23.128 21.873 18.568 16.732 15.134 14.801 12.484 10.264 10.512 12.778 15.231 15.841 18.243 21.662 23.021 19.930 19.934 16.315 13.764 10.969  8.361 11.320 12.992 14.181 14.216 10.762  8.981  6.024  5.259  5.496  3.853  0.000  3.851  5.490  5.159  6.111  8.973  9.852 10.380 12.237 14.225 15.172 16.407 18.718 19.224 19.381 16.557 15.744 12.847 13.774 12.493 14.460 14.936 17.915 19.994 22.700 25.721 29.233 28.855 27.871 24.723 23.637 21.627 19.505 19.094 22.738 24.369 26.850 27.056 29.469 29.099 27.449 28.182 28.338 26.931 28.908 28.024 30.006 30.264 29.451 32.107 30.566 29.108 30.002 27.101 25.635 25.522 25.616 24.918 27.349 26.550 22.806 21.213 17.767 17.123 16.589 14.330 14.852 12.909  9.894 12.538 14.012 11.201 11.377 15.083 14.797 12.989 15.760 18.416 17.348 17.311 20.016 21.513 21.362 24.385 25.740 27.109 29.166 30.028 29.987 29.887 27.510 25.787 24.698 24.312 22.906 25.069 22.733 20.002 16.863 14.698 11.605 11.215  9.939 12.571 12.872 16.426 17.510 20.864 22.161 24.845 27.606 30.402 32.616 31.228 30.364 27.637 25.542 22.354 19.705 17.321 14.284 12.434  9.786 11.042 10.048 13.515 15.229 18.853 21.918 24.059 27.457 29.963 32.095 34.633 36.122 36.809 38.043 38.845 39.708 40.946 40.329 39.576 37.922 36.779 36.622 34.387 33.540 34.089 32.496 29.547 29.929 30.977 27.491 26.474 29.896 29.412 26.078 28.183 30.913 28.552 27.230 30.933 32.178 29.682 30.865 34.452 33.810 35.690 35.886 35.504 32.051 31.902 28.724 30.570 31.742 28.684 26.309 23.320 24.607 25.429 21.909 20.535 23.503 21.789 19.171 22.219 24.326 23.586 21.789 18.142 16.626 16.122 15.046 16.351 15.813 19.281 19.804 23.333 25.651 27.969 30.819 33.952 33.766 30.935 32.538 33.142 29.630 28.188 30.572 29.726 25.936 26.642 29.155 26.822 24.039 26.820 27.948 24.532 24.190 27.329 25.941 26.054 23.543 24.097 21.185 22.073 20.578 20.851 23.707 25.612
 25.086 24.445 24.450 25.174 25.537 26.063 26.974 27.357 27.266 27.371 28.247 28.229 27.973 28.288 26.275 24.789 26.742 26.244 23.493 21.847 22.665 21.869 23.311 22.266 24.969 24.400 26.638 29.601 29.397 31.943 34.028 34.229 35.206 37.802 39.068 39.283 37.657 37.785 35.307 36.164 33.352 33.529 30.981 31.702 29.250 31.482 32.762 29.639 31.409 31.331 34.659 35.940 39.254 41.156 44.104 45.758 47.082 48.685 48.051 46.690 45.778 44.217 40.835 38.341 35.931 32.857 30.857 27.228 24.847 23.554 24.662 23.189 25.567 25.425 24.824 21.581 18.682 15.083 13.985 16.779 15.717 12.192 14.052 16.760 15.254 11.695 11.782 14.868 13.533 10.861 14.125 15.683 13.161 13.832 17.487 17.384 17.504 16.288 14.856 14.852 14.296 16.421 17.609 21.364 24.034 26.070 25.497 24.877 24.098 20.823 18.872 16.675 16.627 14.992 12.310 11.574 14.073 15.898 15.954 18.517 21.543 22.356 18.992 19.357 15.793 12.622 10.096  8.117 11.697 13.510 15.610 15.613 11.939 11.000  8.797  6.407  5.249  5.587  3.851  0.000  3.851  5.729  5.686  7.169  9.133 10.609 11.529 13.096 14.950 16.272 17.883 18.184 17.713 14.759 13.447 10.465 11.378 10.278 12.754 13.611 17.055 19.527 22.646 25.693 29.353 29.001 27.532 24.147 22.574 20.076 17.819 16.788 20.349 21.720 24.408 24.841 27.380 27.161 25.659 26.461 27.033 25.744 27.988 27.470 29.577 30.171 29.267 31.934 30.517 29.425 30.569 27.791 25.996 25.502 25.032 24.032 26.024 24.785 21.099 19.120 15.555 14.260 13.522 10.888 11.368  9.284  6.261  9.025 10.275  7.690  8.357 11.925 11.811 10.738 13.525 15.945 15.411 15.870 18.398 20.023 20.445 23.605 25.170 26.486 28.419 29.388 29.346 29.466 27.275 25.494 24.660 24.546 23.503 25.562 23.050 20.588 17.084 14.885 11.318 10.800  8.948 11.573 11.799 15.179 16.469 19.925 21.799 24.627 27.612 30.528 32.514 30.823 29.768 26.792 24.888 21.579 19.399 17.000 14.531 12.767 10.807 12.047 11.473 14.867 16.531 20.261 23.091 25.530 29.022 31.479 33.804 36.238 37.781 38.465 39.604 40.297 40.991 42.103 41.307 40.421 38.695 37.698 37.490 35.170 34.541 35.109 33.278 30.447 31.194 32.163 28.653 28.077 31.625 30.978 27.888 30.334 32.927 30.517 29.594 33.376 34.416 32.056 33.559 37.026 36.236 37.851 37.758 37.192 33.769 33.365 29.977 31.410 32.692 29.486 26.736 24.116 25.767 26.170 22.461 21.712 24.763 23.124 20.942 24.234 26.432 25.372 23.443 19.888 18.993 18.746 18.131 19.403 19.006 22.342 22.692 26.205 28.352 30.841 33.472 36.635 36.162 33.415 35.283 35.778 32.155 31.023 33.533 32.472 28.754 29.779 32.202 29.669 27.130 30.074 30.965 27.465 27.407 30.423 28.740 28.760 26.006 26.375 23.238 23.656 21.712 21.368 23.937 25.643
 24.071 23.631 23.881 24.714 25.256 26.004 26.971 27.629 27.609 27.626 28.651 28.921 28.725 29.348 27.396 26.235 28.517 28.221 25.695 23.696 24.550 23.397 24.789 23.516 26.095 25.434 27.312 30.434 30.374 32.743 35.150 35.331 35.929 38.609 40.117 40.103 38.640 38.679 36.236 37.335 34.465 34.327 31.658 32.119 29.484 31.505 33.147 30.268 32.303 32.440 35.852 37.314 40.566 42.721 45.649 47.269 48.503 50.070 49.429 48.004 47.115 45.641 42.234 39.915 37.337 34.358 32.155 28.563 25.945 24.371 25.465 23.760 25.997 25.825 24.665 21.447 18.279 15.061 13.209 16.216 16.039 12.408 13.482 16.759 16.090 12.695 11.739 15.087 14.669 11.669 14.345 16.711 14.654 14.474 18.212 18.818 19.408 18.822 17.459 17.824 17.080 19.346 20.268 24.043 26.540 28.576 27.957 26.930 25.997 22.617 21.170 19.022 18.287 16.653 14.626 13.656 15.366 16.713 16.044 17.936 20.910 21.425 17.942 17.692 13.967 10.841  9.290  6.500  9.569 12.253 14.564 15.485 12.248 12.134 10.449  9.051  6.660  5.520  5.490  3.851  0.000  3.840  5.685  5.862  6.465  8.934 10.467 11.062 12.661 14.757 16.215 17.259 17.232 14.929 14.376 12.188 13.962 13.537 16.336 17.307 20.800 23.213 26.369 29.328 33.009 32.756 31.303 27.924 26.248 23.647 21.241 19.990 23.433 24.449 27.211 27.651 30.290 30.298 28.992 29.919 30.666 29.436 31.714 31.197 33.221 33.719 32.640 35.161 33.560 32.547 33.755 31.050 29.356 29.044 28.565 27.668 29.567 28.205 24.558 22.321 18.672 16.955 15.576 12.398 11.709  8.969  6.132  8.811 11.167  9.734  9.900 13.453 14.254 13.455 15.619 18.329 18.348 18.698 21.022 22.983 23.626 26.848 28.226 29.393 31.259 32.148 31.917 31.973 29.876 28.062 27.343 27.429 26.493 28.785 26.483 24.121 20.691 18.630 15.101 14.498 12.282 14.329 13.657 16.584 17.066 20.131 21.849 24.338 27.445 30.143 32.311 30.530 29.843 26.985 25.473 22.475 20.575 18.769 16.559 15.484 13.811 15.497 14.888 18.305 19.785 23.539 26.321 28.516 31.986 34.321 36.515 39.025 40.501 41.183 42.409 43.189 43.952 45.120 44.366 43.598 41.870 40.887 40.803 38.517 37.835 38.514 36.796 33.886 34.563 35.676 32.205 31.428 34.955 34.432 31.229 33.481 36.171 33.765 32.596 36.328 37.467 34.945 36.226 39.790 39.003 40.837 40.832 40.453 37.060 36.831 33.496 35.064 36.362 33.191 30.505 27.811 29.355 29.823 26.139 25.219 28.160 26.301 24.044 27.302 29.287 28.207 26.045 22.587 21.327 21.285 20.415 21.800 21.091 24.458 24.613 27.956 29.899 32.045 34.826 38.161 37.934 35.363 37.190 38.004 34.488 33.064 35.637 34.910 31.123 31.864 34.502 32.229 29.442 32.196 33.393 29.977 29.538 32.639 31.210 31.085 28.387 28.531 25.340 25.635 23.505 23.439 25.800 27.466
 21.373 20.774 20.870 21.533 21.981 22.693 23.559 24.221 24.193 24.113 25.113 25.455 25.263 26.037 24.171 23.206 25.674 25.651 23.452 21.375 22.609 21.616 23.441 22.597 25.493 25.365 27.456 30.808 31.192 33.808 36.197 35.992 36.587 39.507 40.804 40.516 38.847 38.533 35.843 36.704 33.587 33.128 30.205 30.302 27.473 29.175 30.785 28.025 30.321 30.855 34.420 36.214 39.571 41.790 44.792 46.493 47.703 49.183 48.398 46.864 45.845 44.372 40.896 38.481 35.665 32.559 30.052 26.404 23.480 22.150 23.688 22.382 24.979 25.346 24.143 20.646 17.859 14.855 12.415 14.736 14.616 10.822 11.077 14.238 13.716 10.295  8.571 11.677 11.653  8.515 10.815 13.545 12.033 11.611 15.177 16.318 16.950 16.925 15.561 16.468 15.898 18.675 19.897 23.687 26.418 28.857 28.711 27.779 26.386 23.030 21.537 19.987 19.196 16.876 15.148 15.103 16.799 18.688 18.428 20.137 23.399 24.228 20.896 20.247 16.451 13.780 12.235  8.857 11.182 14.091 15.608 16.798 13.789 12.953 10.535 10.149  8.883  6.310  5.159  5.729  3.840  0.000  3.873  5.563  4.937  5.988  8.466  9.695 10.363 12.216 14.389 15.580 16.262 14.195 14.401 12.577 14.805 14.779 17.615 18.847 22.153 24.594 27.423 30.555 34.096 33.562 32.390 29.065 27.832 25.446 23.384 22.329 25.859 27.207 29.981 30.438 33.003 32.764 31.204 31.869 32.261 30.696 32.611 31.656 33.353 33.426 32.150 34.481 32.596 31.449 32.608 29.966 28.552 28.718 28.618 28.200 30.409 29.434 25.730 23.551 19.869 18.683 17.094 14.343 13.604 11.570  9.375 12.458 14.505 12.804 13.386 16.969 17.308 16.344 18.854 21.481 21.050 21.350 23.867 25.567 25.841 28.963 30.375 31.670 33.630 34.491 34.352 34.292 32.062 30.301 29.359 29.169 27.917 30.115 27.735 25.000 21.746 19.343 15.998 14.845 12.432 13.926 12.760 15.598 15.600 18.455 19.623 21.939 24.897 27.487 29.849 28.295 27.823 25.209 23.620 20.832 18.656 17.161 14.765 14.197 12.656 14.972 14.763 18.405 20.306 23.915 27.024 29.136 32.517 34.988 37.045 39.596 41.024 41.707 42.962 43.779 44.665 45.919 45.322 44.583 42.932 41.815 41.662 39.436 38.616 39.135 37.505 34.604 34.977 35.913 32.364 31.380 34.714 34.067 30.666 32.726 35.321 32.742 31.325 34.995 36.059 33.270 34.393 38.001 37.082 39.161 39.210 39.149 35.869 36.027 32.785 34.678 36.152 33.229 30.740 27.895 28.960 29.478 25.924 24.569 27.190 24.970 22.649 25.861 27.471 26.346 23.971 20.662 19.036 19.348 18.541 20.403 19.971 23.554 24.148 27.554 29.786 31.745 34.790 38.037 38.118 35.389 36.852 37.656 34.255 32.542 34.827 34.209 30.385 30.714 33.259 31.085 28.054 30.487 31.732 28.310 27.467 30.456 29.129 28.722 26.040 25.944 22.759 23.062 21.001 21.424 23.821 25.607
 20.635 19.880 19.823 20.398 20.737 21.326 22.229 22.867 22.747 22.767 23.902 24.237 24.337 25.115 23.480 22.341 24.537 24.794 22.703 21.205 22.874 22.508 24.691 24.286 27.415 27.493 29.903 33.163 33.450 36.192 38.336 38.154 39.041 41.896 43.008 42.886 41.067 40.772 38.001 38.585 35.431 35.122 32.179 32.307 29.516 31.168 32.446 29.554 31.784 32.361 35.935 37.718 41.184 43.176 46.223 47.988 49.271 50.753 49.920 48.393 47.295 45.746 42.257 39.595 36.811 33.502 30.983 27.233 24.285 23.505 25.377 24.488 27.344 27.886 27.051 23.469 20.913 17.679 15.593 17.629 16.888 13.090 13.552 16.145 14.865 11.125  9.808 12.071 11.041  7.436  9.701 11.761  9.422  8.899 12.688 13.265 14.229 14.193 13.528 14.948 15.259 18.325 20.185 23.961 27.023 29.573 29.553 29.067 27.786 24.544 22.511 20.978 20.860 18.471 16.127 16.338 18.714 20.850 20.882 23.011 26.187 26.930 23.498 23.249 19.499 16.465 14.668 11.756 14.601 17.274 18.938 19.660 16.308 14.988 12.035 10.847 10.378  8.835  6.111  5.686  5.685  3.873  0.000  3.859  5.539  5.421  6.245  8.622 10.054 10.822 12.839 13.165 13.405 10.875 10.889  9.060 11.514 12.058 15.181 17.047 20.412 23.248 26.030 29.403 32.888 31.994 30.641 27.172 26.047 23.530 21.904 20.599 24.063 25.666 28.568 29.272 31.788 31.304 29.529 29.865 30.169 28.315 30.030 28.953 30.433 30.437 28.944 31.158 29.212 28.269 29.606 27.118 25.597 25.791 25.532 25.314 27.450 26.550 22.892 20.547 16.851 15.898 14.103 11.835 11.441 10.414  9.014 12.601 13.712 11.841 13.481 16.716 16.365 15.922 18.920 20.978 20.335 21.098 23.671 24.979 25.279 28.322 30.065 31.521 33.467 34.449 34.526 34.599 32.377 30.652 29.686 29.345 28.050 29.874 27.121 24.198 20.807 17.932 14.470 12.540  9.535 10.392  8.936 11.786 12.072 15.205 16.667 19.320 22.309 25.141 27.258 25.643 24.833 22.058 20.277 17.285 15.123 13.490 11.333 11.030 10.249 13.059 13.769 17.570 20.012 23.524 26.784 29.264 32.653 35.305 37.503 39.939 41.408 42.077 43.203 43.885 44.675 45.857 45.223 44.298 42.666 41.540 41.172 38.916 38.204 38.482 36.631 33.932 34.391 34.949 31.268 30.654 33.922 32.874 29.589 31.946 34.226 31.392 30.316 34.059 34.742 31.926 33.414 36.876 35.641 37.526 37.241 37.184 34.034 34.220 30.815 32.534 34.317 31.504 28.816 26.250 27.209 27.288 23.685 22.599 25.014 22.605 20.736 24.210 25.676 24.148 21.546 18.406 17.352 18.165 18.118 20.370 20.613 24.303 25.324 28.939 31.456 33.690 36.660 39.729 39.632 36.689 38.098 38.534 35.042 33.571 35.657 34.664 30.908 31.379 33.575 31.075 28.225 30.675 31.470 27.860 27.213 29.900 28.135 27.439 24.436 24.056 20.639 20.500 18.110 18.118 20.394 22.136
 20.893 20.438 20.718 21.520 22.100 22.927 23.999 24.953 24.875 24.941 26.343 26.965 27.312 28.323 26.860 25.858 28.076 28.500 26.485 25.018 26.674 26.195 28.243 27.598 30.559 30.352 32.505 35.716 35.805 38.314 40.606 40.660 41.384 44.129 45.477 45.418 43.782 43.634 40.995 41.788 38.706 38.384 35.466 35.578 32.739 34.342 35.810 33.013 35.307 35.871 39.437 41.179 44.589 46.644 49.659 51.377 52.634 54.140 53.364 51.846 50.803 49.288 45.810 43.230 40.454 37.199 34.673 30.942 27.955 27.042 28.807 27.688 30.353 30.657 29.547 26.093 23.227 20.095 17.844 20.243 19.957 16.135 16.403 19.350 18.435 14.764 13.095 15.402 14.698 10.965 12.565 14.838 12.404 11.007 14.796 15.427 17.056 17.219 17.019 18.521 18.927 21.851 23.595 27.387 30.333 32.684 32.379 31.748 30.693 27.397 25.503 23.610 23.365 21.348 18.977 18.561 20.765 22.363 21.787 23.694 26.542 26.758 23.156 22.857 19.193 15.913 14.860 12.190 14.947 17.957 20.181 21.230 17.949 17.339 14.892 13.294 11.885 10.771  8.973  7.169  5.862  5.563  3.859  0.000  3.862  5.635  5.208  6.072  8.654  9.977 10.929 11.552 11.422  9.363  9.615  8.660 11.723 12.938 16.485 18.629 22.257 25.290 28.347 31.676 35.260 34.437 32.755 29.146 27.639 24.752 23.007 21.156 24.412 25.619 28.691 29.584 32.220 31.948 30.390 30.816 31.509 29.776 31.679 30.881 32.387 32.593 30.946 33.052 31.120 30.530 32.080 29.756 28.062 28.058 27.364 26.983 28.696 27.403 23.879 21.111 17.372 15.679 13.220 10.399  8.910  7.787  7.421 10.937 12.199 11.403 13.251 16.095 16.269 16.553 19.199 21.118 21.113 22.155 24.472 25.986 26.774 29.912 31.705 33.050 34.868 35.885 35.877 36.072 34.028 32.257 31.517 31.442 30.429 32.295 29.532 26.843 23.270 20.491 16.817 14.909 11.573 12.010  9.962 11.990 11.779 14.585 16.514 19.012 22.258 25.018 27.003 25.046 24.309 21.404 20.129 17.323 15.933 14.807 13.510 13.671 13.473 16.200 16.955 20.682 22.957 26.566 29.651 32.210 35.661 38.229 40.499 42.908 44.382 45.048 46.152 46.801 47.507 48.631 47.894 46.932 45.253 44.232 43.886 41.591 41.004 41.348 39.389 36.732 37.407 37.986 34.313 33.895 37.247 36.160 32.992 35.483 37.729 34.880 33.958 37.728 38.328 35.547 37.140 40.559 39.234 41.028 40.581 40.479 37.377 37.459 33.947 35.427 37.283 34.390 31.484 29.147 30.315 30.146 26.454 25.729 28.149 25.740 24.141 27.714 29.158 27.430 24.681 21.708 20.921 21.891 21.931 24.118 24.234 27.868 28.664 32.218 34.540 36.746 39.651 42.832 42.655 39.839 41.417 41.933 38.402 36.996 39.217 38.236 34.477 35.043 37.302 34.789 31.981 34.477 35.273 31.652 31.036 33.697 31.870 31.074 27.971 27.379 23.847 23.303 20.527 20.173 21.986 23.472
 19.628 19.314 19.756 20.562 21.268 22.258 23.279 24.388 24.387 24.316 25.724 26.535 26.790 28.016 26.542 25.867 28.411 28.914 27.100 25.224 26.841 26.023 28.039 27.289 30.181 30.051 31.975 35.351 35.712 38.173 40.692 40.576 41.003 43.895 45.342 44.999 43.426 43.091 40.421 41.340 38.172 37.521 34.482 34.313 31.332 32.692 34.440 31.897 34.423 35.222 38.853 40.801 44.158 46.442 49.444 51.146 52.316 53.763 52.949 51.361 50.313 48.878 45.384 42.964 40.020 36.867 34.154 30.500 27.332 26.187 27.960 26.746 29.336 29.756 28.247 24.803 21.941 19.242 16.430 18.657 19.037 15.303 14.799 18.008 17.842 14.514 12.055 14.449 14.731 11.126 12.120 15.166 13.613 11.798 15.330 16.835 18.479 19.135 18.607 20.188 20.187 23.188 24.651 28.444 31.252 33.697 33.495 32.542 31.213 27.856 26.376 24.707 23.912 21.720 19.942 19.635 21.276 22.770 21.956 23.328 26.263 26.515 23.011 22.111 18.411 15.578 15.047 11.853 13.763 17.193 19.109 20.788 17.958 17.613 15.389 14.658 12.928 10.817  9.852  9.133  6.465  4.937  5.539  3.862  0.000  3.871  5.578  5.139  6.262  8.794 10.188 11.982 12.912 11.777 12.906 12.373 15.501 16.559 19.961 21.829 25.374 28.182 31.155 34.408 37.985 37.271 35.815 32.304 30.891 28.144 26.229 24.576 27.894 28.998 32.010 32.753 35.419 35.256 33.768 34.317 34.955 33.262 35.133 34.208 35.668 35.687 34.019 36.052 33.960 33.217 34.662 32.311 30.841 31.099 30.676 30.426 32.307 31.118 27.552 24.872 21.136 19.492 17.036 14.109 12.243 10.614  9.886 13.000 15.035 14.421 15.563 18.668 19.306 19.207 21.566 23.894 23.962 24.675 26.998 28.742 29.422 32.598 34.168 35.434 37.284 38.201 38.053 38.106 36.028 34.242 33.461 33.420 32.334 34.443 31.904 29.187 25.762 23.132 19.577 17.883 14.762 15.255 13.000 14.811 13.844 16.069 17.355 19.332 22.508 24.935 27.247 25.420 25.193 22.618 21.616 19.244 17.824 17.191 15.740 16.192 15.698 18.532 18.949 22.694 24.801 28.420 31.545 33.808 37.215 39.704 41.804 44.316 45.725 46.397 47.611 48.377 49.209 50.425 49.788 48.977 47.316 46.248 46.030 43.783 43.063 43.506 41.736 38.943 39.425 40.181 36.553 35.788 39.091 38.202 34.850 37.043 39.441 36.653 35.368 39.049 39.842 36.904 38.160 41.697 40.475 42.556 42.337 42.447 39.340 39.639 36.273 38.034 39.807 36.968 34.271 31.686 32.679 32.791 29.185 28.074 30.432 27.893 26.010 29.410 30.684 29.138 26.334 23.394 22.044 22.999 22.633 24.848 24.659 28.301 28.992 32.384 34.593 36.449 39.535 42.817 42.946 40.247 41.684 42.493 39.102 37.362 39.575 38.948 35.130 35.356 37.810 35.602 32.531 34.798 35.939 32.453 31.435 34.202 32.735 31.898 28.996 28.343 24.929 24.559 21.932 22.159 23.964 25.518
 17.336 16.697 16.843 17.385 17.929 18.821 19.732 20.811 20.742 20.596 22.018 22.879 23.239 24.585 23.297 22.753 25.323 26.148 24.689 22.988 25.026 24.578 27.016 26.772 29.949 30.304 32.518 36.002 36.661 39.376 41.755 41.337 41.904 44.950 46.130 45.649 43.844 43.242 40.357 40.961 37.613 36.794 33.588 33.167 30.102 31.188 32.727 30.245 32.905 34.014 37.727 39.905 43.364 45.586 48.647 50.431 51.609 52.982 52.037 50.379 49.203 47.742 44.211 41.634 38.545 35.246 32.327 28.643 25.282 24.577 26.792 26.080 29.012 29.905 28.581 24.940 22.526 19.902 16.984 18.516 18.621 14.956 13.978 16.661 16.320 13.094 10.307 11.843 12.163  8.552  8.702 11.847 10.745  8.507 11.779 13.723 15.493 16.701 16.410 18.533 18.916 22.275 24.108 27.826 30.874 33.637 33.846 33.132 31.503 28.243 26.559 25.352 24.757 22.094 20.358 20.760 22.614 24.612 24.288 25.794 28.975 29.558 26.148 25.219 21.460 18.788 17.826 14.423 16.296 19.583 20.960 22.500 19.658 18.631 15.838 15.523 14.680 12.203 10.380 10.609  8.934  5.988  5.421  5.635  3.871  0.000  3.851  5.417  5.042  6.293  8.925 10.408 12.057 11.007 12.738 12.451 15.683 16.984 20.276 22.358 25.679 28.527 31.179 34.591 38.005 36.982 35.750 32.301 31.311 28.780 27.244 25.792 29.167 30.642 33.639 34.409 36.973 36.527 34.770 35.030 35.311 33.296 34.794 33.472 34.599 34.232 32.388 34.218 31.896 31.063 32.472 30.238 29.014 29.689 29.592 29.795 31.933 31.140 27.573 25.023 21.359 20.326 17.896 15.600 14.173 13.318 12.685 16.130 17.712 16.578 18.074 21.262 21.331 21.067 23.827 26.009 25.599 26.327 28.840 30.269 30.611 33.663 35.331 36.741 38.675 39.604 39.601 39.589 37.387 35.661 34.687 34.368 33.007 34.924 32.251 29.221 25.960 23.025 19.697 17.530 14.365 14.262 11.670 13.286 11.934 13.968 14.643 16.562 19.565 22.002 24.442 22.883 22.730 20.374 19.161 16.953 15.203 14.876 13.367 14.392 14.256 17.537 18.445 22.256 24.760 28.175 31.551 33.828 37.134 39.771 41.792 44.285 45.664 46.329 47.523 48.275 49.174 50.434 49.920 49.083 47.499 46.318 45.982 43.790 42.987 43.229 41.488 38.776 39.024 39.529 35.840 35.013 38.103 37.016 33.577 35.668 37.871 34.906 33.530 37.136 37.749 34.617 35.835 39.328 37.918 40.127 39.869 40.245 37.295 37.921 34.635 36.611 38.578 36.003 33.464 30.850 31.407 31.463 28.022 26.629 28.623 25.785 24.006 27.356 28.250 26.584 23.589 20.908 19.438 20.832 20.769 23.419 23.668 27.426 28.586 32.056 34.573 36.387 39.620 42.737 43.034 40.143 41.264 41.922 38.615 36.754 38.650 37.981 34.200 34.153 36.382 34.170 31.011 32.996 34.008 30.509 29.243 31.776 30.275 29.125 26.187 25.247 21.832 21.344 18.741 19.348 21.140 22.803
 17.374 16.759 16.871 17.464 18.030 18.913 19.958 21.157 21.033 21.042 22.693 23.655 24.384 25.780 24.766 24.101 26.384 27.455 26.076 24.866 27.144 27.091 29.664 29.577 32.832 33.155 35.504 38.889 39.348 42.061 44.314 44.043 44.784 47.722 48.870 48.577 46.742 46.256 43.382 43.883 40.564 39.912 36.740 36.411 33.395 34.505 35.852 33.271 35.845 36.904 40.599 42.699 46.212 48.270 51.350 53.155 54.385 55.785 54.843 53.210 52.009 50.497 46.968 44.241 41.221 37.805 34.933 31.194 27.876 27.486 29.817 29.248 32.257 33.105 31.971 28.322 25.867 23.004 20.346 22.009 21.783 18.051 17.438 19.922 19.106 15.667 13.331 14.462 14.015 10.266 10.236 12.564 10.683  7.899 11.215 12.543 14.992 16.251 16.778 19.219 20.245 23.656 25.848 29.556 32.772 35.496 35.641 35.195 33.781 30.562 28.545 27.153 26.978 24.458 22.255 22.527 24.786 26.747 26.405 28.179 31.193 31.531 27.977 27.372 23.660 20.619 19.656 16.616 18.944 22.163 23.915 25.192 22.063 20.993 18.068 17.051 16.310 14.552 12.237 11.529 10.467  8.466  6.245  5.208  5.578  3.851  0.000  3.866  5.471  5.119  6.700  7.177  8.314  7.257  9.411  9.966 13.580 15.643 19.192 21.805 25.208 28.388 31.100 34.640 38.034 36.781 35.265 31.677 30.612 27.858 26.629 24.793 27.964 29.447 32.578 33.615 36.160 35.615 33.800 33.837 34.216 32.048 33.451 32.173 33.121 32.798 30.712 32.367 30.016 29.551 31.208 29.210 27.821 28.413 27.975 28.273 30.125 29.230 25.824 22.992 19.403 18.295 15.451 13.520 11.962 12.072 12.425 15.968 16.879 16.064 18.261 20.998 20.770 21.133 24.047 25.744 25.433 26.586 29.013 30.224 30.785 33.793 35.719 37.192 39.058 40.089 40.209 40.352 38.239 36.528 35.636 35.321 34.057 35.713 32.776 29.745 26.331 23.152 19.723 17.091 13.507 12.593  9.397 10.233  8.562 10.610 11.908 14.151 17.385 20.067 22.165 20.320 19.845 17.216 16.107 13.819 12.594 12.568 11.923 13.487 14.271 17.724 19.242 23.059 25.824 29.198 32.574 35.155 38.493 41.217 43.385 45.771 47.191 47.848 48.928 49.556 50.332 51.503 50.905 49.904 48.314 47.184 46.693 44.461 43.806 43.901 41.942 39.414 39.837 40.068 36.305 35.865 38.942 37.539 34.277 36.663 38.602 35.459 34.455 38.117 38.392 35.300 36.872 40.203 38.515 40.486 39.873 40.202 37.391 37.960 34.510 36.204 38.431 35.913 33.133 30.869 31.455 31.048 27.564 26.583 28.407 25.472 24.216 27.777 28.570 26.501 23.301 20.886 20.077 21.860 22.394 25.207 25.849 29.632 30.957 34.563 37.189 39.238 42.363 45.404 45.493 42.498 43.691 44.095 40.687 39.073 40.908 39.939 36.216 36.373 38.368 35.887 32.928 34.990 35.638 32.003 30.973 33.257 31.372 29.991 26.772 25.537 21.915 20.834 17.754 17.746 19.115 20.575
 17.820 17.669 18.227 19.054 19.899 21.050 22.206 23.664 23.642 23.650 25.426 26.616 27.380 28.950 27.950 27.459 29.888 30.949 29.557 28.110 30.215 29.837 32.199 31.792 34.854 34.919 36.960 40.353 40.731 43.224 45.689 45.563 46.052 48.944 50.340 50.002 48.362 47.955 45.202 45.962 42.696 41.947 38.786 38.403 35.327 36.384 38.017 35.579 38.247 39.306 43.001 45.100 48.533 50.745 53.786 55.538 56.714 58.125 57.237 55.596 54.461 53.009 49.488 46.919 43.871 40.570 37.677 33.985 30.630 29.931 32.074 31.197 33.977 34.614 33.125 29.614 26.895 24.240 21.352 23.291 23.607 19.880 19.046 21.932 21.628 18.292 15.639 17.132 17.229 13.495 13.371 16.094 14.461 11.575 14.659 16.220 18.787 20.064 20.475 22.732 23.461 26.734 28.643 32.409 35.448 38.019 37.932 37.207 35.885 32.578 30.845 29.218 28.714 26.437 24.415 24.231 26.148 27.665 26.798 28.199 30.967 30.924 27.334 26.479 22.900 19.936 19.685 16.731 18.655 22.148 24.177 25.873 22.967 22.503 20.027 18.998 17.523 15.750 14.225 13.096 11.062  9.695  8.622  6.072  5.139  5.417  3.866  0.000  3.866  5.463  5.359  7.389  8.632  8.784 11.134 12.182 15.898 18.021 21.719 24.249 27.831 31.004 33.937 37.377 40.884 39.820 38.154 34.510 33.141 30.184 28.689 26.599 29.662 30.761 33.954 35.021 37.674 37.384 35.805 36.041 36.724 34.754 36.377 35.336 36.404 36.249 34.154 35.789 33.478 33.161 34.882 32.914 31.448 31.890 31.234 31.327 32.935 31.736 28.394 25.357 21.748 20.071 16.933 14.494 12.062 11.773 12.570 15.679 17.025 16.994 18.900 21.467 21.852 22.468 24.967 26.785 26.974 28.130 30.367 31.873 32.747 35.866 37.696 39.037 40.824 41.829 41.802 41.973 39.976 38.214 37.480 37.402 36.336 38.180 35.367 32.532 29.018 26.040 22.456 20.110 16.513 15.833 12.671 13.118 11.096 12.423 13.807 15.486 18.806 21.146 23.257 21.175 21.055 18.532 18.082 16.223 15.663 16.001 15.667 17.155 17.776 21.050 22.240 26.049 28.546 32.065 35.304 37.807 41.205 43.815 45.982 48.410 49.821 50.481 51.605 52.270 53.036 54.202 53.551 52.600 50.964 49.904 49.518 47.263 46.640 46.879 44.930 42.330 42.862 43.268 39.537 39.066 42.248 40.979 37.717 40.083 42.147 39.083 38.023 41.695 42.081 39.004 40.491 43.873 42.253 44.261 43.684 43.990 41.142 41.635 38.165 39.787 41.943 39.306 36.447 34.189 34.967 34.590 31.032 30.156 32.108 29.242 27.927 31.479 32.341 30.315 27.120 24.688 23.779 25.426 25.695 28.339 28.644 32.384 33.410 36.906 39.298 41.203 44.328 47.524 47.648 44.824 46.146 46.766 43.361 41.673 43.682 42.880 39.106 39.258 41.450 39.088 36.056 38.146 38.992 35.407 34.303 36.711 34.969 33.641 30.487 29.244 25.654 24.539 21.406 21.356 22.467 23.740
 15.921 15.790 16.364 17.035 17.929 19.154 20.168 21.712 21.721 21.574 23.334 24.695 25.413 27.191 26.279 26.117 28.774 30.005 28.926 27.261 29.471 29.001 31.481 31.221 34.321 34.656 36.648 40.184 40.897 43.465 46.016 45.622 45.960 49.022 50.354 49.742 48.045 47.376 44.517 45.221 41.832 40.768 37.470 36.765 33.580 34.309 36.042 33.858 36.732 38.096 41.844 44.185 47.602 49.946 52.990 54.759 55.869 57.194 56.219 54.502 53.311 51.916 48.384 45.885 42.668 39.409 36.312 32.710 29.185 28.515 30.823 30.112 32.951 33.879 32.206 28.664 26.201 23.931 20.693 22.143 22.803 19.283 17.742 20.471 20.650 17.725 14.546 15.619 16.461 13.060 12.116 15.291 14.581 11.456 13.997 16.378 18.857 20.635 20.833 23.268 23.821 27.232 29.063 32.767 35.781 38.539 38.707 37.857 36.212 32.930 31.411 30.144 29.357 26.784 25.194 25.376 27.006 28.680 27.908 29.018 31.962 32.144 28.701 27.438 23.836 21.286 21.099 17.770 19.130 22.739 24.268 26.284 23.699 23.108 20.583 20.256 18.960 16.509 15.172 14.950 12.661 10.363 10.054  8.654  6.262  5.042  5.471  3.866  0.000  3.866  5.420  8.441 10.953 11.553 14.287 15.212 18.864 20.784 24.325 26.689 30.129 33.136 35.876 39.320 42.755 41.663 40.281 36.745 35.629 32.886 31.386 29.577 32.773 34.001 37.130 38.061 40.696 40.356 38.698 38.924 39.392 37.330 38.792 37.491 38.421 37.973 35.844 37.374 34.875 34.353 35.938 33.973 32.789 33.582 33.300 33.645 35.531 34.595 31.179 28.318 24.707 23.344 20.366 18.026 15.785 15.230 15.488 18.618 20.304 19.968 21.549 24.432 24.851 25.046 27.570 29.658 29.641 30.540 32.899 34.439 35.056 38.157 39.858 41.210 43.069 44.005 43.943 43.972 41.878 40.130 39.270 39.085 37.838 39.782 37.086 34.102 30.768 27.790 24.376 22.050 18.631 17.961 14.772 15.257 12.817 13.619 13.995 15.080 18.133 20.118 22.607 20.860 21.250 19.207 18.828 17.419 16.585 17.298 16.702 18.443 18.878 22.301 23.392 27.209 29.722 33.154 36.514 38.794 42.106 44.716 46.714 49.210 50.557 51.216 52.415 53.167 54.061 55.318 54.800 53.959 52.372 51.222 50.887 48.694 47.929 48.161 46.380 43.705 43.986 44.431 40.721 39.952 43.001 41.820 38.392 40.472 42.574 39.509 38.133 41.682 42.156 38.903 40.093 43.532 41.939 44.219 43.829 44.401 41.614 42.399 39.095 41.027 43.168 40.677 38.060 35.585 36.064 35.912 32.495 31.206 32.982 29.944 28.436 31.796 32.387 30.500 27.251 24.953 23.577 25.328 25.402 28.188 28.441 32.187 33.322 36.704 39.131 40.749 44.053 47.232 47.658 44.847 45.917 46.687 43.440 41.462 43.315 42.767 38.989 38.772 41.001 38.885 35.645 37.428 38.479 35.026 33.527 35.900 34.447 32.987 30.023 28.653 25.225 24.256 21.352 21.948 23.094 24.479
 14.712 14.183 14.309 14.716 15.485 16.626 17.633 19.227 19.129 19.034 20.950 22.410 23.442 25.315 24.728 24.588 27.044 28.636 27.865 26.635 29.235 29.256 32.068 32.236 35.559 36.192 38.475 42.011 42.794 45.548 47.910 47.397 47.961 51.061 52.173 51.596 49.712 48.941 45.943 46.358 42.880 41.835 38.470 37.686 34.512 35.101 36.529 34.313 37.182 38.695 42.465 44.890 48.402 50.584 53.673 55.509 56.661 57.951 56.891 55.150 53.858 52.412 48.868 46.170 42.921 39.503 36.328 32.697 29.116 28.945 31.589 31.302 34.405 35.606 34.221 30.548 28.353 25.938 22.855 23.981 24.192 20.698 19.200 21.426 21.156 18.223 15.246 15.518 15.892 12.627 11.000 13.565 12.884  9.279 11.251 13.640 16.552 18.754 19.554 22.452 23.577 27.185 29.427 33.044 36.292 39.225 39.633 39.107 37.395 34.209 32.365 31.298 30.887 28.105 26.281 26.835 28.833 30.834 30.410 31.824 34.881 35.202 31.720 30.680 27.008 24.290 23.706 20.401 22.122 25.581 27.001 28.709 25.907 24.843 21.907 21.457 20.740 18.452 16.407 16.272 14.757 12.216 10.822  9.977  8.794  6.293  5.119  5.463  3.866  0.000  3.877  5.770  8.906  9.798 13.047 14.467 18.141 20.463 23.947 26.642 29.922 33.079 35.604 39.195 42.484 41.065 39.709 36.180 35.334 32.667 31.584 29.765 32.883 34.374 37.530 38.596 41.130 40.537 38.666 38.579 38.832 36.486 37.619 36.068 36.655 35.951 33.591 34.858 32.193 31.805 33.475 31.754 30.684 31.731 31.522 32.238 34.149 33.465 30.172 27.327 23.880 22.945 19.910 18.218 16.338 16.594 17.165 20.566 21.680 21.091 23.170 25.929 25.824 26.165 29.026 30.792 30.482 31.580 34.026 35.238 35.716 38.694 40.586 42.067 43.950 44.947 45.053 45.119 42.981 41.288 40.338 39.959 38.574 40.240 37.329 34.154 30.885 27.624 24.366 21.580 18.069 16.673 13.168 12.984 10.044 10.335 10.304 11.412 14.484 16.663 19.078 17.399 17.676 15.703 15.238 14.069 13.349 14.611 14.527 16.914 18.024 21.701 23.371 27.169 30.042 33.287 36.789 39.231 42.477 45.228 47.251 49.664 51.013 51.662 52.780 53.449 54.317 55.551 55.075 54.126 52.595 51.397 50.893 48.724 47.983 47.995 46.125 43.617 43.827 43.948 40.181 39.582 42.458 40.975 37.611 39.768 41.572 38.311 37.092 40.592 40.744 37.405 38.763 42.051 40.177 42.394 41.778 42.511 39.934 40.915 37.609 39.527 41.925 39.670 37.064 34.773 34.960 34.529 31.251 29.995 31.398 28.140 27.014 30.397 30.652 28.480 25.027 23.128 22.059 24.297 24.904 28.022 28.782 32.583 34.114 37.617 40.312 42.059 45.380 48.389 48.791 45.787 46.687 47.189 43.947 42.050 43.646 42.885 39.187 38.918 40.839 38.572 35.418 37.049 37.783 34.269 32.762 34.802 33.111 31.312 28.198 26.462 22.971 21.573 18.468 19.033 19.862 21.190
 15.737 15.618 16.074 16.738 17.666 18.957 20.161 21.948 21.912 21.960 24.029 25.614 26.838 28.764 28.295 28.116 30.453 32.100 31.277 30.175 32.749 32.769 35.497 35.513 38.765 39.181 41.366 44.844 45.424 48.041 50.455 50.147 50.677 53.671 54.928 54.467 52.689 52.069 49.163 49.692 46.276 45.316 41.995 41.288 38.119 38.763 40.256 38.020 40.864 42.288 46.045 48.386 51.886 54.056 57.138 58.952 60.113 61.441 60.429 58.710 57.454 56.004 52.463 49.769 46.567 43.149 40.026 36.371 32.827 32.597 35.145 34.699 37.703 38.702 37.231 33.624 31.197 28.698 25.652 27.107 27.404 23.800 22.497 24.943 24.645 21.542 18.678 19.202 19.375 15.938 14.611 16.923 15.778 12.163 14.127 15.999 19.234 21.287 22.412 25.279 26.543 30.074 32.335 36.007 39.246 42.044 42.238 41.701 40.201 36.968 35.083 33.726 33.374 30.834 28.812 28.994 31.046 32.766 32.033 33.414 36.221 36.171 32.594 31.636 28.086 25.201 24.979 21.944 23.739 27.284 29.101 30.865 27.990 27.245 24.481 23.601 22.522 20.618 18.718 17.883 16.215 14.389 12.839 10.929 10.188  8.925  6.700  5.359  5.420  3.877  0.000  3.871  6.870  9.012 12.540 14.746 18.561 21.301 24.976 27.900 31.328 34.668 37.378 40.972 44.325 42.901 41.258 37.612 36.512 33.586 32.525 30.325 33.222 34.464 37.719 38.972 41.547 41.055 39.308 39.214 39.733 37.441 38.669 37.332 37.906 37.379 34.890 36.043 33.433 33.396 35.264 33.706 32.454 33.296 32.700 33.305 34.847 33.888 30.768 27.641 24.278 22.955 19.555 17.866 15.505 16.147 17.470 20.598 21.519 21.552 23.832 26.195 26.261 27.110 29.799 31.328 31.378 32.730 34.995 36.247 37.057 40.073 42.062 43.498 45.286 46.331 46.423 46.609 44.602 42.885 42.087 41.865 40.673 42.300 39.307 36.270 32.838 29.576 26.159 23.325 19.612 17.986 14.306 13.424 10.204  9.819 10.453 11.309 14.539 16.580 18.634 16.499 16.781 14.684 14.912 14.068 14.318 15.908 16.527 18.997 20.431 24.035 25.805 29.607 32.450 35.781 39.187 41.777 45.094 47.826 49.955 52.328 53.709 54.358 55.430 56.040 56.813 57.984 57.408 56.382 54.811 53.699 53.166 50.951 50.330 50.351 48.342 45.902 46.312 46.387 42.598 42.233 45.192 43.611 40.369 42.719 44.458 41.155 40.156 43.713 43.742 40.474 42.020 45.239 43.259 45.314 44.494 45.136 42.606 43.452 40.023 41.684 44.178 41.859 39.040 36.978 37.351 36.656 33.296 32.394 33.820 30.606 29.746 33.259 33.568 31.201 27.688 25.887 25.183 27.467 28.218 31.276 32.022 35.824 37.237 40.775 43.388 45.224 48.467 51.541 51.805 48.841 49.904 50.381 47.054 45.287 46.991 46.130 42.424 42.327 44.249 41.867 38.806 40.562 41.196 37.618 36.269 38.274 36.423 34.581 31.340 29.499 25.925 24.196 20.817 20.858 21.233 22.249
 16.430 15.966 16.058 16.721 17.402 18.478 19.721 21.383 21.255 21.445 23.545 25.020 26.434 28.239 27.934 27.564 29.581 31.353 30.581 29.925 32.684 33.099 35.981 36.239 39.619 40.131 42.558 45.958 46.441 49.168 51.379 51.098 51.883 54.822 55.924 55.624 53.725 53.155 50.201 50.532 47.123 46.346 43.061 42.475 39.386 40.118 41.329 38.935 41.644 43.000 46.728 48.993 52.562 54.530 57.637 59.490 60.718 62.063 61.034 59.344 58.045 56.525 52.991 50.120 47.002 43.462 40.416 36.714 33.257 33.358 36.037 35.812 38.968 40.026 38.872 35.187 32.851 30.087 27.320 28.751 28.569 24.926 23.979 26.148 25.319 22.074 19.643 19.870 19.363 16.000 14.746 16.270 14.670 11.129 12.821 13.981 17.496 19.514 21.201 24.252 26.007 29.558 32.134 35.729 39.129 41.953 42.217 41.997 40.598 37.454 35.238 33.893 33.959 31.408 29.050 29.373 31.803 33.715 33.250 34.991 37.825 37.841 34.207 33.598 30.005 26.874 26.272 23.414 25.660 29.010 30.901 32.279 29.132 28.071 25.057 23.831 23.167 21.655 19.224 18.184 17.259 15.580 13.165 11.552 11.982 10.408  7.177  7.389  8.441  5.770  3.871  0.000  3.847  6.397 10.202 12.938 16.617 19.733 23.322 26.542 29.834 33.327 35.912 39.590 42.827 41.161 39.421 35.765 34.794 31.877 31.194 28.912 31.647 33.068 36.331 37.737 40.203 39.510 37.625 37.263 37.681 35.208 36.220 34.808 35.160 34.576 31.935 32.920 30.296 30.492 32.493 31.140 29.837 30.689 29.962 30.751 32.166 31.317 28.371 25.221 22.071 21.045 17.626 16.616 14.706 16.159 17.802 21.045 21.319 21.192 23.938 26.045 25.623 26.718 29.642 30.774 30.635 32.229 34.500 35.436 36.217 39.104 41.289 42.820 44.587 45.704 45.954 46.227 44.235 42.571 41.752 41.412 40.191 41.534 38.342 35.249 31.832 28.390 25.094 21.939 18.188 15.962 12.165 10.502  7.011  6.214  7.542  9.104 12.476 14.994 16.607 14.306 13.953 11.443 11.487 10.520 11.219 13.091 14.394 17.188 19.230 22.851 25.084 28.791 31.868 35.049 38.477 41.276 44.555 47.382 49.598 51.862 53.271 53.913 54.881 55.381 56.071 57.175 56.571 55.411 53.869 52.763 52.073 49.859 49.326 49.172 47.026 44.771 45.239 45.038 41.223 41.140 44.008 42.160 39.079 41.615 43.093 39.666 38.965 42.522 42.261 39.055 40.880 43.931 41.743 43.580 42.490 43.098 40.713 41.545 38.053 39.526 42.212 40.026 37.119 35.334 35.620 34.592 31.311 30.662 31.867 28.615 28.178 31.761 31.962 29.329 25.748 24.215 24.030 26.565 27.794 30.972 32.104 35.906 37.551 41.211 43.999 46.066 49.224 52.162 52.258 49.148 50.198 50.391 47.005 45.455 47.034 45.887 42.267 42.321 43.982 41.374 38.510 40.305 40.592 36.930 35.805 37.572 35.403 33.414 29.995 27.992 24.343 22.233 18.627 18.191 18.242 19.111
 18.910 18.502 18.732 19.550 20.119 21.034 22.328 23.799 23.638 23.941 25.971 27.236 28.638 30.215 29.823 29.161 30.931 32.524 31.491 31.059 33.705 34.218 36.987 37.147 40.481 40.786 43.259 46.513 46.716 49.377 51.477 51.419 52.351 55.131 56.259 56.203 54.345 53.995 51.136 51.492 48.200 47.699 44.541 44.226 41.241 42.239 43.356 40.757 43.277 44.371 48.035 50.083 53.656 55.486 58.583 60.418 61.704 63.121 62.165 60.548 59.296 57.727 54.215 51.283 48.329 44.765 41.913 38.159 34.875 34.962 37.495 37.155 40.255 41.086 40.108 36.465 33.969 30.937 28.479 30.231 29.775 26.039 25.613 27.864 26.673 23.186 21.206 21.733 20.679 17.212 16.634 17.733 15.410 12.387 14.396 14.597 18.034 19.489 21.410 24.248 26.186 29.553 32.197 35.779 39.183 41.826 41.888 41.820 40.712 37.596 35.189 33.579 33.936 31.653 28.956 29.014 31.680 33.468 32.984 34.969 37.629 37.481 33.788 33.551 30.044 26.661 25.968 23.505 26.125 29.288 31.503 32.579 29.220 28.226 25.285 23.513 22.832 21.930 19.381 17.713 17.232 16.262 13.405 11.422 12.912 12.057  8.314  8.632 10.953  8.906  6.870  3.847  0.000  3.853  7.372 10.732 14.250 17.685 21.292 24.706 28.025 31.660 34.357 38.009 41.254 39.575 37.559 33.834 32.667 29.580 29.029 26.481 28.980 30.303 33.598 35.174 37.603 36.909 35.079 34.651 35.252 32.834 33.934 32.771 33.195 32.894 30.267 31.304 28.897 29.364 31.510 30.214 28.637 29.130 27.990 28.574 29.644 28.559 25.781 22.455 19.447 18.223 14.646 13.984 12.190 14.333 16.517 19.554 19.261 19.390 22.466 24.125 23.524 25.059 27.947 28.689 28.690 30.556 32.674 33.476 34.476 37.310 39.630 41.158 42.838 44.016 44.329 44.739 42.860 41.216 40.510 40.242 39.189 40.373 37.072 34.138 30.619 27.196 23.861 20.682 16.894 14.495 10.868  8.729  5.922  5.788  8.714 10.911 14.222 16.991 18.042 15.484 14.406 11.331 11.241  9.669 10.908 12.316 14.077 16.578 18.872 22.238 24.600 28.191 31.244 34.419 37.702 40.698 44.012 46.831 49.188 51.360 52.821 53.461 54.341 54.747 55.306 56.313 55.589 54.313 52.741 51.725 50.966 48.713 48.325 48.146 45.840 43.706 44.404 44.120 40.314 40.549 43.492 41.538 38.662 41.455 42.849 39.435 39.066 42.700 42.327 39.319 41.425 44.382 42.167 43.713 42.424 42.771 40.371 40.921 37.296 38.426 41.143 38.867 35.744 34.242 34.779 33.484 30.130 29.932 31.237 28.190 28.016 31.724 32.153 29.399 25.931 24.346 24.655 27.067 28.486 31.506 32.706 36.454 38.020 41.751 44.508 46.817 49.803 52.724 52.549 49.430 50.680 50.714 47.209 45.939 47.624 46.238 42.660 43.039 44.631 41.808 39.170 41.213 41.290 37.542 36.789 38.553 36.127 34.271 30.716 28.854 25.131 22.909 19.179 18.007 17.942 18.594
 20.036 19.415 19.440 20.159 20.575 21.258 22.447 23.583 23.363 23.673 25.486 26.402 27.581 28.842 28.210 27.247 28.879 30.172 28.842 28.494 30.991 31.562 34.242 34.388 37.707 37.957 40.540 43.690 43.778 46.484 48.441 48.433 49.529 52.238 53.283 53.365 51.472 51.224 48.400 48.708 45.499 45.216 42.175 42.094 39.235 40.484 41.467 38.677 41.001 41.867 45.463 47.339 50.913 52.627 55.713 57.544 58.879 60.335 59.421 57.866 56.645 55.036 51.549 48.577 45.763 42.197 39.525 35.747 32.645 32.718 35.126 34.761 37.850 38.584 37.855 34.227 31.751 28.512 26.383 28.229 27.412 23.682 23.725 25.887 24.323 20.707 19.214 19.941 18.387 14.939 15.055 15.818 12.930 10.567 13.088 12.628 15.675 16.561 18.384 20.987 22.963 26.202 28.879 32.429 35.835 38.405 38.427 38.495 37.500 34.440 31.885 30.229 30.819 28.616 25.724 25.809 28.678 30.584 30.349 32.610 35.325 35.360 31.693 31.738 28.200 24.711 23.590 21.294 24.247 27.134 29.346 30.057 26.539 25.348 22.343 20.326 19.934 19.373 16.557 14.759 14.929 14.195 10.875  9.363 11.777 11.007  7.257  8.784 11.553  9.798  9.012  6.397  3.853  0.000  3.848  6.977 10.509 13.910 17.497 20.917 24.215 27.851 30.548 34.197 37.450 35.806 33.788 30.059 28.902 25.859 25.331 22.897 25.502 27.011 30.263 31.780 34.177 33.404 31.499 31.073 31.603 29.202 30.384 29.268 29.884 29.737 27.300 28.631 26.389 26.684 28.768 27.255 25.529 25.817 24.656 25.067 26.256 25.182 22.248 18.996 15.846 14.774 11.377 10.877  9.779 12.090 13.985 17.171 16.566 16.239 19.479 21.166 20.227 21.664 24.726 25.384 25.161 27.036 29.217 29.897 30.791 33.586 35.939 37.509 39.211 40.406 40.777 41.200 39.286 37.663 36.923 36.591 35.523 36.631 33.299 30.381 26.858 23.430 20.110 16.916 13.136 10.779  7.274  5.645  4.248  6.531  9.787 12.732 15.949 19.043 20.142 17.840 16.340 13.041 11.961  9.261  9.538  9.797 11.180 13.218 15.464 18.669 21.065 24.587 27.642 30.787 34.025 37.086 40.397 43.223 45.630 47.769 49.258 49.897 50.749 51.131 51.659 52.641 51.887 50.586 49.008 47.995 47.217 44.951 44.585 44.406 42.077 39.952 40.703 40.432 36.635 36.939 39.935 38.005 35.186 38.071 39.504 36.156 35.895 39.586 39.272 36.402 38.608 41.573 39.476 40.899 39.650 39.786 37.255 37.611 33.936 34.996 37.617 35.237 32.071 30.564 31.242 29.983 26.547 26.451 27.943 25.071 24.833 28.599 29.299 26.631 23.341 21.483 21.962 24.140 25.591 28.457 29.696 33.387 34.934 38.703 41.477 43.951 46.821 49.684 49.357 46.208 47.542 47.465 43.907 42.801 44.531 43.011 39.466 40.045 41.604 38.671 36.172 38.398 38.385 34.599 34.110 35.956 33.428 31.808 28.227 26.678 22.924 20.961 17.343 15.900 16.363 17.228
 22.754 22.106 22.117 22.854 23.181 23.710 24.862 25.724 25.474 25.845 27.468 28.070 29.062 29.990 29.152 27.865 29.256 30.191 28.500 28.305 30.546 31.156 33.629 33.655 36.869 36.913 39.539 42.497 42.315 44.964 46.761 46.948 48.217 50.754 51.780 52.109 50.250 50.224 47.517 47.838 44.790 44.820 41.966 42.205 39.517 41.074 41.939 38.944 41.009 41.548 45.026 46.634 50.175 51.735 54.784 56.584 57.976 59.498 58.671 57.212 56.057 54.407 50.971 47.978 45.379 41.844 39.441 35.664 32.831 32.837 35.008 34.519 37.499 37.990 37.512 33.984 31.434 27.964 26.286 28.377 27.219 23.533 24.190 26.329 24.396 20.667 19.807 20.862 18.801 15.492 16.443 16.805 13.370 12.017 14.779 13.502 15.934 15.935 17.667 19.782 21.784 24.697 27.349 30.827 34.169 36.517 36.341 36.572 35.875 32.896 30.171 28.290 29.205 27.308 24.115 23.977 27.074 28.908 28.799 31.354 33.935 33.963 30.330 30.798 27.376 23.740 22.327 20.512 23.815 26.326 28.719 28.998 25.315 24.112 21.239 18.706 18.468 18.625 15.744 13.447 14.376 14.401 10.889  9.615 12.906 12.738  9.411 11.134 14.287 13.047 12.540 10.202  7.372  3.848  0.000  3.864  6.999 10.604 14.164 17.683 20.991 24.703 27.506 31.097 34.371 32.796 30.570 26.794 25.447 22.289 21.827 19.262 21.764 23.309 26.548 28.135 30.494 29.696 27.810 27.380 28.033 25.742 27.112 26.277 27.151 27.377 25.166 26.775 24.882 25.216 27.306 25.669 23.643 23.454 21.957 21.987 22.977 21.671 18.731 15.389 12.203 10.976  7.590  7.604  7.510 10.373 12.331 15.256 13.965 13.510 17.040 18.342 17.038 18.746 21.839 22.139 21.894 23.962 26.045 26.561 27.564 30.296 32.746 34.322 35.963 37.204 37.643 38.170 36.329 34.737 34.070 33.775 32.846 33.809 30.417 27.680 24.096 20.761 17.450 14.370 10.724  8.549  5.999  5.206  6.449  9.433 12.817 15.981 19.014 22.227 23.126 20.885 18.995 15.549 14.080 10.845 10.773  9.771 10.883 11.979 14.123 16.809 19.179 22.481 25.422 28.527 31.578 34.785 38.105 40.896 43.421 45.475 47.009 47.643 48.424 48.733 49.152 50.048 49.188 47.806 46.200 45.260 44.445 42.148 41.900 41.733 39.295 37.249 38.208 37.932 34.178 34.736 37.821 35.888 33.268 36.359 37.787 34.549 34.570 38.318 38.013 35.406 37.813 40.712 38.729 39.879 38.569 38.370 35.736 35.737 31.969 32.728 35.244 32.708 29.371 28.058 29.063 27.687 24.156 24.474 26.207 23.696 23.548 27.362 28.432 25.836 22.855 20.780 21.645 23.456 24.953 27.510 28.740 32.293 33.709 37.495 40.205 42.911 45.568 48.382 47.781 44.648 46.180 45.955 42.306 41.495 43.340 41.609 38.136 39.062 40.574 37.474 35.232 37.729 37.560 33.745 33.674 35.583 32.890 31.572 27.974 26.792 23.087 21.346 17.924 15.956 16.715 17.533
[truncated: 548,902 more chars]
