# Supplementary material for: Molecular Dynamics Simulations Provide Further Insights into the Allosteric Regulation of the Kinesin‑5 Motor Domain by Loop 5
Source: J Chem Inf Model. 2026 Mar 12;66(7):4101–15. doi: 10.1021/acs.jcim.5c02999 (PMC13080997; doi:10.1021/acs.jcim.5c02999)
Supplement: Supplementary file 2 [file ci5c02999_si_002.zip › Electronic_Supporting_Information/Loop_Clustering/Output/Loop_clustering/ADPfil/ADPfil.c0.77000.pdb]

CRYST1   99.359   99.803   99.770  90.00  90.00  90.00               1
ATOM      1  N   LYS   111      47.996  43.196  42.227  1.00  0.00           N  
ATOM      2  CA  LYS   111      48.071  43.938  43.472  1.00  0.00           C  
ATOM      3  C   LYS   111      48.092  43.059  44.657  1.00  0.00           C  
ATOM      4  N   THR   112      47.131  42.145  44.758  1.00  0.00           N  
ATOM      5  CA  THR   112      47.058  41.067  45.776  1.00  0.00           C  
ATOM      6  C   THR   112      48.253  40.120  45.612  1.00  0.00           C  
ATOM      7  N   PHE   113      48.731  39.842  44.452  1.00  0.00           N  
ATOM      8  CA  PHE   113      49.902  38.993  44.285  1.00  0.00           C  
ATOM      9  C   PHE   113      51.265  39.652  44.779  1.00  0.00           C  
ATOM     10  N   THR   114      51.255  40.957  44.844  1.00  0.00           N  
ATOM     11  CA  THR   114      52.413  41.627  45.445  1.00  0.00           C  
ATOM     12  C   THR   114      52.241  41.872  46.949  1.00  0.00           C  
ATOM     13  N   MET   115      51.085  42.288  47.432  1.00  0.00           N  
ATOM     14  CA  MET   115      50.848  42.501  48.875  1.00  0.00           C  
ATOM     15  C   MET   115      50.675  41.263  49.699  1.00  0.00           C  
ATOM     16  N   GLU   116      49.904  40.269  49.269  1.00  0.00           N  
ATOM     17  CA  GLU   116      49.752  38.979  49.952  1.00  0.00           C  
ATOM     18  C   GLU   116      50.592  37.868  49.395  1.00  0.00           C  
ATOM     19  N   GLY   117      50.593  37.730  48.094  1.00  0.00           N  
ATOM     20  CA  GLY   117      51.156  36.575  47.326  1.00  0.00           C  
ATOM     21  C   GLY   117      50.416  35.286  47.644  1.00  0.00           C  
ATOM     22  N   GLU   118      51.085  34.145  47.598  1.00  0.00           N  
ATOM     23  CA  GLU   118      50.541  32.749  47.638  1.00  0.00           C  
ATOM     24  C   GLU   118      51.524  31.693  48.150  1.00  0.00           C  
ATOM     25  N   ARG   119      51.127  30.408  48.269  1.00  0.00           N  
ATOM     26  CA  ARG   119      52.087  29.363  48.681  1.00  0.00           C  
ATOM     27  C   ARG   119      52.525  28.473  47.550  1.00  0.00           C  
ATOM     28  N   SER   120      53.744  27.981  47.523  1.00  0.00           N  
ATOM     29  CA  SER   120      54.209  27.010  46.527  1.00  0.00           C  
ATOM     30  C   SER   120      53.413  25.682  46.754  1.00  0.00           C  
ATOM     31  N   PRO   121      53.183  24.920  45.668  1.00  0.00           N  
ATOM     32  CA  PRO   121      52.517  23.620  45.818  1.00  0.00           C  
ATOM     33  C   PRO   121      53.265  22.613  46.705  1.00  0.00           C  
ATOM     34  N   ASN   122      52.503  21.630  47.232  1.00  0.00           N  
ATOM     35  CA  ASN   122      52.949  20.439  47.955  1.00  0.00           C  
ATOM     36  C   ASN   122      53.808  20.666  49.238  1.00  0.00           C  
ATOM     37  N   GLU   123      53.635  21.803  49.910  1.00  0.00           N  
ATOM     38  CA  GLU   123      54.217  22.242  51.166  1.00  0.00           C  
ATOM     39  C   GLU   123      55.784  22.124  51.188  1.00  0.00           C  
ATOM     40  N   GLU   124      56.397  22.594  50.061  1.00  0.00           N  
ATOM     41  CA  GLU   124      57.811  22.517  49.799  1.00  0.00           C  
ATOM     42  C   GLU   124      58.645  23.480  50.702  1.00  0.00           C  
ATOM     43  N   TYR   125      58.000  24.489  51.204  1.00  0.00           N  
ATOM     44  CA  TYR   125      58.487  25.563  52.092  1.00  0.00           C  
ATOM     45  C   TYR   125      57.639  25.720  53.290  1.00  0.00           C  
ATOM     46  N   THR   126      58.283  26.329  54.305  1.00  0.00           N  
ATOM     47  CA  THR   126      57.599  26.987  55.408  1.00  0.00           C  
ATOM     48  C   THR   126      57.171  28.383  54.957  1.00  0.00           C  
ATOM     49  N   TRP   127      56.103  29.037  55.503  1.00  0.00           N  
ATOM     50  CA  TRP   127      55.436  30.295  54.899  1.00  0.00           C  
ATOM     51  C   TRP   127      56.411  31.499  54.968  1.00  0.00           C  
ATOM     52  N   GLU   128      57.443  31.416  55.860  1.00  0.00           N  
ATOM     53  CA  GLU   128      58.484  32.458  55.996  1.00  0.00           C  
ATOM     54  C   GLU   128      59.563  32.420  54.913  1.00  0.00           C  
ATOM     55  N   GLU   129      59.757  31.219  54.352  1.00  0.00           N  
ATOM     56  CA  GLU   129      60.680  30.904  53.280  1.00  0.00           C  
ATOM     57  C   GLU   129      60.155  30.888  51.797  1.00  0.00           C  
ATOM     58  N   ASP   130      58.869  30.707  51.629  1.00  0.00           N  
ATOM     59  CA  ASP   130      58.179  30.366  50.376  1.00  0.00           C  
ATOM     60  C   ASP   130      58.429  31.531  49.350  1.00  0.00           C  
ATOM     61  N   PRO   131      59.100  31.142  48.238  1.00  0.00           N  
ATOM     62  CA  PRO   131      59.302  32.118  47.126  1.00  0.00           C  
ATOM     63  C   PRO   131      57.990  32.787  46.581  1.00  0.00           C  
ATOM     64  N   LEU   132      56.777  32.241  46.663  1.00  0.00           N  
ATOM     65  CA  LEU   132      55.648  33.025  46.125  1.00  0.00           C  
ATOM     66  C   LEU   132      54.863  33.899  47.192  1.00  0.00           C  
ATOM     67  N   ALA   133      55.290  33.929  48.497  1.00  0.00           N  
ATOM     68  CA  ALA   133      54.728  34.827  49.467  1.00  0.00           C  
ATOM     69  C   ALA   133      54.984  36.372  49.222  1.00  0.00           C  
ATOM     70  N   GLY   134      53.929  37.210  49.268  1.00  0.00           N  
ATOM     71  CA  GLY   134      53.997  38.696  49.115  1.00  0.00           C  
ATOM     72  C   GLY   134      54.567  39.398  50.323  1.00  0.00           C  
ATOM     73  N   ILE   135      54.439  40.712  50.346  1.00  0.00           N  
ATOM     74  CA  ILE   135      55.114  41.633  51.293  1.00  0.00           C  
ATOM     75  C   ILE   135      54.636  41.343  52.750  1.00  0.00           C  
ATOM     76  N   ILE   136      53.291  41.177  52.989  1.00  0.00           N  
ATOM     77  CA  ILE   136      52.627  41.180  54.325  1.00  0.00           C  
ATOM     78  C   ILE   136      53.151  40.025  55.126  1.00  0.00           C  
ATOM     79  N   PRO   137      53.216  38.729  54.682  1.00  0.00           N  
ATOM     80  CA  PRO   137      53.878  37.626  55.408  1.00  0.00           C  
ATOM     81  C   PRO   137      55.377  37.906  55.542  1.00  0.00           C  
ATOM     82  N   ARG   138      56.114  38.486  54.571  1.00  0.00           N  
ATOM     83  CA  ARG   138      57.604  38.785  54.755  1.00  0.00           C  
ATOM     84  C   ARG   138      57.847  39.887  55.864  1.00  0.00           C  
ATOM     85  N   THR   139      56.927  40.871  55.846  1.00  0.00           N  
ATOM     86  CA  THR   139      56.720  41.802  56.883  1.00  0.00           C  
ATOM     87  C   THR   139      56.533  41.157  58.188  1.00  0.00           C  
ATOM     88  N   LEU   140      55.546  40.245  58.255  1.00  0.00           N  
ATOM     89  CA  LEU   140      55.057  39.656  59.546  1.00  0.00           C  
ATOM     90  C   LEU   140      55.861  38.458  60.088  1.00  0.00           C  
TER      91      LEU   140 
END   
