# Supplementary material for: Molecular Dynamics Simulations Provide Further Insights into the Allosteric Regulation of the Kinesin‑5 Motor Domain by Loop 5
Source: J Chem Inf Model. 2026 Mar 12;66(7):4101–15. doi: 10.1021/acs.jcim.5c02999 (PMC13080997; doi:10.1021/acs.jcim.5c02999)
Supplement: Supplementary file 2 [file ci5c02999_si_002.zip › Electronic_Supporting_Information/Loop_Clustering/Output/Loop_clustering/ADP/ADP.c0.85797.pdb]

CRYST1   96.763   96.763   96.521  90.00  90.00  90.00               1
ATOM      1  N   LYS   111      49.957  41.787  41.542  1.00  0.00           N  
ATOM      2  CA  LYS   111      49.855  42.442  42.882  1.00  0.00           C  
ATOM      3  C   LYS   111      50.903  41.973  43.870  1.00  0.00           C  
ATOM      4  N   THR   112      51.254  40.613  43.816  1.00  0.00           N  
ATOM      5  CA  THR   112      52.137  39.907  44.752  1.00  0.00           C  
ATOM      6  C   THR   112      53.522  39.833  44.218  1.00  0.00           C  
ATOM      7  N   PHE   113      53.704  39.745  42.891  1.00  0.00           N  
ATOM      8  CA  PHE   113      54.988  40.073  42.191  1.00  0.00           C  
ATOM      9  C   PHE   113      55.551  41.402  42.725  1.00  0.00           C  
ATOM     10  N   THR   114      54.736  42.475  42.709  1.00  0.00           N  
ATOM     11  CA  THR   114      55.198  43.726  43.215  1.00  0.00           C  
ATOM     12  C   THR   114      55.568  43.636  44.683  1.00  0.00           C  
ATOM     13  N   MET   115      54.639  43.160  45.552  1.00  0.00           N  
ATOM     14  CA  MET   115      54.817  43.474  46.942  1.00  0.00           C  
ATOM     15  C   MET   115      55.755  42.575  47.689  1.00  0.00           C  
ATOM     16  N   GLU   116      55.562  41.277  47.327  1.00  0.00           N  
ATOM     17  CA  GLU   116      56.216  40.155  47.932  1.00  0.00           C  
ATOM     18  C   GLU   116      57.444  39.724  47.050  1.00  0.00           C  
ATOM     19  N   GLY   117      57.246  39.566  45.769  1.00  0.00           N  
ATOM     20  CA  GLY   117      58.332  39.298  44.831  1.00  0.00           C  
ATOM     21  C   GLY   117      59.189  38.073  45.105  1.00  0.00           C  
ATOM     22  N   GLU   118      60.313  37.824  44.425  1.00  0.00           N  
ATOM     23  CA  GLU   118      61.179  36.648  44.738  1.00  0.00           C  
ATOM     24  C   GLU   118      61.656  36.546  46.168  1.00  0.00           C  
ATOM     25  N   ARG   119      61.099  35.535  46.859  1.00  0.00           N  
ATOM     26  CA  ARG   119      61.422  35.180  48.280  1.00  0.00           C  
ATOM     27  C   ARG   119      62.678  34.330  48.465  1.00  0.00           C  
ATOM     28  N   SER   120      63.412  34.051  47.489  1.00  0.00           N  
ATOM     29  CA  SER   120      64.772  33.481  47.649  1.00  0.00           C  
ATOM     30  C   SER   120      65.599  34.374  48.539  1.00  0.00           C  
ATOM     31  N   PRO   121      66.396  33.834  49.461  1.00  0.00           N  
ATOM     32  CA  PRO   121      67.100  34.622  50.520  1.00  0.00           C  
ATOM     33  C   PRO   121      68.314  35.444  50.027  1.00  0.00           C  
ATOM     34  N   ASN   122      68.759  36.348  50.913  1.00  0.00           N  
ATOM     35  CA  ASN   122      69.926  37.149  50.546  1.00  0.00           C  
ATOM     36  C   ASN   122      71.287  36.431  50.716  1.00  0.00           C  
ATOM     37  N   GLU   123      71.388  35.656  51.813  1.00  0.00           N  
ATOM     38  CA  GLU   123      72.556  34.838  52.250  1.00  0.00           C  
ATOM     39  C   GLU   123      73.806  35.710  52.212  1.00  0.00           C  
ATOM     40  N   GLU   124      73.797  36.937  52.785  1.00  0.00           N  
ATOM     41  CA  GLU   124      74.974  37.797  52.915  1.00  0.00           C  
ATOM     42  C   GLU   124      75.652  38.111  51.558  1.00  0.00           C  
ATOM     43  N   TYR   125      74.957  38.060  50.411  1.00  0.00           N  
ATOM     44  CA  TYR   125      75.618  38.403  49.121  1.00  0.00           C  
ATOM     45  C   TYR   125      75.850  39.914  49.002  1.00  0.00           C  
ATOM     46  N   THR   126      74.924  40.768  49.423  1.00  0.00           N  
ATOM     47  CA  THR   126      75.172  42.223  49.591  1.00  0.00           C  
ATOM     48  C   THR   126      73.935  42.760  50.249  1.00  0.00           C  
ATOM     49  N   TRP   127      74.077  43.884  50.861  1.00  0.00           N  
ATOM     50  CA  TRP   127      73.124  44.448  51.855  1.00  0.00           C  
ATOM     51  C   TRP   127      71.915  45.045  51.174  1.00  0.00           C  
ATOM     52  N   GLU   128      72.121  45.500  49.915  1.00  0.00           N  
ATOM     53  CA  GLU   128      70.999  45.758  48.912  1.00  0.00           C  
ATOM     54  C   GLU   128      70.405  44.449  48.428  1.00  0.00           C  
ATOM     55  N   GLU   129      69.059  44.505  48.253  1.00  0.00           N  
ATOM     56  CA  GLU   129      68.263  43.358  47.785  1.00  0.00           C  
ATOM     57  C   GLU   129      68.577  42.866  46.303  1.00  0.00           C  
ATOM     58  N   ASP   130      68.337  41.541  46.082  1.00  0.00           N  
ATOM     59  CA  ASP   130      68.421  40.893  44.776  1.00  0.00           C  
ATOM     60  C   ASP   130      67.466  41.617  43.810  1.00  0.00           C  
ATOM     61  N   PRO   131      67.796  41.776  42.531  1.00  0.00           N  
ATOM     62  CA  PRO   131      67.044  42.411  41.487  1.00  0.00           C  
ATOM     63  C   PRO   131      65.442  42.187  41.465  1.00  0.00           C  
ATOM     64  N   LEU   132      64.943  41.002  41.831  1.00  0.00           N  
ATOM     65  CA  LEU   132      63.577  40.618  41.712  1.00  0.00           C  
ATOM     66  C   LEU   132      62.724  40.649  43.032  1.00  0.00           C  
ATOM     67  N   ALA   133      63.363  41.058  44.125  1.00  0.00           N  
ATOM     68  CA  ALA   133      62.683  41.128  45.432  1.00  0.00           C  
ATOM     69  C   ALA   133      61.582  42.289  45.388  1.00  0.00           C  
ATOM     70  N   GLY   134      60.540  41.996  46.137  1.00  0.00           N  
ATOM     71  CA  GLY   134      59.407  42.887  46.264  1.00  0.00           C  
ATOM     72  C   GLY   134      59.603  44.263  47.003  1.00  0.00           C  
ATOM     73  N   ILE   135      58.545  45.054  47.040  1.00  0.00           N  
ATOM     74  CA  ILE   135      58.475  46.270  47.960  1.00  0.00           C  
ATOM     75  C   ILE   135      58.726  45.961  49.407  1.00  0.00           C  
ATOM     76  N   ILE   136      58.140  44.920  49.991  1.00  0.00           N  
ATOM     77  CA  ILE   136      58.201  44.554  51.434  1.00  0.00           C  
ATOM     78  C   ILE   136      59.602  44.536  51.965  1.00  0.00           C  
ATOM     79  N   PRO   137      60.536  43.714  51.424  1.00  0.00           N  
ATOM     80  CA  PRO   137      61.907  43.666  51.907  1.00  0.00           C  
ATOM     81  C   PRO   137      62.769  44.941  51.571  1.00  0.00           C  
ATOM     82  N   ARG   138      62.507  45.569  50.429  1.00  0.00           N  
ATOM     83  CA  ARG   138      63.080  46.978  50.167  1.00  0.00           C  
ATOM     84  C   ARG   138      62.622  47.991  51.193  1.00  0.00           C  
ATOM     85  N   THR   139      61.396  47.956  51.761  1.00  0.00           N  
ATOM     86  CA  THR   139      60.894  48.813  52.821  1.00  0.00           C  
ATOM     87  C   THR   139      61.528  48.577  54.207  1.00  0.00           C  
ATOM     88  N   LEU   140      61.590  47.334  54.716  1.00  0.00           N  
ATOM     89  CA  LEU   140      62.286  47.063  55.969  1.00  0.00           C  
ATOM     90  C   LEU   140      63.796  47.327  55.863  1.00  0.00           C  
TER      91      LEU   140 
END   
