# Supplementary material for: Molecular Dynamics Simulations Provide Further Insights into the Allosteric Regulation of the Kinesin‑5 Motor Domain by Loop 5
Source: J Chem Inf Model. 2026 Mar 12;66(7):4101–15. doi: 10.1021/acs.jcim.5c02999 (PMC13080997; doi:10.1021/acs.jcim.5c02999)
Supplement: Supplementary file 2 [file ci5c02999_si_002.zip › Electronic_Supporting_Information/Loop_Clustering/Output/Loop_clustering/ADP/ADP.c1.20699.pdb]

CRYST1   96.769   96.769   96.527  90.00  90.00  90.00               1
ATOM      1  N   LYS   111      50.168  41.880  41.504  1.00  0.00           N  
ATOM      2  CA  LYS   111      50.002  42.364  42.932  1.00  0.00           C  
ATOM      3  C   LYS   111      51.018  41.628  43.785  1.00  0.00           C  
ATOM      4  N   THR   112      51.137  40.298  43.828  1.00  0.00           N  
ATOM      5  CA  THR   112      52.139  39.648  44.666  1.00  0.00           C  
ATOM      6  C   THR   112      53.616  39.700  44.203  1.00  0.00           C  
ATOM      7  N   PHE   113      53.776  39.871  42.908  1.00  0.00           N  
ATOM      8  CA  PHE   113      55.072  39.966  42.267  1.00  0.00           C  
ATOM      9  C   PHE   113      55.657  41.347  42.630  1.00  0.00           C  
ATOM     10  N   THR   114      54.850  42.414  42.625  1.00  0.00           N  
ATOM     11  CA  THR   114      55.263  43.750  43.110  1.00  0.00           C  
ATOM     12  C   THR   114      55.390  43.872  44.626  1.00  0.00           C  
ATOM     13  N   MET   115      54.396  43.366  45.406  1.00  0.00           N  
ATOM     14  CA  MET   115      54.337  43.424  46.865  1.00  0.00           C  
ATOM     15  C   MET   115      55.399  42.582  47.559  1.00  0.00           C  
ATOM     16  N   GLU   116      55.361  41.258  47.317  1.00  0.00           N  
ATOM     17  CA  GLU   116      56.372  40.393  47.943  1.00  0.00           C  
ATOM     18  C   GLU   116      57.651  40.141  47.122  1.00  0.00           C  
ATOM     19  N   GLY   117      57.550  40.006  45.717  1.00  0.00           N  
ATOM     20  CA  GLY   117      58.699  39.760  44.882  1.00  0.00           C  
ATOM     21  C   GLY   117      58.730  38.214  44.617  1.00  0.00           C  
ATOM     22  N   GLU   118      59.038  37.834  43.401  1.00  0.00           N  
ATOM     23  CA  GLU   118      59.248  36.380  43.103  1.00  0.00           C  
ATOM     24  C   GLU   118      60.527  35.798  43.796  1.00  0.00           C  
ATOM     25  N   ARG   119      60.393  34.537  44.246  1.00  0.00           N  
ATOM     26  CA  ARG   119      61.458  33.813  44.909  1.00  0.00           C  
ATOM     27  C   ARG   119      62.120  32.812  43.908  1.00  0.00           C  
ATOM     28  N   SER   120      63.432  32.645  43.965  1.00  0.00           N  
ATOM     29  CA  SER   120      64.130  31.668  43.137  1.00  0.00           C  
ATOM     30  C   SER   120      64.282  30.267  43.867  1.00  0.00           C  
ATOM     31  N   PRO   121      64.060  29.091  43.200  1.00  0.00           N  
ATOM     32  CA  PRO   121      64.276  27.788  43.803  1.00  0.00           C  
ATOM     33  C   PRO   121      65.778  27.446  43.927  1.00  0.00           C  
ATOM     34  N   ASN   122      66.711  28.124  43.158  1.00  0.00           N  
ATOM     35  CA  ASN   122      68.078  27.706  43.070  1.00  0.00           C  
ATOM     36  C   ASN   122      68.746  27.773  44.481  1.00  0.00           C  
ATOM     37  N   GLU   123      69.649  26.859  44.654  1.00  0.00           N  
ATOM     38  CA  GLU   123      70.397  26.861  45.929  1.00  0.00           C  
ATOM     39  C   GLU   123      71.517  27.908  45.931  1.00  0.00           C  
ATOM     40  N   GLU   124      71.943  28.264  47.153  1.00  0.00           N  
ATOM     41  CA  GLU   124      72.929  29.296  47.425  1.00  0.00           C  
ATOM     42  C   GLU   124      72.430  30.691  47.084  1.00  0.00           C  
ATOM     43  N   TYR   125      71.258  30.892  46.576  1.00  0.00           N  
ATOM     44  CA  TYR   125      70.776  32.125  46.056  1.00  0.00           C  
ATOM     45  C   TYR   125      70.699  33.293  47.143  1.00  0.00           C  
ATOM     46  N   THR   126      71.283  34.398  46.869  1.00  0.00           N  
ATOM     47  CA  THR   126      71.334  35.513  47.771  1.00  0.00           C  
ATOM     48  C   THR   126      70.031  36.318  47.672  1.00  0.00           C  
ATOM     49  N   TRP   127      69.070  36.005  48.570  1.00  0.00           N  
ATOM     50  CA  TRP   127      67.773  36.794  48.800  1.00  0.00           C  
ATOM     51  C   TRP   127      68.018  38.253  49.318  1.00  0.00           C  
ATOM     52  N   GLU   128      69.088  38.552  50.072  1.00  0.00           N  
ATOM     53  CA  GLU   128      69.328  39.981  50.352  1.00  0.00           C  
ATOM     54  C   GLU   128      69.665  40.842  49.126  1.00  0.00           C  
ATOM     55  N   GLU   129      70.213  40.313  47.994  1.00  0.00           N  
ATOM     56  CA  GLU   129      70.511  41.148  46.778  1.00  0.00           C  
ATOM     57  C   GLU   129      69.589  40.759  45.575  1.00  0.00           C  
ATOM     58  N   ASP   130      68.547  39.927  45.753  1.00  0.00           N  
ATOM     59  CA  ASP   130      67.640  39.455  44.662  1.00  0.00           C  
ATOM     60  C   ASP   130      67.037  40.605  43.823  1.00  0.00           C  
ATOM     61  N   PRO   131      67.316  40.753  42.508  1.00  0.00           N  
ATOM     62  CA  PRO   131      66.768  41.817  41.631  1.00  0.00           C  
ATOM     63  C   PRO   131      65.240  41.660  41.535  1.00  0.00           C  
ATOM     64  N   LEU   132      64.588  40.544  41.951  1.00  0.00           N  
ATOM     65  CA  LEU   132      63.118  40.485  41.963  1.00  0.00           C  
ATOM     66  C   LEU   132      62.362  40.725  43.291  1.00  0.00           C  
ATOM     67  N   ALA   133      63.074  41.127  44.343  1.00  0.00           N  
ATOM     68  CA  ALA   133      62.425  41.342  45.651  1.00  0.00           C  
ATOM     69  C   ALA   133      61.476  42.569  45.461  1.00  0.00           C  
ATOM     70  N   GLY   134      60.320  42.467  46.149  1.00  0.00           N  
ATOM     71  CA  GLY   134      59.259  43.476  46.050  1.00  0.00           C  
ATOM     72  C   GLY   134      59.304  44.620  47.099  1.00  0.00           C  
ATOM     73  N   ILE   135      58.136  45.298  47.263  1.00  0.00           N  
ATOM     74  CA  ILE   135      58.061  46.512  48.071  1.00  0.00           C  
ATOM     75  C   ILE   135      58.328  46.128  49.501  1.00  0.00           C  
ATOM     76  N   ILE   136      57.941  44.907  49.873  1.00  0.00           N  
ATOM     77  CA  ILE   136      58.018  44.483  51.321  1.00  0.00           C  
ATOM     78  C   ILE   136      59.547  44.533  51.842  1.00  0.00           C  
ATOM     79  N   PRO   137      60.401  43.697  51.249  1.00  0.00           N  
ATOM     80  CA  PRO   137      61.714  43.534  51.820  1.00  0.00           C  
ATOM     81  C   PRO   137      62.600  44.851  51.811  1.00  0.00           C  
ATOM     82  N   ARG   138      62.606  45.489  50.643  1.00  0.00           N  
ATOM     83  CA  ARG   138      63.304  46.716  50.365  1.00  0.00           C  
ATOM     84  C   ARG   138      62.921  47.793  51.346  1.00  0.00           C  
ATOM     85  N   THR   139      61.641  47.772  51.819  1.00  0.00           N  
ATOM     86  CA  THR   139      61.205  48.800  52.740  1.00  0.00           C  
ATOM     87  C   THR   139      61.796  48.616  54.128  1.00  0.00           C  
ATOM     88  N   LEU   140      61.816  47.478  54.794  1.00  0.00           N  
ATOM     89  CA  LEU   140      62.624  47.143  55.979  1.00  0.00           C  
ATOM     90  C   LEU   140      64.142  47.548  55.950  1.00  0.00           C  
TER      91      LEU   140 
END   
