# Supplementary material for: Molecular Dynamics Simulations Provide Further Insights into the Allosteric Regulation of the Kinesin‑5 Motor Domain by Loop 5
Source: J Chem Inf Model. 2026 Mar 12;66(7):4101–15. doi: 10.1021/acs.jcim.5c02999 (PMC13080997; doi:10.1021/acs.jcim.5c02999)
Supplement: Supplementary file 2 [file ci5c02999_si_002.zip › Electronic_Supporting_Information/Loop_Clustering/Output/Loop_clustering/ADP/summary.dat]

#Cluster   Frames     Frac  AvgDist    Stdev Centroid AvgCDist
       0    75136    0.626    3.517    1.491    85797    6.205
       1    28608    0.238    2.543    1.172    20699    5.586
       2    16256    0.135    2.324    0.750   108726    6.058
