# Supplementary material for: Molecular Dynamics Simulations Provide Further Insights into the Allosteric Regulation of the Kinesin‑5 Motor Domain by Loop 5
Source: J Chem Inf Model. 2026 Mar 12;66(7):4101–15. doi: 10.1021/acs.jcim.5c02999 (PMC13080997; doi:10.1021/acs.jcim.5c02999)
Supplement: Supplementary file 2 [file ci5c02999_si_002.zip › Electronic_Supporting_Information/Loop_Clustering/Output/Loop_clustering/APO/summary.dat]

#Cluster   Frames     Frac  AvgDist    Stdev Centroid AvgCDist
       0   120000    1.000    1.453    0.680    78774    0.000
