# Supplementary material for: Molecular Dynamics Simulations Provide Further Insights into the Allosteric Regulation of the Kinesin‑5 Motor Domain by Loop 5
Source: J Chem Inf Model. 2026 Mar 12;66(7):4101–15. doi: 10.1021/acs.jcim.5c02999 (PMC13080997; doi:10.1021/acs.jcim.5c02999)
Supplement: Supplementary file 2 [file ci5c02999_si_002.zip › Electronic_Supporting_Information/Loop_Clustering/Output/Loop_clustering/ATP/ATP.c0.4483.pdb]

CRYST1   97.981   98.487   98.114  90.00  90.00  90.00               1
ATOM      1  N   LYS   111      52.425  44.215  41.935  1.00  0.00           N  
ATOM      2  CA  LYS   111      51.868  44.660  43.194  1.00  0.00           C  
ATOM      3  C   LYS   111      52.380  43.823  44.349  1.00  0.00           C  
ATOM      4  N   THR   112      52.534  42.484  44.289  1.00  0.00           N  
ATOM      5  CA  THR   112      53.071  41.666  45.348  1.00  0.00           C  
ATOM      6  C   THR   112      54.592  41.749  45.332  1.00  0.00           C  
ATOM      7  N   PHE   113      55.256  41.894  44.162  1.00  0.00           N  
ATOM      8  CA  PHE   113      56.669  42.270  44.113  1.00  0.00           C  
ATOM      9  C   PHE   113      56.931  43.576  44.843  1.00  0.00           C  
ATOM     10  N   THR   114      55.859  44.426  45.000  1.00  0.00           N  
ATOM     11  CA  THR   114      56.067  45.653  45.709  1.00  0.00           C  
ATOM     12  C   THR   114      55.872  45.530  47.224  1.00  0.00           C  
ATOM     13  N   MET   115      54.804  44.849  47.646  1.00  0.00           N  
ATOM     14  CA  MET   115      54.590  44.689  49.073  1.00  0.00           C  
ATOM     15  C   MET   115      55.430  43.696  49.797  1.00  0.00           C  
ATOM     16  N   GLH   116      55.291  42.350  49.451  1.00  0.00           N  
ATOM     17  CA  GLH   116      56.144  41.305  49.954  1.00  0.00           C  
ATOM     18  C   GLH   116      57.630  41.346  49.517  1.00  0.00           C  
ATOM     19  N   GLY   117      57.794  41.516  48.245  1.00  0.00           N  
ATOM     20  CA  GLY   117      58.956  41.294  47.486  1.00  0.00           C  
ATOM     21  C   GLY   117      59.276  39.789  47.388  1.00  0.00           C  
ATOM     22  N   GLU   118      60.396  39.465  46.683  1.00  0.00           N  
ATOM     23  CA  GLU   118      60.924  38.070  46.764  1.00  0.00           C  
ATOM     24  C   GLU   118      61.998  38.015  47.907  1.00  0.00           C  
ATOM     25  N   ARG   119      62.877  37.026  47.804  1.00  0.00           N  
ATOM     26  CA  ARG   119      64.132  37.020  48.530  1.00  0.00           C  
ATOM     27  C   ARG   119      65.268  36.546  47.629  1.00  0.00           C  
ATOM     28  N   SER   120      66.491  37.124  47.921  1.00  0.00           N  
ATOM     29  CA  SER   120      67.770  36.885  47.202  1.00  0.00           C  
ATOM     30  C   SER   120      68.228  35.449  47.378  1.00  0.00           C  
ATOM     31  N   PRO   121      69.039  34.911  46.474  1.00  0.00           N  
ATOM     32  CA  PRO   121      69.478  33.506  46.437  1.00  0.00           C  
ATOM     33  C   PRO   121      70.411  33.082  47.651  1.00  0.00           C  
ATOM     34  N   ASN   122      70.513  31.786  47.774  1.00  0.00           N  
ATOM     35  CA  ASN   122      71.452  31.155  48.662  1.00  0.00           C  
ATOM     36  C   ASN   122      71.375  31.478  50.146  1.00  0.00           C  
ATOM     37  N   GLU   123      70.246  32.029  50.703  1.00  0.00           N  
ATOM     38  CA  GLU   123      70.099  32.637  51.988  1.00  0.00           C  
ATOM     39  C   GLU   123      71.230  33.629  52.374  1.00  0.00           C  
ATOM     40  N   GLU   124      71.789  34.284  51.372  1.00  0.00           N  
ATOM     41  CA  GLU   124      72.918  35.285  51.481  1.00  0.00           C  
ATOM     42  C   GLU   124      72.565  36.564  52.245  1.00  0.00           C  
ATOM     43  N   TYR   125      71.274  36.859  52.462  1.00  0.00           N  
ATOM     44  CA  TYR   125      70.804  38.002  53.214  1.00  0.00           C  
ATOM     45  C   TYR   125      69.793  37.673  54.303  1.00  0.00           C  
ATOM     46  N   THR   126      69.700  38.372  55.414  1.00  0.00           N  
ATOM     47  CA  THR   126      68.602  38.285  56.402  1.00  0.00           C  
ATOM     48  C   THR   126      67.430  39.045  55.777  1.00  0.00           C  
ATOM     49  N   TRP   127      66.167  38.751  56.199  1.00  0.00           N  
ATOM     50  CA  TRP   127      64.965  39.242  55.431  1.00  0.00           C  
ATOM     51  C   TRP   127      64.897  40.843  55.406  1.00  0.00           C  
ATOM     52  N   GLU   128      65.200  41.563  56.465  1.00  0.00           N  
ATOM     53  CA  GLU   128      65.135  43.009  56.633  1.00  0.00           C  
ATOM     54  C   GLU   128      66.346  43.730  55.950  1.00  0.00           C  
ATOM     55  N   GLU   129      67.308  43.001  55.324  1.00  0.00           N  
ATOM     56  CA  GLU   129      68.434  43.517  54.548  1.00  0.00           C  
ATOM     57  C   GLU   129      68.447  43.162  53.051  1.00  0.00           C  
ATOM     58  N   ASP   130      67.760  42.056  52.744  1.00  0.00           N  
ATOM     59  CA  ASP   130      67.635  41.440  51.433  1.00  0.00           C  
ATOM     60  C   ASP   130      67.191  42.426  50.340  1.00  0.00           C  
ATOM     61  N   PRO   131      67.869  42.634  49.265  1.00  0.00           N  
ATOM     62  CA  PRO   131      67.626  43.658  48.208  1.00  0.00           C  
ATOM     63  C   PRO   131      66.380  43.364  47.399  1.00  0.00           C  
ATOM     64  N   LEU   132      65.818  42.157  47.496  1.00  0.00           N  
ATOM     65  CA  LEU   132      64.542  41.788  46.826  1.00  0.00           C  
ATOM     66  C   LEU   132      63.246  41.811  47.621  1.00  0.00           C  
ATOM     67  N   ALA   133      63.390  41.892  48.923  1.00  0.00           N  
ATOM     68  CA  ALA   133      62.296  42.008  49.870  1.00  0.00           C  
ATOM     69  C   ALA   133      61.610  43.399  49.842  1.00  0.00           C  
ATOM     70  N   GLY   134      60.345  43.443  50.121  1.00  0.00           N  
ATOM     71  CA  GLY   134      59.489  44.533  49.775  1.00  0.00           C  
ATOM     72  C   GLY   134      59.056  45.356  51.009  1.00  0.00           C  
ATOM     73  N   ILE   135      57.929  46.053  50.911  1.00  0.00           N  
ATOM     74  CA  ILE   135      57.471  46.982  51.990  1.00  0.00           C  
ATOM     75  C   ILE   135      57.229  46.354  53.371  1.00  0.00           C  
ATOM     76  N   ILE   136      56.541  45.169  53.365  1.00  0.00           N  
ATOM     77  CA  ILE   136      56.031  44.541  54.568  1.00  0.00           C  
ATOM     78  C   ILE   136      57.135  43.940  55.449  1.00  0.00           C  
ATOM     79  N   PRO   137      58.050  43.058  55.008  1.00  0.00           N  
ATOM     80  CA  PRO   137      59.249  42.569  55.736  1.00  0.00           C  
ATOM     81  C   PRO   137      60.263  43.594  56.129  1.00  0.00           C  
ATOM     82  N   ARG   138      60.345  44.685  55.352  1.00  0.00           N  
ATOM     83  CA  ARG   138      61.254  45.760  55.695  1.00  0.00           C  
ATOM     84  C   ARG   138      60.650  46.510  56.908  1.00  0.00           C  
ATOM     85  N   THR   139      59.335  46.920  56.833  1.00  0.00           N  
ATOM     86  CA  THR   139      58.643  47.680  57.893  1.00  0.00           C  
ATOM     87  C   THR   139      58.684  47.039  59.283  1.00  0.00           C  
ATOM     88  N   LEU   140      58.543  45.678  59.360  1.00  0.00           N  
ATOM     89  CA  LEU   140      58.516  44.910  60.568  1.00  0.00           C  
ATOM     90  C   LEU   140      59.743  44.994  61.380  1.00  0.00           C  
TER      91      LEU   140 
END   
