# Supplementary material for: Molecular Dynamics Simulations Provide Further Insights into the Allosteric Regulation of the Kinesin‑5 Motor Domain by Loop 5
Source: J Chem Inf Model. 2026 Mar 12;66(7):4101–15. doi: 10.1021/acs.jcim.5c02999 (PMC13080997; doi:10.1021/acs.jcim.5c02999)
Supplement: Supplementary file 2 [file ci5c02999_si_002.zip › Electronic_Supporting_Information/Modeller_Input_Scripts/ADP/model_loop3.py]

from modeller import *
from modeller.automodel import *
from modeller.parallel import *   ####para hacer calculo en paralelo
from MyLoop_3 import MyLoop   #####Changed MyLoop_2 to MyLoop_3 by GRS to modell 2nd loop

j = job()

j.append(local_slave())
j.append(local_slave())
j.append(local_slave())
j.append(local_slave())
j.append(local_slave())
j.append(local_slave())

log.verbose()
env = Environ()
a = MyLoop(env,  inimodel="HsEg5_L2.BL00030001.pdb", sequence='HsEg5',
              assess_methods=(assess.DOPE,
                              assess.GA341,
                              assess.DOPEHR),
              loop_assess_methods=(assess.DOPE,
                              assess.GA341,
                              assess.DOPEHR),

              )


a.starting_model= 1
a.ending_model  = 1

# Then the specified loop is refined and 10 models created
a.loop.starting_model = 1
a.loop.ending_model   = 12

# Very thorough optimization:
a.loop.library_schedule = autosched.slow
a.loop.max_var_iterations = 300
# Thorough MD optimization:
a.loop.md_level = refine.slow
# Repeat the whole optimization cycle 2 times
a.loop.repeat_optimization = 2


a.use_parallel_job(j)
a.make()
#I'VE CHANGED THE INIMODEL AND THE SEQUENCE---GRS
