# Supplementary material for: Molecular Dynamics Simulations Provide Further Insights into the Allosteric Regulation of the Kinesin‑5 Motor Domain by Loop 5
Source: J Chem Inf Model. 2026 Mar 12;66(7):4101–15. doi: 10.1021/acs.jcim.5c02999 (PMC13080997; doi:10.1021/acs.jcim.5c02999)
Supplement: Supplementary file 2 [file ci5c02999_si_002.zip › Electronic_Supporting_Information/Loop_Clustering/Output/Loop_clustering/ADP/ADP.c2.108726.pdb]

CRYST1   96.810   96.810   96.568  90.00  90.00  90.00               1
ATOM      1  N   LYS   111      50.508  41.665  41.250  1.00  0.00           N  
ATOM      2  CA  LYS   111      50.173  42.240  42.567  1.00  0.00           C  
ATOM      3  C   LYS   111      51.122  41.715  43.638  1.00  0.00           C  
ATOM      4  N   THR   112      51.192  40.409  43.743  1.00  0.00           N  
ATOM      5  CA  THR   112      52.078  39.781  44.706  1.00  0.00           C  
ATOM      6  C   THR   112      53.603  39.885  44.424  1.00  0.00           C  
ATOM      7  N   PHE   113      53.995  39.803  43.117  1.00  0.00           N  
ATOM      8  CA  PHE   113      55.313  40.200  42.711  1.00  0.00           C  
ATOM      9  C   PHE   113      55.606  41.668  42.926  1.00  0.00           C  
ATOM     10  N   THR   114      54.612  42.579  42.948  1.00  0.00           N  
ATOM     11  CA  THR   114      54.788  44.023  43.331  1.00  0.00           C  
ATOM     12  C   THR   114      55.154  44.238  44.780  1.00  0.00           C  
ATOM     13  N   MET   115      54.781  43.313  45.671  1.00  0.00           N  
ATOM     14  CA  MET   115      54.833  43.455  47.101  1.00  0.00           C  
ATOM     15  C   MET   115      55.842  42.560  47.766  1.00  0.00           C  
ATOM     16  N   GLU   116      55.720  41.236  47.659  1.00  0.00           N  
ATOM     17  CA  GLU   116      56.736  40.240  48.020  1.00  0.00           C  
ATOM     18  C   GLU   116      57.902  40.029  47.064  1.00  0.00           C  
ATOM     19  N   GLY   117      57.678  39.974  45.750  1.00  0.00           N  
ATOM     20  CA  GLY   117      58.654  39.515  44.768  1.00  0.00           C  
ATOM     21  C   GLY   117      59.149  38.113  45.134  1.00  0.00           C  
ATOM     22  N   GLU   118      60.201  37.673  44.562  1.00  0.00           N  
ATOM     23  CA  GLU   118      60.928  36.374  44.606  1.00  0.00           C  
ATOM     24  C   GLU   118      62.111  36.441  45.588  1.00  0.00           C  
ATOM     25  N   ARG   119      62.522  35.341  46.115  1.00  0.00           N  
ATOM     26  CA  ARG   119      63.595  35.259  47.125  1.00  0.00           C  
ATOM     27  C   ARG   119      64.807  34.471  46.658  1.00  0.00           C  
ATOM     28  N   SER   120      64.483  33.536  45.746  1.00  0.00           N  
ATOM     29  CA  SER   120      65.423  32.617  45.102  1.00  0.00           C  
ATOM     30  C   SER   120      66.368  33.483  44.232  1.00  0.00           C  
ATOM     31  N   PRO   121      67.652  33.110  44.198  1.00  0.00           N  
ATOM     32  CA  PRO   121      68.674  33.452  43.160  1.00  0.00           C  
ATOM     33  C   PRO   121      68.553  32.593  41.934  1.00  0.00           C  
ATOM     34  N   ASN   122      68.172  33.181  40.749  1.00  0.00           N  
ATOM     35  CA  ASN   122      68.066  32.442  39.469  1.00  0.00           C  
ATOM     36  C   ASN   122      68.660  33.272  38.299  1.00  0.00           C  
ATOM     37  N   GLU   123      68.562  34.600  38.428  1.00  0.00           N  
ATOM     38  CA  GLU   123      69.007  35.641  37.424  1.00  0.00           C  
ATOM     39  C   GLU   123      69.557  36.930  38.058  1.00  0.00           C  
ATOM     40  N   GLU   124      70.606  37.443  37.459  1.00  0.00           N  
ATOM     41  CA  GLU   124      71.271  38.719  37.774  1.00  0.00           C  
ATOM     42  C   GLU   124      71.858  38.819  39.179  1.00  0.00           C  
ATOM     43  N   TYR   125      71.736  37.790  40.061  1.00  0.00           N  
ATOM     44  CA  TYR   125      72.291  37.794  41.448  1.00  0.00           C  
ATOM     45  C   TYR   125      73.803  37.779  41.554  1.00  0.00           C  
ATOM     46  N   THR   126      74.483  37.441  40.437  1.00  0.00           N  
ATOM     47  CA  THR   126      75.980  37.576  40.262  1.00  0.00           C  
ATOM     48  C   THR   126      76.495  39.000  40.121  1.00  0.00           C  
ATOM     49  N   TRP   127      75.659  39.986  39.920  1.00  0.00           N  
ATOM     50  CA  TRP   127      75.973  41.459  39.886  1.00  0.00           C  
ATOM     51  C   TRP   127      74.910  42.460  40.334  1.00  0.00           C  
ATOM     52  N   GLU   128      73.681  42.050  40.656  1.00  0.00           N  
ATOM     53  CA  GLU   128      72.588  42.817  41.419  1.00  0.00           C  
ATOM     54  C   GLU   128      72.401  42.157  42.811  1.00  0.00           C  
ATOM     55  N   GLU   129      72.097  42.968  43.755  1.00  0.00           N  
ATOM     56  CA  GLU   129      71.557  42.649  45.094  1.00  0.00           C  
ATOM     57  C   GLU   129      70.093  42.503  45.086  1.00  0.00           C  
ATOM     58  N   ASP   130      69.557  41.323  45.388  1.00  0.00           N  
ATOM     59  CA  ASP   130      68.145  41.028  45.559  1.00  0.00           C  
ATOM     60  C   ASP   130      67.228  41.545  44.376  1.00  0.00           C  
ATOM     61  N   PRO   131      67.474  41.029  43.109  1.00  0.00           N  
ATOM     62  CA  PRO   131      66.941  41.540  41.857  1.00  0.00           C  
ATOM     63  C   PRO   131      65.377  41.492  41.678  1.00  0.00           C  
ATOM     64  N   LEU   132      64.771  40.428  42.178  1.00  0.00           N  
ATOM     65  CA  LEU   132      63.336  40.012  42.005  1.00  0.00           C  
ATOM     66  C   LEU   132      62.485  40.375  43.252  1.00  0.00           C  
ATOM     67  N   ALA   133      63.064  40.814  44.410  1.00  0.00           N  
ATOM     68  CA  ALA   133      62.312  41.003  45.719  1.00  0.00           C  
ATOM     69  C   ALA   133      61.458  42.309  45.753  1.00  0.00           C  
ATOM     70  N   GLY   134      60.271  42.189  46.279  1.00  0.00           N  
ATOM     71  CA  GLY   134      59.198  43.236  46.151  1.00  0.00           C  
ATOM     72  C   GLY   134      59.314  44.386  47.089  1.00  0.00           C  
ATOM     73  N   ILE   135      58.240  45.199  47.212  1.00  0.00           N  
ATOM     74  CA  ILE   135      58.227  46.461  47.911  1.00  0.00           C  
ATOM     75  C   ILE   135      58.429  46.161  49.385  1.00  0.00           C  
ATOM     76  N   ILE   136      57.787  45.023  49.859  1.00  0.00           N  
ATOM     77  CA  ILE   136      57.775  44.649  51.287  1.00  0.00           C  
ATOM     78  C   ILE   136      59.190  44.410  51.843  1.00  0.00           C  
ATOM     79  N   PRO   137      60.016  43.415  51.319  1.00  0.00           N  
ATOM     80  CA  PRO   137      61.409  43.224  51.582  1.00  0.00           C  
ATOM     81  C   PRO   137      62.239  44.507  51.527  1.00  0.00           C  
ATOM     82  N   ARG   138      62.098  45.396  50.467  1.00  0.00           N  
ATOM     83  CA  ARG   138      62.968  46.628  50.276  1.00  0.00           C  
ATOM     84  C   ARG   138      62.749  47.688  51.334  1.00  0.00           C  
ATOM     85  N   THR   139      61.518  47.816  51.779  1.00  0.00           N  
ATOM     86  CA  THR   139      61.027  48.854  52.707  1.00  0.00           C  
ATOM     87  C   THR   139      61.833  48.676  53.970  1.00  0.00           C  
ATOM     88  N   LEU   140      62.022  47.447  54.485  1.00  0.00           N  
ATOM     89  CA  LEU   140      62.715  47.282  55.824  1.00  0.00           C  
ATOM     90  C   LEU   140      64.206  47.321  55.624  1.00  0.00           C  
TER      91      LEU   140 
END   
