# Supplementary material for: Molecular Dynamics Simulations Provide Further Insights into the Allosteric Regulation of the Kinesin‑5 Motor Domain by Loop 5
Source: J Chem Inf Model. 2026 Mar 12;66(7):4101–15. doi: 10.1021/acs.jcim.5c02999 (PMC13080997; doi:10.1021/acs.jcim.5c02999)
Supplement: Supplementary file 2 [file ci5c02999_si_002.zip › Electronic_Supporting_Information/Loop_Clustering/Output/Loop_clustering/APO/APO.c0.78774.pdb]

CRYST1   97.888   98.394   98.021  90.00  90.00  90.00               1
ATOM      1  N   LYS   111      55.309  58.609  56.755  1.00  0.00           N  
ATOM      2  CA  LYS   111      54.894  57.612  55.795  1.00  0.00           C  
ATOM      3  C   LYS   111      53.722  58.068  54.886  1.00  0.00           C  
ATOM      4  N   THR   112      52.560  58.467  55.452  1.00  0.00           N  
ATOM      5  CA  THR   112      51.421  59.011  54.602  1.00  0.00           C  
ATOM      6  C   THR   112      51.979  60.306  54.003  1.00  0.00           C  
ATOM      7  N   PHE   113      52.790  61.079  54.770  1.00  0.00           N  
ATOM      8  CA  PHE   113      53.416  62.337  54.261  1.00  0.00           C  
ATOM      9  C   PHE   113      54.410  62.031  53.109  1.00  0.00           C  
ATOM     10  N   THR   114      54.930  60.827  52.939  1.00  0.00           N  
ATOM     11  CA  THR   114      55.738  60.431  51.767  1.00  0.00           C  
ATOM     12  C   THR   114      54.869  60.101  50.585  1.00  0.00           C  
ATOM     13  N   MET   115      53.817  59.306  50.803  1.00  0.00           N  
ATOM     14  CA  MET   115      52.998  58.658  49.821  1.00  0.00           C  
ATOM     15  C   MET   115      51.927  59.634  49.340  1.00  0.00           C  
ATOM     16  N   GLU   116      51.158  60.338  50.116  1.00  0.00           N  
ATOM     17  CA  GLU   116      50.266  61.410  49.731  1.00  0.00           C  
ATOM     18  C   GLU   116      50.815  62.795  49.926  1.00  0.00           C  
ATOM     19  N   GLY   117      51.559  63.052  50.995  1.00  0.00           N  
ATOM     20  CA  GLY   117      52.000  64.385  51.372  1.00  0.00           C  
ATOM     21  C   GLY   117      50.959  65.274  51.958  1.00  0.00           C  
ATOM     22  N   GLU   118      51.088  66.526  51.871  1.00  0.00           N  
ATOM     23  CA  GLU   118      50.140  67.627  52.223  1.00  0.00           C  
ATOM     24  C   GLU   118      49.868  68.546  51.039  1.00  0.00           C  
ATOM     25  N   ARG   119      49.180  69.602  51.326  1.00  0.00           N  
ATOM     26  CA  ARG   119      48.845  70.635  50.315  1.00  0.00           C  
ATOM     27  C   ARG   119      49.134  72.103  50.775  1.00  0.00           C  
ATOM     28  N   SER   120      49.704  72.953  49.891  1.00  0.00           N  
ATOM     29  CA  SER   120      49.965  74.317  50.264  1.00  0.00           C  
ATOM     30  C   SER   120      48.680  75.118  50.454  1.00  0.00           C  
ATOM     31  N   PRO   121      48.689  76.185  51.306  1.00  0.00           N  
ATOM     32  CA  PRO   121      47.457  76.820  51.708  1.00  0.00           C  
ATOM     33  C   PRO   121      46.912  77.575  50.487  1.00  0.00           C  
ATOM     34  N   ASN   122      45.622  77.831  50.421  1.00  0.00           N  
ATOM     35  CA  ASN   122      44.890  78.867  49.578  1.00  0.00           C  
ATOM     36  C   ASN   122      44.638  78.377  48.171  1.00  0.00           C  
ATOM     37  N   GLU   123      44.765  77.027  47.865  1.00  0.00           N  
ATOM     38  CA  GLU   123      44.807  76.294  46.623  1.00  0.00           C  
ATOM     39  C   GLU   123      45.679  76.811  45.496  1.00  0.00           C  
ATOM     40  N   GLU   124      46.848  77.293  45.793  1.00  0.00           N  
ATOM     41  CA  GLU   124      47.737  78.102  44.929  1.00  0.00           C  
ATOM     42  C   GLU   124      48.372  77.271  43.856  1.00  0.00           C  
ATOM     43  N   TYR   125      48.493  75.899  44.029  1.00  0.00           N  
ATOM     44  CA  TYR   125      49.070  74.955  43.067  1.00  0.00           C  
ATOM     45  C   TYR   125      48.110  73.802  42.808  1.00  0.00           C  
ATOM     46  N   THR   126      48.049  73.302  41.574  1.00  0.00           N  
ATOM     47  CA  THR   126      47.263  72.081  41.231  1.00  0.00           C  
ATOM     48  C   THR   126      48.039  70.836  41.931  1.00  0.00           C  
ATOM     49  N   TRP   127      47.251  69.773  42.245  1.00  0.00           N  
ATOM     50  CA  TRP   127      47.696  68.751  43.197  1.00  0.00           C  
ATOM     51  C   TRP   127      49.044  68.020  42.786  1.00  0.00           C  
ATOM     52  N   GLU   128      49.387  67.967  41.493  1.00  0.00           N  
ATOM     53  CA  GLU   128      50.606  67.366  40.913  1.00  0.00           C  
ATOM     54  C   GLU   128      51.804  68.326  40.889  1.00  0.00           C  
ATOM     55  N   GLU   129      51.496  69.586  40.994  1.00  0.00           N  
ATOM     56  CA  GLU   129      52.441  70.704  41.158  1.00  0.00           C  
ATOM     57  C   GLU   129      52.741  71.157  42.577  1.00  0.00           C  
ATOM     58  N   ASP   130      51.776  71.001  43.423  1.00  0.00           N  
ATOM     59  CA  ASP   130      51.788  71.520  44.856  1.00  0.00           C  
ATOM     60  C   ASP   130      53.027  70.998  45.618  1.00  0.00           C  
ATOM     61  N   PRO   131      53.954  71.841  46.075  1.00  0.00           N  
ATOM     62  CA  PRO   131      55.256  71.439  46.636  1.00  0.00           C  
ATOM     63  C   PRO   131      55.173  70.519  47.863  1.00  0.00           C  
ATOM     64  N   LEU   132      53.963  70.435  48.534  1.00  0.00           N  
ATOM     65  CA  LEU   132      53.847  69.541  49.697  1.00  0.00           C  
ATOM     66  C   LEU   132      53.310  68.153  49.474  1.00  0.00           C  
ATOM     67  N   ALA   133      52.875  67.948  48.259  1.00  0.00           N  
ATOM     68  CA  ALA   133      52.165  66.677  47.907  1.00  0.00           C  
ATOM     69  C   ALA   133      53.153  65.642  47.478  1.00  0.00           C  
ATOM     70  N   GLY   134      52.974  64.402  48.022  1.00  0.00           N  
ATOM     71  CA  GLY   134      53.749  63.166  47.851  1.00  0.00           C  
ATOM     72  C   GLY   134      53.448  62.430  46.526  1.00  0.00           C  
ATOM     73  N   ILE   135      53.944  61.219  46.482  1.00  0.00           N  
ATOM     74  CA  ILE   135      54.041  60.320  45.331  1.00  0.00           C  
ATOM     75  C   ILE   135      52.668  60.008  44.602  1.00  0.00           C  
ATOM     76  N   ILE   136      51.532  59.678  45.277  1.00  0.00           N  
ATOM     77  CA  ILE   136      50.287  59.392  44.607  1.00  0.00           C  
ATOM     78  C   ILE   136      49.909  60.398  43.470  1.00  0.00           C  
ATOM     79  N   PRO   137      49.576  61.736  43.745  1.00  0.00           N  
ATOM     80  CA  PRO   137      49.180  62.698  42.701  1.00  0.00           C  
ATOM     81  C   PRO   137      50.197  62.967  41.536  1.00  0.00           C  
ATOM     82  N   ARG   138      51.480  63.019  41.841  1.00  0.00           N  
ATOM     83  CA  ARG   138      52.638  63.238  40.903  1.00  0.00           C  
ATOM     84  C   ARG   138      52.578  62.054  39.877  1.00  0.00           C  
ATOM     85  N   THR   139      52.527  60.807  40.312  1.00  0.00           N  
ATOM     86  CA  THR   139      52.505  59.584  39.483  1.00  0.00           C  
ATOM     87  C   THR   139      51.266  59.424  38.621  1.00  0.00           C  
ATOM     88  N   LEU   140      50.083  59.853  39.011  1.00  0.00           N  
ATOM     89  CA  LEU   140      48.834  59.723  38.240  1.00  0.00           C  
ATOM     90  C   LEU   140      48.746  60.795  37.125  1.00  0.00           C  
TER      91      LEU   140 
END   
