# Supplementary material for: Molecular Dynamics Simulations Provide Further Insights into the Allosteric Regulation of the Kinesin‑5 Motor Domain by Loop 5
Source: J Chem Inf Model. 2026 Mar 12;66(7):4101–15. doi: 10.1021/acs.jcim.5c02999 (PMC13080997; doi:10.1021/acs.jcim.5c02999)
Supplement: Supplementary file 2 [file ci5c02999_si_002.zip › Electronic_Supporting_Information/Clustering_Distance_and_Correlation_Matrices_for_SPM/ATP/ATP_distmat_c0.dat]

  0.000  3.840  6.573  8.608  8.793  8.359 10.739 12.464 12.491 13.924 15.943 17.485 17.918 18.383 20.156 21.471 22.082 23.995 25.835 26.153 28.871 30.447 33.594 35.807 38.970 41.508 44.612 47.541 49.061 52.602 53.180 51.782 53.811 56.718 56.039 55.797 52.685 51.050 47.631 46.006 42.574 40.981 37.871 36.035 33.463 32.687 32.483 31.431 33.923 36.491 39.357 42.195 45.440 46.665 49.467 51.484 51.913 51.881 50.628 48.823 47.394 46.701 43.718 40.859 37.778 34.750 31.833 29.858 27.461 29.493 32.668 34.666 37.914 40.657 40.592 37.403 37.545 36.226 34.227 32.831 32.031 30.844 29.064 28.036 27.612 27.572 26.261 23.634 24.139 24.817 22.263 21.767 23.844 22.994 20.797 22.527 22.972 25.490 26.092 28.525 29.820 32.531 34.788 36.388 39.150 42.617 44.734 45.064 42.099 40.592 38.667 40.214 40.383 36.966 36.267 38.841 40.512 43.552 44.767 46.296 49.862 51.679 49.156 47.952 44.558 42.934 41.154 37.950 38.811 41.053 40.489 41.335 39.372 36.910 33.821 34.941 36.727 34.314 31.961 34.012 33.979 30.886 29.529 31.184 30.493 27.272 27.567 29.523 27.438 25.253 27.538 27.289 29.743 29.878 32.027 32.439 34.270 35.469 37.042 38.795 40.219 41.917 42.413 45.571 47.373 45.343 45.634 43.493 44.628 43.758 43.799 43.155 46.215 48.381 50.982 51.804 53.064 51.663 48.989 48.871 47.661 44.970 44.590 41.768 41.166 38.887 36.872 37.824 34.938 33.514 34.832 33.423 33.750 36.213 37.880 39.838 42.693 43.844 41.164 40.064 37.840 38.982 37.477 37.300 38.196 38.857 37.911 41.214 42.305 40.075 41.258 44.450 43.304 41.701 44.696 46.577 44.242 44.372 47.895 47.918 45.743 47.725 48.596 51.288 52.772 52.486 53.575 50.249 49.214 51.334 48.825 47.276 45.140 46.611 44.204 40.761 39.465 36.645 35.585 33.186 31.808 30.313 28.751 28.543 27.027 26.520 23.901 23.747 23.138 23.650 25.686 26.603 27.016 27.256 25.713 26.187 24.591 26.001 25.630 27.650 28.511 30.876 32.589 34.703 37.429 38.896 42.156 42.665 44.138 47.352 49.729 52.288 54.653 53.758 53.410 56.373 56.464 58.366 58.538 56.996 54.417 54.044 53.129 50.740 49.452 49.454 47.535 45.291 45.176 44.836 42.081 40.502 41.395 40.034 37.100 37.386 37.959 35.268 33.423 34.920 34.630 31.445 31.261 33.282 31.557 34.285 34.447 36.608 35.515 38.059 36.638 39.486 41.637 41.245 40.556 38.400 36.500 36.747 35.587 33.024 32.372 29.506 28.927 29.800 28.028 27.297 25.328 25.822 24.519 26.648 27.692 30.458 32.406 34.678 37.513 40.012 43.213 44.115 47.324 49.035 50.230 47.184 46.161 45.769 43.990 41.898 41.251 40.685 38.419 36.753 36.842 35.558 33.266 32.524 32.386 30.639 28.414 28.137 27.759 25.609 25.022 23.261 22.649 22.146 22.071 24.339 23.953 24.085
  3.840  0.000  3.862  6.033  7.028  7.155  9.137 11.088 11.714 13.093 15.019 16.688 17.272 17.562 19.282 20.685 21.353 23.176 25.053 25.343 28.054 29.639 32.811 35.078 38.252 40.846 43.969 46.906 48.463 52.029 52.599 51.165 53.205 56.134 55.431 55.174 52.035 50.372 46.928 45.276 41.821 40.206 37.073 35.214 32.631 31.843 31.612 30.546 33.060 35.666 38.552 41.422 44.686 45.927 48.752 50.793 51.230 51.183 49.922 48.104 46.678 45.962 42.950 40.074 36.958 33.901 30.941 28.962 26.557 28.633 31.843 33.901 37.173 39.971 39.933 36.739 36.958 35.683 33.713 32.215 31.395 30.301 28.494 27.342 26.945 27.039 25.797 23.103 23.651 24.496 21.971 21.388 23.572 22.866 20.579 22.283 22.604 25.112 25.630 28.013 29.253 31.938 34.175 35.741 38.493 41.985 44.149 44.484 41.472 39.997 38.092 39.710 39.865 36.415 35.781 38.421 40.063 43.137 44.405 45.926 49.514 51.388 48.898 47.682 44.299 42.722 40.901 37.702 38.525 40.716 40.070 40.892 38.970 36.462 33.379 34.583 36.429 33.999 31.673 33.815 33.821 30.704 29.402 31.160 30.456 27.226 27.622 29.626 27.513 25.389 27.729 27.489 29.932 29.991 32.087 32.416 34.196 35.322 36.841 38.534 39.917 41.562 42.020 45.172 46.960 44.939 45.285 43.169 44.344 43.521 43.555 42.977 46.058 48.249 50.835 51.638 52.884 51.459 48.779 48.671 47.422 44.734 44.348 41.497 40.906 38.605 36.620 37.609 34.715 33.220 34.506 33.042 33.409 35.903 37.638 39.605 42.515 43.702 41.006 39.953 37.728 38.918 37.467 37.293 38.240 38.865 37.847 41.146 42.247 39.957 41.091 44.306 43.144 41.470 44.456 46.359 43.986 44.056 47.600 47.630 45.399 47.348 48.181 50.851 52.310 51.981 53.042 49.690 48.691 50.857 48.369 46.786 44.668 46.151 43.767 40.301 39.052 36.260 35.256 32.899 31.600 30.158 28.675 28.536 27.095 26.644 23.993 23.799 23.027 23.505 25.581 26.630 27.025 27.341 25.713 26.187 24.511 25.876 25.423 27.387 28.175 30.486 32.150 34.219 36.927 38.365 41.629 42.086 43.540 46.760 49.125 51.723 54.088 53.185 52.865 55.851 55.968 57.900 58.094 56.580 53.967 53.562 52.676 50.290 48.949 48.945 47.054 44.779 44.615 44.298 41.553 39.917 40.795 39.465 36.496 36.732 37.333 34.647 32.732 34.224 33.975 30.752 30.504 32.573 30.871 33.671 33.896 36.078 34.954 37.529 36.132 39.042 41.166 40.777 40.133 37.927 35.992 36.304 35.164 32.532 31.875 29.012 28.372 29.185 27.387 26.734 24.801 25.306 23.921 26.000 26.996 29.750 31.702 33.951 36.822 39.307 42.527 43.408 46.640 48.348 49.572 46.516 45.462 45.079 43.312 41.185 40.514 39.973 37.698 35.978 36.072 34.816 32.485 31.691 31.585 29.853 27.560 27.285 26.969 24.837 24.320 22.637 22.077 21.670 21.693 24.056 23.699 23.818
  6.573  3.862  0.000  3.862  5.860  5.701  6.986  9.423 10.443 11.443 13.229 14.994 15.574 15.685 17.430 18.909 19.592 21.412 23.384 23.696 26.452 28.100 31.331 33.687 36.895 39.569 42.737 45.673 47.267 50.871 51.406 49.928 52.003 54.947 54.199 53.936 50.757 49.077 45.610 43.913 40.430 38.817 35.660 33.797 31.197 30.419 30.141 29.019 31.559 34.190 37.107 39.996 43.285 44.522 47.374 49.447 49.904 49.820 48.566 46.729 45.325 44.585 41.541 38.630 35.488 32.381 29.377 27.354 24.918 27.083 30.359 32.511 35.833 38.699 38.732 35.523 35.848 34.600 32.696 31.063 30.158 29.185 27.383 26.034 25.601 25.859 24.755 21.923 22.446 23.549 21.036 20.265 22.642 22.183 19.724 21.439 21.507 24.011 24.402 26.740 27.938 30.601 32.843 34.360 37.116 40.648 42.883 43.250 40.182 38.759 36.851 38.579 38.747 35.242 34.672 37.432 39.061 42.208 43.579 45.121 48.753 50.723 48.285 47.076 43.693 42.170 40.249 37.058 37.855 39.962 39.203 39.956 38.067 35.458 32.355 33.669 35.646 33.205 30.872 33.171 33.278 30.101 28.835 30.812 30.118 26.812 27.377 29.552 27.404 25.330 27.908 27.678 30.114 29.959 31.941 32.067 33.743 34.721 36.132 37.725 39.032 40.591 40.978 44.123 45.882 43.864 44.303 42.233 43.489 42.754 42.790 42.332 45.461 47.718 50.263 51.023 52.227 50.745 48.048 47.950 46.631 43.953 43.550 40.647 40.070 37.728 35.816 36.888 33.994 32.331 33.534 31.962 32.426 34.984 36.852 38.835 41.852 43.118 40.389 39.431 37.201 38.496 37.169 37.003 38.090 38.647 37.478 40.781 41.886 39.469 40.529 43.783 42.570 40.774 43.759 45.685 43.230 43.216 46.795 46.815 44.482 46.371 47.163 49.805 51.245 50.850 51.888 48.504 47.557 49.796 47.322 45.667 43.556 45.040 42.676 39.166 37.995 35.228 34.324 32.024 30.864 29.518 28.190 28.255 26.989 26.789 24.187 24.186 23.404 23.905 26.106 27.295 27.613 27.848 25.976 26.198 24.196 25.351 24.660 26.515 27.181 29.419 31.037 33.040 35.748 37.131 40.409 40.801 42.223 45.457 47.827 50.473 52.845 51.939 51.651 54.668 54.817 56.776 56.993 55.515 52.862 52.405 51.543 49.166 47.756 47.728 45.869 43.558 43.327 43.022 40.285 38.580 39.432 38.125 35.110 35.290 35.912 33.218 31.221 32.720 32.505 29.218 28.921 31.059 29.360 32.251 32.555 34.765 33.597 36.222 34.862 37.868 39.955 39.582 39.014 36.736 34.732 35.141 34.051 31.300 30.612 27.743 27.011 27.737 25.884 25.343 23.464 23.985 22.472 24.517 25.493 28.262 30.266 32.497 35.439 37.924 41.188 42.066 45.316 47.006 48.250 45.164 44.074 43.676 41.914 39.765 39.064 38.521 36.236 34.476 34.563 33.301 30.930 30.107 30.003 28.245 25.888 25.596 25.299 23.140 22.707 21.078 20.626 20.412 20.642 23.231 23.092 23.234
  8.608  6.033  3.862  0.000  3.897  5.589  5.747  7.077  9.073 10.419 11.691 13.472 14.428 14.383 15.818 17.443 18.365 20.024 21.965 22.097 24.785 26.331 29.555 31.936 35.133 37.865 41.023 43.989 45.664 49.296 49.860 48.315 50.360 53.356 52.602 52.276 49.082 47.341 43.834 42.142 38.625 36.937 33.735 31.801 29.173 28.355 28.089 26.992 29.605 32.312 35.277 38.233 41.544 42.867 45.737 47.817 48.245 48.145 46.870 45.011 43.631 42.907 39.823 36.938 33.717 30.598 27.497 25.470 22.991 25.129 28.426 30.629 33.959 36.900 36.933 33.737 34.181 33.041 31.166 29.374 28.490 27.676 25.815 24.299 23.983 24.456 23.399 20.510 21.196 22.495 20.002 19.295 21.891 21.593 19.162 21.034 20.860 23.322 23.452 25.678 26.683 29.314 31.454 32.959 35.665 39.215 41.495 41.796 38.647 37.251 35.438 37.259 37.330 33.784 33.370 36.206 37.727 40.896 42.315 43.796 47.455 49.509 47.140 45.884 42.531 41.118 39.165 35.978 36.663 38.693 37.787 38.540 36.758 34.122 31.069 32.564 34.581 32.068 29.834 32.305 32.405 29.159 28.054 30.192 29.388 26.069 26.888 29.104 26.847 24.932 27.718 27.655 30.165 29.882 31.808 31.744 33.386 34.193 35.550 37.003 38.297 39.762 40.146 43.262 45.041 43.109 43.630 41.581 42.843 42.151 42.090 41.736 44.934 47.191 49.698 50.363 51.575 50.113 47.445 47.441 46.118 43.504 43.174 40.278 39.806 37.493 35.677 36.898 34.036 32.225 33.328 31.593 32.081 34.630 36.587 38.499 41.611 42.875 40.069 39.162 36.863 38.160 36.919 36.644 37.788 38.190 36.854 40.115 41.307 38.814 39.726 43.041 41.872 39.931 42.857 44.876 42.401 42.240 45.851 45.953 43.540 45.393 46.067 48.651 50.004 49.540 50.495 47.066 46.175 48.483 46.071 44.405 42.377 43.944 41.664 38.139 37.014 34.324 33.459 31.283 30.226 29.074 27.854 28.171 26.994 27.017 24.490 24.629 24.002 24.565 26.925 28.050 28.366 28.505 26.511 26.521 24.288 25.221 24.233 25.916 26.345 28.516 29.966 31.930 34.558 35.946 39.215 39.499 40.924 44.123 46.478 49.212 51.542 50.578 50.357 53.424 53.638 55.668 55.980 54.541 51.802 51.335 50.577 48.177 46.658 46.692 44.908 42.494 42.203 42.017 39.297 37.457 38.342 37.159 34.055 34.147 34.911 32.263 30.107 31.646 31.596 28.255 27.843 30.137 28.540 31.554 32.006 34.188 32.889 35.499 34.154 37.265 39.253 38.812 38.296 35.881 33.896 34.473 33.358 30.480 29.887 27.045 26.102 26.773 24.985 24.610 22.787 23.168 21.411 23.296 24.073 26.789 28.694 30.901 33.834 36.271 39.521 40.324 43.621 45.339 46.655 43.599 42.479 42.174 40.436 38.182 37.498 37.069 34.734 32.871 33.071 31.900 29.399 28.533 28.616 26.861 24.350 24.201 24.057 21.983 21.671 20.199 19.804 19.838 20.224 23.038 23.154 23.375
  8.793  7.028  5.860  3.897  0.000  3.864  5.700  5.778  6.764  9.157 10.696 12.213 13.320 13.609 14.958 16.433 17.545 19.257 21.098 21.193 23.923 25.445 28.700 31.036 34.279 36.977 40.164 43.155 44.793 48.430 49.009 47.504 49.560 52.550 51.830 51.537 48.356 46.656 43.145 41.502 37.961 36.303 33.058 31.165 28.462 27.741 27.543 26.340 29.007 31.680 34.713 37.657 41.016 42.359 45.266 47.301 47.670 47.607 46.377 44.567 43.210 42.502 39.377 36.470 33.228 30.051 26.921 24.777 22.208 24.291 27.617 29.759 33.137 36.047 36.065 32.812 33.194 31.992 30.101 28.336 27.429 26.557 24.695 23.200 22.876 23.296 22.223 19.329 20.017 21.318 18.818 18.109 20.754 20.510 18.078 19.985 19.765 22.237 22.341 24.594 25.601 28.278 30.451 32.027 34.785 38.350 40.586 40.868 37.732 36.275 34.432 36.216 36.292 32.733 32.284 35.112 36.657 39.837 41.256 42.767 46.439 48.491 46.107 44.873 41.500 40.064 38.084 34.894 35.607 37.639 36.754 37.496 35.675 33.027 29.948 31.435 33.461 30.946 28.693 31.185 31.311 28.049 26.944 29.138 28.352 25.017 25.888 28.163 25.930 24.042 26.915 26.850 29.326 28.952 30.827 30.700 32.323 33.103 34.460 35.910 37.231 38.718 39.143 42.281 44.106 42.187 42.670 40.584 41.817 41.100 41.020 40.659 43.864 46.124 48.626 49.300 50.509 49.056 46.400 46.423 45.121 42.513 42.219 39.340 38.905 36.621 34.798 36.065 33.216 31.419 32.515 30.758 31.173 33.697 35.635 37.521 40.642 41.884 39.052 38.139 35.811 37.101 35.881 35.599 36.779 37.165 35.797 39.060 40.248 37.732 38.635 41.956 40.784 38.836 41.764 43.788 41.319 41.162 44.777 44.886 42.481 44.364 45.050 47.661 49.032 48.604 49.592 46.162 45.227 47.511 45.069 43.420 41.373 42.961 40.662 37.126 35.958 33.249 32.354 30.177 29.117 27.995 26.804 27.194 26.083 26.223 23.781 24.074 23.568 24.278 26.648 27.689 27.904 27.921 25.834 25.718 23.393 24.232 23.165 24.817 25.216 27.409 28.854 30.861 33.511 34.950 38.248 38.581 40.064 43.278 45.675 48.406 50.762 49.784 49.533 52.612 52.794 54.809 55.136 53.658 50.901 50.484 49.722 47.277 45.782 45.861 44.041 41.602 41.369 41.204 38.435 36.609 37.573 36.376 33.233 33.401 34.219 31.525 29.379 31.027 30.999 27.617 27.284 29.684 28.066 31.079 31.497 33.610 32.224 34.781 33.353 36.454 38.458 37.950 37.376 34.943 33.007 33.571 32.397 29.531 28.992 26.120 25.142 25.899 24.182 23.752 21.869 22.161 20.373 22.279 23.060 25.826 27.725 30.013 32.932 35.435 38.702 39.563 42.874 44.646 45.916 42.853 41.801 41.514 39.704 37.451 36.850 36.389 33.978 32.176 32.448 31.205 28.654 27.902 28.001 26.131 23.652 23.592 23.348 21.270 20.850 19.363 18.842 18.864 19.215 22.067 22.288 22.556
  8.359  7.155  5.701  5.589  3.864  0.000  3.865  5.553  5.456  6.975  9.151 10.961 11.820 12.253 13.988 15.515 16.516 18.408 20.378 20.575 23.433 25.104 28.465 30.901 34.212 36.965 40.222 43.197 44.819 48.486 49.011 47.504 49.622 52.599 51.834 51.580 48.358 46.677 43.162 41.457 37.900 36.297 33.051 31.209 28.511 27.848 27.543 26.235 28.877 31.540 34.581 37.514 40.901 42.181 45.109 47.190 47.607 47.531 46.295 44.476 43.080 42.341 39.209 36.226 32.994 29.751 26.625 24.426 21.823 24.071 27.498 29.730 33.181 36.115 36.219 32.923 33.316 32.035 30.175 28.401 27.352 26.454 24.626 23.019 22.550 22.988 21.978 18.899 19.524 20.971 18.409 17.542 20.329 20.203 17.640 19.536 19.177 21.675 21.784 24.085 25.159 27.871 30.123 31.675 34.479 38.088 40.374 40.730 37.583 36.152 34.230 36.063 36.217 32.610 32.110 35.014 36.632 39.882 41.370 42.956 46.660 48.744 46.339 45.145 41.736 40.255 38.202 35.001 35.781 37.807 36.928 37.603 35.720 32.977 29.812 31.293 33.421 30.921 28.576 31.118 31.329 28.023 26.839 29.132 28.407 24.981 25.853 28.244 26.025 24.062 27.007 26.873 29.324 28.889 30.727 30.559 32.128 32.888 34.196 35.650 36.929 38.410 38.783 41.941 43.736 41.764 42.272 40.208 41.503 40.827 40.802 40.470 43.697 46.024 48.506 49.178 50.330 48.823 46.134 46.114 44.769 42.135 41.783 38.859 38.367 36.026 34.202 35.432 32.560 30.727 31.799 30.073 30.564 33.151 35.145 37.088 40.233 41.539 38.730 37.856 35.557 36.922 35.748 35.531 36.786 37.213 35.825 39.127 40.266 37.694 38.638 41.960 40.718 38.763 41.736 43.723 41.197 41.063 44.693 44.744 42.298 44.161 44.887 47.519 48.934 48.489 49.511 46.073 45.146 47.458 44.982 43.272 41.170 42.714 40.372 36.797 35.662 32.912 32.067 29.858 28.843 27.699 26.568 26.984 25.937 26.107 23.639 23.933 23.324 24.006 26.352 27.496 27.686 27.732 25.597 25.487 23.102 23.890 22.775 24.410 24.815 27.005 28.512 30.507 33.221 34.621 37.950 38.289 39.744 43.004 45.399 48.125 50.497 49.567 49.325 52.389 52.558 54.553 54.841 53.368 50.633 50.179 49.371 46.948 45.467 45.493 43.645 41.231 40.983 40.759 37.979 36.165 37.090 35.843 32.702 32.867 33.632 30.901 28.759 30.394 30.314 26.901 26.574 28.962 27.297 30.314 30.701 32.863 31.521 34.133 32.725 35.848 37.883 37.429 36.885 34.467 32.459 33.009 31.891 28.989 28.365 25.462 24.511 25.237 23.435 22.997 21.115 21.489 19.676 21.654 22.518 25.361 27.385 29.693 32.712 35.263 38.602 39.519 42.825 44.560 45.803 42.676 41.605 41.239 39.413 37.194 36.541 36.008 33.610 31.813 32.001 30.704 28.177 27.396 27.399 25.517 23.019 22.867 22.605 20.431 20.017 18.418 17.980 18.050 18.569 21.525 21.794 21.979
 10.739  9.137  6.986  5.747  5.700  3.865  0.000  3.862  5.509  5.555  7.034  9.352 10.479 10.442 12.123 13.960 15.035 16.785 18.890 18.983 21.824 23.519 26.933 29.518 32.823 35.709 38.985 41.943 43.662 47.371 47.861 46.249 48.382 51.396 50.555 50.243 46.966 45.211 41.663 39.873 36.300 34.651 31.408 29.519 26.875 26.162 25.709 24.408 27.051 29.797 32.829 35.819 39.203 40.497 43.428 45.576 46.042 45.919 44.628 42.754 41.343 40.576 37.435 34.446 31.172 27.925 24.734 22.568 19.948 22.363 25.875 28.292 31.763 34.813 35.018 31.767 32.366 31.198 29.453 27.470 26.325 25.676 23.865 21.946 21.441 22.229 21.421 18.188 18.896 20.730 18.286 17.311 20.334 20.530 17.986 19.870 19.109 21.471 21.274 23.396 24.280 26.903 29.065 30.504 33.235 36.874 39.283 39.651 36.405 35.091 33.240 35.253 35.369 31.706 31.377 34.431 35.964 39.279 40.889 42.448 46.185 48.394 46.079 44.865 41.495 40.129 37.994 34.826 35.512 37.410 36.348 36.952 35.179 32.340 29.211 30.890 33.146 30.619 28.349 31.092 31.373 28.015 26.969 29.470 28.691 25.255 26.363 28.830 26.544 24.726 27.837 27.799 30.272 29.685 31.421 31.038 32.498 33.049 34.220 35.499 36.680 38.009 38.288 41.393 43.134 41.214 41.873 39.899 41.281 40.724 40.659 40.490 43.785 46.164 48.577 49.141 50.246 48.702 46.018 46.046 44.635 42.059 41.710 38.754 38.312 35.951 34.270 35.606 32.780 30.737 31.656 29.782 30.417 33.042 35.197 37.113 40.371 41.745 38.903 38.146 35.840 37.281 36.249 35.987 37.350 37.652 36.087 39.349 40.529 37.840 38.648 42.012 40.755 38.637 41.562 43.604 41.004 40.715 44.374 44.455 41.876 43.639 44.253 46.802 48.138 47.567 48.495 45.013 44.202 46.632 44.230 42.436 40.407 41.975 39.723 36.121 35.121 32.467 31.762 29.700 28.884 27.938 27.001 27.663 26.764 27.135 24.729 25.114 24.550 25.224 27.631 28.811 28.996 29.014 26.777 26.498 23.903 24.443 23.031 24.428 24.571 26.602 27.946 29.814 32.448 33.758 37.061 37.239 38.614 41.847 44.184 46.997 49.311 48.373 48.239 51.335 51.584 53.649 53.999 52.614 49.818 49.279 48.554 46.169 44.557 44.570 42.823 40.344 39.964 39.807 37.094 35.131 35.992 34.860 31.668 31.670 32.499 29.847 27.534 29.106 29.154 25.711 25.207 27.652 26.097 29.245 29.819 32.019 30.634 33.298 32.002 35.258 37.175 36.744 36.343 33.808 31.730 32.476 31.441 28.367 27.744 24.911 23.760 24.300 22.466 22.296 20.591 20.926 18.843 20.617 21.297 24.074 26.089 28.305 31.401 33.874 37.235 38.072 41.398 43.079 44.408 41.276 40.102 39.755 38.009 35.715 34.973 34.531 32.161 30.221 30.409 29.231 26.631 25.713 25.835 24.032 21.347 21.239 21.164 19.022 18.867 17.449 17.297 17.792 18.702 21.871 22.416 22.578
 12.464 11.088  9.423  7.077  5.778  5.553  3.862  0.000  3.859  5.550  6.053  7.923  9.664  9.771 11.023 12.870 14.192 15.809 17.739 17.643 20.523 22.160 25.605 28.152 31.485 34.352 37.630 40.618 42.335 46.048 46.577 44.981 47.094 50.124 49.325 49.010 45.749 44.004 40.442 38.708 35.109 33.449 30.156 28.267 25.556 24.884 24.509 23.150 25.874 28.623 31.728 34.732 38.156 39.516 42.480 44.603 45.018 44.923 43.645 41.788 40.421 39.672 36.483 33.504 30.181 26.892 23.629 21.344 18.602 20.986 24.527 26.902 30.400 33.439 33.618 30.341 30.924 29.747 27.997 26.000 24.842 24.183 22.359 20.417 19.882 20.714 19.928 16.628 17.445 19.413 17.058 16.150 19.257 19.592 17.185 19.105 18.211 20.497 20.109 22.175 22.947 25.618 27.757 29.272 32.028 35.685 38.062 38.372 35.106 33.743 31.909 33.918 33.989 30.302 30.004 33.076 34.579 37.903 39.520 41.066 44.816 47.048 44.750 43.531 40.164 38.831 36.672 33.505 34.164 36.033 34.936 35.540 33.782 30.932 27.803 29.553 31.821 29.261 27.024 29.855 30.145 26.758 25.799 28.401 27.588 24.172 25.432 27.936 25.648 23.963 27.180 27.216 29.675 28.972 30.640 30.129 31.570 32.023 33.185 34.400 35.609 36.921 37.250 40.361 42.160 40.303 40.957 38.950 40.288 39.715 39.576 39.439 42.765 45.117 47.528 48.054 49.200 47.684 45.026 45.120 43.738 41.204 40.940 38.020 37.687 35.393 33.759 35.226 32.443 30.352 31.234 29.237 29.791 32.356 34.510 36.342 39.641 40.971 38.064 37.308 34.943 36.361 35.371 35.036 36.431 36.640 34.981 38.219 39.440 36.713 37.445 40.841 39.613 37.424 40.326 42.422 39.824 39.473 43.154 43.290 40.695 42.477 43.045 45.591 46.896 46.328 47.242 43.747 42.918 45.352 42.957 41.184 39.182 40.818 38.590 34.980 33.947 31.316 30.586 28.585 27.805 26.989 26.117 26.952 26.138 26.694 24.420 24.983 24.624 25.465 27.936 28.973 29.082 28.951 26.614 26.132 23.392 23.762 22.156 23.424 23.406 25.423 26.673 28.573 31.186 32.559 35.882 36.061 37.502 40.733 43.109 45.966 48.280 47.275 47.136 50.260 50.532 52.607 53.015 51.610 48.767 48.274 47.599 45.159 43.520 43.608 41.869 39.315 38.966 38.894 36.146 34.132 35.091 34.017 30.746 30.782 31.743 29.083 26.707 28.406 28.567 25.086 24.608 27.205 25.709 28.890 29.510 31.615 30.079 32.664 31.294 34.581 36.454 35.913 35.473 32.847 30.846 31.669 30.540 27.419 26.935 24.099 22.785 23.400 21.707 21.574 19.849 19.981 17.726 19.398 19.945 22.766 24.732 27.025 30.097 32.606 35.964 36.814 40.170 41.916 43.240 40.126 39.003 38.724 36.928 34.586 33.935 33.526 31.062 29.134 29.456 28.260 25.545 24.727 24.977 23.061 20.327 20.440 20.348 18.275 18.064 16.765 16.509 17.171 18.091 21.300 22.060 22.292
 12.491 11.714 10.443  9.073  6.764  5.456  5.509  3.859  0.000  3.882  5.713  6.907  8.338  9.155 10.460 12.136 13.619 15.482 17.487 17.597 20.618 22.396 25.902 28.471 31.854 34.709 38.035 41.017 42.677 46.395 46.890 45.337 47.498 50.498 49.693 49.437 46.168 44.470 40.917 39.174 35.567 33.962 30.663 28.818 26.083 25.457 25.067 23.637 26.356 29.073 32.198 35.177 38.628 39.936 42.921 45.010 45.389 45.296 44.066 42.253 40.886 40.155 36.957 33.920 30.611 27.261 24.008 21.660 18.902 21.366 24.947 27.324 30.865 33.880 34.084 30.762 31.281 30.005 28.245 26.322 25.106 24.336 22.545 20.662 20.022 20.690 19.875 16.449 17.138 19.081 16.620 15.514 18.665 19.016 16.447 18.302 17.407 19.802 19.584 21.803 22.762 25.492 27.763 29.298 32.133 35.811 38.175 38.545 35.318 33.931 31.998 33.969 34.131 30.439 30.020 33.085 34.690 38.040 39.663 41.281 45.037 47.242 44.895 43.722 40.317 38.901 36.714 33.536 34.291 36.199 35.182 35.758 33.906 31.024 27.817 29.457 31.760 29.244 26.890 29.663 30.014 26.624 25.524 28.126 27.408 23.924 25.074 27.658 25.425 23.622 26.832 26.759 29.164 28.438 30.094 29.624 31.050 31.576 32.746 34.044 35.247 36.618 36.937 40.096 41.893 39.960 40.569 38.537 39.899 39.314 39.253 39.077 42.377 44.760 47.195 47.783 48.911 47.356 44.666 44.696 43.291 40.694 40.375 37.416 37.006 34.660 32.950 34.352 31.523 29.486 30.397 28.490 29.032 31.654 33.802 35.711 39.000 40.367 37.489 36.723 34.395 35.865 34.862 34.615 36.040 36.345 34.744 38.034 39.187 36.453 37.283 40.657 39.364 37.238 40.204 42.237 39.617 39.356 43.036 43.100 40.526 42.331 42.987 45.587 46.966 46.441 47.427 43.951 43.081 45.483 43.026 41.234 39.149 40.729 38.421 34.783 33.721 31.012 30.277 28.172 27.354 26.414 25.528 26.287 25.503 26.043 23.754 24.346 23.937 24.845 27.258 28.329 28.350 28.205 25.808 25.340 22.596 22.990 21.456 22.823 22.953 25.037 26.437 28.370 31.084 32.454 35.818 36.080 37.532 40.808 43.196 46.011 48.377 47.423 47.241 50.353 50.568 52.597 52.955 51.514 48.706 48.223 47.472 45.029 43.457 43.506 41.691 39.187 38.882 38.726 35.930 34.001 34.962 33.779 30.526 30.652 31.538 28.787 26.498 28.246 28.293 24.771 24.422 27.011 25.389 28.519 29.015 31.138 29.639 32.249 30.824 34.078 36.046 35.536 35.050 32.492 30.451 31.158 30.037 26.966 26.391 23.469 22.289 22.970 21.198 20.903 19.068 19.315 17.159 19.039 19.811 22.744 24.845 27.185 30.309 32.888 36.292 37.223 40.563 42.304 43.565 40.407 39.317 38.973 37.124 34.843 34.196 33.686 31.212 29.351 29.616 28.312 25.632 24.857 24.987 22.980 20.289 20.322 20.064 17.834 17.459 15.997 15.655 16.175 17.111 20.367 21.099 21.289
 13.924 13.093 11.443 10.419  9.157  6.975  5.555  5.550  3.882  0.000  3.874  5.930  6.965  7.557  9.284 11.192 12.704 14.646 16.946 17.186 20.203 22.109 25.641 28.390 31.740 34.733 38.079 41.011 42.751 46.501 46.915 45.261 47.467 50.477 49.559 49.268 45.932 44.169 40.601 38.726 35.128 33.499 30.247 28.356 25.734 25.000 24.391 23.031 25.680 28.478 31.533 34.551 37.970 39.220 42.187 44.334 44.765 44.590 43.320 41.467 40.062 39.315 36.145 33.075 29.769 26.434 23.177 20.967 18.313 21.020 24.644 27.236 30.766 33.894 34.220 30.963 31.678 30.504 28.859 26.759 25.468 24.924 23.157 21.014 20.356 21.291 20.671 17.164 17.791 19.995 17.611 16.294 19.535 20.089 17.415 19.134 17.969 20.280 19.982 22.089 23.011 25.614 27.851 29.204 31.961 35.649 38.153 38.608 35.321 34.091 32.186 34.321 34.514 30.802 30.487 33.673 35.244 38.649 40.386 42.005 45.778 48.074 45.790 44.620 41.247 39.897 37.646 34.506 35.217 37.026 35.880 36.378 34.603 31.637 28.458 30.191 32.614 30.126 27.797 30.660 31.096 27.702 26.628 29.333 28.631 25.134 26.331 28.969 26.718 24.913 28.160 28.064 30.462 29.681 31.276 30.725 32.041 32.470 33.502 34.706 35.774 37.024 37.196 40.307 41.994 40.031 40.779 38.862 40.357 39.905 39.901 39.848 43.166 45.628 48.000 48.536 49.576 47.946 45.234 45.227 43.724 41.129 40.716 37.683 37.200 34.757 33.125 34.492 31.661 29.481 30.270 28.366 29.122 31.852 34.154 36.137 39.490 40.978 38.144 37.495 35.238 36.825 35.926 35.738 37.250 37.547 35.877 39.153 40.280 37.469 38.260 41.628 40.273 38.077 41.028 43.039 40.341 40.014 43.691 43.710 41.031 42.724 43.339 45.873 47.221 46.583 47.512 44.016 43.267 45.769 43.364 41.466 39.405 40.925 38.659 35.004 34.101 31.453 30.887 28.851 28.199 27.301 26.557 27.364 26.673 27.233 24.900 25.444 24.892 25.707 28.088 29.309 29.327 29.275 26.831 26.383 23.585 23.898 22.298 23.559 23.620 25.554 26.915 28.688 31.367 32.581 35.903 36.032 37.344 40.600 42.893 45.744 48.067 47.184 47.105 50.222 50.475 52.544 52.900 51.551 48.735 48.133 47.397 45.039 43.386 43.340 41.593 39.110 38.660 38.465 35.755 33.759 34.565 33.408 30.190 30.153 30.953 28.257 25.895 27.477 27.503 23.972 23.472 25.978 24.363 27.578 28.176 30.423 29.027 31.768 30.507 33.848 35.769 35.395 35.073 32.512 30.320 31.109 30.164 26.999 26.258 23.392 22.224 22.658 20.694 20.579 18.922 19.381 17.175 18.977 19.754 22.612 24.791 26.974 30.203 32.683 36.117 36.979 40.301 41.928 43.254 40.068 38.844 38.441 36.700 34.410 33.597 33.115 30.754 28.766 28.891 27.688 25.061 24.069 24.160 22.315 19.512 19.354 19.225 16.886 16.763 15.334 15.407 16.162 17.521 20.912 21.709 21.777
 15.943 15.019 13.229 11.691 10.696  9.151  7.034  6.053  5.713  3.874  0.000  3.870  5.737  5.949  7.492  9.677 11.338 13.120 15.518 15.702 18.747 20.721 24.289 27.145 30.491 33.570 36.935 39.838 41.624 45.396 45.773 44.063 46.291 49.313 48.342 48.032 44.659 42.868 39.288 37.352 33.755 32.128 28.892 27.008 24.439 23.715 22.980 21.586 24.206 27.029 30.073 33.104 36.527 37.769 40.745 42.941 43.404 43.225 41.904 40.019 38.607 37.845 34.666 31.576 28.259 24.906 21.624 19.415 16.759 19.627 23.293 26.004 29.546 32.735 33.155 29.932 30.782 29.664 28.128 25.899 24.512 24.139 22.426 20.062 19.335 20.509 20.085 16.496 17.124 19.631 17.398 15.993 19.358 20.177 17.584 19.267 17.794 19.932 19.358 21.290 22.063 24.585 26.764 28.027 30.738 34.445 37.029 37.505 34.163 33.020 31.152 33.412 33.598 29.858 29.651 32.942 34.464 37.917 39.752 41.369 45.159 47.547 45.329 44.171 40.829 39.555 37.229 34.128 34.793 36.492 35.225 35.645 33.938 30.896 27.747 29.607 32.133 29.652 27.375 30.375 30.887 27.481 26.502 29.368 28.658 25.175 26.534 29.243 26.987 25.293 28.656 28.607 30.992 30.070 31.560 30.829 32.046 32.303 33.219 34.277 35.261 36.387 36.485 39.551 41.195 39.278 40.142 38.296 39.852 39.495 39.461 39.540 42.887 45.375 47.705 48.185 49.207 47.533 44.831 44.859 43.299 40.749 40.350 37.306 36.879 34.443 32.946 34.418 31.658 29.322 29.959 27.921 28.767 31.498 33.915 35.857 39.294 40.829 37.968 37.412 35.155 36.799 36.021 35.804 37.404 37.608 35.804 39.049 40.192 37.285 37.973 41.362 39.987 37.666 40.580 42.621 39.865 39.424 43.117 43.149 40.374 41.986 42.524 44.996 46.294 45.567 46.439 42.925 42.256 44.839 42.483 40.516 38.500 40.031 37.830 34.162 33.363 30.801 30.351 28.442 27.958 27.229 26.652 27.663 27.109 27.851 25.611 26.295 25.845 26.728 29.169 30.348 30.342 30.156 27.624 27.004 24.049 24.141 22.299 23.341 23.182 24.967 26.194 27.855 30.472 31.609 34.906 34.926 36.182 39.421 41.688 44.595 46.891 45.991 45.971 49.108 49.427 51.541 51.944 50.662 47.797 47.130 46.455 44.122 42.372 42.314 40.642 38.111 37.564 37.419 34.759 32.656 33.419 32.348 29.092 28.938 29.793 27.158 24.664 26.209 26.347 22.794 22.153 24.733 23.228 26.550 27.310 29.550 28.091 30.850 29.671 33.108 34.925 34.557 34.341 31.690 29.458 30.405 29.519 26.233 25.513 22.732 21.384 21.661 19.700 19.837 18.366 18.740 16.301 17.901 18.545 21.364 23.562 25.675 28.964 31.397 34.849 35.682 39.004 40.590 41.953 38.758 37.472 37.065 35.371 33.049 32.179 31.737 29.396 27.330 27.445 26.301 23.631 22.560 22.708 20.900 17.980 17.847 17.843 15.555 15.636 14.445 14.770 15.958 17.603 21.082 22.135 22.209
 17.485 16.688 14.994 13.472 12.213 10.961  9.352  7.923  6.907  5.930  3.870  0.000  3.856  5.647  6.025  7.610  9.929 11.834 14.050 14.267 17.491 19.527 23.181 25.983 29.420 32.432 35.856 38.775 40.461 44.232 44.619 43.005 45.265 48.256 47.344 47.120 43.769 42.077 38.509 36.643 33.024 31.501 28.220 26.465 23.802 23.302 22.651 21.015 23.673 26.383 29.527 32.495 35.996 37.238 40.291 42.483 42.939 42.817 41.595 39.765 38.361 37.553 34.291 31.137 27.818 24.355 21.064 18.615 15.828 18.669 22.377 24.993 28.611 31.718 32.156 28.852 29.581 28.308 26.794 24.685 23.168 22.659 21.068 18.757 17.805 18.826 18.481 14.809 15.242 17.834 15.663 14.079 17.493 18.478 15.930 17.548 15.931 18.062 17.440 19.455 20.312 22.943 25.243 26.630 29.461 33.204 35.710 36.187 32.890 31.650 29.680 31.870 32.120 28.365 28.037 31.322 32.935 36.421 38.271 39.969 43.768 46.146 43.882 42.798 39.420 38.071 35.683 32.587 33.360 35.063 33.875 34.236 32.426 29.338 26.112 27.899 30.472 28.039 25.671 28.667 29.268 25.875 24.819 27.766 27.160 23.657 25.012 27.839 25.689 23.988 27.413 27.305 29.608 28.544 29.945 29.123 30.303 30.527 31.446 32.519 33.537 34.713 34.872 37.992 39.710 37.795 38.591 36.674 38.187 37.787 37.741 37.804 41.161 43.644 45.994 46.493 47.544 45.864 43.168 43.210 41.678 39.123 38.783 35.763 35.407 33.026 31.518 33.096 30.367 28.034 28.665 26.548 27.272 29.955 32.338 34.234 37.693 39.194 36.286 35.704 33.417 35.071 34.322 34.112 35.769 35.975 34.145 37.411 38.515 35.572 36.288 39.675 38.264 35.947 38.899 40.922 38.156 37.754 41.459 41.476 38.720 40.384 40.969 43.503 44.858 44.209 45.166 41.670 40.905 43.429 41.002 39.055 36.974 38.519 36.258 32.561 31.682 29.066 28.573 26.629 26.144 25.439 24.921 26.040 25.599 26.514 24.408 25.291 25.011 26.107 28.552 29.601 29.466 29.130 26.475 25.655 22.564 22.494 20.512 21.494 21.308 23.137 24.415 26.147 28.845 30.060 33.420 33.554 34.917 38.207 40.551 43.434 45.801 44.873 44.761 47.893 48.184 50.253 50.655 49.310 46.445 45.847 45.145 42.743 41.047 41.041 39.291 36.731 36.290 36.154 33.400 31.345 32.238 31.118 27.796 27.801 28.734 25.997 23.545 25.302 25.448 21.829 21.386 24.114 22.551 25.841 26.531 28.650 27.039 29.705 28.371 31.794 33.648 33.166 32.840 30.160 28.002 28.916 27.912 24.640 24.011 21.145 19.730 20.197 18.343 18.350 16.736 16.949 14.408 16.123 16.880 19.871 22.150 24.418 27.715 30.284 33.782 34.754 38.082 39.748 41.004 37.774 36.613 36.199 34.371 32.086 31.351 30.812 28.346 26.419 26.629 25.322 22.579 21.737 21.871 19.817 16.976 17.034 16.760 14.373 14.124 12.936 13.015 14.319 15.962 19.499 20.763 20.986
 17.918 17.272 15.574 14.428 13.320 11.820 10.479  9.664  8.338  6.965  5.737  3.856  0.000  3.869  5.658  6.353  8.029 10.367 12.846 13.697 17.077 19.509 23.216 26.141 29.629 32.656 36.189 38.988 40.535 44.299 44.521 42.987 45.402 48.279 47.284 47.221 43.830 42.271 38.769 36.808 33.241 31.943 28.760 27.242 24.699 24.427 23.572 21.709 24.140 26.657 29.736 32.549 36.068 37.102 40.178 42.410 42.942 42.852 41.672 39.896 38.436 37.578 34.338 31.044 27.863 24.316 21.212 18.719 16.145 19.197 22.867 25.546 29.199 32.240 32.891 29.583 30.296 28.836 27.524 25.532 23.714 23.177 21.911 19.559 18.182 19.077 19.066 15.409 15.264 17.958 15.962 13.821 17.054 18.341 15.619 16.770 14.840 16.831 16.421 18.461 19.628 22.174 24.676 25.929 28.845 32.599 35.147 35.852 32.650 31.504 29.324 31.544 32.066 28.346 27.822 31.168 32.983 36.556 38.542 40.423 44.216 46.619 44.332 43.424 40.024 38.550 36.009 33.001 33.987 35.613 34.514 34.658 32.707 29.476 26.164 27.750 30.516 28.307 25.753 28.655 29.533 26.255 24.943 27.969 27.661 24.129 25.261 28.293 26.368 24.474 27.855 27.460 29.563 28.328 29.544 28.654 29.610 29.811 30.548 31.641 32.480 33.626 33.621 36.759 38.362 36.294 37.127 35.287 36.958 36.682 36.842 36.972 40.279 42.895 45.197 45.763 46.681 44.873 42.084 41.975 40.310 37.672 37.162 34.042 33.541 31.043 29.551 31.064 28.338 25.928 26.500 24.431 25.308 28.111 30.609 32.645 36.127 37.781 34.985 34.538 32.421 34.287 33.683 33.713 35.541 35.913 34.130 37.432 38.323 35.290 36.148 39.432 37.817 35.562 38.601 40.442 37.551 37.261 40.943 40.757 37.957 39.541 40.279 42.853 44.337 43.688 44.764 41.332 40.575 43.100 40.596 38.513 36.287 37.632 35.259 31.536 30.763 28.091 27.790 25.776 25.458 24.635 24.332 25.413 25.220 26.214 24.185 25.218 24.872 26.113 28.419 29.507 29.164 28.722 25.901 24.995 21.841 21.605 19.668 20.580 20.556 22.239 23.734 25.317 28.140 29.178 32.547 32.764 34.036 37.399 39.742 42.542 45.004 44.212 44.045 47.142 47.332 49.326 49.596 48.245 45.470 44.799 43.949 41.614 39.994 39.822 37.986 35.564 35.103 34.759 31.989 30.081 30.866 29.546 26.315 26.408 27.116 24.253 21.976 23.720 23.609 19.937 19.718 22.348 20.546 23.778 24.319 26.504 24.987 27.754 26.441 29.855 31.814 31.480 31.206 28.663 26.332 27.119 26.288 23.042 22.141 19.251 18.088 18.429 16.314 16.248 14.723 15.298 13.043 14.965 16.176 19.218 21.827 24.038 27.479 30.127 33.724 34.887 38.109 39.668 40.767 37.423 36.288 35.647 33.760 31.681 30.870 30.068 27.684 25.927 25.893 24.352 21.828 21.052 20.796 18.650 16.058 15.793 15.127 12.444 12.051 10.625 11.004 12.453 14.558 18.097 19.472 19.544
 18.383 17.562 15.685 14.383 13.609 12.253 10.442  9.771  9.155  7.557  5.949  5.647  3.869  0.000  3.875  5.662  6.580  8.843 11.771 12.881 16.172 18.799 22.464 25.570 28.995 32.144 35.693 38.390 39.978 43.754 43.854 42.241 44.723 47.574 46.452 46.389 42.936 41.351 37.870 35.770 32.249 31.000 27.920 26.458 24.104 23.833 22.706 20.853 23.092 25.589 28.553 31.336 34.811 35.742 38.799 41.088 41.702 41.569 40.316 38.513 37.020 36.135 32.946 29.613 26.490 22.962 19.950 17.627 15.321 18.602 22.216 25.080 28.690 31.796 32.626 29.416 30.328 28.951 27.832 25.702 23.752 23.468 22.328 19.734 18.273 19.438 19.710 16.067 15.842 18.793 17.020 14.768 17.962 19.509 16.849 17.817 15.587 17.280 16.674 18.421 19.476 21.789 24.202 25.203 28.007 31.746 34.441 35.263 32.028 31.082 28.932 31.332 31.915 28.213 27.803 31.269 33.047 36.668 38.798 40.697 44.490 47.002 44.814 43.940 40.595 39.202 36.569 33.650 34.602 36.069 34.837 34.845 32.980 29.656 26.414 28.091 30.993 28.864 26.372 29.366 30.368 27.140 25.891 29.042 28.780 25.293 26.506 29.597 27.709 25.877 29.306 28.898 30.940 29.583 30.662 29.614 30.400 30.422 30.958 31.882 32.530 33.488 33.295 36.340 37.797 35.730 36.747 35.069 36.886 36.793 37.003 37.313 40.623 43.315 45.526 46.020 46.844 44.962 42.147 42.007 40.226 37.630 37.043 33.874 33.357 30.817 29.501 31.042 28.404 25.806 26.179 24.036 25.135 27.978 30.649 32.696 36.250 38.017 35.274 35.007 32.987 34.973 34.538 34.616 36.563 36.891 35.000 38.252 39.101 35.968 36.745 40.001 38.315 35.952 38.950 40.759 37.769 37.374 41.048 40.808 37.885 39.310 39.991 42.465 43.902 43.111 44.114 40.682 40.075 42.717 40.292 38.081 35.899 37.160 34.864 31.153 30.597 28.054 27.986 26.126 26.058 25.375 25.296 26.508 26.483 27.587 25.624 26.727 26.373 27.621 29.891 30.998 30.598 30.133 27.249 26.261 23.033 22.609 20.540 21.207 21.010 22.421 23.806 25.139 27.865 28.686 31.973 32.029 33.129 36.466 38.721 41.560 43.978 43.241 43.170 46.277 46.514 48.558 48.814 47.565 44.787 43.980 43.151 40.917 39.197 38.914 37.176 34.782 34.143 33.766 31.114 29.120 29.724 28.462 25.271 25.159 25.792 23.022 20.627 22.188 22.110 18.428 17.997 20.612 18.896 22.263 23.004 25.259 23.779 26.653 25.546 29.072 30.913 30.710 30.650 28.081 25.598 26.550 25.927 22.556 21.531 18.823 17.593 17.544 15.271 15.602 14.498 15.207 12.928 14.560 15.714 18.564 21.261 23.240 26.781 29.310 32.928 34.052 37.211 38.629 39.763 36.390 35.127 34.390 32.616 30.572 29.584 28.773 26.534 24.683 24.460 22.991 20.584 19.588 19.220 17.258 14.601 14.049 13.548 10.878 10.989  9.904 10.973 12.879 15.364 18.868 20.399 20.359
 20.156 19.282 17.430 15.818 14.958 13.988 12.123 11.023 10.460  9.284  7.492  6.025  5.658  3.875  0.000  3.858  5.995  7.619 10.340 11.175 14.436 17.022 20.691 23.809 27.227 30.394 33.938 36.634 38.250 42.032 42.151 40.514 42.978 45.848 44.738 44.654 41.204 39.613 36.122 34.051 30.518 29.279 26.189 24.781 22.435 22.284 21.158 19.184 21.418 23.878 26.887 29.670 33.174 34.163 37.261 39.544 40.144 40.016 38.793 36.999 35.537 34.644 31.400 28.073 24.914 21.350 18.304 15.882 13.546 16.848 20.449 23.326 26.932 30.041 30.911 27.730 28.711 27.386 26.361 24.162 22.158 22.021 20.950 18.226 16.738 18.101 18.545 14.955 14.784 17.944 16.411 14.265 17.483 19.227 16.837 17.842 15.432 16.897 15.892 17.377 18.151 20.385 22.673 23.663 26.421 30.168 32.874 33.635 30.355 29.431 27.358 29.827 30.341 26.635 26.353 29.867 31.551 35.176 37.356 39.222 43.015 45.590 43.473 42.591 39.294 37.992 35.325 32.462 33.340 34.698 33.367 33.327 31.547 28.206 25.038 26.855 29.784 27.650 25.281 28.393 29.411 26.206 25.126 28.389 28.083 24.688 26.097 29.190 27.317 25.683 29.196 28.915 30.934 29.453 30.432 29.200 29.934 29.766 30.239 30.994 31.626 32.474 32.299 35.289 36.780 34.848 35.927 34.270 36.048 35.987 36.072 36.485 39.830 42.477 44.648 45.050 45.903 44.047 41.298 41.277 39.524 37.036 36.575 33.483 33.149 30.744 29.574 31.306 28.800 26.131 26.358 24.037 25.058 27.759 30.440 32.323 35.931 37.638 34.824 34.594 32.514 34.459 34.112 34.072 36.055 36.227 34.186 37.365 38.279 35.091 35.717 38.999 37.361 34.871 37.790 39.672 36.686 36.154 39.828 39.671 36.693 38.080 38.640 41.054 42.404 41.569 42.508 39.052 38.475 41.154 38.790 36.590 34.495 35.840 33.644 29.947 29.434 27.018 26.988 25.311 25.369 24.937 24.986 26.444 26.518 27.828 26.024 27.264 27.118 28.473 30.802 31.764 31.327 30.769 27.847 26.655 23.304 22.664 20.327 20.732 20.220 21.490 22.637 23.897 26.505 27.331 30.589 30.553 31.678 34.982 37.237 40.142 42.530 41.714 41.672 44.812 45.122 47.199 47.552 46.335 43.493 42.697 41.979 39.712 37.901 37.708 36.049 33.544 32.876 32.652 30.028 27.892 28.567 27.476 24.191 23.999 24.848 22.179 19.596 21.244 21.444 17.783 17.214 20.044 18.595 22.026 22.985 25.061 23.363 26.097 24.989 28.579 30.254 29.915 29.888 27.164 24.785 25.955 25.255 21.790 21.002 18.435 16.855 16.773 14.798 15.411 14.471 14.759 12.136 13.375 14.211 16.985 19.593 21.552 25.079 27.583 31.188 32.295 35.472 36.926 38.082 34.736 33.482 32.826 31.045 28.926 27.994 27.267 24.956 23.058 22.974 21.571 19.014 18.053 17.900 15.897 13.088 12.864 12.545 10.196 10.463 10.036 11.023 13.323 15.733 19.204 21.004 21.158
 21.471 20.685 18.909 17.443 16.433 15.515 13.960 12.870 12.136 11.192  9.677  7.610  6.353  5.662  3.858  0.000  3.871  5.852  8.199  9.425 12.938 15.746 19.479 22.516 26.044 29.084 32.726 35.376 36.786 40.544 40.616 39.153 41.706 44.478 43.428 43.523 40.112 38.722 35.301 33.318 29.800 28.815 25.742 24.651 22.268 22.542 21.496 19.131 21.258 23.411 26.494 29.087 32.676 33.587 36.771 39.058 39.716 39.710 38.619 36.949 35.471 34.465 31.147 27.720 24.658 20.967 18.076 15.345 13.028 16.220 19.747 22.448 26.116 29.036 30.012 26.760 27.560 25.959 25.093 23.143 20.844 20.540 19.851 17.238 15.253 16.342 17.133 13.681 12.879 16.147 14.987 12.444 15.416 17.558 15.349 15.953 13.181 14.342 13.232 14.716 15.707 18.019 20.540 21.646 24.596 28.377 30.969 31.813 28.655 27.639 25.348 27.721 28.437 24.760 24.234 27.748 29.625 33.306 35.553 37.594 41.372 43.932 41.772 41.065 37.742 36.311 33.513 30.740 31.832 33.128 31.942 31.718 29.762 26.321 23.059 24.681 27.743 25.811 23.292 26.331 27.592 24.527 23.278 26.649 26.616 23.282 24.583 27.852 26.259 24.603 28.111 27.655 29.439 27.708 28.450 27.041 27.591 27.320 27.685 28.427 29.022 29.905 29.758 32.813 34.370 32.410 33.404 31.685 33.450 33.385 33.517 33.951 37.285 39.976 42.132 42.569 43.393 41.497 38.726 38.688 36.937 34.441 34.023 30.959 30.716 28.402 27.275 29.172 26.754 24.057 24.269 21.792 22.675 25.283 27.937 29.755 33.387 35.078 32.248 32.059 30.008 32.034 31.817 31.872 34.001 34.223 32.164 35.339 36.106 32.844 33.537 36.751 34.995 32.532 35.507 37.288 34.246 33.795 37.464 37.213 34.246 35.663 36.337 38.842 40.319 39.601 40.702 37.298 36.588 39.176 36.691 34.476 32.245 33.533 31.227 27.493 26.921 24.434 24.446 22.747 22.931 22.557 22.836 24.456 24.815 26.389 24.852 26.397 26.470 28.116 30.363 31.133 30.464 29.665 26.592 25.105 21.610 20.634 18.112 18.273 17.710 18.883 20.145 21.405 24.148 25.005 28.344 28.504 29.755 33.147 35.538 38.343 40.857 40.050 39.831 42.949 43.173 45.196 45.486 44.162 41.361 40.651 39.846 37.500 35.797 35.636 33.843 31.342 30.835 30.571 27.807 25.788 26.638 25.428 22.074 22.163 23.085 20.244 17.791 19.787 19.963 16.237 16.066 19.099 17.581 20.876 21.699 23.524 21.581 24.139 22.793 26.346 28.078 27.591 27.419 24.684 22.384 23.499 22.673 19.216 18.536 15.888 14.199 14.361 12.580 13.049 12.023 12.044  9.310 10.698 11.914 14.917 17.770 19.906 23.463 26.179 29.863 31.237 34.359 35.882 36.819 33.395 32.352 31.611 29.608 27.639 26.904 25.939 23.481 21.897 21.881 20.131 17.586 17.075 16.750 14.317 11.850 11.879 10.969  8.513  8.120  7.829  8.594 11.320 13.833 17.196 19.323 19.686
 22.082 21.353 19.592 18.365 17.545 16.516 15.035 14.192 13.619 12.704 11.338  9.929  8.029  6.580  5.995  3.871  0.000  3.851  6.802  8.996 12.438 15.650 19.312 22.477 25.974 29.036 32.746 35.226 36.514 40.250 40.136 38.724 41.422 44.074 42.916 43.153 39.704 38.440 35.108 33.013 29.582 28.838 25.923 25.093 22.915 23.396 22.117 19.586 21.396 23.309 26.261 28.663 32.234 32.924 36.116 38.454 39.210 39.258 38.193 36.579 35.043 33.948 30.676 27.136 24.254 20.533 17.916 15.260 13.356 16.692 20.055 22.821 26.445 29.286 30.509 27.331 28.185 26.479 25.882 24.009 21.446 21.235 20.889 18.219 15.913 16.975 18.143 14.853 13.603 16.919 16.046 13.162 15.808 18.250 16.038 16.163 13.064 13.813 12.785 14.024 15.216 17.255 19.874 20.717 23.671 27.432 30.101 31.192 28.135 27.296 24.851 27.307 28.287 24.699 24.058 27.636 29.651 33.390 35.800 37.991 41.739 44.353 42.231 41.689 38.395 36.910 33.967 31.341 32.581 33.726 32.570 32.102 30.085 26.523 23.276 24.738 27.988 26.314 23.716 26.671 28.201 25.301 23.903 27.338 27.562 24.285 25.435 28.840 27.456 25.718 29.173 28.506 30.083 28.171 28.679 27.140 27.404 27.007 27.102 27.754 28.096 28.849 28.471 31.482 32.876 30.802 31.909 30.339 32.294 32.425 32.746 33.325 36.610 39.449 41.492 41.929 42.582 40.564 37.720 37.556 35.652 33.132 32.554 29.410 29.077 26.692 25.706 27.609 25.283 22.418 22.493 19.948 21.045 23.720 26.541 28.436 32.108 33.961 31.257 31.276 29.425 31.661 31.663 31.929 34.247 34.570 32.509 35.650 36.219 32.863 33.621 36.705 34.763 32.318 35.315 36.916 33.740 33.332 36.954 36.512 33.463 34.730 35.503 37.988 39.557 38.786 39.963 36.629 35.985 38.609 36.099 33.721 31.392 32.465 30.109 26.381 26.014 23.568 23.876 22.235 22.705 22.335 22.920 24.570 25.214 26.898 25.497 27.194 27.246 29.006 31.121 31.885 31.045 30.114 26.923 25.325 21.798 20.584 18.064 17.990 17.463 18.305 19.671 20.634 23.402 23.984 27.269 27.438 28.542 31.988 34.367 37.086 39.656 38.984 38.731 41.794 41.963 43.933 44.084 42.780 40.096 39.284 38.361 36.108 34.441 34.104 32.277 29.909 29.328 28.879 26.146 24.221 24.918 23.562 20.292 20.396 21.121 18.192 15.837 17.817 17.823 14.024 14.031 17.069 15.434 18.703 19.500 21.311 19.374 22.015 20.749 24.350 26.096 25.762 25.728 23.089 20.582 21.700 21.121 17.609 16.663 14.136 12.585 12.382 10.325 11.055 10.465 10.811  8.460  9.744 11.373 14.199 17.360 19.292 22.977 25.692 29.444 30.970 33.954 35.329 36.128 32.601 31.555 30.575 28.550 26.803 25.955 24.736 22.411 20.994 20.692 18.718 16.462 16.001 15.237 12.734 10.596 10.230  8.860  6.109  5.808  5.943  7.405 10.603 13.563 16.749 19.044 19.296
 23.995 23.176 21.412 20.024 19.257 18.408 16.785 15.809 15.482 14.646 13.120 11.834 10.367  8.843  7.619  5.852  3.851  0.000  3.853  6.427  9.342 12.836 16.309 19.678 23.029 26.213 29.926 32.220 33.541 37.272 37.001 35.492 38.271 40.875 39.577 39.832 36.331 35.092 31.821 29.616 26.270 25.726 23.008 22.494 20.648 21.453 19.891 17.120 18.505 20.125 22.953 25.199 28.758 29.347 32.560 34.921 35.733 35.829 34.807 33.258 31.696 30.534 27.258 23.666 20.906 17.164 14.821 12.239 10.957 14.393 17.440 20.354 23.834 26.656 28.212 25.259 26.424 24.882 24.752 22.709 19.893 20.240 20.273 17.260 14.824 16.440 18.226 15.336 14.079 17.717 17.520 14.865 17.242 20.093 18.408 18.368 14.957 14.904 13.085 13.282 13.764 15.139 17.365 17.761 20.472 24.191 27.050 28.242 25.136 24.630 22.331 25.102 26.110 22.634 22.318 26.056 27.876 31.633 34.297 36.478 40.177 42.991 41.105 40.642 37.526 36.269 33.182 30.825 31.931 32.681 31.260 30.499 28.724 25.070 22.119 23.823 27.232 25.754 23.476 26.601 28.310 25.614 24.552 28.189 28.433 25.438 26.886 30.282 29.020 27.640 31.174 30.643 32.072 29.888 30.073 28.122 28.065 27.167 26.873 27.015 27.056 27.360 26.753 29.500 30.740 28.906 30.334 29.041 31.108 31.536 31.740 32.708 35.996 38.860 40.657 40.866 41.363 39.309 36.569 36.563 34.586 32.333 31.854 28.836 28.779 26.617 26.126 28.311 26.367 23.274 22.894 20.044 21.245 23.639 26.613 28.214 31.973 33.850 31.168 31.477 29.705 31.991 32.353 32.530 35.018 35.077 32.719 35.629 36.196 32.693 33.130 36.137 34.187 31.482 34.250 35.858 32.610 31.878 35.416 35.010 31.751 32.720 33.246 35.495 36.895 35.895 36.918 33.578 33.167 35.965 33.644 31.111 28.967 30.017 27.936 24.300 24.334 22.324 23.043 21.963 22.966 23.158 24.200 26.276 27.239 29.269 28.162 30.063 30.346 32.232 34.379 34.992 34.064 32.955 29.695 27.798 24.153 22.499 19.610 18.844 17.656 17.802 18.567 18.970 21.338 21.572 24.649 24.470 25.363 28.718 30.977 33.778 36.253 35.591 35.475 38.575 38.851 40.920 41.177 40.047 37.288 36.337 35.605 33.450 31.546 31.217 29.648 27.171 26.339 26.094 23.572 21.327 21.913 20.925 17.585 17.296 18.317 15.735 12.915 14.864 15.464 11.829 11.379 14.799 13.875 17.214 18.574 20.021 17.758 20.170 19.184 22.937 24.210 23.814 24.122 21.251 18.774 20.475 20.094 16.369 15.711 13.900 11.715 10.793  9.358 11.238 11.657 11.383  8.807  8.525  9.403 11.516 14.663 16.142 19.920 22.442 26.195 27.713 30.592 31.832 32.634 29.093 27.957 26.936 24.990 23.243 22.298 21.102 18.848 17.357 17.006 15.111 12.835 12.313 11.638  9.161  6.875  6.889  5.960  4.763  5.856  7.894  9.549 13.171 16.118 18.982 21.640 22.038
 25.835 25.053 23.384 21.965 21.098 20.378 18.890 17.739 17.487 16.946 15.518 14.050 12.846 11.771 10.340  8.199  6.802  3.853  0.000  3.848  6.527 10.175 13.557 16.715 20.140 23.117 26.904 29.134 30.227 33.924 33.657 32.342 35.169 37.686 36.520 36.949 33.538 32.550 29.379 27.401 24.085 23.886 21.215 21.198 19.349 20.797 19.503 16.240 17.447 18.511 21.455 23.399 27.059 27.681 30.993 33.316 34.158 34.447 33.649 32.272 30.788 29.482 26.092 22.513 19.895 16.101 14.055 11.025  9.910 12.759 15.443 17.980 21.431 23.942 25.645 22.707 23.720 21.964 22.203 20.422 17.259 17.678 18.314 15.421 12.513 14.068 16.477 14.206 12.517 16.172 16.786 14.278 16.088 19.341 18.336 17.994 14.388 13.519 10.996 10.299 10.299 11.379 13.599 14.107 17.014 20.784 23.480 24.656 21.653 21.056 18.617 21.371 22.517 19.132 18.744 22.510 24.377 28.154 30.944 33.252 36.898 39.757 37.938 37.655 34.619 33.376 30.148 28.032 29.234 29.731 28.353 27.311 25.496 21.768 18.936 20.596 24.128 22.937 20.796 23.911 25.861 23.466 22.549 26.301 26.744 24.081 25.633 29.051 28.112 27.028 30.529 30.024 31.173 28.676 28.490 26.163 25.822 24.522 23.986 23.798 23.765 23.907 23.383 26.086 27.481 25.873 27.263 25.935 27.879 28.343 28.381 29.527 32.835 35.675 37.348 37.428 37.897 35.886 33.240 33.414 31.536 29.496 29.294 26.512 26.877 25.117 24.916 27.491 25.886 22.812 22.306 19.120 19.939 21.858 24.695 25.886 29.653 31.364 28.601 29.012 27.215 29.451 30.084 30.176 32.804 32.679 30.133 32.855 33.354 29.764 30.023 32.938 30.972 28.144 30.795 32.385 29.119 28.255 31.759 31.393 28.082 29.024 29.484 31.744 33.167 32.253 33.381 30.064 29.522 32.258 29.885 27.362 25.203 26.335 24.299 20.672 20.726 18.903 19.772 19.084 20.459 21.151 22.600 25.090 26.409 28.846 28.188 30.426 31.109 33.279 35.402 35.678 34.575 33.159 29.844 27.542 23.805 21.661 18.428 16.990 15.230 14.838 15.187 15.338 17.578 17.840 20.964 20.886 22.015 25.445 27.892 30.658 33.213 32.436 32.151 35.248 35.490 37.556 37.879 36.644 33.821 33.038 32.379 30.064 28.182 28.091 26.481 23.824 23.208 23.211 20.541 18.206 19.234 18.422 14.829 14.856 16.448 13.909 11.048 13.704 14.792 11.474 11.492 15.207 14.706 17.612 18.962 19.729 16.896 18.671 17.357 21.031 22.061 21.198 21.352 18.208 16.126 18.154 17.473 13.669 13.739 12.330  9.375  8.692  8.647 10.717 11.417 10.063  7.341  5.549  5.896  7.801 11.161 12.813 16.562 19.339 23.142 24.974 27.805 29.226 29.774 26.203 25.426 24.470 22.177 20.512 20.030 18.661 16.029 15.016 15.126 12.807 10.297 10.836 10.412  7.110  5.699  7.407  6.082  6.625  6.755  9.425 10.182 13.899 16.423 18.820 21.879 22.628
 26.153 25.343 23.696 22.097 21.193 20.575 18.983 17.643 17.597 17.186 15.702 14.267 13.697 12.881 11.175  9.425  8.996  6.427  3.848  0.000  3.863  6.871 10.573 13.614 17.165 20.170 23.898 26.402 27.732 31.499 31.556 30.114 32.694 35.436 34.466 34.642 31.302 30.137 26.814 25.095 21.582 21.091 18.139 17.980 15.847 17.454 16.565 13.140 14.743 15.949 19.241 21.434 25.195 26.285 29.617 31.859 32.588 32.935 32.175 30.772 29.385 28.073 24.530 21.180 18.251 14.454 11.992  8.446  6.672  9.114 11.954 14.397 17.972 20.593 22.074 19.060 20.161 18.643 18.808 16.777 13.736 14.488 14.977 11.855  9.209 11.434 13.885 11.920 10.926 14.701 15.571 13.852 15.835 18.918 18.416 18.632 15.324 14.590 11.441 10.477  9.289 10.534 12.112 13.080 15.843 19.660 22.235 22.865 19.584 18.735 16.717 19.520 20.098 16.541 16.670 20.462 21.902 25.607 28.285 30.328 34.020 36.933 35.213 34.701 31.735 30.761 27.664 25.504 26.343 26.780 25.144 24.299 22.761 19.156 16.518 18.743 22.046 20.531 18.836 22.258 23.871 21.388 21.044 24.838 24.883 22.428 24.471 27.635 26.519 25.908 29.516 29.454 30.784 28.363 28.298 25.866 25.787 24.323 24.031 23.643 23.973 24.106 23.998 26.607 28.306 27.149 28.427 26.936 28.480 28.698 28.227 29.329 32.788 35.393 37.067 36.908 37.579 35.844 33.438 34.012 32.463 30.703 30.944 28.472 29.240 27.816 27.628 30.400 28.832 25.904 25.543 22.248 22.683 24.256 26.792 27.579 31.279 32.627 29.627 29.802 27.654 29.480 29.988 29.602 32.037 31.497 28.701 31.264 32.135 28.623 28.485 31.583 29.998 26.938 29.354 31.325 28.294 27.088 30.630 30.718 27.445 28.532 28.597 30.761 31.886 30.989 31.887 28.393 27.791 30.543 28.318 26.082 24.269 25.914 24.184 20.646 20.469 18.863 19.353 19.001 20.207 21.359 22.616 25.397 26.499 29.047 28.464 30.690 31.642 33.767 36.120 36.206 35.316 33.857 30.693 28.318 24.556 22.447 18.947 17.385 15.039 14.779 14.381 14.815 16.648 17.387 20.489 20.205 21.659 24.908 27.455 30.424 32.775 31.632 31.427 34.631 35.085 37.315 37.958 36.700 33.681 33.124 32.841 30.327 28.263 28.645 27.249 24.212 23.715 24.320 21.697 19.004 20.437 20.205 16.450 16.337 18.597 16.488 13.385 16.052 17.761 14.753 14.334 18.148 18.121 21.048 22.594 23.173 20.156 21.551 20.140 23.693 24.427 23.119 23.097 19.632 18.167 20.465 19.326 15.586 16.434 15.092 11.678 11.606 12.231 14.045 14.256 12.181  8.820  6.542  4.584  6.276  8.729 10.786 14.322 17.119 20.836 22.430 25.540 27.295 28.090 24.708 24.021 23.628 21.310 19.126 19.041 18.273 15.229 13.906 14.930 13.131  9.813 10.602 11.498  8.489  6.407  9.408  9.322 10.188 10.352 12.538 12.619 16.108 18.053 20.521 23.593 24.636
 28.871 28.054 26.452 24.785 23.923 23.433 21.824 20.523 20.618 20.203 18.747 17.491 17.077 16.172 14.436 12.938 12.438  9.342  6.527  3.863  0.000  3.849  7.077 10.428 13.754 16.932 20.644 22.946 24.369 28.143 28.074 26.480 29.111 31.842 30.753 30.901 27.516 26.364 23.090 21.335 17.887 17.673 14.974 15.383 13.771 15.943 14.875 11.171 12.063 12.627 15.834 17.792 21.569 22.679 26.042 28.266 29.028 29.466 28.813 27.523 26.174 24.773 21.195 17.914 15.154 11.467  9.559  6.124  5.884  7.459  9.293 11.777 15.049 17.590 19.522 16.905 18.456 17.290 18.138 15.948 12.743 14.388 15.366 12.102  9.758 12.521 15.418 14.211 13.456 17.042 18.431 17.083 18.726 21.899 21.801 21.931 18.614 17.410 13.953 12.041  9.811  9.752 10.148 10.448 12.655 16.386 19.159 19.743 16.319 15.923 14.331 17.560 18.000 14.705 15.497 19.339 20.340 23.952 26.891 28.828 32.404 35.542 34.162 33.716 31.041 30.418 27.253 25.496 26.073 25.974 23.985 22.794 21.702 18.146 16.155 18.683 21.964 20.721 19.614 23.079 24.763 22.621 22.735 26.549 26.561 24.520 26.800 29.812 28.820 28.590 32.171 32.268 33.463 30.882 30.549 27.811 27.457 25.524 24.868 23.887 23.931 23.517 23.243 25.420 26.974 26.260 27.834 26.665 28.194 28.689 27.993 29.499 32.900 35.434 36.803 36.337 36.858 35.166 32.978 33.799 32.275 30.908 31.337 29.128 30.217 29.105 29.365 32.320 31.105 28.095 27.393 23.980 24.429 25.628 28.160 28.570 32.230 33.506 30.574 30.996 28.943 30.701 31.537 31.010 33.524 32.672 29.605 31.808 32.714 29.154 28.581 31.534 30.052 26.735 28.751 30.760 27.769 26.119 29.476 29.712 26.263 26.985 26.625 28.426 29.236 28.053 28.682 25.137 24.834 27.806 25.899 23.563 22.144 23.878 22.642 19.382 19.680 18.780 19.661 20.052 21.721 23.413 24.998 28.056 29.362 32.120 31.766 34.096 35.203 37.374 39.746 39.720 38.797 37.225 34.068 31.521 27.760 25.404 21.772 19.735 16.907 15.941 14.671 14.353 15.324 15.664 18.336 17.486 18.756 21.771 24.208 27.331 29.487 28.229 28.219 31.485 32.130 34.506 35.370 34.315 31.174 30.530 30.594 28.166 25.785 26.336 25.344 22.113 21.363 22.433 20.167 17.046 18.479 18.934 15.256 14.648 17.447 16.054 12.701 15.156 17.593 15.217 14.390 18.166 18.909 21.625 23.579 23.744 20.543 21.483 20.390 23.857 23.985 22.520 22.824 19.182 18.051 20.899 19.931 16.284 17.541 16.982 13.355 12.780 14.094 16.432 17.216 14.951 11.953  8.858  5.838  4.833  6.189  7.331 10.926 13.433 17.145 18.701 21.749 23.450 24.294 20.949 20.227 20.001 17.736 15.364 15.411 14.918 11.752 10.306 11.865 10.446  6.758  8.055  9.850  7.392  5.907  9.695 10.428 12.432 13.163 15.838 16.120 19.663 21.576 23.788 26.996 28.093
 30.447 29.639 28.100 26.331 25.445 25.104 23.519 22.160 22.396 22.109 20.721 19.527 19.509 18.799 17.022 15.746 15.650 12.836 10.175  6.871  3.849  0.000  3.870  6.983 10.416 13.619 17.242 19.817 21.501 25.321 25.600 23.883 26.222 29.173 28.317 28.207 24.942 23.650 20.257 18.902 15.293 14.860 11.913 12.475 10.716 13.433 12.967  9.112 10.150 10.457 13.980 16.032 19.832 21.464 24.780 26.854 27.487 28.046 27.512 26.272 25.084 23.671 20.007 17.154 14.279 10.978  9.082  5.741  5.568  4.878  5.832  7.955 11.286 13.877 15.706 13.150 14.957 14.227 15.301 12.870  9.838 12.247 13.299 10.048  8.475 11.734 14.584 14.121 14.031 17.291 18.987 18.381 19.919 22.860 23.254 23.711 20.700 19.521 15.823 13.740 10.710 10.445  9.693 10.341 11.970 15.451 17.945 17.837 14.161 13.564 12.735 15.956 15.665 12.408 14.021 17.692 18.044 21.457 24.308 25.919 29.470 32.700 31.529 30.896 28.413 28.167 25.162 23.548 23.676 23.320 20.980 19.878 19.266 15.984 14.571 17.626 20.525 19.123 18.704 22.295 23.647 21.639 22.392 26.109 25.791 24.146 26.813 29.494 28.450 28.729 32.290 32.769 34.024 31.498 31.183 28.340 28.131 26.004 25.489 24.239 24.545 24.040 24.133 26.089 27.870 27.645 29.103 27.857 28.984 29.296 28.115 29.629 33.078 35.341 36.623 35.878 36.549 35.150 33.265 34.478 33.282 32.248 33.078 31.205 32.648 31.859 32.178 35.288 34.163 31.277 30.652 27.179 27.334 28.208 30.458 30.482 34.015 34.954 31.888 32.152 29.876 31.238 32.035 31.086 33.410 32.136 28.839 30.744 31.969 28.544 27.503 30.517 29.442 25.929 27.565 29.899 27.211 25.173 28.440 29.143 25.785 26.560 25.731 27.324 27.750 26.569 26.902 23.216 22.891 25.862 24.214 22.235 21.316 23.543 22.741 19.769 19.912 19.402 19.983 20.812 22.379 24.499 25.974 29.244 30.422 33.279 33.070 35.401 36.753 38.900 41.411 41.191 40.413 38.780 35.772 33.149 29.439 27.087 23.339 21.179 17.966 17.004 15.007 14.790 15.063 15.790 18.179 17.073 18.632 21.284 23.757 27.017 28.896 27.241 27.320 30.638 31.513 34.019 35.223 34.174 30.881 30.488 30.964 28.397 25.871 26.916 26.193 22.685 22.085 23.744 21.635 18.335 20.103 21.081 17.485 16.841 20.051 19.053 15.784 18.144 20.899 18.810 17.850 21.549 22.565 25.203 27.236 27.214 23.903 24.493 23.333 26.601 26.459 24.634 24.790 21.008 20.471 23.446 22.164 18.742 20.518 20.054 16.278 16.092 17.741 19.891 20.423 17.782 14.661 11.574  7.923  6.254  5.024  6.108  8.811 11.143 14.609 15.873 19.212 21.326 22.400 19.365 18.850 19.334 17.090 14.205 14.885 15.138 11.719 10.178 12.800 12.094  8.334  9.844 12.516 10.651  9.310 13.122 14.213 16.214 16.838 19.305 19.217 22.573 24.075 26.218 29.422 30.728
 33.594 32.811 31.331 29.555 28.700 28.465 26.933 25.605 25.902 25.641 24.289 23.181 23.216 22.464 20.691 19.479 19.312 16.309 13.557 10.573  7.077  3.870  0.000  3.862  6.763 10.210 13.764 16.139 17.980 21.802 22.036 20.141 22.457 25.442 24.544 24.361 21.099 19.835 16.492 15.311 11.777 11.780  9.260 10.860  9.976 13.336 12.939  9.280  9.207  8.217 11.483 13.058 16.793 18.592 21.871 23.837 24.465 25.201 24.866 23.815 22.752 21.244 17.618 15.132 12.673 10.079  9.304  7.235  8.454  6.569  4.861  6.053  8.493 10.777 13.237 11.407 13.726 13.555 15.425 13.080 10.284 13.401 14.882 12.015 11.004 14.117 17.058 17.220 17.221 20.171 22.198 21.827 23.074 26.024 26.718 27.087 24.106 22.631 18.850 16.301 12.877 11.657  9.613  9.539  9.978 12.943 15.412 14.985 11.157 11.134 11.240 14.690 14.051 11.431 13.851 17.231 16.943 20.051 23.089 24.496 27.836 31.266 30.504 29.946 27.853 28.014 25.041 23.926 23.752 22.798 20.124 18.656 18.659 15.689 15.192 18.348 21.005 19.949 20.162 23.609 24.958 23.367 24.506 28.113 27.781 26.566 29.356 31.846 30.956 31.557 35.028 35.633 36.744 34.112 33.570 30.517 30.091 27.610 26.821 25.075 25.164 24.188 24.214 25.671 27.330 27.613 29.244 28.285 29.285 29.793 28.364 30.197 33.525 35.639 36.605 35.542 36.086 34.807 33.215 34.694 33.607 32.988 34.032 32.471 34.202 33.723 34.379 37.616 36.781 33.887 33.040 29.527 29.634 30.167 32.323 31.993 35.407 36.216 33.241 33.681 31.504 32.735 33.795 32.710 35.047 33.487 30.003 31.495 32.750 29.380 27.910 30.707 29.808 26.132 27.274 29.631 27.105 24.637 27.606 28.523 25.115 25.526 24.191 25.324 25.314 23.859 23.821 20.086 20.087 23.242 22.043 20.115 19.791 22.163 21.982 19.492 20.020 20.230 21.063 22.513 24.379 26.888 28.583 32.025 33.354 36.361 36.359 38.774 40.265 42.460 44.973 44.636 43.827 42.091 39.109 36.352 32.677 30.154 26.362 23.900 20.446 19.020 16.425 15.618 14.917 15.298 16.996 15.291 16.696 18.860 21.180 24.559 26.132 24.245 24.532 27.879 28.991 31.631 33.121 32.269 28.879 28.494 29.398 26.923 24.133 25.467 25.201 21.562 20.820 23.012 21.339 17.821 19.612 21.246 17.954 17.005 20.540 20.201 17.040 19.102 22.268 20.751 19.629 23.114 24.627 27.004 29.247 28.879 25.493 25.644 24.714 27.764 27.113 25.129 25.490 21.699 21.581 24.852 23.678 20.514 22.576 22.638 18.853 18.451 20.484 22.838 23.670 20.927 18.071 14.717 11.036  8.355  5.631  4.676  6.023  7.590 10.865 12.020 15.382 17.623 18.775 15.935 15.555 16.520 14.369 11.172 12.405 13.245  9.863  8.484 11.897 11.867  8.595 10.405 13.509 12.379 11.729 15.454 16.832 19.309 20.130 22.821 22.802 26.172 27.624 29.560 32.848 34.204
 35.807 35.078 33.687 31.936 31.036 30.901 29.518 28.152 28.471 28.390 27.145 25.983 26.141 25.570 23.809 22.516 22.477 19.678 16.715 13.614 10.428  6.983  3.862  0.000  3.827  6.659 10.306 13.009 14.784 18.611 19.278 17.584 19.609 22.696 22.255 22.050 19.110 18.090 14.896 14.606 11.311 11.590  9.340 11.462 10.597 14.349 14.771 11.481 11.449  9.914 12.808 13.852 17.282 19.381 22.477 24.163 24.672 25.655 25.612 24.783 23.963 22.453 18.973 17.064 14.988 13.071 12.615 10.829 11.588  8.799  6.210  4.720  6.227  7.503 10.057  8.489 10.694 10.768 13.276 11.389  8.884 12.291 14.246 12.157 11.592 14.259 17.145 18.137 18.263 20.672 23.100 23.194 24.043 26.845 28.045 28.438 25.716 24.081 20.241 17.524 13.784 12.387  9.590 10.033  9.975 12.269 13.924 12.626  8.823  8.277  9.385 12.436 11.062  8.924 12.073 14.944 13.986 16.775 19.777 20.990 24.223 27.725 27.177 26.639 24.802 25.261 22.395 21.663 21.222 19.836 16.992 15.320 15.790 13.248 13.612 16.881 19.075 18.221 19.106 22.368 23.556 22.390 23.978 27.373 26.980 26.288 29.205 31.402 30.722 31.734 35.039 35.837 36.798 34.127 33.430 30.248 29.800 27.102 26.346 24.324 24.609 23.569 23.997 25.230 27.153 27.889 29.267 28.205 28.753 29.068 27.211 29.049 32.320 34.146 34.978 33.661 34.325 33.347 32.083 33.917 33.189 32.917 34.362 33.192 35.279 35.181 35.906 39.297 38.625 35.910 35.148 31.602 31.351 31.489 33.296 32.550 35.759 36.211 33.182 33.511 31.229 32.098 33.220 31.836 34.039 32.138 28.508 29.605 31.011 27.809 25.918 28.607 28.054 24.287 24.989 27.538 25.350 22.567 25.340 26.670 23.455 23.937 22.211 23.186 22.878 21.617 21.457 17.675 17.412 20.391 19.376 17.932 18.085 20.908 21.108 19.024 19.326 19.946 20.527 22.423 24.264 27.154 28.871 32.476 33.842 36.992 37.278 39.789 41.556 43.835 46.358 45.768 44.961 43.082 40.219 37.316 33.748 31.126 27.317 24.660 20.981 19.438 16.318 15.535 14.148 14.937 16.272 14.647 16.526 18.311 20.778 24.050 25.456 23.173 23.296 26.577 27.785 30.422 32.168 31.187 27.734 27.761 28.957 26.288 23.583 25.455 25.290 21.507 21.189 23.813 22.180 18.822 21.054 22.908 19.770 19.180 22.908 22.695 19.868 22.096 25.276 23.941 23.091 26.526 28.039 30.212 32.314 31.681 28.152 27.900 26.741 29.484 28.683 26.304 26.373 22.589 23.101 26.320 24.815 22.009 24.540 24.709 20.895 20.921 23.322 25.401 26.052 22.975 20.260 16.922 13.173 10.455  6.818  6.156  4.959  6.336  8.874 10.172 13.647 16.528 17.495 15.096 15.469 17.039 14.692 11.566 13.787 14.845 11.457 10.930 14.651 14.620 11.781 13.980 16.973 15.750 15.435 19.190 20.314 22.739 23.212 25.764 25.348 28.510 29.565 31.238 34.557 36.116
 38.970 38.252 36.895 35.133 34.279 34.212 32.823 31.485 31.854 31.740 30.491 29.420 29.629 28.995 27.227 26.044 25.974 23.029 20.140 17.165 13.754 10.416  6.763  3.827  0.000  3.876  7.085  9.527 11.788 15.583 16.284 14.221 16.067 19.294 18.821 18.372 15.475 14.397 11.277 11.481  8.570  9.412  8.215 11.214 11.424 15.215 15.638 12.935 12.064  9.636 11.639 11.978 14.961 17.279 20.139 21.596 22.041 23.212 23.383 22.773 22.139 20.617 17.379 16.124 14.641 13.678 14.040 13.192 14.573 11.651  8.256  6.217  5.126  5.153  8.679  8.691 11.365 12.300 15.225 13.488 11.708 15.248 17.167 15.343 15.215 17.802 20.543 21.736 21.999 24.269 26.754 26.970 27.750 30.508 31.808 32.198 29.488 27.754 23.920 21.050 17.283 15.473 12.219 11.951 10.650 11.810 13.196 11.382  7.780  8.276 10.681 13.497 11.735 10.768 14.295 16.572 14.917 17.058 20.059 20.870 23.729 27.384 27.350 26.834 25.502 26.431 23.759 23.504 22.707 20.794 17.667 15.782 17.028 15.107 16.262 19.412 21.242 20.654 22.004 25.060 26.147 25.282 27.129 30.369 29.906 29.501 32.492 34.503 33.871 35.101 38.335 39.251 40.155 37.470 36.665 33.398 32.831 29.946 29.012 26.668 26.757 25.340 25.660 26.381 28.094 29.268 30.806 30.047 30.502 30.997 28.976 31.047 34.142 35.794 36.319 34.712 35.243 34.408 33.453 35.490 34.855 34.939 36.507 35.574 37.821 37.913 38.881 42.316 41.833 39.094 38.158 34.620 34.410 34.363 36.127 35.165 38.254 38.623 35.716 36.183 34.013 34.774 36.061 34.581 36.737 34.625 30.915 31.637 33.078 30.014 27.785 30.217 29.872 26.068 26.261 28.779 26.833 23.718 26.076 27.609 24.457 24.534 22.288 22.646 21.740 20.133 19.374 15.620 15.890 19.016 18.715 17.464 18.397 21.238 22.105 20.591 21.248 22.421 23.183 25.436 27.421 30.487 32.296 35.958 37.374 40.572 40.941 43.458 45.275 47.538 50.083 49.451 48.661 46.753 43.921 40.975 37.438 34.761 30.957 28.192 24.458 22.704 19.374 18.228 16.204 16.581 17.103 14.912 16.403 17.409 19.497 22.812 23.732 21.191 21.646 24.878 26.396 29.158 31.229 30.528 27.041 27.051 28.720 26.259 23.327 25.424 25.778 22.027 21.518 24.544 23.423 20.005 22.053 24.411 21.652 20.746 24.538 24.856 22.114 23.969 27.387 26.457 25.396 28.610 30.490 32.510 34.805 33.985 30.491 29.991 29.101 31.674 30.475 28.089 28.387 24.712 25.444 28.825 27.496 24.889 27.470 27.966 24.207 23.996 26.496 28.758 29.620 26.579 23.971 20.541 16.845 13.863 10.251  8.592  6.058  5.019  5.960  6.600 10.169 13.321 14.518 12.680 13.227 15.494 13.576 10.340 12.995 14.729 11.933 11.556 15.405 16.041 13.794 15.769 18.921 18.298 18.206 21.805 23.215 25.899 26.610 29.312 29.040 32.250 33.347 34.958 38.301 39.853
 41.508 40.846 39.569 37.865 36.977 36.965 35.709 34.352 34.709 34.733 33.570 32.432 32.656 32.144 30.394 29.084 29.036 26.213 23.117 20.170 16.932 13.619 10.210  6.659  3.876  0.000  3.871  6.660  8.547 12.304 13.557 11.970 13.443 16.658 16.830 16.542 14.227 13.783 11.317 12.658 10.637 11.873 11.246 14.215 14.349 18.107 18.987 16.480 15.751 13.260 14.831 14.594 17.031 19.299 21.858 22.991 23.344 24.755 25.243 24.910 24.496 23.008 20.063 19.212 18.121 17.430 17.895 16.943 18.029 14.914 11.658  8.810  6.958  4.494  7.726  8.603 10.481 11.501 14.929 14.020 12.637 15.857 18.160 17.089 17.054 19.071 21.740 23.511 23.695 25.489 28.288 28.758 29.132 31.789 33.481 33.777 31.267 29.346 25.559 22.569 18.754 16.814 13.297 13.348 11.818 12.098 12.335  9.568  6.785  6.826 10.233 12.161  9.819 10.056 13.754 15.192 12.881 14.359 17.301 17.924 20.486 24.203 24.484 24.145 23.203 24.409 21.876 22.178 21.236 18.804 15.715 13.447 15.218 13.981 15.989 18.865 20.186 20.013 21.884 24.563 25.581 25.236 27.341 30.311 29.924 30.009 32.969 34.736 34.392 35.909 38.928 39.921 40.602 37.858 36.843 33.474 32.799 29.728 28.750 26.152 26.329 24.821 25.462 25.896 27.788 29.379 30.657 29.862 29.899 30.260 27.904 30.001 32.933 34.289 34.609 32.753 33.335 32.799 32.202 34.541 34.244 34.685 36.592 36.051 38.598 39.052 40.113 43.657 43.367 40.805 39.918 36.389 35.877 35.457 36.891 35.552 38.395 38.445 35.574 35.993 33.832 34.289 35.693 34.028 36.079 33.715 29.952 30.228 31.692 28.842 26.257 28.421 28.374 24.594 24.271 26.837 25.270 21.903 23.901 25.785 22.910 22.968 20.345 20.447 19.193 17.842 16.967 13.308 13.252 16.066 16.086 15.456 16.959 20.098 21.369 20.381 20.876 22.457 23.064 25.692 27.689 31.027 32.907 36.659 38.170 41.490 42.152 44.777 46.821 49.186 51.682 50.824 49.979 47.925 45.190 42.107 38.696 35.909 32.155 29.220 25.404 23.507 19.891 18.702 16.145 16.749 16.799 14.846 16.692 17.253 19.422 22.435 23.200 20.323 20.510 23.551 25.108 27.784 30.063 29.226 25.760 26.218 28.126 25.534 22.802 25.373 25.799 22.058 22.004 25.306 24.247 21.133 23.512 25.953 23.404 22.872 26.721 27.105 24.712 26.726 30.080 29.309 28.546 31.711 33.542 35.342 37.470 36.393 32.797 31.930 30.847 33.091 31.770 29.074 29.114 25.561 26.827 30.092 28.537 26.318 29.233 29.865 26.165 26.262 29.055 31.086 31.853 28.595 26.208 22.806 19.198 16.238 12.467 11.160  7.775  6.727  5.944  6.929  9.768 13.432 14.072 12.893 14.380 16.913 14.834 12.209 15.446 16.992 14.333 14.703 18.488 18.891 16.950 19.275 22.205 21.406 21.619 25.255 26.376 29.040 29.452 32.070 31.507 34.538 35.333 36.653 40.018 41.716
 44.612 43.969 42.737 41.023 40.164 40.222 38.985 37.630 38.035 38.079 36.935 35.856 36.189 35.693 33.938 32.726 32.746 29.926 26.904 23.898 20.644 17.242 13.764 10.306  7.085  3.871  0.000  3.857  6.570  9.870 11.795 10.034 10.545 14.043 14.690 13.933 12.220 11.851  9.965 12.379 11.260 12.512 12.667 15.641 16.238 19.773 20.891 18.915 17.981 15.361 16.304 15.681 17.402 19.863 21.963 22.708 22.878 24.436 25.144 25.030 24.868 23.496 20.933 20.757 20.031 19.955 20.661 20.123 21.306 18.016 14.540 11.500  8.645  5.161  7.602  9.968 11.733 13.475 16.841 16.135 15.480 18.642 20.750 19.987 20.382 22.321 24.723 26.702 27.114 28.707 31.510 32.219 32.556 35.059 36.892 37.294 34.905 33.015 29.246 26.286 22.472 20.537 16.972 16.914 14.998 14.529 14.233 11.016  9.306  9.655 13.400 14.707 12.027 13.045 16.722 17.506 14.621 15.165 17.677 17.629 19.647 23.378 24.222 23.795 23.444 25.171 23.039 23.734 22.364 19.558 16.325 14.202 16.723 16.289 18.810 21.573 22.380 22.294 24.591 27.055 27.804 27.700 30.095 32.831 32.280 32.669 35.720 37.211 36.879 38.663 41.573 42.756 43.428 40.757 39.731 36.374 35.735 32.613 31.664 28.940 29.148 27.529 28.257 28.359 30.177 32.098 33.341 32.662 32.479 32.812 30.245 32.355 35.118 36.196 36.303 34.198 34.782 34.520 34.270 36.822 36.737 37.462 39.537 39.224 41.906 42.521 43.667 47.240 47.037 44.515 43.602 40.086 39.523 38.967 40.279 38.758 41.451 41.329 38.515 38.909 36.753 36.980 38.394 36.542 38.418 35.818 32.039 31.943 33.540 30.955 28.064 30.009 30.313 26.613 25.796 28.400 27.241 23.690 25.247 27.438 24.847 24.733 21.717 21.285 19.419 18.008 16.501 13.200 13.468 15.945 16.761 16.727 18.894 22.043 23.773 23.248 23.773 25.612 26.128 28.912 30.836 34.277 36.095 39.860 41.309 44.625 45.359 47.950 50.079 52.403 54.944 54.005 53.233 51.167 48.527 45.439 42.099 39.342 35.619 32.690 28.862 26.992 23.297 22.119 19.326 19.877 19.458 17.396 18.998 18.872 20.639 23.463 23.707 20.576 20.975 23.767 25.577 28.254 30.838 30.176 26.785 27.397 29.689 27.254 24.525 27.320 28.082 24.462 24.413 27.925 27.175 24.155 26.434 29.101 26.784 26.146 29.979 30.602 28.264 30.098 33.540 32.929 32.053 35.116 37.107 38.856 41.066 39.909 36.339 35.341 34.353 36.461 34.953 32.219 32.291 28.853 30.297 33.570 32.023 29.959 32.933 33.649 29.970 30.058 32.875 34.926 35.688 32.400 30.008 26.640 23.021 20.090 16.317 14.908 11.442  9.697  7.451  7.111  9.086 12.908 13.686 13.571 15.265 18.311 16.737 14.328 17.584 19.513 17.325 17.674 21.392 22.150 20.431 22.548 25.577 25.032 25.215 28.796 30.076 32.788 33.276 35.892 35.315 38.316 39.028 40.319 43.658 45.399
 47.541 46.906 45.673 43.989 43.155 43.197 41.943 40.618 41.017 41.011 39.838 38.775 38.988 38.390 36.634 35.376 35.226 32.220 29.134 26.402 22.946 19.817 16.139 13.009  9.527  6.660  3.857  0.000  3.851  6.820  8.348  6.282  6.880 10.330 10.899 10.367  8.902  9.391  8.633 11.484 11.543 13.653 14.738 18.078 19.227 22.706 23.434 21.547 20.062 16.971 17.152 15.678 16.745 18.791 20.551 21.045 21.280 23.066 24.065 24.286 24.253 22.860 20.722 20.899 20.874 21.270 22.586 22.426 24.051 21.010 17.436 14.791 11.892  8.741 11.286 13.792 15.458 16.957 20.467 19.900 19.022 22.111 24.404 23.551 23.671 25.566 28.174 30.094 30.256 31.916 34.818 35.311 35.521 38.190 39.999 40.172 37.638 35.513 31.775 28.577 24.826 22.446 18.713 18.026 15.448 14.035 13.405 10.316  9.646 11.073 14.839 16.070 13.940 15.563 18.976 19.557 16.775 16.992 19.622 19.649 21.146 24.848 26.059 25.990 25.981 27.744 25.578 26.643 25.441 22.389 19.401 16.933 19.413 19.039 21.671 24.096 24.978 25.313 27.552 29.813 30.808 30.933 33.192 35.923 35.593 36.040 38.963 40.530 40.360 42.080 44.951 45.997 46.501 43.690 42.442 38.962 38.030 34.721 33.429 30.423 30.233 28.199 28.626 28.217 29.681 31.926 33.367 33.087 32.973 33.637 31.160 33.584 36.093 37.153 36.905 34.632 34.910 34.616 34.568 37.143 37.002 38.022 40.079 39.953 42.716 43.498 44.937 48.519 48.567 46.013 44.874 41.402 40.920 40.186 41.508 39.840 42.418 42.341 39.756 40.428 38.544 38.883 40.584 38.897 40.906 38.347 34.595 34.299 35.640 33.060 30.129 31.708 31.892 28.267 27.171 29.429 28.299 24.646 25.758 27.796 25.212 24.545 21.241 20.150 17.806 15.949 13.849 10.901 11.981 14.543 16.123 16.023 18.725 21.513 23.774 23.769 24.766 27.048 27.953 30.987 33.209 36.721 38.791 42.585 44.248 47.652 48.487 51.168 53.289 55.686 58.156 57.217 56.321 54.186 51.472 48.296 44.946 42.032 38.322 35.213 31.392 29.185 25.454 23.801 20.658 20.623 19.503 17.086 18.163 17.294 18.595 21.213 21.022 17.774 18.417 21.017 23.050 25.755 28.545 28.197 24.890 25.412 28.054 25.939 23.104 25.962 27.175 23.773 23.558 27.257 27.002 24.096 26.142 29.123 27.244 26.446 30.199 31.256 29.147 30.697 34.216 34.028 33.142 35.942 38.183 39.659 41.949 40.546 37.039 35.758 35.027 36.906 35.036 32.369 32.697 29.469 31.048 34.416 33.141 31.296 34.243 35.345 31.787 31.605 34.547 36.764 37.837 34.634 32.470 28.942 25.449 22.212 18.587 16.611 12.964 10.488  7.163  6.749  6.953 10.562 10.858 11.562 13.710 16.893 15.669 13.881 17.243 19.197 17.623 18.389 21.845 22.797 21.682 23.811 26.652 26.455 27.040 30.445 31.749 34.719 35.347 38.163 37.762 40.847 41.700 42.858 46.276 47.960
 49.061 48.463 47.267 45.664 44.793 44.819 43.662 42.335 42.677 42.751 41.624 40.461 40.535 39.978 38.250 36.786 36.514 33.541 30.227 27.732 24.369 21.501 17.980 14.784 11.788  8.547  6.570  3.851  0.000  3.863  5.544  5.386  6.464  8.844 10.076 10.785 10.028 11.745 11.765 14.384 14.653 17.108 18.060 21.449 22.327 25.938 26.641 24.445 23.041 19.881 20.140 18.394 19.452 20.988 22.720 23.173 23.528 25.423 26.598 26.996 26.963 25.512 23.465 23.423 23.593 23.761 25.141 24.684 26.206 23.307 19.968 17.275 14.849 11.581 13.902 15.981 16.923 17.765 21.494 21.529 20.372 23.047 25.766 25.219 24.937 26.381 29.161 31.297 31.077 32.500 35.659 36.046 35.861 38.610 40.609 40.481 37.984 35.577 31.962 28.596 24.974 22.347 18.597 17.916 15.308 13.304 11.681  8.369  9.163 10.515 14.124 14.697 12.988 15.407 18.362 18.420 15.737 15.573 18.323 18.693 19.836 23.464 24.778 25.230 25.390 26.988 24.719 26.233 25.375 22.084 19.588 16.619 18.873 18.682 21.552 23.442 24.226 25.134 27.380 29.245 30.501 31.050 33.164 35.761 35.773 36.446 39.133 40.716 40.901 42.601 45.298 46.163 46.359 43.389 41.837 38.244 37.022 33.544 32.006 28.770 28.396 26.167 26.649 25.909 27.376 29.920 31.194 31.023 30.699 31.436 28.906 31.482 33.737 34.681 34.168 31.763 31.892 31.683 31.870 34.554 34.564 35.877 38.097 38.289 41.244 42.330 43.931 47.560 47.858 45.452 44.276 40.868 40.190 39.124 40.209 38.263 40.608 40.376 37.964 38.761 37.085 37.374 39.323 37.746 39.835 37.302 33.617 33.058 34.112 31.606 28.628 29.809 29.935 26.446 25.045 27.004 26.014 22.308 23.006 25.016 22.609 21.703 18.204 16.795 14.221 12.524 10.483  7.795  8.642 10.929 12.900 13.119 16.222 18.921 21.508 22.024 23.091 25.744 26.779 30.082 32.486 36.118 38.409 42.223 44.127 47.654 48.754 51.590 53.830 56.384 58.710 57.629 56.553 54.266 51.546 48.227 44.973 41.884 38.264 34.960 31.176 28.699 24.913 23.008 19.548 19.381 17.781 15.669 16.916 15.777 17.222 19.378 19.292 15.927 16.049 18.411 20.305 22.838 25.674 25.162 21.935 22.825 25.537 23.361 20.804 23.958 25.163 21.919 22.115 25.889 25.705 23.195 25.461 28.396 26.795 26.376 30.072 31.169 29.478 31.173 34.540 34.558 34.046 36.749 38.898 40.070 42.144 40.455 36.899 35.257 34.396 35.916 33.933 31.076 31.248 28.253 30.225 33.450 32.130 30.691 33.812 35.155 31.765 31.718 34.915 36.964 38.104 34.829 33.018 29.472 26.206 22.906 19.412 17.548 13.725 11.717  8.607  9.570  8.979 12.112 11.141 11.886 14.847 17.549 15.910 14.934 18.579 19.912 18.369 19.854 23.132 23.629 22.844 25.388 27.855 27.448 28.472 31.852 32.773 35.781 36.148 38.964 38.415 41.375 42.093 42.923 46.386 48.119
 52.602 52.029 50.871 49.296 48.430 48.486 47.371 46.048 46.395 46.501 45.396 44.232 44.299 43.754 42.032 40.544 40.250 37.272 33.924 31.499 28.143 25.321 21.802 18.611 15.583 12.304  9.870  6.820  3.863  0.000  3.865  5.456  5.031  6.140  8.597  9.729 10.335 12.798 13.827 16.758 17.658 20.189 21.467 24.846 25.872 29.401 30.157 28.115 26.610 23.375 23.318 21.277 21.828 23.155 24.469 24.596 24.887 26.889 28.296 28.947 29.088 27.719 26.044 26.331 26.820 27.247 28.794 28.461 30.028 27.106 23.734 20.979 18.384 14.974 16.897 19.257 19.937 20.827 24.521 24.825 23.867 26.383 29.139 28.806 28.571 29.844 32.561 34.851 34.596 35.846 39.092 39.540 39.188 41.894 44.026 43.820 41.390 38.885 35.343 31.936 28.391 25.693 21.978 21.239 18.526 16.073 13.969 10.921 12.564 13.862 17.295 17.362 15.792 18.626 21.333 20.894 18.114 17.278 19.639 19.730 20.154 23.564 25.351 26.039 26.705 28.506 26.492 28.412 27.495 23.978 21.730 18.766 21.191 21.458 24.566 26.158 26.633 27.814 30.233 31.796 33.015 33.866 36.044 38.441 38.520 39.441 42.057 43.496 43.841 45.663 48.219 49.100 49.147 46.154 44.458 40.839 39.499 35.942 34.305 30.929 30.456 28.084 28.585 27.446 28.759 31.628 32.812 32.825 32.293 33.077 30.465 33.102 35.055 35.744 34.911 32.297 32.296 32.320 32.886 35.708 35.914 37.561 39.919 40.409 43.502 44.821 46.565 50.206 50.690 48.374 47.141 43.795 43.032 41.745 42.657 40.492 42.604 42.211 39.971 40.835 39.306 39.450 41.523 39.919 41.934 39.304 35.692 34.782 35.742 33.473 30.348 31.141 31.441 28.159 26.323 28.054 27.428 23.703 23.815 25.917 23.881 22.698 18.978 16.951 13.804 12.210  9.590  8.278  9.332 10.646 13.507 14.313 17.832 20.249 23.219 24.266 25.394 28.303 29.356 32.813 35.247 38.953 41.305 45.115 47.094 50.663 51.915 54.797 57.125 59.723 62.006 60.825 59.706 57.347 54.676 51.297 48.128 44.983 41.431 38.059 34.311 31.746 27.952 25.965 22.357 22.076 20.060 18.096 19.107 17.397 18.419 20.020 19.474 16.044 16.125 17.902 19.904 22.224 25.285 24.923 21.959 23.095 26.095 24.160 21.837 25.143 26.607 23.675 24.004 27.828 27.938 25.721 27.909 30.928 29.643 29.287 32.876 34.158 32.687 34.282 37.617 37.847 37.403 39.966 42.189 43.181 45.218 43.356 39.835 37.964 37.156 38.411 36.249 33.355 33.520 30.767 32.965 36.105 34.826 33.663 36.839 38.347 35.066 35.032 38.317 40.328 41.520 38.228 36.563 33.025 29.846 26.538 23.105 21.231 17.414 15.356 12.096 12.733 11.308 13.788 12.377 13.964 17.107 19.765 18.430 17.948 21.507 22.793 21.601 23.263 26.369 26.910 26.385 28.929 31.290 30.978 32.150 35.465 36.342 39.404 39.737 42.568 41.982 44.887 45.529 46.206 49.670 51.431
 53.180 52.599 51.406 49.860 49.009 49.011 47.861 46.577 46.890 46.915 45.773 44.619 44.521 43.854 42.151 40.616 40.136 37.001 33.657 31.556 28.074 25.600 22.036 19.278 16.284 13.557 11.795  8.348  5.544  3.865  0.000  3.871  5.525  5.121  6.260  8.725  9.016 12.196 13.684 16.074 17.398 20.442 22.057 25.672 26.973 30.532 30.831 28.683 26.802 23.312 22.882 20.380 20.695 21.437 22.655 22.798 23.290 25.363 26.866 27.677 27.778 26.338 24.887 25.131 26.070 26.645 28.602 28.485 30.410 27.825 24.479 22.172 19.771 16.753 19.258 21.396 22.360 22.984 26.770 26.878 25.480 28.065 30.944 30.276 29.684 31.064 34.053 36.082 35.554 37.046 40.289 40.389 40.038 42.975 44.917 44.479 41.827 39.149 35.650 32.070 28.646 25.599 21.885 20.538 17.427 14.427 12.409 10.200 12.282 14.432 17.501 17.949 17.102 19.812 22.295 22.184 19.888 19.498 22.232 22.771 23.321 26.708 28.333 29.233 29.696 31.207 28.905 30.750 30.156 26.740 24.576 21.397 23.414 23.197 26.003 27.452 28.357 29.707 31.781 33.383 34.944 35.725 37.605 40.184 40.493 41.194 43.680 45.379 45.768 47.343 49.981 50.633 50.600 47.464 45.631 41.927 40.327 36.678 34.707 31.199 30.270 27.543 27.558 26.075 26.930 29.887 31.394 31.824 31.618 32.827 30.543 33.486 35.312 36.235 35.222 32.670 32.310 32.020 32.485 35.100 35.012 36.723 38.861 39.330 42.347 43.664 45.651 49.236 49.895 47.496 46.022 42.748 42.176 40.866 41.930 39.813 41.935 41.777 39.756 40.938 39.689 40.152 42.460 41.164 43.423 41.024 37.450 36.691 37.352 34.881 31.984 32.657 32.555 29.294 27.636 28.992 28.035 24.403 24.442 26.054 23.769 22.050 18.381 15.955 12.750 10.311  7.131  6.240  8.637 10.518 13.543 13.562 17.113 18.937 22.164 23.433 25.099 28.216 29.735 33.244 35.980 39.617 42.208 46.004 48.180 51.793 53.021 55.967 58.183 60.839 63.044 61.968 60.713 58.339 55.527 52.112 48.877 45.608 42.059 38.576 34.884 32.045 28.355 25.938 22.257 21.332 18.871 16.538 16.903 14.651 15.223 16.668 15.870 12.423 12.777 14.554 16.769 19.181 22.305 22.311 19.379 20.151 23.345 21.784 19.261 22.395 24.238 21.548 21.563 25.409 25.957 23.820 25.680 28.891 27.991 27.452 30.876 32.501 31.228 32.539 35.869 36.452 36.008 38.304 40.698 41.446 43.542 41.516 38.115 36.083 35.567 36.687 34.249 31.550 32.055 29.494 31.612 34.840 33.925 32.858 35.860 37.692 34.558 34.187 37.486 39.679 41.197 38.085 36.617 32.958 29.943 26.413 23.247 20.926 17.265 14.908 11.625 12.617 10.350 11.997  9.753 11.570 14.951 17.268 16.140 16.320 19.745 20.811 20.138 22.112 24.852 25.448 25.446 27.959 30.051 30.022 31.535 34.619 35.483 38.737 39.229 42.243 41.909 44.920 45.805 46.433 49.959 51.594
 51.782 51.165 49.928 48.315 47.504 47.504 46.249 44.981 45.337 45.261 44.063 43.005 42.987 42.241 40.514 39.153 38.724 35.492 32.342 30.114 26.480 23.883 20.141 17.584 14.221 11.970 10.034  6.282  5.386  5.456  3.871  0.000  3.867  5.464  5.014  6.219  5.458  8.404  9.916 12.388 13.983 17.046 19.010 22.662 24.326 27.747 27.885 25.998 23.876 20.318 19.580 17.009 17.116 18.101 19.275 19.424 19.879 21.946 23.369 24.118 24.219 22.801 21.396 21.903 22.912 23.813 25.913 26.168 28.330 25.742 22.207 20.121 17.444 14.715 17.497 19.879 21.452 22.517 26.193 25.769 24.469 27.427 30.001 28.979 28.621 30.428 33.361 35.137 34.869 36.648 39.677 39.777 39.788 42.728 44.452 44.230 41.470 38.992 35.363 31.859 28.309 25.347 21.572 20.014 16.711 14.010 12.971 10.856 11.794 14.365 17.654 18.801 17.673 19.803 22.695 23.121 20.753 20.774 23.584 23.928 24.846 28.392 29.914 30.399 30.676 32.299 29.990 31.449 30.616 27.373 24.777 21.885 24.059 23.575 26.165 28.080 29.185 30.088 32.101 34.088 35.509 35.901 37.855 40.620 40.676 41.124 43.805 45.563 45.640 47.178 50.006 50.773 51.009 47.971 46.380 42.738 41.340 37.799 35.970 32.615 31.765 29.128 28.992 27.788 28.574 31.244 33.015 33.413 33.494 34.724 32.529 35.415 37.503 38.605 37.832 35.407 35.143 34.697 34.885 37.368 37.059 38.481 40.416 40.551 43.372 44.384 46.280 49.823 50.276 47.693 46.185 42.845 42.518 41.527 42.876 41.038 43.421 43.474 41.306 42.441 41.036 41.624 43.763 42.421 44.677 42.285 38.620 38.136 39.015 36.397 33.554 34.602 34.474 31.026 29.677 31.299 30.112 26.474 26.954 28.549 25.974 24.416 20.899 18.818 15.918 13.235 10.177  8.405 11.063 13.590 16.149 15.702 18.922 20.849 23.810 24.578 26.312 29.159 30.680 33.991 36.658 40.197 42.657 46.456 48.465 51.989 52.966 55.792 57.870 60.398 62.725 61.810 60.688 58.449 55.597 52.296 48.938 45.788 42.133 38.781 35.035 32.349 28.684 26.358 22.878 21.920 19.801 16.987 17.055 14.946 15.285 17.361 16.388 13.044 14.171 16.351 18.746 21.426 24.481 24.730 21.666 21.923 25.066 23.608 20.679 23.473 25.412 22.536 22.023 25.856 26.433 23.850 25.424 28.787 27.689 26.697 30.179 31.885 30.237 31.322 34.840 35.335 34.512 36.831 39.394 40.375 42.723 40.929 37.588 35.866 35.560 37.025 34.614 32.138 32.894 30.101 31.821 35.254 34.465 33.004 35.819 37.518 34.233 33.630 36.714 39.139 40.696 37.685 35.930 32.224 29.022 25.442 22.200 19.590 16.044 13.090  9.420  9.504  6.856  8.585  7.187  9.435 12.287 15.167 14.558 14.162 17.369 19.036 18.524 19.970 22.784 23.870 23.747 25.880 28.255 28.536 29.765 32.812 34.049 37.353 38.149 41.236 41.117 44.293 45.378 46.309 49.825 51.387
 53.811 53.205 52.003 50.360 49.560 49.622 48.382 47.094 47.498 47.467 46.291 45.265 45.402 44.723 42.978 41.706 41.422 38.271 35.169 32.694 29.111 26.222 22.457 19.609 16.067 13.443 10.545  6.880  6.464  5.031  5.525  3.867  0.000  3.873  5.392  4.948  6.197  8.705 10.688 13.899 15.659 18.224 20.265 23.691 25.394 28.656 29.146 27.592 25.619 22.233 21.458 19.098 18.890 20.275 21.085 20.902 21.075 23.122 24.623 25.433 25.732 24.496 23.284 24.210 25.107 26.206 28.130 28.448 30.441 27.562 23.906 21.487 18.401 15.345 17.498 20.389 21.853 23.360 26.907 26.577 25.797 28.764 31.146 30.380 30.430 32.216 34.884 36.866 36.887 38.484 41.493 41.899 41.938 44.682 46.555 46.537 43.942 41.596 37.930 34.546 30.903 28.174 24.388 23.189 20.076 17.596 16.385 13.821 14.672 16.671 20.234 21.029 19.367 21.646 24.715 24.794 21.993 21.471 23.802 23.561 24.077 27.508 29.414 29.708 30.395 32.411 30.484 32.100 30.886 27.502 24.813 22.220 24.861 24.904 27.794 29.805 30.482 31.262 33.623 35.537 36.630 37.118 39.368 41.942 41.768 42.445 45.261 46.749 46.773 48.569 51.321 52.317 52.619 49.706 48.209 44.630 43.410 39.915 38.298 34.987 34.405 31.932 32.086 30.917 31.875 34.636 36.215 36.459 36.274 37.265 34.821 37.529 39.587 40.420 39.627 37.060 36.969 36.833 37.260 39.932 39.879 41.401 43.515 43.763 46.670 47.745 49.545 53.122 53.512 50.982 49.588 46.218 45.784 44.765 45.989 44.057 46.363 46.218 43.968 44.919 43.364 43.677 45.678 44.081 46.114 43.493 39.814 39.092 40.202 37.831 34.751 35.764 36.018 32.624 30.983 32.797 31.987 28.271 28.568 30.529 28.260 26.905 23.246 21.088 17.920 15.671 12.477 11.242 13.359 15.195 18.045 18.281 21.670 23.832 26.817 27.645 29.079 31.874 33.087 36.403 38.855 42.466 44.750 48.562 50.417 53.908 54.907 57.670 59.841 62.305 64.712 63.715 62.716 60.490 57.757 54.482 51.180 48.122 44.466 41.191 37.401 34.904 31.155 29.108 25.634 25.046 23.056 20.466 20.771 18.693 18.980 20.851 19.630 16.303 17.379 19.176 21.591 24.129 27.316 27.538 24.613 25.135 28.367 26.879 24.135 27.059 28.965 26.097 25.750 29.592 30.086 27.526 29.190 32.513 31.306 30.352 33.881 35.496 33.737 34.877 38.428 38.785 37.877 40.290 42.837 43.946 46.315 44.596 41.225 39.560 39.157 40.643 38.302 35.738 36.337 33.504 35.310 38.692 37.720 36.248 39.163 40.699 37.327 36.897 39.957 42.307 43.677 40.557 38.647 35.016 31.678 28.240 24.800 22.444 18.813 15.938 12.193 11.469  9.194 10.979 10.384 12.980 15.443 18.590 18.207 17.493 20.591 22.545 21.928 23.065 26.035 27.264 26.876 28.883 31.480 31.721 32.683 35.838 37.191 40.399 41.169 44.157 43.911 47.034 47.966 48.944 52.416 54.063
 56.718 56.134 54.947 53.356 52.550 52.599 51.396 50.124 50.498 50.477 49.313 48.256 48.279 47.574 45.848 44.478 44.074 40.875 37.686 35.436 31.842 29.173 25.442 22.696 19.294 16.658 14.043 10.330  8.844  6.140  5.121  5.464  3.873  0.000  3.855  5.447  7.859 11.185 13.773 16.639 18.740 21.580 23.756 27.275 29.018 32.319 32.661 31.012 28.905 25.390 24.419 21.729 21.235 22.078 22.604 22.243 22.514 24.629 26.329 27.386 27.754 26.526 25.631 26.594 27.846 29.013 31.161 31.497 33.596 30.866 27.276 24.948 22.018 18.964 21.152 23.912 25.150 26.368 30.015 29.917 28.960 31.765 34.352 33.653 33.462 35.072 37.872 39.901 39.681 41.215 44.349 44.618 44.453 47.291 49.217 48.976 46.341 43.794 40.219 36.704 33.184 30.234 26.474 25.061 21.806 18.847 17.228 15.083 16.715 18.881 22.188 22.709 21.474 24.085 26.837 26.668 24.046 23.301 25.613 25.531 25.653 28.900 30.984 31.640 32.530 34.462 32.517 34.422 33.418 29.909 27.521 24.703 27.181 27.293 30.241 31.907 32.573 33.711 36.021 37.687 38.973 39.706 41.827 44.334 44.389 45.170 47.828 49.354 49.587 51.339 54.000 54.855 54.953 51.923 50.206 46.549 45.083 41.470 39.608 36.126 35.271 32.555 32.546 30.953 31.630 34.656 36.252 36.791 36.564 37.761 35.407 38.290 40.049 40.799 39.687 37.013 36.661 36.555 37.214 39.886 39.867 41.672 43.807 44.300 47.293 48.579 50.596 54.160 54.795 52.330 50.803 47.524 47.063 45.823 46.939 44.837 46.942 46.759 44.751 45.896 44.596 44.944 47.171 45.720 47.832 45.267 41.668 40.755 41.608 39.308 36.244 36.893 37.058 33.838 31.975 33.423 32.720 29.055 28.905 30.688 28.599 26.849 23.121 20.451 17.009 14.663 11.167 11.138 13.539 14.878 18.190 18.511 22.110 23.833 27.142 28.452 30.117 33.196 34.621 38.098 40.727 44.378 46.850 50.658 52.702 56.270 57.421 60.283 62.492 65.054 67.362 66.311 65.176 62.859 60.093 56.728 53.474 50.286 46.694 43.285 39.550 36.831 33.109 30.805 27.171 26.276 23.832 21.325 21.324 18.740 18.619 19.885 18.283 15.036 16.063 17.283 19.768 22.075 25.386 25.842 23.205 23.800 27.245 26.084 23.537 26.485 28.660 26.160 25.882 29.713 30.552 28.323 29.863 33.252 32.449 31.581 34.943 36.784 35.350 36.372 39.837 40.500 39.749 41.948 44.559 45.379 47.676 45.717 42.414 40.463 40.167 41.343 38.777 36.237 36.915 34.374 36.367 39.675 38.856 37.688 40.605 42.415 39.213 38.708 41.886 44.227 45.766 42.687 41.034 37.359 34.193 30.657 27.377 24.915 21.296 18.490 14.830 14.588 11.787 12.724 11.218 14.166 16.922 19.652 19.386 19.388 22.428 24.048 23.787 25.323 28.004 29.114 29.133 31.257 33.573 33.890 35.182 38.208 39.406 42.718 43.446 46.507 46.291 49.387 50.331 51.111 54.620 56.247
 56.039 55.431 54.199 52.602 51.830 51.834 50.555 49.325 49.693 49.559 48.342 47.344 47.284 46.452 44.738 43.428 42.916 39.577 36.520 34.466 30.753 28.317 24.544 22.255 18.821 16.830 14.690 10.899 10.076  8.597  6.260  5.014  5.392  3.855  0.000  3.894  5.428  9.179 12.138 14.421 16.959 20.106 22.640 26.279 28.357 31.579 31.488 29.895 27.426 23.756 22.361 19.328 18.499 18.929 19.294 18.935 19.373 21.535 23.258 24.414 24.742 23.478 22.831 23.895 25.534 26.964 29.461 30.133 32.580 30.134 26.537 24.673 21.836 19.251 21.924 24.559 26.235 27.434 31.084 30.608 29.376 32.378 34.902 33.798 33.454 35.331 38.288 39.991 39.698 41.545 44.557 44.566 44.587 47.587 49.253 48.953 46.110 43.555 39.964 36.391 32.924 29.809 26.075 24.177 20.645 17.567 16.563 15.076 16.392 19.174 22.284 23.371 22.466 24.705 27.479 27.798 25.470 25.246 27.897 28.078 28.566 31.943 33.794 34.390 34.977 36.730 34.539 36.177 35.303 31.957 29.414 26.554 28.811 28.447 31.068 32.862 33.937 34.964 36.986 38.880 40.345 40.821 42.754 45.493 45.591 46.069 48.725 50.481 50.585 52.123 54.943 55.682 55.864 52.783 51.100 47.420 45.881 42.273 40.262 36.789 35.673 32.789 32.368 30.726 31.050 33.932 35.891 36.688 36.857 38.348 36.281 39.331 41.165 42.197 41.123 38.587 38.056 37.623 38.022 40.456 40.096 41.755 43.604 43.880 46.689 47.789 49.915 53.401 54.040 51.423 49.712 46.465 46.278 45.209 46.590 44.693 46.952 47.063 45.124 46.461 45.271 45.920 48.214 46.963 49.255 46.871 43.246 42.610 43.369 40.827 37.962 38.755 38.610 35.292 33.744 35.098 34.019 30.421 30.504 31.942 29.513 27.530 23.965 21.312 18.111 15.182 11.634 11.345 14.450 16.458 19.517 19.103 22.471 23.853 27.126 28.284 30.323 33.368 35.102 38.489 41.283 44.819 47.386 51.175 53.271 56.817 57.811 60.653 62.699 65.233 67.541 66.659 65.494 63.242 60.353 57.031 53.668 50.463 46.827 43.422 39.715 36.900 33.289 30.760 27.223 25.901 23.389 20.451 19.841 17.020 16.384 17.845 15.933 12.863 14.599 16.021 18.714 21.230 24.475 25.329 22.656 22.655 26.145 25.320 22.436 25.002 27.468 25.071 24.275 28.046 29.202 26.820 27.935 31.499 30.877 29.643 32.867 34.983 33.510 34.186 37.712 38.583 37.637 39.627 42.435 43.195 45.656 43.719 40.561 38.683 38.716 39.980 37.256 35.006 36.057 33.542 35.240 38.692 38.205 36.898 39.565 41.520 38.367 37.505 40.550 43.128 44.913 42.035 40.387 36.632 33.521 29.849 26.771 23.913 20.556 17.385 13.757 13.338  9.927  9.851  8.207 11.597 14.026 16.679 16.950 17.182 19.861 21.594 21.840 23.292 25.664 27.057 27.403 29.271 31.494 32.179 33.560 36.360 37.728 41.176 42.172 45.383 45.463 48.706 49.928 50.829 54.367 55.857
 55.797 55.174 53.936 52.276 51.537 51.580 50.243 49.010 49.437 49.268 48.032 47.120 47.221 46.389 44.654 43.523 43.153 39.832 36.949 34.642 30.901 28.207 24.361 22.050 18.372 16.542 13.933 10.367 10.785  9.729  8.725  6.219  4.948  5.447  3.894  0.000  3.849  6.691 10.044 12.802 15.567 18.296 21.068 24.518 26.833 29.819 29.847 28.659 26.171 22.636 21.054 18.213 17.066 18.042 18.161 17.599 17.771 19.883 21.555 22.660 23.108 22.002 21.476 22.985 24.513 26.253 28.662 29.594 32.044 29.428 25.684 23.794 20.605 18.124 20.555 23.552 25.537 27.238 30.698 29.927 29.071 32.290 34.477 33.300 33.363 35.492 38.228 39.880 39.946 41.860 44.700 44.911 45.195 48.059 49.669 49.657 46.862 44.545 40.850 37.427 33.824 30.948 27.190 25.453 22.003 19.360 18.792 16.961 17.555 20.167 23.550 24.841 23.449 25.392 28.510 28.972 26.366 26.131 28.579 28.349 28.910 32.324 34.260 34.459 35.105 37.123 35.136 36.579 35.343 32.070 29.215 26.729 29.306 29.054 31.687 33.840 34.797 35.443 37.615 39.727 40.896 41.155 43.308 46.054 45.837 46.273 49.139 50.768 50.620 52.282 55.183 56.143 56.560 53.634 52.191 48.601 47.328 43.832 42.073 38.744 37.889 35.205 34.926 33.570 34.062 36.774 38.740 39.339 39.507 40.816 38.626 41.508 43.543 44.545 43.669 41.143 40.828 40.479 40.805 43.287 42.952 44.442 46.289 46.387 49.123 50.040 51.999 55.485 55.910 53.208 51.585 48.263 48.150 47.294 48.780 47.021 49.428 49.544 47.415 48.571 47.148 47.703 49.774 48.325 50.475 47.960 44.265 43.696 44.752 42.247 39.284 40.340 40.402 36.972 35.483 37.164 36.139 32.474 32.795 34.473 32.010 30.325 26.753 24.362 21.204 18.435 14.962 14.114 16.961 19.071 21.981 21.700 24.980 26.692 29.765 30.579 32.417 35.226 36.737 39.983 42.577 46.087 48.438 52.232 54.102 57.557 58.385 61.096 63.104 65.502 67.944 67.122 66.137 63.993 61.159 57.940 54.534 51.482 47.778 44.524 40.759 38.187 34.544 32.283 28.893 27.846 25.700 22.661 22.184 19.676 19.127 20.967 19.077 16.112 18.023 19.620 22.304 24.924 28.141 28.966 26.203 26.132 29.544 28.607 25.592 28.079 30.449 27.839 26.894 30.652 31.643 28.963 30.037 33.610 32.699 31.241 34.559 36.583 34.759 35.380 39.034 39.684 38.441 40.550 43.413 44.457 47.081 45.389 42.234 40.642 40.691 42.236 39.645 37.446 38.499 35.758 37.252 40.794 40.219 38.621 41.245 42.957 39.637 38.775 41.650 44.305 45.955 43.065 41.116 37.401 34.086 30.512 27.271 24.454 21.152 17.764 14.001 12.541  9.379  9.442  9.342 12.796 14.488 17.678 18.304 17.821 20.269 22.576 22.733 23.590 26.142 27.908 27.921 29.454 32.024 32.831 33.807 36.663 38.342 41.721 42.879 46.044 46.163 49.466 50.707 51.850 55.343 56.842
 52.685 52.035 50.757 49.082 48.356 48.358 46.966 45.749 46.168 45.932 44.659 43.769 43.830 42.936 41.204 40.112 39.704 36.331 33.538 31.302 27.516 24.942 21.099 19.110 15.475 14.227 12.220  8.902 10.028 10.335  9.016  5.458  6.197  7.859  5.428  3.849  0.000  3.858  6.922  9.248 12.044 15.050 17.893 21.462 23.875 26.884 26.638 25.353 22.714 19.092 17.440 14.505 13.554 14.569 15.087 14.895 15.262 17.403 18.879 19.791 20.040 18.771 17.969 19.280 20.803 22.523 25.034 26.067 28.674 26.241 22.534 20.980 17.974 15.930 18.812 21.526 23.833 25.443 28.866 27.789 26.683 30.028 32.150 30.666 30.608 32.931 35.757 37.153 37.186 39.323 42.045 42.089 42.538 45.486 46.896 46.889 43.979 41.723 38.011 34.611 31.032 28.149 24.445 22.506 19.007 16.599 16.649 15.115 15.113 18.033 21.264 23.041 21.805 23.315 26.480 27.397 25.039 25.336 28.085 28.143 29.194 32.771 34.343 34.445 34.685 36.475 34.247 35.366 34.264 31.209 28.230 25.736 28.062 27.369 29.677 31.992 33.283 33.753 35.667 38.006 39.282 39.275 41.274 44.211 44.000 44.163 47.032 48.844 48.569 50.047 53.076 53.954 54.474 51.545 50.193 46.625 45.386 41.956 40.197 36.973 36.069 33.419 32.972 31.842 32.304 34.748 36.887 37.461 37.896 39.281 37.262 40.161 42.382 43.636 42.958 40.611 40.306 39.705 39.715 42.022 41.449 42.677 44.330 44.164 46.736 47.436 49.339 52.778 53.089 50.287 48.637 45.299 45.342 44.687 46.372 44.832 47.424 47.745 45.551 46.737 45.287 46.046 48.069 46.736 48.997 46.634 42.917 42.657 43.700 40.979 38.205 39.504 39.336 35.786 34.662 36.400 35.040 31.441 32.145 33.633 30.862 29.249 25.875 23.824 21.028 18.040 14.845 13.236 16.221 18.944 21.386 20.571 23.518 25.225 28.045 28.498 30.441 33.069 34.690 37.784 40.416 43.807 46.156 49.921 51.771 55.179 55.859 58.534 60.416 62.777 65.227 64.531 63.551 61.476 58.572 55.415 51.931 48.914 45.178 41.983 38.244 35.696 32.152 29.855 26.640 25.467 23.545 20.269 19.646 17.419 16.970 19.317 17.740 14.868 16.978 19.093 21.725 24.546 27.573 28.357 25.389 24.998 28.208 27.199 23.932 26.186 28.467 25.704 24.476 28.167 29.079 26.161 27.102 30.682 29.641 27.985 31.314 33.325 31.344 31.883 35.585 36.180 34.813 36.935 39.827 40.966 43.672 42.103 38.980 37.570 37.709 39.453 36.931 34.869 36.061 33.199 34.426 38.058 37.593 35.786 38.257 39.922 36.581 35.559 38.311 41.078 42.795 40.019 38.007 34.275 30.967 27.362 24.236 21.231 18.145 14.558 10.903  9.252  5.827  5.700  6.316  9.555 10.878 14.273 14.998 14.235 16.561 19.041 19.239 19.908 22.437 24.337 24.346 25.744 28.349 29.272 30.199 32.989 34.766 38.168 39.457 42.667 42.932 46.314 47.711 48.980 52.469 53.889
 51.050 50.372 49.077 47.341 46.656 46.677 45.211 44.004 44.470 44.169 42.868 42.077 42.271 41.351 39.613 38.722 38.440 35.092 32.550 30.137 26.364 23.650 19.835 18.090 14.397 13.783 11.851  9.391 11.745 12.798 12.196  8.404  8.705 11.185  9.179  6.691  3.858  0.000  3.848  6.454  9.494 12.036 15.187 18.557 21.280 24.012 23.720 22.832 20.106 16.649 14.762 12.106 10.939 12.699 13.214 13.066 13.219 15.236 16.460 17.137 17.389 16.208 15.338 17.008 18.346 20.367 22.796 24.152 26.814 24.352 20.579 19.254 16.073 14.545 17.337 20.155 22.905 24.901 28.048 26.530 25.668 29.228 30.958 29.248 29.519 32.155 34.786 35.975 36.330 38.625 41.097 41.240 42.014 44.856 46.100 46.359 43.458 41.471 37.695 34.489 30.856 28.244 24.639 22.809 19.506 17.729 18.398 16.803 15.929 18.671 21.927 24.052 22.516 23.495 26.905 28.149 25.733 26.272 28.936 28.792 30.124 33.750 35.192 34.912 34.990 36.867 34.722 35.491 34.156 31.328 28.065 25.957 28.378 27.572 29.674 32.349 33.684 33.722 35.609 38.227 39.283 38.943 41.039 44.053 43.567 43.544 46.582 48.363 47.795 49.278 52.428 53.458 54.237 51.463 50.377 46.926 45.946 42.677 41.151 38.136 37.439 35.006 34.610 33.828 34.410 36.570 38.762 39.153 39.700 40.954 38.932 41.670 44.123 45.459 45.036 42.794 42.669 42.028 41.840 44.091 43.439 44.398 45.950 45.515 47.929 48.364 50.079 53.473 53.537 50.634 49.061 45.676 45.856 45.490 47.344 46.038 48.822 49.239 46.870 47.908 46.257 47.027 48.821 47.384 49.562 47.180 43.423 43.375 44.654 41.885 39.149 40.771 40.667 37.008 36.115 38.124 36.671 33.096 34.148 35.724 32.829 31.504 28.260 26.567 23.975 21.075 18.081 15.986 18.712 21.633 23.737 22.834 25.504 27.427 29.929 29.936 31.721 34.022 35.480 38.337 40.781 44.057 46.194 49.920 51.546 54.829 55.279 57.805 59.579 61.789 64.354 63.780 62.967 61.032 58.155 55.138 51.597 48.756 44.972 41.973 38.234 35.950 32.479 30.443 27.510 26.545 25.082 21.732 21.190 19.430 19.129 21.853 20.470 17.779 19.983 22.337 24.911 27.816 30.726 31.455 28.381 27.836 30.860 29.743 26.344 28.404 30.522 27.576 26.146 29.713 30.425 27.211 28.041 31.553 30.208 28.296 31.653 33.532 31.181 31.625 35.415 35.761 34.070 36.292 39.213 40.658 43.525 42.254 39.181 38.132 38.321 40.384 38.044 36.111 37.346 34.275 35.184 38.887 38.400 36.262 38.589 39.992 36.527 35.442 37.941 40.803 42.412 39.708 37.406 33.752 30.306 26.847 23.702 20.729 17.948 14.246 10.869  8.038  5.574  5.589  8.200 10.652 10.819 14.558 15.602 14.019 15.883 18.923 19.033 18.957 21.583 23.871 23.538 24.490 27.414 28.497 28.978 31.751 33.859 37.165 38.660 41.819 42.192 45.643 47.127 48.670 52.093 53.469
 47.631 46.928 45.610 43.834 43.145 43.162 41.663 40.442 40.917 40.601 39.288 38.509 38.769 37.870 36.122 35.301 35.108 31.821 29.379 26.814 23.090 20.257 16.492 14.896 11.277 11.317  9.965  8.633 11.765 13.827 13.684  9.916 10.688 13.773 12.138 10.044  6.922  3.848  0.000  3.859  5.988  8.347 11.395 14.798 17.501 20.264 19.992 19.064 16.433 13.060 11.494  9.384  9.105 11.674 12.963 13.393 13.565 15.281 16.049 16.223 16.225 14.926 13.312 14.604 15.342 17.137 19.299 20.601 23.184 20.675 16.894 15.710 12.584 11.569 14.523 17.094 20.134 22.203 25.156 23.339 22.482 26.147 27.668 25.785 26.173 28.980 31.518 32.558 33.064 35.457 37.777 37.956 38.916 41.693 42.831 43.241 40.366 38.564 34.760 31.713 28.059 25.695 22.210 20.583 17.591 16.505 17.650 16.005 14.302 16.789 19.939 22.364 20.684 21.133 24.655 26.230 23.918 24.837 27.546 27.477 29.228 32.916 34.031 33.527 33.270 35.023 32.817 33.235 31.879 29.319 25.921 24.032 26.317 25.270 27.102 30.016 31.472 31.194 32.955 35.785 36.747 36.139 38.220 41.316 40.700 40.496 43.601 45.418 44.681 46.102 49.334 50.407 51.344 48.664 47.763 44.408 43.619 40.499 39.171 36.368 35.874 33.690 33.399 33.023 33.831 35.686 37.826 37.956 38.573 39.663 37.662 40.229 42.902 44.352 44.213 42.136 42.193 41.475 41.044 43.218 42.504 43.177 44.662 43.995 46.289 46.520 48.023 51.393 51.241 48.305 46.863 43.433 43.641 43.486 45.429 44.312 47.252 47.730 45.193 46.080 44.259 45.055 46.658 45.184 47.327 45.001 41.238 41.440 42.849 39.995 37.377 39.291 39.154 35.415 34.827 37.038 35.432 31.942 33.383 34.973 31.945 30.957 27.926 26.724 24.495 21.776 19.216 16.501 18.801 21.956 23.525 22.464 24.747 26.908 29.012 28.560 30.131 32.100 33.396 36.029 38.316 41.479 43.458 47.141 48.620 51.814 52.120 54.561 56.270 58.405 61.021 60.514 59.789 57.938 55.077 52.154 48.584 45.866 42.063 39.211 35.494 33.422 30.038 28.245 25.595 24.880 23.917 20.641 20.404 19.299 19.491 22.590 21.747 19.107 21.065 23.781 26.166 29.138 31.859 32.309 29.064 28.516 31.232 29.824 26.386 28.365 30.126 26.932 25.511 28.955 29.284 25.856 26.806 30.127 28.404 26.479 29.934 31.516 28.894 29.492 33.292 33.312 31.527 33.968 36.753 38.458 41.331 40.290 37.173 36.406 36.464 38.785 36.712 34.783 35.915 32.640 33.339 37.041 36.435 34.047 36.317 37.454 33.891 32.874 35.227 38.064 39.519 36.827 34.334 30.759 27.226 23.913 20.750 17.909 15.370 11.761  8.852  5.280  4.731  6.093  9.304 10.451 10.101 13.913 14.595 12.190 13.992 17.245 16.885 16.320 19.227 21.536 20.759 21.587 24.751 25.705 25.863 28.743 30.947 34.123 35.631 38.703 39.059 42.514 44.004 45.707 49.076 50.443
 46.006 45.276 43.913 42.142 41.502 41.457 39.873 38.708 39.174 38.726 37.352 36.643 36.808 35.770 34.051 33.318 33.013 29.616 27.401 25.095 21.335 18.902 15.311 14.606 11.481 12.658 12.379 11.484 14.384 16.758 16.074 12.388 13.899 16.639 14.421 12.802  9.248  6.454  3.859  0.000  3.879  6.824 10.246 13.649 16.670 19.236 18.274 17.359 14.248 10.714  8.440  5.762  5.438  8.146  9.959 10.994 11.523 13.034 13.435 13.379 13.042 11.505  9.636 10.864 11.955 14.097 16.698 18.454 21.446 19.442 15.872 15.560 13.043 13.029 16.271 18.243 21.532 23.347 26.145 23.982 22.771 26.480 27.875 25.546 25.700 28.740 31.388 31.992 32.396 35.106 37.224 37.096 38.269 41.173 41.989 42.343 39.286 37.541 33.789 30.787 27.296 24.900 21.644 19.618 16.635 15.889 17.808 16.891 14.784 17.563 20.199 23.105 21.850 21.804 25.149 27.199 25.320 26.727 29.669 29.920 31.958 35.682 36.519 36.027 35.444 36.918 34.489 34.614 33.486 31.191 27.821 25.930 27.823 26.292 27.648 30.603 32.458 32.066 33.432 36.442 37.582 36.699 38.505 41.799 41.255 40.705 43.740 45.796 44.936 46.075 49.439 50.359 51.379 48.683 47.847 44.531 43.705 40.670 39.258 36.570 35.889 33.673 33.047 32.782 33.346 34.903 37.304 37.573 38.555 39.842 38.145 40.779 43.523 45.234 45.189 43.296 43.240 42.238 41.529 43.440 42.419 42.860 44.041 43.103 45.150 45.129 46.650 49.902 49.688 46.617 45.054 41.675 42.166 42.252 44.456 43.612 46.703 47.465 44.982 45.998 44.272 45.358 46.971 45.719 48.012 45.919 42.197 42.703 43.994 40.937 38.589 40.629 40.188 36.426 36.190 38.291 36.353 33.025 34.698 35.961 32.689 31.622 28.873 27.856 25.963 23.049 20.741 17.919 20.356 23.803 25.039 23.447 25.321 27.182 29.039 28.308 30.112 31.897 33.425 35.853 38.229 41.192 43.213 46.814 48.312 51.435 51.557 53.948 55.458 57.541 60.135 59.817 59.069 57.311 54.348 51.512 47.863 45.179 41.384 38.612 35.007 32.927 29.778 27.870 25.505 24.474 23.681 20.208 19.532 18.672 18.677 21.989 21.301 19.095 21.268 24.128 26.420 29.443 31.927 32.527 29.292 28.309 30.810 29.589 25.989 27.509 29.290 26.189 24.334 27.524 27.964 24.382 24.902 28.221 26.547 24.241 27.517 29.231 26.475 26.727 30.560 30.665 28.625 30.904 33.837 35.578 38.611 37.704 34.754 34.205 34.549 37.034 34.956 33.352 34.782 31.527 31.823 35.598 35.295 32.723 34.667 35.845 32.367 30.996 33.110 36.161 37.816 35.389 32.900 29.327 25.931 22.606 19.840 16.689 14.823 11.163  9.163  5.975  5.919  5.768  9.435  9.670  7.981 11.555 12.778 10.162 11.087 14.663 14.749 13.710 16.249 18.956 18.404 18.772 21.895 23.258 23.392 25.988 28.415 31.672 33.476 36.654 37.330 40.904 42.679 44.521 47.874 49.083
 42.574 41.821 40.430 38.625 37.961 37.900 36.300 35.109 35.567 35.128 33.755 33.024 33.241 32.249 30.518 29.800 29.582 26.270 24.085 21.582 17.887 15.293 11.777 11.311  8.570 10.637 11.260 11.543 14.653 17.658 17.398 13.983 15.659 18.740 16.959 15.567 12.044  9.494  5.988  3.879  0.000  3.844  6.665 10.268 13.057 15.817 14.916 13.686 10.760  7.197  5.873  4.702  6.735  9.751 12.274 13.736 14.223 15.331 15.348 14.776 14.161 12.589  9.753  9.915  9.795 11.245 13.372 14.866 17.709 15.620 12.054 11.963  9.812 10.579 13.877 15.300 18.734 20.462 23.034 20.643 19.362 23.100 24.330 21.857 22.061 25.219 27.787 28.274 28.784 31.551 33.553 33.468 34.769 37.605 38.360 38.840 35.835 34.255 30.488 27.656 24.159 22.062 18.984 17.294 14.821 14.925 17.150 16.172 13.350 15.649 18.034 21.140 19.796 19.196 22.554 24.889 23.182 24.943 27.881 28.255 30.653 34.367 34.866 34.218 33.304 34.598 32.113 31.913 30.831 28.828 25.437 23.754 25.414 23.647 24.696 27.825 29.778 29.113 30.328 33.498 34.559 33.450 35.215 38.563 37.932 37.229 40.294 42.381 41.406 42.482 45.896 46.838 47.970 45.359 44.679 41.461 40.816 37.938 36.737 34.279 33.833 31.915 31.465 31.624 32.476 33.738 35.990 35.947 36.929 38.004 36.311 38.737 41.667 43.452 43.679 41.954 42.089 41.052 40.139 41.987 40.963 41.139 42.297 41.177 43.136 42.959 44.244 47.486 47.065 44.004 42.620 39.195 39.641 39.893 42.121 41.426 44.629 45.400 42.755 43.593 41.700 42.778 44.200 42.913 45.160 43.132 39.435 40.166 41.554 38.446 36.235 38.522 38.057 34.266 34.320 36.587 34.542 31.344 33.359 34.637 31.307 30.618 28.115 27.602 26.092 23.490 21.670 18.421 20.287 23.776 24.467 22.819 24.268 26.368 27.790 26.617 28.125 29.551 30.870 33.064 35.261 38.113 39.978 43.532 44.899 47.947 47.971 50.301 51.779 53.821 56.448 56.158 55.473 53.771 50.835 48.070 44.414 41.838 38.039 35.406 31.832 29.978 26.930 25.314 23.274 22.581 22.346 19.123 18.922 18.811 19.437 22.942 22.835 20.634 22.381 25.472 27.530 30.540 32.830 33.073 29.720 28.870 31.031 29.466 25.958 27.466 28.791 25.464 23.787 26.817 26.767 23.060 23.835 26.851 24.743 22.585 25.982 27.268 24.274 24.840 28.625 28.317 26.299 28.887 31.574 33.578 36.526 35.830 32.790 32.492 32.592 35.294 33.546 31.873 33.092 29.650 29.800 33.513 33.014 30.234 32.173 33.048 29.470 28.266 30.276 33.226 34.671 32.207 29.544 26.065 22.580 19.440 16.655 13.756 12.244  9.011  8.076  5.171  7.347  8.504 11.601 10.715  9.126 12.234 12.627  9.220 10.201 13.674 12.951 11.392 14.387 16.885 15.699 16.078 19.471 20.508 20.297 23.111 25.534 28.620 30.334 33.391 33.967 37.512 39.233 41.188 44.490 45.721
 40.981 40.206 38.817 36.937 36.303 36.297 34.651 33.449 33.962 33.499 32.128 31.501 31.943 31.000 29.279 28.815 28.838 25.726 23.886 21.091 17.673 14.860 11.780 11.590  9.412 11.873 12.512 13.653 17.108 20.189 20.442 17.046 18.224 21.580 20.106 18.296 15.050 12.036  8.347  6.824  3.844  0.000  3.854  6.900 10.148 12.490 11.753 11.176  8.474  5.816  5.159  6.362  8.407 11.905 14.201 15.602 15.776 16.479 16.097 15.083 14.493 13.226 10.231 10.489  9.283 10.666 12.011 13.706 16.256 14.002 10.515 10.722  8.619 10.375 12.958 14.237 17.962 20.089 22.142 19.319 18.532 22.346 22.991 20.395 21.153 24.548 26.711 27.027 28.009 30.800 32.484 32.643 34.270 36.857 37.496 38.338 35.485 34.285 30.527 28.056 24.590 23.029 20.247 19.066 17.185 17.897 20.158 18.946 15.785 17.417 19.708 22.782 21.075 19.998 23.451 25.898 24.117 25.935 28.584 28.684 31.252 34.887 35.259 34.227 33.192 34.576 32.303 31.755 30.398 28.705 25.143 24.010 25.744 24.046 24.886 28.308 30.120 28.974 30.210 33.573 34.285 32.862 34.774 38.083 37.107 36.277 39.513 41.459 40.174 41.316 44.794 45.952 47.360 44.982 44.619 41.594 41.294 38.652 37.800 35.624 35.511 33.926 33.695 34.193 35.265 36.307 38.425 38.105 39.031 39.846 38.078 40.232 43.333 45.084 45.558 43.921 44.286 43.329 42.325 44.174 43.209 43.169 44.319 43.025 44.865 44.485 45.493 48.675 47.978 44.913 43.722 40.289 40.755 41.252 43.515 43.000 46.300 47.047 44.225 44.814 42.684 43.647 44.762 43.305 45.364 43.286 39.611 40.496 42.156 39.122 36.939 39.497 39.204 35.404 35.613 38.143 36.162 33.042 35.287 36.730 33.462 33.127 30.733 30.500 29.083 26.707 24.977 21.612 23.143 26.508 27.001 25.551 26.814 29.148 30.280 28.785 29.935 30.976 31.949 33.843 35.701 38.403 39.940 43.404 44.461 47.334 47.138 49.274 50.676 52.534 55.288 55.078 54.611 53.061 50.228 47.642 43.998 41.679 37.893 35.550 32.043 30.610 27.704 26.561 24.891 24.633 24.873 21.909 22.021 22.262 23.071 26.607 26.600 24.397 26.053 29.171 31.186 34.190 36.443 36.548 33.162 32.401 34.423 32.700 29.268 30.751 31.833 28.409 26.827 29.688 29.334 25.565 26.401 29.148 26.724 24.588 27.931 28.869 25.590 26.229 29.926 29.203 26.975 29.735 32.246 34.601 37.572 37.223 34.234 34.306 34.291 37.227 35.778 34.144 35.214 31.637 31.581 35.202 34.538 31.522 33.362 33.827 30.168 29.112 30.816 33.681 34.828 32.406 29.424 26.195 22.618 19.928 17.200 14.875 13.861 11.322 10.981  8.081 10.762 12.115 15.341 14.486 12.781 15.642 15.970 12.334 12.850 16.276 15.215 12.944 15.917 18.447 16.656 16.531 20.214 21.140 20.225 23.055 25.728 28.497 30.279 33.115 33.663 37.161 38.832 41.050 44.216 45.443
 37.871 37.073 35.660 33.735 33.058 33.051 31.408 30.156 30.663 30.247 28.892 28.220 28.760 27.920 26.189 25.742 25.923 23.008 21.215 18.139 14.974 11.913  9.260  9.340  8.215 11.246 12.667 14.738 18.060 21.467 22.057 19.010 20.265 23.756 22.640 21.068 17.893 15.187 11.395 10.246  6.665  3.854  0.000  3.854  6.486  9.283  8.968  7.869  6.051  4.524  6.426  8.886 11.701 14.909 17.489 19.043 19.226 19.789 19.255 18.018 17.286 16.083 12.762 12.094  9.741  9.801  9.936 10.943 12.965 10.418  6.971  7.485  6.259  9.177 11.323 11.719 15.471 17.475 19.136 16.055 15.311 19.088 19.458 16.743 17.686 21.177 23.156 23.383 24.555 27.338 28.885 29.168 30.920 33.372 33.990 35.003 32.274 31.290 27.550 25.341 21.918 20.822 18.361 17.757 16.606 18.054 20.342 19.060 15.512 16.407 18.326 21.392 19.586 17.936 21.295 23.933 22.348 24.447 26.980 27.176 30.055 33.604 33.625 32.434 31.072 32.259 29.989 29.091 27.770 26.438 22.924 22.102 23.557 21.694 22.186 25.757 27.584 26.119 27.214 30.706 31.277 29.621 31.516 34.833 33.736 32.774 36.049 37.983 36.577 37.687 41.194 42.405 43.930 41.666 41.480 38.589 38.512 36.069 35.488 33.590 33.772 32.545 32.557 33.463 34.835 35.612 37.503 36.846 37.700 38.247 36.466 38.352 41.607 43.381 44.123 42.656 43.231 42.285 41.123 42.920 42.008 41.727 42.888 41.461 43.227 42.729 43.466 46.629 45.724 42.725 41.764 38.312 38.669 39.300 41.517 41.126 44.485 45.189 42.212 42.579 40.268 41.167 42.051 40.529 42.495 40.473 36.852 37.946 39.721 36.690 34.653 37.439 37.168 33.395 33.874 36.561 34.541 31.598 34.133 35.609 32.376 32.446 30.316 30.551 29.482 27.459 26.160 22.570 23.542 26.804 26.806 25.411 26.267 28.806 29.508 27.639 28.396 29.035 29.702 31.317 32.913 35.486 36.810 40.207 41.097 43.880 43.599 45.668 47.067 48.883 51.675 51.461 51.072 49.572 46.797 44.290 40.667 38.487 34.722 32.562 29.117 27.999 25.239 24.516 23.242 23.432 24.230 21.676 22.289 23.129 24.435 28.006 28.441 26.229 27.496 30.730 32.525 35.463 37.550 37.318 33.880 33.305 35.020 32.991 29.741 31.244 31.881 28.318 27.016 29.687 28.851 25.104 26.236 28.599 25.793 23.961 27.346 27.780 24.368 25.400 28.929 27.751 25.663 28.728 30.878 33.465 36.260 36.111 33.044 33.338 33.010 36.093 35.010 33.280 34.060 30.358 30.216 33.680 32.760 29.601 31.457 31.553 27.825 27.063 28.650 31.301 32.134 29.648 26.480 23.439 19.799 17.494 14.804 13.146 12.631 11.081 11.735  9.711 13.101 15.017 17.818 16.419 15.034 17.486 17.122 13.294 13.928 16.850 15.041 12.548 15.748 17.765 15.289 15.254 19.051 19.443 18.091 21.161 23.704 26.168 27.743 30.360 30.711 34.114 35.649 37.964 41.051 42.327
 36.035 35.214 33.797 31.801 31.165 31.209 29.519 28.267 28.818 28.356 27.008 26.465 27.242 26.458 24.781 24.651 25.093 22.494 21.198 17.980 15.383 12.475 10.860 11.462 11.214 14.215 15.641 18.078 21.449 24.846 25.672 22.662 23.691 27.275 26.279 24.518 21.462 18.557 14.798 13.649 10.268  6.900  3.854  0.000  3.880  5.636  5.653  5.730  5.221  6.288  8.522 11.755 14.383 17.609 20.029 21.573 21.613 21.870 21.021 19.484 18.716 17.784 14.556 13.845 10.849 10.571  9.540 10.565 11.938  9.531  7.034  8.284  7.992 11.437 12.554 12.429 16.116 18.274 19.191 15.694 15.482 19.076 18.684 15.811 17.325 20.977 22.427 22.319 23.985 26.792 27.885 28.370 30.495 32.651 33.059 34.443 31.896 31.359 27.736 25.999 22.785 22.290 20.306 20.118 19.510 21.364 23.711 22.418 18.756 19.177 20.801 23.777 21.839 19.750 22.955 25.687 24.206 26.383 28.621 28.646 31.671 35.072 34.894 33.374 31.829 32.987 30.922 29.618 28.128 27.238 23.714 23.468 24.813 22.977 23.105 26.832 28.556 26.617 27.586 31.226 31.466 29.441 31.371 34.629 33.205 32.026 35.409 37.226 35.472 36.562 40.129 41.518 43.338 41.344 41.509 38.871 39.144 37.005 36.765 35.207 35.666 34.768 34.919 36.133 37.637 38.159 39.942 39.062 39.916 40.249 38.487 40.097 43.482 45.255 46.243 44.915 45.672 44.754 43.467 45.191 44.288 43.765 44.849 43.228 44.814 44.082 44.534 47.582 46.395 43.410 42.644 39.242 39.653 40.559 42.822 42.661 46.099 46.824 43.720 43.863 41.368 42.201 42.766 41.145 42.927 40.944 37.418 38.726 40.709 37.755 35.853 38.879 38.707 34.995 35.691 38.547 36.552 33.776 36.515 38.047 34.879 35.241 33.291 33.779 32.853 30.992 29.803 26.170 26.926 30.082 29.881 28.579 29.203 31.825 32.229 30.073 30.533 30.758 31.117 32.346 33.576 35.895 36.859 40.089 40.643 43.190 42.636 44.468 45.734 47.332 50.235 50.144 49.983 48.673 46.010 43.735 40.152 38.284 34.598 32.810 29.547 28.901 26.430 26.179 25.360 25.868 27.066 24.760 25.520 26.622 28.012 31.597 32.129 29.981 31.203 34.458 36.194 39.117 41.127 40.800 37.361 36.799 38.352 36.239 33.068 34.466 34.892 31.319 30.056 32.504 31.435 27.704 28.801 30.869 27.854 26.055 29.271 29.374 25.779 26.821 30.161 28.600 26.350 29.499 31.413 34.306 37.079 37.292 34.347 35.020 34.619 37.894 37.115 35.494 36.164 32.415 32.019 35.330 34.316 30.969 32.629 32.309 28.608 27.972 29.161 31.680 32.203 29.864 26.435 23.780 20.236 18.571 16.248 15.266 15.362 14.428 15.412 13.476 16.864 18.703 21.603 20.172 18.611 20.856 20.525 16.690 16.910 19.684 17.786 14.895 17.765 19.703 16.864 16.295 20.107 20.385 18.349 21.253 23.967 26.001 27.630 29.951 30.303 33.607 35.107 37.696 40.591 41.819
 33.463 32.631 31.197 29.173 28.462 28.511 26.875 25.556 26.083 25.734 24.439 23.802 24.699 24.104 22.435 22.268 22.915 20.648 19.349 15.847 13.771 10.716  9.976 10.597 11.424 14.349 16.238 19.227 22.327 25.872 26.973 24.326 25.394 29.018 28.357 26.833 23.875 21.280 17.501 16.670 13.057 10.148  6.486  3.880  0.000  3.877  5.614  4.611  6.579  8.465 11.576 14.789 17.772 20.824 23.442 25.049 25.118 25.417 24.611 23.075 22.254 21.301 17.935 16.714 13.394 12.076  9.950  9.632  9.756  6.862  5.261  6.559  7.711 11.431 11.847 10.651 13.966 15.861 16.224 12.539 12.517 15.885 15.113 12.221 14.085 17.712 18.856 18.749 20.671 23.348 24.327 25.040 27.223 29.184 29.660 31.228 28.890 28.574 25.014 23.599 20.489 20.553 18.964 19.457 19.548 21.869 24.040 22.655 18.892 18.575 19.805 22.556 20.546 18.015 20.984 23.753 22.480 24.828 26.861 26.975 30.231 33.480 32.957 31.316 29.466 30.405 28.391 26.758 25.320 24.828 21.463 21.570 22.591 20.694 20.479 24.270 25.908 23.658 24.509 28.211 28.263 26.040 27.980 31.186 29.634 28.378 31.799 33.558 31.714 32.820 36.385 37.847 39.756 37.882 38.214 35.722 36.234 34.309 34.373 33.103 33.891 33.372 33.820 35.383 37.191 37.515 39.006 37.785 38.488 38.517 36.714 38.022 41.509 43.247 44.478 43.308 44.277 43.419 42.035 43.733 42.946 42.239 43.385 41.713 43.271 42.499 42.680 45.716 44.359 41.505 41.006 37.608 37.822 38.782 40.908 40.805 44.233 44.848 41.610 41.502 38.829 39.533 39.855 38.142 39.793 37.846 34.402 35.877 37.972 35.081 33.319 36.527 36.417 32.790 33.708 36.692 34.734 32.163 35.112 36.692 33.649 34.407 32.710 33.604 32.981 31.495 30.689 26.955 27.189 30.144 29.524 28.365 28.645 31.437 31.467 29.051 29.068 28.912 28.896 29.846 30.756 32.953 33.672 36.830 37.208 39.676 39.092 40.876 42.200 43.785 46.719 46.564 46.470 45.179 42.601 40.384 36.858 35.132 31.494 29.901 26.723 26.443 24.140 24.380 23.946 24.945 26.602 24.775 26.015 27.548 29.348 32.878 33.757 31.570 32.420 35.714 37.248 40.075 41.949 41.297 37.850 37.526 38.822 36.429 33.497 34.972 34.992 31.340 30.433 32.724 31.220 27.631 29.066 30.753 27.454 26.088 29.314 28.924 25.357 26.848 29.942 27.980 26.042 29.446 30.929 33.947 36.446 36.782 33.749 34.538 33.765 37.078 36.651 34.881 35.195 31.390 31.021 34.100 32.775 29.399 31.134 30.439 26.718 26.510 27.640 29.815 29.942 27.484 23.919 21.545 18.014 16.903 14.694 14.628 15.065 15.073 16.597 15.343 19.016 21.275 23.801 22.074 20.915 22.924 22.017 18.229 18.735 20.981 18.513 15.826 18.788 20.062 16.752 16.512 20.169 19.768 17.443 20.562 22.916 24.553 25.796 27.804 27.817 30.935 32.180 34.800 37.603 38.929
 32.687 31.843 30.419 28.355 27.741 27.848 26.162 24.884 25.457 25.000 23.715 23.302 24.427 23.833 22.284 22.542 23.396 21.453 20.797 17.454 15.943 13.433 13.336 14.349 15.215 18.107 19.773 22.706 25.938 29.401 30.532 27.747 28.656 32.319 31.579 29.819 26.884 24.012 20.264 19.236 15.817 12.490  9.283  5.636  3.877  0.000  3.865  5.463  7.902 10.774 13.427 16.975 19.656 22.726 25.123 26.697 26.658 26.686 25.606 23.856 23.014 22.306 19.159 18.118 14.628 13.519 10.985 11.164 10.926  8.977  8.611 10.278 11.336 14.947 14.913 13.788 16.889 18.882 18.661 14.842 15.295 18.285 16.802 13.897 16.140 19.753 20.340 19.769 22.110 24.803 25.228 26.047 28.617 30.273 30.430 32.333 30.153 30.271 26.914 25.928 23.118 23.543 22.301 22.818 23.043 25.455 27.767 26.463 22.690 22.377 23.481 26.215 24.204 21.539 24.342 27.137 25.938 28.257 30.073 30.007 33.262 36.381 35.793 33.902 32.001 32.956 31.158 29.253 27.676 27.521 24.196 24.711 25.699 23.881 23.417 27.210 28.765 26.208 26.906 30.657 30.442 27.917 29.816 32.925 31.088 29.598 33.055 34.694 32.491 33.518 37.118 38.729 40.931 39.340 40.002 37.772 38.555 36.904 37.189 36.173 37.072 36.718 37.145 38.840 40.613 40.759 42.273 40.999 41.783 41.742 40.018 41.168 44.711 46.466 47.835 46.759 47.802 46.932 45.459 47.065 46.223 45.342 46.357 44.505 45.860 44.853 44.845 47.727 46.144 43.273 42.873 39.570 39.938 41.168 43.393 43.524 47.015 47.711 44.433 44.207 41.455 42.156 42.235 40.495 41.991 40.119 36.801 38.437 40.666 37.854 36.224 39.561 39.503 35.953 37.005 40.052 38.103 35.652 38.683 40.256 37.236 38.082 36.471 37.416 36.806 35.289 34.418 30.699 31.002 33.956 33.337 32.174 32.379 35.125 35.033 32.481 32.424 32.020 31.874 32.510 33.154 35.066 35.478 38.421 38.482 40.671 39.770 41.269 42.379 43.691 46.723 46.756 46.903 45.845 43.380 41.440 37.974 36.577 33.072 31.856 28.928 29.008 27.015 27.498 27.359 28.391 30.186 28.372 29.487 31.050 32.724 36.289 37.106 35.010 35.993 39.290 40.853 43.706 45.552 44.961 41.528 41.093 42.337 40.009 37.050 38.368 38.372 34.778 33.738 35.862 34.350 30.751 31.970 33.521 30.196 28.685 31.682 31.185 27.493 28.762 31.708 29.555 27.361 30.668 32.048 35.291 37.846 38.514 35.692 36.818 36.151 39.610 39.342 37.780 38.150 34.372 33.725 36.707 35.455 31.947 33.395 32.434 28.836 28.565 29.256 31.392 31.347 29.175 25.470 23.494 20.227 19.602 17.852 17.946 18.726 18.718 20.215 18.696 22.241 24.233 27.005 25.359 23.864 25.797 25.185 21.394 21.438 23.767 21.539 18.511 21.052 22.507 19.207 18.338 21.900 21.692 18.888 21.585 24.185 25.455 26.894 28.640 28.811 31.831 33.139 36.032 38.608 39.814
 32.483 31.612 30.141 28.089 27.543 27.543 25.709 24.509 25.067 24.391 22.980 22.651 23.572 22.706 21.158 21.496 22.117 19.891 19.503 16.565 14.875 12.967 12.939 14.771 15.638 18.987 20.891 23.434 26.641 30.157 30.831 27.885 29.146 32.661 31.488 29.847 26.638 23.720 19.992 18.274 14.916 11.753  8.968  5.653  5.614  3.865  0.000  3.889  5.387  8.902 11.257 15.028 17.720 20.467 22.903 24.671 24.776 24.650 23.353 21.451 20.394 19.671 16.519 15.212 11.586 10.520  8.043  9.231  9.970  9.091  8.867 11.559 12.713 16.436 17.200 16.192 19.464 21.136 21.263 17.485 17.216 20.264 19.108 15.780 17.313 21.085 22.073 21.055 22.985 26.065 26.419 26.706 29.385 31.327 31.139 32.800 30.309 30.324 27.007 25.898 23.239 23.383 22.226 22.192 22.264 24.703 27.429 26.598 22.782 22.983 23.867 26.973 25.395 22.698 25.380 28.474 27.549 30.105 32.271 32.500 35.774 39.024 38.447 36.792 34.841 35.628 33.550 31.698 30.430 30.175 26.904 27.010 27.808 25.621 24.959 28.632 30.598 28.266 28.631 32.426 32.583 30.025 31.573 34.889 33.331 31.586 34.858 36.808 34.664 35.350 39.041 40.370 42.512 40.784 41.338 39.036 39.590 37.877 37.888 36.804 37.359 36.794 36.830 38.437 39.897 39.903 41.703 40.693 41.815 42.083 40.638 42.009 45.514 47.490 48.773 47.755 48.574 47.459 45.840 47.247 46.123 45.163 45.908 43.885 45.049 43.869 44.000 46.780 45.240 42.206 41.585 38.339 39.027 40.421 42.906 43.224 46.813 47.786 44.651 44.679 42.141 43.168 43.434 41.988 43.724 42.070 38.765 40.532 42.510 39.493 38.028 41.290 40.913 37.332 38.517 41.342 39.120 36.705 39.748 41.023 37.787 38.361 36.839 37.692 37.151 35.357 34.463 30.776 31.400 34.599 34.004 32.448 32.549 34.977 34.878 32.279 32.596 32.242 32.492 33.110 34.033 35.831 36.465 39.371 39.613 41.809 40.807 42.333 43.235 44.557 47.508 47.737 47.761 46.744 44.114 42.189 38.624 37.140 33.631 32.355 29.506 29.354 27.512 27.638 27.554 28.121 29.825 27.767 28.449 30.013 31.451 35.055 35.858 34.032 35.210 38.522 40.083 42.960 44.690 44.308 40.922 40.151 41.325 39.241 36.149 37.132 37.264 33.820 32.418 34.356 33.061 29.387 30.186 31.771 28.601 26.719 29.497 29.201 25.414 26.270 29.249 27.249 24.728 27.836 29.431 32.690 35.450 36.206 33.574 34.855 34.537 38.086 37.712 36.468 37.182 33.488 32.517 35.603 34.732 31.120 32.243 31.472 27.986 27.233 27.705 30.165 30.485 28.626 25.019 22.926 19.836 19.021 17.689 17.274 18.502 18.272 19.994 18.502 21.840 23.316 26.156 24.306 22.342 23.929 23.635 19.935 19.347 21.692 19.868 16.474 18.536 20.319 17.277 15.786 19.317 19.625 16.761 19.089 22.060 23.521 25.414 27.406 28.056 31.291 33.013 35.985 38.608 39.613
 31.431 30.546 29.019 26.992 26.340 26.235 24.408 23.150 23.637 23.031 21.586 21.015 21.709 20.853 19.184 19.131 19.586 17.120 16.240 13.140 11.171  9.112  9.280 11.481 12.935 16.480 18.915 21.547 24.445 28.115 28.683 25.998 27.592 31.012 29.895 28.659 25.353 22.832 19.064 17.359 13.686 11.176  7.869  5.730  4.611  5.463  3.889  0.000  3.838  7.143 10.442 14.001 17.251 19.762 22.577 24.503 24.793 24.894 23.822 22.093 20.951 19.947 16.461 14.521 10.806  8.732  5.808  5.846  6.681  5.535  5.481  8.805 10.752 14.522 15.683 14.181 17.288 18.452 18.836 15.207 14.270 17.338 16.655 13.137 14.112 17.920 19.350 18.431 19.957 23.143 23.826 23.898 26.348 28.559 28.510 29.888 27.240 26.974 23.547 22.225 19.483 19.533 18.419 18.467 18.791 21.472 24.200 23.525 19.662 19.728 20.302 23.474 22.148 19.309 21.830 25.068 24.402 27.185 29.556 30.136 33.518 36.805 36.078 34.682 32.578 33.114 30.776 28.976 28.036 27.734 24.629 24.418 24.906 22.439 21.626 25.208 27.399 25.265 25.465 29.248 29.696 27.249 28.628 32.076 30.817 29.079 32.238 34.397 32.522 33.110 36.805 37.919 39.840 37.893 38.225 35.774 36.137 34.313 34.190 33.055 33.541 32.972 33.008 34.680 36.204 36.165 37.900 36.850 37.981 38.272 36.888 38.306 41.798 43.846 45.120 44.161 44.934 43.746 42.067 43.430 42.283 41.314 42.076 40.091 41.323 40.237 40.426 43.292 41.859 38.846 38.209 34.897 35.472 36.745 39.184 39.430 43.007 43.977 40.863 40.958 38.487 39.600 40.006 38.680 40.574 39.004 35.679 37.483 39.280 36.148 34.772 37.981 37.432 33.852 35.137 37.851 35.511 33.168 36.264 37.406 34.129 34.734 33.357 34.373 34.053 32.380 31.772 28.040 28.459 31.645 30.806 29.132 29.016 31.403 31.163 28.489 28.789 28.419 28.755 29.432 30.513 32.397 33.241 36.255 36.738 39.121 38.319 40.073 41.101 42.659 45.509 45.619 45.423 44.234 41.486 39.366 35.739 34.026 30.435 28.940 25.992 25.656 23.769 23.809 23.774 24.352 26.183 24.291 25.151 26.970 28.663 32.228 33.303 31.503 32.426 35.771 37.176 39.980 41.589 41.050 37.672 36.980 37.998 35.799 32.816 33.816 33.763 30.290 29.046 30.940 29.472 25.851 26.855 28.334 25.060 23.402 26.313 25.878 22.153 23.342 26.332 24.297 22.080 25.397 26.896 30.041 32.662 33.224 30.409 31.532 31.033 34.530 34.193 32.818 33.423 29.707 28.825 31.906 30.957 27.381 28.643 27.953 24.389 23.726 24.457 26.891 27.280 25.237 21.700 19.374 16.156 15.188 13.855 13.574 15.057 15.289 17.491 16.640 20.132 21.832 24.269 22.052 20.396 21.744 20.963 17.322 17.014 18.957 16.728 13.546 15.864 17.194 13.906 12.916 16.478 16.370 13.693 16.475 19.146 20.795 22.458 24.611 25.114 28.430 30.128 32.922 35.711 36.795
 33.923 33.060 31.559 29.605 29.007 28.877 27.051 25.874 26.356 25.680 24.206 23.673 24.140 23.092 21.418 21.258 21.396 18.505 17.447 14.743 12.063 10.150  9.207 11.449 12.064 15.751 17.981 20.062 23.041 26.610 26.802 23.876 25.619 28.905 27.426 26.171 22.714 20.106 16.433 14.248 10.760  8.474  6.051  5.221  6.579  7.902  5.387  3.838  0.000  3.851  6.743 10.392 13.586 16.015 18.828 20.832 21.224 21.330 20.241 18.544 17.323 16.202 12.671 10.781  7.139  5.758  4.435  6.456  9.022  8.152  6.698  9.763 10.755 14.247 16.149 15.369 18.789 20.078 21.090 17.653 16.419 19.764 19.623 16.178 16.724 20.489 22.357 21.585 22.707 25.982 26.928 26.725 28.978 31.463 31.424 32.492 29.598 28.976 25.473 23.710 20.833 20.197 18.641 17.929 17.548 19.814 22.776 22.318 18.556 19.358 20.214 23.639 22.489 20.065 22.780 26.010 25.214 27.904 30.553 31.174 34.374 37.828 37.384 36.196 34.333 35.009 32.531 31.085 30.183 29.463 26.242 25.587 26.298 23.814 23.336 26.818 29.152 27.406 27.714 31.413 32.140 29.955 31.299 34.825 33.791 32.173 35.258 37.523 35.841 36.409 40.090 41.065 42.807 40.660 40.733 38.076 38.115 36.021 35.522 34.052 34.152 33.163 32.863 34.168 35.364 35.514 37.559 36.882 38.187 38.823 37.513 39.273 42.642 44.753 45.763 44.661 45.188 43.901 42.301 43.667 42.380 41.609 42.301 40.388 41.669 40.666 41.187 44.084 42.893 39.753 38.803 35.482 36.240 37.398 39.964 40.117 43.689 44.779 41.832 42.227 39.983 41.257 41.974 40.784 42.865 41.279 37.860 39.491 41.112 37.882 36.381 39.380 38.708 35.041 36.126 38.662 36.242 33.711 36.602 37.635 34.210 34.395 32.816 33.467 32.929 30.901 30.022 26.391 27.283 30.679 30.169 28.279 28.429 30.595 30.700 28.290 29.078 29.130 29.905 30.918 32.399 34.451 35.631 38.752 39.508 42.035 41.351 43.228 44.244 45.892 48.663 48.793 48.449 47.181 44.315 42.070 38.385 36.441 32.793 31.007 27.940 27.129 25.035 24.496 24.041 24.069 25.431 23.069 23.429 24.892 26.218 29.831 30.656 28.955 30.186 33.501 35.050 37.924 39.611 39.373 36.014 35.066 36.286 34.366 31.160 32.046 32.374 28.994 27.386 29.415 28.389 24.629 25.287 27.164 24.202 22.098 25.026 25.141 21.423 22.159 25.446 23.912 21.428 24.477 26.475 29.406 32.300 32.644 29.883 30.809 30.695 34.117 33.385 32.151 33.132 29.489 28.608 31.942 31.332 27.830 29.050 28.842 25.310 24.182 25.081 27.887 28.766 26.806 23.514 20.808 17.580 15.888 14.395 13.077 14.278 13.680 15.583 14.411 17.585 18.819 21.436 19.310 17.256 18.642 18.338 14.686 14.003 16.387 14.713 11.278 13.524 15.554 12.810 11.540 15.309 15.961 13.826 16.422 19.398 21.600 23.618 26.171 26.998 30.503 32.449 35.108 38.036 39.038
 36.491 35.666 34.190 32.312 31.680 31.540 29.797 28.623 29.073 28.478 27.029 26.383 26.657 25.589 23.878 23.411 23.309 20.125 18.511 15.949 12.627 10.457  8.217  9.914  9.636 13.260 15.361 16.971 19.881 23.375 23.312 20.318 22.233 25.390 23.756 22.636 19.092 16.649 13.060 10.714  7.197  5.816  4.524  6.288  8.465 10.774  8.902  7.143  3.851  0.000  3.838  6.973 10.462 12.912 15.899 17.923 18.450 18.830 18.044 16.658 15.498 14.092 10.429  8.645  5.800  5.361  6.346  8.184 11.242  9.921  7.293  9.438  9.547 12.433 15.062 14.854 18.352 19.638 21.321 18.245 16.712 20.269 20.796 17.604 17.780 21.364 23.677 23.342 24.066 27.243 28.652 28.355 30.214 32.945 33.174 33.913 30.881 29.806 26.172 23.905 20.771 19.467 17.335 16.107 15.015 16.786 19.735 19.305 15.695 17.060 18.271 21.776 20.718 18.797 21.710 24.786 23.811 26.346 29.227 29.918 32.923 36.505 36.314 35.392 33.773 34.564 31.958 30.935 30.096 28.923 25.667 24.529 25.438 23.022 22.989 26.338 28.696 27.396 27.925 31.466 32.448 30.649 32.050 35.591 34.809 33.473 36.503 38.807 37.441 38.116 41.722 42.592 44.060 41.671 41.408 38.499 38.208 35.793 34.959 33.113 32.935 31.576 31.130 32.067 33.104 33.574 35.756 35.336 36.621 37.483 36.114 38.165 41.393 43.470 44.210 42.931 43.276 41.991 40.557 42.033 40.757 40.277 41.075 39.394 40.893 40.161 41.001 44.031 43.148 39.998 38.835 35.456 36.146 36.988 39.493 39.373 42.853 43.897 41.076 41.695 39.623 40.921 41.953 40.810 43.037 41.355 37.827 39.194 40.654 37.384 35.693 38.444 37.732 33.998 34.805 37.194 34.794 32.057 34.706 35.722 32.245 32.100 30.284 30.614 29.871 27.637 26.576 23.022 24.202 27.703 27.469 25.502 25.957 28.036 28.516 26.449 27.575 28.106 29.189 30.638 32.478 34.824 36.346 39.648 40.713 43.473 43.071 45.168 46.343 48.187 50.868 50.854 50.318 48.862 45.914 43.440 39.731 37.485 33.755 31.588 28.312 27.016 24.575 23.534 22.543 22.208 23.083 20.382 20.508 21.618 22.783 26.410 27.064 25.296 26.649 29.939 31.591 34.506 36.315 36.223 32.858 31.871 33.321 31.521 28.186 29.191 29.815 26.437 24.729 27.054 26.343 22.522 23.180 25.469 22.765 20.550 23.701 24.269 20.748 21.416 24.970 23.925 21.594 24.506 26.827 29.398 32.347 32.275 29.379 29.861 29.860 33.067 31.954 30.595 31.724 28.124 27.541 31.074 30.568 27.279 28.737 29.001 25.431 24.169 25.531 28.479 29.679 27.540 24.525 21.408 18.053 15.622 13.656 11.485 11.994 10.612 12.169 10.910 13.899 15.031 17.615 15.547 13.511 15.152 14.952 11.220 10.829 13.605 12.137  8.985 11.716 14.051 11.807 11.172 14.971 15.855 14.594 17.351 20.133 22.822 24.767 27.621 28.413 31.995 33.929 36.297 39.414 40.482
 39.357 38.552 37.107 35.277 34.713 34.581 32.829 31.728 32.198 31.533 30.073 29.527 29.736 28.553 26.887 26.494 26.261 22.953 21.455 19.241 15.834 13.980 11.483 12.808 11.639 14.831 16.304 17.152 20.140 23.318 22.882 19.580 21.458 24.419 22.361 21.054 17.440 14.762 11.494  8.440  5.873  5.159  6.426  8.522 11.576 13.427 11.257 10.442  6.743  3.838  0.000  3.847  6.901  9.468 12.302 14.387 15.008 15.346 14.490 13.158 11.938 10.382  6.742  5.729  4.224  6.334  8.813 11.443 14.790 13.718 11.033 12.730 11.984 14.260 17.128 17.614 21.217 22.713 24.649 21.674 20.230 23.853 24.494 21.376 21.527 25.061 27.452 27.137 27.773 30.971 32.416 32.016 33.834 36.646 36.827 37.457 34.324 33.122 29.515 27.082 23.972 22.301 19.948 18.168 16.400 17.472 20.482 20.216 16.966 18.987 20.496 24.018 23.044 21.573 24.571 27.501 26.359 28.667 31.631 32.213 34.977 38.632 38.732 37.896 36.539 37.511 34.920 34.145 33.232 31.793 28.452 27.124 28.287 26.012 26.250 29.500 31.844 30.756 31.397 34.855 35.923 34.264 35.686 39.224 38.497 37.230 40.244 42.553 41.227 41.915 45.514 46.356 47.772 45.319 44.947 41.955 41.498 38.944 37.885 35.827 35.371 33.693 32.971 33.534 34.225 34.888 37.332 37.260 38.669 39.799 38.486 40.770 43.867 45.947 46.459 45.050 45.195 43.868 42.547 44.027 42.656 42.359 43.084 41.474 42.973 42.286 43.367 46.365 45.647 42.416 41.021 37.699 38.566 39.350 41.944 41.774 45.217 46.350 43.684 44.512 42.611 43.992 45.204 44.130 46.431 44.717 41.149 42.369 43.747 40.468 38.670 41.249 40.508 36.753 37.353 39.606 37.218 34.345 36.754 37.712 34.186 33.660 31.637 31.543 30.505 27.911 26.456 23.139 24.870 28.481 28.681 26.620 27.409 29.241 30.090 28.346 29.856 30.715 32.077 33.724 35.770 38.180 39.855 43.181 44.353 47.148 46.760 48.869 49.993 51.826 54.484 54.523 53.951 52.495 49.503 47.008 43.283 40.963 37.238 34.966 31.680 30.150 27.635 26.243 24.947 24.170 24.537 21.434 20.961 21.495 22.076 25.678 25.891 24.248 26.047 29.219 31.073 34.051 35.975 36.263 32.970 31.708 33.420 31.984 28.453 29.322 30.403 27.216 25.133 27.560 27.375 23.535 23.749 26.402 24.128 21.508 24.499 25.613 22.215 22.322 26.015 25.452 22.874 25.371 28.094 30.454 33.628 33.432 30.709 31.059 31.460 34.553 33.090 31.934 33.411 29.964 29.367 33.033 32.843 29.668 31.009 31.604 28.156 26.550 27.906 31.080 32.585 30.598 27.753 24.542 21.320 18.636 16.721 14.004 14.101 11.835 12.547 10.639 12.808 13.073 16.057 14.421 11.742 13.577 14.327 10.856  9.868 13.290 12.863  9.844 11.990 15.048 13.676 12.704 16.257 17.856 16.983 19.289 22.275 25.202 27.430 30.456 31.507 35.164 37.267 39.595 42.742 43.722
 42.195 41.422 39.996 38.233 37.657 37.514 35.819 34.732 35.177 34.551 33.104 32.495 32.549 31.336 29.670 29.087 28.663 25.199 23.399 21.434 17.792 16.032 13.058 13.852 11.978 14.594 15.681 15.678 18.394 21.277 20.380 17.009 19.098 21.729 19.328 18.213 14.505 12.106  9.384  5.762  4.702  6.362  8.886 11.755 14.789 16.975 15.028 14.001 10.392  6.973  3.847  0.000  3.857  6.207  9.295 11.458 12.372 13.076 12.634 11.866 10.716  8.815  5.578  5.397  6.390  8.828 11.945 14.300 17.756 16.611 13.660 14.743 13.468 14.862 18.151 19.097 22.557 23.958 26.353 23.736 22.096 25.722 26.821 23.909 23.764 27.083 29.760 29.698 30.012 33.126 34.870 34.349 35.867 38.859 39.195 39.542 36.305 34.762 31.138 28.363 25.189 23.004 20.308 18.030 15.563 15.832 18.739 18.661 15.894 18.544 20.282 23.738 22.977 22.067 25.065 27.775 26.546 28.643 31.775 32.432 34.938 38.657 39.002 38.446 37.329 38.370 35.690 35.294 34.480 32.686 29.408 27.669 28.953 26.779 27.350 30.369 32.722 32.051 32.814 36.080 37.376 36.041 37.445 40.971 40.478 39.408 42.329 44.682 43.611 44.337 47.865 48.589 49.773 47.131 46.478 43.305 42.548 39.751 38.375 36.009 35.241 33.199 32.263 32.397 32.813 33.775 36.386 36.642 38.075 39.467 38.175 40.733 43.639 45.693 45.920 44.364 44.282 42.932 41.774 43.300 41.904 41.886 42.646 41.250 42.892 42.434 43.822 46.880 46.454 43.225 41.618 38.311 39.167 39.686 42.232 41.849 45.173 46.301 43.817 44.882 43.199 44.634 46.132 45.154 47.583 45.836 42.223 43.218 44.405 41.112 39.199 41.500 40.688 36.937 37.285 39.318 36.955 33.950 36.059 36.927 33.388 32.466 30.247 29.749 28.485 25.612 23.905 20.839 23.014 26.686 27.241 25.082 26.187 27.773 29.024 27.699 29.581 30.879 32.551 34.531 36.879 39.472 41.430 44.856 46.287 49.243 49.064 51.333 52.549 54.525 57.092 57.044 56.308 54.716 51.656 48.998 45.273 42.727 38.985 36.441 33.067 31.148 28.447 26.609 24.879 23.671 23.453 20.030 19.103 19.063 19.217 22.752 22.645 21.043 23.107 26.168 28.154 31.154 33.187 33.738 30.512 29.110 31.076 29.906 26.257 27.140 28.617 25.584 23.320 25.964 26.238 22.467 22.508 25.545 23.703 20.970 23.976 25.582 22.509 22.409 26.218 26.182 23.765 25.975 28.961 30.924 34.126 33.562 30.831 30.773 31.372 34.196 32.348 31.182 32.865 29.583 29.220 32.997 32.996 30.087 31.533 32.564 29.201 27.441 29.099 32.366 34.161 32.125 29.576 26.137 22.981 19.872 17.822 14.580 14.060 11.065 11.001  9.042 10.208  9.709 12.717 11.342  8.357 10.503 11.850  8.786  7.895 11.691 12.010  9.809 11.789 15.001 14.445 13.959 17.127 18.952 18.816 21.031 23.793 27.029 29.211 32.435 33.509 37.196 39.320 41.404 44.671 45.665
 45.440 44.686 43.285 41.544 41.016 40.901 39.203 38.156 38.628 37.970 36.527 35.996 36.068 34.811 33.174 32.676 32.234 28.758 27.059 25.195 21.569 19.832 16.793 17.282 14.961 17.031 17.402 16.745 19.452 21.828 20.695 17.116 18.890 21.235 18.499 17.066 13.554 10.939  9.105  5.438  6.735  8.407 11.701 14.383 17.772 19.656 17.720 17.251 13.586 10.462  6.901  3.857  0.000  3.854  6.079  8.136  9.193 10.020  9.676  9.279  8.304  6.300  4.518  6.656  8.931 12.069 15.307 17.944 21.420 20.249 17.214 18.047 16.277 17.239 20.423 21.886 25.384 27.033 29.528 26.962 25.533 29.216 30.305 27.478 27.474 30.782 33.423 33.425 33.795 36.878 38.634 38.147 39.657 42.646 42.992 43.336 40.084 38.502 34.886 32.050 28.870 26.549 23.727 21.283 18.482 18.138 20.792 20.683 18.378 21.299 23.314 26.620 25.794 25.243 28.328 30.831 29.387 31.195 34.272 34.727 36.970 40.697 41.330 40.789 39.942 41.197 38.620 38.420 37.460 35.468 32.111 30.332 31.887 29.936 30.757 33.739 35.970 35.400 36.327 39.528 40.794 39.564 41.067 44.550 44.022 43.050 46.011 48.300 47.227 48.034 51.550 52.324 53.498 50.844 50.144 46.927 46.102 43.218 41.737 39.227 38.324 36.085 35.026 34.847 35.020 36.193 38.936 39.433 40.873 42.410 41.095 43.785 46.573 48.559 48.597 46.904 46.697 45.391 44.393 45.970 44.575 44.746 45.503 44.218 45.889 45.502 47.047 50.083 49.773 46.516 44.780 41.525 42.464 42.913 45.469 45.011 48.267 49.400 47.022 48.196 46.603 48.024 49.617 48.621 51.046 49.217 45.570 46.405 47.590 44.351 42.305 44.469 43.728 39.981 40.103 42.070 39.813 36.694 38.558 39.460 35.974 34.786 32.361 31.463 29.873 26.767 24.641 21.940 24.538 28.145 29.144 27.082 28.531 29.960 31.544 30.537 32.611 34.143 35.920 38.043 40.470 43.129 45.142 48.592 50.052 53.026 52.859 55.117 56.322 58.273 60.853 60.823 60.098 58.512 55.450 52.783 49.060 46.489 42.747 40.156 36.761 34.747 31.974 29.990 28.044 26.643 26.034 22.430 21.124 20.464 20.013 23.343 22.663 21.151 23.635 26.448 28.647 31.657 33.841 34.746 31.646 30.089 32.339 31.506 27.778 28.613 30.492 27.675 25.226 27.949 28.651 24.986 24.740 27.999 26.524 23.626 26.440 28.400 25.493 25.033 28.839 29.124 26.591 28.466 31.670 33.460 36.775 36.127 33.554 33.377 34.235 36.915 34.816 33.776 35.655 32.522 32.218 36.032 36.201 33.414 34.813 36.025 32.741 30.843 32.485 35.837 37.763 35.795 33.314 29.858 26.746 23.579 21.496 18.159 17.330 14.000 13.111 10.654 10.659  9.066 12.438 12.042  8.826 11.196 13.472 11.131 10.116 13.912 14.953 13.128 14.586 17.989 17.900 17.254 20.172 22.312 22.301 24.250 27.101 30.396 32.713 35.988 37.176 40.884 43.066 45.136 48.409 49.367
 46.665 45.927 44.522 42.867 42.359 42.181 40.497 39.516 39.936 39.220 37.769 37.238 37.102 35.742 34.163 33.587 32.924 29.347 27.681 26.285 22.679 21.464 18.592 19.381 17.279 19.299 19.863 18.791 20.988 23.155 21.437 18.101 20.275 22.078 18.929 18.042 14.569 12.699 11.674  8.146  9.751 11.905 14.909 17.609 20.824 22.726 20.467 19.762 16.015 12.912  9.468  6.207  3.854  0.000  3.857  6.703  8.502  9.243  8.999  9.149  7.910  5.711  5.219  6.814 10.177 13.214 16.863 19.532 23.211 22.484 19.709 20.767 19.303 20.150 23.547 24.843 28.194 29.511 32.144 29.706 27.931 31.485 32.788 29.879 29.474 32.677 35.534 35.396 35.432 38.612 40.408 39.602 41.011 44.178 44.396 44.469 41.060 39.297 35.802 32.844 29.870 27.281 24.575 21.684 18.703 18.048 20.857 21.365 19.427 22.687 24.376 27.741 27.389 26.951 29.755 32.314 31.153 33.056 36.326 37.051 39.245 42.983 43.597 43.303 42.422 43.501 40.740 40.631 39.940 37.904 34.710 32.662 33.990 31.852 32.556 35.292 37.748 37.429 38.135 41.243 42.790 41.634 42.885 46.443 46.167 45.106 47.890 50.364 49.424 50.033 53.549 54.095 55.129 52.344 51.480 48.199 47.129 44.178 42.428 39.832 38.583 36.115 34.681 34.261 34.029 35.167 38.156 38.996 40.688 42.531 41.487 44.372 47.010 49.131 49.021 47.377 46.922 45.417 44.362 45.748 44.135 44.342 44.882 43.580 45.138 44.739 46.504 49.446 49.318 46.013 44.047 40.910 42.041 42.466 45.134 44.730 47.947 49.271 47.114 48.543 47.215 48.866 50.662 49.920 52.523 50.868 47.273 48.143 49.072 45.731 43.830 45.831 44.831 41.151 41.326 43.006 40.583 37.562 39.310 39.892 36.322 34.816 32.524 31.474 29.992 26.681 24.622 22.233 25.099 28.750 29.771 27.392 28.735 29.696 31.340 30.493 32.927 34.593 36.710 38.868 41.528 44.118 46.343 49.754 51.411 54.423 54.290 56.621 57.741 59.761 62.226 62.264 61.387 59.769 56.603 53.899 50.164 47.480 43.796 41.111 37.819 35.571 32.935 30.626 28.670 26.801 25.917 22.191 20.296 19.399 18.446 21.592 20.791 19.768 22.475 25.133 27.272 30.204 32.218 33.417 30.490 28.555 30.752 30.314 26.545 26.981 29.112 26.636 23.837 26.357 27.486 23.968 23.215 26.588 25.573 22.429 24.912 27.276 24.639 23.728 27.477 28.226 25.691 27.137 30.563 32.026 35.412 34.602 32.234 31.933 33.153 35.678 33.340 32.598 34.809 31.931 31.492 35.317 35.861 33.221 34.392 35.923 32.872 30.644 32.255 35.751 38.003 36.255 34.063 30.564 27.740 24.455 22.749 19.166 18.563 15.293 14.570 12.844 12.126  9.588 12.233 11.689  8.038  9.386 12.433 11.049  9.280 12.695 14.663 13.254 13.842 17.338 18.042 17.311 19.670 22.201 22.666 24.203 26.958 30.426 32.877 36.302 37.729 41.476 43.853 45.805 49.108 49.942
 49.467 48.752 47.374 45.737 45.266 45.109 43.428 42.480 42.921 42.187 40.745 40.291 40.178 38.799 37.261 36.771 36.116 32.560 30.993 29.617 26.042 24.780 21.871 22.477 20.139 21.858 21.963 20.551 22.720 24.469 22.655 19.275 21.085 22.604 19.294 18.161 15.087 13.214 12.963  9.959 12.274 14.201 17.489 20.029 23.442 25.123 22.903 22.577 18.828 15.899 12.302  9.295  6.079  3.857  0.000  3.844  6.461  7.390  7.252  8.005  7.199  5.473  7.080  9.611 13.015 16.304 19.886 22.716 26.373 25.592 22.750 23.670 21.918 22.557 25.815 27.426 30.810 32.323 34.984 32.551 30.956 34.559 35.811 32.953 32.693 35.911 38.710 38.610 38.730 41.887 43.670 42.915 44.345 47.487 47.708 47.812 44.409 42.653 39.164 36.198 33.214 30.592 27.825 24.917 21.818 20.851 23.407 23.825 22.177 25.505 27.381 30.621 30.176 29.942 32.821 35.236 33.911 35.604 38.797 39.349 41.351 45.076 45.896 45.585 44.899 46.142 43.479 43.486 42.665 40.512 37.256 35.228 36.753 34.786 35.651 38.391 40.740 40.451 41.283 44.360 45.852 44.748 46.088 49.610 49.280 48.283 51.113 53.526 52.561 53.238 56.750 57.353 58.403 55.628 54.755 51.457 50.369 47.374 45.583 42.909 41.602 39.030 37.544 36.924 36.536 37.812 40.863 41.852 43.528 45.445 44.373 47.323 49.880 51.936 51.701 49.963 49.435 47.979 47.049 48.475 46.879 47.213 47.754 46.531 48.099 47.741 49.593 52.505 52.442 49.128 47.092 44.004 45.187 45.577 48.243 47.795 50.959 52.278 50.188 51.671 50.389 52.012 53.852 53.079 55.661 53.937 50.319 51.080 52.032 48.743 46.743 48.662 47.735 44.062 44.080 45.730 43.404 40.311 41.887 42.514 39.010 37.348 34.921 33.599 31.883 28.458 26.113 24.054 27.146 30.685 32.015 29.760 31.335 32.206 34.061 33.424 35.938 37.732 39.878 42.113 44.795 47.423 49.657 53.080 54.733 57.744 57.604 59.916 61.025 63.013 65.503 65.560 64.711 63.097 59.938 57.241 53.509 50.829 47.145 44.451 41.148 38.874 36.193 33.840 31.768 29.838 28.737 24.966 22.908 21.616 20.253 23.116 21.835 20.934 23.916 26.285 28.559 31.443 33.551 35.020 32.236 30.221 32.607 32.426 28.666 29.068 31.453 29.163 26.302 28.827 30.224 26.829 25.913 29.360 28.583 25.392 27.698 30.239 27.720 26.596 30.274 31.196 28.591 29.797 33.322 34.677 38.118 37.283 35.062 34.709 36.091 38.510 36.031 35.386 37.702 34.939 34.538 38.354 38.994 36.432 37.566 39.177 36.177 33.886 35.455 38.986 41.292 39.591 37.413 33.930 31.116 27.837 26.083 22.510 21.733 18.336 17.184 15.165 13.904 10.917 13.531 13.802 10.490 11.824 15.158 14.183 12.580 15.766 17.946 16.677 17.071 20.561 21.413 20.569 22.801 25.464 25.916 27.293 30.112 33.566 36.102 39.525 41.020 44.770 47.180 49.143 52.438 53.249
 51.484 50.793 49.447 47.817 47.301 47.190 45.576 44.603 45.010 44.334 42.941 42.483 42.410 41.088 39.544 39.058 38.454 34.921 33.316 31.859 28.266 26.854 23.837 24.163 21.596 22.991 22.708 21.045 23.173 24.596 22.798 19.424 20.902 22.243 18.935 17.599 14.895 13.066 13.393 10.994 13.736 15.602 19.043 21.573 25.049 26.697 24.671 24.503 20.832 17.923 14.387 11.458  8.136  6.703  3.844  0.000  3.854  5.776  6.775  8.315  8.520  7.632  9.513 12.237 15.417 18.698 22.156 24.943 28.513 27.556 24.590 25.258 23.238 23.609 26.742 28.618 31.967 33.627 36.343 33.987 32.551 36.182 37.446 34.710 34.572 37.753 40.512 40.542 40.725 43.800 45.639 44.986 46.370 49.478 49.789 49.921 46.559 44.779 41.263 38.262 35.211 32.557 29.680 26.833 23.638 22.423 24.694 24.930 23.515 26.843 28.922 32.004 31.435 31.414 34.373 36.611 35.113 36.591 39.693 40.088 41.912 45.609 46.606 46.292 45.789 47.180 44.619 44.761 43.825 41.548 38.261 36.241 37.945 36.168 37.226 39.957 42.166 41.927 42.916 45.936 47.365 46.358 47.811 51.272 50.899 50.023 52.897 55.223 54.279 55.066 58.544 59.216 60.249 57.475 56.574 53.250 52.153 49.106 47.305 44.550 43.247 40.614 39.178 38.412 38.002 39.442 42.467 43.504 45.080 46.994 45.835 48.816 51.298 53.250 52.924 51.094 50.564 49.198 48.402 49.921 48.409 48.873 49.498 48.389 50.036 49.773 51.672 54.610 54.602 51.315 49.271 46.184 47.311 47.615 50.213 49.664 52.766 54.011 51.940 53.427 52.149 53.689 55.556 54.713 57.251 55.434 51.790 52.419 53.408 50.190 48.070 49.912 49.092 45.422 45.270 46.924 44.726 41.553 42.978 43.699 40.285 38.548 35.979 34.456 32.531 29.070 26.505 24.673 27.879 31.298 32.873 30.788 32.583 33.471 35.508 35.055 37.567 39.489 41.607 43.944 46.628 49.337 51.574 55.032 56.685 59.722 59.630 61.951 63.115 65.115 67.627 67.639 66.805 65.157 62.021 59.296 55.581 52.885 49.191 46.459 43.108 40.807 38.031 35.665 33.450 31.549 30.282 26.513 24.465 22.895 21.391 24.039 22.459 21.500 24.580 26.767 29.144 31.967 34.196 35.791 33.068 31.116 33.672 33.587 29.863 30.376 32.908 30.683 27.897 30.518 32.026 28.718 27.854 31.363 30.681 27.570 29.876 32.473 30.040 28.938 32.592 33.572 31.013 32.178 35.708 37.000 40.420 39.515 37.301 36.843 38.219 40.537 37.976 37.277 39.570 36.850 36.587 40.395 41.000 38.525 39.742 41.394 38.380 36.150 37.786 41.287 43.572 41.807 39.628 36.129 33.261 29.955 28.058 24.520 23.487 19.990 18.459 16.246 14.631 11.567 14.108 15.005 12.123 13.658 16.949 16.140 14.904 17.990 20.118 19.032 19.542 22.930 23.766 23.034 25.264 27.857 28.319 29.739 32.529 35.973 38.458 41.869 43.310 47.044 49.396 51.326 54.638 55.463
 51.913 51.230 49.904 48.245 47.670 47.607 46.042 45.018 45.389 44.765 43.404 42.939 42.942 41.702 40.144 39.716 39.210 35.733 34.158 32.588 29.028 27.487 24.465 24.672 22.041 23.344 22.878 21.280 23.528 24.887 23.290 19.879 21.075 22.514 19.373 17.771 15.262 13.219 13.565 11.523 14.223 15.776 19.226 21.613 25.118 26.658 24.776 24.793 21.224 18.450 15.008 12.372  9.193  8.502  6.461  3.854  0.000  3.867  6.113  8.139  9.093  8.890 10.577 13.380 16.250 19.515 22.790 25.568 29.035 27.959 24.957 25.517 23.371 23.711 26.672 28.666 32.029 33.834 36.486 34.109 32.843 36.495 37.666 34.988 35.008 38.203 40.863 40.940 41.246 44.271 46.080 45.539 46.960 49.992 50.338 50.563 47.262 45.549 42.013 39.062 35.966 33.398 30.500 27.793 24.660 23.488 25.654 25.696 24.253 27.456 29.647 32.662 31.933 31.924 34.962 37.137 35.523 36.908 39.906 40.161 41.939 45.609 46.665 46.260 45.824 47.313 44.851 44.993 43.938 41.657 38.320 36.411 38.228 36.564 37.688 40.481 42.584 42.270 43.352 46.384 47.703 46.685 48.232 51.647 51.179 50.347 53.279 55.522 54.526 55.391 58.858 59.618 60.701 57.981 57.137 53.841 52.823 49.799 48.080 45.344 44.136 41.559 40.225 39.494 39.172 40.641 43.604 44.565 46.062 47.893 46.652 49.579 52.073 53.957 53.657 51.802 51.354 50.058 49.305 50.890 49.448 49.918 50.603 49.509 51.185 50.927 52.770 55.719 55.666 52.396 50.400 47.303 48.389 48.700 51.264 50.698 53.800 54.989 52.866 54.286 52.938 54.399 56.205 55.276 57.748 55.866 52.209 52.801 53.879 50.714 48.530 50.403 49.687 46.002 45.798 47.535 45.415 42.207 43.627 44.454 41.093 39.429 36.803 35.276 33.271 29.863 27.234 25.403 28.550 31.907 33.539 31.588 33.451 34.456 36.503 36.043 38.455 40.354 42.370 44.701 47.310 50.036 52.200 55.659 57.242 60.254 60.141 62.419 63.600 65.565 68.121 68.126 67.351 65.718 62.620 59.919 56.219 53.570 49.871 47.180 43.809 41.584 38.773 36.503 34.285 32.514 31.294 27.572 25.660 24.102 22.685 25.317 23.735 22.666 25.678 27.847 30.232 33.041 35.350 36.927 34.157 32.300 34.895 34.749 31.056 31.665 34.167 31.892 29.197 31.858 33.290 29.972 29.210 32.688 31.925 28.871 31.222 33.737 31.252 30.225 33.873 34.755 32.180 33.408 36.890 38.256 41.666 40.811 38.578 38.155 39.464 41.807 39.294 38.538 40.757 37.991 37.766 41.562 42.080 39.581 40.845 42.415 39.355 37.207 38.828 42.289 44.485 42.677 40.422 36.957 34.025 30.780 28.793 25.363 24.258 20.782 19.156 16.742 15.240 12.477 15.105 16.161 13.483 15.168 18.287 17.330 16.256 19.366 21.308 20.148 20.803 24.162 24.818 24.075 26.404 28.914 29.238 30.714 33.536 36.907 39.366 42.733 44.124 47.837 50.135 52.104 55.405 56.242
 51.881 51.183 49.820 48.145 47.607 47.531 45.919 44.923 45.296 44.590 43.225 42.817 42.852 41.569 40.016 39.710 39.258 35.829 34.447 32.935 29.466 28.046 25.201 25.655 23.212 24.755 24.436 23.066 25.423 26.889 25.363 21.946 23.122 24.629 21.535 19.883 17.403 15.236 15.281 13.034 15.331 16.479 19.789 21.870 25.417 26.686 24.650 24.894 21.330 18.830 15.346 13.076 10.020  9.243  7.390  5.776  3.867  0.000  3.869  6.567  8.020  8.645 10.538 13.361 16.204 19.565 22.798 25.749 29.234 28.330 25.484 26.286 24.290 24.908 27.771 29.651 33.094 34.933 37.440 34.917 33.692 37.345 38.351 35.562 35.640 38.922 41.504 41.420 41.803 44.908 46.573 45.998 47.555 50.555 50.768 51.063 47.751 46.151 42.650 39.803 36.777 34.316 31.548 28.842 25.843 24.890 27.242 27.374 25.761 28.894 30.969 34.084 33.364 33.165 36.184 38.483 36.937 38.424 41.405 41.649 43.509 47.171 48.164 47.665 47.152 48.618 46.165 46.174 45.098 42.932 39.558 37.769 39.537 37.796 38.776 41.635 43.794 43.352 44.348 47.461 48.740 47.587 49.097 52.546 52.011 51.063 54.010 56.274 55.168 55.971 59.482 60.254 61.429 58.771 58.024 54.789 53.841 50.895 49.231 46.586 45.398 42.883 41.502 40.873 40.524 41.854 44.866 45.814 47.403 49.234 48.054 50.941 53.484 55.425 55.200 53.408 52.982 51.629 50.793 52.306 50.791 51.152 51.740 50.527 52.091 51.703 53.496 56.378 56.241 52.921 50.919 47.858 49.061 49.509 52.163 51.723 54.886 56.158 54.016 55.422 54.049 55.563 57.301 56.392 58.858 57.022 53.381 54.075 55.190 51.993 49.875 51.838 51.091 47.395 47.300 49.074 46.891 43.733 45.255 46.046 42.639 41.031 38.491 37.068 35.159 31.767 29.222 27.316 30.403 33.798 35.320 33.302 35.034 36.021 37.942 37.341 39.740 41.508 43.512 45.723 48.280 50.911 53.007 56.414 57.923 60.860 60.631 62.827 63.911 65.797 68.367 68.467 67.739 66.208 63.111 60.491 56.779 54.210 50.527 47.936 44.623 42.492 39.782 37.582 35.514 33.752 32.677 28.965 27.015 25.626 24.243 26.929 25.446 24.529 27.523 29.689 32.020 34.820 37.043 38.632 35.862 33.910 36.401 36.279 32.569 33.031 35.479 33.222 30.424 32.948 34.355 30.993 30.086 33.487 32.694 29.516 31.750 34.244 31.671 30.494 34.106 34.949 32.221 33.369 36.872 38.314 41.796 41.083 38.958 38.705 40.110 42.551 40.101 39.481 41.768 38.992 38.589 42.380 42.970 40.370 41.491 42.985 39.957 37.723 39.168 42.676 44.875 43.187 40.879 37.490 34.610 31.475 29.632 26.250 25.402 22.051 20.701 18.288 17.100 14.469 17.108 17.878 14.962 16.343 19.527 18.487 17.036 20.141 22.166 20.749 21.181 24.658 25.304 24.274 26.575 29.225 29.397 30.707 33.659 36.960 39.550 42.892 44.403 48.132 50.512 52.586 55.840 56.624
 50.628 49.922 48.566 46.870 46.377 46.295 44.628 43.645 44.066 43.320 41.904 41.595 41.672 40.316 38.793 38.619 38.193 34.807 33.649 32.175 28.813 27.512 24.866 25.612 23.383 25.243 25.144 24.065 26.598 28.296 26.866 23.369 24.623 26.329 23.258 21.555 18.879 16.460 16.049 13.435 15.348 16.097 19.255 21.021 24.611 25.606 23.353 23.822 20.241 18.044 14.490 12.634  9.676  8.999  7.252  6.775  6.113  3.869  0.000  3.875  5.568  6.882  9.200 12.159 14.933 18.432 21.607 24.765 28.274 27.566 24.898 26.000 24.200 25.168 27.979 29.685 33.234 35.090 37.427 34.721 33.514 37.171 37.988 35.054 35.190 38.582 41.075 40.797 41.270 44.475 45.968 45.356 47.079 50.037 50.096 50.480 47.161 45.707 42.242 39.531 36.580 34.273 31.658 28.994 26.178 25.540 28.118 28.302 26.422 29.463 31.411 34.662 33.934 33.478 36.486 38.955 37.497 39.144 42.129 42.393 44.406 48.082 48.948 48.342 47.690 49.098 46.630 46.455 45.373 43.364 39.946 38.287 39.972 38.111 38.903 41.855 44.094 43.484 44.364 47.586 48.819 47.491 48.952 52.446 51.837 50.739 53.702 55.999 54.762 55.483 59.047 59.827 61.116 58.531 57.908 54.752 53.903 51.061 49.483 46.967 45.840 43.432 42.036 41.580 41.262 42.408 45.443 46.320 48.003 49.798 48.676 51.490 54.130 56.144 56.043 54.339 53.962 52.550 51.588 53.027 51.435 51.636 52.123 50.753 52.186 51.635 53.328 56.143 55.881 52.514 50.549 47.506 48.818 49.437 52.191 51.909 55.158 56.514 54.324 55.683 54.256 55.824 57.464 56.574 59.031 57.255 53.632 54.471 55.634 52.391 50.362 52.457 51.670 47.955 48.018 49.856 47.588 44.492 46.174 46.937 43.463 41.969 39.537 38.288 36.510 33.154 30.720 28.631 31.620 35.100 36.451 34.350 35.912 36.936 38.675 37.862 40.204 41.787 43.748 45.800 48.276 50.790 52.794 56.137 57.550 60.399 60.030 62.141 63.122 64.919 67.514 67.714 67.054 65.613 62.517 59.995 56.267 53.800 50.134 47.669 44.425 42.424 39.835 37.748 35.875 34.171 33.317 29.635 27.729 26.601 25.350 28.147 26.846 25.986 28.918 31.204 33.470 36.312 38.437 39.956 37.151 35.143 37.491 37.311 33.579 33.920 36.238 33.936 31.068 33.447 34.738 31.296 30.297 33.574 32.665 29.376 31.517 33.913 31.194 29.903 33.478 34.202 31.292 32.412 35.908 37.495 41.046 40.530 38.500 38.478 39.937 42.526 40.203 39.705 42.023 39.197 38.587 42.363 42.992 40.247 41.218 42.581 39.567 37.262 38.501 42.052 44.222 42.658 40.265 36.973 34.137 31.146 29.454 26.144 25.591 22.369 21.326 18.858 18.057 15.565 18.410 18.868 15.669 16.953 20.100 18.805 17.006 20.176 22.164 20.378 20.640 24.248 24.791 23.422 25.749 28.525 28.473 29.627 32.744 35.958 38.689 41.971 43.594 47.337 49.803 52.006 55.200 55.919
 48.823 48.104 46.729 45.011 44.567 44.476 42.754 41.788 42.253 41.467 40.019 39.765 39.896 38.513 36.999 36.949 36.579 33.258 32.272 30.772 27.523 26.272 23.815 24.783 22.773 24.910 25.030 24.286 26.996 28.947 27.677 24.118 25.433 27.386 24.414 22.660 19.791 17.137 16.223 13.379 14.776 15.083 18.018 19.484 23.075 23.856 21.451 22.093 18.544 16.658 13.158 11.866  9.279  9.149  8.005  8.315  8.139  6.567  3.875  0.000  3.865  6.100  8.043 10.929 13.348 16.882 19.898 23.186 26.660 26.075 23.566 24.907 23.299 24.593 27.327 28.844 32.467 34.332 36.497 33.639 32.468 36.117 36.756 33.717 33.928 37.404 39.794 39.368 39.945 43.208 44.553 43.946 45.809 48.704 48.655 49.142 45.849 44.540 41.100 38.530 35.629 33.504 31.029 28.485 25.888 25.580 28.322 28.481 26.331 29.215 31.058 34.403 33.630 32.926 35.928 38.535 37.147 38.935 41.901 42.180 44.348 48.027 48.754 48.038 47.244 48.592 46.125 45.768 44.676 42.828 39.381 37.862 39.467 37.512 38.137 41.179 43.462 42.683 43.472 46.786 47.952 46.471 47.902 51.420 50.730 49.513 52.497 54.804 53.452 54.117 57.721 58.525 59.917 57.410 56.910 53.834 53.102 50.369 48.908 46.528 45.507 43.241 41.898 41.646 41.436 42.416 45.414 46.158 47.875 49.582 48.481 51.192 53.934 55.998 56.037 54.418 54.127 52.688 51.612 53.007 51.386 51.434 51.872 50.372 51.713 51.029 52.592 55.366 54.970 51.579 49.693 46.647 48.005 48.768 51.578 51.421 54.742 56.135 53.870 55.144 53.635 55.217 56.741 55.839 58.263 56.531 52.929 53.896 55.124 51.858 49.904 52.133 51.337 47.609 47.817 49.743 47.417 44.379 46.226 46.998 43.484 42.151 39.817 38.770 37.122 33.850 31.550 29.249 32.078 35.614 36.774 34.641 36.040 37.162 38.710 37.683 39.907 41.298 43.165 45.065 47.433 49.847 51.742 55.029 56.338 59.106 58.629 60.666 61.577 63.301 65.919 66.183 65.591 64.224 61.148 58.710 54.977 52.611 48.960 46.619 43.430 41.578 39.087 37.152 35.466 33.890 33.285 29.673 27.912 27.074 26.062 29.003 27.939 27.008 29.821 32.261 34.466 37.334 39.397 40.777 37.899 35.920 38.129 37.808 34.084 34.395 36.525 34.125 31.280 33.565 34.656 31.135 30.170 33.300 32.201 28.894 31.023 33.237 30.359 29.088 32.631 33.153 30.125 31.323 34.743 36.511 40.081 39.754 37.750 37.939 39.352 42.086 39.931 39.468 41.735 38.827 38.071 41.818 42.404 39.526 40.411 41.603 38.573 36.279 37.358 40.900 42.983 41.483 38.988 35.795 32.970 30.138 28.544 25.364 25.057 22.002 21.256 18.745 18.395 16.207 19.244 19.381 16.056 17.337 20.286 18.667 16.709 19.932 21.709 19.579 19.838 23.492 23.803 22.184 24.612 27.392 27.080 28.176 31.417 34.519 37.315 40.523 42.182 45.921 48.417 50.732 53.869 54.546
 47.394 46.678 45.325 43.631 43.210 43.080 41.343 40.421 40.886 40.062 38.607 38.361 38.436 37.020 35.537 35.471 35.043 31.696 30.788 29.385 26.174 25.084 22.752 23.963 22.139 24.496 24.868 24.253 26.963 29.088 27.778 24.219 25.732 27.754 24.742 23.108 20.040 17.389 16.225 13.042 14.161 14.493 17.286 18.716 22.254 23.014 20.394 20.951 17.323 15.498 11.938 10.716  8.304  7.910  7.199  8.520  9.093  8.020  5.568  3.865  0.000  3.866  6.163  8.992 11.637 15.251 18.386 21.786 25.348 24.957 22.586 24.156 22.766 24.248 27.070 28.392 32.033 33.783 35.902 32.985 31.691 35.311 35.930 32.787 32.899 36.407 38.824 38.271 38.799 42.138 43.421 42.720 44.632 47.553 47.412 47.879 44.549 43.269 39.861 37.332 34.502 32.411 30.042 27.456 24.949 24.822 27.744 28.036 25.752 28.633 30.320 33.771 33.098 32.245 35.176 37.911 36.654 38.592 41.625 42.017 44.300 47.997 48.607 47.902 46.981 48.221 45.678 45.223 44.221 42.464 39.045 37.516 38.987 36.893 37.368 40.409 42.801 41.988 42.649 46.003 47.220 45.663 46.997 50.564 49.908 48.588 51.532 53.913 52.539 53.106 56.741 57.487 58.895 56.389 55.912 52.862 52.133 49.445 47.987 45.670 44.636 42.411 41.019 40.863 40.650 41.505 44.530 45.251 47.048 48.767 47.747 50.442 53.230 55.369 55.471 53.905 53.620 52.109 50.936 52.248 50.564 50.516 50.881 49.291 50.560 49.790 51.317 54.059 53.620 50.211 48.308 45.278 46.693 47.537 50.410 50.340 53.710 55.171 52.898 54.174 52.675 54.329 55.834 54.993 57.452 55.796 52.217 53.284 54.480 51.162 49.301 51.580 50.701 46.972 47.302 49.216 46.795 43.818 45.765 46.460 42.883 41.592 39.361 38.437 36.924 33.665 31.499 29.090 31.856 35.463 36.472 34.219 35.468 36.558 37.980 36.828 39.059 40.353 42.249 44.063 46.430 48.772 50.663 53.915 55.222 57.963 57.438 59.471 60.329 62.043 64.647 64.952 64.355 62.998 59.899 57.491 53.747 51.402 47.765 45.462 42.322 40.494 38.093 36.167 34.599 32.994 32.505 28.905 27.128 26.472 25.514 28.556 27.649 26.786 29.558 32.092 34.238 37.152 39.140 40.458 37.545 35.509 37.602 37.242 33.498 33.710 35.748 33.329 30.421 32.610 33.633 30.069 29.039 32.102 30.947 27.571 29.655 31.825 28.880 27.549 31.087 31.565 28.460 29.656 33.084 34.910 38.516 38.264 36.288 36.583 38.026 40.836 38.746 38.353 40.649 37.728 36.847 40.588 41.219 38.279 39.070 40.229 37.226 34.857 35.854 39.432 41.542 40.119 37.626 34.461 31.701 28.911 27.463 24.270 24.183 21.223 20.739 18.372 18.204 16.029 19.077 18.875 15.344 16.457 19.398 17.689 15.441 18.685 20.497 18.186 18.281 22.030 22.355 20.560 22.973 25.855 25.501 26.500 29.800 32.899 35.777 38.991 40.724 44.476 47.040 49.393 52.508 53.155
 46.701 45.962 44.585 42.907 42.502 42.341 40.576 39.672 40.155 39.315 37.845 37.553 37.578 36.135 34.644 34.465 33.948 30.534 29.482 28.073 24.773 23.671 21.244 22.453 20.617 23.008 23.496 22.860 25.512 27.719 26.338 22.801 24.496 26.526 23.478 22.002 18.771 16.208 14.926 11.505 12.589 13.226 16.083 17.784 21.301 22.306 19.671 19.947 16.202 14.092 10.382  8.815  6.300  5.711  5.473  7.632  8.890  8.645  6.882  6.100  3.866  0.000  3.870  7.147 10.165 13.865 17.199 20.539 24.183 23.758 21.311 22.864 21.508 22.955 25.927 27.192 30.810 32.461 34.667 31.807 30.388 34.009 34.750 31.608 31.606 35.085 37.596 37.092 37.523 40.860 42.231 41.492 43.327 46.306 46.216 46.609 43.250 41.887 38.457 35.855 33.000 30.831 28.418 25.770 23.200 23.054 26.020 26.367 24.074 27.020 28.676 32.154 31.549 30.717 33.622 36.370 35.159 37.139 40.237 40.718 43.028 46.744 47.317 46.684 45.730 46.911 44.305 43.881 42.955 41.173 37.792 36.168 37.582 35.436 35.913 38.914 41.348 40.607 41.248 44.577 45.865 44.356 45.658 49.242 48.661 47.363 50.277 52.695 51.395 51.952 55.576 56.274 57.620 55.059 54.518 51.426 50.639 47.912 46.407 44.057 42.994 40.746 39.348 39.184 38.987 39.859 42.874 43.596 45.388 47.122 46.105 48.824 51.616 53.779 53.855 52.287 51.954 50.443 49.265 50.579 48.898 48.872 49.258 47.697 49.005 48.284 49.840 52.621 52.219 48.821 46.924 43.858 45.228 46.016 48.865 48.754 52.111 53.554 51.293 52.587 51.111 52.777 54.328 53.515 56.006 54.364 50.784 51.843 52.985 49.648 47.803 50.050 49.131 45.414 45.751 47.626 45.184 42.214 44.158 44.822 41.228 39.922 37.704 36.803 35.335 32.083 29.970 27.500 30.259 33.899 34.860 32.562 33.787 34.865 36.288 35.144 37.403 38.734 40.666 42.520 44.936 47.312 49.264 52.545 53.916 56.707 56.248 58.335 59.236 61.005 63.585 63.842 63.192 61.789 58.677 56.216 52.463 50.055 46.406 44.035 40.868 38.973 36.542 34.558 32.950 31.306 30.793 27.172 25.395 24.764 23.830 26.938 26.088 25.193 27.955 30.558 32.702 35.623 37.578 38.826 35.932 33.918 35.995 35.588 31.835 32.079 34.090 31.634 28.745 30.979 31.981 28.396 27.420 30.524 29.351 25.997 28.171 30.352 27.420 26.172 29.771 30.267 27.240 28.518 31.952 33.745 37.322 36.986 34.923 35.139 36.532 39.323 37.212 36.756 39.032 36.097 35.269 39.031 39.643 36.727 37.578 38.787 35.762 33.413 34.512 38.085 40.219 38.740 36.285 33.055 30.275 27.394 25.914 22.633 22.513 19.505 19.061 16.800 16.639 14.431 17.475 17.104 13.472 14.625 17.571 15.820 13.562 16.909 18.727 16.463 16.652 20.421 20.783 19.124 21.584 24.431 24.198 25.310 28.543 31.722 34.541 37.804 39.491 43.255 45.794 48.087 51.227 51.916
 43.718 42.950 41.541 39.823 39.377 39.209 37.435 36.483 36.957 36.145 34.666 34.291 34.338 32.946 31.400 31.147 30.676 27.258 26.092 24.530 21.195 20.007 17.618 18.973 17.379 20.063 20.933 20.722 23.465 26.044 24.887 21.396 23.284 25.631 22.831 21.476 17.969 15.338 13.312  9.636  9.753 10.231 12.762 14.556 17.935 19.159 16.519 16.461 12.671 10.429  6.742  5.578  4.518  5.219  7.080  9.513 10.577 10.538  9.200  8.043  6.163  3.870  0.000  3.851  6.628 10.340 13.694 16.940 20.583 20.110 17.682 19.364 18.258 19.967 22.978 23.957 27.562 29.096 31.228 28.335 26.829 30.425 31.159 27.984 27.945 31.436 33.947 33.444 33.878 37.210 38.591 37.887 39.721 42.680 42.631 43.059 39.735 38.407 34.939 32.380 29.488 27.437 25.078 22.596 20.244 20.493 23.594 23.866 21.255 23.994 25.530 29.078 28.447 27.391 30.275 33.129 32.010 34.151 37.256 37.834 40.319 44.029 44.416 43.749 42.627 43.691 41.044 40.493 39.630 37.973 34.629 33.057 34.331 32.080 32.427 35.475 37.943 37.116 37.692 41.063 42.332 40.764 42.043 45.637 45.051 43.722 46.634 49.062 47.764 48.309 51.934 52.632 53.988 51.445 50.945 47.883 47.173 44.504 43.107 40.856 39.938 37.851 36.606 36.682 36.730 37.492 40.369 40.865 42.594 44.176 43.118 45.719 48.609 50.788 51.010 49.523 49.318 47.818 46.552 47.878 46.245 46.101 46.549 44.933 46.270 45.528 46.947 49.785 49.285 45.918 44.151 41.007 42.261 43.075 45.882 45.788 49.193 50.581 48.208 49.385 47.804 49.430 50.891 50.043 52.506 50.884 47.321 48.466 49.643 46.295 44.508 46.859 45.940 42.214 42.678 44.640 42.163 39.247 41.362 42.062 38.450 37.369 35.252 34.632 33.349 30.269 28.402 25.621 28.088 31.777 32.455 30.145 31.179 32.444 33.654 32.290 34.366 35.539 37.348 39.118 41.450 43.809 45.699 48.981 50.313 53.103 52.656 54.755 55.701 57.497 60.082 60.291 59.642 58.230 55.137 52.668 48.916 46.526 42.860 40.518 37.337 35.530 33.113 31.266 29.784 28.333 28.099 24.597 23.143 22.926 22.474 25.815 25.380 24.274 26.738 29.585 31.619 34.578 36.491 37.426 34.384 32.553 34.474 33.745 30.028 30.408 32.117 29.430 26.719 28.984 29.625 25.921 25.243 28.223 26.711 23.497 25.917 27.805 24.695 23.795 27.470 27.663 24.718 26.370 29.637 31.620 35.110 34.824 32.555 32.839 33.965 36.881 34.967 34.333 36.408 33.315 32.498 36.252 36.667 33.651 34.605 35.652 32.517 30.324 31.478 34.975 36.967 35.374 32.828 29.595 26.729 23.891 22.376 19.194 19.233 16.425 16.396 14.294 14.812 13.261 16.353 15.401 11.805 13.099 15.476 13.171 10.972 14.493 15.798 13.224 13.817 17.546 17.506 15.931 18.704 21.307 20.928 22.333 25.538 28.690 31.381 34.610 36.158 39.911 42.362 44.667 47.810 48.571
 40.859 40.074 38.630 36.938 36.470 36.226 34.446 33.504 33.920 33.075 31.576 31.137 31.044 29.613 28.073 27.720 27.136 23.666 22.513 21.180 17.914 17.154 15.132 17.064 16.124 19.212 20.757 20.899 23.423 26.331 25.131 21.903 24.210 26.594 23.895 22.985 19.280 17.008 14.604 10.864  9.915 10.489 12.094 13.845 16.714 18.118 15.212 14.521 10.781  8.645  5.729  5.397  6.656  6.814  9.611 12.237 13.380 13.361 12.159 10.929  8.992  7.147  3.851  0.000  3.851  7.119 10.790 13.944 17.724 17.698 15.678 17.816 17.407 19.439 22.573 22.974 26.434 27.550 29.596 26.716 24.846 28.267 29.068 25.748 25.352 28.797 31.422 30.710 30.917 34.355 35.687 34.750 36.580 39.626 39.446 39.745 36.346 35.003 31.619 29.109 26.399 24.402 22.333 19.800 17.795 18.548 21.961 22.582 19.753 22.348 23.389 27.089 26.777 25.405 28.006 31.097 30.358 32.820 36.047 36.940 39.645 43.337 43.433 42.863 41.459 42.217 39.395 38.673 38.094 36.641 33.471 31.837 32.720 30.159 30.153 33.095 35.800 34.980 35.241 38.628 40.062 38.400 39.421 43.093 42.665 41.159 43.924 46.519 45.270 45.602 49.241 49.764 51.077 48.497 47.985 44.960 44.211 41.629 40.216 38.105 37.148 35.172 33.844 34.145 34.222 34.701 37.574 37.995 39.871 41.460 40.588 43.135 46.069 48.394 48.744 47.437 47.235 45.587 44.114 45.267 43.505 43.156 43.461 41.687 42.893 42.023 43.374 46.164 45.611 42.228 40.474 37.345 38.660 39.586 42.472 42.529 45.997 47.501 45.136 46.331 44.797 46.570 48.018 47.333 49.883 48.455 44.974 46.316 47.364 43.916 42.364 44.772 43.647 39.971 40.708 42.585 39.917 37.194 39.498 39.991 36.295 35.331 33.515 33.226 32.325 29.386 27.949 24.991 27.177 30.922 31.181 28.635 29.250 30.414 31.282 29.649 31.705 32.660 34.533 36.126 38.474 40.685 42.608 45.817 47.203 49.970 49.496 51.619 52.501 54.339 56.852 57.104 56.374 54.967 51.821 49.366 45.606 43.208 39.588 37.285 34.219 32.423 30.216 28.377 27.181 25.684 25.745 22.407 21.021 21.341 21.239 24.673 24.755 23.796 25.947 28.946 30.739 33.642 35.307 36.027 32.961 31.095 32.674 31.812 28.173 28.361 29.760 27.054 24.336 26.346 26.748 23.017 22.302 25.056 23.389 20.150 22.533 24.245 21.039 20.182 23.845 23.915 20.977 22.753 25.949 28.004 31.462 31.242 28.946 29.373 30.460 33.489 31.744 31.190 33.258 30.153 29.125 32.835 33.306 30.207 31.015 32.017 28.947 26.665 27.732 31.252 33.298 31.812 29.343 26.144 23.449 20.688 19.553 16.415 17.042 14.738 15.549 14.199 15.228 14.094 16.702 14.903 11.359 11.918 13.741 11.331  8.593 11.774 12.917  9.997 10.278 14.026 13.972 12.194 14.926 17.580 17.253 18.593 21.766 24.954 27.661 30.929 32.553 36.320 38.856 41.146 44.283 44.993
 37.778 36.958 35.488 33.717 33.228 32.994 31.172 30.181 30.611 29.769 28.259 27.818 27.863 26.490 24.914 24.658 24.254 20.906 19.895 18.251 15.154 14.279 12.673 14.988 14.641 18.121 20.031 20.874 23.593 26.820 26.070 22.912 25.107 27.846 25.534 24.513 20.803 18.346 15.342 11.955  9.795  9.283  9.741 10.849 13.394 14.628 11.586 10.806  7.139  5.800  4.224  6.390  8.931 10.177 13.015 15.417 16.250 16.204 14.933 13.348 11.637 10.165  6.628  3.851  0.000  3.849  7.146 10.510 14.202 14.252 12.544 15.125 15.233 17.835 20.659 20.620 24.091 25.197 26.890 23.802 22.040 25.409 25.897 22.460 22.251 25.823 28.231 27.369 27.814 31.281 32.420 31.615 33.643 36.536 36.297 36.828 33.542 32.462 29.063 26.822 24.120 22.568 20.750 18.723 17.328 18.780 22.208 22.563 19.302 21.340 22.210 25.931 25.425 23.608 26.199 29.443 28.776 31.409 34.494 35.358 38.283 41.910 41.774 41.003 39.386 40.059 37.305 36.288 35.660 34.497 31.323 29.996 30.747 28.112 27.844 30.958 33.633 32.493 32.667 36.188 37.435 35.543 36.586 40.250 39.650 38.020 40.853 43.398 41.983 42.306 45.982 46.606 48.081 45.647 45.351 42.467 41.975 39.587 38.466 36.610 35.977 34.346 33.303 34.013 34.452 34.718 37.352 37.400 39.168 40.464 39.512 41.798 44.905 47.219 47.828 46.636 46.670 45.085 43.497 44.662 42.993 42.423 42.784 40.875 42.032 41.028 42.078 44.873 44.061 40.715 39.212 36.022 37.236 38.331 41.188 41.365 44.918 46.354 43.793 44.739 42.982 44.660 45.857 45.061 47.488 46.068 42.626 44.135 45.346 41.927 40.458 43.094 42.054 38.376 39.312 41.394 38.735 36.114 38.678 39.293 35.633 35.068 33.397 33.494 32.789 30.148 28.960 25.704 27.439 31.126 31.049 28.634 28.995 30.467 30.989 28.992 30.654 31.238 32.795 34.130 36.207 38.301 39.982 43.131 44.308 46.966 46.367 48.387 49.249 51.003 53.591 53.861 53.256 51.928 48.850 46.497 42.745 40.516 36.896 34.796 31.773 30.307 28.214 26.784 25.927 24.884 25.475 22.453 21.642 22.506 22.967 26.517 26.956 25.778 27.585 30.745 32.419 35.319 36.938 37.306 34.126 32.527 33.903 32.665 29.157 29.504 30.470 27.520 25.122 27.054 26.911 23.109 22.796 25.187 23.007 20.045 22.588 23.711 20.200 19.808 23.378 22.836 19.891 22.141 24.970 27.427 30.761 30.826 28.401 29.125 29.854 33.109 31.760 31.051 32.801 29.493 28.376 31.979 32.152 28.835 29.675 30.253 27.043 25.024 25.930 29.300 31.018 29.469 26.723 23.690 20.882 18.467 17.382 14.725 15.788 14.082 15.489 14.230 16.153 15.897 18.547 16.459 13.366 14.124 15.066 12.050  9.822 12.701 12.776  9.229 10.112 13.467 12.429 10.403 13.675 15.873 14.849 16.497 19.799 22.710 25.339 28.421 29.908 33.635 36.075 38.538 41.596 42.350
 34.750 33.901 32.381 30.598 30.051 29.751 27.925 26.892 27.261 26.434 24.906 24.355 24.316 22.962 21.350 20.967 20.533 17.164 16.101 14.454 11.467 10.978 10.079 13.071 13.678 17.430 19.955 21.270 23.761 27.247 26.645 23.813 26.206 29.013 26.964 26.253 22.523 20.367 17.137 14.097 11.245 10.666  9.801 10.571 12.076 13.519 10.520  8.732  5.758  5.361  6.334  8.828 12.069 13.214 16.304 18.698 19.515 19.565 18.432 16.882 15.251 13.865 10.340  7.119  3.849  0.000  3.874  6.930 10.731 11.287 10.275 13.370 14.401 17.302 20.008 19.278 22.480 23.144 24.623 21.564 19.495 22.614 23.092 19.537 19.016 22.544 24.991 23.934 24.228 27.772 28.847 27.901 29.954 32.875 32.556 33.046 29.745 28.722 25.370 23.266 20.717 19.428 18.011 16.273 15.572 17.717 21.225 21.712 18.232 19.808 20.142 23.901 23.600 21.373 23.653 27.105 26.806 29.729 32.823 33.940 37.081 40.630 40.177 39.443 37.537 37.911 35.049 33.807 33.426 32.538 29.571 28.299 28.643 25.750 25.079 28.124 30.963 29.740 29.613 33.166 34.488 32.469 33.297 37.010 36.504 34.713 37.434 40.095 38.702 38.859 42.544 43.051 44.518 42.089 41.838 39.027 38.592 36.342 35.328 33.690 33.177 31.800 30.855 31.914 32.560 32.539 35.008 34.814 36.606 37.759 36.908 39.029 42.220 44.621 45.424 44.419 44.555 42.904 41.133 42.180 40.485 39.686 39.993 37.943 39.013 37.900 38.766 41.549 40.608 37.292 35.933 32.714 33.868 35.076 37.937 38.244 41.857 43.318 40.684 41.529 39.720 41.455 42.550 41.837 44.283 43.019 39.668 41.380 42.533 39.063 37.818 40.561 39.398 35.787 37.005 39.081 36.303 33.899 36.687 37.189 33.523 33.233 31.875 32.388 32.063 29.713 28.974 25.555 26.837 30.452 29.915 27.429 27.348 28.865 28.964 26.627 28.057 28.304 29.754 30.845 32.822 34.767 36.393 39.474 40.637 43.262 42.639 44.675 45.520 47.317 49.868 50.137 49.490 48.159 45.062 42.726 38.971 36.773 33.180 31.166 28.242 26.915 25.040 23.813 23.352 22.520 23.589 20.945 20.527 22.012 22.986 26.534 27.470 26.304 27.686 30.948 32.372 35.181 36.594 36.634 33.429 31.979 33.010 31.501 28.186 28.500 29.010 25.969 23.819 25.512 24.898 21.130 21.080 23.061 20.508 17.822 20.428 21.043 17.370 17.420 20.869 19.888 17.109 19.773 22.258 24.914 28.071 28.258 25.701 26.606 27.049 30.446 29.428 28.650 30.180 26.786 25.529 29.013 29.041 25.594 26.392 26.735 23.492 21.595 22.431 25.704 27.289 25.732 22.933 19.974 17.239 15.064 14.366 12.119 13.927 13.129 15.394 14.894 17.321 17.643 19.841 17.219 14.625 14.976 15.012 11.932 10.005 12.023 11.233  7.409  8.469 11.136  9.374  7.220 10.801 12.528 11.183 13.141 16.351 19.168 21.667 24.702 26.109 29.827 32.251 34.735 37.782 38.548
 31.833 30.941 29.377 27.497 26.921 26.625 24.734 23.629 24.008 23.177 21.624 21.064 21.212 19.950 18.304 18.076 17.916 14.821 14.055 11.992  9.559  9.082  9.304 12.615 14.040 17.895 20.661 22.586 25.141 28.794 28.602 25.913 28.130 31.161 29.461 28.662 25.034 22.796 19.299 16.698 13.372 12.011  9.936  9.540  9.950 10.985  8.043  5.808  4.435  6.346  8.813 11.945 15.307 16.863 19.886 22.156 22.790 22.798 21.607 19.898 18.386 17.199 13.694 10.790  7.146  3.874  0.000  3.849  7.311  8.335  8.388 12.031 13.857 17.221 19.369 18.049 21.083 21.652 22.590 19.329 17.428 20.329 20.338 16.637 16.346 19.987 22.088 20.759 21.372 24.948 25.717 24.923 27.252 29.953 29.523 30.313 27.181 26.538 23.236 21.575 19.158 18.566 17.621 16.649 16.748 19.440 22.762 22.984 19.273 20.134 20.203 23.816 23.331 20.626 22.760 26.314 26.148 29.213 32.077 33.158 36.499 39.919 39.197 38.248 36.101 36.344 33.591 31.986 31.579 31.087 28.193 27.324 27.461 24.522 23.483 26.661 29.431 27.820 27.535 31.213 32.297 29.984 30.796 34.477 33.767 31.794 34.571 37.177 35.571 35.685 39.410 40.025 41.693 39.460 39.484 36.878 36.766 34.793 34.148 32.858 32.725 31.779 31.160 32.640 33.635 33.377 35.549 34.959 36.614 37.428 36.521 38.309 41.655 44.027 45.114 44.259 44.644 43.071 41.187 42.216 40.632 39.588 39.934 37.749 38.728 37.462 37.963 40.703 39.464 36.229 35.184 31.957 32.988 34.396 37.191 37.653 41.320 42.703 39.882 40.432 38.387 40.007 40.789 39.966 42.252 41.031 37.766 39.685 41.008 37.600 36.495 39.474 38.406 34.852 36.304 38.571 35.833 33.605 36.638 37.247 33.687 33.830 32.670 33.566 33.448 31.432 30.934 27.353 28.178 31.634 30.769 28.477 28.121 29.896 29.618 26.943 27.883 27.663 28.700 29.422 31.023 32.770 34.071 37.037 37.930 40.396 39.603 41.500 42.302 43.989 46.624 46.928 46.433 45.208 42.200 40.010 36.281 34.319 30.766 29.056 26.254 25.399 23.759 23.101 23.112 22.841 24.462 22.277 22.422 24.317 25.698 29.231 30.415 29.110 30.197 33.517 34.817 37.577 38.923 38.656 35.408 34.216 35.038 33.223 30.116 30.550 30.642 27.471 25.695 27.232 26.106 22.439 22.768 24.278 21.306 19.080 21.662 21.596 17.785 18.353 21.467 19.808 17.184 20.235 22.157 25.178 28.096 28.615 26.014 27.240 27.286 30.846 30.288 29.391 30.546 27.032 25.687 28.933 28.629 25.007 25.789 25.580 22.259 20.760 21.320 24.302 25.423 23.837 20.710 18.092 15.327 13.862 13.401 12.152 14.409 14.442 17.069 16.702 19.644 20.533 22.704 20.026 17.834 18.313 17.820 14.599 13.241 14.816 13.239  9.595 10.914 12.625  9.908  7.842 11.397 12.220  9.849 12.117 15.276 17.533 19.845 22.543 23.756 27.377 29.668 32.368 35.283 36.089
 29.858 28.962 27.354 25.470 24.777 24.426 22.568 21.344 21.660 20.967 19.415 18.615 18.719 17.627 15.882 15.345 15.260 12.239 11.025  8.446  6.124  5.741  7.235 10.829 13.192 16.943 20.123 22.426 24.684 28.461 28.485 26.168 28.448 31.497 30.133 29.594 26.067 24.152 20.601 18.454 14.866 13.706 10.943 10.565  9.632 11.164  9.231  5.846  6.456  8.184 11.443 14.300 17.944 19.532 22.716 24.943 25.568 25.749 24.765 23.186 21.786 20.539 16.940 13.944 10.510  6.930  3.849  0.000  3.862  5.438  6.723 10.425 13.136 16.459 18.358 16.374 18.946 19.010 19.737 16.644 14.421 17.000 17.088 13.366 12.703 16.275 18.454 17.112 17.578 21.158 22.022 21.223 23.472 26.200 25.890 26.654 23.565 22.921 19.563 18.006 15.611 15.419 14.862 14.529 15.402 18.574 21.666 21.824 18.061 18.294 17.895 21.352 20.972 17.922 19.732 23.379 23.517 26.774 29.571 30.862 34.353 37.655 36.656 35.762 33.382 33.357 30.536 28.764 28.586 28.330 25.688 24.879 24.632 21.526 20.143 23.257 26.095 24.416 23.918 27.602 28.726 26.359 27.044 30.746 30.128 28.107 30.818 33.489 31.978 32.037 35.746 36.295 37.906 35.645 35.669 33.088 33.048 31.170 30.681 29.580 29.672 29.026 28.670 30.470 31.781 31.373 33.247 32.338 33.851 34.424 33.496 35.077 38.497 40.868 42.127 41.408 41.941 40.400 38.428 39.441 37.959 36.779 37.218 35.027 36.056 34.828 35.133 37.946 36.620 33.498 32.684 29.385 30.155 31.528 34.179 34.629 38.290 39.564 36.629 37.010 34.849 36.411 37.086 36.254 38.522 37.372 34.169 36.213 37.515 34.106 33.151 36.215 35.113 31.630 33.283 35.582 32.827 30.786 33.987 34.583 31.109 31.582 30.667 31.940 32.124 30.471 30.364 26.705 27.031 30.297 29.034 26.837 26.137 28.053 27.421 24.500 25.063 24.531 25.327 25.867 27.323 29.029 30.271 33.250 34.146 36.660 35.956 37.942 38.864 40.668 43.279 43.460 42.905 41.599 38.592 36.331 32.601 30.610 27.027 25.329 22.522 21.833 20.304 19.974 20.335 20.479 22.550 20.863 21.562 23.896 25.755 29.198 30.743 29.347 30.006 33.352 34.440 37.089 38.311 37.695 34.438 33.532 34.109 31.980 29.136 29.715 29.375 26.097 24.764 26.199 24.579 21.067 21.899 23.020 19.695 18.076 20.805 20.163 16.419 17.744 20.616 18.523 16.482 19.941 21.340 24.397 26.947 27.437 24.601 25.800 25.353 28.920 28.688 27.527 28.279 24.669 23.434 26.497 25.839 22.180 23.158 22.653 19.196 18.155 18.871 21.540 22.346 20.498 17.238 14.640 11.732 10.635 10.406 10.073 12.794 13.813 16.927 17.211 20.429 21.838 23.597 20.679 19.098 19.477 18.228 15.100 14.432 15.336 12.932  9.889 11.611 12.175  8.709  7.729 11.002 10.576  7.942 10.998 13.495 15.496 17.263 19.814 20.623 24.179 26.255 28.893 31.854 32.798
 27.461 26.557 24.918 22.991 22.208 21.823 19.948 18.602 18.902 18.313 16.759 15.828 16.145 15.321 13.546 13.028 13.356 10.957  9.910  6.672  5.884  5.568  8.454 11.588 14.573 18.029 21.306 24.051 26.206 30.028 30.410 28.330 30.441 33.596 32.580 32.044 28.674 26.814 23.184 21.446 17.709 16.256 12.965 11.938  9.756 10.926  9.970  6.681  9.022 11.242 14.790 17.756 21.420 23.211 26.373 28.513 29.035 29.234 28.274 26.660 25.348 24.183 20.583 17.724 14.202 10.731  7.311  3.862  0.000  3.863  7.156 10.487 13.852 17.205 18.431 15.814 17.874 17.641 17.694 14.596 12.538 14.577 14.149 10.355  9.833 13.401 15.150 13.522 14.339 17.896 18.482 17.917 20.397 22.869 22.548 23.631 20.796 20.559 17.284 16.303 14.141 14.879 14.935 15.548 17.145 20.586 23.327 23.235 19.477 18.949 18.238 21.315 20.795 17.354 18.829 22.443 22.784 26.118 28.611 29.903 33.549 36.651 35.345 34.289 31.650 31.417 28.724 26.578 26.454 26.660 24.238 23.851 23.291 20.195 18.373 21.515 24.219 22.154 21.443 25.199 26.070 23.416 24.054 27.697 26.902 24.708 27.458 30.073 28.397 28.423 32.157 32.805 34.584 32.507 32.797 30.434 30.743 29.178 29.115 28.411 28.944 28.789 28.831 31.019 32.690 32.091 33.584 32.255 33.548 33.724 32.726 33.914 37.449 39.748 41.292 40.738 41.533 40.105 38.057 39.059 37.749 36.359 36.886 34.639 35.622 34.326 34.247 37.026 35.435 32.483 32.052 28.777 29.294 30.773 33.243 33.785 37.429 38.554 35.441 35.481 33.073 34.463 34.797 33.839 35.920 34.821 31.741 33.989 35.444 32.139 31.359 34.630 33.639 30.281 32.167 34.624 31.964 30.162 33.562 34.258 30.980 31.910 31.226 32.872 33.278 32.010 32.168 28.456 28.307 31.312 29.723 27.787 26.817 28.947 27.950 24.785 24.769 23.743 24.015 24.138 25.126 26.625 27.499 30.366 30.988 33.371 32.560 34.453 35.411 37.164 39.850 39.989 39.557 38.309 35.405 33.250 29.565 27.804 24.267 22.896 20.238 20.133 18.903 19.292 20.168 20.957 23.503 22.371 23.597 26.208 28.393 31.742 33.490 31.983 32.339 35.676 36.621 39.178 40.324 39.399 36.150 35.537 35.916 33.509 30.941 31.662 30.930 27.597 26.704 27.998 25.925 22.661 23.887 24.558 20.970 19.957 22.604 21.348 17.761 19.606 22.039 19.428 17.849 21.502 22.268 25.473 27.633 28.331 25.457 26.820 25.901 29.480 29.699 28.364 28.651 25.010 23.829 26.536 25.456 21.769 22.817 21.715 18.244 17.872 18.403 20.523 20.686 18.695 15.115 13.037 10.190 10.264 10.347 11.379 14.150 15.886 19.089 19.563 23.018 24.834 26.471 23.564 22.360 22.822 21.202 18.126 17.886 18.496 15.684 13.130 14.916 14.780 11.067 10.661 13.317 11.931  8.894 11.978 13.807 14.992 16.154 18.158 18.485 21.814 23.578 26.362 29.190 30.251
 29.493 28.633 27.083 25.129 24.291 24.071 22.363 20.986 21.366 21.020 19.627 18.669 19.197 18.602 16.848 16.220 16.692 14.393 12.759  9.114  7.459  4.878  6.569  8.799 11.651 14.914 18.016 21.010 23.307 27.106 27.825 25.742 27.562 30.866 30.134 29.428 26.241 24.352 20.675 19.442 15.620 14.002 10.418  9.531  6.862  8.977  9.091  5.535  8.152  9.921 13.718 16.611 20.249 22.484 25.592 27.556 27.959 28.330 27.566 26.075 24.957 23.758 20.110 17.698 14.252 11.287  8.335  5.438  3.863  0.000  3.862  6.811 10.280 13.648 14.636 12.026 14.277 14.466 14.702 11.403  9.647 12.344 12.046  8.389  8.704 12.500 14.268 13.571 14.769 17.911 18.972 19.044 21.191 23.540 23.806 25.007 22.401 21.964 18.430 17.115 14.310 14.815 14.120 15.036 16.278 19.453 21.832 21.162 17.345 16.574 16.462 19.371 18.269 14.974 17.024 20.383 20.186 23.283 25.654 26.664 30.256 33.410 32.286 31.102 28.652 28.746 26.198 24.236 23.734 23.683 20.988 20.689 20.544 17.761 16.485 19.973 22.310 20.187 20.107 23.894 24.517 22.089 23.294 26.825 25.816 24.085 27.138 29.452 27.854 28.386 32.045 32.995 34.714 32.613 32.810 30.295 30.646 28.854 28.855 27.889 28.619 28.386 28.749 30.761 32.652 32.467 33.821 32.411 33.342 33.360 31.956 33.157 36.706 38.761 40.209 39.416 40.335 39.169 37.392 38.732 37.720 36.636 37.539 35.620 36.967 36.022 36.047 39.029 37.596 34.763 34.371 30.986 31.174 32.281 34.479 34.625 38.146 38.957 35.739 35.670 33.099 34.147 34.507 33.199 35.139 33.661 30.381 32.318 34.011 30.835 29.646 32.919 32.272 28.776 30.315 33.013 30.630 28.529 31.817 32.894 29.731 30.719 29.682 31.178 31.297 30.107 30.076 26.305 26.061 28.973 27.580 25.994 25.407 27.919 27.247 24.333 24.170 23.474 23.527 24.065 25.037 26.968 27.847 30.952 31.570 34.122 33.573 35.557 36.822 38.645 41.402 41.281 40.898 39.511 36.725 34.408 30.776 28.899 25.242 23.623 20.588 20.358 18.517 18.941 19.278 20.381 22.711 21.487 23.011 25.350 27.618 31.008 32.570 30.723 31.066 34.407 35.497 38.118 39.526 38.551 35.201 34.861 35.547 32.987 30.372 31.533 30.958 27.407 26.735 28.496 26.478 23.127 24.734 25.775 22.196 21.316 24.375 23.363 19.894 21.913 24.622 22.274 20.849 24.513 25.480 28.490 30.638 31.022 27.920 28.861 27.775 31.160 31.152 29.428 29.531 25.757 25.125 27.958 26.568 23.077 24.669 23.741 20.055 20.032 21.114 23.094 23.144 20.682 17.126 14.770 11.343 10.783  9.489 10.517 12.383 13.945 16.793 17.052 20.709 22.942 24.666 22.063 21.193 22.235 20.523 17.169 17.604 18.656 15.592 13.278 15.897 15.998 12.238 12.535 15.634 14.276 11.869 15.293 16.991 18.417 19.263 21.250 21.136 24.312 25.657 28.214 31.123 32.425
 32.668 31.843 30.359 28.426 27.617 27.498 25.875 24.527 24.947 24.644 23.293 22.377 22.867 22.216 20.449 19.747 20.055 17.440 15.443 11.954  9.293  5.832  4.861  6.210  8.256 11.658 14.540 17.436 19.968 23.734 24.479 22.207 23.906 27.276 26.537 25.684 22.534 20.579 16.894 15.872 12.054 10.515  6.971  7.034  5.261  8.611  8.867  5.481  6.698  7.293 11.033 13.660 17.214 19.709 22.750 24.590 24.957 25.484 24.898 23.566 22.586 21.311 17.682 15.678 12.544 10.275  8.388  6.723  7.156  3.862  0.000  3.844  6.752 10.230 11.713  9.801 12.731 13.557 14.594 11.363  9.791 13.240 13.532 10.382 10.913 14.537 16.585 16.581 17.646 20.534 22.029 22.241 24.033 26.481 27.069 28.102 25.452 24.636 20.934 19.070 15.806 15.506 13.862 14.318 14.712 17.391 19.668 18.672 14.814 14.450 15.138 18.160 16.706 13.945 16.680 19.797 19.016 21.818 24.333 25.118 28.515 31.861 31.135 30.005 27.934 28.432 25.911 24.426 23.629 22.988 19.939 19.323 19.781 17.287 16.824 20.427 22.573 20.780 21.286 24.955 25.615 23.610 25.168 28.623 27.646 26.354 29.506 31.662 30.265 31.108 34.670 35.712 37.256 35.012 34.953 32.201 32.317 30.168 29.900 28.478 29.021 28.385 28.701 30.299 32.096 32.346 33.844 32.670 33.490 33.677 32.044 33.534 36.984 38.908 40.072 38.988 39.801 38.748 37.234 38.817 37.903 37.186 38.286 36.639 38.258 37.597 37.938 41.067 39.909 37.048 36.440 32.980 33.117 33.910 36.039 35.859 39.292 39.987 36.837 36.935 34.448 35.391 36.014 34.584 36.559 34.808 31.335 32.883 34.601 31.461 29.869 32.949 32.463 28.808 29.901 32.630 30.395 27.911 30.937 32.216 29.018 29.707 28.232 29.324 29.044 27.637 27.252 23.471 23.506 26.535 25.559 24.073 24.007 26.646 26.494 23.975 24.116 24.017 24.296 25.401 26.690 29.017 30.158 33.464 34.277 37.015 36.702 38.807 40.227 42.130 44.871 44.620 44.174 42.662 39.876 37.390 33.768 31.668 27.927 25.950 22.627 21.914 19.511 19.428 18.997 19.853 21.641 19.969 21.363 23.255 25.355 28.819 30.079 28.025 28.561 31.897 33.202 35.927 37.594 36.793 33.371 33.054 34.115 31.638 28.815 30.226 30.036 26.385 25.611 27.808 26.142 22.618 24.253 25.826 22.467 21.355 24.705 24.226 20.813 22.642 25.731 23.861 22.323 25.849 27.270 30.047 32.389 32.439 29.227 29.775 28.862 32.081 31.634 29.756 30.023 26.214 25.936 29.050 27.733 24.421 26.303 25.852 22.071 21.861 23.368 25.577 25.948 23.317 19.982 17.186 13.502 11.909  9.553  9.508 10.344 11.105 13.494 13.383 17.098 19.459 21.340 19.024 18.236 19.759 18.218 14.632 15.462 17.058 14.113 11.881 15.077 15.714 12.260 12.852 16.342 15.484 13.712 17.240 19.137 21.099 22.095 24.391 24.331 27.581 28.901 31.234 34.278 35.642
 34.666 33.901 32.511 30.629 29.759 29.730 28.292 26.902 27.324 27.236 26.004 24.993 25.546 25.080 23.326 22.448 22.821 20.354 17.980 14.397 11.777  7.955  6.053  4.720  6.217  8.810 11.500 14.791 17.275 20.979 22.172 20.121 21.487 24.948 24.673 23.794 20.980 19.254 15.710 15.560 11.963 10.722  7.485  8.284  6.559 10.278 11.559  8.805  9.763  9.438 12.730 14.743 18.047 20.767 23.670 25.258 25.517 26.286 26.000 24.907 24.156 22.864 19.364 17.816 15.125 13.370 12.031 10.425 10.487  6.811  3.844  0.000  3.844  6.907  8.092  6.100  9.196 10.458 11.960  9.035  7.874 11.678 12.427 10.140 11.059 14.217 16.236 17.109 18.221 20.574 22.504 23.150 24.514 26.840 27.947 28.965 26.550 25.541 21.763 19.708 16.138 15.699 13.533 14.432 14.601 16.853 18.465 16.796 13.104 12.234 13.571 16.127 14.043 11.651 14.869 17.504 16.156 18.625 20.990 21.538 24.862 28.239 27.675 26.509 24.646 25.424 23.039 21.855 20.769 19.783 16.542 15.899 16.792 14.747 14.991 18.705 20.395 18.718 19.847 23.353 23.831 22.211 24.205 27.456 26.417 25.639 28.912 30.787 29.610 30.860 34.253 35.474 36.858 34.570 34.361 31.490 31.597 29.267 29.058 27.429 28.178 27.537 28.224 29.676 31.728 32.335 33.584 32.284 32.698 32.682 30.679 32.128 35.531 37.187 38.261 36.975 37.922 37.150 35.913 37.798 37.214 36.780 38.240 36.933 38.876 38.560 38.954 42.240 41.233 38.541 38.021 34.507 34.294 34.724 36.531 35.979 39.231 39.597 36.387 36.364 33.769 34.373 35.032 33.320 35.158 33.090 29.490 30.687 32.563 29.596 27.639 30.640 30.486 26.778 27.504 30.417 28.504 25.794 28.657 30.301 27.314 28.117 26.364 27.368 26.872 25.699 25.249 21.479 21.231 24.018 23.169 22.151 22.427 25.426 25.531 23.317 23.215 23.405 23.428 24.891 26.137 28.809 29.971 33.436 34.294 37.182 37.170 39.389 41.096 43.105 45.843 45.325 44.862 43.194 40.520 37.877 34.356 32.143 28.377 26.201 22.662 21.848 19.002 18.990 18.077 19.312 20.877 19.352 21.161 22.806 25.067 28.418 29.577 27.197 27.549 30.810 32.164 34.859 36.719 35.770 32.312 32.373 33.641 30.974 28.266 30.124 29.963 26.189 25.806 28.338 26.644 23.251 25.310 27.034 23.739 22.981 26.560 26.137 22.997 25.088 28.209 26.482 25.272 28.815 30.210 32.784 34.970 34.747 31.351 31.520 30.353 33.314 32.764 30.511 30.492 26.667 26.931 30.004 28.364 25.347 27.678 27.324 23.479 23.671 25.590 27.547 27.762 24.776 21.588 18.729 14.919 13.133  9.968 10.130  9.645 10.345 12.104 12.034 15.830 18.761 20.447 18.500 18.378 20.352 18.559 15.055 16.728 18.377 15.256 13.770 17.357 17.812 14.559 15.835 19.211 18.113 16.813 20.499 22.042 24.025 24.629 26.833 26.359 29.417 30.346 32.397 35.490 37.063
 37.914 37.173 35.833 33.959 33.137 33.181 31.763 30.400 30.865 30.766 29.546 28.611 29.199 28.690 26.932 26.116 26.445 23.834 21.431 17.972 15.049 11.286  8.493  6.227  5.126  6.958  8.645 11.892 14.849 18.384 19.771 17.444 18.401 22.018 21.836 20.605 17.974 16.073 12.584 13.043  9.812  8.619  6.259  7.992  7.711 11.336 12.713 10.752 10.755  9.547 11.984 13.468 16.277 19.303 21.918 23.238 23.371 24.290 24.200 23.299 22.766 21.508 18.258 17.407 15.233 14.401 13.857 13.136 13.852 10.280  6.752  3.844  0.000  3.842  5.667  5.740  9.429 11.630 13.646 11.108 10.664 14.471 15.350 13.547 14.688 17.613 19.559 20.725 21.874 24.032 26.087 26.862 28.084 30.376 31.636 32.626 30.233 29.081 25.275 22.997 19.302 18.401 15.694 16.133 15.439 16.897 18.216 16.085 12.655 12.318 14.620 16.987 14.497 13.031 16.668 18.794 16.780 18.640 20.938 21.031 24.000 27.509 27.447 26.249 24.903 26.182 24.016 23.315 21.846 20.315 16.766 15.969 17.649 16.210 17.251 20.869 22.201 20.804 22.430 25.721 26.097 24.827 27.099 30.177 29.077 28.644 31.981 33.642 32.549 34.051 37.340 38.691 39.999 37.691 37.361 34.393 34.385 31.854 31.490 29.547 30.163 29.208 29.864 30.901 32.830 33.833 35.183 34.105 34.389 34.491 32.289 33.930 37.191 38.663 39.470 37.908 38.774 38.169 37.228 39.332 38.871 38.766 40.381 39.309 41.435 41.320 41.930 45.286 44.457 41.752 41.088 37.557 37.337 37.566 39.308 38.523 41.666 41.920 38.791 38.870 36.348 36.815 37.627 35.788 37.565 35.261 31.570 32.378 34.317 31.494 29.183 31.958 32.040 28.282 28.522 31.453 29.791 26.766 29.272 31.153 28.246 28.755 26.548 27.055 26.045 24.659 23.706 20.025 20.133 22.935 22.681 21.925 22.842 25.917 26.568 24.819 24.964 25.646 25.804 27.641 29.035 31.922 33.187 36.730 37.647 40.599 40.702 42.939 44.725 46.727 49.481 48.894 48.447 46.737 44.106 41.403 37.920 35.633 31.862 29.539 25.902 24.843 21.717 21.367 19.859 20.839 21.792 19.876 21.460 22.490 24.450 27.795 28.526 25.913 26.520 29.696 31.308 34.087 36.238 35.500 32.022 32.125 33.797 31.272 28.407 30.495 30.744 26.971 26.488 29.375 28.066 24.618 26.597 28.743 25.724 24.751 28.434 28.446 25.378 27.211 30.555 29.174 27.815 31.190 32.907 35.340 37.687 37.275 33.871 33.792 32.811 35.623 34.732 32.416 32.547 28.777 29.287 32.517 30.973 28.128 30.582 30.528 26.685 26.717 28.801 30.909 31.310 28.293 25.223 22.214 18.392 16.200 12.759 12.097 10.552  9.979 10.496  9.532 13.271 16.390 18.343 17.016 17.018 19.590 18.177 14.630 16.612 18.803 16.098 14.769 18.508 19.469 16.658 17.876 21.396 20.752 19.728 23.327 25.079 27.323 28.095 30.449 30.062 33.157 34.085 36.042 39.173 40.766
 40.657 39.971 38.699 36.900 36.047 36.115 34.813 33.439 33.880 33.894 32.735 31.718 32.240 31.796 30.041 29.036 29.286 26.656 23.942 20.593 17.590 13.877 10.777  7.503  5.153  4.494  5.161  8.741 11.581 14.974 16.753 14.715 15.345 18.964 19.251 18.124 15.930 14.545 11.569 13.029 10.579 10.375  9.177 11.437 11.431 14.947 16.436 14.522 14.247 12.433 14.260 14.862 17.239 20.150 22.557 23.609 23.711 24.908 25.168 24.593 24.248 22.955 19.967 19.439 17.835 17.302 17.221 16.459 17.205 13.648 10.230  6.907  3.842  0.000  3.883  5.684  8.635 10.984 13.699 12.095 11.789 15.331 16.791 15.696 16.640 19.023 21.085 22.793 23.697 25.475 27.907 28.799 29.587 31.892 33.510 34.306 32.004 30.561 26.756 24.217 20.411 19.161 16.047 16.514 15.417 16.171 16.742 14.015 11.139 10.699 13.732 15.540 12.665 12.184 16.017 17.487 14.919 16.196 18.469 18.368 21.040 24.649 24.937 23.934 22.997 24.561 22.482 22.360 20.782 18.669 15.094 13.863 16.084 15.217 17.057 20.413 21.367 20.442 22.531 25.470 25.882 25.149 27.615 30.486 29.542 29.572 32.844 34.337 33.577 35.311 38.404 39.763 40.808 38.379 37.780 34.658 34.459 31.691 31.183 28.939 29.528 28.395 29.231 29.955 31.963 33.356 34.561 33.536 33.517 33.591 31.132 32.878 35.970 37.209 37.781 35.983 36.835 36.455 35.829 38.182 37.969 38.210 40.100 39.379 41.786 42.013 42.791 46.267 45.673 43.089 42.391 38.847 38.394 38.259 39.748 38.609 41.545 41.557 38.497 38.613 36.157 36.413 37.412 35.458 37.202 34.684 30.924 31.305 33.211 30.543 27.905 30.397 30.695 26.943 26.709 29.630 28.265 25.000 27.161 29.296 26.586 26.986 24.447 24.675 23.350 22.098 20.994 17.443 17.419 19.982 20.058 19.738 21.134 24.383 25.425 24.146 24.285 25.406 25.558 27.805 29.332 32.505 33.940 37.599 38.693 41.805 42.215 44.600 46.594 48.733 51.414 50.620 50.067 48.191 45.603 42.729 39.335 36.869 33.115 30.545 26.789 25.455 22.015 21.454 19.396 20.413 20.898 19.037 20.809 21.439 23.423 26.557 27.127 24.251 24.700 27.722 29.390 32.109 34.447 33.653 30.198 30.612 32.522 29.939 27.183 29.643 30.024 26.256 26.069 29.241 28.061 24.802 27.032 29.357 26.555 25.826 29.626 29.811 27.051 28.994 32.367 31.242 30.147 33.454 35.225 37.395 39.637 38.915 35.393 34.919 33.830 36.343 35.252 32.675 32.666 28.992 29.972 33.186 31.515 29.011 31.775 31.972 28.162 28.358 30.797 32.793 33.241 30.023 27.215 24.087 20.307 17.854 14.121 13.327 10.764  9.842  9.273  8.494 11.814 15.384 16.914 16.073 16.830 19.676 18.101 14.942 17.588 19.671 17.040 16.469 20.306 21.103 18.657 20.365 23.696 22.970 22.439 26.102 27.587 29.972 30.520 32.921 32.332 35.328 36.051 37.701 40.908 42.620
 40.592 39.933 38.732 36.933 36.065 36.219 35.018 33.618 34.084 34.220 33.155 32.156 32.891 32.626 30.911 30.012 30.509 28.212 25.645 22.074 19.522 15.706 13.237 10.057  8.679  7.726  7.602 11.286 13.902 16.897 19.258 17.497 17.498 21.152 21.924 20.555 18.812 17.337 14.523 16.271 13.877 12.958 11.323 12.554 11.847 14.913 17.200 15.683 16.149 15.062 17.128 18.151 20.423 23.547 25.815 26.742 26.672 27.771 27.979 27.327 27.070 25.927 22.978 22.573 20.659 20.008 19.369 18.358 18.431 14.636 11.713  8.092  5.667  3.883  0.000  3.878  6.481  9.798 11.879 10.411 11.310 14.546 15.508 15.045 16.711 18.836 20.285 22.308 23.671 25.048 27.356 28.744 29.554 31.463 33.277 34.396 32.450 31.301 27.586 25.415 21.694 21.014 18.222 19.314 18.683 19.616 19.887 16.901 14.278 13.060 15.912 17.119 13.759 13.182 16.894 17.936 15.066 15.913 17.463 16.751 19.451 22.866 23.120 21.639 20.767 22.643 21.038 20.769 18.658 16.706 12.911 12.566 15.183 14.982 16.967 20.428 20.783 19.446 21.914 24.785 24.640 23.885 26.730 29.310 27.981 28.258 31.698 32.811 31.918 33.972 36.948 38.621 39.807 37.624 37.258 34.331 34.494 31.942 31.859 29.867 30.907 30.154 31.389 32.327 34.619 35.968 36.871 35.533 35.215 34.897 32.211 33.581 36.727 37.719 38.476 36.689 37.849 37.742 37.217 39.695 39.749 39.942 42.001 41.332 43.773 44.013 44.541 48.009 47.252 44.809 44.365 40.836 40.190 40.071 41.367 40.199 43.058 42.839 39.629 39.410 36.702 36.606 37.281 35.002 36.408 33.673 29.952 30.230 32.497 30.123 27.348 29.992 30.712 27.069 26.749 29.971 28.957 25.782 27.966 30.430 28.044 28.853 26.375 26.803 25.501 24.657 23.642 20.230 19.774 21.868 21.837 22.035 23.370 26.852 27.719 26.372 26.015 26.858 26.482 28.531 29.608 32.741 33.809 37.395 38.187 41.176 41.576 43.828 45.931 47.961 50.729 49.824 49.462 47.639 45.256 42.484 39.226 36.984 33.316 30.988 27.308 26.414 23.055 23.068 21.264 22.827 23.587 22.129 24.209 24.943 27.044 30.077 30.662 27.698 27.992 30.915 32.531 35.165 37.523 36.536 33.118 33.799 35.652 32.896 30.346 32.941 33.120 29.324 29.407 32.518 31.097 27.957 30.372 32.486 29.517 29.014 32.797 32.692 29.901 32.035 35.280 33.871 32.842 36.286 37.829 40.156 42.274 41.700 38.153 37.797 36.468 39.001 38.151 35.453 35.144 31.446 32.501 35.516 33.546 31.060 33.906 33.759 29.940 30.508 32.840 34.553 34.605 31.286 28.335 25.531 21.778 19.853 16.194 16.142 13.860 13.494 13.027 12.152 15.287 18.878 20.454 19.824 20.619 23.504 21.898 18.735 21.294 23.343 20.555 19.840 23.663 24.327 21.586 23.201 26.569 25.576 24.694 28.409 29.822 31.871 32.202 34.290 33.411 36.182 36.586 38.275 41.330 43.158
 37.403 36.739 35.523 33.737 32.812 32.923 31.767 30.341 30.762 30.963 29.932 28.852 29.583 29.416 27.730 26.760 27.331 25.259 22.707 19.060 16.905 13.150 11.407  8.489  8.691  8.603  9.968 13.792 15.981 19.257 21.396 19.879 20.389 23.912 24.559 23.552 21.526 20.155 17.094 18.243 15.300 14.237 11.719 12.429 10.651 13.788 16.192 14.181 15.369 14.854 17.614 19.097 21.886 24.843 27.426 28.618 28.666 29.651 29.685 28.844 28.392 27.192 23.957 22.974 20.620 19.278 18.049 16.374 15.814 12.026  9.801  6.100  5.740  5.684  3.878  0.000  3.862  6.841  8.549  6.700  7.532 10.801 11.716 11.289 12.995 15.064 16.449 18.488 19.887 21.239 23.514 24.945 25.790 27.649 29.451 30.630 28.765 27.755 24.089 22.156 18.540 18.339 15.992 17.643 17.762 19.370 19.840 17.182 14.234 12.344 14.418 15.666 12.475 10.963 14.426 15.842 13.485 15.010 16.612 16.412 19.628 22.905 22.537 21.040 19.518 20.880 19.039 18.228 16.390 15.005 11.378 11.312 13.162 12.440 13.850 17.514 18.065 16.352 18.554 21.644 21.492 20.436 23.180 25.882 24.544 24.609 28.054 29.296 28.343 30.271 33.320 34.933 36.185 34.031 33.785 30.944 31.266 28.901 29.037 27.349 28.618 28.218 29.590 30.939 33.421 34.429 35.169 33.560 33.277 32.767 30.189 31.321 34.630 35.757 36.807 35.279 36.577 36.352 35.563 37.880 37.882 37.781 39.758 38.916 41.231 41.331 41.632 45.051 44.131 41.749 41.486 37.977 37.259 37.273 38.554 37.551 40.481 40.299 36.976 36.598 33.761 33.706 34.196 31.950 33.367 30.783 27.103 27.735 30.024 27.530 25.030 27.960 28.527 24.902 25.043 28.338 27.128 24.235 26.810 29.118 26.690 27.866 25.813 26.776 25.997 25.406 24.916 21.357 20.487 22.567 21.881 21.877 22.598 26.098 26.443 24.674 23.974 24.356 23.724 25.454 26.317 29.307 30.232 33.769 34.478 37.425 37.768 40.014 42.105 44.154 46.911 46.016 45.651 43.847 41.461 38.728 35.466 33.302 29.649 27.458 23.844 23.229 20.060 20.495 19.192 21.137 22.474 21.433 23.814 25.120 27.551 30.608 31.615 28.828 28.854 31.883 33.249 35.808 37.898 36.666 33.249 33.944 35.419 32.476 30.095 32.537 32.307 28.477 28.726 31.550 29.738 26.679 29.244 30.971 27.751 27.518 31.228 30.712 27.913 30.320 33.344 31.627 30.794 34.383 35.605 38.033 39.959 39.534 35.977 35.806 34.243 36.871 36.353 33.651 33.125 29.374 30.294 33.124 30.981 28.398 31.204 30.759 26.952 27.782 30.006 31.490 31.294 27.946 24.927 22.330 18.640 17.149 13.679 14.414 12.763 13.430 14.012 13.885 17.338 20.873 22.254 21.007 21.724 24.159 22.168 18.979 21.389 23.008 19.824 19.057 22.806 23.017 19.939 21.668 24.878 23.451 22.388 26.159 27.311 29.078 29.159 31.038 29.972 32.625 32.911 34.632 37.634 39.491
 37.545 36.958 35.848 34.181 33.194 33.316 32.366 30.924 31.281 31.678 30.782 29.581 30.296 30.328 28.711 27.560 28.185 26.424 23.720 20.161 18.456 14.957 13.726 10.694 11.365 10.481 11.733 15.458 16.923 19.937 22.360 21.452 21.853 25.150 26.235 25.537 23.833 22.905 20.134 21.532 18.734 17.962 15.471 16.116 13.966 16.889 19.464 17.288 18.789 18.352 21.217 22.557 25.384 28.194 30.810 31.967 32.029 33.094 33.234 32.467 32.033 30.810 27.562 26.434 24.091 22.480 21.083 18.946 17.874 14.277 12.731  9.196  9.429  8.635  6.481  3.862  0.000  3.855  5.593  5.532  6.921  9.074 10.405 11.222 12.802 13.923 15.029 17.731 19.006 19.699 22.242 23.991 24.397 26.022 28.239 29.375 27.851 26.810 23.313 21.542 18.087 18.222 16.155 18.447 19.011 20.615 20.525 17.697 15.238 12.524 14.240 14.585 11.153  9.830 12.838 13.567 11.070 12.316 13.410 13.200 16.638 19.726 19.044 17.504 15.767 17.066 15.338 14.562 12.596 11.208  7.627  8.012  9.839  9.769 11.560 15.018 14.956 13.214 15.873 18.664 18.258 17.557 20.562 22.967 21.643 22.158 25.550 26.545 25.875 28.052 30.865 32.545 33.618 31.484 31.164 28.356 28.789 26.482 26.881 25.323 26.977 26.919 28.743 30.244 33.049 34.073 34.397 32.477 31.805 30.913 28.109 28.918 32.203 33.094 34.269 32.774 34.327 34.345 33.671 36.112 36.426 36.367 38.587 37.952 40.411 40.714 40.869 44.325 43.429 41.292 41.255 37.793 36.726 36.520 37.452 36.254 38.986 38.501 35.106 34.469 31.492 31.091 31.445 28.970 30.193 27.432 23.755 24.208 26.654 24.379 21.745 24.713 25.575 22.078 22.129 25.606 24.710 21.953 24.524 27.066 25.002 26.596 24.711 25.989 25.440 25.407 25.310 21.925 20.413 21.952 20.916 21.383 21.915 25.591 25.728 24.027 22.795 23.034 21.916 23.633 24.201 27.294 28.088 31.627 32.310 35.308 35.916 38.239 40.561 42.709 45.393 44.257 43.855 41.932 39.688 36.878 33.793 31.633 28.103 25.921 22.359 21.933 18.760 19.629 18.429 20.924 22.426 21.999 24.825 26.285 28.991 31.802 33.017 30.185 29.800 32.691 33.843 36.210 38.205 36.645 33.318 34.394 35.701 32.518 30.510 33.146 32.602 28.809 29.549 32.297 30.204 27.479 30.392 31.848 28.596 28.865 32.551 31.755 29.236 31.977 34.774 32.950 32.522 36.177 37.104 39.422 41.043 40.527 36.885 36.568 34.647 37.066 36.752 33.804 32.851 29.196 30.435 32.966 30.467 28.172 31.210 30.614 26.918 28.240 30.611 31.676 31.170 27.629 24.821 22.480 19.032 17.916 14.596 16.002 14.300 15.590 16.232 16.690 19.898 23.579 24.507 23.242 24.404 26.671 24.311 21.441 24.110 25.316 21.917 21.602 25.307 25.031 21.955 24.059 26.979 25.111 24.222 28.033 28.727 30.255 29.864 31.476 29.980 32.310 32.165 33.599 36.533 38.560
 36.226 35.683 34.600 33.041 31.992 32.035 31.198 29.747 30.005 30.504 29.664 28.308 28.836 28.951 27.386 25.959 26.479 24.882 21.964 18.643 17.290 14.227 13.555 10.768 12.300 11.501 13.475 16.957 17.765 20.827 22.984 22.517 23.360 26.368 27.434 27.238 25.443 24.901 22.203 23.347 20.462 20.089 17.475 18.274 15.861 18.882 21.136 18.452 20.078 19.638 22.713 23.958 27.033 29.511 32.323 33.627 33.834 34.933 35.090 34.332 33.783 32.461 29.096 27.550 25.197 23.144 21.652 19.010 17.641 14.466 13.557 10.458 11.630 10.984  9.798  6.841  3.855  0.000  3.872  5.567  5.428  6.444  8.936 10.251 10.901 11.212 12.681 15.706 16.411 16.830 19.748 21.351 21.334 23.092 25.512 26.354 24.875 23.628 20.223 18.436 15.124 15.473 13.788 16.623 17.792 19.664 19.393 16.879 14.620 11.306 12.119 12.010  8.947  7.109  9.461 10.179  8.295 10.275 11.644 12.424 16.171 19.115 17.864 16.803 14.490 15.001 12.677 11.713 10.587  9.470  6.776  6.495  6.870  6.114  7.758 11.183 11.293  9.689 12.250 15.025 14.991 14.471 17.263 19.786 18.889 19.437 22.605 23.836 23.528 25.529 28.278 29.682 30.503 28.163 27.628 24.698 25.002 22.646 23.066 21.603 23.418 23.618 25.650 27.400 30.402 31.252 31.322 29.183 28.410 27.349 24.579 25.251 28.602 29.583 30.911 29.599 31.221 31.159 30.333 32.691 33.041 32.870 35.128 34.528 37.016 37.402 37.482 40.956 40.107 38.108 38.184 34.762 33.485 33.149 33.914 32.660 35.334 34.783 31.355 30.653 27.656 27.268 27.674 25.290 26.674 24.041 20.331 20.965 23.225 20.764 18.304 21.388 22.030 18.525 18.908 22.357 21.301 18.777 21.612 23.995 21.972 23.882 22.398 24.143 24.108 24.427 24.897 21.568 19.587 20.928 19.273 19.661 19.644 23.289 23.013 21.141 19.541 19.541 18.198 19.882 20.438 23.613 24.540 28.145 29.037 32.181 33.002 35.511 37.932 40.270 42.811 41.569 40.969 38.904 36.600 33.646 30.587 28.267 24.761 22.433 18.858 18.402 15.240 16.381 15.448 18.338 20.185 20.337 23.491 25.335 28.334 30.970 32.560 29.890 29.126 31.981 32.836 35.033 36.767 34.933 31.686 32.903 33.868 30.512 28.810 31.401 30.476 26.751 27.833 30.346 27.947 25.516 28.667 29.775 26.482 27.204 30.794 29.709 27.474 30.509 33.043 31.151 31.140 34.813 35.459 37.620 38.954 38.346 34.660 34.246 32.047 34.319 34.218 31.148 29.897 26.318 27.702 29.988 27.278 25.168 28.334 27.676 24.095 25.752 28.262 29.023 28.394 24.732 22.193 19.962 16.782 15.925 12.899 14.941 13.542 15.661 16.866 18.126 21.236 24.855 25.323 23.662 25.056 26.875 24.097 21.563 24.300 24.925 21.302 21.412 24.944 24.090 21.061 23.552 26.067 23.769 23.167 26.961 27.158 28.540 27.750 29.236 27.476 29.626 29.288 30.450 33.430 35.535
 34.227 33.713 32.696 31.166 30.101 30.175 29.453 27.997 28.245 28.859 28.128 26.794 27.524 27.832 26.361 25.093 25.882 24.752 22.203 18.808 18.138 15.301 15.425 13.276 15.225 14.929 16.841 20.467 21.494 24.521 26.770 26.193 26.907 30.015 31.084 30.698 28.866 28.048 25.156 26.145 23.034 22.142 19.136 19.191 16.224 18.661 21.263 18.836 21.090 21.321 24.649 26.353 29.528 32.144 34.984 36.343 36.486 37.440 37.427 36.497 35.902 34.667 31.228 29.596 26.890 24.623 22.590 19.737 17.694 14.702 14.594 11.960 13.646 13.699 11.879  8.549  5.593  3.872  0.000  3.868  5.488  4.956  6.139  8.572 10.048  9.943 10.271 13.520 14.865 14.855 17.401 19.551 19.748 20.975 23.442 24.739 23.681 22.976 19.816 18.745 15.859 17.072 16.108 19.222 20.813 23.030 22.981 20.637 18.240 14.959 15.325 15.198 12.475 10.223 11.749 12.482 11.224 13.021 13.565 14.019 17.783 20.244 18.558 16.981 14.220 14.483 12.672 10.699  9.237  9.510  7.344  8.775  8.544  8.103  8.490 11.832 11.516  8.758 11.193 14.133 13.302 12.166 15.285 17.616 16.133 16.613 20.039 20.994 20.339 22.535 25.301 27.012 28.148 26.159 26.090 23.541 24.429 22.595 23.623 22.762 25.002 25.710 27.913 30.012 33.131 33.672 33.558 31.138 30.319 28.924 26.232 26.401 29.848 30.760 32.441 31.386 33.263 33.266 32.303 34.521 34.932 34.460 36.645 35.870 38.161 38.341 38.048 41.390 40.239 38.361 38.736 35.398 34.062 33.967 34.667 33.650 36.333 35.730 32.163 31.088 27.826 27.232 27.103 24.497 25.515 22.889 19.361 20.340 22.967 20.747 18.596 22.014 22.851 19.639 20.393 23.965 23.035 20.959 23.957 26.310 24.505 26.758 25.597 27.595 27.745 28.190 28.735 25.409 23.386 24.617 22.806 23.224 22.909 26.476 25.831 23.670 21.704 21.089 19.229 20.245 20.102 22.909 23.244 26.637 27.062 29.964 30.606 32.908 35.346 37.531 40.176 38.916 38.548 36.619 34.507 31.768 28.829 26.895 23.537 21.725 18.457 18.794 16.190 18.077 17.864 21.002 23.244 23.600 26.762 28.823 31.852 34.534 36.207 33.605 32.851 35.730 36.528 38.694 40.321 38.395 35.191 36.397 37.175 33.768 32.168 34.614 33.473 29.790 30.886 33.157 30.531 28.154 31.259 32.065 28.588 29.386 32.824 31.392 29.057 32.173 34.499 32.246 32.238 36.003 36.350 38.730 39.934 39.624 36.029 35.935 33.587 35.993 36.248 33.273 31.845 28.286 29.425 31.452 28.581 26.359 29.336 28.179 24.697 26.641 28.797 29.250 28.152 24.570 21.842 20.182 17.246 17.210 14.712 17.270 16.517 18.810 20.265 21.271 24.575 28.147 28.849 27.106 28.230 29.992 27.275 24.577 27.013 27.646 23.951 23.692 27.087 26.172 22.863 25.049 27.534 25.045 23.977 27.659 27.799 28.708 27.735 28.792 26.791 28.654 28.025 29.353 32.080 34.243
 32.831 32.215 31.063 29.374 28.336 28.401 27.470 26.000 26.322 26.759 25.899 24.685 25.532 25.702 24.162 23.143 24.009 22.709 20.422 16.777 15.948 12.870 13.080 11.389 13.488 14.020 16.135 19.900 21.529 24.825 26.878 25.769 26.577 29.917 30.608 29.927 27.789 26.530 23.339 23.982 20.643 19.319 16.055 15.694 12.539 14.842 17.485 15.207 17.653 18.245 21.674 23.736 26.962 29.706 32.551 33.987 34.109 34.917 34.721 33.639 32.985 31.807 28.335 26.716 23.802 21.564 19.329 16.644 14.596 11.403 11.363  9.035 11.108 12.095 10.411  6.700  5.532  5.567  3.868  0.000  3.858  5.406  5.207  6.106  8.531  9.835 10.247 12.640 14.503 15.339 17.387 19.330 20.230 21.609 23.539 25.076 23.707 23.232 19.881 18.831 15.789 16.962 15.915 18.627 20.061 22.507 23.055 20.892 17.953 15.207 15.756 16.538 13.908 11.188 13.290 14.884 13.667 15.786 16.801 17.103 20.788 23.473 22.080 20.371 17.840 18.302 16.496 14.466 12.993 13.190 10.515 11.641 11.849 10.712 10.611 14.337 14.767 11.967 13.680 17.044 16.404 14.637 17.404 20.074 18.408 18.198 21.763 22.963 21.785 23.693 26.785 28.509 29.988 28.098 28.274 25.806 26.715 24.949 25.814 24.943 26.869 27.340 29.125 31.210 34.065 34.480 34.752 32.554 32.152 31.082 28.644 29.064 32.588 33.760 35.399 34.362 36.036 35.788 34.649 36.706 36.786 36.165 38.066 36.986 39.059 38.933 38.669 41.940 40.643 38.512 38.743 35.356 34.389 34.639 35.729 35.015 37.950 37.682 34.136 33.252 30.072 29.845 29.737 27.365 28.523 26.136 22.676 23.929 26.440 24.017 22.073 25.510 26.055 22.724 23.638 27.078 25.810 23.630 26.717 28.853 26.669 28.604 27.337 29.137 29.128 29.092 29.331 25.791 24.272 26.007 24.430 24.404 24.169 27.614 27.048 24.671 23.141 22.501 21.060 21.928 21.974 24.550 24.876 28.200 28.504 31.252 31.481 33.612 35.763 37.772 40.555 39.591 39.354 37.623 35.395 32.828 29.692 27.880 24.392 22.725 19.445 19.786 17.286 18.913 18.787 21.516 23.793 23.642 26.455 28.517 31.353 34.302 35.851 33.315 32.918 35.965 36.939 39.295 40.977 39.319 36.009 36.846 37.715 34.488 32.541 34.759 33.825 30.075 30.709 32.972 30.500 27.776 30.561 31.511 27.939 28.284 31.716 30.395 27.699 30.563 33.042 30.712 30.297 34.079 34.590 37.202 38.677 38.587 35.088 35.283 33.230 35.941 36.122 33.417 32.366 28.661 29.374 31.657 29.092 26.466 29.152 27.957 24.326 25.860 27.740 28.549 27.614 24.239 21.119 19.327 16.094 15.993 13.461 15.783 15.405 17.436 19.078 19.647 23.211 26.620 27.756 25.932 26.568 28.392 25.974 22.936 25.007 25.949 22.354 21.538 24.915 24.364 20.860 22.601 25.356 23.146 21.664 25.325 25.900 26.864 26.316 27.518 25.897 28.071 27.862 29.631 32.371 34.357
 32.031 31.395 30.158 28.490 27.429 27.352 26.325 24.842 25.106 25.468 24.512 23.168 23.714 23.752 22.158 20.844 21.446 19.893 17.259 13.736 12.743  9.838 10.284  8.884 11.708 12.637 15.480 19.022 20.372 23.867 25.480 24.469 25.797 28.960 29.376 29.071 26.683 25.668 22.482 22.771 19.362 18.532 15.311 15.482 12.517 15.295 17.216 14.270 16.419 16.712 20.230 22.096 25.533 27.931 30.956 32.551 32.843 33.692 33.514 32.468 31.691 30.388 26.829 24.846 22.040 19.495 17.428 14.421 12.538  9.647  9.791  7.874 10.664 11.789 11.310  7.532  6.921  5.428  5.488  3.858  0.000  3.853  5.659  5.276  5.928  7.556  9.345 11.464 12.462 13.832 16.275 17.545 18.283 20.258 22.058 23.126 21.328 20.444 16.889 15.425 12.173 13.154 12.169 14.970 16.707 19.415 20.148 18.413 15.366 12.629 12.572 13.743 11.713  8.397 10.334 12.665 12.099 14.947 16.710 17.789 21.556 24.425 22.946 21.813 19.151 19.129 16.646 14.769 14.207 14.157 11.838 11.818 11.304  9.011  8.295 12.150 13.512 11.221 12.273 15.848 16.071 14.365 16.510 19.645 18.643 18.099 21.360 23.134 22.263 23.688 26.895 28.139 29.369 27.112 26.957 24.209 24.700 22.687 23.165 22.134 23.763 24.083 25.647 27.790 30.556 30.844 31.236 29.136 28.977 28.151 25.946 26.632 30.195 31.670 33.248 32.304 33.757 33.217 31.870 33.762 33.602 32.903 34.660 33.486 35.529 35.385 35.268 38.584 37.409 35.178 35.257 31.824 30.924 31.152 32.381 31.708 34.752 34.687 31.210 30.589 27.594 27.753 27.977 25.983 27.584 25.497 21.981 23.445 25.504 22.672 20.969 24.334 24.352 20.881 22.087 25.258 23.549 21.409 24.667 26.436 23.953 25.757 24.690 26.632 26.904 26.778 27.277 23.689 22.178 24.124 22.275 21.802 21.230 24.494 23.746 21.186 19.820 19.170 18.079 19.064 19.570 22.247 23.031 26.508 27.230 30.193 30.510 32.875 34.955 37.166 39.811 38.921 38.400 36.551 34.060 31.306 27.990 25.843 22.190 20.163 16.679 16.595 13.966 15.339 15.312 17.930 20.383 20.315 23.140 25.458 28.404 31.325 33.102 30.752 30.245 33.337 34.171 36.492 37.997 36.327 33.030 33.730 34.413 31.203 29.271 31.324 30.275 26.555 27.173 29.298 26.754 24.059 26.866 27.714 24.131 24.584 27.996 26.639 24.042 27.009 29.442 27.196 26.960 30.726 31.228 33.698 35.127 34.910 31.368 31.478 29.424 32.127 32.287 29.607 28.621 24.892 25.555 27.901 25.428 22.754 25.466 24.452 20.764 22.215 24.273 25.184 24.506 21.069 18.068 15.933 12.592 12.269  9.754 12.368 12.331 14.888 17.064 18.221 21.734 24.991 25.838 23.634 24.310 25.755 23.101 20.268 22.320 22.867 19.155 18.608 21.872 20.984 17.549 19.611 22.127 19.737 18.589 22.311 22.651 23.804 23.202 24.647 23.124 25.501 25.536 27.199 30.165 32.094
 30.844 30.301 29.185 27.676 26.557 26.454 25.676 24.183 24.336 24.924 24.139 22.659 23.177 23.468 22.021 20.540 21.235 20.240 17.678 14.488 14.388 12.247 13.401 12.291 15.248 15.857 18.642 22.111 23.047 26.383 28.065 27.427 28.764 31.765 32.378 32.290 30.028 29.228 26.147 26.480 23.100 22.346 19.088 19.076 15.885 18.285 20.264 17.338 19.764 20.269 23.853 25.722 29.216 31.485 34.559 36.182 36.495 37.345 37.171 36.117 35.311 34.009 30.425 28.267 25.409 22.614 20.329 17.000 14.577 12.344 13.240 11.678 14.471 15.331 14.546 10.801  9.074  6.444  4.956  5.406  3.853  0.000  3.870  5.589  5.583  5.077  6.346  9.348 10.157 10.682 13.401 15.044 15.367 17.053 19.240 20.336 18.973 18.247 15.004 14.101 11.429 13.265 13.149 16.518 18.824 21.641 22.082 20.487 17.819 14.660 13.895 14.316 12.679  9.364  9.947 11.874 12.050 14.908 16.197 17.578 21.414 23.872 21.866 20.800 17.685 17.032 14.544 12.091 12.095 12.887 11.522 11.927 10.382  8.119  6.313  9.836 10.954  8.113  8.802 12.456 12.491 10.568 12.728 15.824 14.865 14.379 17.601 19.365 18.678 20.138 23.240 24.462 25.619 23.397 23.321 20.702 21.486 19.775 20.733 20.189 22.307 23.211 25.168 27.660 30.698 30.752 30.712 28.225 27.810 26.549 24.341 24.530 28.147 29.542 31.431 30.749 32.454 32.005 30.562 32.369 32.396 31.501 33.340 32.197 34.212 34.107 33.682 36.948 35.658 33.697 34.110 30.787 29.561 29.731 30.652 29.987 32.899 32.635 29.043 28.069 24.861 24.785 24.690 22.564 24.018 21.998 18.599 20.346 22.481 19.741 18.350 21.928 21.988 18.779 20.364 23.577 21.974 20.317 23.741 25.461 23.307 25.597 24.981 27.357 28.027 28.351 29.263 25.835 23.879 25.418 23.140 22.871 21.849 25.062 23.851 21.147 19.156 17.946 16.190 16.700 16.629 19.185 19.664 23.094 23.701 26.675 27.155 29.585 31.845 34.155 36.732 35.659 35.107 33.177 30.794 28.011 24.833 22.777 19.253 17.423 14.130 14.651 12.454 14.684 15.308 18.443 21.255 21.849 24.956 27.529 30.680 33.387 35.416 33.152 32.318 35.303 35.886 38.009 39.302 37.334 34.172 35.103 35.468 32.084 30.543 32.581 31.124 27.538 28.552 30.390 27.501 25.204 28.219 28.610 24.981 25.944 29.156 27.375 25.084 28.341 30.385 27.921 28.118 31.898 31.961 34.361 35.406 35.237 31.713 31.849 29.416 31.966 32.513 29.726 28.291 24.720 25.490 27.376 24.546 22.107 24.873 23.484 20.034 22.089 24.083 24.408 23.238 19.692 16.915 15.395 12.676 13.251 11.520 14.751 15.009 17.984 20.280 21.756 25.150 28.429 29.006 26.696 27.565 28.762 25.864 23.310 25.371 25.509 21.700 21.427 24.447 23.084 19.697 21.908 23.995 21.164 20.086 23.636 23.432 24.111 22.936 23.908 21.869 23.782 23.305 24.738 27.571 29.669
 29.064 28.494 27.383 25.815 24.695 24.626 23.865 22.359 22.545 23.157 22.426 21.068 21.911 22.328 20.950 19.851 20.889 20.273 18.314 14.977 15.366 13.299 14.882 14.246 17.167 18.160 20.750 24.404 25.766 29.139 30.944 30.001 31.146 34.352 34.902 34.477 32.150 30.958 27.668 27.875 24.330 22.991 19.458 18.684 15.113 16.802 19.108 16.655 19.623 20.796 24.494 26.821 30.305 32.788 35.811 37.446 37.666 38.351 37.988 36.756 35.930 34.750 31.159 29.068 25.897 23.092 20.338 17.088 14.149 12.046 13.532 12.427 15.350 16.791 15.508 11.716 10.405  8.936  6.139  5.207  5.659  3.870  0.000  3.849  5.978  6.137  5.268  7.803 10.032 10.552 12.290 14.519 15.572 16.642 18.519 20.305 19.266 19.287 16.304 16.137 13.886 16.152 16.300 19.456 21.725 24.684 25.424 23.807 20.890 17.974 17.432 18.100 16.301 13.011 13.778 15.659 15.640 18.205 19.075 19.943 23.730 26.005 23.966 22.402 19.260 18.776 16.872 13.962 13.420 14.838 13.330 14.599 13.476 11.758  9.990 13.224 13.964 10.559 11.005 14.591 13.854 11.179 13.454 16.305 14.566 13.651 17.214 18.695 17.285 18.842 22.115 23.731 25.417 23.681 24.219 22.088 23.420 22.228 23.585 23.445 25.693 26.775 28.662 31.269 34.243 34.120 34.133 31.600 31.284 29.933 27.831 27.776 31.410 32.759 34.817 34.243 36.053 35.635 34.134 35.835 35.822 34.723 36.406 35.047 36.813 36.421 35.723 38.812 37.209 35.245 35.829 32.590 31.523 32.047 33.077 32.717 35.689 35.497 31.860 30.678 27.343 27.190 26.645 24.409 25.501 23.551 20.416 22.377 24.795 22.322 21.127 24.833 25.075 22.079 23.739 27.021 25.532 24.023 27.444 29.195 27.106 29.429 28.821 31.146 31.709 31.908 32.618 29.107 27.344 28.979 26.850 26.584 25.630 28.810 27.558 24.727 22.760 21.282 19.403 19.388 18.803 20.832 20.685 23.777 23.792 26.372 26.422 28.495 30.611 32.629 35.407 34.473 34.267 32.606 30.401 27.973 24.866 23.336 19.985 18.833 15.986 17.185 15.552 17.999 18.917 21.921 24.810 25.206 28.124 30.694 33.721 36.580 38.510 36.245 35.620 38.675 39.364 41.571 42.899 41.018 37.828 38.629 39.011 35.694 34.037 35.945 34.530 30.945 31.736 33.483 30.602 28.170 30.960 31.287 27.551 28.271 31.360 29.457 26.909 30.010 31.992 29.247 29.170 32.990 32.936 35.632 36.740 36.930 33.564 34.084 31.744 34.511 35.235 32.664 31.320 27.744 28.153 29.971 27.226 24.564 26.982 25.202 21.833 23.827 25.322 25.590 24.103 20.837 17.707 16.718 14.153 15.284 13.892 17.049 17.656 20.370 22.661 23.646 27.239 30.462 31.434 29.179 29.680 30.989 28.355 25.509 27.231 27.643 23.919 23.091 26.016 24.919 21.297 22.952 25.194 22.483 20.777 24.156 24.217 24.506 23.464 24.094 22.086 23.862 23.332 25.181 27.714 29.749
 28.036 27.342 26.034 24.299 23.200 23.019 21.946 20.417 20.662 21.014 20.062 18.757 19.559 19.734 18.226 17.238 18.219 17.260 15.421 11.855 12.102 10.048 12.015 12.157 15.343 17.089 19.987 23.551 25.219 28.806 30.276 28.979 30.380 33.653 33.798 33.300 30.666 29.248 25.785 25.546 21.857 20.395 16.743 15.811 12.221 13.897 15.780 13.137 16.178 17.604 21.376 23.909 27.478 29.879 32.953 34.710 34.988 35.562 35.054 33.717 32.787 31.608 27.984 25.748 22.460 19.537 16.637 13.366 10.355  8.389 10.382 10.140 13.547 15.696 15.045 11.289 11.222 10.251  8.572  6.106  5.276  5.589  3.849  0.000  3.867  6.344  6.707  7.491  9.685 11.533 12.900 14.357 16.030 17.605 18.810 20.505 18.887 18.876 15.626 15.229 12.789 14.834 14.943 17.643 19.832 23.012 24.293 23.006 19.719 17.332 16.756 18.221 16.692 13.106 14.250 16.867 16.928 19.847 21.300 22.289 26.085 28.673 26.885 25.448 22.479 22.125 19.936 17.282 16.847 17.795 15.839 16.545 15.657 13.331 11.441 14.891 16.407 13.420 13.409 17.195 17.041 14.299 15.977 19.189 17.741 16.278 19.640 21.541 19.957 20.997 24.504 25.847 27.627 25.783 26.282 24.055 25.101 23.774 24.720 24.402 26.188 26.929 28.338 30.880 33.554 33.310 33.727 31.483 31.617 30.686 28.869 29.195 32.859 34.510 36.435 35.853 37.382 36.666 34.990 36.519 36.136 34.940 36.325 34.697 36.272 35.624 35.070 38.114 36.477 34.222 34.559 31.260 30.591 31.393 32.840 32.733 35.945 36.127 32.584 31.739 28.620 28.943 28.655 26.796 28.215 26.528 23.384 25.463 27.593 24.816 23.734 27.349 27.202 24.027 25.781 28.863 26.984 25.334 28.815 30.290 27.797 29.754 29.089 31.248 31.751 31.530 32.073 28.426 27.085 29.159 27.165 26.419 25.461 28.442 27.249 24.247 22.783 21.390 20.104 20.128 20.025 21.933 22.089 25.171 25.347 27.888 27.635 29.661 31.447 33.392 36.200 35.585 35.338 33.798 31.363 28.999 25.649 24.039 20.522 19.284 16.358 17.227 15.619 17.580 18.523 21.037 23.930 23.909 26.476 29.095 31.958 34.995 36.884 34.765 34.401 37.578 38.360 40.696 42.007 40.369 37.115 37.553 37.957 34.835 32.897 34.540 33.292 29.697 30.069 31.749 29.024 26.320 28.792 29.220 25.440 25.767 28.815 27.031 24.195 27.072 29.180 26.419 26.015 29.836 29.954 32.802 34.164 34.489 31.202 31.938 29.907 32.928 33.537 31.235 30.291 26.610 26.619 28.708 26.333 23.312 25.446 23.770 20.249 21.746 23.046 23.754 22.609 19.551 16.096 14.778 11.883 12.896 11.666 14.616 15.750 18.349 20.940 21.782 25.469 28.431 29.620 27.184 27.280 28.455 26.025 23.031 24.372 24.875 21.263 20.040 22.825 21.928 18.193 19.509 21.876 19.372 17.379 20.754 21.156 21.605 21.004 21.941 20.423 22.663 22.740 24.947 27.612 29.417
 27.612 26.945 25.601 23.983 22.876 22.550 21.441 19.882 20.022 20.356 19.335 17.805 18.182 18.273 16.738 15.253 15.913 14.824 12.513  9.209  9.758  8.475 11.004 11.592 15.215 17.054 20.382 23.671 24.937 28.571 29.684 28.621 30.430 33.462 33.454 33.363 30.608 29.519 26.173 25.700 22.061 21.153 17.686 17.325 14.085 16.140 17.313 14.112 16.724 17.780 21.527 23.764 27.474 29.474 32.693 34.572 35.008 35.640 35.190 33.928 32.899 31.606 27.945 25.352 22.251 19.016 16.346 12.703  9.833  8.704 10.913 11.059 14.688 16.640 16.711 12.995 12.802 10.901 10.048  8.531  5.928  5.583  5.978  3.867  0.000  3.849  6.180  6.612  7.236  9.694 11.635 12.244 13.582 15.833 16.990 18.084 16.041 15.565 12.105 11.433  9.009 11.306 11.986 14.869 17.548 20.954 22.296 21.486 18.331 15.952 14.602 16.176 15.409 11.593 12.014 15.080 15.900 19.251 21.130 22.741 26.560 29.190 27.259 26.316 23.216 22.398 19.716 17.204 17.569 18.387 16.855 16.841 15.303 12.280  9.688 12.783 15.065 12.619 11.815 15.625 16.281 13.708 14.643 18.228 17.530 15.843 18.756 21.206 20.081 20.629 24.140 24.943 26.382 24.154 24.291 21.816 22.469 20.986 21.639 21.317 22.897 23.651 24.917 27.607 30.244 29.791 30.201 27.957 28.278 27.485 25.940 26.392 30.061 31.972 33.893 33.471 34.837 33.875 31.986 33.311 32.738 31.409 32.657 30.939 32.471 31.814 31.328 34.418 32.884 30.593 30.865 27.530 26.831 27.598 29.111 29.059 32.343 32.684 29.198 28.539 25.584 26.254 26.235 24.760 26.574 25.215 22.102 24.380 26.058 22.968 22.215 25.723 25.093 21.928 24.006 26.780 24.544 23.106 26.711 27.796 25.150 27.079 26.749 29.125 29.985 29.818 30.706 27.128 25.687 27.785 25.477 24.401 23.012 25.732 24.229 21.025 19.577 17.979 16.915 16.859 17.099 19.031 19.626 22.846 23.477 26.259 26.183 28.499 30.271 32.479 35.090 34.480 33.897 32.190 29.503 26.911 23.405 21.421 17.746 16.142 13.059 13.657 12.191 14.134 15.483 17.946 21.096 21.370 23.984 26.898 29.895 32.798 34.961 33.058 32.486 35.634 36.201 38.420 39.493 37.765 34.595 34.973 35.098 31.967 30.186 31.645 30.162 26.678 27.155 28.580 25.681 23.164 25.706 25.859 22.058 22.686 25.628 23.648 21.033 24.141 26.057 23.308 23.282 27.097 27.053 29.711 30.890 31.076 27.731 28.380 26.212 29.181 29.896 27.594 26.580 22.938 22.899 24.901 22.518 19.494 21.661 20.040 16.495 18.127 19.620 20.248 19.231 16.017 12.703 11.150  8.308  9.650  9.058 12.501 14.132 17.255 20.264 21.709 25.219 28.026 28.828 26.066 26.291 27.014 24.301 21.669 22.988 22.934 19.229 18.424 20.950 19.509 15.915 17.646 19.541 16.648 15.097 18.479 18.366 18.871 17.965 19.054 17.450 19.818 20.032 22.040 24.952 26.750
 27.572 27.039 25.859 24.456 23.296 22.988 22.229 20.714 20.690 21.291 20.509 18.826 19.077 19.438 18.101 16.342 16.975 16.440 14.068 11.434 12.521 11.734 14.117 14.259 17.802 19.071 22.321 25.566 26.381 29.844 31.064 30.428 32.216 35.072 35.331 35.492 32.931 32.155 28.980 28.740 25.219 24.548 21.177 20.977 17.712 19.753 21.085 17.920 20.489 21.364 25.061 27.083 30.782 32.677 35.911 37.753 38.203 38.922 38.582 37.404 36.407 35.085 31.436 28.797 25.823 22.544 19.987 16.275 13.401 12.500 14.537 14.217 17.613 19.023 18.836 15.064 13.923 11.212  9.943  9.835  7.556  5.077  6.137  6.344  3.849  0.000  3.853  5.652  5.238  6.529  9.312 10.247 10.749 12.901 14.696 15.602 14.003 13.455 10.294 10.115  8.362 11.354 12.656 16.077 19.117 22.424 23.293 22.484 19.774 16.921 15.106 15.870 15.389 11.744 11.082 13.669 15.083 18.377 19.927 21.838 25.641 27.940 25.628 24.880 21.509 20.153 17.428 14.670 15.661 16.947 16.207 16.290 14.016 11.080  7.780 10.182 12.351  9.831  8.335 12.091 12.848 10.238 10.874 14.524 14.149 12.542 15.273 17.836 17.117 17.650 21.001 21.660 22.863 20.517 20.561 18.081 18.895 17.607 18.656 18.739 20.778 22.063 23.766 26.717 29.648 29.080 29.014 26.397 26.387 25.172 23.585 23.604 27.291 29.110 31.266 31.055 32.631 31.778 29.854 31.145 30.808 29.376 30.790 29.215 30.826 30.345 29.623 32.728 31.189 29.219 29.809 26.575 25.426 25.972 27.079 26.903 30.005 30.086 26.497 25.518 22.372 22.814 22.586 21.027 22.789 21.523 18.528 21.018 22.637 19.605 19.161 22.754 22.112 19.207 21.582 24.324 22.199 21.191 24.880 25.924 23.617 25.978 26.024 28.761 29.956 30.249 31.521 28.124 26.222 27.895 25.226 24.411 22.680 25.385 23.523 20.305 18.235 16.186 14.461 14.005 13.732 15.669 16.104 19.407 20.096 23.038 23.296 25.814 27.865 30.285 32.765 31.884 31.161 29.267 26.644 23.883 20.495 18.424 14.799 13.192 10.159 11.335 10.258 13.042 14.870 17.852 21.213 22.150 25.103 28.156 31.364 34.005 36.378 34.496 33.563 36.567 36.897 38.904 39.808 37.773 34.743 35.425 35.296 31.977 30.614 32.162 30.316 26.965 27.928 29.166 25.973 23.921 26.762 26.542 22.800 24.027 26.822 24.526 22.383 25.791 27.344 24.551 25.077 28.828 28.407 30.834 31.580 31.654 28.283 28.763 26.172 28.849 29.869 27.356 25.833 22.387 22.654 24.176 21.366 18.741 21.118 19.245 15.992 18.344 19.973 19.921 18.433 14.978 12.160 11.252  9.320 11.209 11.021 14.766 16.166 19.593 22.527 24.331 27.690 30.623 31.075 28.303 28.901 29.488 26.487 24.188 25.753 25.331 21.547 21.251 23.669 21.781 18.432 20.516 21.972 18.721 17.588 20.772 20.017 20.169 18.571 19.203 16.943 18.741 18.297 19.865 22.738 24.783
 26.261 25.797 24.755 23.399 22.223 21.978 21.421 19.928 19.875 20.671 20.085 18.481 19.066 19.710 18.545 17.133 18.143 18.226 16.477 13.885 15.418 14.584 17.058 17.145 20.543 21.740 24.723 28.174 29.161 32.561 34.053 33.361 34.884 37.872 38.288 38.228 35.757 34.786 31.518 31.388 27.787 26.711 23.156 22.427 18.856 20.340 22.073 19.350 22.357 23.677 27.452 29.760 33.423 35.534 38.710 40.512 40.863 41.504 41.075 39.794 38.824 37.596 33.947 31.422 28.231 24.991 22.088 18.454 15.150 14.268 16.585 16.236 19.559 21.085 20.285 16.449 15.029 12.681 10.271 10.247  9.345  6.346  5.268  6.707  6.180  3.853  0.000  3.902  5.496  5.372  7.248  9.524 10.420 11.450 13.388 15.119 14.343 14.701 12.225 13.028 11.923 15.117 16.458 19.862 22.822 26.096 26.908 25.872 23.145 20.177 18.645 19.141 18.288 14.809 14.245 16.283 17.436 20.343 21.277 22.799 26.575 28.555 26.042 24.899 21.382 19.978 17.818 14.535 15.228 17.248 16.729 17.640 15.472 13.238 10.184 12.308 13.576 10.336  8.928 12.412 12.131  8.792  9.737 12.979 11.794  9.873 13.041 15.235 13.970 14.745 18.192 19.313 20.972 19.146 19.837 17.933 19.494 18.848 20.555 21.138 23.568 25.206 27.126 30.178 33.205 32.560 32.296 29.488 29.284 27.732 26.076 25.626 29.285 30.872 33.262 33.166 34.999 34.352 32.487 33.774 33.628 32.079 33.515 31.922 33.391 32.797 31.719 34.638 32.823 31.063 31.977 28.917 27.690 28.398 29.324 29.288 32.256 32.170 28.514 27.125 23.750 23.808 22.970 21.095 22.321 21.016 18.304 20.967 22.977 20.368 20.066 23.823 23.563 20.978 23.363 26.275 24.496 23.706 27.347 28.582 26.590 29.190 29.266 32.051 33.191 33.617 34.820 31.420 29.437 30.948 28.320 27.789 26.142 28.938 27.038 23.867 21.550 19.290 17.101 16.150 15.006 16.411 15.945 18.863 18.836 21.415 21.435 23.664 25.784 28.006 30.652 29.710 29.316 27.592 25.267 22.813 19.655 18.210 14.945 14.223 11.916 13.980 13.446 16.562 18.476 21.587 24.938 25.913 28.887 31.887 35.074 37.743 40.053 38.093 37.191 40.188 40.551 42.553 43.490 41.392 38.382 39.159 39.030 35.672 34.373 35.958 34.066 30.742 31.741 32.937 29.699 27.698 30.488 30.167 26.408 27.606 30.284 27.843 25.651 28.988 30.395 27.378 27.821 31.570 30.934 33.532 34.172 34.513 31.289 32.001 29.351 32.040 33.284 30.841 29.182 25.854 26.030 27.294 24.393 21.850 24.004 21.724 18.761 21.271 22.474 22.089 20.080 16.904 14.051 13.989 12.499 14.759 14.612 18.274 19.605 22.855 25.629 27.121 30.608 33.640 34.299 31.660 32.165 32.920 30.038 27.561 29.043 28.823 25.069 24.488 26.900 25.177 21.704 23.434 24.970 21.778 20.211 23.192 22.523 22.188 20.492 20.549 18.042 19.329 18.409 20.156 22.590 24.711
 23.634 23.103 21.923 20.510 19.329 18.899 18.188 16.628 16.449 17.164 16.496 14.809 15.409 16.067 14.955 13.681 14.853 15.336 14.206 11.920 14.211 14.121 17.220 18.137 21.736 23.511 26.702 30.094 31.297 34.851 36.082 35.137 36.866 39.901 39.991 39.880 37.153 35.975 32.558 31.992 28.274 27.027 23.383 22.319 18.749 19.769 21.055 18.431 21.585 23.342 27.137 29.698 33.425 35.396 38.610 40.542 40.940 41.420 40.797 39.368 38.271 37.092 33.444 30.710 27.369 23.934 20.759 17.112 13.522 13.571 16.581 17.109 20.725 22.793 22.308 18.488 17.731 15.706 13.520 12.640 11.464  9.348  7.803  7.491  6.612  5.652  3.902  0.000  3.877  5.542  5.631  7.232  9.458 10.593 11.431 13.497 12.445 13.445 11.201 12.648 12.141 15.568 17.363 20.403 23.496 27.034 28.321 27.673 24.705 22.132 20.393 21.423 20.901 17.204 16.669 19.197 20.550 23.685 24.889 26.465 30.264 32.342 29.876 28.730 25.233 23.822 21.614 18.347 19.077 21.051 20.327 21.102 19.018 16.453 13.211 15.236 17.002 14.009 12.112 15.460 15.467 11.978 12.038 15.294 14.240 11.477 14.192 16.741 15.031 14.990 18.695 19.538 21.521 19.883 20.888 19.290 20.866 20.530 22.116 22.924 25.053 26.653 28.169 31.344 34.120 33.126 33.096 30.420 30.649 29.342 28.107 27.749 31.402 33.263 35.697 35.774 37.434 36.509 34.385 35.352 34.856 32.999 34.024 32.039 33.106 32.082 30.839 33.540 31.450 29.533 30.467 27.496 26.633 27.830 29.114 29.563 32.726 33.022 29.461 28.209 25.012 25.513 24.622 23.189 24.541 23.706 21.279 24.205 25.960 23.237 23.301 26.992 26.383 23.873 26.496 29.175 27.086 26.433 30.155 31.055 28.831 31.243 31.480 34.260 35.488 35.653 36.820 33.339 31.635 33.434 30.808 29.882 28.063 30.578 28.511 25.087 23.068 20.566 18.761 17.370 16.297 17.044 16.445 18.982 18.764 21.006 20.447 22.456 24.146 26.206 28.928 28.370 28.055 26.588 24.111 21.951 18.617 17.477 14.281 14.097 12.311 14.616 14.734 17.662 19.968 22.676 26.174 26.974 29.634 32.796 35.861 38.630 40.997 39.249 38.513 41.591 41.949 43.999 44.803 42.844 39.848 40.304 40.021 36.827 35.414 36.635 34.718 31.504 32.182 33.076 29.844 27.775 30.213 29.676 25.867 26.857 29.241 26.616 24.275 27.441 28.628 25.353 25.661 29.362 28.515 31.322 31.969 32.668 29.668 30.818 28.341 31.282 32.725 30.658 29.242 25.960 25.564 26.770 24.181 21.321 22.922 20.321 17.508 19.782 20.395 20.019 17.871 15.137 11.940 12.453 11.444 14.339 14.969 18.541 20.535 23.753 26.829 28.219 31.765 34.525 35.355 32.506 32.610 33.105 30.395 27.884 28.874 28.570 24.973 24.030 26.036 24.315 20.811 22.059 23.369 20.206 18.235 20.840 20.178 19.407 17.793 17.579 15.251 16.631 16.079 18.403 20.719 22.605
 24.139 23.651 22.446 21.196 20.017 19.524 18.896 17.445 17.138 17.791 17.124 15.242 15.264 15.842 14.784 12.879 13.603 14.079 12.517 10.926 13.456 14.031 17.221 18.263 21.999 23.695 27.114 30.256 31.077 34.596 35.554 34.869 36.887 39.681 39.698 39.946 37.186 36.330 33.064 32.396 28.784 28.009 24.555 23.985 20.671 22.110 22.985 19.957 22.707 24.066 27.773 30.012 33.795 35.432 38.730 40.725 41.246 41.803 41.270 39.945 38.799 37.523 33.878 30.917 27.814 24.228 21.372 17.578 14.339 14.769 17.646 18.221 21.874 23.697 23.671 19.887 19.006 16.411 14.865 14.503 12.462 10.157 10.032  9.685  7.236  5.238  5.496  3.877  0.000  3.866  5.335  5.161  6.593  8.927  9.885 10.952  9.348  9.770  7.406  9.115  9.327 13.054 15.468 18.575 22.000 25.576 26.786 26.527 23.820 21.268 18.947 19.865 20.010 16.378 15.120 17.765 19.759 23.116 24.607 26.683 30.443 32.525 29.961 29.279 25.728 23.935 21.325 18.300 19.724 21.501 21.136 21.329 18.767 15.812 12.169 13.495 15.842 13.519 10.847 13.963 14.851 11.773 10.874 14.466 14.408 11.634 13.607 16.759 15.795 15.230 18.765 18.904 20.353 18.196 18.701 16.795 17.932 17.497 18.850 19.784 21.768 23.490 24.929 28.256 31.015 29.809 29.668 26.939 27.287 26.043 25.103 24.785 28.405 30.494 32.936 33.197 34.716 33.583 31.271 32.019 31.383 29.379 30.292 28.248 29.282 28.289 27.060 29.829 27.850 25.960 26.904 23.914 22.896 24.012 25.272 25.763 28.960 29.371 25.857 24.739 21.691 22.539 21.914 20.917 22.700 22.235 19.890 22.973 24.225 21.232 21.677 25.196 24.116 21.719 24.641 26.969 24.595 24.239 28.010 28.525 26.261 28.680 29.280 32.255 33.816 34.096 35.585 32.244 30.419 32.139 29.253 28.117 25.917 28.139 25.763 22.228 20.140 17.350 15.651 13.970 13.098 13.768 13.668 16.424 16.840 19.458 19.244 21.681 23.421 25.845 28.276 27.651 26.889 25.158 22.377 19.853 16.310 14.602 11.114 10.498  8.672 11.056 11.733 14.767 17.529 20.175 23.831 24.994 27.688 31.049 34.211 36.778 39.377 37.824 36.863 39.852 39.989 41.879 42.445 40.374 37.510 37.967 37.401 34.206 33.030 34.094 31.925 28.894 29.753 30.367 26.969 25.222 27.735 26.872 23.136 24.526 26.730 23.892 21.933 25.320 26.229 23.016 23.823 27.442 26.384 28.907 29.270 29.781 26.736 27.740 25.047 27.836 29.444 27.354 25.765 22.627 22.244 23.203 20.522 17.799 19.434 16.789 14.104 16.741 17.557 16.862 14.677 11.663  8.817  9.557  9.314 12.567 13.845 17.556 19.754 23.272 26.545 28.403 31.744 34.386 34.844 31.793 32.079 32.205 29.263 27.149 28.173 27.373 23.780 23.305 25.054 22.844 19.641 21.275 22.065 18.583 17.204 19.684 18.388 17.609 15.485 15.301 12.636 13.999 13.410 15.373 18.062 20.034
 24.817 24.496 23.549 22.495 21.318 20.971 20.730 19.413 19.081 19.995 19.631 17.834 17.958 18.793 17.944 16.147 16.919 17.717 16.172 14.701 17.042 17.291 20.171 20.672 24.269 25.489 28.707 31.916 32.500 35.846 37.046 36.648 38.484 41.215 41.545 41.860 39.323 38.625 35.457 35.106 31.551 30.800 27.338 26.792 23.348 24.803 26.065 23.143 25.982 27.243 30.971 33.126 36.878 38.612 41.887 43.800 44.271 44.908 44.475 43.208 42.138 40.860 37.210 34.355 31.281 27.772 24.948 21.158 17.896 17.911 20.534 20.574 24.032 25.475 25.048 21.239 19.699 16.830 14.855 15.339 13.832 10.682 10.552 11.533  9.694  6.529  5.372  5.542  3.866  0.000  3.866  5.441  5.201  6.468  8.778 10.009  9.671 10.318  8.873 10.934 11.462 15.191 17.561 20.997 24.444 27.829 28.592 28.096 25.693 22.753 20.440 20.665 20.705 17.365 15.675 17.604 19.719 22.756 23.736 25.807 29.464 31.165 28.313 27.648 23.950 21.800 19.459 16.213 17.952 20.208 20.467 20.983 18.106 15.650 12.011 12.634 14.294 11.853  8.843 11.413 11.906  8.706  7.348 10.756 10.790  7.966  9.835 13.000 12.357 11.926 15.302 15.524 16.882 14.782 15.469 13.802 15.505 15.540 17.575 18.981 21.520 23.727 25.656 29.081 32.119 30.967 30.359 27.298 27.175 25.425 24.306 23.439 27.005 28.821 31.498 31.906 33.716 32.844 30.644 31.465 31.203 29.211 30.388 28.613 29.777 29.040 27.561 30.294 28.315 26.861 28.155 25.347 23.853 24.662 25.374 25.650 28.532 28.531 24.919 23.318 19.984 20.316 19.214 17.903 19.352 18.901 16.807 20.059 21.436 18.759 19.460 23.039 22.206 20.190 23.208 25.590 23.569 23.567 27.278 27.935 26.132 28.941 29.711 32.881 34.565 35.239 36.911 33.706 31.522 32.842 29.800 29.064 26.803 29.132 26.635 23.276 20.659 17.677 15.248 13.208 11.385 11.862 11.053 13.787 13.919 16.646 16.821 19.400 21.579 24.155 26.517 25.499 24.738 22.831 20.296 17.665 14.412 12.887  9.707  9.549  8.268 11.390 12.324 15.880 18.660 21.722 25.355 26.916 29.894 33.213 36.509 38.906 41.557 39.904 38.706 41.575 41.598 43.343 43.878 41.566 38.798 39.583 38.943 35.584 34.718 35.986 33.630 30.665 31.919 32.546 29.011 27.575 30.346 29.364 25.733 27.472 29.668 26.744 25.101 28.622 29.384 26.236 27.318 30.871 29.645 31.984 32.054 32.453 29.409 30.207 27.223 29.681 31.454 29.142 27.119 24.193 24.209 24.773 21.721 19.517 21.368 18.627 16.339 19.427 20.371 19.150 16.571 13.553 11.500 12.611 12.623 15.644 16.588 20.397 22.167 25.755 28.818 30.766 34.069 36.919 37.221 34.300 34.889 35.131 32.032 30.008 31.329 30.492 26.812 26.599 28.500 26.190 23.068 24.925 25.689 22.131 20.959 23.426 21.931 21.014 18.555 17.964 14.842 15.358 13.800 15.150 17.524 19.813
 22.263 21.971 21.036 20.002 18.818 18.409 18.286 17.058 16.620 17.611 17.398 15.663 15.962 17.020 16.411 14.987 16.046 17.520 16.786 15.571 18.431 18.987 22.198 23.100 26.754 28.288 31.510 34.818 35.659 39.092 40.289 39.677 41.493 44.349 44.557 44.700 42.045 41.097 37.777 37.224 33.553 32.484 28.885 27.885 24.327 25.228 26.419 23.826 26.928 28.652 32.416 34.870 38.634 40.408 43.670 45.639 46.080 46.573 45.968 44.553 43.421 42.231 38.591 35.687 32.420 28.847 25.717 22.022 18.482 18.972 22.029 22.504 26.087 27.907 27.356 23.514 22.242 19.748 17.401 17.387 16.275 13.401 12.290 12.900 11.635  9.312  7.248  5.631  5.335  3.866  0.000  3.872  5.576  5.239  6.352  8.904  9.245 11.230 10.584 13.365 14.295 18.101 20.604 23.816 27.261 30.793 31.838 31.421 28.809 26.035 23.804 24.292 24.246 20.778 19.334 21.383 23.361 26.366 27.231 29.083 32.752 34.377 31.491 30.576 26.858 24.778 22.746 19.304 20.755 23.281 23.412 24.262 21.582 19.230 15.667 16.458 17.957 15.286 12.461 14.787 14.784 11.304  9.853 12.547 12.037  8.464 10.027 13.042 11.560 10.423 14.079 14.388 16.435 15.034 16.528 15.668 17.813 18.456 20.669 22.385 24.848 27.119 28.859 32.361 35.260 33.869 33.348 30.325 30.399 28.679 27.791 26.788 30.280 32.116 34.907 35.460 37.276 36.346 34.042 34.661 34.267 32.036 32.926 30.882 31.657 30.540 28.735 31.136 28.780 27.374 28.880 26.299 25.060 26.328 27.191 27.905 30.808 30.988 27.470 25.766 22.517 22.920 21.429 20.278 21.396 21.261 19.597 22.987 24.429 21.997 22.908 26.477 25.682 23.862 26.925 29.269 27.264 27.370 31.078 31.662 29.852 32.617 33.435 36.585 38.246 38.793 40.368 37.081 35.049 36.500 33.517 32.682 30.416 32.654 30.097 26.628 24.150 21.040 18.750 16.372 14.305 13.911 12.353 14.209 13.492 15.485 14.868 17.002 18.872 21.186 23.752 23.005 22.570 21.031 18.613 16.549 13.389 12.816 10.258 11.365 11.076 14.441 15.787 19.211 22.130 24.987 28.672 30.074 32.863 36.236 39.437 41.938 44.572 42.993 41.939 44.873 44.934 46.728 47.221 44.988 42.221 42.839 42.134 38.871 37.925 38.993 36.636 33.737 34.772 35.216 31.699 30.205 32.707 31.575 27.920 29.459 31.406 28.328 26.553 29.878 30.419 27.008 27.929 31.406 29.922 32.484 32.495 33.307 30.539 31.768 28.917 31.543 33.543 31.546 29.663 26.835 26.417 26.830 24.013 21.654 22.958 19.822 17.867 20.766 21.032 19.638 16.671 14.326 12.142 14.040 14.444 17.838 19.100 22.818 24.907 28.383 31.543 33.253 36.679 39.428 39.967 36.994 37.279 37.475 34.558 32.389 33.375 32.627 29.059 28.462 30.133 27.951 24.750 26.115 26.799 23.350 21.716 23.790 22.376 20.892 18.470 17.276 14.169 14.242 12.549 14.511 16.318 18.453
 21.767 21.388 20.265 19.295 18.109 17.542 17.311 16.150 15.514 16.294 15.993 14.079 13.821 14.768 14.265 12.444 13.162 14.865 14.278 13.852 17.083 18.381 21.827 23.194 26.970 28.758 32.219 35.311 36.046 39.540 40.389 39.777 41.899 44.618 44.566 44.911 42.089 41.240 37.956 37.096 33.468 32.643 29.168 28.370 25.040 26.047 26.706 23.898 26.725 28.355 32.016 34.349 38.147 39.602 42.915 44.986 45.539 45.998 45.356 43.946 42.720 41.492 37.887 34.750 31.615 27.901 24.923 21.223 17.917 19.044 22.241 23.150 26.862 28.799 28.744 24.945 23.991 21.351 19.551 19.330 17.545 15.044 14.519 14.357 12.244 10.247  9.524  7.232  5.161  5.441  3.872  0.000  3.864  5.413  4.925  6.421  5.702  7.987  7.796 11.121 12.844 16.646 19.616 22.532 26.143 29.777 31.051 31.098 28.523 26.045 23.433 24.199 24.697 21.183 19.479 21.888 24.247 27.527 28.817 30.998 34.682 36.478 33.652 33.039 29.350 27.163 24.756 21.575 23.342 25.538 25.600 25.947 23.124 20.322 16.562 17.091 19.251 17.123 13.902 16.159 16.975 13.869 11.803 14.747 15.031 11.559 12.331 15.788 14.776 13.013 16.422 15.923 17.550 15.759 16.824 15.782 17.343 17.924 19.684 21.455 23.493 25.682 27.037 30.625 33.289 31.582 31.202 28.320 28.798 27.385 26.961 26.185 29.618 31.798 34.516 35.227 36.769 35.508 32.947 33.237 32.484 30.012 30.532 28.195 28.680 27.294 25.455 27.774 25.343 23.782 25.247 22.704 21.660 23.213 24.363 25.430 28.504 29.071 25.703 24.313 21.394 22.420 21.281 20.789 22.401 22.711 21.123 24.600 25.534 22.790 23.994 27.362 26.040 24.237 27.520 29.496 27.098 27.362 31.103 31.245 29.216 31.770 32.848 36.041 37.912 38.322 40.036 36.800 34.910 36.514 33.432 32.213 29.675 31.539 28.767 25.144 22.925 19.633 17.819 15.169 13.551 12.739 11.761 13.529 13.451 15.544 14.834 17.183 18.657 21.146 23.465 23.011 22.190 20.612 17.740 15.538 11.977 10.991  8.192  9.345  9.534 12.786 14.762 17.894 21.163 23.633 27.401 28.855 31.418 34.952 38.096 40.515 43.295 41.977 40.910 43.820 43.756 45.484 45.758 43.584 40.915 41.309 40.362 37.245 36.353 37.088 34.614 31.923 32.835 32.928 29.382 28.056 30.338 28.902 25.336 26.960 28.581 25.317 23.742 27.037 27.258 23.797 24.966 28.302 26.578 29.034 28.871 29.757 27.120 28.508 25.681 28.348 30.532 28.793 27.021 24.351 23.568 23.801 21.218 18.776 19.675 16.352 14.692 17.575 17.561 15.948 12.871 10.764  8.826 11.373 12.647 16.336 18.306 21.902 24.402 27.962 31.362 33.290 36.585 39.079 39.475 36.281 36.449 36.263 33.338 31.429 32.152 31.055 27.647 27.161 28.413 25.967 23.033 24.348 24.544 21.003 19.601 21.301 19.478 17.750 15.040 13.663 10.400 10.492  9.108 11.360 13.544 15.550
 23.844 23.572 22.642 21.891 20.754 20.329 20.334 19.257 18.665 19.535 19.358 17.493 17.054 17.962 17.483 15.416 15.808 17.242 16.088 15.835 18.726 19.919 23.074 24.043 27.750 29.132 32.556 35.521 35.861 39.188 40.038 39.788 41.938 44.453 44.587 45.195 42.538 42.014 38.916 38.269 34.769 34.270 30.920 30.495 27.223 28.617 29.385 26.348 28.978 30.214 33.834 35.867 39.657 41.011 44.345 46.370 46.960 47.555 47.079 45.809 44.632 43.327 39.721 36.580 33.643 29.954 27.252 23.472 20.397 21.191 24.033 24.514 28.084 29.587 29.554 25.790 24.397 21.334 19.748 20.230 18.283 15.367 15.572 16.030 13.582 10.749 10.420  9.458  6.593  5.201  5.576  3.864  0.000  3.867  5.397  5.066  5.057  6.336  6.883 10.248 12.420 16.163 19.284 22.426 26.150 29.599 30.467 30.545 28.362 25.664 22.800 23.035 23.833 20.629 18.332 20.302 23.034 26.189 27.362 29.817 33.365 34.954 31.972 31.692 27.972 25.426 22.933 19.940 22.234 24.434 25.009 25.141 21.950 19.273 15.484 15.169 17.232 15.631 12.020 13.589 14.837 12.286  9.455 12.280 13.447 10.386 10.369 14.131 14.059 12.261 15.220 14.213 15.119 12.765 13.322 12.056 13.530 14.303 16.290 18.410 20.689 23.237 24.894 28.577 31.429 29.718 28.934 25.806 25.989 24.287 23.908 22.840 26.189 28.327 31.152 32.038 33.657 32.454 29.890 30.130 29.572 27.087 27.794 25.696 26.374 25.330 23.430 25.884 23.673 22.459 24.110 21.624 20.020 21.114 21.779 22.588 25.446 25.752 22.330 20.721 17.706 18.645 17.473 17.138 18.924 19.488 18.102 21.659 22.266 19.543 21.112 24.308 22.825 21.344 24.797 26.542 24.208 24.857 28.526 28.526 26.787 29.562 30.930 34.320 36.434 37.172 39.176 36.141 33.954 35.231 31.938 30.882 28.136 29.898 26.926 23.435 20.847 17.347 15.163 12.142 10.060  8.977  8.009 10.156 10.720 13.460 13.620 16.541 18.481 21.387 23.357 22.467 21.225 19.193 16.246 13.442  9.871  8.097  4.908  6.021  6.878 10.574 13.012 16.406 19.819 22.497 26.256 28.170 30.955 34.513 37.795 39.959 42.878 41.577 40.212 42.966 42.707 44.237 44.377 41.979 39.458 40.107 38.989 35.759 35.221 36.061 33.351 30.805 32.126 32.142 28.445 27.526 30.083 28.472 25.065 27.171 28.779 25.452 24.352 27.878 27.964 24.743 26.378 29.625 27.835 29.896 29.418 29.937 27.191 28.166 24.997 27.255 29.547 27.547 25.346 22.911 22.562 22.415 19.460 17.577 18.828 15.624 14.279 17.682 18.167 16.114 12.995 10.506  9.671 12.036 13.568 16.994 18.880 22.557 24.761 28.490 31.799 34.051 37.179 39.766 39.817 36.641 37.177 36.914 33.740 32.126 33.161 31.801 28.327 28.346 29.669 26.924 24.229 26.030 26.039 22.319 21.513 23.326 21.120 19.635 16.550 15.284 11.700 11.277  9.095 10.026 12.460 14.877
 22.994 22.866 22.183 21.593 20.510 20.203 20.530 19.592 19.016 20.089 20.177 18.478 18.341 19.509 19.227 17.558 18.250 20.093 19.341 18.918 21.899 22.860 26.024 26.845 30.508 31.789 35.059 38.190 38.610 41.894 42.975 42.728 44.682 47.291 47.587 48.059 45.486 44.856 41.693 41.173 37.605 36.857 33.372 32.651 29.184 30.273 31.327 28.559 31.463 32.945 36.646 38.859 42.646 44.178 47.487 49.478 49.992 50.555 50.037 48.704 47.553 46.306 42.680 39.626 36.536 32.875 29.953 26.200 22.869 23.540 26.481 26.840 30.376 31.892 31.463 27.649 26.022 23.092 20.975 21.609 20.258 17.053 16.642 17.605 15.833 12.901 11.450 10.593  8.927  6.468  5.239  5.413  3.867  0.000  3.871  5.302  7.483  9.689 10.716 14.062 16.021 19.793 22.745 26.007 29.675 33.100 33.864 33.708 31.508 28.630 25.967 25.977 26.461 23.311 21.110 22.717 25.254 28.140 28.857 31.064 34.546 35.832 32.673 32.169 28.377 25.732 23.708 20.450 22.622 25.288 26.111 26.734 23.578 21.345 17.696 17.337 18.711 16.765 13.348 14.461 14.880 12.134  9.214 11.091 11.849  8.432  7.787 11.382 11.056  8.723 11.658 10.725 12.183 10.557 12.146 11.921 14.338 15.881 18.490 20.965 23.585 26.381 28.276 31.973 34.932 33.238 32.244 28.969 28.887 26.855 26.357 24.842 28.075 29.917 32.944 33.943 35.806 34.836 32.386 32.654 32.349 29.839 30.621 28.631 29.209 28.158 25.943 28.115 25.699 24.855 26.824 24.630 22.934 24.051 24.403 25.245 27.814 27.860 24.465 22.415 19.251 19.653 17.761 17.132 18.238 18.941 18.055 21.725 22.591 20.385 22.116 25.356 24.242 23.113 26.513 28.374 26.411 27.230 30.819 31.012 29.593 32.580 33.943 37.379 39.450 40.341 42.317 39.275 36.967 38.085 34.801 34.012 31.356 33.253 30.301 26.914 24.116 20.613 18.057 14.937 12.145 10.538  8.132  9.232  8.427 10.622 10.517 13.290 15.513 18.377 20.465 19.365 18.417 16.494 13.928 11.515  8.425  8.069  6.430  8.838 10.221 14.035 16.339 19.903 23.195 26.063 29.788 31.738 34.614 38.122 41.427 43.608 46.486 45.088 43.708 46.455 46.213 47.726 47.905 45.426 42.923 43.703 42.606 39.315 38.848 39.782 37.047 34.498 35.896 35.948 32.237 31.341 33.920 32.300 28.902 30.976 32.558 29.195 28.057 31.519 31.537 28.214 29.757 32.977 31.052 33.200 32.620 33.323 30.726 31.817 28.632 30.809 33.223 31.242 28.922 26.606 26.308 25.981 22.986 21.290 22.421 19.087 18.004 21.368 21.583 19.350 15.951 13.954 13.142 15.697 17.054 20.506 22.157 25.899 27.973 31.652 34.856 36.942 40.179 42.896 43.067 39.988 40.521 40.420 37.282 35.518 36.584 35.389 31.871 31.729 33.147 30.534 27.704 29.338 29.484 25.829 24.734 26.473 24.403 22.629 19.586 17.863 14.264 13.131 10.267 11.113 12.524 15.035
 20.797 20.579 19.724 19.162 18.078 17.640 17.986 17.185 16.447 17.415 17.584 15.930 15.619 16.849 16.837 15.349 16.038 18.408 18.336 18.416 21.801 23.254 26.718 28.045 31.808 33.481 36.892 39.999 40.609 44.026 44.917 44.452 46.555 49.217 49.253 49.669 46.896 46.100 42.831 41.989 38.360 37.496 33.990 33.059 29.660 30.430 31.139 28.510 31.424 33.174 36.827 39.195 42.992 44.396 47.708 49.789 50.338 50.768 50.096 48.655 47.412 46.216 42.631 39.446 36.297 32.556 29.523 25.890 22.548 23.806 27.069 27.947 31.636 33.510 33.277 29.451 28.239 25.512 23.442 23.539 22.058 19.240 18.519 18.810 16.990 14.696 13.388 11.431  9.885  8.778  6.352  4.925  5.397  3.871  0.000  3.871  6.163  9.533 11.090 14.820 17.128 20.892 24.053 26.988 30.684 34.273 35.409 35.523 33.123 30.537 27.799 28.241 28.863 25.514 23.485 25.501 28.051 31.140 32.101 34.303 37.869 39.316 36.241 35.668 31.890 29.373 27.271 23.998 26.006 28.586 29.103 29.667 26.639 24.133 20.387 20.318 22.061 20.068 16.659 18.069 18.612 15.706 12.972 14.902 15.430 11.806 11.230 14.570 13.706 10.876 13.769 12.600 14.364 13.195 14.957 15.018 17.125 18.714 20.967 23.429 25.664 28.296 29.775 33.508 36.196 34.214 33.479 30.404 30.753 29.034 28.893 27.586 30.772 32.841 35.817 36.897 38.563 37.350 34.709 34.707 34.054 31.302 31.647 29.274 29.395 27.867 25.469 27.317 24.563 23.584 25.608 23.607 22.350 24.024 24.775 26.150 28.885 29.359 26.154 24.362 21.532 22.406 20.650 20.465 21.677 22.630 21.827 25.510 26.241 23.929 25.712 28.903 27.563 26.366 29.831 31.564 29.351 30.139 33.778 33.745 32.084 34.849 36.270 39.648 41.740 42.384 44.293 41.172 39.109 40.487 37.245 36.145 33.413 35.102 32.079 28.525 26.064 22.500 20.411 17.190 14.832 12.830 10.739 11.091 10.108 11.394 10.187 12.489 13.922 16.595 18.755 18.248 17.385 15.893 13.087 11.309  8.055  8.489  7.406 10.340 12.091 15.707 18.290 21.551 25.013 27.519 31.301 33.053 35.645 39.246 42.423 44.685 47.586 46.365 45.143 47.956 47.726 49.290 49.369 47.038 44.544 45.034 43.827 40.709 40.119 40.736 38.018 35.581 36.676 36.466 32.814 31.869 34.098 32.295 28.925 30.793 32.051 28.556 27.363 30.595 30.335 26.829 28.294 31.356 29.173 31.450 30.799 31.878 29.584 31.104 28.130 30.505 33.103 31.526 29.484 27.260 26.420 26.013 23.418 21.475 21.969 18.346 17.606 20.651 20.197 17.855 14.234 13.041 12.249 15.413 17.241 20.963 23.077 26.668 29.157 32.768 36.160 38.148 41.422 43.923 44.234 41.012 41.228 40.923 37.953 36.178 36.852 35.596 32.259 31.854 32.907 30.326 27.570 28.790 28.678 25.139 23.814 25.070 22.949 20.690 17.667 15.429 11.952 10.391  7.612  9.415 10.425 12.630
 22.527 22.283 21.439 21.034 19.985 19.536 19.870 19.105 18.302 19.134 19.267 17.548 16.770 17.817 17.842 15.953 16.163 18.368 17.994 18.632 21.931 23.711 27.087 28.438 32.198 33.777 37.294 40.172 40.481 43.820 44.479 44.230 46.537 48.976 48.953 49.657 46.889 46.359 43.241 42.343 38.840 38.338 35.003 34.443 31.228 32.333 32.800 29.888 32.492 33.913 37.457 39.542 43.336 44.469 47.812 49.921 50.563 51.063 50.480 49.142 47.879 46.609 43.059 39.745 36.828 33.046 30.313 26.654 23.631 25.007 28.102 28.965 32.626 34.306 34.396 30.630 29.375 26.354 24.739 25.076 23.126 20.336 20.305 20.505 18.084 15.602 15.119 13.497 10.952 10.009  8.904  6.421  5.066  5.302  3.871  0.000  3.851  6.842  9.482 13.276 16.213 19.768 23.207 26.017 29.818 33.313 34.345 34.773 32.648 30.157 27.087 27.406 28.520 25.362 22.914 24.880 27.813 30.971 32.143 34.687 38.171 39.628 36.542 36.355 32.608 29.874 27.487 24.528 26.961 29.287 30.001 30.124 26.856 24.172 20.383 19.759 21.813 20.448 16.750 17.764 19.014 16.654 13.418 15.416 16.819 13.599 12.440 16.073 16.043 13.203 15.601 13.677 14.481 12.608 13.556 13.349 14.830 16.471 18.430 21.083 23.081 25.813 27.163 30.958 33.556 31.364 30.486 27.405 27.872 26.236 26.477 25.191 28.222 30.495 33.436 34.714 36.204 34.798 31.999 31.718 30.920 28.001 28.166 25.736 25.736 24.223 21.741 23.599 20.927 20.089 22.233 20.337 18.843 20.437 21.074 22.582 25.276 25.893 22.822 21.167 18.623 19.932 18.483 18.929 20.600 21.970 21.310 24.996 25.185 22.703 24.827 27.724 25.949 24.961 28.595 29.918 27.501 28.596 32.158 31.736 30.113 32.814 34.560 38.041 40.392 41.128 43.281 40.336 38.214 39.494 36.101 34.851 31.857 33.208 29.966 26.450 24.012 20.302 18.423 14.930 12.768 10.240  8.713  8.983  9.190 11.046 10.609 13.472 14.880 17.926 19.538 18.945 17.410 15.520 12.249  9.781  6.038  5.308  4.360  7.686 10.323 13.737 16.869 19.926 23.591 25.894 29.652 31.680 34.220 37.902 41.096 43.130 46.191 45.160 43.759 46.443 46.015 47.406 47.256 44.848 42.528 43.014 41.548 38.491 38.158 38.606 35.690 33.514 34.761 34.266 30.546 29.985 32.206 30.105 26.951 29.154 30.165 26.549 25.825 29.142 28.583 25.256 27.185 30.059 27.703 29.605 28.619 29.479 27.225 28.564 25.412 27.512 30.295 28.760 26.551 24.644 23.821 23.016 20.416 18.844 19.209 15.582 15.395 18.661 18.332 15.540 11.858 10.783 11.095 14.406 16.837 20.448 22.876 26.369 28.896 32.613 36.068 38.372 41.442 43.825 43.832 40.503 40.870 40.279 37.174 35.759 36.459 34.833 31.591 31.573 32.405 29.501 27.101 28.585 28.057 24.402 23.634 24.728 22.131 19.945 16.545 14.328 10.631  8.611  5.255  5.943  7.669 10.234
 22.972 22.604 21.507 20.860 19.765 19.177 19.109 18.211 17.407 17.969 17.794 15.931 14.840 15.587 15.432 13.181 13.064 14.957 14.388 15.324 18.614 20.700 24.106 25.716 29.488 31.267 34.905 37.638 37.984 41.390 41.827 41.470 43.942 46.341 46.110 46.862 43.979 43.458 40.366 39.286 35.835 35.485 32.274 31.896 28.890 30.153 30.309 27.240 29.598 30.881 34.324 36.305 40.084 41.060 44.409 46.559 47.262 47.751 47.161 45.849 44.549 43.250 39.735 36.346 33.542 29.745 27.181 23.565 20.796 22.401 25.452 26.550 30.233 32.004 32.450 28.765 27.851 24.875 23.681 23.707 21.328 18.973 19.266 18.887 16.041 14.003 14.343 12.445  9.348  9.671  9.245  5.702  5.057  7.483  6.163  3.851  0.000  3.812  6.297 10.124 13.246 16.664 20.212 22.758 26.556 30.106 31.366 32.025 29.821 27.605 24.443 25.137 26.453 23.213 20.885 23.271 26.228 29.619 31.209 33.864 37.420 39.192 36.318 36.220 32.560 30.031 27.305 24.531 26.888 28.816 29.177 28.943 25.790 22.737 18.926 18.577 21.190 19.981 16.332 17.861 19.578 17.219 14.305 17.006 18.403 15.262 14.820 18.590 18.456 16.064 18.804 17.171 17.888 15.610 15.939 14.884 15.604 16.416 17.673 19.818 21.360 23.696 24.676 28.412 30.821 28.602 28.084 25.253 26.100 24.908 25.247 24.499 27.646 30.185 32.880 33.975 35.207 33.575 30.687 30.403 29.290 26.413 26.430 23.798 23.829 22.184 20.079 22.220 19.706 18.270 19.976 17.695 16.533 18.319 19.514 21.086 24.160 25.133 22.072 20.961 18.619 20.410 19.642 20.189 22.326 23.413 22.248 25.789 25.901 22.999 24.827 27.725 25.713 24.314 27.896 29.185 26.436 27.239 30.864 30.313 28.306 30.708 32.361 35.715 38.021 38.505 40.588 37.607 35.705 37.226 33.912 32.360 29.359 30.587 27.401 23.758 21.689 18.088 16.770 13.571 12.340 10.526 10.328 11.563 12.561 14.762 14.400 17.137 18.285 21.155 22.821 22.488 20.933 19.116 15.738 13.208  9.450  7.641  5.211  6.724  8.605 11.474 14.585 17.264 20.970 22.957 26.720 28.561 30.913 34.628 37.742 39.829 42.884 41.952 40.661 43.391 43.007 44.471 44.323 42.072 39.695 39.965 38.531 35.580 35.068 35.374 32.558 30.357 31.385 30.856 27.199 26.502 28.588 26.521 23.314 25.408 26.412 22.815 22.008 25.323 24.835 21.510 23.436 26.361 24.129 26.067 25.274 26.070 23.684 25.066 22.027 24.376 27.021 25.573 23.642 21.549 20.475 19.962 17.562 15.576 15.857 12.220 11.746 14.908 14.629 12.054  8.528  7.080  7.340 10.756 13.490 17.099 19.823 23.152 25.887 29.564 33.123 35.478 38.468 40.681 40.671 37.254 37.507 36.768 33.717 32.383 32.939 31.215 28.067 28.065 28.739 25.781 23.491 24.977 24.311 20.649 20.037 21.103 18.412 16.401 12.969 11.139  7.391  6.387  4.546  6.110  9.084 11.133
 25.490 25.112 24.011 23.322 22.237 21.675 21.471 20.497 19.802 20.280 19.932 18.062 16.831 17.280 16.897 14.342 13.813 14.904 13.519 14.590 17.410 19.521 22.631 24.081 27.754 29.346 33.015 35.513 35.577 38.885 39.149 38.992 41.596 43.794 43.555 44.545 41.723 41.471 38.564 37.541 34.255 34.285 31.290 31.359 28.574 30.271 30.324 26.974 28.976 29.806 33.122 34.762 38.502 39.297 42.653 44.779 45.549 46.151 45.707 44.540 43.269 41.887 38.407 35.003 32.462 28.722 26.538 22.921 20.559 21.964 24.636 25.541 29.081 30.561 31.301 27.755 26.810 23.628 22.976 23.232 20.444 18.247 19.287 18.876 15.565 13.455 14.701 13.445  9.770 10.318 11.230  7.987  6.336  9.689  9.533  6.842  3.812  0.000  3.854  7.199 10.758 13.840 17.516 19.995 23.831 27.236 28.331 29.184 27.247 25.110 21.721 22.313 24.022 21.016 18.402 20.775 23.970 27.408 29.254 32.164 35.633 37.504 34.741 34.964 31.421 28.868 25.846 23.462 26.049 27.578 27.990 27.292 24.045 20.834 17.131 16.425 19.389 18.778 15.134 16.530 18.886 17.057 14.189 17.136 19.009 16.383 16.032 19.862 20.228 18.252 20.866 19.177 19.319 16.451 15.895 14.057 13.887 14.012 14.646 16.516 17.764 19.995 20.894 24.637 27.053 24.856 24.310 21.495 22.420 21.410 21.870 21.416 24.559 27.282 29.799 30.846 31.898 30.126 27.184 26.882 25.666 22.858 22.952 20.397 20.725 19.373 17.660 20.257 18.227 16.611 17.996 15.360 13.887 15.260 16.491 17.792 21.021 22.061 18.970 18.214 16.047 18.204 18.090 18.878 21.489 22.497 21.092 24.427 24.208 21.027 22.808 25.486 23.165 21.673 25.256 26.302 23.336 24.158 27.730 26.958 24.850 27.138 28.918 32.293 34.731 35.262 37.497 34.659 32.714 34.169 30.786 29.123 25.982 27.024 23.753 20.136 18.119 14.504 13.512 10.430 10.007  8.773  9.968 11.976 13.966 16.751 17.074 20.094 21.465 24.485 25.962 25.432 23.602 21.495 18.071 15.076 11.440  8.504  5.445  4.568  6.044  8.169 11.571 13.962 17.751 19.598 23.322 25.368 27.751 31.485 34.644 36.566 39.706 38.846 37.409 40.046 39.553 40.924 40.695 38.394 36.081 36.396 34.881 31.915 31.535 31.847 28.941 26.815 28.015 27.450 23.728 23.243 25.493 23.375 20.257 22.672 23.747 20.198 19.714 23.233 22.814 19.804 22.054 24.966 22.940 24.537 23.725 24.032 21.362 22.295 19.041 21.216 23.754 22.075 19.993 17.900 17.079 16.552 13.928 12.089 12.807  9.469  8.857 12.427 12.932 10.415  7.557  4.939  6.276  8.918 11.847 15.053 17.837 21.041 23.639 27.377 30.903 33.535 36.312 38.471 38.174 34.733 35.213 34.333 31.128 30.092 30.829 28.852 25.720 26.163 26.838 23.636 21.628 23.560 22.735 18.965 19.006 20.281 17.350 15.964 12.465 11.521  8.117  8.109  7.227  7.389 10.969 12.946
 26.092 25.630 24.402 23.452 22.341 21.784 21.274 20.109 19.584 19.982 19.358 17.440 16.421 16.674 15.892 13.232 12.785 13.085 10.996 11.441 13.953 15.823 18.850 20.241 23.920 25.559 29.246 31.775 31.962 35.343 35.650 35.363 37.930 40.219 39.964 40.850 38.011 37.695 34.760 33.789 30.488 30.527 27.550 27.736 25.014 26.914 27.007 23.547 25.473 26.172 29.515 31.138 34.886 35.802 39.164 41.263 42.013 42.650 42.242 41.100 39.861 38.457 34.939 31.619 29.063 25.370 23.236 19.563 17.284 18.430 20.934 21.763 25.275 26.756 27.586 24.089 23.313 20.223 19.816 19.881 16.889 15.004 16.304 15.626 12.105 10.294 12.225 11.201  7.406  8.873 10.584  7.796  6.883 10.716 11.090  9.482  6.297  3.854  0.000  3.873  7.069 10.404 13.978 16.593 20.413 23.901 25.085 25.780 23.653 21.529 18.259 19.125 20.658 17.494 15.168 17.901 20.880 24.454 26.513 29.338 32.890 35.006 32.446 32.571 29.123 26.881 23.711 21.403 23.716 24.953 25.006 24.181 21.142 17.732 14.066 13.926 17.187 16.443 13.112 15.185 17.578 15.656 13.480 16.935 18.436 16.002 16.504 20.217 20.350 18.988 21.942 20.831 21.211 18.273 17.654 15.277 15.019 14.292 14.614 15.698 16.885 18.660 19.565 23.153 25.644 23.838 23.623 20.962 21.870 21.060 21.053 21.043 24.423 27.098 29.404 30.062 31.097 29.398 26.628 26.740 25.570 23.157 23.573 21.211 22.005 20.916 19.801 22.713 21.013 19.022 19.842 16.780 15.577 16.668 18.146 18.946 22.348 23.284 20.038 19.520 17.162 19.106 19.308 19.558 22.220 22.600 20.601 23.709 23.813 20.405 21.582 24.455 22.328 20.272 23.616 24.996 21.975 22.235 25.913 25.445 23.023 25.182 26.554 29.768 31.955 32.305 34.341 31.356 29.518 31.160 27.923 26.223 23.304 24.648 21.661 17.948 16.085 12.777 11.967  9.697 10.003 10.210 11.746 14.497 16.356 19.359 19.679 22.631 24.148 27.027 28.801 28.245 26.666 24.597 21.295 18.285 14.595 11.706  8.107  6.047  4.791  6.229  8.798 11.188 14.823 16.789 20.570 22.337 24.802 28.481 31.664 33.783 36.796 35.762 34.460 37.223 36.921 38.480 38.507 36.328 33.793 34.084 32.893 29.856 29.145 29.683 27.039 24.550 25.615 25.473 21.827 20.856 23.275 21.628 18.209 20.375 21.966 18.695 17.713 21.355 21.542 18.581 20.444 23.679 22.185 24.012 23.763 23.890 20.853 21.610 18.533 21.023 23.037 21.090 19.273 16.579 15.955 16.281 13.603 11.128 12.563  9.810  7.669 11.099 12.282 10.840  8.903  5.238  4.577  5.921  8.250 11.428 14.049 17.351 19.912 23.652 27.172 29.743 32.576 34.802 34.606 31.213 31.691 31.007 27.803 26.573 27.442 25.671 22.376 22.757 23.739 20.677 18.404 20.521 20.103 16.289 16.269 18.105 15.564 14.827 11.808 11.848  8.966 10.358 10.266 11.126 14.618 16.465
 28.525 28.013 26.740 25.678 24.594 24.085 23.396 22.175 21.803 22.089 21.290 19.455 18.461 18.421 17.377 14.716 14.024 13.282 10.299 10.477 12.041 13.740 16.301 17.524 21.050 22.569 26.286 28.577 28.596 31.936 32.070 31.859 34.546 36.704 36.391 37.427 34.611 34.489 31.713 30.787 27.656 28.056 25.341 25.999 23.599 25.928 25.898 22.225 23.710 23.905 27.082 28.363 32.050 32.844 36.198 38.262 39.062 39.803 39.531 38.530 37.332 35.855 32.380 29.109 26.822 23.266 21.575 18.006 16.303 17.115 19.070 19.708 22.997 24.217 25.415 22.156 21.542 18.436 18.745 18.831 15.425 14.101 16.137 15.229 11.433 10.115 13.028 12.648  9.115 10.934 13.365 11.121 10.248 14.062 14.820 13.276 10.124  7.199  3.873  0.000  3.843  6.663 10.340 12.891 16.729 20.136 21.273 22.108 20.104 18.151 14.729 15.783 17.627 14.640 12.323 15.324 18.311 21.986 24.438 27.395 30.878 33.229 30.935 31.271 28.044 26.031 22.594 20.755 23.001 23.660 23.491 22.155 19.268 15.636 12.308 12.280 15.956 15.728 12.891 15.110 17.886 16.437 14.838 18.435 19.985 18.071 18.933 22.477 22.781 21.891 24.827 23.900 24.065 20.889 19.787 16.869 15.967 14.304 13.787 13.927 14.612 15.798 16.510 19.922 22.394 20.876 20.932 18.507 19.533 19.129 18.964 19.580 22.985 25.748 27.708 28.074 28.890 27.099 24.418 24.747 23.483 21.430 22.044 19.903 21.151 20.444 20.021 23.265 22.103 19.876 20.114 16.746 15.618 16.192 17.823 18.113 21.622 22.575 19.382 19.367 17.231 19.276 20.139 20.315 23.233 23.248 20.843 23.540 23.545 19.898 20.616 23.314 21.077 18.624 21.706 23.028 19.803 19.663 23.297 22.798 20.046 21.916 23.113 26.200 28.333 28.560 30.594 27.643 25.883 27.631 24.453 22.562 19.664 20.995 18.150 14.396 12.851  9.949  9.911  8.811 10.459 11.816 14.117 17.258 19.463 22.699 23.285 26.307 27.922 30.812 32.581 31.957 30.321 28.153 24.871 21.705 18.109 14.936 11.352  8.380  5.729  4.571  6.004  7.623 11.183 12.970 16.750 18.478 20.984 24.652 27.872 29.977 32.987 31.932 30.607 33.375 33.100 34.703 34.809 32.696 30.078 30.345 29.285 26.225 25.388 26.039 23.511 20.861 21.942 22.037 18.425 17.299 19.944 18.593 15.102 17.346 19.313 16.366 15.376 19.165 19.784 17.245 19.073 22.368 21.394 23.017 23.087 22.735 19.354 19.609 16.595 19.083 20.594 18.334 16.670 13.582 13.328 14.305 11.604  8.884 11.176  9.518  6.431  9.550 11.813 11.288 10.629  6.839  6.175  4.851  6.308  8.533 11.069 14.172 16.581 20.339 23.826 26.607 29.253 31.426 31.036 27.638 28.290 27.568 24.247 23.197 24.276 22.390 19.054 19.826 20.950 17.787 15.692 18.301 17.971 14.175 14.783 17.025 14.645 14.872 12.384 13.491 11.399 13.454 13.870 14.477 18.059 19.770
 29.820 29.253 27.938 26.683 25.601 25.159 24.280 22.947 22.762 23.011 22.063 20.312 19.628 19.476 18.151 15.707 15.216 13.764 10.299  9.289  9.811 10.710 12.877 13.784 17.283 18.754 22.472 24.826 24.974 28.391 28.646 28.309 30.903 33.184 32.924 33.824 31.032 30.856 28.059 27.296 24.159 24.590 21.918 22.785 20.489 23.118 23.239 19.483 20.833 20.771 23.972 25.189 28.870 29.870 33.214 35.211 35.966 36.777 36.580 35.629 34.502 33.000 29.488 26.399 24.120 20.717 19.158 15.611 14.141 14.310 15.806 16.138 19.302 20.411 21.694 18.540 18.087 15.124 15.859 15.789 12.173 11.429 13.886 12.789  9.009  8.362 11.923 12.141  9.327 11.462 14.295 12.844 12.420 16.021 17.128 16.213 13.246 10.758  7.069  3.843  0.000  3.855  7.023 10.022 13.763 17.220 18.363 18.853 16.603 14.568 11.360 12.774 14.278 11.103  9.322 12.767 15.323 19.094 21.759 24.557 28.086 30.684 28.651 28.869 25.818 24.215 20.719 19.074 20.909 21.163 20.570 19.068 16.530 12.750  9.748 10.605 14.362 14.038 11.970 14.710 17.290 15.922 15.217 18.946 20.061 18.514 20.032 23.275 23.402 23.094 26.169 25.731 26.069 22.949 21.881 18.742 17.930 15.763 15.132 14.466 15.141 15.737 16.548 19.564 22.111 21.198 21.537 19.343 20.158 19.881 19.117 20.108 23.611 26.161 27.877 27.803 28.639 27.045 24.686 25.503 24.434 22.900 23.884 22.093 23.728 23.315 23.275 26.628 25.669 23.337 23.277 19.807 18.848 19.145 20.744 20.571 23.995 24.715 21.483 21.547 19.277 20.921 21.917 21.565 24.355 23.775 20.904 23.233 23.607 19.929 19.927 22.741 20.873 17.905 20.535 22.250 19.157 18.312 21.952 21.916 18.933 20.641 21.239 24.072 25.834 25.883 27.646 24.514 22.838 24.775 21.813 19.983 17.488 19.305 16.981 13.348 12.042 10.010 10.117 10.286 12.177 14.352 16.544 19.977 21.981 25.293 25.890 28.837 30.589 33.367 35.351 34.662 33.233 31.088 27.934 24.774 21.186 18.122 14.394 11.386  7.970  6.324  5.111  6.223  8.956 11.017 14.723 16.028 18.718 22.222 25.481 27.818 30.624 29.290 28.117 31.020 30.993 32.808 33.261 31.278 28.415 28.732 28.127 24.987 23.769 24.799 22.668 19.585 20.539 21.277 17.908 16.177 19.045 18.436 14.783 16.575 19.190 16.821 15.296 19.006 20.351 18.057 19.310 22.809 22.460 24.241 24.840 24.325 20.746 20.754 18.095 20.673 21.539 19.028 17.695 14.168 14.349 16.130 13.599 10.798 13.512 12.579  9.013 11.163 13.788 14.149 13.945 10.285  8.652  5.966  4.781  5.829  7.522 10.856 12.998 16.801 20.224 22.947 25.676 28.012 27.736 24.453 25.189 24.818 21.480 20.141 21.529 20.005 16.420 17.165 18.847 16.013 13.569 16.472 16.834 13.242 13.757 16.673 15.029 15.973 14.238 15.888 14.224 16.673 17.200 18.097 21.611 23.334
 32.531 31.938 30.601 29.314 28.278 27.871 26.903 25.618 25.492 25.614 24.585 22.943 22.174 21.789 20.385 18.019 17.255 15.139 11.379 10.534  9.752 10.445 11.657 12.387 15.473 16.814 20.537 22.446 22.347 25.693 25.599 25.347 28.174 30.234 29.809 30.948 28.149 28.244 25.695 24.900 22.062 23.029 20.822 22.290 20.553 23.543 23.383 19.533 20.197 19.467 22.301 23.004 26.549 27.281 30.592 32.557 33.398 34.316 34.273 33.504 32.411 30.831 27.437 24.402 22.568 19.428 18.566 15.419 14.879 14.815 15.506 15.699 18.401 19.161 21.014 18.339 18.222 15.473 17.072 16.962 13.154 13.265 16.152 14.834 11.306 11.354 15.117 15.568 13.054 15.191 18.101 16.646 16.163 19.793 20.892 19.768 16.664 13.840 10.404  6.663  3.855  0.000  3.817  6.426 10.226 13.577 14.767 15.644 13.598 12.068  8.610 10.559 12.634 10.013  8.573 12.124 14.494 18.228 21.359 24.257 27.593 30.422 28.748 29.239 26.524 25.193 21.539 20.505 22.218 21.815 20.988 18.873 16.692 12.907 10.826 11.650 15.450 15.779 14.340 16.827 19.621 18.744 18.330 21.945 23.162 21.955 23.500 26.638 26.918 26.774 29.771 29.315 29.448 26.180 24.766 21.392 20.061 17.370 15.963 14.420 14.275 13.942 14.248 16.828 19.156 18.589 19.356 17.656 18.708 19.038 18.279 19.975 23.283 25.905 27.172 26.824 27.308 25.560 23.322 24.257 23.006 21.873 22.901 21.332 23.243 23.123 23.697 27.180 26.678 24.195 23.630 20.088 19.318 19.235 20.969 20.451 23.847 24.674 21.705 22.313 20.470 22.269 23.816 23.591 26.558 25.833 22.811 24.703 24.856 21.106 20.747 23.172 21.169 17.992 20.191 21.653 18.395 17.121 20.515 20.324 16.961 18.087 18.448 21.019 22.716 22.510 24.274 21.210 19.747 21.894 19.067 16.837 14.387 16.038 14.008 10.460 10.050  9.140 10.470 11.772 14.469 16.987 19.615 23.096 25.376 28.781 29.522 32.522 34.257 37.062 38.975 38.296 36.757 34.551 31.353 28.108 24.576 21.325 17.710 14.416 11.055  8.335  6.113  4.640  6.263  7.521 11.123 12.238 14.889 18.408 21.687 23.995 26.828 25.548 24.362 27.273 27.259 29.119 29.621 27.776 24.839 25.029 24.557 21.477 20.059 21.137 19.205 15.969 16.838 17.847 14.651 12.686 15.746 15.566 12.018 13.772 16.738 14.926 13.527 17.156 18.891 17.226 18.419 21.758 21.926 23.378 24.237 23.262 19.517 18.996 16.618 19.062 19.305 16.612 15.663 11.906 12.466 14.906 12.783 10.136 13.173 13.350  9.799 10.995 14.230 15.264 15.946 12.579 11.418  8.056  6.444  4.952  6.081  8.470 10.356 14.086 17.470 20.511 22.897 25.050 24.478 21.135 22.062 21.523 18.045 17.066 18.657 16.892 13.362 14.743 16.454 13.522 11.592 15.016 15.339 12.080 13.456 16.458 15.032 16.799 15.596 17.871 16.785 19.490 20.367 21.062 24.646 26.218
 34.788 34.175 32.843 31.454 30.451 30.123 29.065 27.757 27.763 27.851 26.764 25.243 24.676 24.202 22.673 20.540 19.874 17.365 13.599 12.112 10.148  9.693  9.613  9.590 12.219 13.297 16.972 18.713 18.597 21.978 21.885 21.572 24.388 26.474 26.075 27.190 24.445 24.639 22.210 21.644 18.984 20.247 18.361 20.306 18.964 22.301 22.226 18.419 18.641 17.335 19.948 20.308 23.727 24.575 27.825 29.680 30.500 31.548 31.658 31.029 30.042 28.418 25.078 22.333 20.750 18.011 17.621 14.862 14.935 14.120 13.862 13.533 15.694 16.047 18.222 15.992 16.155 13.788 16.108 15.915 12.169 13.149 16.300 14.943 11.986 12.656 16.458 17.363 15.468 17.561 20.604 19.616 19.284 22.745 24.053 23.207 20.212 17.516 13.978 10.340  7.023  3.817  0.000  3.861  7.162 10.377 11.482 12.042  9.815  8.450  5.211  8.033  9.873  7.647  7.394 10.928 12.510 16.115 19.542 22.251 25.466 28.550 27.275 27.768 25.402 24.551 20.928 20.341 21.609 20.612 19.359 16.880 15.315 11.716 10.716 12.114 15.558 16.043 15.499 18.046 20.612 20.006 20.247 23.766 24.708 23.885 25.782 28.635 28.862 29.137 32.144 31.992 32.166 28.928 27.471 23.974 22.632 19.636 18.096 15.937 15.634 14.620 14.894 16.766 19.001 19.158 20.196 18.879 19.708 20.239 19.022 21.093 24.295 26.672 27.586 26.795 27.189 25.637 23.798 25.151 24.089 23.513 24.826 23.640 25.839 26.005 26.899 30.434 30.142 27.626 26.844 23.304 22.628 22.295 23.936 23.049 26.263 26.893 24.021 24.740 22.926 24.423 26.127 25.583 28.435 27.280 23.986 25.414 25.771 22.121 21.126 23.417 21.758 18.271 19.818 21.475 18.452 16.464 19.596 19.812 16.293 17.001 16.605 18.720 19.950 19.474 20.938 17.712 16.414 18.829 16.346 14.083 12.260 14.375 13.202 10.257 10.465 10.836 12.297 14.400 17.145 20.050 22.638 26.253 28.458 31.917 32.716 35.685 37.519 40.266 42.290 41.548 40.113 37.897 34.781 31.516 28.014 24.791 21.135 17.808 14.243 11.514  8.457  6.385  5.514  6.385  9.264  9.631 12.491 15.697 19.005 21.507 24.088 22.506 21.462 24.482 24.736 26.803 27.673 26.010 22.851 23.090 23.156 20.074 18.242 19.768 18.388 14.787 15.501 17.288 14.610 12.126 15.309 16.035 12.746 13.901 17.366 16.352 14.719 17.968 20.294 19.077 19.776 23.064 23.812 25.232 26.477 25.297 21.515 20.679 18.728 21.029 20.620 17.791 17.219 13.428 14.434 17.323 15.486 13.123 16.211 16.845 13.317 13.925 17.202 18.675 19.586 16.296 14.873 11.332  8.850  5.967  4.695  6.052  6.891 10.613 13.821 16.987 19.277 21.567 20.952 17.751 18.939 18.771 15.227 14.106 16.230 14.845 11.176 12.854 15.180 12.785 10.919 14.583 15.553 12.931 14.356 17.674 16.943 19.223 18.569 21.099 20.257 23.105 24.015 24.792 28.356 29.945
 36.388 35.741 34.360 32.959 32.027 31.675 30.504 29.272 29.298 29.204 28.027 26.630 25.929 25.203 23.663 21.646 20.717 17.761 14.107 13.080 10.448 10.341  9.539 10.033 11.951 13.348 16.914 18.026 17.916 21.239 20.538 20.014 23.189 25.061 24.177 25.453 22.506 22.809 20.583 19.618 17.294 19.066 17.757 20.118 19.457 22.818 22.192 18.467 17.929 16.107 18.168 18.030 21.283 21.684 24.917 26.833 27.793 28.842 28.994 28.485 27.456 25.770 22.596 19.800 18.723 16.273 16.649 14.529 15.548 15.036 14.318 14.432 16.133 16.514 19.314 17.643 18.447 16.623 19.222 18.627 14.970 16.518 19.456 17.643 14.869 16.077 19.862 20.403 18.575 20.997 23.816 22.532 22.426 26.007 26.988 26.017 22.758 19.995 16.593 12.891 10.022  6.426  3.861  0.000  3.860  7.400  9.451 10.948  8.778  9.030  6.542  9.941 11.936 10.458 10.807 14.004 15.193 18.513 22.158 24.749 27.749 30.998 30.054 30.640 28.538 27.913 24.306 23.956 25.062 23.772 22.252 19.555 18.446 15.059 14.461 15.826 19.196 19.808 19.346 21.831 24.445 23.841 24.034 27.575 28.528 27.602 29.472 32.399 32.551 32.712 35.780 35.537 35.710 32.436 30.911 27.406 25.835 22.771 20.833 18.426 17.406 15.670 15.050 16.291 17.828 18.137 19.865 19.275 20.610 21.800 20.914 23.432 26.369 28.865 29.429 28.526 28.510 26.724 24.923 26.118 24.691 24.293 25.295 24.056 26.143 26.252 27.570 31.032 30.970 28.230 27.002 23.498 23.275 22.985 24.963 24.161 27.401 28.355 25.818 26.982 25.570 27.351 29.310 29.009 31.976 30.910 27.649 28.961 29.146 25.487 24.463 26.472 24.665 21.235 22.523 23.848 20.734 18.609 21.349 21.263 17.509 17.379 16.750 18.285 19.302 18.186 19.412 16.250 15.692 18.570 16.548 13.656 12.149 13.624 12.992 10.463 11.976 13.008 15.216 17.409 20.433 23.178 25.934 29.450 31.764 35.177 35.866 38.800 40.452 43.158 45.144 44.569 43.077 40.919 37.701 34.483 30.939 27.683 24.093 20.778 17.429 14.483 11.804  9.018  7.595  6.279  8.061  7.183  9.269 12.569 15.698 18.368 20.937 19.589 18.820 21.935 22.295 24.496 25.373 24.108 20.903 20.620 20.836 18.127 15.807 17.023 16.107 12.476 12.448 14.447 12.307  9.222 12.092 13.448 10.428 10.923 14.627 14.343 12.666 15.472 18.173 17.552 17.981 20.998 22.258 23.453 25.041 23.634 19.903 18.860 17.528 19.858 18.859 16.319 16.553 12.852 13.571 16.983 15.952 13.587 16.271 17.587 14.252 13.840 17.127 19.220 20.810 17.956 16.716 12.953 10.666  7.064  6.140  4.957  5.924  8.888 12.182 15.488 17.337 19.100 18.323 14.867 15.874 15.268 11.694 11.005 12.962 11.202  7.722 10.079 12.123  9.754  8.734 12.562 13.359 11.419 13.517 16.576 16.164 19.033 18.972 21.949 21.719 24.836 26.214 27.059 30.646 32.009
 39.150 38.493 37.116 35.665 34.785 34.479 33.235 32.028 32.133 31.961 30.738 29.461 28.845 28.007 26.421 24.596 23.671 20.472 17.014 15.843 12.655 11.970  9.978  9.975 10.650 11.818 14.998 15.448 15.308 18.526 17.427 16.711 20.076 21.806 20.645 22.003 19.007 19.506 17.591 16.635 14.821 17.185 16.606 19.510 19.548 23.043 22.264 18.791 17.548 15.015 16.400 15.563 18.482 18.703 21.818 23.638 24.660 25.843 26.178 25.888 24.949 23.200 20.244 17.795 17.328 15.572 16.748 15.402 17.145 16.278 14.712 14.601 15.439 15.417 18.683 17.762 19.011 17.792 20.813 20.061 16.707 18.824 21.725 19.832 17.548 19.117 22.822 23.496 22.000 24.444 27.261 26.143 26.150 29.675 30.684 29.818 26.556 23.831 20.413 16.729 13.763 10.226  7.162  3.860  0.000  3.855  6.790  8.588  6.515  8.376  7.373 10.854 12.436 11.830 13.010 15.736 16.177 19.040 22.810 25.122 27.840 31.269 30.775 31.394 29.690 29.481 25.989 26.014 26.766 25.018 23.168 20.246 19.793 16.818 16.968 18.518 21.553 22.280 22.312 24.755 27.225 26.786 27.303 30.769 31.574 30.842 32.882 35.660 35.765 36.131 39.210 39.113 39.302 36.035 34.462 30.895 29.257 26.036 23.948 21.210 19.943 17.686 16.792 17.209 18.276 19.190 21.284 21.229 22.535 24.026 22.998 25.814 28.537 30.872 31.065 29.839 29.599 27.904 26.442 27.826 26.434 26.472 27.533 26.550 28.741 29.012 30.631 34.065 34.204 31.410 29.935 26.506 26.456 26.035 28.016 27.032 30.118 31.037 28.696 30.040 28.775 30.452 32.563 32.159 35.078 33.798 30.425 31.406 31.649 28.101 26.718 28.503 26.891 23.391 24.147 25.428 22.538 20.005 22.282 22.360 18.595 17.811 16.502 17.230 17.635 15.893 16.602 13.395 13.578 16.881 15.574 12.499 11.953 13.324 13.750 12.156 14.277 16.021 18.355 20.876 23.961 26.847 29.627 33.187 35.495 38.928 39.626 42.535 44.194 46.854 48.892 48.327 46.877 44.725 41.525 38.304 34.765 31.508 27.912 24.576 21.178 18.191 15.312 12.388 10.139  8.192  8.208  5.588  6.841  9.513 12.452 15.430 17.669 16.147 15.743 18.996 19.698 22.143 23.363 22.515 19.172 18.646 19.470 17.082 14.192 15.624 15.564 11.881 11.231 13.990 12.823  9.424 11.805 14.159 11.858 11.491 15.312 15.964 14.282 16.363 19.480 19.433 19.407 22.125 23.943 24.982 26.907 25.313 21.715 20.418 19.651 21.776 20.156 17.772 18.522 15.105 15.960 19.566 18.945 16.839 19.347 21.010 17.809 16.958 20.127 22.534 24.371 21.668 20.370 16.565 14.090 10.299  8.641  5.877  5.089  6.416  9.219 12.675 14.003 15.514 14.544 11.068 12.300 11.836  8.166  7.732 10.269  8.821  5.744  8.793 11.108  9.672  9.423 12.945 14.115 13.164 15.316 18.258 18.421 21.636 22.040 25.203 25.249 28.477 29.978 30.872 34.452 35.763
 42.617 41.985 40.648 39.215 38.350 38.088 36.874 35.685 35.811 35.649 34.445 33.204 32.599 31.746 30.168 28.377 27.432 24.191 20.784 19.660 16.386 15.451 12.943 12.269 11.810 12.098 14.529 14.035 13.304 16.073 14.427 14.010 17.596 18.847 17.567 19.360 16.599 17.729 16.505 15.889 14.925 17.897 18.054 21.364 21.869 25.455 24.703 21.472 19.814 16.786 17.472 15.832 18.138 18.048 20.851 22.423 23.488 24.890 25.540 25.580 24.822 23.054 20.493 18.548 18.780 17.717 19.440 18.574 20.586 19.453 17.391 16.853 16.897 16.171 19.616 19.370 20.615 19.664 23.030 22.507 19.415 21.641 24.684 23.012 20.954 22.424 26.096 27.034 25.576 27.829 30.793 29.777 29.599 33.100 34.273 33.313 30.106 27.236 23.901 20.136 17.220 13.577 10.377  7.400  3.855  0.000  3.868  6.472  5.905  8.909  8.912 11.683 13.223 13.687 15.033 17.070 17.083 19.367 23.182 25.382 27.685 31.153 31.053 31.913 30.616 30.648 27.240 27.760 28.402 26.222 24.369 21.141 21.085 18.580 19.364 20.684 23.396 24.504 24.893 27.052 29.540 29.464 30.140 33.449 34.324 33.884 35.910 38.561 38.832 39.359 42.332 42.254 42.278 38.934 37.153 33.481 31.627 28.198 25.856 22.754 21.183 18.435 17.365 16.936 17.626 19.222 21.464 21.880 23.039 24.809 23.679 26.800 29.203 31.363 31.132 29.621 29.112 27.504 26.414 27.979 26.690 27.233 28.446 27.869 30.276 30.887 32.823 36.272 36.724 34.007 32.355 29.032 28.938 28.178 29.981 28.671 31.492 32.284 30.192 31.747 30.715 32.291 34.655 34.241 37.163 35.745 32.347 32.944 33.066 29.655 28.016 29.408 27.891 24.454 24.688 25.729 23.065 20.277 21.974 22.076 18.409 16.954 15.101 15.024 14.953 12.712 13.162 10.172 10.990 14.478 13.816 10.587 10.937 11.994 13.453 12.927 15.504 17.949 20.456 23.357 26.591 29.650 32.574 36.176 38.616 42.133 43.002 45.976 47.722 50.435 52.431 51.778 50.262 48.027 44.850 41.542 38.076 34.717 31.180 27.709 24.305 21.122 18.092 14.925 12.030  9.658  8.042  4.369  4.672  6.165  9.156 12.138 14.183 12.436 12.043 15.336 16.236 18.803 20.320 19.744 16.317 15.760 17.158 15.009 11.784 13.654 14.341 10.786 10.018 13.466 13.165 10.143 12.255 15.194 13.757 13.266 16.874 18.164 16.926 18.556 21.705 22.200 22.157 24.510 26.597 27.286 29.248 27.330 23.845 22.093 21.599 23.258 21.123 18.702 19.660 16.649 17.944 21.512 21.099 19.495 22.042 24.076 21.097 20.158 23.408 25.826 27.818 25.149 24.060 20.278 17.889 14.121 12.261  9.413  7.506  7.155  8.377 12.006 12.306 13.506 11.761  8.520 10.663 10.275  6.548  7.363 10.474  9.231  7.491 10.853 12.941 12.088 12.593 15.800 16.909 16.469 18.790 21.532 21.793 25.139 25.619 28.834 28.918 32.095 33.548 34.255 37.849 39.169
 44.734 44.149 42.883 41.495 40.586 40.374 39.283 38.062 38.175 38.153 37.029 35.710 35.147 34.441 32.874 30.969 30.101 27.050 23.480 22.235 19.159 17.945 15.412 13.924 13.196 12.335 14.233 13.405 11.681 13.969 12.409 12.971 16.385 17.228 16.563 18.792 16.649 18.398 17.650 17.808 17.150 20.158 20.342 23.711 24.040 27.767 27.429 24.200 22.776 19.735 20.482 18.739 20.792 20.857 23.407 24.694 25.654 27.242 28.118 28.322 27.744 26.020 23.594 21.961 22.208 21.225 22.762 21.666 23.327 21.832 19.668 18.465 18.216 16.742 19.887 19.840 20.525 19.393 22.981 23.055 20.148 22.082 25.424 24.293 22.296 23.293 26.908 28.321 26.786 28.592 31.838 31.051 30.467 33.864 35.409 34.345 31.366 28.331 25.085 21.273 18.363 14.767 11.482  9.451  6.790  3.868  0.000  3.843  5.693  8.124  8.461 10.050 11.737 13.230 14.354 15.558 15.380 17.151 20.933 23.228 25.193 28.562 28.624 29.811 28.779 28.850 25.503 26.513 27.233 24.745 23.197 19.669 19.678 17.642 18.980 19.868 22.188 23.783 24.494 26.228 28.751 29.163 29.968 33.019 34.048 34.021 35.953 38.413 38.989 39.726 42.480 42.420 42.192 38.774 36.752 32.984 30.969 27.349 24.899 21.498 19.938 17.016 16.351 15.489 16.492 18.694 20.505 20.859 21.484 23.149 21.690 24.922 27.098 28.995 28.498 26.743 26.198 24.827 24.118 26.021 25.115 26.109 27.745 27.674 30.443 31.501 33.502 37.053 37.714 35.248 33.713 30.445 29.952 28.746 30.108 28.344 30.842 31.259 29.239 30.770 29.802 31.097 33.630 33.111 35.974 34.397 31.010 31.210 31.212 27.984 26.111 27.134 25.766 22.416 22.183 23.069 20.695 17.694 18.946 19.225 15.763 14.086 11.738 11.346 11.138  9.151 10.113  7.287  7.422 10.738 10.112  6.892  7.986  9.393 11.601 11.968 14.377 17.372 19.744 23.041 26.301 29.606 32.617 36.281 38.840 42.472 43.642 46.728 48.693 51.517 53.443 52.564 50.973 48.588 45.508 42.064 38.746 35.280 31.825 28.199 24.759 21.453 18.192 15.017 11.536  9.484  6.953  4.182  5.829  6.333  9.596 11.789 13.825 11.663 10.450 13.517 14.270 16.700 18.423 17.483 13.972 14.210 15.863 13.337 10.517 13.305 13.922 10.423 10.787 14.429 14.076 11.868 14.459 17.145 15.976 16.170 19.622 20.748 19.934 21.811 24.715 25.221 25.523 27.868 29.754 30.257 31.933 29.803 26.258 24.151 23.313 24.504 22.356 19.515 19.986 17.221 19.246 22.501 21.738 20.675 23.597 25.672 22.805 22.348 25.831 27.880 29.663 26.767 25.890 22.222 19.901 16.329 14.213 12.045  9.470  9.345  9.571 13.306 13.208 14.793 12.441 10.064 13.084 13.123  9.684 10.683 14.063 12.983 11.320 14.590 16.793 15.773 16.111 19.473 20.542 19.772 22.088 24.947 24.922 28.097 28.201 31.235 30.959 33.903 35.006 35.396 38.990 40.464
 45.064 44.484 43.250 41.796 40.868 40.730 39.651 38.372 38.545 38.608 37.505 36.187 35.852 35.263 33.635 31.813 31.192 28.242 24.656 22.865 19.743 17.837 14.985 12.626 11.382  9.568 11.016 10.316  8.369 10.921 10.200 10.856 13.821 15.083 15.076 16.961 15.115 16.803 16.005 16.891 16.172 18.946 19.060 22.418 22.655 26.463 26.598 23.525 22.318 19.305 20.216 18.661 20.683 21.365 23.825 24.930 25.696 27.374 28.302 28.481 28.036 26.367 23.866 22.582 22.563 21.712 22.984 21.824 23.235 21.162 18.672 16.796 16.085 14.015 16.901 17.182 17.697 16.879 20.637 20.892 18.413 20.487 23.807 23.006 21.486 22.484 25.872 27.673 26.527 28.096 31.421 31.098 30.545 33.708 35.523 34.773 32.025 29.184 25.780 22.108 18.853 15.644 12.042 10.948  8.588  6.472  3.843  0.000  3.885  5.855  7.758  8.803  9.337 11.459 13.263 13.993 12.959 14.290 17.979 19.935 21.823 25.300 25.581 26.614 25.815 26.248 23.121 24.322 24.651 21.894 20.151 16.609 17.154 15.629 17.601 18.797 20.606 22.079 23.349 25.101 27.250 27.784 29.046 31.940 32.680 32.949 35.123 37.286 37.803 38.890 41.599 41.847 41.721 38.431 36.539 32.796 31.066 27.454 25.375 22.002 21.033 18.489 18.553 17.935 19.436 21.729 23.109 23.022 23.116 24.260 22.253 25.202 27.500 29.044 28.628 26.639 26.454 25.549 25.147 27.436 26.987 28.069 30.047 30.107 33.010 34.120 35.873 39.493 39.980 37.601 36.312 32.967 32.264 31.062 32.216 30.324 32.758 32.833 30.569 31.734 30.416 31.277 33.590 32.645 35.248 33.312 29.781 29.724 30.091 27.067 24.768 25.899 25.052 21.557 20.929 22.298 20.384 17.006 18.215 19.254 16.123 14.974 12.071 11.589 10.645  9.063  9.432  5.969  5.377  8.846  8.644  6.688  8.805 11.335 13.579 13.909 15.499 18.375 20.114 23.501 26.435 29.942 32.701 36.460 38.804 42.438 43.648 46.684 48.807 51.576 53.632 52.624 51.196 48.808 45.870 42.432 39.151 35.794 32.267 28.714 25.089 22.078 18.489 15.857 12.218 11.319  9.451  7.528  9.598  9.687 12.474 14.659 16.093 13.367 12.363 15.255 16.310 18.742 20.834 19.774 16.301 17.077 18.998 16.334 13.836 16.914 17.464 13.975 14.606 18.208 17.604 15.345 18.070 20.647 19.105 19.303 22.917 23.786 22.629 24.678 27.691 27.840 27.970 30.585 32.414 33.221 34.932 32.997 29.374 27.469 26.400 27.722 25.815 22.821 22.917 19.982 22.113 25.263 24.059 22.873 26.019 27.699 24.584 24.509 27.958 29.863 31.270 28.111 26.892 23.281 20.569 17.127 14.327 12.519  9.135  8.768  8.142 11.676 11.847 14.251 12.277 10.624 13.836 14.873 11.774 11.773 15.517 15.259 13.220 15.878 18.692 18.019 17.669 20.943 22.559 21.647 23.449 26.639 26.823 29.844 29.869 32.744 32.207 35.091 35.931 36.421 39.976 41.608
 42.099 41.472 40.182 38.647 37.732 37.583 36.405 35.106 35.318 35.321 34.163 32.890 32.650 32.028 30.355 28.655 28.135 25.136 21.653 19.584 16.319 14.161 11.157  8.823  7.780  6.785  9.306  9.646  9.163 12.564 12.282 11.794 14.672 16.715 16.392 17.555 15.113 15.929 14.302 14.784 13.350 15.785 15.512 18.756 18.892 22.690 22.782 19.662 18.556 15.695 16.966 15.894 18.378 19.427 22.177 23.515 24.253 25.761 26.422 26.331 25.752 24.074 21.255 19.753 19.302 18.232 19.273 18.061 19.477 17.345 14.814 13.104 12.655 11.139 14.278 14.234 15.238 14.620 18.240 17.953 15.366 17.819 20.890 19.719 18.331 19.774 23.145 24.705 23.820 25.693 28.809 28.523 28.362 31.508 33.123 32.648 29.821 27.247 23.653 20.104 16.603 13.598  9.815  8.778  6.515  5.905  5.693  3.885  0.000  3.861  6.220  8.660  8.597  9.524 11.967 13.579 12.539 14.544 18.231 20.025 22.422 26.012 26.040 26.595 25.454 25.900 22.751 23.384 23.512 21.080 18.924 15.754 16.302 14.306 15.883 17.742 19.822 20.664 21.810 24.068 26.027 26.063 27.396 30.512 30.961 30.923 33.315 35.550 35.726 36.762 39.678 40.054 40.242 37.086 35.516 31.883 30.480 27.076 25.317 22.286 21.633 19.481 19.563 19.590 21.196 22.942 24.445 24.085 24.435 25.392 23.462 26.138 28.804 30.514 30.509 28.746 28.813 27.814 27.058 29.172 28.547 29.160 30.927 30.539 33.188 33.897 35.391 38.971 39.123 36.580 35.385 31.932 31.417 30.637 32.075 30.557 33.307 33.568 31.050 32.016 30.409 31.351 33.353 32.307 34.858 32.941 29.327 29.656 30.327 27.158 24.972 26.637 25.815 22.136 21.985 23.763 21.645 18.397 20.239 21.338 18.036 17.428 14.983 15.102 14.444 12.875 12.916  9.219  9.042 12.398 11.843  9.943 11.112 13.772 15.235 14.587 15.912 18.155 19.687 22.715 25.448 28.821 31.354 35.112 37.221 40.746 41.681 44.589 46.592 49.235 51.425 50.562 49.291 47.045 44.085 40.779 37.369 34.174 30.515 27.147 23.435 20.710 17.135 14.822 11.646 11.117 10.379  8.162 10.225 11.103 13.854 16.656 18.101 15.537 15.096 18.241 19.398 21.963 23.921 22.962 19.466 19.823 21.489 18.850 16.126 18.707 19.057 15.335 15.474 18.862 17.930 15.083 17.697 20.202 18.103 17.960 21.756 22.398 20.694 22.790 25.964 25.750 25.570 28.426 30.253 31.443 33.336 31.749 28.108 26.671 25.627 27.451 25.813 23.007 23.195 19.877 21.484 24.802 23.558 21.798 24.797 26.128 22.745 22.594 25.823 27.883 29.179 26.034 24.406 20.744 17.712 14.212 11.100  9.121  5.467  5.253  5.670  9.353 10.645 13.373 12.367 10.135 12.554 13.826 10.713  9.580 13.263 13.393 10.786 12.869 16.068 15.584 14.662 17.804 19.801 18.868 20.264 23.617 24.080 27.058 27.267 30.150 29.711 32.743 33.719 34.558 38.095 39.689
 40.592 39.997 38.759 37.251 36.275 36.152 35.091 33.743 33.931 34.091 33.020 31.650 31.504 31.082 29.431 27.639 27.296 24.630 21.056 18.735 15.923 13.564 11.134  8.277  8.276  6.826  9.655 11.073 10.515 13.862 14.432 14.365 16.671 18.881 19.174 20.167 18.033 18.671 16.789 17.563 15.649 17.417 16.407 19.177 18.575 22.377 22.983 19.728 19.358 17.060 18.987 18.544 21.299 22.687 25.505 26.843 27.456 28.894 29.463 29.215 28.633 27.020 23.994 22.348 21.340 19.808 20.134 18.294 18.949 16.574 14.450 12.234 12.318 10.699 13.060 12.344 12.524 11.306 14.959 15.207 12.629 14.660 17.974 17.332 15.952 16.921 20.177 22.132 21.268 22.753 26.035 26.045 25.664 28.630 30.537 30.157 27.605 25.110 21.529 18.151 14.568 12.068  8.450  9.030  8.376  8.909  8.124  5.855  3.861  0.000  3.868  5.632  4.854  5.872  8.504  9.942  8.804 11.158 14.853 16.867 19.569 23.074 22.765 23.280 21.893 22.172 18.970 19.544 19.769 17.429 15.486 12.269 12.510 10.480 12.279 14.164 16.048 16.896 18.227 20.417 22.271 22.439 23.910 26.905 27.337 27.498 29.900 31.997 32.283 33.465 36.271 36.736 36.887 33.780 32.244 28.638 27.416 24.065 22.629 19.750 19.662 18.041 18.831 19.385 21.612 23.175 24.127 23.180 23.101 23.513 21.257 23.569 26.426 27.991 28.273 26.583 27.037 26.263 25.491 27.763 27.461 27.947 29.977 29.653 32.404 33.180 34.364 38.000 37.999 35.649 34.788 31.313 30.447 29.600 30.753 29.139 31.832 31.808 29.045 29.654 27.752 28.397 30.201 28.920 31.335 29.291 25.635 25.955 26.794 23.682 21.402 23.272 22.654 18.899 18.830 20.964 18.989 15.742 17.934 19.390 16.298 16.486 14.286 15.164 14.934 14.298 14.887 11.360  9.923 12.494 11.133  9.978 10.595 13.914 14.782 13.786 14.179 16.088 17.010 20.027 22.480 25.974 28.341 32.138 34.150 37.694 38.754 41.681 43.845 46.520 48.716 47.693 46.464 44.167 41.323 37.990 34.671 31.528 27.890 24.560 20.781 18.291 14.537 12.803  9.733 10.493 10.666  9.772 12.729 14.156 17.205 19.734 21.417 18.859 17.986 20.947 21.824 24.159 25.959 24.522 21.107 21.957 23.272 20.218 18.027 20.753 20.485 16.709 17.521 20.610 19.033 16.489 19.570 21.520 19.040 19.490 23.266 23.299 21.625 24.207 27.121 26.459 26.569 29.685 31.093 32.434 34.041 32.587 28.838 27.517 25.964 27.787 26.604 23.521 23.100 19.674 21.501 24.497 22.696 20.991 24.267 25.180 21.729 22.216 25.487 27.108 27.940 24.529 22.847 19.416 16.360 13.342 10.037  9.442  6.142  7.679  8.641 11.819 13.699 16.800 16.010 13.947 16.221 17.488 14.264 12.884 16.354 16.328 13.198 14.979 18.293 17.350 15.805 19.109 21.100 19.528 20.619 24.181 24.324 26.915 26.674 29.231 28.343 31.128 31.718 32.454 35.935 37.700
 38.667 38.092 36.851 35.438 34.432 34.230 33.240 31.909 31.998 32.186 31.152 29.680 29.324 28.932 27.358 25.348 24.851 22.331 18.617 16.717 14.331 12.735 11.240  9.385 10.681 10.233 13.400 14.839 14.124 17.295 17.501 17.654 20.234 22.188 22.284 23.550 21.264 21.927 19.939 20.199 18.034 19.708 18.326 20.801 19.805 23.481 23.867 20.302 20.214 18.271 20.496 20.282 23.314 24.376 27.381 28.922 29.647 30.969 31.411 31.058 30.320 28.676 25.530 23.389 22.210 20.142 20.203 17.895 18.238 16.462 15.138 13.571 14.620 13.732 15.912 14.418 14.240 12.119 15.325 15.756 12.572 13.895 17.432 16.756 14.602 15.106 18.645 20.393 18.947 20.440 23.804 23.433 22.800 25.967 27.799 27.087 24.443 21.721 18.259 14.729 11.360  8.610  5.211  6.542  7.373  8.912  8.461  7.758  6.220  3.868  0.000  3.848  5.488  5.224  6.196  8.458  8.928 12.040 15.754 18.378 21.273 24.521 23.699 24.428 22.585 22.210 18.682 18.950 19.866 18.033 16.675 13.555 12.655  9.814 10.615 11.958 14.546 15.641 16.236 18.352 20.695 20.811 21.732 24.870 25.706 25.625 27.704 30.104 30.571 31.404 34.187 34.322 34.311 31.058 29.376 25.718 24.281 20.914 19.286 16.473 16.254 14.769 15.546 16.588 19.023 20.166 20.987 19.820 19.928 20.361 18.405 20.731 23.708 25.605 26.094 24.746 25.166 24.065 22.880 24.876 24.365 24.552 26.457 25.975 28.667 29.400 30.528 34.172 34.181 31.877 31.071 27.606 26.639 25.765 26.926 25.395 28.186 28.299 25.511 26.198 24.383 25.323 27.233 26.277 28.939 27.253 23.734 24.410 24.904 21.527 19.743 21.668 20.523 16.825 17.399 19.252 16.760 13.945 16.599 17.497 14.136 14.622 13.243 14.934 15.640 15.355 16.711 13.463 11.708 13.984 11.702  9.949  9.117 12.189 12.158 10.488 10.709 12.390 13.571 16.547 19.248 22.659 25.246 29.009 31.230 34.819 35.939 38.966 41.082 43.867 45.921 44.917 43.520 41.169 38.230 34.840 31.515 28.243 24.652 21.194 17.490 14.728 11.048  8.991  5.960  7.061  8.224  8.360 11.805 14.130 17.521 19.862 22.105 19.984 18.744 21.664 22.108 24.228 25.558 23.831 20.525 21.329 22.026 18.768 16.915 19.329 18.436 14.671 15.830 18.452 16.330 14.046 17.437 18.848 16.184 17.199 20.835 20.450 19.058 21.988 24.568 23.784 24.333 27.462 28.535 29.752 31.073 29.584 25.790 24.450 22.603 24.391 23.492 20.313 19.630 16.136 18.008 20.845 18.898 17.251 20.624 21.540 18.194 18.894 22.297 23.693 24.525 21.102 19.748 16.361 13.705 10.848  8.239  8.425  6.463  9.343 11.370 14.784 16.691 19.420 18.428 15.826 17.883 18.401 14.818 13.839 16.913 16.085 12.697 14.797 17.682 15.968 14.469 18.088 19.525 17.457 18.857 22.294 21.904 24.337 23.760 26.240 25.234 27.913 28.484 29.026 32.548 34.296
 40.214 39.710 38.579 37.259 36.216 36.063 35.253 33.918 33.969 34.321 33.412 31.870 31.544 31.332 29.827 27.721 27.307 25.102 21.371 19.520 17.560 15.956 14.690 12.436 13.497 12.161 14.707 16.070 14.697 17.362 17.949 18.801 21.029 22.709 23.371 24.841 23.041 24.052 22.364 23.105 21.140 22.782 21.392 23.777 22.556 26.215 26.973 23.474 23.639 21.776 24.018 23.738 26.620 27.741 30.621 32.004 32.662 34.084 34.662 34.403 33.771 32.154 29.078 27.089 25.931 23.901 23.816 21.352 21.315 19.371 18.160 16.127 16.987 15.540 17.119 15.666 14.585 12.010 15.198 16.538 13.743 14.316 18.100 18.221 16.176 15.870 19.141 21.423 19.865 20.665 24.292 24.199 23.035 25.977 28.241 27.406 25.137 22.313 19.125 15.783 12.774 10.559  8.033  9.941 10.854 11.683 10.050  8.803  8.660  5.632  3.848  0.000  3.847  5.398  5.077  5.529  6.277  9.122 12.818 15.846 18.556 21.589 20.651 21.772 20.015 19.454 15.879 16.691 17.908 15.860 15.163 11.739 10.443  8.189  9.711 10.137 12.158 14.019 14.967 16.416 18.837 19.618 20.627 23.384 24.460 24.891 26.773 28.931 29.803 30.844 33.316 33.444 33.122 29.810 27.867 24.134 22.566 19.027 17.419 14.377 14.514 13.262 14.842 15.843 18.765 20.175 20.352 18.839 18.230 18.218 15.759 17.967 20.850 22.444 22.879 21.384 22.021 21.254 20.361 22.714 22.717 23.205 25.570 25.556 28.554 29.690 30.754 34.456 34.612 32.632 32.039 28.682 27.268 25.973 26.599 24.638 27.071 26.714 23.903 24.398 22.535 23.062 25.078 23.950 26.525 24.661 21.150 21.420 21.799 18.587 16.536 18.182 17.217 13.512 13.712 15.636 13.438 10.380 12.995 14.293 11.296 12.345 10.969 13.120 14.113 14.743 16.577 13.780 11.081 12.366  9.481  8.701  7.730 11.316 11.235 10.158  9.468 11.460 12.104 15.483 18.064 21.730 24.344 28.129 30.450 34.135 35.607 38.737 41.093 43.987 45.934 44.670 43.196 40.690 37.899 34.389 31.290 27.955 24.544 21.001 17.383 14.650 10.883  9.253  5.998  8.109  8.976 10.245 13.973 16.002 19.455 21.300 23.570 21.350 19.637 22.207 22.411 24.226 25.517 23.380 20.245 21.700 22.305 18.775 17.560 20.353 19.182 15.652 17.564 20.107 17.847 16.247 19.891 21.023 18.594 20.128 23.584 23.018 22.035 25.135 27.449 26.655 27.545 30.637 31.470 32.516 33.520 31.888 28.081 26.493 24.298 25.658 24.904 21.415 20.155 16.982 19.439 21.807 19.439 18.402 22.050 22.889 19.801 21.039 24.549 25.469 25.994 22.411 21.380 18.350 16.045 13.761 11.426 12.184 10.165 12.715 14.080 17.416 19.067 21.976 20.669 18.469 20.952 21.569 17.964 17.288 20.531 19.633 16.390 18.626 21.456 19.594 18.173 21.830 23.114 20.825 22.242 25.645 24.942 27.117 26.125 28.310 26.896 29.205 29.318 29.467 32.915 34.830
 40.383 39.865 38.747 37.330 36.292 36.217 35.369 33.989 34.131 34.514 33.598 32.120 32.066 31.915 30.341 28.437 28.287 26.110 22.517 20.098 18.000 15.665 14.051 11.062 11.735  9.819 12.027 13.940 12.988 15.792 17.102 17.673 19.367 21.474 22.466 23.449 21.805 22.516 20.684 21.850 19.796 21.075 19.586 21.839 20.546 24.204 25.395 22.148 22.489 20.718 23.044 22.977 25.794 27.389 30.176 31.435 31.933 33.364 33.934 33.630 33.098 31.549 28.447 26.777 25.425 23.600 23.331 20.972 20.795 18.269 16.706 14.043 14.497 12.665 13.759 12.475 11.153  8.947 12.475 13.908 11.713 12.679 16.301 16.692 15.409 15.389 18.288 20.901 20.010 20.705 24.246 24.697 23.833 26.461 28.863 28.520 26.453 24.022 20.658 17.627 14.278 12.634  9.873 11.936 12.436 13.223 11.737  9.337  8.597  4.854  5.488  3.847  0.000  3.858  5.737  5.666  3.979  6.728 10.419 12.909 15.843 19.120 18.389 19.066 17.467 17.487 14.210 15.052 15.521 13.125 11.851  8.376  7.985  6.401  9.059 10.487 11.676 12.923 14.723 16.460 18.176 18.862 20.553 23.185 23.703 24.365 26.668 28.470 29.080 30.527 33.044 33.602 33.560 30.493 28.878 25.294 24.228 20.903 19.874 17.145 17.833 16.915 18.664 19.627 22.500 23.994 24.177 22.587 21.792 21.456 18.690 20.482 23.427 24.642 25.180 23.501 24.449 24.102 23.493 26.039 26.291 26.792 29.239 29.191 32.134 33.146 34.010 37.686 37.619 35.616 35.157 31.751 30.379 29.290 29.921 28.047 30.478 29.962 26.996 27.144 24.940 25.051 26.667 25.037 27.227 24.939 21.246 21.316 22.319 19.407 16.851 18.811 18.592 14.818 14.591 17.180 15.638 12.386 14.804 16.842 14.336 15.524 13.647 15.269 15.475 15.987 17.131 14.087 11.508 12.784 10.642 10.767 10.891 14.652 14.973 13.986 13.111 14.675 14.638 17.712 19.731 23.421 25.591 29.403 31.346 34.935 36.290 39.272 41.704 44.454 46.594 45.290 44.069 41.653 39.013 35.612 32.520 29.426 25.938 22.655 18.921 16.769 12.936 12.126  9.390 11.624 12.405 12.902 16.380 17.990 21.216 23.324 25.168 22.594 21.237 23.872 24.436 26.429 28.075 26.117 22.910 24.394 25.397 21.982 20.507 23.442 22.613 18.997 20.576 23.362 21.281 19.315 22.780 24.167 21.553 22.677 26.302 25.787 24.363 27.363 29.914 28.911 29.422 32.687 33.636 34.998 36.209 34.802 30.995 29.662 27.561 29.162 28.429 25.037 23.874 20.585 22.800 25.256 22.824 21.479 25.048 25.548 22.226 23.503 26.806 27.800 28.065 24.392 22.856 19.891 17.105 14.926 11.910 12.736 10.196 12.320 13.189 15.975 17.951 21.272 20.429 18.639 21.037 22.299 18.989 17.684 21.064 20.854 17.529 19.203 22.463 21.115 19.245 22.624 24.461 22.321 23.192 26.824 26.536 28.648 27.823 29.922 28.447 30.791 30.790 31.229 34.587 36.582
 36.966 36.415 35.242 33.784 32.733 32.610 31.706 30.302 30.439 30.802 29.858 28.365 28.346 28.213 26.635 24.760 24.699 22.634 19.132 16.541 14.705 12.408 11.431  8.924 10.768 10.056 13.045 15.563 15.407 18.626 19.812 19.803 21.646 24.085 24.705 25.392 23.315 23.495 21.133 21.804 19.196 19.998 17.936 19.750 18.015 21.539 22.698 19.309 20.065 18.797 21.573 22.067 25.243 26.951 29.942 31.414 31.924 33.165 33.478 32.926 32.245 30.717 27.391 25.405 23.608 21.373 20.626 17.922 17.354 14.974 13.945 11.651 13.031 12.184 13.182 10.963  9.830  7.109 10.223 11.188  8.397  9.364 13.011 13.106 11.593 11.744 14.809 17.204 16.378 17.365 20.778 21.183 20.629 23.311 25.514 25.362 23.213 21.016 17.494 14.640 11.103 10.013  7.647 10.458 11.830 13.687 13.230 11.459  9.524  5.872  5.224  5.398  3.858  0.000  3.857  6.045  5.723  9.284 12.466 14.812 18.194 21.343 20.177 20.382 18.214 17.926 14.565 14.403 14.956 13.374 11.885  9.262  8.192  5.155  6.476  8.906 10.852 11.196 12.477 14.927 16.602 16.588 18.154 21.149 21.486 21.673 24.124 26.154 26.449 27.703 30.462 31.032 31.275 28.297 26.995 23.530 22.779 19.740 19.045 16.826 17.772 17.302 18.937 20.505 23.377 24.300 24.586 22.770 22.334 21.894 19.448 20.938 24.209 25.719 26.687 25.392 26.457 25.852 24.784 26.983 26.950 26.919 29.065 28.548 31.187 31.798 32.378 35.985 35.594 33.478 33.153 29.689 28.454 27.776 28.667 27.215 29.952 29.689 26.518 26.499 24.056 24.379 25.666 24.076 26.292 24.210 20.521 21.239 22.421 19.277 17.178 19.721 19.280 15.490 16.125 18.835 16.908 14.186 17.184 18.854 16.149 17.623 16.329 18.294 18.801 19.026 20.121 16.819 14.680 16.360 14.101 13.598 13.007 16.473 16.102 14.217 13.108 13.775 13.501 16.009 17.806 21.287 23.254 27.054 28.809 32.305 33.392 36.288 38.593 41.266 43.495 42.338 41.213 38.919 36.219 32.932 29.697 26.734 23.115 20.008 16.194 14.384 10.643 10.427  8.659 11.318 13.115 13.575 16.970 19.141 22.413 24.833 26.846 24.473 23.344 26.202 26.756 28.845 30.298 28.397 25.159 26.271 26.983 23.596 21.977 24.482 23.412 19.712 20.992 23.448 21.037 18.811 22.175 23.269 20.225 21.285 24.875 23.987 22.246 25.382 27.854 26.456 26.885 30.329 31.086 32.733 33.955 32.870 29.088 28.182 26.012 28.001 27.613 24.416 23.270 19.730 21.437 23.894 21.397 19.561 22.962 23.047 19.545 20.926 23.993 24.961 25.027 21.349 19.487 16.592 13.641 11.796  8.818 10.497  8.875 11.795 13.602 16.206 18.783 22.036 21.658 19.432 21.241 22.335 19.034 17.283 20.244 20.012 16.369 17.538 20.770 19.289 16.926 20.165 22.053 19.656 20.145 23.833 23.547 25.434 24.583 26.569 25.073 27.478 27.551 28.278 31.621 33.589
 36.267 35.781 34.672 33.370 32.284 32.110 31.377 30.004 30.020 30.487 29.651 28.037 27.822 27.803 26.353 24.234 24.058 22.318 18.744 16.670 15.497 14.021 13.851 12.073 14.295 13.754 16.722 18.976 18.362 21.333 22.295 22.695 24.715 26.837 27.479 28.510 26.480 26.905 24.655 25.149 22.554 23.451 21.295 22.955 20.984 24.342 25.380 21.830 22.780 21.710 24.571 25.065 28.328 29.755 32.821 34.373 34.962 36.184 36.486 35.928 35.176 33.622 30.275 28.006 26.199 23.653 22.760 19.732 18.829 17.024 16.680 14.869 16.668 16.017 16.894 14.426 12.838  9.461 11.749 13.290 10.334  9.947 13.778 14.250 12.014 11.082 14.245 16.669 15.120 15.675 19.334 19.479 18.332 21.110 23.485 22.914 20.885 18.402 15.168 12.323  9.322  8.573  7.394 10.807 13.010 15.033 14.354 13.263 11.967  8.504  6.196  5.077  5.737  3.857  0.000  3.877  6.115  9.863 12.819 15.824 19.138 21.889 20.237 20.850 18.343 17.276 13.595 13.349 14.876 13.792 13.345 10.824  8.405  4.914  4.856  5.824  8.559  9.684 10.184 12.197 14.542 14.850 15.812 18.785 19.725 19.924 21.908 24.149 24.867 25.853 28.426 28.640 28.548 25.365 23.765 20.173 19.147 15.991 15.203 13.052 14.241 14.237 16.269 18.281 21.464 22.088 21.936 19.740 19.126 18.405 16.030 17.334 20.715 22.392 23.585 22.592 23.747 23.013 21.692 23.749 23.776 23.562 25.787 25.329 28.025 28.771 29.235 32.863 32.538 30.638 30.489 27.109 25.551 24.660 25.276 23.720 26.371 26.002 22.767 22.669 20.222 20.611 22.027 20.657 23.104 21.301 17.738 18.677 19.449 16.074 14.409 16.944 16.051 12.324 13.579 16.059 13.801 11.591 14.992 16.288 13.672 15.695 15.183 17.829 19.069 19.795 21.530 18.554 16.003 17.212 14.264 13.697 12.144 15.341 14.198 12.011 10.112 10.319  9.703 12.323 14.267 17.858 20.074 23.889 25.924 29.537 30.879 33.941 36.326 39.171 41.204 39.931 38.594 36.159 33.431 30.010 26.875 23.733 20.239 16.933 13.200 11.170  7.394  7.561  6.416  9.912 12.304 13.810 17.450 20.021 23.494 25.577 27.970 25.871 24.333 27.018 27.180 28.978 30.052 27.809 24.776 26.072 26.279 22.714 21.625 23.985 22.359 18.883 20.665 22.672 19.838 18.182 21.781 22.301 19.287 21.004 24.320 23.021 21.749 25.183 27.217 25.742 26.706 30.086 30.444 31.876 32.688 31.514 27.731 26.713 24.149 25.885 25.839 22.486 20.846 17.478 19.428 21.436 18.591 17.126 20.702 20.698 17.475 19.358 22.543 23.027 22.909 19.145 17.806 15.227 12.981 11.740  9.817 12.102 11.261 14.590 16.688 19.613 21.988 25.045 24.319 21.866 23.772 24.377 20.826 19.546 22.343 21.501 17.848 19.365 22.182 20.094 17.930 21.368 22.680 19.849 20.636 24.109 23.206 24.801 23.437 25.174 23.352 25.435 25.234 25.551 28.901 30.946
 38.841 38.421 37.432 36.206 35.112 35.014 34.431 33.076 33.085 33.673 32.942 31.322 31.168 31.269 29.867 27.748 27.636 26.056 22.510 20.462 19.339 17.692 17.231 14.944 16.572 15.192 17.506 19.557 18.420 20.894 22.184 23.121 24.794 26.668 27.798 28.972 27.397 28.149 26.230 27.199 24.889 25.898 23.933 25.687 23.753 27.137 28.474 25.068 26.010 24.786 27.501 27.775 30.831 32.314 35.236 36.611 37.137 38.483 38.955 38.535 37.911 36.370 33.129 31.097 29.443 27.105 26.314 23.379 22.443 20.383 19.797 17.504 18.794 17.487 17.936 15.842 13.567 10.179 12.482 14.884 12.665 11.874 15.659 16.867 15.080 13.669 16.283 19.197 17.765 17.604 21.383 21.888 20.302 22.717 25.501 24.880 23.271 20.775 17.901 15.324 12.767 12.124 10.928 14.004 15.736 17.070 15.558 13.993 13.579  9.942  8.458  5.529  5.666  6.045  3.877  0.000  3.862  6.951  9.658 13.057 16.116 18.635 16.917 17.959 15.646 14.489 10.757 11.422 13.167 11.634 11.964  9.119  6.336  4.400  6.120  5.584  6.730  9.055 10.404 11.368 13.593 14.850 16.103 18.463 19.562 20.480 22.289 24.110 25.248 26.570 28.758 29.055 28.645 25.466 23.606 19.985 18.868 15.562 14.872 12.498 14.076 14.234 16.876 18.591 22.027 23.032 22.400 20.052 18.719 17.565 14.594 15.683 18.868 20.055 21.133 19.889 21.319 21.068 20.204 22.677 23.282 23.485 26.160 26.229 29.217 30.377 30.859 34.509 34.378 32.776 32.749 29.500 27.609 26.306 26.413 24.408 26.618 25.739 22.562 22.262 19.799 19.597 21.103 19.420 21.660 19.499 15.882 16.136 16.908 13.834 11.552 13.792 13.379  9.581 10.151 12.969 11.348  8.841 12.049 13.990 12.050 14.509 13.875 16.610 17.848 19.229 21.155 18.573 15.472 15.848 12.763 13.171 11.919 15.330 14.452 13.070 10.717 11.375 10.206 13.170 14.828 18.624 20.772 24.542 26.616 30.280 31.981 35.097 37.721 40.628 42.566 41.028 39.655 37.086 34.561 31.060 28.215 25.081 21.854 18.576 15.101 13.228  9.730 10.052  8.515 11.946 13.659 15.532 19.305 21.482 24.945 26.680 28.972 26.722 24.894 27.286 27.342 28.919 30.059 27.572 24.695 26.506 26.800 23.112 22.433 25.159 23.520 20.229 22.464 24.592 21.865 20.619 24.356 24.905 22.193 24.118 27.386 26.179 25.197 28.629 30.594 29.263 30.379 33.681 34.007 35.263 35.915 34.561 30.782 29.481 26.781 28.115 28.017 24.445 22.483 19.466 21.905 23.612 20.578 19.702 23.422 23.497 20.554 22.652 25.917 26.135 25.861 22.071 21.022 18.718 16.711 15.587 13.594 15.594 14.168 17.065 18.519 21.411 23.486 26.696 25.700 23.640 25.965 26.760 23.199 22.148 25.240 24.457 20.952 22.699 25.596 23.566 21.592 25.083 26.396 23.614 24.493 27.949 26.964 28.497 26.955 28.519 26.465 28.238 27.656 27.616 30.838 33.007
 40.512 40.063 39.061 37.727 36.657 36.632 35.964 34.579 34.690 35.244 34.464 32.935 32.983 33.047 31.551 29.625 29.651 27.876 24.377 21.902 20.340 18.044 16.943 13.986 14.917 12.881 14.621 16.775 15.737 18.114 19.888 20.753 21.993 24.046 25.470 26.366 25.039 25.733 23.918 25.320 23.182 24.117 22.348 24.206 22.480 25.938 27.549 24.402 25.214 23.811 26.359 26.546 29.387 31.153 33.911 35.113 35.523 36.937 37.497 37.147 36.654 35.159 32.010 30.358 28.776 26.806 26.148 23.517 22.784 20.186 19.016 16.156 16.780 14.919 15.066 13.485 11.070  8.295 11.224 13.667 12.099 12.050 15.640 16.928 15.900 15.083 17.436 20.550 19.759 19.719 23.361 24.247 23.034 25.254 28.051 27.813 26.228 23.970 20.880 18.311 15.323 14.494 12.510 15.193 16.177 17.083 15.380 12.959 12.539  8.804  8.928  6.277  3.979  5.723  6.115  3.862  0.000  3.832  7.064 10.009 13.162 16.108 14.907 15.670 13.834 13.609 10.296 11.461 12.118  9.684  9.281  5.845  4.488  4.250  7.745  8.546  8.558 10.151 12.537 13.731 15.131 16.342 18.309 20.495 21.010 22.180 24.402 25.849 26.719 28.444 30.673 31.369 31.192 28.234 26.616 23.136 22.319 19.143 18.630 16.220 17.660 17.442 19.871 21.118 24.357 25.750 25.366 23.307 21.949 20.940 17.789 18.951 21.917 22.734 23.539 21.903 23.339 23.425 22.991 25.712 26.440 26.925 29.658 29.811 32.836 33.990 34.559 38.214 38.059 36.349 36.226 32.915 31.187 29.964 30.176 28.149 30.326 29.394 26.284 25.972 23.487 23.040 24.380 22.362 24.244 21.673 17.953 17.734 19.012 16.400 13.509 15.618 15.958 12.278 11.848 14.969 14.037 11.008 13.495 16.062 14.308 16.292 14.787 16.810 17.246 18.457 19.822 17.140 14.120 14.490 12.101 13.121 12.978 16.725 16.660 15.720 13.939 15.018 14.038 16.926 18.366 22.119 23.988 27.746 29.541 33.110 34.691 37.669 40.318 43.088 45.189 43.652 42.482 39.998 37.577 34.172 31.318 28.352 25.058 21.946 18.383 16.720 13.108 13.237 11.155 14.102 15.203 16.337 19.959 21.619 24.886 26.770 28.654 26.070 24.493 26.905 27.299 29.055 30.600 28.340 25.333 27.192 28.001 24.430 23.417 26.423 25.276 21.835 23.799 26.366 24.013 22.403 26.017 27.051 24.369 25.846 29.344 28.478 27.184 30.404 32.714 31.461 32.192 35.547 36.182 37.587 38.534 37.207 33.403 32.118 29.677 31.132 30.739 27.209 25.560 22.443 24.824 26.845 24.004 22.922 26.591 26.725 23.563 25.377 28.598 29.123 28.919 25.125 23.683 21.184 18.665 17.178 14.468 15.997 13.845 16.122 16.924 19.432 21.482 24.933 24.130 22.517 24.943 26.259 22.940 21.602 24.928 24.688 21.269 22.804 26.048 24.530 22.448 25.785 27.563 25.115 25.764 29.402 28.877 30.610 29.402 31.109 29.209 31.166 30.676 30.903 34.093 36.258
 43.552 43.137 42.208 40.896 39.837 39.882 39.279 37.903 38.040 38.649 37.917 36.421 36.556 36.668 35.176 33.306 33.390 31.633 28.154 25.607 23.952 21.457 20.051 16.775 17.058 14.359 15.165 16.992 15.573 17.278 19.498 20.774 21.471 23.301 25.246 26.131 25.336 26.272 24.837 26.727 24.943 25.935 24.447 26.383 24.828 28.257 30.105 27.185 27.904 26.346 28.667 28.643 31.195 33.056 35.604 36.591 36.908 38.424 39.144 38.935 38.592 37.139 34.151 32.820 31.409 29.729 29.213 26.774 26.118 23.283 21.818 18.625 18.640 16.196 15.913 15.010 12.316 10.275 13.021 15.786 14.947 14.908 18.205 19.847 19.251 18.377 20.343 23.685 23.116 22.756 26.366 27.527 26.189 28.140 31.140 30.971 29.619 27.408 24.454 21.986 19.094 18.228 16.115 18.513 19.040 19.367 17.151 14.290 14.544 11.158 12.040  9.122  6.728  9.284  9.863  6.951  3.832  0.000  3.870  6.880  9.593 12.601 11.813 12.925 11.822 12.199  9.497 11.752 11.912  8.676  8.718  5.149  5.312  7.341 11.018 11.390 10.253 12.076 14.999 15.567 16.494 18.238 20.512 22.172 22.570 24.258 26.444 27.452 28.492 30.544 32.495 33.372 33.060 30.223 28.538 25.159 24.382 21.243 20.824 18.348 19.852 19.574 22.178 23.028 26.259 28.014 27.438 25.453 23.687 22.522 19.067 20.093 22.685 22.957 23.481 21.506 23.082 23.690 23.806 26.836 27.972 28.840 31.833 32.349 35.547 36.955 37.584 41.243 41.217 39.651 39.553 36.306 34.446 33.003 32.952 30.660 32.523 31.268 28.290 27.882 25.461 24.584 25.910 23.639 25.188 22.284 18.669 17.687 19.108 17.100 13.690 15.242 16.309 12.995 11.482 14.698 14.691 11.519 13.110 16.299 15.251 17.150 15.259 16.845 16.840 18.451 19.643 17.398 14.167 13.740 11.860 13.890 14.445 18.181 18.597 18.305 16.564 17.953 16.853 19.813 21.046 24.814 26.549 30.217 31.936 35.467 37.224 40.169 42.959 45.709 47.791 46.090 44.967 42.437 40.195 36.793 34.136 31.242 28.112 25.079 21.662 20.100 16.604 16.703 14.410 17.101 17.630 18.698 22.212 23.378 26.471 28.109 29.717 26.950 25.299 27.426 27.874 29.493 31.231 28.935 26.067 28.274 29.338 25.816 24.982 28.269 27.321 24.026 26.138 28.888 26.765 25.310 28.920 30.120 27.654 29.109 32.628 31.937 30.732 33.873 36.246 35.124 35.832 39.141 39.866 41.196 42.142 40.701 36.894 35.432 33.010 34.251 33.715 30.095 28.384 25.473 28.094 30.040 27.183 26.368 30.096 30.317 27.246 29.079 32.348 32.828 32.585 28.780 27.402 24.971 22.453 20.917 18.070 19.310 16.758 18.486 18.591 20.825 22.525 26.060 25.132 24.036 26.738 28.330 25.161 23.937 27.456 27.419 24.188 25.794 29.135 27.813 25.853 29.160 31.049 28.741 29.404 33.069 32.627 34.401 33.197 34.868 32.899 34.745 34.084 34.176 37.277 39.500
 44.767 44.405 43.579 42.315 41.256 41.370 40.889 39.520 39.663 40.386 39.752 38.271 38.542 38.798 37.356 35.553 35.800 34.297 30.944 28.285 26.891 24.308 23.089 19.777 20.059 17.301 17.677 19.622 18.323 19.639 22.232 23.584 23.802 25.613 27.897 28.579 28.085 28.936 27.546 29.669 27.881 28.584 26.980 28.621 26.861 30.073 32.271 29.556 30.553 29.227 31.631 31.775 34.272 36.326 38.797 39.693 39.906 41.405 42.129 41.901 41.625 40.237 37.256 36.047 34.494 32.823 32.077 29.571 28.611 25.654 24.333 20.990 20.938 18.469 17.463 16.612 13.410 11.644 13.565 16.801 16.710 16.197 19.075 21.300 21.130 19.927 21.277 24.889 24.607 23.736 27.231 28.817 27.362 28.857 32.101 32.143 31.209 29.254 26.513 24.438 21.759 21.359 19.542 22.158 22.810 23.182 20.933 17.979 18.231 14.853 15.754 12.818 10.419 12.466 12.819  9.658  7.064  3.870  0.000  3.840  6.585  9.145  8.023  9.190  8.347  9.131  7.305 10.264  9.966  6.464  7.653  5.436  5.946  9.319 12.791 12.892 10.612 12.213 15.577 15.607 15.804 17.949 20.560 21.615 21.773 23.979 26.136 26.617 27.779 30.182 31.817 32.950 32.601 30.022 28.469 25.355 24.932 22.109 22.201 20.116 22.081 22.237 25.148 26.091 29.449 31.171 30.288 28.075 25.963 24.356 20.721 21.162 23.585 23.354 24.019 22.054 24.027 25.102 25.480 28.605 30.111 30.999 34.156 34.816 38.030 39.508 39.919 43.524 43.409 42.045 42.176 39.007 36.959 35.478 35.154 32.797 34.435 32.862 29.844 29.054 26.454 25.041 26.002 23.330 24.368 21.123 17.659 16.145 18.011 16.699 12.994 14.436 16.362 13.575 11.665 15.138 15.964 13.264 14.462 17.976 17.644 19.862 18.155 19.725 19.650 21.553 22.656 20.670 17.423 16.519 14.889 17.335 17.905 21.537 21.845 21.608 19.509 20.573 18.932 21.564 22.227 25.871 27.204 30.709 32.157 35.556 37.437 40.278 43.225 45.905 47.988 46.102 45.112 42.587 40.608 37.294 34.888 32.222 29.307 26.553 23.365 22.272 19.058 19.684 17.762 20.671 21.310 22.511 26.032 27.134 30.179 31.735 33.247 30.415 28.740 30.716 31.149 32.637 34.390 31.991 29.276 31.681 32.728 29.188 28.554 31.889 30.862 27.662 29.891 32.579 30.374 29.030 32.674 33.757 31.239 32.785 36.271 35.426 34.209 37.430 39.726 38.442 39.182 42.564 43.149 44.561 45.404 44.050 40.254 38.860 36.288 37.478 37.119 33.456 31.522 28.716 31.367 33.089 30.036 29.327 33.055 33.017 30.031 32.128 35.288 35.521 34.958 31.125 29.723 27.606 25.180 24.011 21.232 22.736 20.288 21.974 21.944 23.855 25.597 29.222 28.428 27.552 30.231 31.984 28.893 27.547 31.051 31.142 27.870 29.303 32.709 31.418 29.287 32.499 34.467 32.056 32.494 36.185 35.715 37.263 35.897 37.308 35.099 36.686 35.688 35.700 38.608 40.936
 46.296 45.926 45.121 43.796 42.767 42.956 42.448 41.066 41.281 42.005 41.369 39.969 40.423 40.697 39.222 37.594 37.991 36.478 33.252 30.328 28.828 25.919 24.496 20.990 20.870 17.924 17.629 19.649 18.693 19.730 22.771 23.928 23.561 25.531 28.078 28.349 28.143 28.792 27.477 29.920 28.255 28.684 27.176 28.646 26.975 30.007 32.500 30.136 31.174 29.918 32.213 32.432 34.727 37.051 39.349 40.088 40.161 41.649 42.393 42.180 42.017 40.718 37.834 36.940 35.358 33.940 33.158 30.862 29.903 26.664 25.118 21.538 21.031 18.368 16.751 16.412 13.200 12.424 14.019 17.103 17.789 17.578 19.943 22.289 22.741 21.838 22.799 26.465 26.683 25.807 29.083 30.998 29.817 31.064 34.303 34.687 33.864 32.164 29.338 27.395 24.557 24.257 22.251 24.749 25.122 25.382 23.228 19.935 20.025 16.867 18.378 15.846 12.909 14.812 15.824 13.057 10.009  6.880  3.840  0.000  3.882  6.894  6.711  6.799  7.131  9.455  9.031 11.716 10.172  6.441  6.957  6.120  8.237 11.861 15.355 16.006 13.528 14.360 18.027 18.243 17.764 19.693 22.718 23.560 23.179 25.539 27.958 28.056 28.943 31.666 33.264 34.759 34.647 32.348 31.092 28.191 28.100 25.484 25.811 23.857 25.869 25.984 28.812 29.654 32.916 34.739 33.975 31.834 29.747 28.146 24.494 24.842 27.193 26.762 27.377 25.321 27.336 28.597 29.141 32.317 33.872 34.799 37.953 38.581 41.767 43.170 43.529 47.121 46.898 45.485 45.636 42.426 40.458 39.099 38.843 36.549 38.209 36.610 33.568 32.670 29.969 28.397 29.094 26.186 26.863 23.407 20.054 18.382 20.660 19.751 16.019 17.449 19.754 17.178 15.169 18.604 19.682 16.995 17.931 21.547 21.290 23.309 21.305 22.450 21.866 23.557 24.148 22.193 19.266 18.387 17.417 20.023 21.045 24.731 25.309 25.104 23.157 24.204 22.522 25.001 25.436 28.980 30.017 33.449 34.591 37.837 39.587 42.255 45.214 47.736 49.949 48.054 47.284 44.866 43.033 39.855 37.489 35.031 32.111 29.560 26.364 25.515 22.291 23.013 21.062 23.876 24.405 25.217 28.578 29.412 32.265 33.937 35.137 32.124 30.709 32.668 33.346 34.936 36.926 34.709 31.960 34.329 35.654 32.221 31.384 34.795 34.020 30.745 32.763 35.632 33.578 32.005 35.546 36.839 34.260 35.544 39.137 38.400 36.945 40.056 42.524 41.183 41.667 45.113 45.827 47.407 48.416 47.166 43.366 42.080 39.617 40.948 40.514 36.899 35.103 32.196 34.735 36.595 33.585 32.688 36.367 36.229 33.109 35.121 38.179 38.528 37.893 34.060 32.379 30.268 27.605 26.420 23.391 24.748 22.126 23.397 22.966 24.330 26.073 29.793 29.303 28.805 31.386 33.509 30.682 29.073 32.581 33.078 29.874 31.012 34.588 33.640 31.362 34.359 36.628 34.389 34.554 38.322 38.143 39.700 38.504 39.903 37.735 39.370 38.362 38.581 41.408 43.751
 49.862 49.514 48.753 47.455 46.439 46.660 46.185 44.816 45.037 45.778 45.159 43.768 44.216 44.490 43.015 41.372 41.739 40.177 36.898 34.020 32.404 29.470 27.836 24.223 23.729 20.486 19.647 21.146 19.836 20.154 23.321 24.846 24.077 25.653 28.566 28.910 29.194 30.124 29.228 31.958 30.653 31.252 30.055 31.671 30.231 33.262 35.774 33.518 34.374 32.923 34.977 34.938 36.970 39.245 41.351 41.912 41.939 43.509 44.406 44.348 44.300 43.028 40.319 39.645 38.283 37.081 36.499 34.353 33.549 30.256 28.515 24.862 24.000 21.040 19.451 19.628 16.638 16.171 17.783 20.788 21.556 21.414 23.730 26.085 26.560 25.641 26.575 30.264 30.443 29.464 32.752 34.682 33.365 34.546 37.869 38.171 37.420 35.633 32.890 30.878 28.086 27.593 25.466 27.749 27.840 27.685 25.193 21.823 22.422 19.569 21.273 18.556 15.843 18.194 19.138 16.116 13.162  9.593  6.585  3.882  0.000  3.854  5.681  6.607  8.694 11.289 11.635 14.748 13.274  9.831 10.607  9.866 11.906 15.480 19.000 19.324 16.704 17.858 21.471 21.297 20.786 23.015 25.980 26.512 26.218 28.820 31.075 30.948 32.015 34.838 36.200 37.706 37.414 35.161 33.767 30.922 30.708 28.071 28.289 26.213 28.101 28.075 30.928 31.433 34.616 36.711 35.833 33.825 31.503 29.904 26.163 26.516 28.471 27.658 27.935 25.654 27.642 29.265 30.239 33.574 35.385 36.632 39.944 40.869 44.191 45.820 46.298 49.897 49.843 48.530 48.641 45.483 43.430 41.862 41.422 38.910 40.313 38.511 35.654 34.795 32.272 30.502 31.303 28.388 28.889 25.363 22.276 20.075 22.168 21.729 17.924 18.659 21.263 19.105 16.503 19.571 21.198 18.566 18.755 22.524 22.736 24.545 22.371 23.121 22.249 24.181 24.653 23.207 20.288 18.832 18.339 21.401 22.782 26.303 27.199 27.452 25.620 26.950 25.365 27.982 28.459 32.011 33.089 36.441 37.631 40.860 42.765 45.436 48.470 51.002 53.148 51.143 50.348 47.879 46.148 42.951 40.728 38.253 35.453 32.867 29.755 28.788 25.576 26.097 23.925 26.527 26.658 27.464 30.709 31.188 33.873 35.277 36.265 33.198 31.710 33.362 34.039 35.448 37.537 35.329 32.775 35.377 36.862 33.535 32.874 36.438 35.817 32.713 34.842 37.808 35.950 34.542 38.073 39.479 37.113 38.419 42.004 41.430 40.113 43.163 45.663 44.491 45.010 48.383 49.181 50.634 51.630 50.228 46.423 44.939 42.506 43.627 43.044 39.366 37.550 34.827 37.570 39.385 36.410 35.750 39.487 39.514 36.478 38.461 41.618 41.965 41.397 37.564 36.016 33.866 31.240 29.916 26.843 27.962 25.111 26.073 25.227 26.484 27.820 31.449 30.769 30.650 33.442 35.661 32.939 31.544 35.166 35.705 32.683 33.986 37.559 36.687 34.597 37.640 39.902 37.765 38.072 41.836 41.660 43.312 42.117 43.559 41.382 42.974 41.904 41.970 44.770 47.129
 51.679 51.388 50.723 49.509 48.491 48.744 48.394 47.048 47.242 48.074 47.547 46.146 46.619 47.002 45.590 43.932 44.353 42.991 39.757 36.933 35.542 32.700 31.266 27.725 27.384 24.203 23.378 24.848 23.464 23.564 26.708 28.392 27.508 28.900 31.943 32.324 32.771 33.750 32.916 35.682 34.367 34.887 33.604 35.072 33.480 36.381 39.024 36.805 37.828 36.505 38.632 38.657 40.697 42.983 45.076 45.609 45.609 47.171 48.082 48.027 47.997 46.744 44.029 43.337 41.910 40.630 39.919 37.655 36.651 33.410 31.861 28.239 27.509 24.649 22.866 22.905 19.726 19.115 20.244 23.473 24.425 23.872 26.005 28.673 29.190 27.940 28.555 32.342 32.525 31.165 34.377 36.478 34.954 35.832 39.316 39.628 39.192 37.504 35.006 33.229 30.684 30.422 28.550 30.998 31.269 31.153 28.562 25.300 26.012 23.074 24.521 21.589 19.120 21.343 21.889 18.635 16.108 12.601  9.145  6.894  3.854  0.000  3.886  5.479  8.533 11.000 12.333 15.590 14.244 11.439 13.051 12.923 14.398 18.111 21.370 21.277 18.225 19.444 22.995 22.298 21.475 24.028 26.955 26.961 26.687 29.636 31.651 31.143 32.438 35.403 36.398 37.966 37.506 35.442 34.052 31.449 31.374 28.984 29.461 27.645 29.765 30.031 33.105 33.663 36.945 39.004 37.825 35.656 33.050 31.147 27.359 27.301 28.987 27.767 28.083 25.885 28.116 30.081 31.267 34.621 36.730 38.024 41.463 42.568 45.918 47.672 48.016 51.556 51.511 50.415 50.696 47.643 45.400 43.716 42.998 40.387 41.529 39.455 36.664 35.565 33.039 30.898 31.495 28.430 28.537 24.919 22.212 19.574 21.713 21.921 18.201 18.537 21.593 20.024 17.259 20.144 22.312 20.138 20.011 23.804 24.556 26.588 24.693 25.561 24.869 27.106 27.748 26.548 23.509 21.711 21.117 24.338 25.537 28.917 29.653 29.991 27.897 29.055 27.185 29.606 29.760 33.166 34.024 37.174 38.242 41.349 43.423 46.032 49.180 51.689 53.742 51.566 50.805 48.313 46.806 43.672 41.717 39.385 36.837 34.425 31.563 30.821 27.852 28.621 26.667 29.407 29.610 30.684 33.998 34.518 37.235 38.479 39.511 36.492 34.857 36.346 36.885 38.098 40.080 37.721 35.359 38.149 39.506 36.149 35.762 39.337 38.562 35.595 37.920 40.768 38.811 37.611 41.217 42.456 40.112 41.607 45.121 44.405 43.209 46.361 48.729 47.485 48.150 51.539 52.182 53.602 54.435 53.030 49.238 47.726 45.136 46.115 45.678 41.942 39.900 37.339 40.180 41.753 38.635 38.179 41.931 41.836 38.953 41.153 44.281 44.385 43.617 39.789 38.378 36.467 34.030 32.948 30.034 31.359 28.632 29.733 28.956 30.229 31.541 35.150 34.407 34.312 37.149 39.318 36.542 35.210 38.831 39.279 36.213 37.552 41.094 40.096 37.974 41.052 43.234 40.957 41.241 44.982 44.656 46.141 44.750 45.992 43.622 44.965 43.625 43.506 46.141 48.561
 49.156 48.898 48.285 47.140 46.107 46.339 46.079 44.750 44.895 45.790 45.329 43.882 44.332 44.814 43.473 41.772 42.231 41.105 37.938 35.213 34.162 31.529 30.504 27.177 27.350 24.484 24.222 26.059 24.778 25.351 28.333 29.914 29.414 30.984 33.794 34.260 34.343 35.192 34.031 36.519 34.866 35.259 33.625 34.894 32.957 35.793 38.447 36.078 37.384 36.314 38.732 39.002 41.330 43.597 45.896 46.606 46.665 48.164 48.948 48.754 48.607 47.317 44.416 43.433 41.774 40.177 39.197 36.656 35.345 32.286 31.135 27.675 27.447 24.937 23.120 22.537 19.044 17.864 18.558 22.080 22.946 21.866 23.966 26.885 27.259 25.628 26.042 29.876 29.961 28.313 31.491 33.652 31.972 32.673 36.241 36.542 36.318 34.741 32.446 30.935 28.651 28.748 27.275 30.054 30.775 31.053 28.624 25.581 26.040 22.765 23.699 20.651 18.389 20.177 20.237 16.917 14.907 11.813  8.023  6.711  5.681  3.886  0.000  3.865  5.705  7.486  9.135 12.403 11.457  9.209 11.764 11.960 12.562 16.292 19.182 18.776 15.422 16.623 20.064 19.077 18.100 20.830 23.671 23.462 23.283 26.352 28.206 27.630 29.085 32.019 32.887 34.404 33.877 31.860 30.511 28.023 28.119 25.939 26.725 25.248 27.696 28.378 31.653 32.580 36.048 37.804 36.425 33.969 31.304 29.107 25.348 24.903 26.738 25.544 26.256 24.361 26.856 28.748 29.679 32.899 35.034 36.062 39.475 40.479 43.736 45.413 45.537 49.014 48.849 47.881 48.353 45.366 43.003 41.374 40.544 38.027 39.156 37.023 34.118 32.776 30.092 27.799 28.162 24.982 24.957 21.304 18.645 16.021 18.365 18.699 15.065 15.674 18.893 17.479 15.072 18.186 20.345 18.559 18.848 22.540 23.361 25.831 24.386 25.795 25.606 27.955 28.962 27.514 24.263 22.627 21.415 24.399 25.057 28.442 28.702 28.722 26.259 27.008 24.787 26.917 26.760 30.036 30.715 33.763 34.755 37.814 39.952 42.558 45.749 48.280 50.272 48.034 47.261 44.757 43.323 40.220 38.380 36.142 33.736 31.479 28.805 28.334 25.621 26.773 25.230 28.273 28.892 30.295 33.800 34.718 37.652 38.964 40.300 37.405 35.639 37.269 37.636 38.835 40.589 38.038 35.657 38.418 39.456 35.946 35.691 39.129 38.021 35.047 37.500 40.113 37.861 36.767 40.465 41.399 38.914 40.624 44.042 43.030 41.892 45.206 47.374 45.935 46.771 50.210 50.600 52.054 52.704 51.408 47.643 46.257 43.474 44.472 44.322 40.584 38.322 35.782 38.554 39.900 36.615 36.193 39.906 39.577 36.813 39.254 42.283 42.131 41.134 37.326 36.011 34.370 32.161 31.435 28.791 30.518 28.136 29.692 29.390 30.904 32.529 36.197 35.477 34.990 37.724 39.680 36.699 35.312 38.834 39.062 35.797 37.104 40.567 39.306 37.048 40.159 42.189 39.663 39.877 43.565 43.021 44.262 42.647 43.666 41.113 42.239 40.700 40.483 43.004 45.466
 47.952 47.682 47.076 45.884 44.873 45.145 44.865 43.531 43.722 44.620 44.171 42.798 43.424 43.940 42.591 41.065 41.689 40.642 37.655 34.701 33.716 30.896 29.946 26.639 26.834 24.145 23.795 25.990 25.230 26.039 29.233 30.399 29.708 31.640 34.390 34.459 34.445 34.912 33.527 36.027 34.218 34.227 32.434 33.374 31.316 33.902 36.792 34.682 36.196 35.392 37.896 38.446 40.789 43.303 45.585 46.292 46.260 47.665 48.342 48.038 47.902 46.684 43.749 42.863 41.003 39.443 38.248 35.762 34.289 31.102 30.005 26.509 26.249 23.934 21.639 21.040 17.504 16.803 16.981 20.371 21.813 20.800 22.402 25.448 26.316 24.880 24.899 28.730 29.279 27.648 30.576 33.039 31.692 32.169 35.668 36.355 36.220 34.964 32.571 31.271 28.869 29.239 27.768 30.640 31.394 31.913 29.811 26.614 26.595 23.280 24.428 21.772 19.066 20.382 20.850 17.959 15.670 12.925  9.190  6.799  6.607  5.479  3.865  0.000  3.874  7.178  9.542 11.961  9.945  8.047 10.193 11.515 12.616 16.414 19.183 19.374 15.991 16.326 19.972 19.426 17.853 20.121 23.342 23.132 22.352 25.384 27.574 26.763 27.808 30.974 31.946 33.818 33.672 31.927 31.001 28.705 29.227 27.276 28.367 27.108 29.708 30.481 33.687 34.813 38.283 39.902 38.697 36.179 33.719 31.520 27.821 27.308 29.424 28.415 29.367 27.596 30.115 31.837 32.542 35.675 37.638 38.431 41.716 42.448 45.568 46.996 46.959 50.414 50.003 48.927 49.472 46.415 44.175 42.822 42.186 39.905 41.263 39.274 36.189 34.711 31.785 29.523 29.538 26.164 25.933 22.192 19.467 17.264 20.114 20.363 16.856 18.106 21.270 19.630 17.697 21.079 22.909 21.043 21.772 25.419 25.889 28.382 26.836 28.233 27.875 29.893 30.600 28.837 25.822 24.603 23.517 26.285 26.991 30.552 30.761 30.442 27.979 28.476 26.123 28.000 27.589 30.746 31.094 34.108 34.745 37.642 39.528 41.942 45.086 47.438 49.600 47.434 46.907 44.559 43.209 40.275 38.387 36.386 33.910 31.896 29.184 29.045 26.346 27.762 26.394 29.554 30.412 31.552 35.027 36.015 38.925 40.520 41.768 38.778 37.268 39.105 39.660 41.071 42.942 40.524 37.970 40.532 41.663 38.149 37.609 40.991 39.953 36.785 39.002 41.675 39.374 37.984 41.612 42.607 39.900 41.401 44.899 43.825 42.392 45.672 47.935 46.298 46.906 50.456 50.859 52.560 53.344 52.268 48.506 47.375 44.643 45.922 45.848 42.195 40.040 37.273 39.796 41.272 37.975 37.218 40.843 40.273 37.348 39.771 42.618 42.532 41.385 37.587 35.947 34.391 32.007 31.436 28.691 30.519 28.239 29.728 29.455 30.602 32.501 36.262 35.931 35.467 37.943 40.102 37.262 35.521 38.926 39.431 36.091 37.027 40.598 39.541 37.019 39.901 42.159 39.679 39.542 43.274 42.949 44.083 42.583 43.519 40.982 42.144 40.609 40.687 43.130 45.592
 44.558 44.299 43.693 42.531 41.500 41.736 41.495 40.164 40.317 41.247 40.829 39.420 40.024 40.595 39.294 37.742 38.395 37.526 34.619 31.735 31.041 28.413 27.853 24.802 25.502 23.203 23.444 25.981 25.390 26.705 29.696 30.676 30.395 32.530 34.977 35.105 34.685 34.990 33.270 35.444 33.304 33.192 31.072 31.829 29.466 32.001 34.841 32.578 34.333 33.773 36.539 37.329 39.942 42.422 44.899 45.789 45.824 47.152 47.690 47.244 46.981 45.730 42.627 41.459 39.386 37.537 36.101 33.382 31.650 28.652 27.934 24.646 24.903 22.997 20.767 19.518 15.767 14.490 14.220 17.840 19.151 17.685 19.260 22.479 23.216 21.509 21.382 25.233 25.728 23.950 26.858 29.350 27.972 28.377 31.890 32.608 32.560 31.421 29.123 28.044 25.818 26.524 25.402 28.538 29.690 30.616 28.779 25.815 25.454 21.893 22.585 20.015 17.467 18.214 18.343 15.646 13.834 11.822  8.347  7.131  8.694  8.533  5.705  3.874  0.000  3.828  6.296  8.213  6.279  5.138  8.212  9.935 10.138 13.765 16.099 16.238 12.736 12.753 16.349 15.838 14.099 16.314 19.556 19.397 18.606 21.600 23.808 23.109 24.157 27.253 28.316 30.143 30.066 28.296 27.475 25.204 25.908 24.110 25.449 24.481 27.307 28.379 31.642 33.125 36.696 38.002 36.757 34.042 31.702 29.373 25.788 25.073 27.476 26.732 28.058 26.579 29.192 30.650 30.984 33.927 35.741 36.215 39.375 39.887 42.865 44.125 43.907 47.313 46.749 45.692 46.359 43.324 41.071 39.866 39.272 37.176 38.664 36.775 33.545 31.926 28.825 26.619 26.436 23.011 22.832 19.122 16.224 14.458 17.562 17.551 14.217 16.096 19.077 17.310 16.007 19.616 21.081 19.450 20.756 24.190 24.445 27.223 26.020 27.848 27.879 29.836 30.792 28.727 25.633 24.736 23.157 25.551 25.784 29.354 29.147 28.434 25.737 25.829 23.234 24.819 24.178 27.236 27.448 30.457 31.029 33.928 35.766 38.198 41.330 43.709 45.875 43.740 43.201 40.864 39.475 36.555 34.638 32.694 30.230 28.336 25.708 25.821 23.320 25.078 24.113 27.503 28.775 30.099 33.688 35.048 38.128 39.857 41.365 38.496 36.947 38.976 39.431 40.900 42.589 40.081 37.447 39.868 40.742 37.127 36.585 39.789 38.502 35.286 37.503 39.970 37.429 36.044 39.696 40.450 37.585 39.197 42.610 41.292 39.846 43.231 45.341 43.522 44.221 47.813 48.021 49.789 50.466 49.526 45.799 44.840 41.999 43.382 43.542 39.946 37.693 34.873 37.233 38.587 35.201 34.350 37.897 37.108 34.233 36.804 39.527 39.286 37.974 34.203 32.566 31.213 28.984 28.726 26.225 28.402 26.492 28.381 28.585 29.931 32.139 35.916 35.652 34.799 37.110 39.064 36.078 34.250 37.510 37.840 34.338 35.186 38.665 37.411 34.752 37.616 39.752 37.085 36.850 40.524 40.053 40.986 39.350 40.126 37.490 38.541 36.924 37.024 39.420 41.898
 42.934 42.722 42.170 41.118 40.064 40.255 40.129 38.831 38.901 39.897 39.555 38.071 38.550 39.202 37.992 36.311 36.910 36.269 33.376 30.761 30.418 28.167 28.014 25.261 26.431 24.409 25.171 27.744 26.988 28.506 31.207 32.299 32.411 34.462 36.730 37.123 36.475 36.867 35.023 36.918 34.598 34.576 32.259 32.987 30.405 32.956 35.628 33.114 35.009 34.564 37.511 38.370 41.197 43.501 46.142 47.180 47.313 48.618 49.098 48.592 48.221 46.911 43.691 42.217 40.059 37.911 36.344 33.357 31.417 28.746 28.432 25.424 26.182 24.561 22.643 20.880 17.066 15.001 14.483 18.302 19.129 17.032 18.776 22.125 22.398 20.153 19.978 23.822 23.935 21.800 24.778 27.163 25.426 25.732 29.373 29.874 30.031 28.868 26.881 26.031 24.215 25.193 24.551 27.913 29.481 30.648 28.850 26.248 25.900 22.172 22.210 19.454 17.487 17.926 17.276 14.489 13.609 12.199  9.131  9.455 11.289 11.000  7.486  7.178  3.828  0.000  3.842  5.734  5.654  5.980  9.805 11.063  9.858 13.024 14.725 14.134 10.347 10.699 13.900 12.746 11.045 13.776 16.676 16.233 15.906 19.072 20.888 20.257 21.733 24.648 25.520 27.090 26.743 24.874 23.898 21.669 22.400 20.782 22.367 21.746 24.832 26.305 29.742 31.496 35.188 36.230 34.723 31.776 29.335 26.735 23.253 22.145 24.575 23.846 25.486 24.335 27.117 28.503 28.641 31.414 33.285 33.564 36.711 37.223 40.135 41.415 41.036 44.370 43.793 42.925 43.758 40.843 38.419 37.156 36.361 34.284 35.654 33.669 30.416 28.599 25.438 23.075 22.749 19.280 19.055 15.349 12.486 10.715 13.921 14.025 10.918 13.024 16.020 14.578 13.744 17.303 18.747 17.676 19.221 22.387 22.824 25.942 25.259 27.528 28.068 30.222 31.600 29.530 26.233 25.302 23.208 25.393 25.084 28.472 27.817 26.937 23.907 23.632 20.731 22.026 21.108 24.036 24.182 27.090 27.750 30.687 32.726 35.261 38.465 40.965 42.979 40.745 40.059 37.627 36.264 33.289 31.517 29.564 27.304 25.489 23.134 23.428 21.290 23.346 22.804 26.372 27.931 29.672 33.382 35.057 38.301 39.930 41.733 39.052 37.288 39.316 39.528 40.862 42.274 39.565 37.035 39.483 40.008 36.306 36.025 39.074 37.455 34.371 36.787 38.960 36.184 35.067 38.792 39.201 36.334 38.247 41.485 39.907 38.682 42.216 44.054 42.148 43.131 46.690 46.630 48.298 48.716 47.786 44.111 43.166 40.128 41.384 41.804 38.205 35.701 33.044 35.414 36.451 32.926 32.278 35.785 34.861 32.224 35.045 37.724 37.171 35.687 31.961 30.613 29.544 27.701 27.772 25.680 28.180 26.623 28.937 29.558 31.271 33.561 37.275 36.837 35.647 37.961 39.590 36.390 34.722 37.896 37.871 34.271 35.261 38.553 36.952 34.327 37.302 39.138 36.222 36.096 39.649 38.840 39.559 37.633 38.198 35.370 36.153 34.315 34.156 36.461 38.981
 41.154 40.901 40.249 39.165 38.084 38.202 37.994 36.672 36.714 37.646 37.229 35.683 36.009 36.569 35.325 33.513 33.967 33.182 30.148 27.664 27.253 25.162 25.041 22.395 23.759 21.876 23.039 25.578 24.719 26.492 28.905 29.990 30.484 32.517 34.539 35.136 34.247 34.722 32.817 34.489 32.113 32.303 29.989 30.922 28.391 31.158 33.550 30.776 32.531 31.958 34.920 35.690 38.620 40.740 43.479 44.619 44.851 46.165 46.630 46.125 45.678 44.305 41.044 39.395 37.305 35.049 33.591 30.536 28.724 26.198 25.911 23.039 24.016 22.482 21.038 19.039 15.338 12.677 12.672 16.496 16.646 14.544 16.872 19.936 19.716 17.428 17.818 21.614 21.325 19.459 22.746 24.756 22.933 23.708 27.271 27.487 27.305 25.846 23.711 22.594 20.719 21.539 20.928 24.306 25.989 27.240 25.503 23.121 22.751 18.970 18.682 15.879 14.210 14.565 13.595 10.757 10.296  9.497  7.305  9.031 11.635 12.333  9.135  9.542  6.296  3.842  0.000  3.872  5.468  5.149  8.763  9.000  6.788  9.614 11.314 10.496  6.779  7.837 11.052 10.106  9.357 12.122 14.760 15.030 15.220 17.939 19.766 19.839 21.352 23.873 25.107 26.313 25.892 23.592 22.321 19.649 19.979 17.948 19.205 18.333 21.311 22.687 26.060 27.881 31.568 32.544 31.137 28.226 25.943 23.507 20.059 19.244 21.936 21.616 23.261 22.123 24.724 25.780 25.669 28.387 30.040 30.259 33.335 33.756 36.684 37.945 37.700 41.106 40.609 39.618 40.317 37.343 34.977 33.692 33.031 30.959 32.495 30.698 27.398 25.815 22.699 20.707 20.775 17.587 18.042 14.584 11.177  9.959 12.708 11.848  8.540 11.152 13.551 11.489 11.002 14.746 15.651 14.415 16.392 19.396 19.475 22.615 22.042 24.509 25.278 27.349 28.913 26.724 23.392 22.675 20.276 22.165 21.601 24.969 24.177 23.175 20.151 19.907 17.119 18.650 18.112 21.312 21.896 25.086 26.129 29.330 31.360 34.105 37.222 39.879 41.869 39.769 38.875 36.359 34.688 31.524 29.484 27.214 24.721 22.565 19.978 19.947 17.639 19.572 19.014 22.603 24.251 26.093 29.833 31.659 34.975 36.613 38.565 35.997 34.180 36.285 36.425 37.787 39.097 36.386 33.799 36.136 36.550 32.827 32.523 35.482 33.792 30.696 33.114 35.218 32.400 31.312 35.048 35.410 32.565 34.538 37.745 36.177 35.034 38.583 40.392 38.569 39.633 43.144 43.105 44.680 45.095 44.088 40.399 39.395 36.376 37.630 38.011 34.415 31.952 29.256 31.637 32.731 29.246 28.589 32.141 31.360 28.695 31.456 34.243 33.769 32.471 28.702 27.449 26.202 24.388 24.338 22.332 24.844 23.378 25.886 26.740 28.745 31.038 34.671 34.099 32.676 34.994 36.412 33.102 31.563 34.709 34.481 30.872 32.016 35.208 33.462 30.946 34.041 35.728 32.778 32.850 36.377 35.465 36.298 34.377 35.102 32.363 33.306 31.668 31.486 34.009 36.491
 37.950 37.702 37.058 35.978 34.894 35.001 34.826 33.505 33.536 34.506 34.128 32.587 33.001 33.650 32.462 30.740 31.341 30.825 28.032 25.504 25.496 23.548 23.926 21.663 23.504 22.178 23.734 26.643 26.233 28.412 30.750 31.449 32.100 34.422 36.177 36.579 35.366 35.491 33.235 34.614 31.913 31.755 29.091 29.618 26.758 29.253 31.698 28.976 31.085 30.935 34.145 35.294 38.420 40.631 43.486 44.761 44.993 46.174 46.455 45.768 45.223 43.881 40.493 38.673 36.288 33.807 31.986 28.764 26.578 24.236 24.426 21.855 23.315 22.360 20.769 18.228 14.562 11.713 10.699 14.466 14.769 12.091 13.962 17.282 17.204 14.670 14.535 18.347 18.300 16.213 19.304 21.575 19.940 20.450 23.998 24.528 24.531 23.462 21.403 20.755 19.074 20.505 20.341 23.956 26.014 27.760 26.513 24.322 23.384 19.544 18.950 16.691 15.052 14.403 13.349 11.422 11.461 11.752 10.264 11.716 14.748 15.590 12.403 11.961  8.213  5.734  3.872  0.000  3.885  6.011  8.974 10.074  7.464  9.288  9.866  9.489  5.988  5.199  8.389  7.959  6.325  8.594 11.598 11.999 11.748 14.348 16.453 16.555 17.787 20.348 21.777 23.156 23.088 20.961 20.149 17.698 18.598 17.022 18.788 18.482 21.684 23.384 26.650 28.878 32.560 33.145 31.835 28.767 26.791 24.303 21.168 20.127 23.135 23.167 25.200 24.425 27.016 27.751 27.212 29.618 30.993 30.757 33.569 33.594 36.246 37.160 36.617 39.924 39.107 38.078 38.957 35.987 33.707 32.780 32.294 30.606 32.388 30.810 27.320 25.523 22.125 20.273 19.837 16.551 16.894 13.596 10.129 10.129 13.222 12.069  9.636 12.986 14.877 12.798 13.357 16.999 17.318 16.379 18.906 21.518 21.219 24.452 24.117 26.784 27.691 29.474 30.994 28.484 25.348 25.102 22.561 23.968 23.081 26.419 25.263 23.707 20.568 19.696 16.629 17.503 16.449 19.354 19.489 22.624 23.321 26.403 28.202 30.839 33.915 36.485 38.589 36.566 35.823 33.425 31.775 28.749 26.648 24.625 22.111 20.314 17.850 18.434 16.489 18.997 19.071 22.827 24.976 26.757 30.471 32.614 35.982 37.863 39.931 37.441 35.779 38.105 38.280 39.780 41.003 38.345 35.654 37.723 37.983 34.252 33.785 36.500 34.674 31.487 33.705 35.618 32.601 31.352 34.997 35.158 32.060 33.978 37.108 35.271 33.937 37.531 39.228 37.102 38.104 41.703 41.471 43.264 43.652 42.932 39.312 38.658 35.592 37.117 37.776 34.344 31.893 29.053 31.055 32.084 28.551 27.578 30.930 29.743 27.057 29.949 32.444 31.838 30.245 26.539 25.072 24.158 22.447 22.898 21.174 24.075 23.116 25.886 27.158 29.049 31.698 35.320 35.043 33.356 35.334 36.676 33.390 31.587 34.464 34.254 30.514 31.311 34.427 32.643 29.857 32.734 34.421 31.339 31.069 34.525 33.607 34.136 32.145 32.619 29.776 30.601 28.860 28.907 31.310 33.814
 38.811 38.525 37.855 36.663 35.607 35.781 35.512 34.164 34.291 35.217 34.793 33.360 33.987 34.602 33.340 31.832 32.581 31.931 29.234 26.343 26.073 23.676 23.752 21.222 22.707 21.236 22.364 25.441 25.375 27.495 30.156 30.616 30.886 33.418 35.303 35.343 34.264 34.156 31.879 33.486 30.831 30.398 27.770 28.128 25.320 27.676 30.430 28.036 30.183 30.096 33.232 34.480 37.460 39.940 42.665 43.825 43.938 45.098 45.373 44.676 44.221 42.955 39.630 38.094 35.660 33.426 31.579 28.586 26.454 23.734 23.629 20.769 21.846 20.782 18.658 16.390 12.596 10.587  9.237 12.993 14.207 12.095 13.420 16.847 17.569 15.661 15.228 19.077 19.724 17.952 20.755 23.342 22.234 22.622 26.006 26.961 26.888 26.049 23.716 23.001 20.909 22.218 21.609 25.062 26.766 28.402 27.233 24.651 23.512 19.769 19.866 17.908 15.521 14.956 14.876 13.167 12.118 11.912  9.966 10.172 13.274 14.244 11.457  9.945  6.279  5.654  5.468  3.885  0.000  3.871  6.428  8.824  7.666 10.183 11.430 12.159  9.061  7.512 11.076 11.459  9.367 10.689 14.222 14.666 13.511 16.023 18.645 18.385 19.008 21.939 23.503 25.345 25.691 23.889 23.455 21.191 22.283 20.735 22.405 21.885 24.893 26.272 29.375 31.410 34.992 35.772 34.718 31.829 29.961 27.674 24.447 23.666 26.641 26.583 28.411 27.372 29.898 30.740 30.370 32.920 34.253 34.136 36.934 36.899 39.552 40.367 39.884 43.213 42.310 41.112 41.895 38.824 36.738 35.964 35.689 34.063 35.967 34.474 30.983 29.278 25.888 24.095 23.599 20.256 20.375 16.983 13.706 13.438 16.724 15.813 13.138 16.212 18.352 16.109 16.154 19.924 20.375 18.946 21.273 24.183 23.736 26.698 25.876 28.163 28.589 30.143 31.226 28.612 25.698 25.576 23.499 25.073 24.692 28.254 27.490 26.006 23.170 22.568 19.764 20.783 19.847 22.711 22.679 25.772 26.152 29.043 30.552 32.959 35.961 38.317 40.621 38.689 38.215 35.989 34.425 31.576 29.408 27.581 24.941 23.272 20.630 21.222 18.993 21.301 21.039 24.664 26.626 27.949 31.556 33.451 36.679 38.744 40.535 37.844 36.441 38.836 39.272 40.947 42.444 39.979 37.152 39.161 39.749 36.083 35.314 38.157 36.636 33.276 35.250 37.438 34.611 33.026 36.581 37.061 33.883 35.453 38.762 37.121 35.472 38.921 40.885 38.741 39.396 43.074 43.065 45.054 45.708 45.082 41.431 40.873 37.999 39.726 40.199 36.804 34.603 31.566 33.464 34.799 31.395 30.134 33.461 32.282 29.345 32.004 34.434 34.114 32.585 28.878 27.004 25.909 23.770 24.014 21.863 24.541 23.316 25.705 26.650 28.085 30.813 34.545 34.574 33.168 35.042 36.747 33.691 31.591 34.498 34.714 31.013 31.512 34.850 33.454 30.504 33.175 35.234 32.385 31.833 35.418 34.896 35.541 33.852 34.442 31.771 32.811 31.239 31.640 34.027 36.485
 41.053 40.716 39.962 38.693 37.639 37.807 37.410 36.033 36.199 37.026 36.492 35.063 35.613 36.069 34.698 33.128 33.726 32.681 29.731 26.780 25.974 23.320 22.798 19.836 20.794 18.804 19.558 22.389 22.084 23.978 26.740 27.373 27.502 29.909 31.957 32.070 31.209 31.328 29.319 31.191 28.828 28.705 26.438 27.238 24.828 27.521 30.175 27.734 29.463 28.923 31.793 32.686 35.468 37.904 40.512 41.548 41.657 42.932 43.364 42.828 42.464 41.173 37.973 36.641 34.497 32.538 31.087 28.330 26.660 23.683 22.988 19.783 20.315 18.669 16.706 15.005 11.208  9.470  9.510 13.190 14.157 12.887 14.838 17.795 18.387 16.947 17.248 21.051 21.501 20.208 23.281 25.538 24.434 25.288 28.586 29.287 28.816 27.578 24.953 23.660 21.163 21.815 20.612 23.772 25.018 26.222 24.745 21.894 21.080 17.429 18.033 15.860 13.125 13.374 13.792 11.634  9.684  8.676  6.464  6.441  9.831 11.439  9.209  8.047  5.138  5.980  5.149  6.011  3.871  0.000  3.893  5.611  5.531  9.002 11.456 12.328  9.428  8.980 12.799 13.276 12.072 13.630 16.943 17.740 16.977 19.308 21.894 21.916 22.611 25.392 27.064 28.721 28.897 26.819 26.012 23.391 23.940 21.856 22.937 21.779 24.414 25.291 28.294 29.928 33.415 34.569 33.669 31.052 29.145 27.144 23.724 23.441 26.285 26.174 27.575 26.149 28.480 29.406 29.306 32.100 33.463 33.714 36.639 36.811 39.677 40.694 40.560 44.021 43.377 42.043 42.550 39.384 37.369 36.387 36.177 34.304 36.187 34.701 31.338 29.985 26.837 25.202 25.249 22.100 22.565 19.141 15.682 14.876 17.771 16.675 13.432 16.045 18.206 15.620 14.945 18.757 19.320 17.317 19.319 22.506 22.000 24.657 23.401 25.351 25.461 27.009 27.934 25.446 22.524 22.263 20.476 22.326 22.393 26.074 25.768 24.677 22.156 22.188 19.821 21.504 21.213 24.445 24.935 28.245 28.995 32.079 33.658 36.198 39.155 41.592 43.876 41.999 41.386 39.080 37.345 34.333 32.010 29.867 27.028 24.920 21.942 21.882 19.131 20.820 19.877 23.275 24.775 25.899 29.460 31.028 34.159 36.139 37.747 34.940 33.548 35.848 36.380 38.069 39.743 37.374 34.524 36.622 37.473 33.866 33.018 36.064 34.809 31.421 33.392 35.851 33.283 31.646 35.218 36.020 33.021 34.469 37.924 36.625 35.010 38.347 40.536 38.691 39.261 42.875 43.166 45.018 45.839 44.975 41.242 40.416 37.703 39.325 39.442 35.953 33.924 30.867 33.002 34.594 31.335 30.154 33.648 32.889 29.816 32.207 34.912 34.901 33.761 29.968 28.125 26.547 24.121 23.754 21.185 23.403 21.637 23.687 24.206 25.653 28.112 31.874 31.744 30.596 32.706 34.563 31.559 29.591 32.733 33.056 29.488 30.217 33.681 32.447 29.711 32.535 34.703 32.075 31.797 35.494 35.123 36.163 34.692 35.654 33.208 34.555 33.269 33.637 36.257 38.662
 40.489 40.070 39.203 37.787 36.754 36.928 36.348 34.936 35.182 35.880 35.225 33.875 34.514 34.837 33.367 31.942 32.570 31.260 28.353 25.144 23.985 20.980 20.124 16.992 17.667 15.715 16.325 19.401 19.588 21.730 24.576 24.777 24.813 27.521 29.414 29.215 28.230 28.065 25.921 27.821 25.437 25.143 22.924 23.714 21.463 24.196 26.904 24.629 26.242 25.667 28.452 29.408 32.111 34.710 37.256 38.261 38.320 39.558 39.946 39.381 39.045 37.792 34.629 33.471 31.323 29.571 28.193 25.688 24.238 20.988 19.939 16.542 16.766 15.094 12.911 11.378  7.627  6.776  7.344 10.515 11.838 11.522 13.330 15.839 16.855 16.207 16.729 20.327 21.136 20.467 23.412 25.600 25.009 26.111 29.103 30.001 29.177 27.990 25.006 23.491 20.570 20.988 19.359 22.252 23.168 24.369 23.197 20.151 18.924 15.486 16.675 15.163 11.851 11.885 13.345 11.964  9.281  8.718  7.653  6.957 10.607 13.051 11.764 10.193  8.212  9.805  8.763  8.974  6.428  3.893  0.000  3.873  5.799  8.613 11.346 13.300 11.324 10.307 14.020 15.415 14.412 15.142 18.542 19.906 18.816 20.601 23.579 23.858 24.029 26.729 28.802 30.562 31.082 29.003 28.378 25.668 26.183 23.959 24.776 23.376 25.668 26.147 28.787 30.297 33.576 34.799 34.323 31.965 30.426 28.819 25.516 25.681 28.669 28.853 30.098 28.540 30.595 31.276 31.070 33.835 34.887 35.119 37.867 37.819 40.610 41.432 41.432 44.929 44.221 42.602 42.907 39.610 37.898 37.138 37.306 35.601 37.769 36.589 33.206 32.114 29.011 27.768 27.947 24.979 25.683 22.419 18.846 18.418 21.189 19.692 16.545 19.238 21.008 18.016 17.426 21.182 21.302 18.856 20.983 24.094 23.053 25.307 23.663 25.279 25.008 26.053 26.543 23.779 21.269 21.527 20.124 21.697 22.111 25.908 25.892 24.689 22.617 22.844 20.905 22.721 22.760 26.028 26.628 30.062 30.770 33.839 35.092 37.552 40.326 42.654 45.108 43.460 42.952 40.773 38.879 35.925 33.331 31.172 28.056 25.883 22.623 22.397 19.362 20.742 19.545 22.684 24.083 24.654 28.012 29.436 32.414 34.657 36.057 33.152 32.098 34.571 35.367 37.302 39.177 37.093 34.055 35.877 36.987 33.507 32.243 35.258 34.312 30.747 32.334 34.994 32.628 30.602 33.997 35.102 32.030 33.074 36.665 35.590 33.664 36.804 39.253 37.445 37.663 41.303 41.855 43.862 44.984 44.202 40.465 39.758 37.315 39.195 39.102 35.741 34.079 30.788 32.700 34.662 31.637 30.085 33.496 32.827 29.492 31.530 34.180 34.558 33.640 29.876 27.673 25.787 22.948 22.265 19.332 21.243 19.312 21.021 21.377 22.459 25.066 28.864 29.057 28.015 29.915 32.012 29.236 26.985 30.069 30.745 27.247 27.686 31.289 30.417 27.586 30.208 32.674 30.321 29.861 33.637 33.653 34.898 33.799 35.006 32.863 34.564 33.648 34.390 37.138 39.439
 41.335 40.892 39.956 38.540 37.496 37.603 36.952 35.540 35.758 36.378 35.645 34.236 34.658 34.845 33.327 31.718 32.102 30.499 27.311 24.299 22.794 19.878 18.656 15.320 15.782 13.447 14.202 16.933 16.619 18.766 21.397 21.885 22.220 24.703 26.554 26.729 25.736 25.957 24.032 25.930 23.754 24.010 22.102 23.468 21.570 24.711 27.010 24.418 25.587 24.529 27.124 27.669 30.332 32.662 35.228 36.241 36.411 37.769 38.287 37.862 37.516 36.168 33.057 31.837 29.996 28.299 27.324 24.879 23.851 20.689 19.323 15.899 15.969 13.863 12.566 11.312  8.012  6.495  8.775 11.641 11.818 11.927 14.599 16.545 16.841 16.290 17.640 21.102 21.329 20.983 24.262 25.947 25.141 26.734 29.667 30.124 28.943 27.292 24.181 22.155 19.068 18.873 16.880 19.555 20.246 21.141 19.669 16.609 15.754 12.269 13.555 11.739  8.376  9.262 10.824  9.119  5.845  5.149  5.436  6.120  9.866 12.923 11.960 11.515  9.935 11.063  9.000 10.074  8.824  5.611  3.873  0.000  3.867  6.635 10.179 11.888 10.458 10.551 14.019 15.346 15.287 16.319 19.257 20.959 20.505 22.108 24.840 25.566 26.028 28.394 30.542 31.909 32.137 29.681 28.618 25.550 25.498 22.823 23.070 21.171 23.076 23.160 25.677 26.923 30.126 31.558 31.175 29.030 27.529 26.208 22.888 23.508 26.420 26.751 27.700 25.966 27.759 28.312 28.164 31.005 31.979 32.434 35.220 35.318 38.252 39.251 39.551 43.138 42.695 41.007 41.081 37.753 36.063 35.086 35.283 33.391 35.538 34.428 31.184 30.441 27.607 26.633 27.330 24.686 25.847 22.750 19.044 18.500 20.725 18.851 15.574 17.942 19.328 16.046 15.205 18.787 18.688 15.868 17.904 20.979 19.742 21.753 19.930 21.453 21.186 22.257 22.889 20.183 17.525 17.762 16.286 17.869 18.407 22.225 22.429 21.492 19.665 20.377 18.872 21.208 21.850 25.387 26.532 30.144 31.311 34.615 36.016 38.699 41.438 43.948 46.282 44.672 43.900 41.584 39.469 36.307 33.584 31.067 27.833 25.230 21.772 20.913 17.545 18.339 16.630 19.568 20.646 21.240 24.631 25.947 28.955 31.061 32.506 29.625 28.433 30.851 31.586 33.482 35.351 33.269 30.231 32.101 33.255 29.790 28.554 31.657 30.788 27.258 28.934 31.690 29.460 27.529 30.979 32.209 29.338 30.443 34.064 33.202 31.478 34.586 37.087 35.572 35.908 39.431 40.132 41.897 43.032 41.991 38.208 37.221 34.853 36.558 36.230 32.794 31.217 27.987 30.119 32.195 29.292 27.915 31.454 31.183 27.857 29.721 32.643 33.180 32.619 28.816 26.857 24.612 21.757 20.587 17.522 19.099 16.813 18.499 18.746 20.273 22.599 26.346 26.161 25.080 27.267 29.222 26.309 24.376 27.660 28.126 24.713 25.578 29.142 28.160 25.645 28.548 30.859 28.576 28.564 32.346 32.260 33.809 32.759 34.255 32.264 34.147 33.450 34.011 36.975 39.223
 39.372 38.970 38.067 36.758 35.675 35.720 35.179 33.782 33.906 34.603 33.938 32.426 32.707 32.980 31.547 29.762 30.085 28.724 25.496 22.761 21.702 19.266 18.659 15.790 17.028 15.218 16.723 19.413 18.873 21.191 23.414 24.059 24.861 27.181 28.811 29.306 28.062 28.378 26.317 27.823 25.414 25.744 23.557 24.813 22.591 25.699 27.808 24.906 26.298 25.438 28.287 28.953 31.887 33.990 36.753 37.945 38.228 39.537 39.972 39.467 38.987 37.582 34.331 32.720 30.747 28.643 27.461 24.632 23.291 20.544 19.781 16.792 17.649 16.084 15.183 13.162  9.839  6.870  8.544 11.849 11.304 10.382 13.476 15.657 15.303 14.016 15.472 19.018 18.767 18.106 21.582 23.124 21.950 23.578 26.639 26.856 25.790 24.045 21.142 19.268 16.530 16.692 15.315 18.446 19.793 21.085 19.678 17.154 16.302 12.510 12.655 10.443  7.985  8.192  8.405  6.336  4.488  5.312  5.946  8.237 11.906 14.398 12.562 12.616 10.138  9.858  6.788  7.464  7.666  5.531  5.799  3.867  0.000  3.853  7.146  8.215  6.632  7.195 10.517 11.635 12.006 13.282 15.896 17.666 17.665 19.241 21.690 22.652 23.424 25.556 27.637 28.728 28.751 26.134 24.913 21.766 21.650 18.994 19.375 17.709 19.911 20.425 23.186 24.818 28.223 29.339 28.679 26.237 24.660 23.079 19.827 20.172 23.245 23.732 24.990 23.571 25.499 25.903 25.475 28.154 29.133 29.351 32.126 32.177 35.064 36.066 36.207 39.765 39.294 37.755 37.992 34.738 32.862 31.836 31.875 30.009 32.124 30.969 27.643 26.758 23.837 22.862 23.531 20.961 22.288 19.360 15.600 15.390 17.448 15.292 12.249 14.962 16.062 12.734 12.514 16.159 15.803 13.409 15.942 18.749 17.559 20.039 18.843 20.993 21.401 22.747 23.948 21.261 18.313 18.477 16.257 17.549 17.297 20.972 20.569 19.326 17.010 17.283 15.401 17.572 18.081 21.632 22.834 26.457 27.773 31.163 32.717 35.526 38.315 40.956 43.159 41.487 40.561 38.155 36.002 32.757 30.086 27.486 24.337 21.695 18.344 17.584 14.412 15.627 14.424 17.774 19.333 20.528 24.142 25.918 29.164 31.157 32.989 30.349 28.876 31.298 31.729 33.468 35.005 32.669 29.727 31.632 32.355 28.744 27.812 30.738 29.434 26.007 27.950 30.359 27.786 26.148 29.741 30.545 27.607 29.110 32.557 31.351 29.862 33.201 35.395 33.745 34.426 37.950 38.334 40.009 40.859 39.829 36.064 35.098 32.467 34.076 34.051 30.570 28.685 25.552 27.717 29.479 26.366 25.153 28.721 28.290 25.145 27.339 30.261 30.462 29.717 25.885 24.198 22.208 19.745 18.986 16.424 18.556 16.813 19.182 20.071 22.083 24.499 28.116 27.715 26.187 28.353 29.869 26.667 24.937 28.090 28.079 24.499 25.547 28.880 27.423 24.907 27.980 29.924 27.282 27.399 31.075 30.570 31.879 30.477 31.768 29.543 31.194 30.298 30.626 33.569 35.869
 36.910 36.462 35.458 34.122 33.027 32.977 32.340 30.932 31.024 31.637 30.896 29.338 29.476 29.656 28.206 26.321 26.523 25.070 21.768 19.156 18.146 15.984 15.689 13.248 15.107 13.981 16.289 19.039 18.682 21.458 23.197 23.575 24.904 27.293 28.447 29.054 27.369 27.572 25.270 26.292 23.647 24.046 21.694 22.977 20.694 23.881 25.621 22.439 23.814 23.022 26.012 26.779 29.936 31.852 34.786 36.168 36.564 37.796 38.111 37.512 36.893 35.436 32.080 30.159 28.112 25.750 24.522 21.526 20.195 17.761 17.287 14.747 16.210 15.217 14.982 12.440  9.769  6.114  8.103 10.712  9.011  8.119 11.758 13.331 12.280 11.080 13.238 16.453 15.812 15.650 19.230 20.322 19.273 21.345 24.133 24.172 22.737 20.834 17.732 15.636 12.750 12.907 11.716 15.059 16.818 18.580 17.642 15.629 14.306 10.480  9.814  8.189  6.401  5.155  4.914  4.400  4.250  7.341  9.319 11.861 15.480 18.111 16.292 16.414 13.765 13.024  9.614  9.288 10.183  9.002  8.613  6.635  3.853  0.000  3.841  5.826  6.252  6.594  8.852 10.819 12.010 12.579 14.629 17.106 17.379 18.239 20.657 22.228 22.841 24.497 26.907 27.696 27.807 24.984 23.741 20.425 20.110 17.337 17.445 15.759 17.723 18.173 20.650 22.554 25.875 26.688 26.262 23.856 22.726 21.427 18.551 19.177 22.510 23.554 24.919 23.749 25.409 25.299 24.407 26.781 27.325 27.237 29.729 29.451 32.177 32.955 33.120 36.683 36.150 34.435 34.578 31.257 29.547 28.711 29.046 27.426 29.842 29.053 25.676 25.015 22.151 21.740 22.570 20.425 22.218 19.770 16.004 16.557 18.190 15.389 13.010 15.942 16.162 12.552 13.217 16.512 15.267 12.980 16.079 18.266 16.430 18.806 17.904 20.302 21.040 22.040 23.396 20.442 17.711 18.465 15.921 16.384 15.596 19.134 18.368 16.600 14.382 14.390 12.778 14.916 15.806 19.362 20.850 24.595 26.104 29.576 30.951 33.838 36.447 39.145 41.341 39.868 38.830 36.450 34.048 30.761 27.837 25.076 21.711 18.884 15.314 14.314 10.976 12.167 11.250 14.698 16.715 17.931 21.539 23.702 27.046 29.191 31.251 28.819 27.402 30.018 30.384 32.213 33.570 31.300 28.272 29.853 30.360 26.767 25.689 28.332 26.892 23.397 25.178 27.399 24.679 22.931 26.479 27.141 24.063 25.576 28.974 27.653 26.121 29.505 31.638 29.931 30.651 34.179 34.512 36.204 37.064 36.093 32.338 31.494 28.890 30.671 30.722 27.355 25.586 22.296 24.225 26.085 23.056 21.594 25.096 24.664 21.427 23.543 26.458 26.757 26.146 22.324 20.604 18.457 15.986 15.223 12.854 15.252 13.973 16.818 18.329 20.636 23.232 26.676 26.295 24.323 26.257 27.450 24.135 22.407 25.351 25.093 21.409 22.450 25.625 23.963 21.414 24.540 26.318 23.565 23.756 27.386 26.780 28.113 26.731 28.135 26.036 27.867 27.234 27.683 30.780 32.992
 33.821 33.379 32.355 31.069 29.948 29.812 29.211 27.803 27.817 28.458 27.747 26.112 26.164 26.414 25.038 23.059 23.276 22.119 18.936 16.518 16.155 14.571 15.192 13.612 16.262 15.989 18.810 21.671 21.552 24.566 26.003 26.165 27.794 30.241 31.068 31.687 29.677 29.674 27.102 27.648 24.696 24.886 22.186 23.105 20.479 23.417 24.959 21.626 23.336 22.989 26.250 27.350 30.757 32.556 35.651 37.226 37.688 38.776 38.903 38.137 37.368 35.913 32.427 30.153 27.844 25.079 23.483 20.143 18.373 16.485 16.824 14.991 17.251 17.057 16.967 13.850 11.560  7.758  8.490 10.611  8.295  6.313  9.990 11.441  9.688  7.780 10.184 13.211 12.169 12.011 15.667 16.562 15.484 17.696 20.387 20.383 18.926 17.131 14.066 12.308  9.748 10.826 10.716 14.461 16.968 19.364 18.980 17.601 15.883 12.279 10.615  9.711  9.059  6.476  4.856  6.120  7.745 11.018 12.791 15.355 19.000 21.370 19.182 19.183 16.099 14.725 11.314  9.866 11.430 11.456 11.346 10.179  7.146  3.841  0.000  3.881  5.974  5.380  6.028  8.832 10.451 10.258 11.720 14.702 15.172 15.427 17.742 19.758 20.273 21.522 24.123 24.690 24.913 22.038 20.954 17.688 17.555 15.070 15.476 14.399 16.575 17.525 19.914 22.360 25.683 25.941 25.476 22.836 22.007 20.610 18.179 18.511 22.079 23.493 25.242 24.534 26.196 25.754 24.384 26.341 26.608 26.004 28.204 27.543 29.984 30.457 30.335 33.812 33.034 31.319 31.644 28.348 26.646 26.098 26.554 25.301 27.928 27.365 23.847 23.044 20.021 19.908 20.489 18.573 20.546 18.548 14.940 16.344 17.814 14.693 13.188 16.486 16.159 12.751 14.440 17.450 15.697 14.118 17.634 19.225 17.220 19.791 19.516 22.278 23.445 24.329 25.888 22.837 20.269 21.273 18.438 18.328 16.856 20.023 18.591 16.167 13.674 12.726 10.772 12.173 12.800 16.147 17.545 21.300 22.787 26.249 27.484 30.397 32.913 35.643 37.822 36.448 35.371 33.030 30.522 27.262 24.222 21.483 18.034 15.300 11.714 11.140  8.204 10.316 10.627 14.277 17.013 18.475 22.014 24.654 28.072 30.292 32.616 30.451 29.042 31.759 31.976 33.777 34.847 32.532 29.557 30.891 31.009 27.425 26.416 28.662 26.884 23.474 25.174 26.955 23.907 22.231 25.699 25.908 22.605 24.295 27.471 25.720 24.185 27.726 29.565 27.544 28.433 32.014 32.011 33.806 34.485 33.741 30.060 29.522 26.752 28.710 29.165 25.962 24.070 20.746 22.298 23.922 20.777 19.097 22.423 21.584 18.399 20.804 23.497 23.528 22.646 18.824 17.081 15.269 13.138 13.132 11.547 14.648 14.358 17.707 19.884 22.268 25.088 28.340 28.074 25.698 27.282 28.109 24.730 22.968 25.510 24.959 21.157 21.997 24.871 22.884 20.157 23.177 24.669 21.589 21.615 25.096 24.199 25.174 23.533 24.689 22.419 24.128 23.429 23.951 27.042 29.260
 34.941 34.583 33.669 32.564 31.435 31.293 30.890 29.553 29.457 30.191 29.607 27.899 27.750 28.091 26.855 24.681 24.738 23.823 20.596 18.743 18.683 17.626 18.348 16.881 19.412 18.865 21.573 24.096 23.442 26.158 27.452 28.080 29.805 31.907 32.862 33.840 31.992 32.349 30.016 30.603 27.825 28.308 25.757 26.832 24.270 27.210 28.632 25.208 26.818 26.338 29.500 30.369 33.739 35.292 38.391 39.957 40.481 41.635 41.855 41.179 40.409 38.914 35.475 33.095 30.958 28.124 26.661 23.257 21.515 19.973 20.427 18.705 20.869 20.413 20.428 17.514 15.018 11.183 11.832 14.337 12.150  9.836 13.224 14.891 12.783 10.182 12.308 15.236 13.495 12.634 16.458 17.091 15.169 17.337 20.318 19.759 18.577 16.425 13.926 12.280 10.605 11.650 12.114 15.826 18.518 20.684 19.868 18.797 17.742 14.164 11.958 10.137 10.487  8.906  5.824  5.584  8.546 11.390 12.892 16.006 19.324 21.277 18.776 19.374 16.238 14.134 10.496  9.489 12.159 12.328 13.300 11.888  8.215  5.826  3.881  0.000  3.902  5.501  5.179  6.424  9.149 10.003 10.678 13.281 14.660 15.276 16.859 18.938 20.156 21.208 23.398 23.558 23.216 20.062 18.438 14.933 14.361 11.599 11.993 11.009 13.632 15.106 17.967 20.582 24.142 24.310 23.330 20.376 19.141 17.334 14.819 14.803 18.385 19.785 21.702 21.225 23.025 22.621 21.196 23.125 23.646 23.049 25.468 25.093 27.696 28.483 28.319 31.815 31.239 29.845 30.323 27.186 25.081 24.129 24.114 22.564 24.903 24.043 20.513 19.560 16.523 16.228 17.032 15.231 17.458 15.632 12.106 13.516 14.457 11.105  9.956 13.158 12.473  9.215 11.451 14.215 12.412 11.471 15.093 16.442 14.852 17.888 18.204 21.375 23.037 24.410 26.453 23.764 20.826 21.316 18.070 18.129 16.168 19.051 17.197 14.940 11.800 10.558  7.901  9.459 10.084 13.730 15.466 19.236 21.128 24.762 26.450 29.573 32.245 35.180 37.090 35.506 34.161 31.607 29.133 25.679 22.877 19.907 16.750 13.776 10.501  9.721  7.180  9.581 10.238 14.077 16.810 18.999 22.679 25.403 28.929 30.770 33.318 31.315 29.526 32.003 31.899 33.397 34.195 31.581 28.849 30.459 30.241 26.547 26.069 28.308 26.163 23.048 25.233 26.733 23.495 22.423 26.063 25.902 22.843 25.064 27.996 26.068 25.075 28.767 30.257 28.355 29.723 33.146 32.883 34.353 34.650 33.700 30.047 29.243 26.168 27.695 28.346 24.973 22.611 19.656 21.594 22.717 19.285 18.253 21.732 20.967 18.241 21.026 23.865 23.432 22.443 18.628 17.631 16.173 14.822 15.032 14.042 17.062 16.800 20.235 22.362 25.085 27.605 30.764 30.087 27.673 29.535 30.070 26.493 25.201 27.809 26.829 23.122 24.415 27.028 24.654 22.289 25.525 26.562 23.293 23.737 26.993 25.606 26.427 24.368 25.313 22.768 24.062 23.006 22.911 25.959 28.268
 36.727 36.429 35.646 34.581 33.461 33.421 33.146 31.821 31.760 32.614 32.133 30.472 30.516 30.993 29.784 27.743 27.988 27.232 24.128 22.046 21.964 20.525 21.005 19.075 21.242 20.186 22.380 24.978 24.226 26.633 28.357 29.185 30.482 32.573 33.937 34.797 33.283 33.684 31.472 32.458 29.778 30.120 27.584 28.556 25.908 28.765 30.598 27.399 29.152 28.696 31.844 32.722 35.970 37.748 40.740 42.166 42.584 43.794 44.094 43.462 42.801 41.348 37.943 35.800 33.633 30.963 29.431 26.095 24.219 22.310 22.573 20.395 22.201 21.367 20.783 18.065 14.956 11.293 11.516 14.767 13.512 10.954 13.964 16.407 15.065 12.351 13.576 17.002 15.842 14.294 17.957 19.251 17.232 18.711 22.061 21.813 21.190 19.389 17.187 15.956 14.362 15.450 15.558 19.196 21.553 23.396 22.188 20.606 19.822 16.048 14.546 12.158 11.676 10.852  8.559  6.730  8.558 10.253 10.612 13.528 16.704 18.225 15.422 15.991 12.736 10.347  6.779  5.988  9.061  9.428 11.324 10.458  6.632  6.252  5.974  3.902  0.000  3.875  5.557  5.348  7.017  9.033 10.578 12.240 13.352 14.916 16.555 17.898 19.374 21.006 22.801 23.333 22.897 20.010 18.473 15.234 15.115 12.688 13.699 12.940 15.955 17.591 20.791 23.167 26.847 27.279 26.014 22.967 21.207 18.967 16.007 15.443 18.775 19.504 21.484 20.847 23.068 23.237 22.273 24.509 25.552 25.225 27.945 27.906 30.629 31.618 31.336 34.771 34.197 33.044 33.698 30.672 28.387 27.284 26.907 25.138 27.102 25.787 22.290 20.936 17.739 16.598 17.012 14.502 16.090 13.573  9.821 10.593 12.227  9.529  7.517 11.028 11.457  8.523 10.089 13.425 12.669 11.776 14.951 16.961 16.135 19.407 19.499 22.539 23.969 25.697 27.646 25.134 21.952 21.936 18.871 19.676 18.159 21.246 19.710 17.956 14.709 13.780 10.832 12.207 12.027 15.497 16.659 20.223 21.778 25.292 27.197 30.215 33.123 35.988 37.910 36.071 34.879 32.300 30.160 26.787 24.332 21.657 18.835 16.279 13.436 13.210 11.011 13.326 13.544 17.345 19.682 21.839 25.593 28.018 31.505 33.249 35.622 33.414 31.561 33.896 33.839 35.257 36.205 33.488 30.829 32.762 32.719 28.973 28.639 31.153 29.105 26.026 28.369 30.050 26.921 25.913 29.612 29.577 26.603 28.790 31.788 29.931 28.920 32.586 34.132 32.217 33.520 36.977 36.723 38.229 38.500 37.552 33.908 33.045 29.932 31.311 31.941 28.474 25.978 23.189 25.316 26.310 22.793 21.994 25.476 24.618 22.006 24.876 27.644 27.074 25.848 22.069 21.025 19.808 18.369 18.611 17.262 20.170 19.465 22.614 24.302 26.793 29.275 32.646 31.997 29.918 31.966 32.817 29.303 27.913 30.730 30.006 26.305 27.536 30.364 28.187 25.737 28.915 30.173 26.975 27.239 30.578 29.316 30.046 27.956 28.703 25.986 27.016 25.594 25.389 28.177 30.595
 34.314 33.999 33.205 32.068 30.946 30.921 30.619 29.261 29.244 30.126 29.652 28.039 28.307 28.864 27.650 25.811 26.314 25.754 22.937 20.531 20.721 19.123 19.949 18.221 20.654 20.013 22.294 25.313 25.134 27.814 29.707 30.088 31.262 33.711 34.964 35.443 33.753 33.722 31.194 32.066 29.113 28.974 26.119 26.617 23.658 26.208 28.266 25.265 27.406 27.396 30.756 32.051 35.400 37.429 40.451 41.927 42.270 43.352 43.484 42.683 41.988 40.607 37.116 34.980 32.493 29.740 27.820 24.416 22.154 20.187 20.780 18.718 20.804 20.442 19.446 16.352 13.214  9.689  8.758 11.967 11.221  8.113 10.559 13.420 12.619  9.831 10.336 14.009 13.519 11.853 15.286 17.123 15.631 16.765 20.068 20.448 19.981 18.778 16.443 15.728 14.038 15.779 16.043 19.808 22.280 24.504 23.783 22.079 20.664 16.896 15.641 14.019 12.923 11.196  9.684  9.055 10.151 12.076 12.213 14.360 17.858 19.444 16.623 16.326 12.753 10.699  7.837  5.199  7.512  8.980 10.307 10.551  7.195  6.594  5.380  5.501  3.875  0.000  3.856  5.556  5.596  6.248  8.761 10.763 10.910 12.231 14.555 15.791 16.657 18.526 20.640 21.611 21.770 19.253 18.442 15.608 16.305 14.521 16.059 15.805 18.823 20.509 23.448 26.007 29.574 29.793 28.780 25.745 24.323 22.170 19.465 18.799 22.226 23.035 25.177 24.644 26.871 26.958 25.843 27.901 28.720 28.088 30.540 30.114 32.548 33.138 32.588 35.917 34.968 33.686 34.472 31.398 29.328 28.694 28.609 27.269 29.489 28.404 24.787 23.257 19.835 18.781 18.573 15.872 17.055 14.542 10.928 12.317 14.585 12.204 10.630 14.355 14.959 12.260 13.887 17.258 16.434 15.485 18.718 20.712 19.626 22.738 22.657 25.547 26.730 28.109 29.727 26.904 24.014 24.398 21.572 22.181 20.811 24.003 22.473 20.326 17.271 15.947 12.996 13.632 12.854 15.880 16.363 19.840 20.810 24.103 25.615 28.409 31.257 33.929 36.090 34.364 33.476 31.104 29.038 25.902 23.334 21.048 18.101 16.053 13.218 13.806 11.872 14.675 15.295 19.094 21.725 23.476 27.113 29.634 33.063 35.128 37.406 35.131 33.576 36.122 36.264 37.894 38.952 36.406 33.596 35.278 35.330 31.642 30.979 33.363 31.416 28.166 30.152 31.840 28.676 27.294 30.829 30.816 27.552 29.443 32.481 30.489 29.072 32.694 34.304 32.065 33.083 36.691 36.383 38.237 38.649 38.047 34.456 34.004 30.979 32.748 33.525 30.260 27.958 24.932 26.593 27.713 24.262 22.943 26.179 24.888 22.080 24.941 27.358 26.829 25.312 21.576 19.990 19.018 17.368 18.046 16.691 19.894 19.515 22.673 24.534 26.641 29.491 32.930 32.726 30.603 32.289 33.310 29.966 28.135 30.728 30.298 26.491 27.190 30.099 28.134 25.289 28.130 29.637 26.438 26.157 29.534 28.513 29.001 27.013 27.570 24.821 25.869 24.421 24.695 27.353 29.779
 31.961 31.673 30.872 29.834 28.693 28.576 28.349 27.024 26.890 27.797 27.375 25.671 25.753 26.372 25.281 23.292 23.716 23.476 20.796 18.836 19.614 18.704 20.162 19.106 22.004 21.884 24.591 27.552 27.380 30.233 31.781 32.101 33.623 36.021 36.986 37.615 35.667 35.609 32.955 33.432 30.328 30.210 27.214 27.586 24.509 26.906 28.631 25.465 27.714 27.925 31.397 32.814 36.327 38.135 41.283 42.916 43.352 44.348 44.364 43.472 42.649 41.248 37.692 35.241 32.667 29.613 27.535 23.918 21.443 20.107 21.286 19.847 22.430 22.531 21.914 18.554 15.873 12.250 11.193 13.680 12.273  8.802 11.005 13.409 11.815  8.335  8.928 12.112 10.847  8.843 12.461 13.902 12.020 13.348 16.659 16.750 16.332 15.134 13.112 12.891 11.970 14.340 15.499 19.346 22.312 24.893 24.494 23.349 21.810 18.227 16.236 14.967 14.723 12.477 10.184 10.404 12.537 14.999 15.577 18.027 21.471 22.995 20.064 19.972 16.349 13.900 11.052  8.389 11.076 12.799 14.020 14.019 10.517  8.852  6.028  5.179  5.557  3.856  0.000  3.855  5.387  5.011  5.882  8.750  9.709 10.170 12.029 14.033 15.044 16.222 18.483 18.960 19.041 16.272 15.429 12.512 13.283 11.809 13.640 14.050 17.171 19.286 22.109 25.071 28.596 28.336 27.240 24.033 22.875 20.673 18.476 17.585 21.149 22.369 24.799 24.716 26.837 26.560 25.002 26.627 27.176 26.090 28.261 27.538 29.714 30.086 29.291 32.525 31.420 30.208 31.168 28.185 26.059 25.603 25.544 24.510 26.856 25.979 22.288 20.658 17.145 16.462 16.089 13.804 15.380 13.612 10.361 12.743 14.404 11.600 11.225 14.955 14.748 12.358 14.889 17.742 16.360 16.053 19.560 20.908 19.668 22.863 23.340 26.527 28.123 29.437 31.310 28.465 25.653 26.216 23.098 23.217 21.279 24.083 22.012 19.447 16.229 14.139 10.938 10.673  9.444 12.238 12.717 16.280 17.427 20.836 22.343 25.287 28.067 30.875 32.928 31.271 30.209 27.790 25.549 22.333 19.650 17.256 14.274 12.272  9.642 10.803  9.734 13.138 14.689 18.449 21.510 23.530 27.083 29.959 33.444 35.475 38.009 36.005 34.384 36.964 36.922 38.474 39.237 36.632 33.915 35.409 35.082 31.428 30.905 32.937 30.680 27.600 29.580 30.837 27.432 26.264 29.707 29.253 25.938 28.061 30.808 28.467 27.226 30.949 32.204 29.790 31.076 34.624 33.981 35.794 35.951 35.479 31.999 31.733 28.550 30.339 31.477 28.370 25.926 23.020 24.405 25.190 21.663 20.344 23.374 21.771 19.216 22.355 24.574 23.692 21.931 18.266 16.947 16.449 15.442 16.754 16.218 19.732 20.034 23.526 25.855 28.174 31.073 34.308 34.048 31.583 33.077 33.703 30.273 28.586 30.876 30.085 26.277 26.975 29.526 27.221 24.427 27.216 28.317 24.874 24.631 27.747 26.345 26.499 24.195 24.477 21.532 22.334 20.740 20.887 23.554 26.011
 34.012 33.815 33.171 32.305 31.185 31.118 31.092 29.855 29.663 30.660 30.375 28.667 28.655 29.366 28.393 26.331 26.671 26.601 23.911 22.258 23.079 22.295 23.609 22.368 25.060 24.563 27.055 29.813 29.245 31.796 33.383 34.088 35.537 37.687 38.880 39.727 38.006 38.227 35.785 36.442 33.498 33.573 30.706 31.226 28.211 30.657 32.426 29.248 31.413 31.466 34.855 36.080 39.528 41.243 44.360 45.936 46.384 47.461 47.586 46.786 46.003 44.577 41.063 38.628 36.188 33.166 31.213 27.602 25.199 23.894 24.955 23.353 25.721 25.470 24.785 21.644 18.664 15.025 14.133 17.044 15.848 12.456 14.591 17.195 15.625 12.091 12.412 15.460 13.963 11.413 14.787 16.159 13.589 14.461 18.069 17.764 17.861 16.530 15.185 15.110 14.710 16.827 18.046 21.831 24.755 27.052 26.228 25.101 24.068 20.417 18.352 16.416 16.460 14.927 12.197 11.368 13.731 15.567 15.607 18.243 21.297 22.298 19.077 19.426 15.838 12.746 10.106  7.959 11.459 13.276 15.415 15.346 11.635 10.819  8.832  6.424  5.348  5.556  3.855  0.000  3.860  5.880  5.956  7.352  9.390 10.799 11.690 13.291 15.219 16.441 17.992 18.211 17.619 14.707 13.323 10.327 11.031  9.695 12.038 12.845 16.402 18.956 22.175 25.112 28.797 28.574 26.988 23.551 21.885 19.188 16.859 15.320 18.683 19.563 22.203 22.327 24.720 24.711 23.310 24.967 25.935 24.954 27.389 27.049 29.371 30.084 29.208 32.392 31.472 30.657 31.804 29.035 26.531 25.679 25.057 23.703 25.592 24.256 20.615 18.613 15.009 13.644 13.105 10.435 11.901  9.962  6.665  9.191 10.679  8.070  8.188 11.881 11.847 10.175 12.874 15.522 14.618 14.982 18.214 19.534 18.967 22.489 23.304 26.667 28.502 30.255 32.412 29.882 26.766 26.819 23.538 24.008 21.941 24.575 22.371 20.165 16.586 14.494 10.856 10.483  8.706 11.472 11.887 15.250 16.609 20.087 22.154 25.216 28.227 31.167 32.950 30.985 29.745 27.124 25.106 21.775 19.562 17.153 14.756 12.851 10.947 12.048 11.422 14.682 16.159 19.932 22.787 25.235 28.893 31.698 35.233 36.960 39.578 37.614 35.709 38.063 37.811 39.108 39.725 36.882 34.392 36.191 35.692 31.971 31.879 33.998 31.539 28.705 31.065 32.200 28.740 28.018 31.590 30.949 27.875 30.335 32.940 30.545 29.698 33.492 34.535 32.252 33.848 37.272 36.474 38.031 37.898 37.251 33.814 33.304 29.916 31.292 32.545 29.302 26.490 23.971 25.704 26.063 22.352 21.655 24.756 23.240 21.127 24.485 26.791 25.548 23.681 20.126 19.418 19.181 18.600 19.861 19.427 22.807 22.890 26.354 28.498 30.993 33.676 36.934 36.388 34.016 35.786 36.335 32.783 31.381 33.828 32.841 29.095 30.112 32.595 30.111 27.555 30.510 31.397 27.886 27.921 30.923 29.247 29.317 26.749 26.837 23.693 24.050 22.044 21.572 24.019 26.564
 33.979 33.821 33.278 32.405 31.311 31.329 31.373 30.145 30.014 31.096 30.887 29.268 29.533 30.368 29.411 27.592 28.201 28.310 25.861 23.871 24.763 23.647 24.958 23.556 26.147 25.581 27.804 30.808 30.501 33.015 34.944 35.509 36.630 38.973 40.345 40.896 39.282 39.283 36.747 37.582 34.559 34.285 31.277 31.466 28.263 30.442 32.583 29.696 32.140 32.448 35.923 37.376 40.794 42.790 45.852 47.365 47.703 48.740 48.819 47.952 47.220 45.865 42.332 40.062 37.435 34.488 32.297 28.726 26.070 24.517 25.615 23.831 26.097 25.882 24.640 21.492 18.258 14.991 13.302 16.404 16.071 12.491 13.854 17.041 16.281 12.848 12.131 15.467 14.851 11.906 14.784 16.975 14.837 14.880 18.612 19.014 19.578 18.886 17.578 17.886 17.290 19.621 20.612 24.445 27.225 29.540 28.751 27.250 26.027 22.271 20.695 18.837 18.176 16.602 14.542 13.593 15.131 16.494 15.804 17.764 20.786 21.475 18.100 17.853 14.099 11.045  9.357  6.325  9.367 12.072 14.412 15.287 12.006 12.010 10.451  9.149  7.017  5.596  5.387  3.860  0.000  3.842  5.729  5.884  6.655  9.070 10.511 11.146 12.892 14.877 16.253 17.199 17.029 14.785 14.190 12.010 13.640 13.014 15.692 16.606 20.188 22.674 25.903 28.757 32.450 32.320 30.779 27.358 25.622 22.844 20.376 18.667 21.852 22.334 24.997 25.014 27.612 27.906 26.736 28.516 29.637 28.701 31.152 30.791 33.026 33.620 32.562 35.632 34.497 33.726 35.014 32.274 29.848 29.196 28.590 27.358 29.183 27.745 24.125 21.887 18.207 16.436 15.234 12.019 12.399  9.869  6.804  9.089 11.685 10.168  9.821 13.532 14.403 12.998 15.083 18.061 17.715 17.855 20.860 22.595 22.213 25.724 26.230 29.410 30.939 32.678 34.575 31.960 28.871 28.883 25.852 26.619 24.904 27.779 25.812 23.662 20.171 18.205 14.624 14.134 11.964 14.139 13.625 16.554 17.092 20.183 22.085 24.834 27.963 30.673 32.629 30.556 29.685 27.234 25.578 22.562 20.595 18.782 16.616 15.399 13.740 15.346 14.674 17.996 19.296 23.120 25.917 28.102 31.768 34.450 37.941 39.814 42.264 40.119 38.356 40.762 40.673 42.067 42.868 40.076 37.512 39.356 39.056 35.325 35.083 37.325 35.014 32.051 34.292 35.596 32.194 31.242 34.779 34.285 31.081 33.323 36.036 33.648 32.526 36.269 37.429 34.972 36.326 39.863 39.079 40.872 40.847 40.398 36.983 36.663 33.339 34.879 36.142 32.941 30.215 27.593 29.195 29.649 25.970 25.057 28.045 26.291 24.073 27.394 29.480 28.259 26.141 22.666 21.563 21.516 20.681 22.085 21.379 24.813 24.782 28.080 30.054 32.198 35.049 38.468 38.190 35.998 37.681 38.528 35.106 33.395 35.856 35.201 31.392 32.089 34.764 32.537 29.712 32.452 33.638 30.197 29.825 32.910 31.493 31.408 28.942 28.836 25.634 25.871 23.672 23.490 25.622 28.196
 30.886 30.704 30.101 29.159 28.049 28.023 28.015 26.758 26.624 27.702 27.481 25.875 26.255 27.140 26.206 24.527 25.301 25.614 23.466 21.388 22.621 21.639 23.367 22.390 25.282 25.236 27.700 30.933 31.050 33.866 35.725 35.901 37.118 39.706 40.821 41.155 39.275 38.943 36.139 36.699 33.450 32.862 29.621 29.441 26.040 27.917 30.025 27.249 29.955 30.649 34.264 36.041 39.564 41.634 44.748 46.358 46.685 47.587 47.491 46.471 45.663 44.356 40.764 38.400 35.543 32.469 29.984 26.359 23.416 22.089 23.610 22.211 24.827 25.149 23.885 20.436 17.557 14.471 12.166 14.637 14.365 10.568 11.179 14.299 13.708 10.238  8.792 11.978 11.773  8.706 11.304 13.869 12.286 12.134 15.706 16.654 17.219 17.057 15.656 16.437 15.922 18.744 20.006 23.841 26.786 29.464 29.163 27.784 26.063 22.439 20.811 19.618 18.862 16.588 14.850 14.850 16.342 18.238 17.949 19.693 23.015 24.028 20.830 20.121 16.314 13.776 12.122  8.594 10.689 13.630 15.142 16.319 13.282 12.579 10.258 10.003  9.033  6.248  5.011  5.880  3.842  0.000  3.871  5.515  4.957  6.109  8.570  9.730 10.510 12.375 14.461 15.654 16.242 14.258 14.430 12.577 14.650 14.378 17.074 18.177 21.561 23.976 26.874 29.918 33.465 33.080 31.846 28.498 27.220 24.706 22.552 21.073 24.445 25.291 27.991 28.077 30.492 30.488 29.035 30.593 31.330 30.078 32.186 31.383 33.312 33.482 32.244 35.215 33.753 32.781 34.115 31.330 29.181 29.004 28.796 28.024 30.199 29.159 25.465 23.314 19.596 18.360 16.955 14.138 14.610 12.712 10.128 12.792 15.190 13.400 13.318 17.077 17.549 15.856 18.180 21.138 20.318 20.276 23.556 25.111 24.253 27.585 28.036 31.178 32.633 34.010 35.725 32.835 30.029 30.489 27.524 27.908 26.139 29.012 26.953 24.392 21.119 18.834 15.452 14.469 12.151 13.856 12.896 15.779 15.850 18.762 20.113 22.703 25.663 28.241 30.436 28.606 27.951 25.718 23.949 21.137 18.874 17.352 14.950 14.178 12.540 14.745 14.365 17.937 19.628 23.365 26.452 28.353 31.868 34.714 38.159 40.289 42.736 40.640 39.115 41.723 41.754 43.330 44.148 41.521 38.820 40.356 40.053 36.394 35.865 37.893 35.627 32.551 34.458 35.671 32.228 30.998 34.341 33.797 30.378 32.386 35.047 32.524 31.111 34.785 35.927 33.210 34.362 37.970 37.105 39.162 39.239 39.099 35.768 35.827 32.616 34.508 35.903 32.935 30.433 27.612 28.747 29.317 25.776 24.386 27.088 24.989 22.648 25.901 27.640 26.467 24.155 20.786 19.263 19.486 18.652 20.485 20.024 23.647 24.063 27.422 29.675 31.616 34.721 38.070 38.104 35.752 37.073 37.895 34.604 32.631 34.794 34.251 30.412 30.706 33.294 31.164 28.105 30.533 31.779 28.337 27.569 30.568 29.281 28.955 26.573 26.301 23.125 23.414 21.305 21.634 23.721 26.251
 29.529 29.402 28.835 28.054 26.944 26.839 26.969 25.799 25.524 26.628 26.502 24.819 24.943 25.891 25.126 23.278 23.903 24.552 22.549 21.044 22.735 22.392 24.506 23.978 27.129 27.341 30.095 33.192 33.164 36.044 37.605 37.855 39.368 41.827 42.754 43.308 41.274 41.039 38.220 38.505 35.215 34.774 31.516 31.371 27.980 29.816 31.573 28.628 31.299 32.050 35.686 37.445 41.067 42.885 46.088 47.811 48.232 49.097 48.952 47.902 46.997 45.658 42.043 39.421 36.586 33.297 30.796 27.044 24.054 23.294 25.168 24.205 27.099 27.615 26.730 23.180 20.562 17.263 15.285 17.404 16.510 12.728 13.454 15.977 14.643 10.874  9.737 12.038 10.874  7.348  9.853 11.803  9.455  9.214 12.972 13.418 14.305 14.189 13.480 14.838 15.217 18.330 20.247 24.034 27.303 30.140 29.968 29.046 27.396 23.910 21.732 20.627 20.553 18.154 15.812 16.103 18.309 20.512 20.560 22.718 25.980 26.955 23.671 23.342 19.556 16.676 14.760 11.598 14.222 16.943 18.542 19.257 15.896 14.629 11.720 10.678 10.578  8.761  5.882  5.956  5.729  3.871  0.000  3.862  5.496  5.255  6.219  8.611  9.992 10.726 12.762 13.118 13.368 10.948 11.009  9.183 11.523 11.869 14.891 16.670 20.073 22.861 25.669 28.980 32.471 31.692 30.294 26.810 25.683 23.093 21.425 19.685 23.026 24.163 27.084 27.585 29.902 29.627 27.848 29.004 29.569 27.953 29.822 28.844 30.532 30.577 29.088 31.920 30.362 29.584 31.132 28.529 26.247 26.146 25.817 25.289 27.435 26.509 22.833 20.534 16.807 15.836 14.178 11.858 12.697 11.770  9.840 13.205 14.812 12.794 13.763 17.300 17.086 15.819 18.736 21.172 19.998 20.543 23.917 24.923 24.073 27.464 28.415 31.797 33.629 35.045 37.039 34.220 31.404 31.891 28.665 28.737 26.519 29.011 26.529 23.774 20.393 17.587 14.118 12.286  9.346 10.370  9.079 11.961 12.260 15.411 16.977 19.850 22.826 25.645 27.620 25.771 24.818 22.436 20.490 17.503 15.231 13.603 11.419 10.959 10.094 12.860 13.456 17.233 19.539 23.140 26.444 28.641 32.080 35.168 38.653 40.655 43.331 41.482 39.828 42.394 42.216 43.654 44.183 41.467 38.914 40.356 39.695 36.080 35.777 37.518 34.964 32.128 34.109 34.918 31.304 30.393 33.655 32.691 29.352 31.629 33.966 31.160 30.049 33.787 34.539 31.750 33.236 36.709 35.507 37.414 37.168 37.084 33.899 34.046 30.677 32.445 34.174 31.349 28.670 26.113 27.073 27.213 23.633 22.446 24.905 22.570 20.671 24.173 25.723 24.113 21.556 18.374 17.374 18.151 18.074 20.337 20.564 24.296 25.145 28.730 31.284 33.485 36.532 39.704 39.576 36.970 38.232 38.685 35.296 33.563 35.526 34.608 30.827 31.252 33.491 31.031 28.153 30.585 31.385 27.760 27.165 29.854 28.140 27.502 24.767 24.173 20.776 20.635 18.220 18.189 20.193 22.791
 31.184 31.160 30.812 30.192 29.138 29.132 29.470 28.401 28.126 29.333 29.368 27.766 27.969 29.042 28.389 26.649 27.338 28.189 26.301 24.838 26.549 26.109 28.113 27.373 30.369 30.311 32.831 35.923 35.761 38.441 40.184 40.620 41.942 44.334 45.493 46.054 44.211 44.053 41.316 41.799 38.563 38.083 34.833 34.629 31.186 32.925 34.889 32.076 34.825 35.591 39.224 40.971 44.550 46.443 49.610 51.272 51.647 52.546 52.446 51.420 50.564 49.242 45.637 43.093 40.250 37.010 34.477 30.746 27.697 26.825 28.623 27.456 30.177 30.486 29.310 25.882 22.967 19.786 17.616 20.074 19.645 15.824 16.305 19.189 18.228 14.524 12.979 15.294 14.466 10.756 12.547 14.747 12.280 11.091 14.902 15.416 17.006 17.136 16.935 18.435 18.946 21.945 23.766 27.575 30.769 33.449 33.019 31.940 30.512 26.905 24.870 23.384 23.185 21.149 18.785 18.463 20.495 22.172 21.615 23.560 26.512 26.961 23.462 23.132 19.397 16.233 15.030 11.999 14.666 17.740 19.906 20.959 17.666 17.106 14.702 13.281 12.240 10.763  8.750  7.352  5.884  5.515  3.862  0.000  3.858  5.531  5.107  6.056  8.644  9.864 10.815 11.401 11.247  9.313  9.661  8.766 11.776 12.835 16.316 18.413 22.059 25.093 28.152 31.408 35.002 34.276 32.556 28.930 27.435 24.480 22.721 20.449 23.474 24.161 27.247 27.900 30.484 30.531 28.964 30.150 31.073 29.530 31.557 30.838 32.546 32.765 31.095 33.770 32.229 31.821 33.596 31.215 28.711 28.432 27.682 27.016 28.751 27.443 23.874 21.162 17.410 15.709 13.368 10.519 10.299  9.297  8.280 11.633 13.458 12.400 13.670 16.934 17.210 16.658 19.366 21.709 21.105 22.000 25.067 26.199 25.880 29.465 30.510 33.931 35.790 37.488 39.558 36.896 33.889 34.037 30.810 31.226 29.070 31.561 29.088 26.586 23.016 20.286 16.613 14.756 11.442 11.970  9.994 12.037 11.790 14.579 16.579 19.285 22.538 25.296 27.100 24.887 24.029 21.599 20.176 17.390 15.873 14.783 13.479 13.559 13.342 16.074 16.768 20.472 22.629 26.293 29.455 31.818 35.347 38.348 41.860 43.733 46.399 44.494 42.710 45.155 44.906 46.214 46.719 43.859 41.429 43.096 42.396 38.730 38.653 40.503 37.870 35.141 37.325 38.123 34.491 33.774 37.112 36.084 32.846 35.253 37.542 34.700 33.734 37.494 38.146 35.368 36.953 40.383 39.068 40.901 40.486 40.387 37.264 37.340 33.864 35.409 37.237 34.350 31.460 29.134 30.267 30.145 26.477 25.631 28.067 25.699 24.085 27.685 29.181 27.333 24.602 21.614 20.880 21.865 21.899 24.134 24.256 27.950 28.596 32.119 34.495 36.664 39.664 42.936 42.744 40.268 41.675 42.213 38.788 37.093 39.175 38.276 34.489 34.983 37.276 34.808 31.956 34.411 35.209 31.572 30.981 33.627 31.853 31.082 28.232 27.396 23.879 23.310 20.499 20.103 21.620 24.253
 30.493 30.456 30.118 29.388 28.352 28.407 28.691 27.588 27.408 28.631 28.658 27.160 27.661 28.780 28.083 26.616 27.562 28.433 26.744 24.883 26.561 25.791 27.781 26.980 29.906 29.924 32.280 35.593 35.773 38.520 40.493 40.676 41.768 44.389 45.591 45.837 44.000 43.567 40.700 41.255 37.932 37.107 33.736 33.205 29.634 31.088 33.331 30.817 33.791 34.809 38.497 40.478 44.022 46.167 49.280 50.899 51.179 52.011 51.837 50.730 49.908 48.661 45.051 42.665 39.650 36.504 33.767 30.128 26.902 25.816 27.646 26.417 29.077 29.542 27.981 24.544 21.643 18.889 16.133 18.408 18.643 14.865 14.566 17.741 17.530 14.149 11.794 14.240 14.408 10.790 12.037 15.031 13.447 11.849 15.430 16.819 18.403 19.009 18.436 19.985 20.061 23.162 24.708 28.528 31.574 34.324 34.048 32.680 30.961 27.337 25.706 24.460 23.703 21.486 19.725 19.562 21.010 22.570 21.773 23.179 26.218 26.687 23.283 22.352 18.606 15.906 15.220 11.748 13.511 16.977 18.816 20.505 17.665 17.379 15.172 14.660 13.352 10.910  9.709  9.390  6.655  4.957  5.496  3.858  0.000  3.872  5.558  5.106  6.311  8.803 10.158 11.945 12.836 11.829 13.013 12.492 15.538 16.398 19.701 21.478 25.050 27.834 30.814 33.995 37.568 36.967 35.488 31.967 30.573 27.756 25.802 23.758 26.864 27.451 30.421 30.822 33.442 33.594 32.144 33.505 34.393 32.925 34.936 34.097 35.768 35.811 34.143 36.805 35.082 34.477 36.199 33.710 31.448 31.424 30.951 30.405 32.316 31.115 27.507 24.895 21.138 19.494 17.189 14.232 13.648 12.161 10.898 13.712 16.205 15.347 15.905 19.358 20.086 19.167 21.511 24.250 23.776 24.206 27.295 28.778 28.295 31.786 32.455 35.686 37.226 38.748 40.514 37.677 34.809 35.112 32.124 32.633 30.786 33.549 31.323 28.758 25.346 22.785 19.235 17.628 14.564 15.190 13.053 14.908 13.943 16.183 17.544 19.770 22.931 25.332 27.477 25.388 25.026 22.934 21.733 19.373 17.801 17.184 15.697 16.029 15.465 18.287 18.597 22.306 24.265 27.974 31.130 33.146 36.646 39.552 43.005 45.102 47.594 45.525 43.960 46.531 46.496 47.990 48.715 45.989 43.392 44.988 44.538 40.873 40.503 42.449 40.030 37.082 39.046 40.064 36.519 35.444 38.723 37.933 34.519 36.610 39.067 36.311 34.970 38.637 39.510 36.589 37.822 41.379 40.198 42.316 42.153 42.248 39.105 39.380 36.063 37.893 39.608 36.765 34.097 31.504 32.479 32.668 29.094 27.856 30.248 27.769 25.843 29.261 30.601 29.009 26.232 23.252 21.935 22.854 22.471 24.725 24.558 28.253 28.847 32.200 34.474 36.289 39.466 42.832 42.956 40.607 41.846 42.656 39.395 37.370 39.407 38.860 35.030 35.166 37.636 35.474 32.356 34.566 35.705 32.202 31.198 33.953 32.548 31.750 29.163 28.326 24.933 24.555 21.896 22.090 23.492 26.050
 27.272 27.226 26.812 26.069 25.017 24.981 25.255 24.172 23.924 25.134 25.175 23.657 24.129 25.293 24.688 23.282 24.285 25.438 24.081 22.428 24.520 24.146 26.566 26.288 29.501 30.009 32.669 36.040 36.446 39.441 41.194 41.124 42.445 45.170 46.069 46.273 44.163 43.544 40.496 40.705 37.229 36.277 32.774 32.026 28.378 29.598 31.586 29.079 32.173 33.473 37.230 39.408 43.050 45.106 48.283 50.023 50.347 51.063 50.739 49.513 48.588 47.363 43.722 41.159 38.020 34.713 31.794 28.107 24.708 24.085 26.354 25.639 28.644 29.572 28.258 24.609 22.158 19.437 16.613 18.198 18.099 14.379 13.651 16.278 15.843 12.542  9.873 11.477 11.634  7.966  8.464 11.559 10.386  8.432 11.806 13.599 15.262 16.383 16.002 18.071 18.514 21.955 23.885 27.602 30.842 33.884 34.021 32.949 30.923 27.498 25.625 24.891 24.365 21.673 19.924 20.480 22.180 24.258 23.979 25.539 28.820 29.636 26.352 25.384 21.600 19.072 17.939 14.348 16.023 19.308 20.601 22.108 19.241 18.239 15.427 15.276 14.916 12.231 10.170 10.799  9.070  6.109  5.255  5.531  3.872  0.000  3.854  5.433  5.102  6.355  8.963 10.464 12.079 11.096 12.814 12.460 15.579 16.664 19.850 21.820 25.157 27.919 30.570 33.935 37.340 36.428 35.176 31.727 30.768 28.204 26.632 24.792 28.045 29.053 32.061 32.598 34.998 34.794 33.018 34.093 34.589 32.794 34.439 33.197 34.543 34.202 32.367 34.897 32.905 32.159 33.935 31.478 29.454 29.844 29.702 29.599 31.795 30.999 27.381 24.918 21.232 20.206 17.933 15.599 15.528 14.762 13.545 16.746 18.812 17.426 18.290 21.821 21.990 20.849 23.553 26.149 25.157 25.584 28.927 30.088 29.209 32.548 33.335 36.609 38.236 39.482 41.222 38.220 35.576 36.236 33.194 33.279 31.237 33.840 31.428 28.526 25.305 22.432 19.125 17.050 13.965 14.029 11.608 13.332 12.065 14.194 14.969 17.185 20.135 22.545 24.853 23.063 22.740 20.802 19.321 17.086 15.149 14.777 13.175 14.030 13.778 17.040 17.827 21.622 23.998 27.522 30.917 32.806 36.126 39.225 42.634 44.862 47.432 45.516 44.088 46.787 46.762 48.343 48.970 46.360 43.714 45.020 44.443 40.874 40.359 42.021 39.560 36.632 38.345 39.145 35.550 34.383 37.446 36.484 32.978 34.954 37.228 34.306 32.864 36.454 37.166 34.055 35.237 38.763 37.414 39.665 39.483 39.834 36.833 37.430 34.196 36.250 38.143 35.560 33.058 30.421 30.962 31.121 27.713 26.179 28.222 25.449 23.605 26.966 27.942 26.279 23.320 20.570 19.114 20.438 20.356 23.033 23.325 27.113 28.197 31.646 34.234 36.021 39.323 42.527 42.794 40.224 41.163 41.781 38.601 36.510 38.222 37.600 33.817 33.716 35.943 33.744 30.572 32.522 33.506 29.981 28.763 31.287 29.838 28.747 26.140 25.069 21.679 21.213 18.594 19.167 20.512 23.015
 27.567 27.622 27.377 26.888 25.888 25.853 26.363 25.432 25.074 26.331 26.534 25.012 25.261 26.506 26.097 24.583 25.435 26.886 25.633 24.471 26.800 26.813 29.356 29.205 32.492 32.969 35.720 38.963 39.133 42.057 43.680 43.805 45.261 47.828 48.725 49.139 47.032 46.582 43.601 43.740 40.294 39.513 36.049 35.409 31.799 33.055 34.858 32.238 35.258 36.503 40.244 42.329 46.011 47.890 51.113 52.897 53.279 54.010 53.702 52.497 51.532 50.277 46.634 43.924 40.853 37.434 34.571 30.818 27.458 27.138 29.506 28.912 31.981 32.844 31.698 28.054 25.550 22.605 20.039 21.763 21.360 17.601 17.214 19.640 18.756 15.273 13.041 14.192 13.607  9.835 10.027 12.331 10.369  7.787 11.230 12.440 14.820 16.032 16.504 18.933 20.032 23.500 25.782 29.472 32.882 35.910 35.953 35.123 33.315 29.900 27.704 26.773 26.668 24.124 21.908 22.289 24.402 26.444 26.136 27.958 31.075 31.651 28.206 27.574 23.808 20.888 19.766 16.453 18.645 21.894 23.579 24.840 21.690 20.657 17.742 16.859 16.555 14.555 12.029 11.690 10.511  8.570  6.219  5.107  5.558  3.854  0.000  3.867  5.449  5.063  6.643  7.159  8.308  7.367  9.543 10.056 13.611 15.501 19.000 21.532 24.935 28.042 30.741 34.234 37.638 36.485 34.940 31.348 30.313 27.545 26.295 24.060 27.081 28.076 31.274 32.173 34.600 34.354 32.466 33.253 33.802 31.800 33.336 32.124 33.294 32.973 30.867 33.181 31.155 30.795 32.854 30.688 28.434 28.753 28.274 28.277 30.199 29.300 25.811 23.072 19.471 18.345 15.609 13.611 13.324 13.414 13.099 16.555 18.082 16.972 18.578 21.779 21.681 21.137 24.098 26.272 25.304 26.279 29.518 30.348 29.739 33.197 34.383 37.843 39.764 41.201 43.206 40.356 37.579 38.062 34.821 34.871 32.543 34.869 32.177 29.308 25.933 22.798 19.390 16.818 13.274 12.489  9.392 10.319  8.680 10.770 12.108 14.583 17.785 20.453 22.406 20.333 19.734 17.574 16.240 13.953 12.543 12.511 11.799 13.256 13.973 17.430 18.861 22.682 25.341 28.796 32.233 34.442 37.766 40.980 44.436 46.473 49.212 47.451 45.834 48.420 48.190 49.586 49.979 47.224 44.764 46.132 45.271 41.713 41.502 43.022 40.311 37.634 39.532 40.034 36.322 35.525 38.579 37.281 33.932 36.201 38.203 35.083 33.999 37.643 38.002 34.904 36.429 39.795 38.144 40.180 39.637 39.977 37.128 37.702 34.299 36.090 38.263 35.749 33.006 30.720 31.262 30.950 27.492 26.349 28.204 25.305 23.996 27.566 28.415 26.292 23.110 20.650 19.853 21.618 22.138 24.987 25.658 29.469 30.684 34.270 36.958 38.975 42.175 45.309 45.369 42.686 43.711 44.091 40.795 38.949 40.623 39.704 35.969 36.080 38.084 35.616 32.649 34.679 35.303 31.649 30.664 32.933 31.103 29.764 26.827 25.415 21.823 20.748 17.649 17.606 18.544 21.123
 29.523 29.626 29.552 29.104 28.163 28.244 28.830 27.936 27.658 28.969 29.243 27.839 28.293 29.597 29.190 27.852 28.840 30.282 29.051 27.635 29.812 29.494 31.846 31.402 34.503 34.736 37.211 40.530 40.716 43.496 45.379 45.563 46.749 49.354 50.481 50.768 48.844 48.363 45.418 45.796 42.381 41.459 37.983 37.226 33.558 34.694 36.808 34.397 37.523 38.807 42.553 44.682 48.300 50.364 53.526 55.223 55.522 56.274 55.999 54.804 53.913 52.695 49.062 46.519 43.398 40.095 37.177 33.489 30.073 29.452 31.662 30.787 33.642 34.337 32.811 29.296 26.545 23.836 20.994 22.963 23.134 19.365 18.695 21.541 21.206 17.836 15.235 16.741 16.759 13.000 13.042 15.788 14.131 11.382 14.570 16.073 18.590 19.862 20.217 22.477 23.275 26.638 28.635 32.399 35.660 38.561 38.413 37.286 35.550 31.997 30.104 28.931 28.470 26.154 24.149 24.110 25.849 27.452 26.617 28.056 30.948 31.143 27.630 26.763 23.109 20.257 19.839 16.555 18.385 21.916 23.858 25.566 22.652 22.228 19.758 18.938 17.898 15.791 14.033 13.291 11.146  9.730  8.611  6.056  5.106  5.433  3.867  0.000  3.864  5.440  5.334  7.389  8.654  8.957 11.377 12.406 16.083 18.020 21.662 24.107 27.685 30.808 33.717 37.097 40.610 39.647 37.974 34.330 33.005 30.034 28.514 26.061 28.912 29.492 32.702 33.524 36.171 36.254 34.632 35.615 36.462 34.650 36.392 35.402 36.689 36.517 34.398 36.668 34.677 34.458 36.570 34.452 32.126 32.317 31.644 31.461 33.154 31.966 28.525 25.594 21.975 20.301 17.290 14.796 13.596 13.267 13.386 16.392 18.360 17.981 19.339 22.420 22.913 22.618 25.219 27.547 27.070 28.013 31.039 32.183 31.884 35.453 36.486 39.876 41.648 43.237 45.158 42.356 39.471 39.744 36.618 37.007 34.898 37.402 34.877 32.200 28.723 25.792 22.230 19.946 16.391 15.829 12.732 13.248 11.192 12.507 13.863 15.750 19.060 21.375 23.327 20.997 20.795 18.829 18.171 16.344 15.586 15.962 15.567 16.983 17.536 20.828 21.925 25.728 28.107 31.699 35.004 37.192 40.619 43.694 47.162 49.198 51.834 49.918 48.287 50.833 50.661 52.048 52.562 49.750 47.289 48.836 48.109 44.484 44.300 46.016 43.371 40.630 42.619 43.294 39.619 38.779 41.929 40.768 37.408 39.638 41.768 38.726 37.567 41.212 41.688 38.593 40.014 43.434 41.852 43.943 43.448 43.782 40.901 41.417 38.005 39.743 41.847 39.224 36.417 34.122 34.837 34.566 31.042 29.978 31.949 29.107 27.730 31.280 32.177 30.108 26.922 24.458 23.537 25.174 25.420 28.117 28.454 32.236 33.176 36.640 39.105 40.960 44.181 47.461 47.588 45.092 46.209 46.818 43.545 41.584 43.405 42.679 38.895 38.955 41.154 38.829 35.761 37.784 38.622 35.026 33.923 36.309 34.645 33.341 30.497 29.075 25.520 24.407 21.258 21.205 21.847 24.355
 27.438 27.513 27.404 26.847 25.930 26.025 26.544 25.648 25.425 26.718 26.987 25.689 26.368 27.709 27.317 26.259 27.456 29.020 28.112 26.519 28.820 28.450 30.956 30.722 33.871 34.392 36.879 40.360 40.901 43.841 45.768 45.640 46.773 49.587 50.585 50.620 48.569 47.795 44.681 44.936 41.406 40.174 36.577 35.472 31.714 32.491 34.664 32.522 35.841 37.441 41.227 43.611 47.227 49.424 52.561 54.279 54.526 55.168 54.762 53.452 52.539 51.395 47.764 45.270 41.983 38.702 35.571 31.978 28.397 27.854 30.265 29.610 32.549 33.577 31.918 28.343 25.875 23.528 20.339 21.785 22.263 18.678 17.285 19.957 20.081 17.117 13.970 15.031 15.795 12.357 11.560 14.776 14.059 11.056 13.706 16.043 18.456 20.228 20.350 22.781 23.402 26.918 28.862 32.551 35.765 38.832 38.989 37.803 35.726 32.283 30.571 29.803 29.080 26.449 24.867 25.248 26.719 28.492 27.779 28.943 32.015 32.438 29.085 27.808 24.157 21.733 21.352 17.787 19.008 22.611 24.029 26.028 23.424 22.841 20.273 20.156 19.374 16.657 15.044 15.219 12.892 10.510  9.992  8.644  6.311  5.102  5.449  3.864  0.000  3.867  5.435  8.473 10.994 11.685 14.455 15.336 18.923 20.647 24.102 26.361 29.794 32.714 35.419 38.820 42.240 41.241 39.869 36.343 35.292 32.548 31.029 28.865 31.903 32.648 35.786 36.460 39.023 38.993 37.294 38.296 38.925 37.037 38.618 37.359 38.501 38.035 35.891 38.119 35.895 35.421 37.468 35.266 33.253 33.805 33.515 33.588 35.575 34.664 31.161 28.415 24.791 23.457 20.622 18.251 17.309 16.799 16.450 19.405 21.624 20.959 21.967 25.290 25.791 25.070 27.626 30.190 29.521 30.119 33.307 34.552 33.925 37.355 38.165 41.437 43.018 44.336 46.018 43.016 40.350 40.914 37.935 38.180 36.203 38.829 36.403 33.533 30.260 27.331 23.959 21.699 18.351 17.801 14.714 15.280 12.855 13.710 14.067 15.427 18.423 20.364 22.733 20.762 21.038 19.503 18.832 17.433 16.374 17.104 16.427 18.081 18.432 21.867 22.856 26.659 29.057 32.581 35.973 37.842 41.151 44.235 47.626 49.888 52.424 50.465 49.068 51.766 51.762 53.332 53.968 51.319 48.704 50.055 49.461 45.885 45.409 47.063 44.568 41.673 43.376 44.120 40.503 39.352 42.348 41.302 37.785 39.712 41.879 38.854 37.371 40.882 41.461 38.197 39.307 42.789 41.255 43.617 43.327 43.919 41.091 41.895 38.663 40.717 42.789 40.315 37.764 35.244 35.658 35.631 32.263 30.780 32.573 29.565 27.984 31.328 31.951 30.089 26.849 24.511 23.107 24.823 24.887 27.730 28.058 31.831 32.948 36.302 38.825 40.397 43.786 47.036 47.464 44.965 45.808 46.522 43.426 41.205 42.826 42.331 38.563 38.249 40.449 38.356 35.094 36.793 37.810 34.342 32.844 35.180 33.801 32.365 29.760 28.265 24.875 23.919 21.004 21.611 22.182 24.557
 25.253 25.389 25.330 24.932 24.042 24.062 24.726 23.963 23.622 24.913 25.293 23.988 24.474 25.877 25.683 24.603 25.718 27.640 27.028 25.908 28.590 28.729 31.557 31.734 35.101 35.909 38.663 42.080 42.601 45.663 47.343 47.178 48.569 51.339 52.123 52.282 50.047 49.278 46.102 46.075 42.482 41.316 37.687 36.562 32.820 33.518 35.350 33.110 36.409 38.116 41.915 44.337 48.034 50.033 53.238 55.066 55.391 55.971 55.483 54.117 53.106 51.952 48.309 45.602 42.306 38.859 35.685 32.037 28.423 28.386 31.108 30.860 34.051 35.311 33.972 30.271 28.052 25.529 22.535 23.693 23.688 20.138 18.842 20.997 20.629 17.650 14.745 14.990 15.230 11.926 10.423 13.013 12.261  8.723 10.876 13.203 16.064 18.252 18.988 21.891 23.094 26.774 29.137 32.712 36.131 39.359 39.726 38.890 36.762 33.465 31.404 30.844 30.527 27.703 25.853 26.570 28.444 30.544 30.182 31.666 34.838 35.403 32.019 30.974 27.253 24.648 23.873 20.348 21.939 25.392 26.729 28.394 25.556 24.497 21.522 21.208 21.006 18.526 16.222 16.441 14.877 12.375 10.726  9.864  8.803  6.355  5.063  5.440  3.867  0.000  3.875  5.800  8.927  9.852 13.095 14.445 18.065 20.220 23.645 26.247 29.509 32.554 35.039 38.604 41.886 40.554 39.190 35.671 34.887 32.243 31.151 28.962 31.962 32.991 36.221 37.159 39.566 39.262 37.290 37.944 38.321 36.121 37.376 35.864 36.671 35.948 33.563 35.551 33.133 32.774 34.995 33.006 31.065 31.867 31.639 32.080 34.101 33.439 30.042 27.317 23.862 22.937 20.013 18.276 17.656 17.925 17.875 21.183 22.879 21.958 23.469 26.697 26.691 26.096 29.005 31.261 30.255 31.120 34.416 35.267 34.514 37.887 38.991 42.388 44.197 45.439 47.266 44.251 41.658 42.356 39.223 39.160 36.895 39.246 36.556 33.506 30.306 27.081 23.869 21.135 17.685 16.396 12.978 12.890 10.000 10.414 10.379 11.811 14.812 16.976 19.276 17.390 17.526 16.011 15.206 14.009 13.048 14.302 14.137 16.451 17.494 21.183 22.773 26.574 29.356 32.693 36.238 38.201 41.377 44.645 48.025 50.249 52.937 51.182 49.763 52.473 52.351 53.868 54.296 51.652 49.117 50.300 49.457 45.968 45.570 46.943 44.289 41.567 43.201 43.622 39.928 38.938 41.767 40.417 36.959 38.968 40.835 37.607 36.284 39.750 40.002 36.646 37.926 41.261 39.441 41.743 41.226 41.982 39.362 40.365 37.122 39.162 41.495 39.256 36.710 34.377 34.497 34.188 30.952 29.503 30.926 27.688 26.495 29.866 30.156 27.999 24.548 22.605 21.518 23.733 24.351 27.517 28.362 32.172 33.672 37.163 39.948 41.667 45.053 48.138 48.512 45.794 46.499 46.922 43.813 41.722 43.105 42.364 38.679 38.359 40.242 37.963 34.825 36.402 37.076 33.541 32.073 34.074 32.433 30.662 27.870 26.017 22.562 21.172 18.047 18.598 18.816 21.149
 27.538 27.729 27.908 27.718 26.915 27.007 27.837 27.180 26.832 28.160 28.656 27.413 27.855 29.306 29.196 28.111 29.173 31.174 30.529 29.516 32.171 32.290 35.028 35.039 38.335 38.928 41.573 44.951 45.298 48.219 49.981 50.006 51.321 54.000 54.943 55.183 53.076 52.428 49.334 49.439 45.896 44.794 41.194 40.129 36.385 37.118 39.041 36.805 40.090 41.722 45.514 47.865 51.550 53.549 56.750 58.544 58.858 59.482 59.047 57.721 56.741 55.576 51.934 49.241 45.982 42.544 39.410 35.746 32.157 32.045 34.670 34.253 37.340 38.404 36.948 33.320 30.865 28.278 25.301 26.785 26.895 23.240 22.115 24.504 24.140 21.001 18.192 18.695 18.765 15.302 14.079 16.422 15.220 11.658 13.769 15.601 18.804 20.866 21.942 24.827 26.169 29.771 32.144 35.780 39.210 42.332 42.480 41.599 39.678 36.271 34.187 33.316 33.044 30.462 28.426 28.758 30.673 32.495 31.817 33.264 36.200 36.398 32.887 31.946 28.316 25.520 25.107 21.777 23.503 27.064 28.802 30.542 27.637 26.907 24.123 23.398 22.801 20.640 18.483 17.992 16.253 14.461 12.762 10.815 10.158  8.963  6.643  5.334  5.435  3.875  0.000  3.872  6.893  9.084 12.641 14.794 18.603 21.186 24.834 27.677 31.082 34.337 37.003 40.559 43.919 42.580 40.934 37.296 36.257 33.361 32.292 29.743 32.468 33.218 36.548 37.660 40.208 40.090 38.230 38.834 39.450 37.268 38.606 37.297 38.097 37.532 35.002 36.827 34.467 34.477 36.892 35.123 32.960 33.570 32.967 33.308 34.975 34.041 30.785 27.787 24.419 23.098 19.790 18.033 16.789 17.367 18.060 21.184 22.755 22.409 24.181 27.111 27.282 27.183 30.016 32.094 31.404 32.577 35.669 36.507 36.122 39.639 40.895 44.369 46.277 47.753 49.711 46.833 44.066 44.505 41.307 41.445 39.137 41.434 38.681 35.793 32.419 29.187 25.810 23.017 19.342 17.812 14.167 13.362 10.118  9.764 10.299 11.379 14.625 16.676 18.583 16.211 16.422 14.889 14.837 14.002 14.024 15.648 16.207 18.637 20.016 23.645 25.340 29.153 31.905 35.310 38.788 40.962 44.230 47.478 50.909 52.993 55.729 53.970 52.399 55.002 54.775 56.160 56.514 53.730 51.318 52.676 51.738 48.205 48.034 49.463 46.689 44.086 45.924 46.283 42.541 41.773 44.688 43.228 39.875 42.072 43.874 40.593 39.476 42.996 43.120 39.818 41.274 44.541 42.603 44.761 44.039 44.729 42.165 43.058 39.690 41.491 43.931 41.636 38.880 36.769 37.055 36.483 33.158 32.044 33.482 30.272 29.346 32.844 33.170 30.784 27.265 25.439 24.712 26.996 27.748 30.861 31.675 35.495 36.857 40.378 43.077 44.876 48.199 51.351 51.601 48.932 49.792 50.213 47.018 45.029 46.527 45.705 42.003 41.839 43.736 41.358 38.299 39.990 40.581 36.990 35.660 37.626 35.840 34.015 31.078 29.092 25.557 23.830 20.435 20.466 20.256 22.551
 27.289 27.489 27.678 27.655 26.850 26.873 27.799 27.216 26.759 28.064 28.607 27.305 27.460 28.898 28.915 27.655 28.506 30.643 30.024 29.454 32.268 32.769 35.633 35.837 39.251 39.921 42.756 45.997 46.163 49.100 50.633 50.773 52.317 54.855 55.682 56.143 53.954 53.458 50.407 50.359 46.838 45.952 42.405 41.518 37.847 38.729 40.370 37.919 41.065 42.592 46.356 48.589 52.324 54.095 57.353 59.216 59.618 60.254 59.827 58.525 57.487 56.274 52.632 49.764 46.606 43.051 40.025 36.295 32.805 32.995 35.712 35.474 38.691 39.763 38.621 34.933 32.545 29.682 27.012 28.509 28.139 24.462 23.731 25.847 24.943 21.660 19.313 19.538 18.904 15.524 14.388 15.923 14.213 10.725 12.600 13.677 17.171 19.177 20.831 23.900 25.731 29.315 31.992 35.537 39.113 42.254 42.420 41.847 40.054 36.736 34.322 33.444 33.602 31.032 28.640 29.055 31.369 33.372 32.950 34.759 37.706 37.966 34.404 33.818 30.143 27.090 26.313 23.156 25.345 28.721 30.562 31.909 28.728 27.696 24.690 23.558 23.333 21.611 18.960 18.211 17.199 15.654 13.118 11.401 11.945 10.464  7.159  7.389  8.473  5.800  3.872  0.000  3.849  6.413 10.225 12.912 16.614 19.612 23.213 26.370 29.635 33.038 35.585 39.228 42.492 40.911 39.143 35.490 34.560 31.684 30.996 28.349 30.924 31.858 35.251 36.635 39.049 38.736 36.692 36.984 37.474 35.084 36.211 34.834 35.425 34.809 32.115 33.755 31.384 31.639 34.212 32.674 30.415 31.023 30.271 30.788 32.321 31.477 28.381 25.354 22.206 21.142 17.766 16.659 15.727 17.085 18.118 21.453 22.423 21.931 24.200 26.906 26.618 26.776 29.874 31.570 30.669 32.181 35.263 35.717 35.361 38.852 40.431 44.030 46.194 47.715 49.886 47.104 44.313 44.734 41.370 41.318 38.740 40.742 37.757 34.844 31.480 28.060 24.798 21.675 17.942 15.800 12.004 10.413  6.894  6.136  7.384  9.151 12.594 15.170 16.608 14.068 13.634 11.685 11.472 10.486 10.976 12.865 14.129 16.890 18.896 22.536 24.706 28.440 31.440 34.686 38.206 40.583 43.781 47.147 50.587 52.523 55.413 53.845 52.155 54.683 54.286 55.537 55.666 52.824 50.560 51.865 50.671 47.207 47.234 48.460 45.507 43.133 45.042 45.112 41.309 40.828 43.670 41.927 38.731 41.131 42.672 39.255 38.446 41.976 41.800 38.554 40.300 43.399 41.240 43.179 42.175 42.834 40.416 41.294 37.848 39.454 42.097 39.928 37.070 35.243 35.449 34.533 31.271 30.419 31.644 28.391 27.897 31.474 31.703 29.009 25.422 23.862 23.672 26.221 27.452 30.671 31.851 35.663 37.209 40.862 43.717 45.760 48.985 52.013 52.071 49.244 50.132 50.276 46.995 45.248 46.662 45.541 41.915 41.943 43.595 40.973 38.134 39.899 40.139 36.461 35.389 37.127 35.009 33.047 29.875 27.710 24.095 21.983 18.360 17.872 17.398 19.715
 29.743 29.932 30.114 30.165 29.326 29.324 30.272 29.675 29.164 30.462 30.992 29.608 29.563 30.940 30.934 29.439 30.083 32.072 31.173 30.784 33.463 34.024 36.744 36.798 40.155 40.602 43.428 46.501 46.359 49.147 50.600 51.009 52.619 54.953 55.864 56.560 54.474 54.237 51.344 51.379 47.970 47.360 43.930 43.338 39.756 40.931 42.512 39.840 42.807 44.060 47.772 49.773 53.498 55.129 58.403 60.249 60.701 61.429 61.116 59.917 58.895 57.620 53.988 51.077 48.081 44.518 41.693 37.906 34.584 34.714 37.256 36.858 39.999 40.808 39.807 36.185 33.618 30.503 28.148 29.988 29.369 25.619 25.417 27.627 26.382 22.863 20.972 21.521 20.353 16.882 16.435 17.550 15.119 12.183 14.364 14.481 17.888 19.319 21.211 24.065 26.069 29.448 32.166 35.710 39.302 42.278 42.192 41.721 40.242 36.887 34.311 33.122 33.560 31.275 28.548 28.645 31.192 33.060 32.601 34.647 37.414 37.506 33.877 33.672 30.066 26.743 25.892 23.088 25.691 28.897 31.082 32.137 28.751 27.807 24.913 23.216 22.897 21.770 19.041 17.619 17.029 16.242 13.368 11.247 12.836 12.079  8.308  8.654 10.994  8.927  6.893  3.849  0.000  3.853  7.395 10.720 14.309 17.646 21.304 24.671 27.960 31.533 34.201 37.802 41.097 39.510 37.453 33.722 32.575 29.525 28.966 26.058 28.354 29.171 32.614 34.207 36.633 36.374 34.373 34.551 35.211 32.855 34.070 32.951 33.625 33.296 30.611 32.235 30.125 30.695 33.334 31.941 29.378 29.619 28.450 28.754 29.934 28.837 25.890 22.683 19.680 18.382 14.811 14.004 12.957 14.931 16.537 19.787 20.247 20.003 22.670 24.992 24.551 25.175 28.307 29.646 28.874 30.752 33.633 33.891 33.839 37.397 39.222 42.908 45.263 47.007 49.396 46.818 43.868 44.042 40.561 40.594 37.883 39.698 36.613 33.903 30.417 27.017 23.700 20.551 16.756 14.446 10.780  8.724  5.856  5.706  8.585 10.893 14.322 17.161 18.019 15.219 14.104 11.596 11.373  9.796 10.841 12.249 13.969 16.435 18.693 22.076 24.378 28.004 30.978 34.198 37.605 40.260 43.516 46.865 50.347 52.053 55.035 53.544 51.646 54.016 53.448 54.509 54.489 51.510 49.425 50.884 49.533 46.064 46.385 47.620 44.524 42.348 44.503 44.463 40.633 40.477 43.417 41.546 38.544 41.217 42.678 39.261 38.789 42.405 42.107 39.054 41.091 44.094 41.893 43.541 42.325 42.730 40.300 40.900 37.307 38.569 41.255 38.990 35.904 34.364 34.825 33.630 30.277 29.880 31.213 28.164 27.934 31.647 32.113 29.238 25.770 24.160 24.471 26.911 28.312 31.364 32.570 36.341 37.749 41.470 44.274 46.559 49.617 52.640 52.424 49.597 50.712 50.734 47.314 45.827 47.389 46.048 42.445 42.806 44.424 41.601 38.974 41.006 41.063 37.303 36.603 38.358 35.990 34.169 30.812 28.752 25.060 22.841 19.105 17.873 17.457 19.822
 29.878 29.991 29.959 29.882 28.952 28.889 29.685 28.972 28.438 29.681 30.070 28.544 28.328 29.583 29.453 27.708 28.171 29.888 28.676 28.363 30.882 31.498 34.112 34.127 37.470 37.858 40.757 43.690 43.389 46.154 47.464 47.971 49.706 51.923 52.783 53.634 51.545 51.463 48.664 48.683 45.359 44.982 41.666 41.344 37.882 39.340 40.784 37.893 40.660 41.671 45.319 47.131 50.844 52.344 55.628 57.475 57.981 58.771 58.531 57.410 56.389 55.059 51.445 48.497 45.647 42.089 39.460 35.645 32.507 32.613 35.012 34.570 37.691 38.379 37.624 34.031 31.484 28.163 26.159 28.098 27.112 23.397 23.681 25.783 24.154 20.517 19.146 19.883 18.196 14.782 15.034 15.759 12.765 10.557 13.195 12.608 15.610 16.451 18.273 20.889 22.949 26.180 28.928 32.436 36.035 38.934 38.774 38.431 37.086 33.780 31.058 29.810 30.493 28.297 25.365 25.466 28.234 30.223 30.022 32.348 35.161 35.442 31.860 31.927 28.296 24.874 23.592 20.961 23.889 26.819 29.003 29.681 26.134 24.984 22.038 20.062 20.010 19.253 16.272 14.707 14.785 14.258 10.948  9.313 11.829 11.096  7.367  8.957 11.685  9.852  9.084  6.413  3.853  0.000  3.849  6.958 10.544 13.869 17.500 20.890 24.149 27.731 30.399 33.996 37.294 35.734 33.659 29.922 28.778 25.763 25.250 22.427 24.828 25.848 29.264 30.851 33.177 32.788 30.706 30.879 31.483 29.151 30.439 29.376 30.225 30.055 27.559 29.444 27.547 27.993 30.484 28.932 26.236 26.260 25.052 25.182 26.448 25.358 22.289 19.144 16.017 14.875 11.479 10.864 10.577 12.719 14.003 17.455 17.588 16.898 19.727 22.043 21.264 21.812 25.100 26.311 25.330 27.267 30.192 30.297 30.170 33.693 35.605 39.321 41.767 43.516 45.997 43.488 40.528 40.697 37.151 37.090 34.286 36.000 32.869 30.189 26.696 23.289 19.994 16.820 13.035 10.742  7.210  5.644  4.228  6.496  9.767 12.832 16.129 19.287 20.189 17.662 16.087 13.260 12.082  9.386  9.510  9.760 11.130 13.125 15.365 18.572 20.929 24.477 27.462 30.631 34.001 36.754 40.010 43.361 46.849 48.466 51.492 50.060 48.095 50.416 49.789 50.804 50.734 47.746 45.691 47.152 45.760 42.297 42.680 43.907 40.782 38.655 40.882 40.827 36.998 36.944 39.939 38.066 35.137 37.925 39.408 36.048 35.714 39.392 39.131 36.227 38.393 41.387 39.288 40.788 39.584 39.767 37.218 37.613 33.963 35.128 37.731 35.368 32.226 30.709 31.317 30.126 26.695 26.430 27.939 25.075 24.811 28.589 29.330 26.497 23.218 21.350 21.869 24.089 25.532 28.427 29.663 33.377 34.738 38.500 41.313 43.772 46.710 49.675 49.296 46.435 47.652 47.573 44.085 42.765 44.396 42.916 39.341 39.919 41.512 38.578 36.095 38.324 38.291 34.493 34.075 35.911 33.428 31.845 28.431 26.647 22.922 20.951 17.328 15.803 16.035 18.576
 32.027 32.087 31.941 31.808 30.827 30.727 31.421 30.640 30.094 31.276 31.560 29.945 29.544 30.662 30.432 28.450 28.679 30.073 28.490 28.298 30.549 31.183 33.570 33.430 36.665 36.843 39.731 42.442 41.837 44.458 45.631 46.380 48.209 50.206 51.100 52.191 50.193 50.377 47.763 47.847 44.679 44.619 41.480 41.509 38.214 40.002 41.338 38.225 40.733 41.408 44.947 46.478 50.144 51.480 54.755 56.574 57.137 58.024 57.908 56.910 55.912 54.518 50.945 47.985 45.351 41.838 39.484 35.669 32.797 32.810 34.953 34.361 37.361 37.780 37.258 33.785 31.164 27.628 26.090 28.274 26.957 23.321 24.219 26.282 24.291 20.561 19.837 20.888 18.701 15.469 16.528 16.824 13.322 12.146 14.957 13.556 15.939 15.895 17.654 19.787 21.881 24.766 27.471 30.911 34.462 37.153 36.752 36.539 35.516 32.244 29.376 27.867 28.878 26.995 23.765 23.606 26.616 28.538 28.469 31.092 33.767 34.052 30.511 31.001 27.475 23.898 22.321 20.149 23.455 26.012 28.378 28.618 24.913 23.741 20.954 18.438 18.473 18.442 15.429 13.323 14.190 14.430 11.009  9.661 13.013 12.814  9.543 11.377 14.455 13.095 12.641 10.225  7.395  3.849  0.000  3.865  7.071 10.627 14.235 17.748 20.994 24.678 27.448 30.970 34.295 32.797 30.503 26.718 25.378 22.248 21.826 18.871 21.128 22.194 25.613 27.328 29.596 29.177 27.096 27.219 27.942 25.702 27.159 26.378 27.468 27.670 25.394 27.472 25.977 26.520 28.877 27.306 24.339 23.891 22.344 22.105 23.147 21.825 18.764 15.521 12.384 11.092  7.688  7.587  8.095 10.762 12.139 15.484 14.942 14.109 17.299 19.256 18.120 18.973 22.337 23.179 22.171 24.402 27.173 27.047 27.108 30.644 32.761 36.530 39.142 41.046 43.715 41.408 38.346 38.327 34.692 34.652 31.734 33.255 30.064 27.598 24.036 20.718 17.440 14.369 10.716  8.577  5.985  5.228  6.447  9.381 12.797 16.054 19.172 22.460 23.151 20.696 18.733 15.700 14.196 10.971 10.793  9.791 10.907 11.973 14.137 16.817 19.171 22.490 25.372 28.461 31.672 34.657 37.939 41.239 44.742 46.140 49.229 47.875 45.736 47.906 47.136 47.992 47.805 44.723 42.812 44.393 42.895 39.437 40.058 41.309 38.096 36.136 38.579 38.471 34.658 34.886 37.980 36.066 33.341 36.356 37.819 34.553 34.520 38.261 37.983 35.344 37.734 40.647 38.639 39.853 38.561 38.411 35.775 35.816 32.064 32.914 35.433 32.922 29.599 28.299 29.227 27.889 24.361 24.528 26.263 23.762 23.612 27.444 28.552 25.726 22.767 20.703 21.630 23.510 24.998 27.582 28.785 32.371 33.556 37.334 40.070 42.764 45.494 48.411 47.755 44.908 46.344 46.147 42.549 41.507 43.288 41.609 38.091 39.022 40.591 37.502 35.268 37.778 37.605 33.783 33.784 35.689 33.039 31.754 28.276 26.809 23.130 21.375 17.957 15.910 16.636 19.164
[truncated: 548,902 more chars]
