# Supplementary material for: Molecular Dynamics Simulations Provide Further Insights into the Allosteric Regulation of the Kinesin‑5 Motor Domain by Loop 5
Source: J Chem Inf Model. 2026 Mar 12;66(7):4101–15. doi: 10.1021/acs.jcim.5c02999 (PMC13080997; doi:10.1021/acs.jcim.5c02999)
Supplement: Supplementary file 2 [file ci5c02999_si_002.zip › Electronic_Supporting_Information/Modeller_Input_Scripts/ADP/get_sequence.py]

from modeller import *

code = '1ii6'  #changed by GRS
e = environ()
m = model(e, file=code)
aln = alignment(e)
aln.append_model(m, align_codes=code)
aln.write(file=code+'.seq')
