# Supplementary material for: Molecular Dynamics Simulations Provide Further Insights into the Allosteric Regulation of the Kinesin‑5 Motor Domain by Loop 5
Source: J Chem Inf Model. 2026 Mar 12;66(7):4101–15. doi: 10.1021/acs.jcim.5c02999 (PMC13080997; doi:10.1021/acs.jcim.5c02999)
Supplement: Supplementary file 2 [file ci5c02999_si_002.zip › Electronic_Supporting_Information/Clustering_Distance_and_Correlation_Matrices_for_SPM/ATP/ATP_corrmat_c0.dat]

  1.000  0.975  0.929  0.883  0.878  0.906  0.849  0.775  0.754  0.676  0.539  0.324  0.277  0.361  0.034 -0.247 -0.382 -0.487 -0.633 -0.694 -0.701 -0.684 -0.646 -0.600 -0.510 -0.390 -0.298 -0.204 -0.104 -0.021  0.016 -0.034 -0.022  0.043  0.034 -0.000 -0.065 -0.110 -0.213 -0.259 -0.348 -0.342 -0.378 -0.415 -0.424 -0.424 -0.463 -0.527 -0.503 -0.499 -0.433 -0.365 -0.286 -0.224 -0.107 -0.037 -0.047 -0.117 -0.150 -0.173 -0.172 -0.197 -0.301 -0.386 -0.456 -0.514 -0.558 -0.626 -0.637 -0.623 -0.603 -0.576 -0.489 -0.409 -0.387 -0.492 -0.475 -0.502 -0.533 -0.560 -0.572 -0.580 -0.593 -0.588 -0.612 -0.665 -0.606 -0.588 -0.635 -0.623 -0.643 -0.685 -0.676 -0.644 -0.665 -0.678 -0.700 -0.686 -0.718 -0.699 -0.714 -0.644 -0.577 -0.525 -0.435 -0.296 -0.186 -0.222 -0.366 -0.411 -0.514 -0.427 -0.424 -0.535 -0.495 -0.371 -0.361 -0.215 -0.211 -0.222 -0.144 -0.106 -0.159 -0.170 -0.245 -0.259 -0.294 -0.316 -0.325 -0.339 -0.368 -0.366 -0.391 -0.468 -0.556 -0.491 -0.389 -0.464 -0.525 -0.437 -0.455 -0.548 -0.602 -0.572 -0.551 -0.574 -0.595 -0.538 -0.509 -0.509 -0.527 -0.542 -0.570 -0.617 -0.564 -0.557 -0.508 -0.491 -0.389 -0.355 -0.311 -0.244 -0.143  0.081  0.178  0.081  0.111 -0.057 -0.087 -0.193 -0.071 -0.047 -0.016  0.048  0.075  0.033  0.074  0.038  0.071  0.031  0.033 -0.013  0.020 -0.028 -0.080 -0.128 -0.156 -0.149 -0.164 -0.154 -0.157 -0.151 -0.162 -0.167 -0.170 -0.147 -0.092 -0.053 -0.086 -0.202 -0.332 -0.316 -0.394 -0.399 -0.229 -0.208 -0.214 -0.222 -0.179 -0.195 -0.217 -0.112 -0.093 -0.166 -0.098 -0.025 -0.038 -0.045 -0.000  0.029 -0.042  0.070  0.039  0.124  0.153  0.116  0.129  0.130  0.142  0.171  0.101  0.049 -0.100  0.052 -0.088 -0.319 -0.406 -0.481 -0.527 -0.565 -0.582 -0.614 -0.633 -0.622 -0.645 -0.612 -0.500 -0.392 -0.399 -0.360 -0.370 -0.340 -0.358 -0.399 -0.474 -0.540 -0.618 -0.665 -0.651 -0.650 -0.676 -0.665 -0.667 -0.619 -0.554 -0.456 -0.299 -0.277 -0.162 -0.142 -0.086  0.050  0.049  0.076  0.146  0.120  0.222  0.258  0.282  0.287  0.341  0.316  0.363  0.372  0.319  0.282  0.293  0.177 -0.027 -0.025 -0.118 -0.207 -0.161 -0.186 -0.300 -0.288 -0.259 -0.348 -0.414 -0.354 -0.344 -0.436 -0.438 -0.345 -0.351 -0.267 -0.211 -0.222 -0.288 -0.230 -0.264 -0.166 -0.130 -0.126 -0.132 -0.196 -0.259 -0.256 -0.187 -0.147 -0.358 -0.488 -0.451 -0.351 -0.384 -0.501 -0.594 -0.639 -0.662 -0.673 -0.698 -0.685 -0.672 -0.614 -0.550 -0.477 -0.345 -0.334 -0.236 -0.204 -0.129 -0.173 -0.220 -0.202 -0.240 -0.339 -0.357 -0.331 -0.434 -0.513 -0.438 -0.415 -0.563 -0.551 -0.463 -0.540 -0.585 -0.567 -0.626 -0.621 -0.576 -0.512 -0.594 -0.636 -0.645 -0.592 -0.387 -0.194
  0.975  1.000  0.976  0.948  0.925  0.929  0.892  0.816  0.760  0.676  0.547  0.327  0.256  0.363  0.057 -0.238 -0.413 -0.500 -0.647 -0.709 -0.713 -0.696 -0.661 -0.613 -0.520 -0.395 -0.299 -0.203 -0.098 -0.013  0.023 -0.040 -0.029  0.041  0.025 -0.018 -0.086 -0.135 -0.240 -0.287 -0.380 -0.372 -0.405 -0.444 -0.448 -0.447 -0.489 -0.553 -0.532 -0.532 -0.461 -0.387 -0.301 -0.235 -0.126 -0.057 -0.069 -0.133 -0.168 -0.195 -0.205 -0.220 -0.323 -0.412 -0.486 -0.544 -0.584 -0.645 -0.651 -0.636 -0.619 -0.588 -0.499 -0.420 -0.393 -0.498 -0.483 -0.509 -0.542 -0.572 -0.584 -0.588 -0.605 -0.600 -0.623 -0.676 -0.619 -0.605 -0.651 -0.639 -0.660 -0.702 -0.690 -0.660 -0.684 -0.694 -0.718 -0.705 -0.736 -0.709 -0.724 -0.647 -0.585 -0.534 -0.450 -0.308 -0.191 -0.231 -0.378 -0.420 -0.522 -0.431 -0.430 -0.546 -0.507 -0.380 -0.368 -0.221 -0.217 -0.219 -0.138 -0.105 -0.158 -0.173 -0.251 -0.266 -0.299 -0.319 -0.327 -0.345 -0.372 -0.370 -0.400 -0.478 -0.569 -0.501 -0.396 -0.474 -0.534 -0.443 -0.462 -0.562 -0.618 -0.584 -0.563 -0.589 -0.611 -0.552 -0.523 -0.526 -0.539 -0.554 -0.584 -0.627 -0.571 -0.563 -0.517 -0.505 -0.410 -0.376 -0.323 -0.246 -0.138  0.082  0.185  0.093  0.120 -0.051 -0.089 -0.203 -0.088 -0.069 -0.018  0.052  0.072  0.016  0.053  0.017  0.044  0.008  0.023 -0.011  0.037 -0.003 -0.050 -0.096 -0.128 -0.127 -0.143 -0.139 -0.150 -0.140 -0.140 -0.142 -0.150 -0.134 -0.083 -0.053 -0.092 -0.206 -0.338 -0.329 -0.399 -0.404 -0.230 -0.211 -0.218 -0.231 -0.187 -0.198 -0.220 -0.119 -0.096 -0.163 -0.100 -0.025 -0.034 -0.051 -0.011  0.028 -0.049  0.076  0.044  0.134  0.162  0.121  0.136  0.137  0.147  0.180  0.115  0.059 -0.092  0.065 -0.081 -0.315 -0.406 -0.499 -0.545 -0.581 -0.597 -0.625 -0.642 -0.629 -0.655 -0.627 -0.513 -0.395 -0.403 -0.363 -0.367 -0.341 -0.352 -0.407 -0.487 -0.550 -0.628 -0.677 -0.660 -0.665 -0.696 -0.685 -0.680 -0.625 -0.560 -0.459 -0.300 -0.280 -0.168 -0.158 -0.087  0.047  0.037  0.062  0.132  0.107  0.202  0.246  0.273  0.274  0.328  0.309  0.357  0.362  0.313  0.282  0.297  0.183 -0.013 -0.009 -0.109 -0.201 -0.151 -0.177 -0.294 -0.281 -0.251 -0.344 -0.409 -0.351 -0.342 -0.440 -0.442 -0.345 -0.355 -0.268 -0.215 -0.222 -0.286 -0.223 -0.253 -0.155 -0.119 -0.111 -0.114 -0.178 -0.246 -0.233 -0.159 -0.131 -0.354 -0.484 -0.447 -0.352 -0.386 -0.502 -0.593 -0.645 -0.668 -0.674 -0.699 -0.694 -0.684 -0.629 -0.562 -0.490 -0.351 -0.350 -0.254 -0.228 -0.143 -0.196 -0.241 -0.216 -0.259 -0.366 -0.380 -0.350 -0.458 -0.534 -0.452 -0.437 -0.582 -0.558 -0.470 -0.551 -0.593 -0.580 -0.640 -0.638 -0.584 -0.543 -0.607 -0.657 -0.659 -0.602 -0.395 -0.210
  0.929  0.976  1.000  0.973  0.932  0.937  0.921  0.830  0.754  0.693  0.576  0.350  0.280  0.401  0.080 -0.227 -0.424 -0.519 -0.665 -0.716 -0.719 -0.699 -0.669 -0.621 -0.531 -0.404 -0.305 -0.205 -0.102 -0.013  0.019 -0.050 -0.034  0.038  0.019 -0.027 -0.099 -0.153 -0.267 -0.313 -0.400 -0.395 -0.424 -0.466 -0.467 -0.464 -0.507 -0.569 -0.552 -0.549 -0.477 -0.399 -0.302 -0.236 -0.133 -0.064 -0.079 -0.127 -0.168 -0.190 -0.217 -0.229 -0.330 -0.424 -0.501 -0.560 -0.597 -0.655 -0.654 -0.642 -0.629 -0.595 -0.505 -0.427 -0.399 -0.504 -0.488 -0.512 -0.545 -0.578 -0.590 -0.590 -0.609 -0.607 -0.626 -0.677 -0.620 -0.613 -0.656 -0.642 -0.665 -0.708 -0.694 -0.666 -0.690 -0.700 -0.724 -0.708 -0.735 -0.706 -0.722 -0.642 -0.587 -0.540 -0.464 -0.316 -0.195 -0.235 -0.386 -0.427 -0.524 -0.428 -0.431 -0.549 -0.508 -0.375 -0.363 -0.215 -0.205 -0.205 -0.125 -0.092 -0.155 -0.174 -0.251 -0.266 -0.294 -0.316 -0.329 -0.343 -0.368 -0.365 -0.394 -0.474 -0.569 -0.497 -0.392 -0.473 -0.530 -0.437 -0.461 -0.560 -0.617 -0.582 -0.560 -0.588 -0.611 -0.551 -0.521 -0.526 -0.540 -0.553 -0.583 -0.626 -0.571 -0.561 -0.514 -0.503 -0.412 -0.378 -0.321 -0.239 -0.129  0.085  0.190  0.100  0.126 -0.045 -0.088 -0.203 -0.089 -0.081 -0.008  0.060  0.080  0.009  0.046  0.014  0.033  0.007  0.031  0.001  0.050  0.007 -0.034 -0.082 -0.117 -0.119 -0.135 -0.128 -0.150 -0.133 -0.134 -0.136 -0.146 -0.131 -0.074 -0.049 -0.091 -0.202 -0.330 -0.324 -0.393 -0.402 -0.226 -0.207 -0.217 -0.230 -0.179 -0.189 -0.212 -0.108 -0.083 -0.152 -0.088 -0.006 -0.021 -0.052 -0.010  0.041 -0.044  0.086  0.056  0.145  0.157  0.112  0.122  0.124  0.131  0.164  0.107  0.058 -0.079  0.074 -0.071 -0.304 -0.399 -0.496 -0.543 -0.581 -0.597 -0.623 -0.641 -0.630 -0.655 -0.630 -0.514 -0.388 -0.389 -0.347 -0.351 -0.334 -0.341 -0.410 -0.496 -0.559 -0.631 -0.678 -0.659 -0.664 -0.698 -0.686 -0.676 -0.619 -0.554 -0.455 -0.297 -0.282 -0.177 -0.171 -0.117  0.021  0.002  0.029  0.108  0.083  0.180  0.232  0.256  0.257  0.314  0.299  0.350  0.354  0.303  0.280  0.297  0.181 -0.013 -0.007 -0.108 -0.201 -0.151 -0.177 -0.293 -0.280 -0.252 -0.345 -0.410 -0.351 -0.346 -0.445 -0.443 -0.347 -0.361 -0.274 -0.223 -0.225 -0.290 -0.224 -0.251 -0.153 -0.115 -0.104 -0.107 -0.172 -0.243 -0.225 -0.156 -0.134 -0.354 -0.480 -0.442 -0.354 -0.381 -0.493 -0.581 -0.643 -0.666 -0.673 -0.698 -0.695 -0.688 -0.638 -0.571 -0.505 -0.367 -0.367 -0.272 -0.241 -0.153 -0.206 -0.255 -0.221 -0.260 -0.376 -0.391 -0.356 -0.467 -0.545 -0.462 -0.447 -0.588 -0.563 -0.472 -0.547 -0.589 -0.579 -0.646 -0.647 -0.583 -0.542 -0.606 -0.661 -0.661 -0.600 -0.384 -0.219
  0.883  0.948  0.973  1.000  0.962  0.918  0.924  0.883  0.769  0.679  0.599  0.378  0.271  0.413  0.142 -0.176 -0.436 -0.515 -0.652 -0.709 -0.710 -0.692 -0.662 -0.615 -0.525 -0.400 -0.302 -0.196 -0.083  0.006  0.037 -0.044 -0.033  0.041  0.017 -0.038 -0.109 -0.169 -0.281 -0.322 -0.418 -0.410 -0.436 -0.473 -0.469 -0.466 -0.511 -0.573 -0.561 -0.561 -0.491 -0.408 -0.318 -0.250 -0.156 -0.082 -0.089 -0.132 -0.162 -0.183 -0.215 -0.254 -0.353 -0.439 -0.516 -0.570 -0.604 -0.655 -0.650 -0.636 -0.625 -0.589 -0.501 -0.423 -0.394 -0.499 -0.485 -0.508 -0.542 -0.579 -0.588 -0.583 -0.607 -0.608 -0.626 -0.677 -0.620 -0.619 -0.662 -0.645 -0.669 -0.713 -0.694 -0.666 -0.691 -0.697 -0.722 -0.708 -0.735 -0.704 -0.715 -0.624 -0.577 -0.530 -0.457 -0.305 -0.180 -0.229 -0.379 -0.418 -0.512 -0.416 -0.424 -0.546 -0.510 -0.379 -0.362 -0.219 -0.206 -0.197 -0.117 -0.089 -0.154 -0.180 -0.257 -0.274 -0.300 -0.318 -0.329 -0.343 -0.363 -0.362 -0.397 -0.476 -0.575 -0.506 -0.403 -0.485 -0.536 -0.445 -0.475 -0.572 -0.626 -0.590 -0.569 -0.600 -0.623 -0.560 -0.531 -0.539 -0.547 -0.554 -0.588 -0.630 -0.574 -0.564 -0.518 -0.508 -0.422 -0.384 -0.317 -0.224 -0.110  0.102  0.207  0.119  0.135 -0.032 -0.072 -0.192 -0.094 -0.092  0.002  0.072  0.088  0.008  0.034 -0.009  0.018 -0.010  0.016 -0.005  0.046  0.008 -0.029 -0.074 -0.109 -0.112 -0.130 -0.124 -0.147 -0.129 -0.124 -0.126 -0.140 -0.125 -0.070 -0.042 -0.082 -0.197 -0.330 -0.329 -0.398 -0.404 -0.236 -0.219 -0.231 -0.240 -0.191 -0.201 -0.220 -0.116 -0.094 -0.147 -0.083 -0.009 -0.008 -0.020  0.004  0.051 -0.028  0.106  0.071  0.165  0.166  0.132  0.140  0.136  0.134  0.154  0.098  0.077 -0.056  0.101 -0.051 -0.287 -0.378 -0.486 -0.543 -0.583 -0.600 -0.624 -0.643 -0.629 -0.657 -0.632 -0.521 -0.394 -0.398 -0.357 -0.353 -0.333 -0.332 -0.411 -0.496 -0.557 -0.630 -0.678 -0.657 -0.667 -0.701 -0.687 -0.672 -0.604 -0.539 -0.434 -0.275 -0.258 -0.145 -0.134 -0.083  0.037  0.006  0.018  0.088  0.062  0.172  0.214  0.234  0.230  0.304  0.293  0.334  0.335  0.299  0.283  0.288  0.169  0.009  0.016 -0.081 -0.178 -0.130 -0.156 -0.274 -0.260 -0.231 -0.330 -0.396 -0.336 -0.332 -0.440 -0.439 -0.340 -0.358 -0.267 -0.221 -0.217 -0.278 -0.208 -0.239 -0.139 -0.098 -0.087 -0.092 -0.157 -0.229 -0.207 -0.137 -0.129 -0.352 -0.478 -0.449 -0.359 -0.383 -0.490 -0.576 -0.642 -0.665 -0.660 -0.685 -0.685 -0.678 -0.632 -0.562 -0.498 -0.358 -0.371 -0.276 -0.249 -0.150 -0.210 -0.264 -0.231 -0.269 -0.386 -0.400 -0.363 -0.470 -0.545 -0.464 -0.454 -0.585 -0.552 -0.469 -0.544 -0.589 -0.586 -0.642 -0.642 -0.580 -0.549 -0.612 -0.663 -0.658 -0.593 -0.385 -0.220
  0.878  0.925  0.932  0.962  1.000  0.958  0.915  0.920  0.875  0.749  0.659  0.466  0.356  0.439  0.168 -0.116 -0.454 -0.547 -0.663 -0.724 -0.729 -0.717 -0.688 -0.647 -0.559 -0.440 -0.351 -0.245 -0.119 -0.027  0.016 -0.058 -0.053  0.024  0.009 -0.040 -0.112 -0.169 -0.277 -0.319 -0.423 -0.414 -0.442 -0.477 -0.477 -0.478 -0.523 -0.589 -0.573 -0.571 -0.503 -0.423 -0.340 -0.266 -0.152 -0.045 -0.028 -0.077 -0.106 -0.145 -0.169 -0.244 -0.362 -0.452 -0.529 -0.580 -0.616 -0.675 -0.676 -0.663 -0.650 -0.621 -0.538 -0.461 -0.429 -0.534 -0.516 -0.538 -0.571 -0.605 -0.616 -0.612 -0.634 -0.632 -0.654 -0.703 -0.644 -0.645 -0.689 -0.664 -0.683 -0.728 -0.712 -0.677 -0.697 -0.703 -0.734 -0.726 -0.750 -0.724 -0.728 -0.625 -0.598 -0.551 -0.484 -0.325 -0.201 -0.259 -0.411 -0.447 -0.543 -0.447 -0.452 -0.578 -0.541 -0.404 -0.388 -0.236 -0.214 -0.209 -0.123 -0.092 -0.156 -0.182 -0.262 -0.280 -0.315 -0.336 -0.342 -0.359 -0.385 -0.384 -0.418 -0.506 -0.608 -0.533 -0.427 -0.512 -0.561 -0.469 -0.499 -0.591 -0.639 -0.598 -0.576 -0.610 -0.629 -0.561 -0.537 -0.545 -0.555 -0.557 -0.590 -0.636 -0.583 -0.578 -0.531 -0.524 -0.431 -0.385 -0.327 -0.236 -0.126  0.088  0.195  0.099  0.108 -0.061 -0.104 -0.212 -0.107 -0.090  0.011  0.078  0.105  0.013  0.052  0.003  0.028 -0.019 -0.008 -0.041  0.010 -0.024 -0.053 -0.091 -0.123 -0.115 -0.139 -0.140 -0.133 -0.135 -0.132 -0.142 -0.161 -0.151 -0.096 -0.058 -0.098 -0.226 -0.351 -0.334 -0.408 -0.419 -0.272 -0.261 -0.269 -0.274 -0.235 -0.249 -0.258 -0.147 -0.132 -0.187 -0.102 -0.030 -0.041 -0.037 -0.003  0.036 -0.039  0.087  0.052  0.149  0.172  0.151  0.156  0.146  0.133  0.142  0.067  0.059 -0.078  0.087 -0.059 -0.291 -0.385 -0.494 -0.558 -0.603 -0.619 -0.640 -0.656 -0.633 -0.665 -0.630 -0.515 -0.391 -0.397 -0.364 -0.364 -0.341 -0.338 -0.408 -0.480 -0.544 -0.628 -0.682 -0.670 -0.685 -0.721 -0.709 -0.681 -0.609 -0.554 -0.446 -0.286 -0.264 -0.127 -0.081 -0.045  0.065  0.028  0.034  0.098  0.047  0.196  0.224  0.211  0.210  0.307  0.284  0.328  0.340  0.294  0.266  0.286  0.182  0.004  0.005 -0.098 -0.190 -0.142 -0.172 -0.293 -0.277 -0.247 -0.352 -0.418 -0.354 -0.354 -0.463 -0.459 -0.360 -0.379 -0.288 -0.239 -0.233 -0.299 -0.224 -0.257 -0.151 -0.110 -0.101 -0.109 -0.184 -0.257 -0.228 -0.167 -0.173 -0.384 -0.510 -0.487 -0.382 -0.407 -0.515 -0.608 -0.668 -0.680 -0.666 -0.697 -0.702 -0.699 -0.657 -0.590 -0.526 -0.381 -0.398 -0.283 -0.253 -0.144 -0.218 -0.269 -0.247 -0.300 -0.407 -0.419 -0.388 -0.494 -0.561 -0.483 -0.486 -0.606 -0.563 -0.488 -0.564 -0.604 -0.589 -0.634 -0.617 -0.556 -0.545 -0.614 -0.653 -0.654 -0.593 -0.399 -0.214
  0.906  0.929  0.937  0.918  0.958  1.000  0.960  0.915  0.910  0.852  0.735  0.525  0.442  0.510  0.158 -0.137 -0.427 -0.555 -0.681 -0.745 -0.760 -0.749 -0.724 -0.682 -0.592 -0.468 -0.373 -0.271 -0.157 -0.062 -0.025 -0.092 -0.074 -0.002 -0.013 -0.050 -0.127 -0.176 -0.294 -0.341 -0.436 -0.432 -0.460 -0.502 -0.505 -0.504 -0.546 -0.613 -0.592 -0.589 -0.519 -0.446 -0.359 -0.284 -0.151 -0.049 -0.032 -0.075 -0.115 -0.145 -0.166 -0.232 -0.364 -0.460 -0.538 -0.592 -0.633 -0.700 -0.703 -0.694 -0.681 -0.657 -0.568 -0.484 -0.454 -0.567 -0.548 -0.575 -0.607 -0.639 -0.652 -0.651 -0.667 -0.666 -0.686 -0.731 -0.670 -0.666 -0.707 -0.678 -0.698 -0.743 -0.732 -0.693 -0.711 -0.721 -0.749 -0.735 -0.768 -0.751 -0.759 -0.663 -0.631 -0.584 -0.507 -0.339 -0.220 -0.272 -0.433 -0.479 -0.577 -0.476 -0.483 -0.610 -0.562 -0.416 -0.407 -0.245 -0.229 -0.234 -0.143 -0.104 -0.166 -0.187 -0.272 -0.287 -0.326 -0.355 -0.366 -0.381 -0.413 -0.410 -0.437 -0.527 -0.626 -0.543 -0.433 -0.520 -0.572 -0.477 -0.507 -0.598 -0.646 -0.606 -0.584 -0.615 -0.632 -0.566 -0.542 -0.546 -0.560 -0.566 -0.594 -0.643 -0.591 -0.586 -0.529 -0.514 -0.405 -0.356 -0.311 -0.232 -0.133  0.088  0.183  0.082  0.116 -0.057 -0.094 -0.196 -0.078 -0.066  0.003  0.057  0.105  0.035  0.097  0.056  0.073  0.035  0.046 -0.004  0.034 -0.022 -0.060 -0.111 -0.144 -0.133 -0.156 -0.156 -0.147 -0.154 -0.158 -0.167 -0.177 -0.158 -0.088 -0.051 -0.097 -0.226 -0.343 -0.316 -0.402 -0.419 -0.266 -0.254 -0.264 -0.267 -0.219 -0.241 -0.260 -0.135 -0.120 -0.206 -0.113 -0.020 -0.056 -0.076 -0.012  0.036 -0.048  0.077  0.044  0.139  0.165  0.143  0.147  0.142  0.129  0.143  0.066  0.043 -0.099  0.068 -0.073 -0.309 -0.415 -0.499 -0.555 -0.605 -0.621 -0.647 -0.669 -0.648 -0.672 -0.628 -0.502 -0.374 -0.373 -0.336 -0.339 -0.321 -0.325 -0.396 -0.476 -0.552 -0.639 -0.694 -0.688 -0.694 -0.729 -0.716 -0.698 -0.638 -0.583 -0.483 -0.317 -0.285 -0.136 -0.098 -0.061  0.056  0.040  0.055  0.103  0.068  0.217  0.268  0.240  0.237  0.339  0.311  0.369  0.381  0.306  0.264  0.305  0.198 -0.035 -0.032 -0.132 -0.228 -0.186 -0.212 -0.334 -0.322 -0.291 -0.391 -0.460 -0.397 -0.390 -0.492 -0.492 -0.390 -0.402 -0.310 -0.252 -0.252 -0.326 -0.253 -0.285 -0.176 -0.135 -0.127 -0.133 -0.212 -0.289 -0.263 -0.204 -0.196 -0.404 -0.531 -0.502 -0.400 -0.429 -0.539 -0.635 -0.696 -0.718 -0.709 -0.739 -0.734 -0.733 -0.687 -0.625 -0.561 -0.418 -0.426 -0.307 -0.267 -0.162 -0.226 -0.287 -0.260 -0.305 -0.411 -0.429 -0.393 -0.502 -0.577 -0.497 -0.495 -0.626 -0.594 -0.511 -0.592 -0.634 -0.612 -0.657 -0.637 -0.599 -0.543 -0.635 -0.668 -0.668 -0.602 -0.406 -0.228
  0.849  0.892  0.921  0.924  0.915  0.960  1.000  0.941  0.865  0.862  0.791  0.550  0.439  0.568  0.206 -0.128 -0.411 -0.537 -0.663 -0.726 -0.741 -0.728 -0.709 -0.668 -0.577 -0.450 -0.349 -0.244 -0.138 -0.045 -0.025 -0.105 -0.079 -0.010 -0.032 -0.073 -0.149 -0.204 -0.325 -0.367 -0.456 -0.453 -0.474 -0.516 -0.513 -0.509 -0.549 -0.611 -0.595 -0.596 -0.528 -0.452 -0.366 -0.293 -0.176 -0.103 -0.098 -0.120 -0.157 -0.172 -0.203 -0.254 -0.377 -0.462 -0.540 -0.591 -0.629 -0.686 -0.682 -0.675 -0.667 -0.644 -0.552 -0.464 -0.438 -0.554 -0.545 -0.572 -0.606 -0.640 -0.649 -0.642 -0.660 -0.663 -0.677 -0.723 -0.660 -0.659 -0.697 -0.666 -0.691 -0.734 -0.721 -0.686 -0.704 -0.712 -0.734 -0.714 -0.752 -0.736 -0.747 -0.654 -0.618 -0.571 -0.490 -0.319 -0.203 -0.255 -0.415 -0.471 -0.563 -0.462 -0.475 -0.601 -0.553 -0.411 -0.401 -0.247 -0.239 -0.239 -0.147 -0.110 -0.174 -0.203 -0.286 -0.300 -0.333 -0.358 -0.375 -0.391 -0.415 -0.409 -0.440 -0.522 -0.615 -0.535 -0.432 -0.518 -0.563 -0.472 -0.508 -0.596 -0.645 -0.609 -0.587 -0.617 -0.634 -0.571 -0.545 -0.548 -0.560 -0.557 -0.589 -0.636 -0.583 -0.577 -0.514 -0.493 -0.385 -0.336 -0.281 -0.201 -0.100  0.116  0.200  0.106  0.152 -0.015 -0.051 -0.161 -0.057 -0.067  0.003  0.050  0.100  0.037  0.097  0.056  0.075  0.053  0.079  0.039  0.073  0.008 -0.033 -0.092 -0.132 -0.128 -0.150 -0.146 -0.164 -0.156 -0.153 -0.155 -0.162 -0.136 -0.056 -0.027 -0.073 -0.199 -0.317 -0.298 -0.388 -0.408 -0.243 -0.232 -0.253 -0.255 -0.192 -0.219 -0.247 -0.116 -0.099 -0.191 -0.105 -0.005 -0.031 -0.057 -0.003  0.051 -0.033  0.098  0.064  0.157  0.153  0.136  0.139  0.133  0.117  0.124  0.057  0.053 -0.075  0.088 -0.054 -0.290 -0.399 -0.478 -0.535 -0.585 -0.605 -0.630 -0.658 -0.639 -0.661 -0.618 -0.494 -0.360 -0.355 -0.313 -0.303 -0.289 -0.289 -0.381 -0.475 -0.552 -0.634 -0.682 -0.673 -0.676 -0.712 -0.695 -0.685 -0.626 -0.568 -0.467 -0.303 -0.265 -0.117 -0.113 -0.064  0.046  0.034  0.036  0.060  0.054  0.212  0.270  0.245  0.232  0.344  0.328  0.383  0.381  0.309  0.278  0.305  0.175 -0.035 -0.026 -0.108 -0.212 -0.180 -0.201 -0.320 -0.313 -0.282 -0.378 -0.451 -0.389 -0.380 -0.483 -0.488 -0.385 -0.394 -0.302 -0.243 -0.241 -0.310 -0.238 -0.266 -0.158 -0.114 -0.105 -0.108 -0.186 -0.265 -0.234 -0.177 -0.172 -0.383 -0.509 -0.478 -0.387 -0.417 -0.521 -0.611 -0.680 -0.714 -0.700 -0.728 -0.716 -0.719 -0.672 -0.610 -0.546 -0.411 -0.425 -0.322 -0.281 -0.173 -0.226 -0.302 -0.264 -0.290 -0.398 -0.421 -0.375 -0.481 -0.560 -0.478 -0.473 -0.606 -0.576 -0.495 -0.578 -0.630 -0.619 -0.661 -0.648 -0.628 -0.536 -0.637 -0.668 -0.659 -0.584 -0.388 -0.236
  0.775  0.816  0.830  0.883  0.920  0.915  0.941  1.000  0.926  0.844  0.820  0.617  0.452  0.561  0.291 -0.061 -0.426 -0.534 -0.635 -0.700 -0.720 -0.717 -0.699 -0.664 -0.580 -0.462 -0.367 -0.252 -0.121 -0.028 -0.005 -0.096 -0.083 -0.011 -0.037 -0.087 -0.158 -0.217 -0.329 -0.360 -0.461 -0.455 -0.472 -0.505 -0.500 -0.496 -0.538 -0.601 -0.590 -0.594 -0.530 -0.448 -0.377 -0.306 -0.188 -0.089 -0.052 -0.080 -0.095 -0.110 -0.153 -0.263 -0.391 -0.470 -0.545 -0.588 -0.621 -0.676 -0.670 -0.669 -0.665 -0.640 -0.554 -0.469 -0.441 -0.555 -0.547 -0.571 -0.605 -0.639 -0.645 -0.635 -0.659 -0.665 -0.676 -0.718 -0.655 -0.650 -0.688 -0.651 -0.674 -0.718 -0.698 -0.665 -0.682 -0.686 -0.711 -0.698 -0.742 -0.727 -0.733 -0.631 -0.601 -0.553 -0.482 -0.311 -0.194 -0.259 -0.413 -0.464 -0.550 -0.451 -0.470 -0.594 -0.550 -0.413 -0.404 -0.258 -0.239 -0.237 -0.145 -0.112 -0.174 -0.209 -0.292 -0.306 -0.338 -0.359 -0.374 -0.391 -0.412 -0.410 -0.441 -0.522 -0.619 -0.541 -0.442 -0.527 -0.562 -0.478 -0.522 -0.599 -0.639 -0.602 -0.581 -0.611 -0.627 -0.560 -0.535 -0.539 -0.548 -0.540 -0.572 -0.620 -0.570 -0.569 -0.514 -0.502 -0.403 -0.359 -0.288 -0.195 -0.082  0.122  0.217  0.129  0.155 -0.008 -0.047 -0.160 -0.064 -0.071  0.030  0.094  0.124  0.038  0.074  0.020  0.044  0.016  0.047  0.021  0.062  0.010 -0.030 -0.082 -0.120 -0.113 -0.140 -0.143 -0.147 -0.145 -0.134 -0.136 -0.147 -0.125 -0.048 -0.013 -0.063 -0.193 -0.320 -0.309 -0.392 -0.411 -0.265 -0.258 -0.278 -0.279 -0.221 -0.243 -0.263 -0.134 -0.112 -0.178 -0.101 -0.015 -0.020 -0.021  0.008  0.052 -0.022  0.103  0.057  0.157  0.174  0.189  0.191  0.171  0.140  0.115  0.027  0.074 -0.059  0.101 -0.035 -0.271 -0.372 -0.477 -0.541 -0.588 -0.607 -0.620 -0.644 -0.617 -0.638 -0.592 -0.480 -0.350 -0.352 -0.322 -0.309 -0.287 -0.276 -0.371 -0.449 -0.521 -0.603 -0.656 -0.651 -0.667 -0.708 -0.691 -0.679 -0.606 -0.550 -0.437 -0.274 -0.232 -0.072 -0.063 -0.031  0.040  0.021  0.028  0.040  0.016  0.193  0.252  0.205  0.190  0.318  0.301  0.350  0.349  0.285  0.263  0.282  0.157 -0.015 -0.003 -0.083 -0.186 -0.153 -0.171 -0.290 -0.283 -0.250 -0.351 -0.424 -0.359 -0.352 -0.461 -0.464 -0.360 -0.374 -0.280 -0.226 -0.221 -0.288 -0.214 -0.245 -0.138 -0.096 -0.086 -0.091 -0.163 -0.238 -0.209 -0.146 -0.156 -0.369 -0.495 -0.474 -0.373 -0.413 -0.506 -0.597 -0.666 -0.702 -0.677 -0.702 -0.695 -0.703 -0.659 -0.601 -0.537 -0.400 -0.433 -0.320 -0.285 -0.167 -0.232 -0.305 -0.266 -0.302 -0.406 -0.423 -0.378 -0.480 -0.550 -0.472 -0.478 -0.599 -0.552 -0.481 -0.567 -0.621 -0.608 -0.631 -0.620 -0.605 -0.533 -0.623 -0.646 -0.636 -0.559 -0.397 -0.213
  0.754  0.760  0.754  0.769  0.875  0.910  0.865  0.926  1.000  0.925  0.842  0.702  0.575  0.589  0.327  0.020 -0.417 -0.549 -0.630 -0.697 -0.722 -0.717 -0.701 -0.664 -0.586 -0.476 -0.397 -0.298 -0.168 -0.079 -0.045 -0.113 -0.102 -0.035 -0.045 -0.076 -0.148 -0.191 -0.296 -0.337 -0.434 -0.433 -0.454 -0.490 -0.491 -0.493 -0.535 -0.599 -0.584 -0.580 -0.523 -0.454 -0.385 -0.308 -0.168 -0.022  0.045  0.017 -0.016 -0.053 -0.090 -0.242 -0.389 -0.471 -0.542 -0.582 -0.618 -0.681 -0.682 -0.675 -0.665 -0.644 -0.562 -0.476 -0.448 -0.556 -0.535 -0.559 -0.591 -0.627 -0.637 -0.630 -0.653 -0.660 -0.673 -0.708 -0.649 -0.649 -0.688 -0.643 -0.661 -0.706 -0.693 -0.651 -0.664 -0.672 -0.707 -0.698 -0.732 -0.725 -0.717 -0.604 -0.591 -0.553 -0.495 -0.318 -0.203 -0.257 -0.412 -0.451 -0.542 -0.443 -0.454 -0.581 -0.543 -0.402 -0.387 -0.235 -0.214 -0.221 -0.131 -0.097 -0.148 -0.172 -0.254 -0.270 -0.310 -0.345 -0.351 -0.362 -0.392 -0.388 -0.417 -0.509 -0.609 -0.529 -0.424 -0.509 -0.550 -0.464 -0.499 -0.578 -0.611 -0.568 -0.550 -0.583 -0.592 -0.524 -0.507 -0.512 -0.519 -0.522 -0.545 -0.595 -0.549 -0.552 -0.504 -0.492 -0.398 -0.333 -0.276 -0.198 -0.116  0.084  0.164  0.061  0.087 -0.056 -0.070 -0.150 -0.063 -0.065  0.040  0.091  0.137  0.066  0.110  0.063  0.082  0.040  0.038 -0.019 -0.003 -0.063 -0.099 -0.143 -0.163 -0.144 -0.171 -0.183 -0.146 -0.173 -0.165 -0.180 -0.189 -0.167 -0.096 -0.050 -0.091 -0.216 -0.332 -0.306 -0.386 -0.394 -0.276 -0.267 -0.271 -0.264 -0.236 -0.266 -0.268 -0.147 -0.145 -0.201 -0.095 -0.020 -0.052 -0.043  0.016  0.055 -0.014  0.085  0.049  0.141  0.188  0.202  0.197  0.174  0.143  0.125  0.029  0.064 -0.071  0.070 -0.053 -0.276 -0.361 -0.459 -0.524 -0.582 -0.595 -0.615 -0.629 -0.598 -0.619 -0.571 -0.455 -0.327 -0.330 -0.313 -0.308 -0.289 -0.273 -0.361 -0.418 -0.490 -0.582 -0.639 -0.647 -0.666 -0.699 -0.686 -0.656 -0.581 -0.534 -0.438 -0.282 -0.232 -0.053  0.001  0.027  0.085  0.065  0.081  0.089  0.043  0.219  0.286  0.204  0.194  0.343  0.304  0.356  0.373  0.287  0.233  0.283  0.185 -0.038 -0.041 -0.131 -0.222 -0.189 -0.217 -0.332 -0.318 -0.290 -0.394 -0.457 -0.393 -0.392 -0.495 -0.490 -0.390 -0.405 -0.313 -0.261 -0.262 -0.335 -0.259 -0.293 -0.187 -0.146 -0.139 -0.150 -0.222 -0.297 -0.271 -0.209 -0.224 -0.420 -0.540 -0.526 -0.416 -0.455 -0.539 -0.631 -0.683 -0.704 -0.668 -0.694 -0.690 -0.693 -0.661 -0.606 -0.548 -0.414 -0.438 -0.308 -0.277 -0.158 -0.235 -0.307 -0.285 -0.329 -0.419 -0.437 -0.402 -0.495 -0.558 -0.492 -0.516 -0.613 -0.561 -0.504 -0.584 -0.621 -0.600 -0.608 -0.572 -0.557 -0.526 -0.625 -0.628 -0.620 -0.548 -0.400 -0.206
  0.676  0.676  0.693  0.679  0.749  0.852  0.862  0.844  0.925  1.000  0.905  0.751  0.660  0.693  0.373  0.076 -0.362 -0.520 -0.592 -0.660 -0.689 -0.675 -0.674 -0.632 -0.555 -0.441 -0.362 -0.282 -0.186 -0.103 -0.086 -0.149 -0.121 -0.066 -0.077 -0.097 -0.169 -0.204 -0.312 -0.361 -0.435 -0.438 -0.453 -0.497 -0.495 -0.495 -0.534 -0.589 -0.576 -0.571 -0.523 -0.470 -0.397 -0.320 -0.183 -0.056  0.004  0.010 -0.048 -0.076 -0.120 -0.259 -0.401 -0.467 -0.532 -0.568 -0.603 -0.657 -0.652 -0.641 -0.633 -0.617 -0.531 -0.440 -0.416 -0.524 -0.506 -0.530 -0.564 -0.602 -0.613 -0.602 -0.622 -0.637 -0.648 -0.675 -0.622 -0.628 -0.660 -0.608 -0.630 -0.673 -0.663 -0.619 -0.632 -0.639 -0.674 -0.656 -0.690 -0.695 -0.680 -0.569 -0.565 -0.539 -0.479 -0.297 -0.191 -0.227 -0.381 -0.426 -0.512 -0.407 -0.422 -0.549 -0.510 -0.370 -0.352 -0.204 -0.195 -0.206 -0.120 -0.086 -0.128 -0.153 -0.230 -0.243 -0.281 -0.321 -0.331 -0.337 -0.365 -0.356 -0.385 -0.474 -0.565 -0.486 -0.384 -0.469 -0.509 -0.422 -0.456 -0.535 -0.566 -0.525 -0.512 -0.546 -0.551 -0.489 -0.478 -0.481 -0.485 -0.487 -0.503 -0.551 -0.507 -0.507 -0.453 -0.426 -0.331 -0.246 -0.196 -0.138 -0.096  0.093  0.131  0.026  0.084 -0.029 -0.012 -0.071 -0.019 -0.050  0.036  0.044  0.122  0.099  0.163  0.128  0.146  0.122  0.109  0.032  0.010 -0.077 -0.120 -0.176 -0.190 -0.174 -0.194 -0.201 -0.175 -0.202 -0.196 -0.210 -0.208 -0.169 -0.083 -0.038 -0.071 -0.186 -0.280 -0.250 -0.338 -0.342 -0.222 -0.210 -0.221 -0.204 -0.171 -0.218 -0.226 -0.101 -0.117 -0.192 -0.067  0.017 -0.034 -0.041  0.042  0.091  0.018  0.105  0.078  0.153  0.169  0.169  0.156  0.142  0.114  0.111  0.041  0.060 -0.054  0.068 -0.043 -0.250 -0.330 -0.391 -0.454 -0.524 -0.538 -0.570 -0.586 -0.564 -0.579 -0.532 -0.418 -0.284 -0.273 -0.250 -0.236 -0.231 -0.211 -0.324 -0.391 -0.467 -0.556 -0.604 -0.617 -0.627 -0.648 -0.631 -0.602 -0.536 -0.494 -0.424 -0.281 -0.217 -0.028  0.015  0.057  0.116  0.106  0.103  0.080  0.062  0.237  0.313  0.215  0.195  0.368  0.330  0.381  0.389  0.288  0.221  0.277  0.173 -0.073 -0.082 -0.153 -0.243 -0.227 -0.255 -0.359 -0.348 -0.327 -0.422 -0.478 -0.423 -0.419 -0.511 -0.513 -0.414 -0.420 -0.329 -0.275 -0.281 -0.356 -0.285 -0.318 -0.217 -0.173 -0.168 -0.180 -0.251 -0.329 -0.304 -0.249 -0.260 -0.438 -0.543 -0.533 -0.442 -0.472 -0.542 -0.618 -0.667 -0.698 -0.657 -0.676 -0.659 -0.657 -0.636 -0.583 -0.534 -0.416 -0.436 -0.321 -0.286 -0.170 -0.229 -0.325 -0.307 -0.322 -0.400 -0.434 -0.393 -0.473 -0.538 -0.481 -0.511 -0.589 -0.551 -0.504 -0.578 -0.610 -0.598 -0.593 -0.541 -0.550 -0.490 -0.621 -0.608 -0.586 -0.505 -0.359 -0.224
  0.539  0.547  0.576  0.599  0.659  0.735  0.791  0.820  0.842  0.905  1.000  0.868  0.732  0.759  0.467  0.140 -0.366 -0.510 -0.557 -0.609 -0.635 -0.625 -0.626 -0.592 -0.521 -0.423 -0.350 -0.259 -0.153 -0.078 -0.076 -0.156 -0.133 -0.082 -0.104 -0.131 -0.196 -0.240 -0.338 -0.357 -0.443 -0.455 -0.463 -0.497 -0.487 -0.482 -0.511 -0.563 -0.557 -0.556 -0.510 -0.449 -0.392 -0.316 -0.171 -0.079 -0.018  0.007 -0.020 -0.015 -0.069 -0.243 -0.396 -0.450 -0.516 -0.538 -0.568 -0.612 -0.604 -0.604 -0.602 -0.587 -0.507 -0.414 -0.402 -0.510 -0.495 -0.514 -0.547 -0.586 -0.591 -0.575 -0.597 -0.612 -0.601 -0.632 -0.593 -0.601 -0.622 -0.574 -0.596 -0.629 -0.616 -0.581 -0.588 -0.593 -0.620 -0.601 -0.627 -0.621 -0.607 -0.493 -0.490 -0.462 -0.424 -0.250 -0.135 -0.177 -0.330 -0.373 -0.441 -0.338 -0.370 -0.495 -0.459 -0.329 -0.314 -0.186 -0.181 -0.192 -0.108 -0.082 -0.120 -0.161 -0.234 -0.244 -0.275 -0.306 -0.320 -0.327 -0.351 -0.336 -0.359 -0.437 -0.529 -0.451 -0.368 -0.451 -0.476 -0.398 -0.442 -0.514 -0.539 -0.507 -0.495 -0.525 -0.534 -0.477 -0.462 -0.466 -0.469 -0.452 -0.482 -0.524 -0.480 -0.479 -0.425 -0.404 -0.311 -0.229 -0.157 -0.078 -0.018  0.150  0.181  0.089  0.134  0.029  0.029 -0.041  0.013 -0.044  0.087  0.105  0.140  0.066  0.091  0.070  0.080  0.066  0.082  0.043  0.031 -0.045 -0.074 -0.124 -0.151 -0.144 -0.168 -0.178 -0.164 -0.176 -0.151 -0.157 -0.156 -0.127 -0.047 -0.025 -0.052 -0.154 -0.250 -0.234 -0.314 -0.329 -0.214 -0.208 -0.224 -0.224 -0.190 -0.221 -0.225 -0.113 -0.111 -0.162 -0.056  0.021 -0.012 -0.003  0.064  0.116  0.056  0.148  0.115  0.186  0.178  0.203  0.173  0.143  0.110  0.080  0.010  0.101  0.027  0.130  0.028 -0.166 -0.248 -0.336 -0.407 -0.479 -0.508 -0.527 -0.548 -0.528 -0.541 -0.501 -0.396 -0.280 -0.253 -0.220 -0.219 -0.237 -0.235 -0.301 -0.382 -0.450 -0.525 -0.559 -0.561 -0.574 -0.604 -0.575 -0.538 -0.460 -0.411 -0.325 -0.182 -0.135  0.032  0.033  0.060  0.095  0.082  0.084  0.044  0.055  0.222  0.305  0.185  0.135  0.344  0.336  0.376  0.366  0.290  0.250  0.274  0.158 -0.015 -0.024 -0.076 -0.163 -0.160 -0.182 -0.280 -0.277 -0.256 -0.351 -0.412 -0.358 -0.361 -0.459 -0.464 -0.370 -0.383 -0.295 -0.246 -0.233 -0.297 -0.220 -0.248 -0.145 -0.101 -0.092 -0.101 -0.172 -0.251 -0.215 -0.176 -0.212 -0.375 -0.476 -0.467 -0.376 -0.404 -0.470 -0.539 -0.603 -0.628 -0.574 -0.596 -0.588 -0.595 -0.576 -0.529 -0.485 -0.379 -0.417 -0.317 -0.291 -0.166 -0.223 -0.313 -0.274 -0.277 -0.369 -0.402 -0.345 -0.423 -0.488 -0.432 -0.464 -0.534 -0.479 -0.440 -0.512 -0.562 -0.554 -0.543 -0.502 -0.506 -0.429 -0.544 -0.538 -0.531 -0.453 -0.311 -0.206
  0.324  0.327  0.350  0.378  0.466  0.525  0.550  0.617  0.702  0.751  0.868  1.000  0.857  0.661  0.594  0.383 -0.325 -0.422 -0.395 -0.465 -0.487 -0.491 -0.505 -0.484 -0.429 -0.360 -0.316 -0.255 -0.138 -0.077 -0.077 -0.157 -0.145 -0.101 -0.121 -0.150 -0.201 -0.237 -0.301 -0.299 -0.399 -0.420 -0.422 -0.443 -0.427 -0.428 -0.448 -0.486 -0.485 -0.488 -0.463 -0.409 -0.390 -0.316 -0.200 -0.078  0.023  0.064  0.026  0.027 -0.014 -0.268 -0.395 -0.403 -0.459 -0.455 -0.477 -0.502 -0.501 -0.512 -0.509 -0.499 -0.432 -0.353 -0.353 -0.444 -0.434 -0.443 -0.474 -0.506 -0.505 -0.486 -0.507 -0.515 -0.489 -0.511 -0.504 -0.505 -0.514 -0.474 -0.475 -0.497 -0.480 -0.440 -0.437 -0.436 -0.478 -0.486 -0.485 -0.473 -0.432 -0.294 -0.336 -0.319 -0.331 -0.187 -0.082 -0.121 -0.254 -0.280 -0.322 -0.241 -0.285 -0.398 -0.377 -0.272 -0.255 -0.162 -0.170 -0.182 -0.107 -0.095 -0.100 -0.151 -0.211 -0.216 -0.244 -0.258 -0.266 -0.282 -0.302 -0.286 -0.308 -0.371 -0.452 -0.383 -0.327 -0.406 -0.413 -0.346 -0.390 -0.442 -0.438 -0.408 -0.402 -0.420 -0.420 -0.376 -0.363 -0.362 -0.364 -0.341 -0.368 -0.403 -0.376 -0.379 -0.347 -0.338 -0.280 -0.169 -0.084 -0.007  0.035  0.153  0.147  0.064  0.082  0.029  0.042  0.009 -0.006 -0.070  0.116  0.132  0.162  0.079  0.078  0.084  0.081  0.048  0.037 -0.004 -0.033 -0.090 -0.098 -0.122 -0.128 -0.117 -0.152 -0.193 -0.137 -0.177 -0.119 -0.126 -0.124 -0.109 -0.066 -0.056 -0.056 -0.122 -0.202 -0.206 -0.263 -0.268 -0.207 -0.209 -0.215 -0.222 -0.229 -0.269 -0.248 -0.161 -0.181 -0.173 -0.039  0.004 -0.036  0.014  0.093  0.136  0.100  0.155  0.125  0.172  0.197  0.218  0.177  0.134  0.111  0.083  0.019  0.127  0.078  0.143  0.081 -0.055 -0.108 -0.213 -0.298 -0.381 -0.413 -0.417 -0.426 -0.403 -0.408 -0.373 -0.286 -0.186 -0.141 -0.117 -0.113 -0.154 -0.150 -0.225 -0.283 -0.337 -0.392 -0.421 -0.431 -0.460 -0.483 -0.452 -0.378 -0.280 -0.254 -0.177 -0.059 -0.023  0.129  0.147  0.176  0.157  0.123  0.127  0.072  0.077  0.218  0.336  0.162  0.079  0.312  0.325  0.333  0.311  0.266  0.230  0.233  0.145  0.045  0.021 -0.017 -0.091 -0.092 -0.116 -0.202 -0.194 -0.179 -0.269 -0.313 -0.269 -0.284 -0.374 -0.370 -0.292 -0.315 -0.237 -0.214 -0.187 -0.236 -0.159 -0.192 -0.098 -0.053 -0.048 -0.068 -0.136 -0.204 -0.158 -0.151 -0.234 -0.324 -0.400 -0.417 -0.338 -0.352 -0.388 -0.446 -0.487 -0.484 -0.395 -0.421 -0.423 -0.436 -0.445 -0.419 -0.387 -0.302 -0.383 -0.290 -0.272 -0.133 -0.181 -0.256 -0.233 -0.240 -0.303 -0.325 -0.278 -0.331 -0.373 -0.337 -0.418 -0.410 -0.338 -0.335 -0.400 -0.418 -0.392 -0.350 -0.286 -0.286 -0.331 -0.404 -0.381 -0.367 -0.320 -0.205 -0.137
  0.277  0.256  0.280  0.271  0.356  0.442  0.439  0.452  0.575  0.660  0.732  0.857  1.000  0.765  0.485  0.369 -0.179 -0.328 -0.321 -0.395 -0.425 -0.416 -0.420 -0.380 -0.328 -0.263 -0.237 -0.209 -0.123 -0.072 -0.048 -0.100 -0.109 -0.065 -0.065 -0.096 -0.132 -0.155 -0.216 -0.234 -0.320 -0.345 -0.357 -0.388 -0.383 -0.390 -0.412 -0.443 -0.430 -0.419 -0.401 -0.374 -0.357 -0.282 -0.129 -0.016  0.082  0.118  0.062  0.039  0.025 -0.211 -0.341 -0.355 -0.400 -0.397 -0.426 -0.451 -0.460 -0.449 -0.431 -0.413 -0.343 -0.271 -0.281 -0.363 -0.347 -0.356 -0.395 -0.423 -0.424 -0.417 -0.433 -0.444 -0.424 -0.444 -0.445 -0.459 -0.463 -0.437 -0.440 -0.444 -0.459 -0.430 -0.410 -0.418 -0.440 -0.439 -0.421 -0.408 -0.355 -0.233 -0.259 -0.240 -0.249 -0.102 -0.021 -0.042 -0.157 -0.191 -0.237 -0.165 -0.195 -0.305 -0.288 -0.194 -0.162 -0.088 -0.101 -0.112 -0.047 -0.038 -0.044 -0.101 -0.152 -0.160 -0.170 -0.201 -0.219 -0.209 -0.220 -0.194 -0.209 -0.277 -0.356 -0.295 -0.239 -0.310 -0.332 -0.276 -0.318 -0.355 -0.376 -0.364 -0.344 -0.354 -0.371 -0.334 -0.311 -0.315 -0.325 -0.306 -0.346 -0.380 -0.364 -0.356 -0.315 -0.282 -0.206 -0.076 -0.036  0.035  0.031  0.145  0.120  0.026  0.050  0.009  0.040  0.027  0.005 -0.059  0.068  0.053  0.122  0.095  0.131  0.145  0.145  0.111  0.068 -0.002 -0.054 -0.133 -0.142 -0.161 -0.160 -0.152 -0.179 -0.217 -0.158 -0.191 -0.151 -0.167 -0.167 -0.145 -0.098 -0.078 -0.084 -0.117 -0.168 -0.166 -0.246 -0.246 -0.162 -0.151 -0.161 -0.154 -0.150 -0.206 -0.185 -0.093 -0.129 -0.157 -0.001  0.048 -0.050 -0.010  0.114  0.160  0.137  0.173  0.149  0.180  0.244  0.230  0.189  0.160  0.157  0.152  0.092  0.171  0.114  0.154  0.109 -0.013 -0.077 -0.133 -0.220 -0.315 -0.355 -0.383 -0.397 -0.393 -0.400 -0.376 -0.271 -0.172 -0.134 -0.110 -0.128 -0.181 -0.195 -0.254 -0.296 -0.347 -0.394 -0.412 -0.418 -0.423 -0.419 -0.378 -0.292 -0.215 -0.178 -0.114  0.003  0.047  0.184  0.226  0.221  0.158  0.152  0.132  0.016  0.021  0.182  0.327  0.159  0.068  0.281  0.294  0.267  0.234  0.223  0.186  0.139  0.069  0.041 -0.007 -0.034 -0.092 -0.114 -0.143 -0.212 -0.206 -0.199 -0.281 -0.317 -0.272 -0.296 -0.364 -0.352 -0.293 -0.312 -0.253 -0.219 -0.205 -0.252 -0.182 -0.212 -0.126 -0.079 -0.072 -0.098 -0.167 -0.234 -0.197 -0.215 -0.276 -0.327 -0.397 -0.402 -0.316 -0.330 -0.385 -0.445 -0.454 -0.424 -0.349 -0.368 -0.353 -0.349 -0.354 -0.315 -0.291 -0.213 -0.294 -0.192 -0.162 -0.036 -0.093 -0.185 -0.203 -0.177 -0.223 -0.270 -0.222 -0.259 -0.305 -0.288 -0.344 -0.348 -0.292 -0.294 -0.350 -0.363 -0.305 -0.296 -0.239 -0.243 -0.233 -0.315 -0.309 -0.330 -0.301 -0.198 -0.141
  0.361  0.363  0.401  0.413  0.439  0.510  0.568  0.561  0.589  0.693  0.759  0.661  0.765  1.000  0.645  0.311 -0.079 -0.295 -0.378 -0.429 -0.490 -0.465 -0.454 -0.395 -0.340 -0.245 -0.197 -0.154 -0.072 -0.016  0.005 -0.059 -0.066 -0.017 -0.033 -0.073 -0.116 -0.144 -0.234 -0.278 -0.346 -0.358 -0.358 -0.381 -0.371 -0.366 -0.402 -0.445 -0.447 -0.447 -0.431 -0.398 -0.360 -0.306 -0.157 -0.089 -0.036  0.007 -0.015  0.007 -0.041 -0.235 -0.363 -0.407 -0.445 -0.454 -0.465 -0.489 -0.477 -0.448 -0.432 -0.397 -0.326 -0.249 -0.238 -0.322 -0.296 -0.311 -0.353 -0.395 -0.414 -0.400 -0.424 -0.451 -0.444 -0.457 -0.437 -0.459 -0.470 -0.424 -0.453 -0.482 -0.491 -0.469 -0.477 -0.494 -0.506 -0.478 -0.497 -0.488 -0.455 -0.354 -0.357 -0.352 -0.311 -0.147 -0.054 -0.061 -0.176 -0.208 -0.276 -0.178 -0.189 -0.298 -0.281 -0.173 -0.139 -0.051 -0.038 -0.040  0.014  0.020 -0.001 -0.041 -0.090 -0.101 -0.110 -0.162 -0.175 -0.150 -0.167 -0.146 -0.164 -0.243 -0.324 -0.269 -0.197 -0.256 -0.298 -0.252 -0.276 -0.328 -0.378 -0.363 -0.340 -0.371 -0.398 -0.350 -0.330 -0.345 -0.351 -0.347 -0.381 -0.412 -0.379 -0.365 -0.322 -0.287 -0.205 -0.127 -0.079 -0.023 -0.018  0.108  0.120  0.040  0.098  0.026  0.062  0.021  0.074  0.008  0.065  0.086  0.104  0.069  0.089  0.082  0.087  0.116  0.137  0.081  0.027 -0.067 -0.088 -0.127 -0.139 -0.124 -0.157 -0.186 -0.149 -0.182 -0.155 -0.164 -0.155 -0.116 -0.032 -0.013 -0.051 -0.106 -0.182 -0.157 -0.228 -0.222 -0.109 -0.083 -0.097 -0.077 -0.045 -0.077 -0.071  0.012  0.005 -0.045  0.041  0.092  0.027  0.046  0.131  0.172  0.126  0.173  0.138  0.191  0.261  0.264  0.243  0.219  0.210  0.193  0.117  0.184  0.078  0.131  0.059 -0.113 -0.170 -0.205 -0.272 -0.349 -0.375 -0.414 -0.430 -0.437 -0.448 -0.440 -0.358 -0.258 -0.244 -0.215 -0.218 -0.237 -0.237 -0.294 -0.352 -0.401 -0.457 -0.471 -0.465 -0.465 -0.461 -0.426 -0.384 -0.325 -0.273 -0.226 -0.102 -0.031  0.107  0.141  0.119  0.022  0.044  0.097 -0.039 -0.044  0.098  0.206  0.070  0.023  0.225  0.222  0.240  0.218  0.153  0.132  0.146  0.053 -0.042 -0.049 -0.084 -0.165 -0.180 -0.196 -0.259 -0.259 -0.250 -0.323 -0.364 -0.323 -0.336 -0.408 -0.405 -0.341 -0.351 -0.285 -0.224 -0.231 -0.285 -0.225 -0.246 -0.169 -0.129 -0.117 -0.130 -0.190 -0.256 -0.228 -0.210 -0.249 -0.347 -0.399 -0.407 -0.343 -0.338 -0.372 -0.423 -0.475 -0.505 -0.480 -0.455 -0.446 -0.424 -0.427 -0.363 -0.333 -0.241 -0.301 -0.192 -0.176 -0.071 -0.135 -0.265 -0.271 -0.248 -0.298 -0.361 -0.323 -0.356 -0.401 -0.383 -0.398 -0.437 -0.391 -0.393 -0.445 -0.474 -0.463 -0.446 -0.431 -0.420 -0.288 -0.423 -0.444 -0.451 -0.377 -0.267 -0.177
  0.034  0.057  0.080  0.142  0.168  0.158  0.206  0.291  0.327  0.373  0.467  0.594  0.485  0.645  1.000  0.705  0.062 -0.043 -0.094 -0.170 -0.238 -0.240 -0.252 -0.210 -0.192 -0.135 -0.118 -0.110 -0.014  0.016  0.020 -0.070 -0.090 -0.053 -0.084 -0.139 -0.166 -0.183 -0.215 -0.239 -0.310 -0.309 -0.284 -0.274 -0.240 -0.244 -0.275 -0.294 -0.323 -0.347 -0.364 -0.333 -0.334 -0.295 -0.238 -0.144 -0.073  0.002  0.008  0.061 -0.010 -0.294 -0.372 -0.363 -0.374 -0.345 -0.327 -0.297 -0.268 -0.258 -0.252 -0.210 -0.173 -0.120 -0.110 -0.152 -0.122 -0.118 -0.146 -0.195 -0.210 -0.180 -0.214 -0.247 -0.221 -0.202 -0.233 -0.238 -0.225 -0.179 -0.188 -0.221 -0.196 -0.168 -0.191 -0.196 -0.238 -0.251 -0.265 -0.246 -0.180 -0.065 -0.130 -0.164 -0.202 -0.118 -0.023 -0.016 -0.079 -0.051 -0.075  0.008 -0.019 -0.093 -0.106 -0.034 -0.013  0.026  0.038  0.044  0.066  0.043  0.068  0.036  0.020  0.020  0.011 -0.019 -0.018 -0.004 -0.023 -0.012 -0.035 -0.081 -0.136 -0.096 -0.060 -0.096 -0.116 -0.094 -0.092 -0.132 -0.143 -0.122 -0.121 -0.154 -0.165 -0.133 -0.134 -0.152 -0.123 -0.125 -0.133 -0.142 -0.123 -0.123 -0.136 -0.142 -0.154 -0.088  0.020  0.052  0.038  0.058  0.036  0.001  0.020  0.044  0.098  0.099  0.077 -0.005  0.153  0.201  0.143  0.045 -0.025 -0.013 -0.020 -0.001  0.024  0.025 -0.024 -0.055 -0.043 -0.049 -0.026 -0.012 -0.050 -0.118 -0.052 -0.123 -0.044 -0.040 -0.018 -0.004  0.023  0.025  0.014 -0.015 -0.089 -0.090 -0.077 -0.046 -0.033 -0.025 -0.011 -0.008 -0.049 -0.055 -0.006  0.001 -0.019  0.052  0.105  0.079  0.055  0.134  0.177  0.198  0.167  0.158  0.118  0.144  0.268  0.288  0.273  0.232  0.229  0.203  0.150  0.220  0.127  0.111  0.090  0.008  0.045 -0.062 -0.110 -0.171 -0.180 -0.184 -0.166 -0.165 -0.161 -0.176 -0.180 -0.122 -0.122 -0.119 -0.080 -0.099 -0.042 -0.140 -0.162 -0.169 -0.187 -0.194 -0.196 -0.237 -0.232 -0.213 -0.146 -0.055 -0.044 -0.044  0.014  0.063  0.151  0.183  0.196  0.016 -0.015  0.093 -0.012 -0.055 -0.030  0.113 -0.040 -0.092  0.085  0.092  0.098  0.083  0.038  0.034  0.079  0.040 -0.002  0.010 -0.016 -0.086 -0.085 -0.088 -0.123 -0.116 -0.118 -0.169 -0.170 -0.158 -0.181 -0.243 -0.235 -0.191 -0.212 -0.155 -0.142 -0.138 -0.166 -0.121 -0.141 -0.100 -0.077 -0.067 -0.076 -0.098 -0.137 -0.105 -0.079 -0.185 -0.223 -0.221 -0.285 -0.290 -0.258 -0.208 -0.200 -0.247 -0.279 -0.216 -0.158 -0.196 -0.175 -0.237 -0.204 -0.206 -0.144 -0.258 -0.185 -0.220 -0.113 -0.173 -0.253 -0.246 -0.245 -0.277 -0.302 -0.276 -0.264 -0.276 -0.278 -0.348 -0.264 -0.200 -0.250 -0.279 -0.253 -0.266 -0.173 -0.164 -0.154 -0.208 -0.244 -0.254 -0.202 -0.152 -0.118 -0.031
 -0.247 -0.238 -0.227 -0.176 -0.116 -0.137 -0.128 -0.061  0.020  0.076  0.140  0.383  0.369  0.311  0.705  1.000  0.338  0.244  0.234  0.120  0.070  0.047  0.019  0.037  0.018  0.023 -0.013 -0.081 -0.026 -0.019  0.020 -0.036 -0.083 -0.047 -0.041 -0.096 -0.094 -0.086 -0.071 -0.090 -0.141 -0.134 -0.114 -0.096 -0.074 -0.087 -0.092 -0.082 -0.097 -0.107 -0.143 -0.173 -0.204 -0.158 -0.153 -0.088 -0.037  0.057  0.060  0.056  0.063 -0.182 -0.204 -0.135 -0.121 -0.076 -0.072 -0.028 -0.022 -0.015 -0.005  0.010  0.012  0.020  0.013  0.011  0.017  0.028  0.022  0.003 -0.001  0.027  0.013  0.001  0.023  0.051 -0.009 -0.034 -0.002  0.026  0.041  0.042  0.058  0.081  0.087  0.091  0.053  0.015  0.033  0.039  0.119  0.213  0.091  0.043 -0.038 -0.031 -0.024 -0.010  0.007  0.042  0.064  0.082  0.066  0.052  0.026  0.040  0.050  0.030  0.048  0.066  0.073  0.057  0.094  0.050  0.060  0.067  0.059  0.058  0.061  0.065  0.059  0.056  0.043  0.031  0.018  0.033  0.036  0.027  0.036  0.043  0.040  0.039  0.063  0.060  0.049  0.044  0.051  0.049  0.033  0.032  0.054  0.076  0.082  0.077  0.058  0.047  0.011 -0.008 -0.051  0.011  0.090  0.108  0.075  0.009 -0.033 -0.035 -0.053  0.016  0.050  0.101  0.010 -0.049  0.131  0.184  0.104  0.003 -0.073 -0.018 -0.052 -0.059 -0.059 -0.050 -0.094 -0.074 -0.020  0.014  0.047  0.065  0.038 -0.031  0.088 -0.004  0.039  0.036  0.049  0.025  0.000 -0.008 -0.013  0.014 -0.006 -0.022  0.020  0.041 -0.001 -0.014 -0.012 -0.022 -0.075 -0.085 -0.045 -0.075 -0.100 -0.001  0.055  0.003 -0.047  0.062  0.121  0.113  0.110  0.052  0.016 -0.007  0.145  0.135  0.135  0.113  0.139  0.146  0.119  0.112  0.057  0.038  0.096  0.137  0.177  0.099  0.053  0.012  0.003  0.019  0.058  0.057  0.068  0.045 -0.001  0.016  0.010 -0.006  0.038  0.013  0.081 -0.016 -0.016  0.005  0.036  0.054  0.063  0.017  0.017  0.026  0.116  0.187  0.143  0.118  0.123  0.127  0.153  0.259  0.195  0.027 -0.023  0.046 -0.015 -0.115 -0.067 -0.007 -0.200 -0.259 -0.115 -0.078 -0.106 -0.120 -0.102 -0.084 -0.071 -0.028  0.055  0.050  0.039  0.024  0.027  0.020  0.025  0.040  0.038  0.020  0.046  0.038  0.015 -0.006 -0.000 -0.001 -0.022 -0.008 -0.041 -0.009 -0.002  0.025  0.012  0.014  0.018  0.015 -0.010 -0.032 -0.035  0.013 -0.040 -0.168 -0.056 -0.006 -0.093 -0.117 -0.080  0.007  0.042  0.021  0.021  0.101  0.137  0.101  0.100  0.023  0.027  0.005  0.009 -0.122 -0.063 -0.061  0.030 -0.009 -0.026 -0.075 -0.079 -0.058 -0.079 -0.087 -0.049 -0.014 -0.052 -0.152  0.026  0.068 -0.036 -0.009  0.065  0.090  0.198  0.255  0.246  0.104  0.089  0.097  0.126  0.111  0.100  0.060
 -0.382 -0.413 -0.424 -0.436 -0.454 -0.427 -0.411 -0.426 -0.417 -0.362 -0.366 -0.325 -0.179 -0.079  0.062  0.338  1.000  0.800  0.594  0.473  0.389  0.327  0.311  0.280  0.219  0.161  0.098  0.010 -0.028 -0.052  0.007  0.023 -0.034 -0.020  0.032  0.012  0.057  0.098  0.124  0.125  0.160  0.164  0.180  0.197  0.179  0.170  0.206  0.243  0.261  0.268  0.233  0.164  0.104  0.106  0.046 -0.014 -0.048 -0.015 -0.002  0.033  0.057  0.083  0.160  0.253  0.295  0.324  0.316  0.326  0.294  0.277  0.281  0.256  0.224  0.187  0.162  0.200  0.184  0.188  0.203  0.226  0.240  0.244  0.256  0.268  0.298  0.325  0.275  0.279  0.336  0.321  0.325  0.372  0.361  0.335  0.358  0.364  0.394  0.407  0.380  0.350  0.343  0.286  0.253  0.235  0.228  0.122  0.012  0.028  0.135  0.127  0.181  0.114  0.116  0.212  0.208  0.135  0.103  0.027  0.048  0.057  0.030  0.035  0.029  0.034  0.064  0.080  0.089  0.095  0.074  0.097  0.121  0.106  0.119  0.170  0.254  0.216  0.158  0.215  0.236  0.167  0.188  0.262  0.288  0.265  0.253  0.268  0.290  0.257  0.235  0.246  0.252  0.270  0.297  0.307  0.281  0.282  0.283  0.298  0.292  0.249  0.211  0.124  0.067 -0.076 -0.119 -0.035  0.003  0.074  0.101  0.160  0.109  0.144 -0.023 -0.035 -0.051  0.017  0.024  0.041  0.044  0.074  0.087  0.104  0.067  0.048  0.057  0.065  0.066  0.092  0.077  0.077  0.146  0.099  0.049  0.059  0.070  0.086  0.092  0.080  0.039  0.134  0.194  0.211  0.227  0.217  0.129  0.126  0.108  0.118  0.131  0.119  0.082  0.064  0.070  0.038 -0.010 -0.025 -0.065 -0.032  0.005 -0.021  0.018 -0.088 -0.144 -0.210 -0.033 -0.022  0.027  0.065  0.098  0.083  0.058 -0.028 -0.085 -0.136  0.004  0.103  0.137  0.287  0.305  0.333  0.329  0.329  0.324  0.297  0.306  0.276  0.171  0.088  0.060  0.050  0.088  0.098  0.122  0.167  0.187  0.224  0.271  0.335  0.347  0.376  0.389  0.390  0.326  0.275  0.219  0.169  0.134  0.138 -0.001  0.077 -0.162 -0.319 -0.248 -0.141 -0.201 -0.228 -0.272 -0.172 -0.233 -0.173 -0.344 -0.357 -0.316 -0.302 -0.341 -0.280 -0.200 -0.137 -0.093 -0.015  0.042  0.043  0.041  0.104  0.160  0.134  0.145  0.237  0.265  0.216  0.245  0.337  0.311  0.233  0.265  0.204  0.188  0.178  0.225  0.166  0.180  0.119  0.094  0.067  0.051  0.073  0.136  0.101 -0.011  0.018  0.247  0.336  0.274  0.176  0.244  0.323  0.406  0.384  0.322  0.255  0.314  0.349  0.332  0.315  0.256  0.231  0.135  0.098  0.122  0.186  0.129  0.174  0.210  0.195  0.228  0.273  0.273  0.261  0.320  0.332  0.275  0.313  0.394  0.300  0.221  0.306  0.359  0.419  0.497  0.476  0.392  0.539  0.416  0.380  0.362  0.337  0.257  0.221
 -0.487 -0.500 -0.519 -0.515 -0.547 -0.555 -0.537 -0.534 -0.549 -0.520 -0.510 -0.422 -0.328 -0.295 -0.043  0.244  0.800  1.000  0.846  0.696  0.613  0.520  0.473  0.408  0.332  0.234  0.149  0.048 -0.012 -0.058 -0.006  0.006 -0.057 -0.050  0.001 -0.024  0.031  0.078  0.134  0.155  0.226  0.233  0.261  0.285  0.276  0.266  0.307  0.368  0.378  0.370  0.319  0.245  0.168  0.169  0.070 -0.024 -0.096 -0.102 -0.087 -0.044  0.024  0.121  0.213  0.326  0.387  0.444  0.456  0.496  0.474  0.445  0.426  0.371  0.318  0.259  0.231  0.291  0.246  0.247  0.261  0.296  0.321  0.317  0.326  0.345  0.376  0.425  0.370  0.374  0.440  0.411  0.422  0.476  0.465  0.432  0.453  0.463  0.499  0.496  0.496  0.485  0.495  0.432  0.404  0.401  0.359  0.218  0.070  0.072  0.214  0.204  0.284  0.172  0.161  0.288  0.269  0.144  0.112 -0.001 -0.010  0.004 -0.028 -0.026 -0.015 -0.010  0.018  0.033  0.054  0.094  0.081  0.082  0.121  0.102  0.118  0.202  0.306  0.251  0.163  0.237  0.276  0.194  0.221  0.301  0.336  0.304  0.296  0.323  0.341  0.297  0.284  0.298  0.294  0.315  0.330  0.351  0.319  0.324  0.308  0.312  0.271  0.241  0.201  0.157  0.109 -0.068 -0.115 -0.015 -0.034  0.068  0.072  0.131  0.012  0.030 -0.065 -0.079 -0.067  0.051  0.041  0.046  0.063  0.070  0.038  0.058  0.035  0.047  0.047  0.061  0.060  0.064  0.054  0.055  0.091  0.082  0.059  0.082  0.085  0.098  0.071  0.053  0.050  0.140  0.209  0.191  0.222  0.221  0.134  0.117  0.106  0.090  0.067  0.061  0.030 -0.019 -0.024 -0.009 -0.045 -0.091 -0.097 -0.046 -0.045 -0.084 -0.030 -0.142 -0.181 -0.253 -0.093 -0.087 -0.033  0.010  0.047  0.047  0.044 -0.060 -0.078 -0.130  0.024  0.197  0.229  0.321  0.346  0.384  0.382  0.397  0.391  0.368  0.372  0.336  0.214  0.141  0.103  0.067  0.096  0.100  0.142  0.168  0.240  0.305  0.361  0.423  0.441  0.452  0.475  0.477  0.436  0.399  0.337  0.301  0.206  0.220  0.087  0.049 -0.041 -0.188 -0.128 -0.070 -0.134 -0.141 -0.222 -0.107 -0.120 -0.105 -0.315 -0.293 -0.300 -0.317 -0.280 -0.199 -0.198 -0.135  0.045  0.104  0.172  0.204  0.209  0.261  0.332  0.322  0.325  0.418  0.472  0.417  0.428  0.519  0.493  0.404  0.414  0.335  0.279  0.285  0.363  0.294  0.311  0.223  0.189  0.163  0.150  0.198  0.278  0.258  0.175  0.171  0.373  0.442  0.421  0.380  0.340  0.418  0.469  0.512  0.475  0.463  0.518  0.557  0.495  0.486  0.390  0.350  0.228  0.179  0.147  0.172  0.108  0.178  0.244  0.248  0.298  0.356  0.393  0.398  0.465  0.495  0.461  0.476  0.554  0.491  0.428  0.501  0.554  0.602  0.690  0.613  0.460  0.429  0.458  0.485  0.458  0.400  0.248  0.222
 -0.633 -0.647 -0.665 -0.652 -0.663 -0.681 -0.663 -0.635 -0.630 -0.592 -0.557 -0.395 -0.321 -0.378 -0.094  0.234  0.594  0.846  1.000  0.886  0.800  0.691  0.626  0.533  0.443  0.318  0.213  0.102  0.034 -0.030 -0.017  0.014 -0.023 -0.048 -0.015 -0.011  0.043  0.082  0.162  0.200  0.293  0.299  0.339  0.378  0.376  0.370  0.419  0.492  0.488  0.472  0.397  0.311  0.207  0.174  0.037 -0.082 -0.115 -0.120 -0.122 -0.103 -0.002  0.105  0.237  0.380  0.461  0.543  0.576  0.643  0.631  0.597  0.568  0.494  0.419  0.332  0.296  0.375  0.313  0.319  0.336  0.383  0.414  0.407  0.422  0.439  0.481  0.530  0.464  0.468  0.533  0.503  0.523  0.582  0.568  0.534  0.563  0.581  0.619  0.610  0.640  0.631  0.656  0.603  0.531  0.522  0.450  0.289  0.120  0.114  0.279  0.272  0.378  0.240  0.227  0.366  0.334  0.183  0.158  0.014 -0.012  0.001 -0.043 -0.049 -0.018 -0.021  0.020  0.041  0.071  0.133  0.127  0.106  0.154  0.140  0.159  0.262  0.379  0.312  0.205  0.282  0.344  0.253  0.271  0.367  0.420  0.379  0.368  0.410  0.427  0.368  0.359  0.378  0.369  0.389  0.407  0.438  0.401  0.407  0.377  0.373  0.311  0.294  0.242  0.200  0.141 -0.070 -0.143 -0.033 -0.072  0.059  0.051  0.121 -0.030 -0.009 -0.104 -0.158 -0.124  0.002  0.021  0.030  0.038  0.039 -0.012  0.013 -0.009  0.025  0.043  0.068  0.072  0.073  0.065  0.055  0.102  0.086  0.072  0.096  0.090  0.092  0.049  0.029  0.055  0.132  0.245  0.224  0.267  0.267  0.154  0.122  0.105  0.092  0.065  0.046  0.022 -0.043 -0.064 -0.034 -0.061 -0.126 -0.099 -0.020 -0.060 -0.129 -0.036 -0.163 -0.157 -0.243 -0.161 -0.145 -0.122 -0.103 -0.085 -0.092 -0.070 -0.117 -0.048 -0.122  0.046  0.285  0.326  0.411  0.429  0.469  0.470  0.495  0.496  0.467  0.466  0.419  0.282  0.188  0.158  0.124  0.145  0.165  0.203  0.214  0.302  0.383  0.462  0.529  0.548  0.551  0.579  0.586  0.575  0.547  0.459  0.415  0.267  0.281  0.179  0.113  0.106 -0.046 -0.025 -0.024 -0.092 -0.094 -0.144 -0.111 -0.160 -0.174 -0.320 -0.283 -0.322 -0.348 -0.286 -0.212 -0.236 -0.155  0.097  0.132  0.220  0.283  0.265  0.305  0.396  0.387  0.381  0.479  0.541  0.479  0.484  0.575  0.554  0.455  0.460  0.375  0.305  0.322  0.413  0.347  0.367  0.273  0.238  0.210  0.195  0.239  0.325  0.325  0.231  0.189  0.425  0.518  0.491  0.456  0.399  0.506  0.558  0.630  0.637  0.667  0.699  0.734  0.651  0.624  0.508  0.454  0.312  0.243  0.177  0.177  0.119  0.246  0.275  0.264  0.322  0.428  0.458  0.451  0.545  0.613  0.569  0.548  0.662  0.629  0.559  0.626  0.672  0.686  0.793  0.731  0.608  0.486  0.554  0.603  0.577  0.503  0.314  0.231
 -0.694 -0.709 -0.716 -0.709 -0.724 -0.745 -0.726 -0.700 -0.697 -0.660 -0.609 -0.465 -0.395 -0.429 -0.170  0.120  0.473  0.696  0.886  1.000  0.917  0.825  0.756  0.656  0.554  0.406  0.294  0.179  0.073 -0.009 -0.023  0.032  0.007 -0.046 -0.020  0.006  0.071  0.123  0.225  0.270  0.380  0.390  0.436  0.485  0.493  0.490  0.538  0.621  0.598  0.575  0.492  0.399  0.293  0.216  0.055 -0.083 -0.133 -0.132 -0.110 -0.067  0.012  0.169  0.313  0.441  0.539  0.619  0.677  0.767  0.776  0.743  0.704  0.631  0.535  0.431  0.390  0.494  0.431  0.433  0.451  0.502  0.526  0.509  0.529  0.546  0.587  0.629  0.567  0.564  0.617  0.582  0.593  0.647  0.624  0.575  0.599  0.614  0.664  0.665  0.712  0.714  0.735  0.656  0.603  0.590  0.518  0.339  0.161  0.173  0.356  0.354  0.459  0.314  0.318  0.468  0.422  0.260  0.243  0.092  0.064  0.074  0.008 -0.009  0.029  0.042  0.099  0.113  0.153  0.208  0.208  0.200  0.251  0.242  0.264  0.367  0.480  0.399  0.285  0.376  0.433  0.325  0.348  0.452  0.488  0.438  0.428  0.467  0.474  0.412  0.401  0.411  0.406  0.417  0.433  0.472  0.435  0.447  0.413  0.407  0.342  0.298  0.228  0.159  0.093 -0.123 -0.191 -0.082 -0.121  0.009 -0.008  0.060 -0.051 -0.017 -0.130 -0.159 -0.129 -0.027 -0.002 -0.004 -0.006  0.004 -0.035 -0.019 -0.029  0.015  0.039  0.066  0.071  0.067  0.067  0.064  0.081  0.081  0.067  0.087  0.079  0.066  0.026  0.012  0.046  0.128  0.259  0.243  0.293  0.287  0.168  0.146  0.143  0.128  0.098  0.102  0.087  0.002 -0.012  0.007 -0.049 -0.113 -0.085 -0.046 -0.110 -0.175 -0.087 -0.210 -0.176 -0.256 -0.223 -0.187 -0.162 -0.140 -0.137 -0.156 -0.121 -0.143 -0.040 -0.143  0.014  0.278  0.331  0.416  0.456  0.508  0.516  0.540  0.540  0.506  0.504  0.439  0.298  0.190  0.160  0.125  0.141  0.163  0.198  0.227  0.316  0.404  0.501  0.571  0.598  0.604  0.637  0.641  0.635  0.589  0.507  0.439  0.261  0.268  0.146  0.063  0.080 -0.031 -0.034 -0.038 -0.074 -0.085 -0.157 -0.196 -0.187 -0.172 -0.317 -0.290 -0.318 -0.338 -0.290 -0.236 -0.249 -0.152  0.067  0.081  0.168  0.269  0.240  0.267  0.380  0.380  0.356  0.456  0.533  0.476  0.465  0.564  0.566  0.454  0.456  0.351  0.284  0.296  0.383  0.304  0.334  0.224  0.183  0.165  0.162  0.226  0.315  0.313  0.241  0.216  0.429  0.546  0.541  0.472  0.440  0.546  0.604  0.682  0.722  0.741  0.797  0.818  0.753  0.722  0.608  0.542  0.386  0.350  0.247  0.217  0.124  0.220  0.283  0.277  0.316  0.450  0.493  0.467  0.573  0.663  0.616  0.614  0.709  0.686  0.632  0.696  0.738  0.704  0.748  0.685  0.575  0.479  0.596  0.631  0.601  0.521  0.317  0.214
 -0.701 -0.713 -0.719 -0.710 -0.729 -0.760 -0.741 -0.720 -0.722 -0.689 -0.635 -0.487 -0.425 -0.490 -0.238  0.070  0.389  0.613  0.800  0.917  1.000  0.908  0.829  0.724  0.621  0.459  0.342  0.217  0.086 -0.007 -0.031  0.041  0.022 -0.044 -0.016  0.022  0.091  0.153  0.266  0.314  0.424  0.426  0.468  0.511  0.520  0.516  0.565  0.658  0.635  0.619  0.534  0.440  0.328  0.242  0.058 -0.086 -0.141 -0.131 -0.095 -0.052  0.029  0.177  0.337  0.477  0.578  0.661  0.715  0.820  0.828  0.796  0.760  0.688  0.590  0.478  0.429  0.539  0.471  0.470  0.484  0.544  0.569  0.539  0.561  0.587  0.621  0.650  0.584  0.578  0.621  0.574  0.587  0.642  0.617  0.564  0.590  0.606  0.659  0.658  0.718  0.727  0.757  0.684  0.658  0.654  0.582  0.402  0.225  0.239  0.423  0.415  0.515  0.359  0.366  0.512  0.452  0.284  0.274  0.120  0.080  0.089  0.019 -0.002  0.029  0.046  0.103  0.114  0.156  0.208  0.211  0.211  0.272  0.267  0.285  0.392  0.496  0.404  0.285  0.375  0.431  0.320  0.337  0.443  0.476  0.420  0.413  0.456  0.459  0.395  0.386  0.396  0.388  0.399  0.411  0.449  0.406  0.417  0.381  0.376  0.313  0.276  0.211  0.148  0.089 -0.109 -0.177 -0.081 -0.133 -0.011 -0.030  0.032 -0.075 -0.034 -0.127 -0.154 -0.130 -0.042 -0.023 -0.024 -0.024 -0.016 -0.061 -0.055 -0.063 -0.018  0.008  0.040  0.046  0.040  0.050  0.054  0.054  0.067  0.049  0.062  0.053  0.033 -0.009 -0.016  0.023  0.099  0.227  0.206  0.254  0.250  0.138  0.120  0.118  0.103  0.073  0.078  0.069 -0.017 -0.030  0.002 -0.050 -0.120 -0.082 -0.046 -0.120 -0.183 -0.087 -0.193 -0.143 -0.226 -0.244 -0.219 -0.196 -0.165 -0.162 -0.173 -0.115 -0.128 -0.000 -0.108  0.030  0.295  0.336  0.416  0.449  0.494  0.497  0.518  0.519  0.486  0.486  0.429  0.308  0.209  0.186  0.154  0.169  0.183  0.219  0.239  0.324  0.401  0.493  0.556  0.582  0.593  0.634  0.638  0.645  0.605  0.534  0.476  0.296  0.297  0.169  0.075  0.083  0.008  0.002 -0.037 -0.059 -0.057 -0.139 -0.210 -0.169 -0.155 -0.289 -0.259 -0.302 -0.317 -0.242 -0.196 -0.234 -0.126  0.105  0.100  0.186  0.307  0.274  0.287  0.403  0.414  0.378  0.465  0.553  0.499  0.471  0.567  0.581  0.464  0.454  0.345  0.265  0.286  0.373  0.299  0.322  0.210  0.180  0.165  0.153  0.224  0.312  0.299  0.224  0.211  0.417  0.533  0.542  0.474  0.458  0.545  0.600  0.675  0.725  0.756  0.805  0.867  0.819  0.795  0.678  0.605  0.436  0.414  0.288  0.252  0.161  0.243  0.322  0.316  0.364  0.500  0.545  0.517  0.627  0.715  0.665  0.666  0.767  0.736  0.686  0.757  0.790  0.734  0.731  0.665  0.564  0.464  0.592  0.631  0.596  0.504  0.315  0.184
 -0.684 -0.696 -0.699 -0.692 -0.717 -0.749 -0.728 -0.717 -0.717 -0.675 -0.625 -0.491 -0.416 -0.465 -0.240  0.047  0.327  0.520  0.691  0.825  0.908  1.000  0.907  0.810  0.711  0.555  0.444  0.313  0.158  0.051  0.005  0.085  0.073 -0.011 -0.001  0.043  0.118  0.184  0.308  0.344  0.448  0.458  0.498  0.546  0.564  0.559  0.592  0.682  0.641  0.624  0.533  0.442  0.339  0.232  0.060 -0.091 -0.157 -0.135 -0.089 -0.045  0.017  0.164  0.327  0.447  0.552  0.624  0.692  0.807  0.840  0.861  0.830  0.771  0.680  0.568  0.514  0.634  0.568  0.567  0.575  0.630  0.645  0.609  0.633  0.644  0.655  0.676  0.623  0.592  0.608  0.566  0.570  0.610  0.579  0.528  0.551  0.560  0.611  0.608  0.674  0.687  0.729  0.661  0.674  0.663  0.600  0.432  0.276  0.321  0.505  0.497  0.575  0.432  0.459  0.591  0.513  0.353  0.363  0.210  0.172  0.186  0.103  0.067  0.099  0.126  0.189  0.191  0.240  0.271  0.282  0.307  0.369  0.374  0.384  0.477  0.561  0.455  0.347  0.441  0.479  0.364  0.388  0.478  0.488  0.430  0.427  0.460  0.454  0.393  0.384  0.387  0.381  0.384  0.391  0.428  0.382  0.393  0.349  0.350  0.280  0.248  0.168  0.117  0.038 -0.140 -0.207 -0.135 -0.186 -0.071 -0.073 -0.002 -0.096 -0.062 -0.137 -0.167 -0.141 -0.063 -0.039 -0.032 -0.051 -0.042 -0.085 -0.098 -0.103 -0.059 -0.024  0.012  0.020  0.014  0.030  0.036  0.025  0.044  0.022  0.024  0.015 -0.013 -0.053 -0.043 -0.013  0.066  0.189  0.183  0.232  0.240  0.168  0.165  0.164  0.153  0.119  0.131  0.133  0.033  0.011  0.042 -0.019 -0.097 -0.071 -0.041 -0.116 -0.177 -0.090 -0.185 -0.111 -0.185 -0.227 -0.202 -0.179 -0.145 -0.143 -0.156 -0.084 -0.080  0.045 -0.092  0.013  0.267  0.315  0.379  0.423  0.458  0.468  0.478  0.485  0.450  0.455  0.400  0.288  0.196  0.180  0.149  0.170  0.175  0.210  0.226  0.306  0.377  0.456  0.511  0.534  0.545  0.596  0.595  0.623  0.579  0.536  0.463  0.289  0.296  0.164  0.073  0.095  0.024  0.017 -0.030 -0.064 -0.041 -0.153 -0.233 -0.163 -0.142 -0.262 -0.241 -0.292 -0.302 -0.222 -0.200 -0.250 -0.136  0.078  0.047  0.121  0.254  0.215  0.208  0.328  0.347  0.298  0.374  0.465  0.420  0.381  0.475  0.503  0.389  0.378  0.272  0.201  0.209  0.283  0.211  0.233  0.120  0.097  0.092  0.090  0.167  0.240  0.227  0.178  0.176  0.344  0.461  0.481  0.409  0.401  0.478  0.539  0.614  0.674  0.712  0.764  0.824  0.846  0.824  0.733  0.661  0.498  0.487  0.344  0.276  0.179  0.221  0.303  0.275  0.319  0.470  0.497  0.451  0.571  0.659  0.592  0.597  0.687  0.666  0.613  0.673  0.721  0.666  0.639  0.589  0.505  0.416  0.546  0.580  0.550  0.466  0.291  0.150
 -0.646 -0.661 -0.669 -0.662 -0.688 -0.724 -0.709 -0.699 -0.701 -0.674 -0.626 -0.505 -0.420 -0.454 -0.252  0.019  0.311  0.473  0.626  0.756  0.829  0.907  1.000  0.895  0.798  0.639  0.525  0.395  0.236  0.120  0.089  0.187  0.152  0.068  0.082  0.114  0.207  0.270  0.392  0.412  0.495  0.494  0.521  0.560  0.564  0.553  0.590  0.675  0.655  0.653  0.562  0.471  0.361  0.244  0.055 -0.123 -0.189 -0.164 -0.114 -0.076 -0.004  0.167  0.340  0.469  0.574  0.641  0.686  0.792  0.794  0.834  0.859  0.837  0.747  0.619  0.565  0.680  0.611  0.607  0.604  0.668  0.678  0.622  0.644  0.665  0.657  0.657  0.613  0.586  0.585  0.533  0.542  0.576  0.540  0.491  0.516  0.515  0.566  0.562  0.626  0.639  0.678  0.606  0.656  0.660  0.633  0.487  0.345  0.400  0.580  0.557  0.605  0.458  0.504  0.624  0.523  0.364  0.395  0.239  0.195  0.215  0.124  0.080  0.115  0.143  0.212  0.210  0.261  0.295  0.311  0.338  0.405  0.416  0.415  0.502  0.565  0.442  0.343  0.434  0.461  0.350  0.371  0.460  0.465  0.405  0.407  0.441  0.429  0.370  0.367  0.371  0.361  0.359  0.356  0.388  0.338  0.348  0.300  0.304  0.246  0.206  0.126  0.064 -0.006 -0.164 -0.214 -0.145 -0.192 -0.097 -0.090 -0.029 -0.093 -0.042 -0.157 -0.166 -0.163 -0.075 -0.054 -0.048 -0.066 -0.041 -0.076 -0.109 -0.122 -0.089 -0.056 -0.019 -0.008 -0.010  0.010  0.010  0.005  0.020 -0.007 -0.010 -0.019 -0.048 -0.080 -0.059 -0.043  0.047  0.150  0.142  0.186  0.202  0.134  0.143  0.147  0.151  0.127  0.140  0.143  0.052  0.037  0.062 -0.011 -0.090 -0.065 -0.036 -0.108 -0.173 -0.082 -0.164 -0.084 -0.145 -0.184 -0.166 -0.139 -0.096 -0.090 -0.101 -0.032 -0.023  0.074 -0.068  0.009  0.222  0.260  0.327  0.372  0.413  0.426  0.431  0.440  0.405  0.417  0.368  0.276  0.192  0.176  0.152  0.170  0.179  0.205  0.228  0.296  0.352  0.421  0.469  0.482  0.498  0.552  0.544  0.566  0.517  0.501  0.438  0.297  0.322  0.179  0.109  0.122  0.023  0.029 -0.013 -0.075 -0.057 -0.183 -0.262 -0.190 -0.161 -0.292 -0.270 -0.322 -0.331 -0.244 -0.220 -0.270 -0.147  0.070  0.037  0.101  0.229  0.190  0.177  0.290  0.308  0.260  0.331  0.415  0.375  0.339  0.431  0.461  0.352  0.344  0.241  0.185  0.178  0.245  0.174  0.192  0.081  0.062  0.060  0.057  0.132  0.199  0.179  0.132  0.146  0.303  0.419  0.438  0.366  0.372  0.441  0.500  0.565  0.623  0.653  0.706  0.759  0.812  0.844  0.782  0.746  0.601  0.572  0.456  0.382  0.291  0.296  0.381  0.335  0.372  0.521  0.533  0.473  0.591  0.676  0.593  0.586  0.675  0.653  0.571  0.609  0.661  0.614  0.582  0.532  0.453  0.387  0.511  0.540  0.507  0.424  0.285  0.137
 -0.600 -0.613 -0.621 -0.615 -0.647 -0.682 -0.668 -0.664 -0.664 -0.632 -0.592 -0.484 -0.380 -0.395 -0.210  0.037  0.280  0.408  0.533  0.656  0.724  0.810  0.895  1.000  0.895  0.748  0.643  0.499  0.334  0.214  0.179  0.266  0.218  0.135  0.132  0.140  0.237  0.295  0.408  0.390  0.445  0.444  0.466  0.502  0.516  0.502  0.519  0.598  0.563  0.557  0.473  0.393  0.299  0.187  0.031 -0.135 -0.198 -0.152 -0.107 -0.080 -0.029  0.107  0.263  0.372  0.466  0.520  0.569  0.687  0.707  0.770  0.819  0.868  0.806  0.695  0.639  0.747  0.690  0.694  0.671  0.715  0.718  0.661  0.666  0.669  0.642  0.639  0.600  0.557  0.545  0.496  0.498  0.520  0.482  0.438  0.458  0.447  0.492  0.483  0.547  0.561  0.616  0.551  0.626  0.626  0.612  0.495  0.396  0.487  0.660  0.648  0.670  0.557  0.616  0.713  0.600  0.459  0.504  0.347  0.300  0.323  0.217  0.155  0.191  0.223  0.302  0.294  0.357  0.369  0.389  0.442  0.508  0.533  0.525  0.596  0.629  0.503  0.421  0.501  0.505  0.398  0.420  0.486  0.471  0.409  0.413  0.436  0.413  0.358  0.356  0.354  0.347  0.333  0.325  0.358  0.307  0.319  0.263  0.270  0.207  0.173  0.096  0.041 -0.048 -0.181 -0.229 -0.182 -0.225 -0.137 -0.103 -0.035 -0.088 -0.049 -0.160 -0.161 -0.190 -0.104 -0.100 -0.073 -0.106 -0.067 -0.091 -0.139 -0.160 -0.129 -0.093 -0.049 -0.028 -0.031 -0.004 -0.006 -0.015  0.001 -0.027 -0.040 -0.045 -0.082 -0.114 -0.075 -0.074  0.035  0.119  0.112  0.161  0.196  0.161  0.182  0.193  0.207  0.184  0.205  0.225  0.122  0.104  0.138  0.057 -0.028 -0.019  0.004 -0.057 -0.112 -0.036 -0.107 -0.021 -0.070 -0.103 -0.093 -0.063 -0.016 -0.003 -0.014  0.066  0.088  0.155 -0.016  0.020  0.192  0.245  0.286  0.343  0.370  0.385  0.377  0.395  0.353  0.371  0.324  0.243  0.169  0.157  0.137  0.157  0.160  0.187  0.204  0.260  0.304  0.361  0.402  0.413  0.429  0.491  0.483  0.525  0.474  0.500  0.413  0.295  0.328  0.181  0.140  0.143  0.019  0.033 -0.012 -0.111 -0.079 -0.232 -0.286 -0.205 -0.177 -0.282 -0.264 -0.329 -0.333 -0.237 -0.231 -0.296 -0.165  0.046 -0.011  0.039  0.166  0.124  0.093  0.205  0.232  0.172  0.226  0.314  0.281  0.235  0.321  0.359  0.260  0.251  0.159  0.115  0.091  0.143  0.079  0.091 -0.016 -0.027 -0.018 -0.015  0.063  0.110  0.087  0.064  0.086  0.203  0.313  0.338  0.269  0.284  0.340  0.406  0.464  0.530  0.563  0.626  0.677  0.770  0.786  0.816  0.780  0.661  0.610  0.503  0.403  0.326  0.271  0.342  0.269  0.317  0.456  0.440  0.382  0.508  0.581  0.483  0.482  0.576  0.557  0.469  0.504  0.569  0.523  0.479  0.443  0.379  0.319  0.440  0.458  0.435  0.365  0.251  0.105
 -0.510 -0.520 -0.531 -0.525 -0.559 -0.592 -0.577 -0.580 -0.586 -0.555 -0.521 -0.429 -0.328 -0.340 -0.192  0.018  0.219  0.332  0.443  0.554  0.621  0.711  0.798  0.895  1.000  0.857  0.740  0.588  0.405  0.266  0.209  0.312  0.269  0.167  0.151  0.167  0.274  0.339  0.449  0.422  0.451  0.440  0.440  0.462  0.458  0.445  0.463  0.530  0.511  0.517  0.447  0.389  0.299  0.179  0.027 -0.147 -0.211 -0.172 -0.132 -0.108 -0.055  0.091  0.247  0.345  0.427  0.465  0.499  0.603  0.618  0.685  0.750  0.814  0.807  0.711  0.643  0.717  0.648  0.634  0.605  0.650  0.647  0.586  0.586  0.591  0.560  0.545  0.510  0.471  0.452  0.402  0.406  0.422  0.380  0.341  0.364  0.349  0.390  0.381  0.439  0.455  0.513  0.461  0.550  0.565  0.587  0.504  0.434  0.538  0.677  0.630  0.626  0.522  0.583  0.642  0.534  0.408  0.468  0.323  0.266  0.294  0.196  0.133  0.171  0.194  0.266  0.259  0.320  0.339  0.354  0.399  0.465  0.492  0.473  0.534  0.548  0.426  0.360  0.429  0.428  0.340  0.354  0.408  0.387  0.328  0.336  0.358  0.331  0.281  0.287  0.287  0.279  0.263  0.245  0.271  0.223  0.233  0.183  0.194  0.146  0.122  0.056  0.003 -0.073 -0.175 -0.216 -0.178 -0.214 -0.146 -0.107 -0.051 -0.099 -0.061 -0.178 -0.172 -0.197 -0.099 -0.087 -0.058 -0.086 -0.045 -0.069 -0.134 -0.157 -0.137 -0.106 -0.066 -0.047 -0.053 -0.026 -0.029 -0.050 -0.028 -0.047 -0.061 -0.066 -0.100 -0.126 -0.084 -0.092  0.011  0.071  0.062  0.096  0.134  0.138  0.165  0.169  0.184  0.174  0.185  0.195  0.112  0.099  0.117  0.037 -0.032 -0.023 -0.004 -0.058 -0.107 -0.038 -0.082  0.013 -0.014 -0.053 -0.050 -0.027  0.014  0.023  0.012  0.091  0.131  0.176  0.015  0.014  0.146  0.184  0.212  0.259  0.282  0.297  0.287  0.302  0.266  0.285  0.254  0.201  0.150  0.147  0.139  0.160  0.159  0.176  0.183  0.221  0.245  0.280  0.310  0.310  0.327  0.390  0.380  0.425  0.383  0.427  0.357  0.272  0.325  0.196  0.152  0.181  0.055  0.070  0.008 -0.109 -0.064 -0.207 -0.248 -0.165 -0.144 -0.238 -0.219 -0.289 -0.297 -0.196 -0.196 -0.272 -0.155  0.048 -0.014  0.027  0.141  0.100  0.061  0.157  0.188  0.128  0.166  0.246  0.223  0.175  0.249  0.289  0.204  0.193  0.112  0.079  0.048  0.088  0.034  0.038 -0.056 -0.056 -0.045 -0.043  0.028  0.062  0.041  0.027  0.050  0.136  0.228  0.261  0.209  0.218  0.256  0.313  0.359  0.426  0.466  0.524  0.578  0.677  0.714  0.786  0.793  0.718  0.669  0.562  0.445  0.374  0.292  0.354  0.275  0.319  0.450  0.423  0.366  0.476  0.534  0.441  0.433  0.504  0.490  0.405  0.420  0.480  0.439  0.389  0.358  0.292  0.241  0.350  0.369  0.347  0.281  0.200  0.067
 -0.390 -0.395 -0.404 -0.400 -0.440 -0.468 -0.450 -0.462 -0.476 -0.441 -0.423 -0.360 -0.263 -0.245 -0.135  0.023  0.161  0.234  0.318  0.406  0.459  0.555  0.639  0.748  0.857  1.000  0.869  0.664  0.484  0.335  0.270  0.346  0.295  0.199  0.163  0.154  0.253  0.305  0.401  0.352  0.366  0.360  0.354  0.368  0.369  0.353  0.358  0.410  0.387  0.393  0.330  0.281  0.210  0.097 -0.014 -0.165 -0.217 -0.180 -0.147 -0.141 -0.103  0.013  0.150  0.231  0.301  0.325  0.359  0.451  0.474  0.545  0.606  0.676  0.697  0.672  0.618  0.648  0.587  0.575  0.539  0.561  0.556  0.510  0.500  0.493  0.459  0.442  0.414  0.376  0.354  0.311  0.310  0.314  0.279  0.247  0.263  0.244  0.276  0.270  0.313  0.326  0.385  0.348  0.440  0.441  0.486  0.442  0.434  0.555  0.643  0.592  0.567  0.511  0.573  0.584  0.488  0.400  0.464  0.339  0.283  0.306  0.216  0.151  0.189  0.206  0.271  0.264  0.323  0.327  0.340  0.389  0.441  0.479  0.458  0.500  0.491  0.388  0.348  0.394  0.377  0.316  0.327  0.357  0.326  0.272  0.282  0.295  0.263  0.223  0.229  0.226  0.220  0.197  0.178  0.201  0.162  0.175  0.131  0.146  0.108  0.097  0.044  0.002 -0.079 -0.149 -0.189 -0.170 -0.189 -0.131 -0.078 -0.027 -0.080 -0.063 -0.180 -0.177 -0.216 -0.117 -0.106 -0.065 -0.093 -0.041 -0.053 -0.118 -0.148 -0.136 -0.109 -0.071 -0.048 -0.056 -0.028 -0.034 -0.056 -0.038 -0.052 -0.069 -0.067 -0.098 -0.117 -0.073 -0.091  0.010  0.050  0.038  0.064  0.110  0.141  0.174  0.179  0.196  0.195  0.208  0.221  0.149  0.134  0.146  0.076  0.020  0.013  0.026 -0.004 -0.035  0.014 -0.010  0.071  0.057  0.028  0.014  0.036  0.074  0.094  0.090  0.171  0.212  0.218  0.067  0.031  0.106  0.148  0.160  0.201  0.214  0.225  0.208  0.222  0.183  0.199  0.175  0.138  0.102  0.101  0.103  0.125  0.129  0.137  0.142  0.158  0.166  0.189  0.210  0.210  0.229  0.289  0.283  0.327  0.293  0.358  0.282  0.227  0.280  0.168  0.147  0.180  0.060  0.086  0.033 -0.095 -0.052 -0.209 -0.230 -0.148 -0.133 -0.201 -0.185 -0.248 -0.254 -0.165 -0.175 -0.245 -0.144  0.024 -0.040 -0.012  0.076  0.039 -0.003  0.075  0.103  0.047  0.068  0.135  0.118  0.075  0.132  0.168  0.104  0.098  0.038  0.021 -0.019  0.005 -0.035 -0.037 -0.113 -0.106 -0.091 -0.087 -0.027 -0.010 -0.035 -0.033 -0.004  0.045  0.122  0.151  0.104  0.122  0.149  0.201  0.235  0.292  0.320  0.382  0.429  0.540  0.564  0.679  0.693  0.664  0.610  0.506  0.393  0.336  0.254  0.276  0.179  0.233  0.343  0.287  0.234  0.338  0.384  0.289  0.286  0.355  0.336  0.254  0.268  0.333  0.298  0.253  0.237  0.193  0.163  0.239  0.250  0.242  0.195  0.157  0.046
 -0.298 -0.299 -0.305 -0.302 -0.351 -0.373 -0.349 -0.367 -0.397 -0.362 -0.350 -0.316 -0.237 -0.197 -0.118 -0.013  0.098  0.149  0.213  0.294  0.342  0.444  0.525  0.643  0.740  0.869  1.000  0.848  0.641  0.517  0.363  0.432  0.456  0.325  0.216  0.232  0.308  0.336  0.402  0.330  0.324  0.317  0.302  0.308  0.312  0.295  0.289  0.333  0.305  0.316  0.271  0.258  0.207  0.083 -0.013 -0.160 -0.210 -0.173 -0.148 -0.144 -0.130 -0.007  0.124  0.169  0.222  0.223  0.255  0.348  0.386  0.456  0.518  0.595  0.635  0.655  0.607  0.594  0.531  0.515  0.480  0.494  0.484  0.438  0.424  0.415  0.379  0.358  0.334  0.301  0.276  0.236  0.232  0.228  0.197  0.169  0.181  0.163  0.194  0.192  0.218  0.224  0.275  0.237  0.335  0.333  0.403  0.393  0.411  0.532  0.597  0.540  0.500  0.463  0.526  0.522  0.437  0.371  0.428  0.323  0.270  0.295  0.215  0.149  0.183  0.197  0.259  0.255  0.306  0.305  0.313  0.362  0.406  0.440  0.418  0.452  0.436  0.349  0.325  0.360  0.337  0.288  0.288  0.306  0.267  0.214  0.224  0.236  0.201  0.164  0.174  0.171  0.165  0.135  0.115  0.135  0.104  0.119  0.081  0.094  0.061  0.040 -0.001 -0.045 -0.113 -0.154 -0.182 -0.167 -0.176 -0.141 -0.089 -0.052 -0.091 -0.087 -0.189 -0.176 -0.215 -0.126 -0.118 -0.072 -0.115 -0.048 -0.049 -0.111 -0.131 -0.122 -0.095 -0.061 -0.043 -0.054 -0.025 -0.027 -0.079 -0.044 -0.050 -0.069 -0.068 -0.102 -0.113 -0.071 -0.095  0.006  0.025  0.011  0.029  0.072  0.138  0.170  0.170  0.177  0.194  0.214  0.212  0.146  0.148  0.148  0.059  0.020  0.025  0.008 -0.032 -0.046 -0.018 -0.017  0.065  0.078  0.023  0.029  0.047  0.074  0.071  0.044  0.128  0.205  0.206  0.067 -0.006  0.037  0.077  0.079  0.127  0.142  0.158  0.143  0.153  0.116  0.131  0.119  0.096  0.080  0.088  0.102  0.126  0.133  0.133  0.129  0.118  0.112  0.122  0.136  0.134  0.152  0.205  0.194  0.227  0.188  0.266  0.191  0.157  0.222  0.131  0.111  0.171  0.058  0.085  0.012 -0.123 -0.044 -0.200 -0.214 -0.117 -0.105 -0.149 -0.137 -0.201 -0.206 -0.125 -0.147 -0.220 -0.140 -0.008 -0.071 -0.051  0.021 -0.011 -0.055  0.010  0.039 -0.014 -0.004  0.054  0.045  0.006  0.051  0.084  0.039  0.036 -0.012 -0.014 -0.066 -0.055 -0.089 -0.094 -0.156 -0.142 -0.126 -0.115 -0.058 -0.055 -0.076 -0.058 -0.022 -0.013  0.050  0.087  0.046  0.061  0.076  0.127  0.145  0.195  0.215  0.272  0.316  0.427  0.452  0.577  0.604  0.632  0.606  0.503  0.368  0.309  0.220  0.209  0.126  0.185  0.271  0.211  0.167  0.250  0.284  0.200  0.200  0.247  0.235  0.169  0.166  0.225  0.189  0.136  0.124  0.085  0.080  0.157  0.161  0.165  0.131  0.113  0.014
 -0.204 -0.203 -0.205 -0.196 -0.245 -0.271 -0.244 -0.252 -0.298 -0.282 -0.259 -0.255 -0.209 -0.154 -0.110 -0.081  0.010  0.048  0.102  0.179  0.217  0.313  0.395  0.499  0.588  0.664  0.848  1.000  0.847  0.722  0.519  0.579  0.614  0.461  0.300  0.305  0.384  0.344  0.371  0.327  0.289  0.272  0.235  0.233  0.232  0.219  0.213  0.242  0.222  0.245  0.233  0.288  0.255  0.107  0.017 -0.129 -0.179 -0.160 -0.140 -0.143 -0.142  0.023  0.147  0.144  0.164  0.142  0.162  0.239  0.277  0.336  0.393  0.472  0.512  0.545  0.486  0.466  0.418  0.403  0.377  0.389  0.378  0.332  0.321  0.315  0.278  0.250  0.239  0.216  0.187  0.147  0.141  0.133  0.107  0.079  0.091  0.074  0.109  0.113  0.121  0.123  0.159  0.117  0.231  0.245  0.345  0.373  0.412  0.508  0.545  0.462  0.414  0.381  0.435  0.420  0.348  0.300  0.351  0.267  0.214  0.243  0.177  0.110  0.140  0.147  0.199  0.195  0.237  0.242  0.250  0.285  0.324  0.354  0.330  0.358  0.339  0.267  0.249  0.274  0.256  0.215  0.202  0.215  0.175  0.125  0.140  0.152  0.111  0.084  0.103  0.095  0.088  0.055  0.027  0.048  0.029  0.046  0.019  0.028  0.006 -0.020 -0.049 -0.095 -0.132 -0.142 -0.146 -0.132 -0.142 -0.136 -0.096 -0.082 -0.098 -0.090 -0.195 -0.166 -0.204 -0.130 -0.114 -0.079 -0.127 -0.060 -0.057 -0.106 -0.110 -0.102 -0.077 -0.048 -0.040 -0.058 -0.028 -0.028 -0.111 -0.053 -0.048 -0.066 -0.070 -0.105 -0.107 -0.071 -0.096 -0.013 -0.009 -0.025 -0.019  0.016  0.103  0.135  0.134  0.131  0.154  0.176  0.160  0.112  0.133  0.118  0.013 -0.001  0.032 -0.016 -0.079 -0.080 -0.059 -0.022  0.067  0.117  0.028  0.069  0.067  0.067  0.026 -0.044  0.036  0.194  0.204  0.090 -0.026 -0.021  0.005 -0.007  0.041  0.063  0.080  0.072  0.074  0.044  0.050  0.055  0.054  0.057  0.078  0.106  0.125  0.139  0.127  0.132  0.092  0.065  0.055  0.058  0.054  0.070  0.112  0.100  0.117  0.074  0.166  0.120  0.110  0.183  0.118  0.080  0.173  0.064  0.092 -0.012 -0.166 -0.056 -0.189 -0.200 -0.086 -0.075 -0.099 -0.093 -0.155 -0.160 -0.087 -0.109 -0.179 -0.124 -0.010 -0.057 -0.044  0.005 -0.025 -0.064 -0.020  0.004 -0.040 -0.040  0.000  0.001 -0.032 -0.001  0.028  0.003 -0.001 -0.036 -0.021 -0.085 -0.084 -0.111 -0.118 -0.163 -0.139 -0.122 -0.105 -0.058 -0.065 -0.085 -0.058 -0.014 -0.046 -0.003  0.046  0.019  0.024  0.021  0.064  0.063  0.105  0.110  0.159  0.200  0.301  0.349  0.473  0.537  0.627  0.608  0.543  0.371  0.299  0.207  0.169  0.140  0.174  0.218  0.174  0.153  0.200  0.212  0.157  0.158  0.160  0.161  0.123  0.089  0.119  0.086  0.032  0.009 -0.027  0.002  0.083  0.078  0.083  0.054  0.051 -0.033
 -0.104 -0.098 -0.102 -0.083 -0.119 -0.157 -0.138 -0.121 -0.168 -0.186 -0.153 -0.138 -0.123 -0.072 -0.014 -0.026 -0.028 -0.012  0.034  0.073  0.086  0.158  0.236  0.334  0.405  0.484  0.641  0.847  1.000  0.915  0.734  0.674  0.657  0.563  0.344  0.267  0.327  0.231  0.240  0.216  0.111  0.113  0.087  0.106  0.117  0.115  0.105  0.108  0.082  0.085  0.072  0.144  0.089 -0.009 -0.045 -0.132 -0.160 -0.164 -0.154 -0.182 -0.161 -0.075  0.009  0.008  0.018  0.009  0.035  0.095  0.124  0.174  0.223  0.308  0.351  0.410  0.355  0.317  0.286  0.285  0.262  0.263  0.257  0.223  0.207  0.198  0.170  0.141  0.137  0.124  0.096  0.067  0.069  0.057  0.042  0.028  0.040  0.019  0.041  0.039  0.033  0.036  0.071  0.063  0.149  0.161  0.252  0.278  0.350  0.416  0.433  0.364  0.323  0.318  0.351  0.322  0.263  0.240  0.284  0.216  0.171  0.191  0.141  0.071  0.106  0.103  0.145  0.141  0.174  0.191  0.202  0.217  0.244  0.276  0.252  0.273  0.243  0.189  0.177  0.187  0.171  0.143  0.131  0.133  0.101  0.062  0.074  0.083  0.046  0.030  0.050  0.043  0.035  0.004 -0.022 -0.004 -0.012  0.003 -0.024 -0.026 -0.042 -0.059 -0.075 -0.094 -0.105 -0.100 -0.093 -0.089 -0.109 -0.114 -0.084 -0.083 -0.102 -0.091 -0.202 -0.164 -0.231 -0.178 -0.172 -0.139 -0.177 -0.123 -0.115 -0.129 -0.116 -0.086 -0.059 -0.019 -0.006 -0.030 -0.005 -0.036 -0.080 -0.043 -0.011 -0.025 -0.037 -0.080 -0.104 -0.073 -0.093 -0.029 -0.037 -0.057 -0.047 -0.010  0.070  0.095  0.109  0.089  0.093  0.121  0.116  0.071  0.095  0.107  0.020 -0.008  0.048  0.051 -0.036 -0.050 -0.012  0.023  0.069  0.140  0.147  0.236  0.237  0.215  0.176  0.040  0.046  0.281  0.223  0.127  0.003 -0.024  0.027 -0.032 -0.013  0.004  0.017  0.020  0.023 -0.003  0.000  0.005  0.008 -0.003  0.016  0.051  0.062  0.089  0.065  0.095  0.047  0.019  0.004  0.002  0.002  0.003  0.029  0.024  0.046  0.032  0.120  0.104  0.119  0.169  0.122  0.092  0.177  0.059  0.094  0.014 -0.157 -0.088 -0.178 -0.154 -0.084 -0.077 -0.073 -0.067 -0.109 -0.116 -0.063 -0.075 -0.129 -0.097  0.009 -0.024 -0.019  0.002 -0.024 -0.057 -0.034 -0.022 -0.053 -0.066 -0.043 -0.040 -0.061 -0.051 -0.031 -0.034 -0.039 -0.049 -0.035 -0.089 -0.094 -0.106 -0.111 -0.134 -0.109 -0.094 -0.075 -0.047 -0.066 -0.070 -0.034 -0.019 -0.067 -0.043 -0.014 -0.023 -0.025 -0.026  0.014  0.001  0.025  0.023  0.066  0.091  0.178  0.218  0.339  0.437  0.568  0.429  0.419  0.248  0.215  0.119  0.074  0.056  0.051  0.080  0.053  0.042  0.081  0.094  0.057  0.052  0.054  0.077  0.041 -0.010  0.004 -0.016 -0.039 -0.057 -0.060 -0.034  0.034  0.020  0.025  0.010  0.029 -0.017
 -0.021 -0.013 -0.013  0.006 -0.027 -0.062 -0.045 -0.028 -0.079 -0.103 -0.078 -0.077 -0.072 -0.016  0.016 -0.019 -0.052 -0.058 -0.030 -0.009 -0.007  0.051  0.120  0.214  0.266  0.335  0.517  0.722  0.915  1.000  0.827  0.718  0.745  0.705  0.452  0.351  0.363  0.220  0.176  0.109  0.012  0.020  0.002  0.021  0.036  0.035  0.019  0.012 -0.012 -0.012 -0.017  0.042  0.006 -0.056 -0.067 -0.129 -0.147 -0.151 -0.154 -0.179 -0.159 -0.099 -0.052 -0.062 -0.062 -0.073 -0.053 -0.006  0.019  0.065  0.109  0.192  0.234  0.307  0.266  0.212  0.189  0.191  0.174  0.169  0.161  0.135  0.121  0.112  0.088  0.059  0.062  0.056  0.029  0.008  0.013 -0.000 -0.011 -0.017 -0.007 -0.026 -0.012 -0.017 -0.033 -0.034 -0.006 -0.003  0.064  0.074  0.159  0.198  0.271  0.318  0.328  0.266  0.222  0.229  0.256  0.224  0.178  0.175  0.209  0.163  0.134  0.152  0.119  0.060  0.077  0.073  0.104  0.100  0.122  0.133  0.144  0.155  0.174  0.200  0.179  0.190  0.159  0.123  0.122  0.122  0.105  0.086  0.073  0.075  0.048  0.019  0.032  0.039  0.007 -0.003  0.017  0.013  0.002 -0.027 -0.049 -0.039 -0.042 -0.031 -0.053 -0.060 -0.071 -0.087 -0.095 -0.105 -0.106 -0.089 -0.069 -0.073 -0.091 -0.107 -0.086 -0.093 -0.105 -0.094 -0.191 -0.148 -0.222 -0.188 -0.188 -0.157 -0.191 -0.141 -0.124 -0.125 -0.104 -0.071 -0.045 -0.008  0.005 -0.015  0.009 -0.023 -0.058 -0.027  0.001 -0.014 -0.029 -0.070 -0.093 -0.066 -0.085 -0.035 -0.054 -0.071 -0.064 -0.031  0.034  0.053  0.069  0.049  0.056  0.080  0.075  0.046  0.069  0.079  0.011 -0.007  0.047  0.059 -0.026 -0.038 -0.010  0.023  0.049  0.122  0.159  0.243  0.249  0.232  0.200  0.070  0.054  0.263  0.181  0.111 -0.006 -0.052 -0.008 -0.070 -0.059 -0.045 -0.031 -0.025 -0.021 -0.041 -0.037 -0.030 -0.025 -0.027 -0.011  0.021  0.029  0.056  0.031  0.058  0.009 -0.019 -0.038 -0.041 -0.038 -0.045 -0.033 -0.039 -0.020 -0.027  0.048  0.043  0.075  0.121  0.098  0.084  0.145  0.043  0.067  0.009 -0.141 -0.100 -0.167 -0.128 -0.078 -0.070 -0.055 -0.051 -0.081 -0.085 -0.044 -0.056 -0.101 -0.081 -0.007 -0.034 -0.034 -0.029 -0.049 -0.077 -0.067 -0.059 -0.080 -0.096 -0.085 -0.076 -0.090 -0.090 -0.074 -0.066 -0.067 -0.066 -0.046 -0.097 -0.108 -0.113 -0.119 -0.128 -0.105 -0.092 -0.072 -0.059 -0.084 -0.077 -0.041 -0.035 -0.091 -0.077 -0.057 -0.058 -0.059 -0.063 -0.030 -0.050 -0.034 -0.044 -0.011  0.006  0.080  0.113  0.218  0.319  0.457  0.305  0.324  0.198  0.170  0.078  0.020  0.005 -0.000  0.014 -0.012 -0.014  0.014  0.017 -0.008 -0.015 -0.019  0.008 -0.019 -0.074 -0.065 -0.075 -0.091 -0.102 -0.092 -0.063 -0.005 -0.025 -0.019 -0.022  0.001 -0.011
  0.016  0.023  0.019  0.037  0.016 -0.025 -0.025 -0.005 -0.045 -0.086 -0.076 -0.077 -0.048  0.005  0.020  0.020  0.007 -0.006 -0.017 -0.023 -0.031  0.005  0.089  0.179  0.209  0.270  0.363  0.519  0.734  0.827  1.000  0.875  0.644  0.788  0.704  0.434  0.488  0.315  0.199  0.104  0.000  0.011 -0.022 -0.011 -0.011 -0.020 -0.040 -0.055 -0.049 -0.035 -0.027 -0.028 -0.045 -0.050 -0.064 -0.107 -0.135 -0.156 -0.174 -0.206 -0.149 -0.068 -0.048 -0.045 -0.053 -0.066 -0.072 -0.056 -0.069 -0.011  0.044  0.138  0.166  0.214  0.177  0.141  0.124  0.132  0.118  0.121  0.115  0.087  0.078  0.082  0.057  0.026  0.029  0.030  0.009 -0.016  0.005 -0.002 -0.016 -0.013  0.003 -0.027 -0.025 -0.045 -0.057 -0.055 -0.025 -0.007  0.034  0.059  0.143  0.188  0.226  0.253  0.270  0.199  0.145  0.139  0.167  0.142  0.094  0.094  0.136  0.090  0.084  0.109  0.090  0.053  0.053  0.040  0.061  0.054  0.075  0.089  0.106  0.108  0.129  0.141  0.119  0.117  0.083  0.047  0.055  0.052  0.033  0.017  0.015  0.039  0.024  0.005  0.030  0.043  0.013  0.010  0.038  0.042  0.023  0.006 -0.028 -0.033 -0.053 -0.049 -0.078 -0.091 -0.094 -0.102 -0.109 -0.123 -0.124 -0.106 -0.071 -0.086 -0.116 -0.126 -0.097 -0.088 -0.108 -0.062 -0.172 -0.127 -0.222 -0.173 -0.189 -0.168 -0.157 -0.125 -0.118 -0.134 -0.122 -0.090 -0.074 -0.039 -0.014 -0.024  0.003 -0.033 -0.019 -0.014 -0.016 -0.031 -0.042 -0.075 -0.099 -0.060 -0.090 -0.048 -0.078 -0.093 -0.085 -0.050 -0.041 -0.024 -0.008  0.005  0.010  0.003  0.019  0.026  0.019  0.024  0.023  0.004  0.008  0.073  0.037  0.002  0.018  0.027  0.022  0.083  0.238  0.263  0.297  0.311  0.331  0.273  0.225  0.287  0.119  0.087 -0.001 -0.059 -0.034 -0.080 -0.086 -0.075 -0.063 -0.054 -0.037 -0.049 -0.030 -0.022 -0.029 -0.031 -0.038 -0.027 -0.018  0.012 -0.002  0.040  0.011 -0.008 -0.036 -0.041 -0.044 -0.062 -0.057 -0.067 -0.042 -0.036  0.012  0.021  0.072  0.120  0.103  0.132  0.138  0.016  0.053  0.072 -0.084 -0.138 -0.234 -0.158 -0.128 -0.122 -0.148 -0.128 -0.148 -0.160 -0.112 -0.093 -0.147 -0.130 -0.021 -0.037 -0.047 -0.051 -0.064 -0.089 -0.086 -0.075 -0.085 -0.097 -0.082 -0.072 -0.082 -0.074 -0.057 -0.061 -0.059 -0.063 -0.043 -0.079 -0.091 -0.102 -0.113 -0.123 -0.112 -0.104 -0.091 -0.094 -0.115 -0.095 -0.073 -0.080 -0.105 -0.088 -0.081 -0.070 -0.068 -0.071 -0.052 -0.061 -0.048 -0.062 -0.027 -0.015  0.052  0.096  0.196  0.321  0.474  0.291  0.429  0.347  0.318  0.180  0.154  0.085  0.070  0.079  0.031  0.021  0.043  0.036  0.012  0.000 -0.008  0.010 -0.031 -0.083 -0.062 -0.043 -0.048 -0.054 -0.047 -0.038 -0.001 -0.013 -0.017 -0.020  0.014  0.033
 -0.034 -0.040 -0.050 -0.044 -0.058 -0.092 -0.105 -0.096 -0.113 -0.149 -0.156 -0.157 -0.100 -0.059 -0.070 -0.036  0.023  0.006  0.014  0.032  0.041  0.085  0.187  0.266  0.312  0.346  0.432  0.579  0.674  0.718  0.875  1.000  0.821  0.878  0.859  0.721  0.768  0.585  0.423  0.283  0.230  0.210  0.152  0.140  0.114  0.094  0.077  0.071  0.100  0.146  0.160  0.149  0.125  0.076  0.010 -0.102 -0.146 -0.154 -0.171 -0.198 -0.105  0.046  0.096  0.110  0.107  0.074  0.052  0.045  0.011  0.081  0.155  0.232  0.250  0.278  0.234  0.215  0.186  0.181  0.167  0.187  0.180  0.139  0.137  0.153  0.123  0.080  0.082  0.079  0.047  0.014  0.035  0.030  0.010  0.010  0.027 -0.003 -0.000 -0.017 -0.015 -0.018  0.004  0.003  0.061  0.100  0.208  0.268  0.275  0.314  0.338  0.250  0.173  0.132  0.188  0.174  0.110  0.086  0.139  0.089  0.086  0.108  0.079  0.053  0.043  0.042  0.069  0.059  0.075  0.093  0.118  0.122  0.149  0.155  0.133  0.130  0.110  0.055  0.056  0.066  0.049  0.025  0.026  0.058  0.052  0.033  0.054  0.073  0.048  0.038  0.066  0.070  0.044  0.021 -0.011 -0.021 -0.048 -0.046 -0.077 -0.084 -0.084 -0.100 -0.125 -0.169 -0.179 -0.163 -0.122 -0.133 -0.161 -0.170 -0.130 -0.108 -0.106 -0.036 -0.166 -0.110 -0.188 -0.126 -0.129 -0.116 -0.118 -0.078 -0.087 -0.139 -0.144 -0.130 -0.120 -0.090 -0.065 -0.060 -0.027 -0.037 -0.018 -0.016 -0.054 -0.078 -0.088 -0.113 -0.124 -0.081 -0.111 -0.067 -0.088 -0.094 -0.093 -0.059 -0.070 -0.046 -0.028  0.001  0.002 -0.014 -0.006  0.000 -0.008 -0.014 -0.021 -0.042 -0.041  0.015 -0.003 -0.058 -0.025 -0.022  0.023  0.065  0.146  0.124  0.143  0.160  0.186  0.194  0.174  0.175  0.064  0.020 -0.055 -0.099 -0.084 -0.076 -0.079 -0.061 -0.046 -0.045 -0.027 -0.037 -0.015  0.001 -0.002  0.008  0.015  0.022  0.025  0.040  0.026  0.063  0.048  0.025 -0.009 -0.015 -0.024 -0.034 -0.023 -0.041 -0.031 -0.040  0.002  0.003  0.046  0.118  0.097  0.144  0.145  0.026  0.059  0.068 -0.048 -0.092 -0.191 -0.197 -0.150 -0.125 -0.179 -0.167 -0.184 -0.186 -0.141 -0.130 -0.171 -0.133 -0.053 -0.069 -0.082 -0.070 -0.080 -0.107 -0.096 -0.079 -0.089 -0.090 -0.071 -0.060 -0.067 -0.044 -0.027 -0.038 -0.028 -0.044 -0.019 -0.079 -0.088 -0.112 -0.127 -0.147 -0.140 -0.138 -0.131 -0.125 -0.133 -0.132 -0.115 -0.095 -0.103 -0.070 -0.058 -0.051 -0.039 -0.038 -0.022 -0.026 -0.001 -0.019  0.013  0.035  0.113  0.173  0.276  0.403  0.541  0.449  0.613  0.545  0.463  0.368  0.301  0.212  0.209  0.237  0.161  0.123  0.152  0.141  0.092  0.082  0.066  0.065  0.010 -0.037 -0.011  0.004 -0.011 -0.013 -0.023 -0.003  0.019  0.021  0.005 -0.013  0.026  0.015
 -0.022 -0.029 -0.034 -0.033 -0.053 -0.074 -0.079 -0.083 -0.102 -0.121 -0.133 -0.145 -0.109 -0.066 -0.090 -0.083 -0.034 -0.057 -0.023  0.007  0.022  0.073  0.152  0.218  0.269  0.295  0.456  0.614  0.657  0.745  0.644  0.821  1.000  0.899  0.736  0.817  0.752  0.569  0.412  0.234  0.245  0.219  0.174  0.161  0.142  0.125  0.107  0.107  0.119  0.163  0.169  0.183  0.160  0.082  0.020 -0.111 -0.143 -0.131 -0.142 -0.153 -0.079  0.046  0.098  0.101  0.101  0.063  0.051  0.054  0.045  0.101  0.162  0.211  0.232  0.280  0.248  0.211  0.178  0.163  0.153  0.169  0.161  0.126  0.126  0.136  0.111  0.071  0.075  0.068  0.034  0.010  0.018  0.006 -0.005 -0.008 -0.002 -0.018 -0.012 -0.016 -0.017 -0.027 -0.021 -0.038  0.028  0.054  0.153  0.216  0.236  0.283  0.294  0.223  0.152  0.120  0.177  0.164  0.112  0.090  0.128  0.097  0.091  0.102  0.070  0.048  0.033  0.043  0.070  0.062  0.069  0.081  0.101  0.109  0.128  0.136  0.121  0.121  0.112  0.069  0.069  0.078  0.065  0.049  0.041  0.053  0.047  0.030  0.036  0.052  0.035  0.022  0.038  0.038  0.015 -0.016 -0.030 -0.036 -0.048 -0.045 -0.066 -0.071 -0.074 -0.101 -0.123 -0.163 -0.168 -0.148 -0.110 -0.112 -0.126 -0.145 -0.121 -0.115 -0.086 -0.050 -0.138 -0.082 -0.134 -0.103 -0.101 -0.085 -0.128 -0.075 -0.071 -0.109 -0.107 -0.100 -0.087 -0.067 -0.054 -0.046 -0.020 -0.009 -0.019 -0.004 -0.041 -0.065 -0.078 -0.102 -0.103 -0.074 -0.093 -0.054 -0.074 -0.076 -0.078 -0.053 -0.040 -0.020 -0.003  0.004  0.011  0.018  0.002 -0.010  0.010  0.003 -0.050 -0.059 -0.022 -0.018 -0.059 -0.096 -0.061 -0.043  0.036  0.071  0.027  0.011 -0.000 -0.010 -0.011 -0.005  0.007  0.053  0.042 -0.014 -0.087 -0.123 -0.102 -0.085 -0.078 -0.056 -0.040 -0.043 -0.034 -0.045 -0.032 -0.015 -0.010  0.010  0.041  0.059  0.053  0.055  0.037  0.048  0.028  0.003 -0.024 -0.027 -0.029 -0.031 -0.024 -0.043 -0.052 -0.072 -0.027 -0.033 -0.006  0.058  0.049  0.077  0.099  0.024  0.034 -0.002 -0.051 -0.032 -0.087 -0.162 -0.112 -0.082 -0.103 -0.106 -0.118 -0.105 -0.080 -0.093 -0.108 -0.072 -0.062 -0.077 -0.089 -0.076 -0.081 -0.104 -0.094 -0.082 -0.091 -0.092 -0.084 -0.073 -0.073 -0.060 -0.051 -0.047 -0.031 -0.037 -0.011 -0.085 -0.093 -0.112 -0.122 -0.136 -0.126 -0.124 -0.116 -0.101 -0.108 -0.125 -0.095 -0.059 -0.088 -0.061 -0.045 -0.046 -0.031 -0.028 -0.009 -0.023 -0.003 -0.025 -0.008  0.011  0.079  0.124  0.208  0.298  0.395  0.372  0.443  0.402  0.310  0.311  0.182  0.136  0.156  0.181  0.111  0.078  0.108  0.095  0.046  0.043  0.028  0.025 -0.011 -0.052 -0.039 -0.044 -0.065 -0.063 -0.064 -0.029 -0.008 -0.007 -0.017 -0.030  0.001 -0.026
  0.043  0.041  0.038  0.041  0.024 -0.002 -0.010 -0.011 -0.035 -0.066 -0.082 -0.101 -0.065 -0.017 -0.053 -0.047 -0.020 -0.050 -0.048 -0.046 -0.044 -0.011  0.068  0.135  0.167  0.199  0.325  0.461  0.563  0.705  0.788  0.878  0.899  1.000  0.900  0.817  0.753  0.526  0.313  0.119  0.127  0.114  0.072  0.061  0.043  0.026  0.002 -0.008  0.014  0.055  0.068  0.048  0.052  0.028 -0.011 -0.105 -0.134 -0.134 -0.157 -0.172 -0.093  0.018  0.032  0.033  0.023 -0.012 -0.034 -0.042 -0.064 -0.005  0.055  0.118  0.135  0.182  0.158  0.119  0.095  0.088  0.081  0.094  0.087  0.059  0.059  0.072  0.049  0.011  0.017  0.017 -0.011 -0.032 -0.014 -0.023 -0.034 -0.029 -0.020 -0.041 -0.044 -0.058 -0.063 -0.072 -0.064 -0.065 -0.022  0.007  0.095  0.166  0.179  0.204  0.213  0.142  0.071  0.048  0.094  0.079  0.035  0.029  0.066  0.042  0.052  0.069  0.052  0.042  0.014  0.015  0.031  0.023  0.028  0.040  0.060  0.062  0.079  0.078  0.062  0.053  0.037  0.006  0.017  0.017  0.002 -0.006 -0.010  0.011  0.009  0.000  0.015  0.032  0.015  0.010  0.032  0.036  0.011 -0.011 -0.032 -0.048 -0.066 -0.067 -0.090 -0.101 -0.101 -0.121 -0.131 -0.161 -0.160 -0.134 -0.086 -0.099 -0.118 -0.138 -0.115 -0.108 -0.088 -0.046 -0.123 -0.069 -0.142 -0.116 -0.129 -0.115 -0.126 -0.088 -0.079 -0.111 -0.105 -0.092 -0.083 -0.063 -0.045 -0.034 -0.007 -0.004  0.008  0.011 -0.033 -0.056 -0.066 -0.088 -0.093 -0.062 -0.086 -0.056 -0.088 -0.093 -0.095 -0.069 -0.081 -0.066 -0.051 -0.031 -0.021 -0.028 -0.032 -0.018 -0.015 -0.023 -0.031 -0.035 -0.027  0.006 -0.008 -0.048 -0.031 -0.021  0.024  0.057  0.099  0.055  0.062  0.067  0.097  0.135  0.123  0.092  0.017 -0.007 -0.069 -0.121 -0.114 -0.105 -0.109 -0.093 -0.079 -0.077 -0.061 -0.067 -0.046 -0.029 -0.033 -0.009  0.004  0.011  0.007  0.014  0.002  0.019  0.003 -0.016 -0.047 -0.051 -0.050 -0.064 -0.067 -0.086 -0.087 -0.094 -0.064 -0.058 -0.014  0.042  0.045  0.094  0.078 -0.001  0.010  0.024 -0.030 -0.070 -0.134 -0.157 -0.127 -0.106 -0.137 -0.127 -0.134 -0.128 -0.099 -0.092 -0.118 -0.094 -0.064 -0.072 -0.089 -0.091 -0.093 -0.113 -0.113 -0.102 -0.103 -0.106 -0.100 -0.087 -0.085 -0.074 -0.067 -0.064 -0.047 -0.050 -0.022 -0.081 -0.092 -0.108 -0.120 -0.126 -0.122 -0.122 -0.115 -0.116 -0.128 -0.128 -0.106 -0.086 -0.106 -0.086 -0.079 -0.070 -0.057 -0.056 -0.047 -0.059 -0.043 -0.069 -0.054 -0.043  0.015  0.059  0.135  0.237  0.346  0.273  0.408  0.407  0.333  0.304  0.192  0.126  0.145  0.150  0.073  0.052  0.072  0.047  0.011  0.005 -0.013 -0.016 -0.051 -0.091 -0.075 -0.060 -0.070 -0.065 -0.058 -0.037 -0.026 -0.027 -0.037 -0.043 -0.004  0.003
  0.034  0.025  0.019  0.017  0.009 -0.013 -0.032 -0.037 -0.045 -0.077 -0.104 -0.121 -0.065 -0.033 -0.084 -0.041  0.032  0.001 -0.015 -0.020 -0.016 -0.001  0.082  0.132  0.151  0.163  0.216  0.300  0.344  0.452  0.704  0.859  0.736  0.900  1.000  0.855  0.834  0.613  0.361  0.166  0.191  0.167  0.111  0.087  0.054  0.029  0.010  0.003  0.047  0.104  0.129  0.074  0.090  0.084  0.025 -0.072 -0.110 -0.113 -0.144 -0.158 -0.060  0.084  0.096  0.109  0.095  0.055  0.012 -0.021 -0.070 -0.010  0.054  0.107  0.109  0.126  0.104  0.089  0.065  0.058  0.055  0.078  0.072  0.042  0.049  0.073  0.052  0.013  0.018  0.022 -0.001 -0.026 -0.002 -0.003 -0.017 -0.009  0.003 -0.020 -0.029 -0.047 -0.045 -0.054 -0.049 -0.051 -0.024  0.015  0.099  0.168  0.141  0.155  0.171  0.097  0.024 -0.018  0.032  0.030 -0.014 -0.027  0.011 -0.013  0.009  0.029  0.020  0.029 -0.010 -0.010  0.000 -0.009 -0.005  0.009  0.030  0.027  0.046  0.033  0.020  0.006 -0.001 -0.034 -0.023 -0.019 -0.031 -0.040 -0.038 -0.001  0.007  0.005  0.024  0.045  0.033  0.029  0.054  0.062  0.034  0.020 -0.005 -0.028 -0.057 -0.061 -0.086 -0.096 -0.090 -0.105 -0.119 -0.160 -0.165 -0.144 -0.096 -0.111 -0.129 -0.141 -0.111 -0.090 -0.074 -0.012 -0.090 -0.041 -0.107 -0.070 -0.085 -0.082 -0.068 -0.043 -0.047 -0.096 -0.104 -0.101 -0.102 -0.088 -0.065 -0.046 -0.018 -0.006  0.029  0.018 -0.051 -0.074 -0.077 -0.088 -0.087 -0.052 -0.079 -0.057 -0.086 -0.088 -0.092 -0.069 -0.120 -0.106 -0.096 -0.053 -0.042 -0.073 -0.068 -0.033 -0.049 -0.066 -0.036 -0.037 -0.065 -0.015  0.012 -0.039 -0.029 -0.036  0.004  0.016  0.086 -0.007  0.011  0.036  0.094  0.195  0.185  0.044 -0.044 -0.046 -0.076 -0.119 -0.133 -0.091 -0.100 -0.085 -0.073 -0.073 -0.052 -0.052 -0.024 -0.007 -0.017  0.009  0.010  0.004  0.000  0.003 -0.001  0.019  0.021  0.008 -0.025 -0.029 -0.033 -0.047 -0.051 -0.073 -0.077 -0.085 -0.078 -0.069 -0.023  0.033  0.036  0.109  0.060 -0.015  0.000  0.050  0.014 -0.067 -0.142 -0.168 -0.144 -0.120 -0.185 -0.169 -0.171 -0.168 -0.138 -0.115 -0.142 -0.118 -0.077 -0.076 -0.094 -0.095 -0.093 -0.107 -0.108 -0.095 -0.089 -0.083 -0.073 -0.062 -0.056 -0.035 -0.028 -0.037 -0.018 -0.031 -0.004 -0.054 -0.063 -0.086 -0.101 -0.112 -0.117 -0.122 -0.123 -0.131 -0.132 -0.131 -0.128 -0.106 -0.094 -0.069 -0.068 -0.057 -0.038 -0.036 -0.037 -0.039 -0.023 -0.050 -0.037 -0.025  0.024  0.075  0.136  0.235  0.329  0.285  0.479  0.525  0.438  0.404  0.313  0.220  0.239  0.242  0.153  0.122  0.134  0.103  0.065  0.057  0.036  0.018 -0.025 -0.054 -0.032 -0.004 -0.011 -0.002 -0.008  0.005 -0.006  0.003 -0.016 -0.027  0.014  0.021
 -0.000 -0.018 -0.027 -0.038 -0.040 -0.050 -0.073 -0.087 -0.076 -0.097 -0.131 -0.150 -0.096 -0.073 -0.139 -0.096  0.012 -0.024 -0.011  0.006  0.022  0.043  0.114  0.140  0.167  0.154  0.232  0.305  0.267  0.351  0.434  0.721  0.817  0.817  0.855  1.000  0.905  0.706  0.469  0.255  0.334  0.290  0.230  0.196  0.151  0.127  0.114  0.113  0.159  0.228  0.249  0.211  0.210  0.162  0.084 -0.053 -0.092 -0.080 -0.102 -0.104  0.003  0.154  0.184  0.198  0.192  0.142  0.100  0.056  0.010  0.060  0.121  0.137  0.133  0.147  0.127  0.116  0.088  0.070  0.070  0.098  0.093  0.061  0.073  0.098  0.081  0.041  0.047  0.047  0.017 -0.004  0.009  0.005 -0.005 -0.001  0.003 -0.010 -0.015 -0.021 -0.012 -0.027 -0.039 -0.060 -0.020  0.015  0.100  0.165  0.130  0.154  0.168  0.104  0.029 -0.026  0.037  0.043  0.002 -0.026  0.007 -0.007  0.013  0.019  0.003  0.019 -0.022 -0.009  0.004 -0.005 -0.011  0.002  0.023  0.024  0.038  0.026  0.019  0.009  0.018 -0.018 -0.015 -0.003 -0.009 -0.020 -0.019  0.006  0.021  0.020  0.024  0.043  0.042  0.033  0.047  0.052  0.023  0.005 -0.006 -0.025 -0.045 -0.050 -0.066 -0.071 -0.065 -0.090 -0.113 -0.167 -0.173 -0.154 -0.108 -0.113 -0.122 -0.135 -0.110 -0.091 -0.048  0.007 -0.059 -0.009 -0.044 -0.018 -0.023 -0.024 -0.044 -0.009 -0.018 -0.072 -0.087 -0.098 -0.101 -0.096 -0.082 -0.055 -0.031  0.004  0.028  0.020 -0.058 -0.084 -0.089 -0.092 -0.081 -0.055 -0.072 -0.056 -0.075 -0.067 -0.075 -0.061 -0.107 -0.092 -0.080 -0.046 -0.041 -0.059 -0.073 -0.057 -0.054 -0.071 -0.076 -0.077 -0.076 -0.057 -0.043 -0.098 -0.070 -0.075  0.005  0.001 -0.040 -0.133 -0.145 -0.136 -0.098  0.013  0.024 -0.091 -0.085 -0.104 -0.119 -0.144 -0.149 -0.076 -0.081 -0.060 -0.048 -0.054 -0.041 -0.041 -0.021 -0.000 -0.002  0.026  0.050  0.050  0.035  0.021  0.012  0.024  0.033  0.019 -0.011 -0.014 -0.018 -0.021 -0.022 -0.046 -0.072 -0.092 -0.089 -0.087 -0.061 -0.004  0.002  0.065  0.034 -0.008 -0.002  0.012  0.039  0.007 -0.031 -0.150 -0.119 -0.082 -0.138 -0.139 -0.132 -0.115 -0.105 -0.102 -0.101 -0.071 -0.092 -0.088 -0.105 -0.095 -0.089 -0.099 -0.094 -0.084 -0.077 -0.065 -0.060 -0.051 -0.039 -0.016 -0.015 -0.019  0.006 -0.006  0.019 -0.046 -0.051 -0.077 -0.089 -0.100 -0.107 -0.116 -0.120 -0.115 -0.107 -0.130 -0.121 -0.075 -0.066 -0.039 -0.034 -0.029 -0.004 -0.000 -0.001 -0.005  0.010 -0.021 -0.019 -0.003  0.040  0.088  0.132  0.206  0.258  0.316  0.454  0.507  0.384  0.440  0.303  0.232  0.262  0.280  0.190  0.144  0.161  0.133  0.083  0.083  0.059  0.032 -0.006 -0.027 -0.015 -0.006 -0.017 -0.005 -0.014  0.019 -0.005  0.010 -0.013 -0.028  0.007 -0.012
 -0.065 -0.086 -0.099 -0.109 -0.112 -0.127 -0.149 -0.158 -0.148 -0.169 -0.196 -0.201 -0.132 -0.116 -0.166 -0.094  0.057  0.031  0.043  0.071  0.091  0.118  0.207  0.237  0.274  0.253  0.308  0.384  0.327  0.363  0.488  0.768  0.752  0.753  0.834  0.905  1.000  0.840  0.601  0.412  0.432  0.376  0.298  0.264  0.210  0.184  0.179  0.181  0.236  0.315  0.345  0.316  0.290  0.223  0.117 -0.046 -0.102 -0.098 -0.119 -0.129 -0.006  0.197  0.265  0.293  0.286  0.230  0.182  0.132  0.071  0.128  0.199  0.222  0.217  0.215  0.179  0.182  0.147  0.127  0.125  0.164  0.158  0.113  0.129  0.159  0.137  0.092  0.096  0.096  0.064  0.033  0.052  0.053  0.036  0.036  0.049  0.030  0.029  0.022  0.032  0.017  0.014 -0.012  0.036  0.083  0.185  0.240  0.188  0.217  0.249  0.172  0.093  0.019  0.089  0.102  0.046  0.002  0.044  0.010  0.023  0.038  0.015  0.021 -0.009  0.002  0.021  0.011  0.011  0.031  0.056  0.055  0.078  0.068  0.055  0.054  0.066  0.013  0.006  0.028  0.021 -0.002  0.003  0.042  0.057  0.049  0.058  0.082  0.076  0.062  0.081  0.087  0.059  0.042  0.022  0.006 -0.024 -0.027 -0.049 -0.053 -0.047 -0.074 -0.110 -0.177 -0.191 -0.185 -0.143 -0.143 -0.155 -0.158 -0.124 -0.094 -0.065  0.010 -0.095 -0.038 -0.077 -0.026 -0.025 -0.027 -0.039 -0.002 -0.021 -0.089 -0.111 -0.120 -0.120 -0.106 -0.087 -0.065 -0.037 -0.010  0.017  0.010 -0.064 -0.091 -0.095 -0.103 -0.097 -0.067 -0.088 -0.059 -0.070 -0.061 -0.067 -0.050 -0.104 -0.087 -0.075 -0.033 -0.031 -0.058 -0.066 -0.054 -0.058 -0.075 -0.081 -0.093 -0.096 -0.064 -0.056 -0.121 -0.085 -0.096 -0.016 -0.011 -0.020 -0.090 -0.088 -0.070 -0.037  0.047  0.050 -0.044 -0.070 -0.102 -0.121 -0.133 -0.133 -0.060 -0.060 -0.034 -0.019 -0.023 -0.007 -0.008  0.016  0.036  0.031  0.044  0.064  0.067  0.057  0.050  0.036  0.069  0.075  0.058  0.029  0.025  0.011  0.011  0.017 -0.008 -0.030 -0.058 -0.050 -0.048 -0.023  0.044  0.032  0.098  0.075  0.002  0.025  0.037  0.016 -0.017 -0.085 -0.186 -0.143 -0.098 -0.181 -0.180 -0.182 -0.170 -0.149 -0.141 -0.150 -0.111 -0.095 -0.092 -0.103 -0.084 -0.082 -0.094 -0.080 -0.067 -0.065 -0.046 -0.032 -0.025 -0.017  0.018  0.025  0.010  0.031  0.006  0.029 -0.037 -0.040 -0.075 -0.088 -0.110 -0.117 -0.125 -0.129 -0.120 -0.107 -0.127 -0.126 -0.081 -0.056 -0.019 -0.010 -0.011  0.016  0.020  0.026  0.026  0.048  0.018  0.031  0.059  0.112  0.177  0.238  0.334  0.404  0.454  0.616  0.667  0.519  0.523  0.430  0.340  0.348  0.380  0.294  0.231  0.246  0.229  0.171  0.164  0.137  0.111  0.059  0.029  0.044  0.055  0.040  0.045  0.017  0.054  0.039  0.056  0.030  0.006  0.035 -0.003
 -0.110 -0.135 -0.153 -0.169 -0.169 -0.176 -0.204 -0.217 -0.191 -0.204 -0.240 -0.237 -0.155 -0.144 -0.183 -0.086  0.098  0.078  0.082  0.123  0.153  0.184  0.270  0.295  0.339  0.305  0.336  0.344  0.231  0.220  0.315  0.585  0.569  0.526  0.613  0.706  0.840  1.000  0.808  0.587  0.542  0.484  0.403  0.365  0.302  0.266  0.265  0.276  0.335  0.415  0.444  0.404  0.337  0.264  0.144 -0.022 -0.094 -0.099 -0.111 -0.119  0.014  0.222  0.324  0.371  0.378  0.316  0.269  0.212  0.143  0.197  0.270  0.280  0.270  0.246  0.211  0.230  0.191  0.165  0.159  0.202  0.194  0.144  0.161  0.191  0.172  0.131  0.131  0.126  0.095  0.064  0.082  0.086  0.064  0.063  0.078  0.056  0.058  0.053  0.068  0.056  0.058  0.039  0.073  0.121  0.222  0.250  0.184  0.225  0.273  0.207  0.131  0.049  0.124  0.144  0.080  0.023  0.069  0.027  0.035  0.050  0.022  0.022  0.008  0.017  0.043  0.035  0.034  0.056  0.081  0.079  0.101  0.096  0.082  0.086  0.099  0.038  0.026  0.055  0.046  0.016  0.028  0.070  0.087  0.074  0.080  0.103  0.100  0.082  0.094  0.103  0.079  0.069  0.048  0.033 -0.002 -0.006 -0.026 -0.025 -0.014 -0.041 -0.090 -0.163 -0.186 -0.194 -0.161 -0.156 -0.164 -0.157 -0.123 -0.089 -0.059  0.024 -0.099 -0.043 -0.067 -0.006  0.001 -0.008 -0.018  0.022 -0.003 -0.077 -0.105 -0.116 -0.120 -0.105 -0.087 -0.066 -0.045 -0.025  0.020  0.002 -0.066 -0.088 -0.091 -0.096 -0.096 -0.069 -0.087 -0.055 -0.058 -0.041 -0.047 -0.035 -0.098 -0.082 -0.068 -0.025 -0.030 -0.056 -0.060 -0.059 -0.067 -0.079 -0.088 -0.112 -0.115 -0.075 -0.072 -0.141 -0.097 -0.120 -0.053 -0.052 -0.023 -0.061 -0.039 -0.006  0.021  0.072  0.051 -0.027 -0.079 -0.120 -0.124 -0.112 -0.100 -0.030 -0.030 -0.004  0.012  0.006  0.017  0.019  0.046  0.059  0.053  0.049  0.063  0.063  0.058  0.052  0.040  0.081  0.093  0.081  0.058  0.056  0.027  0.035  0.050  0.027  0.010 -0.016 -0.013 -0.017 -0.004  0.061  0.034  0.104  0.084  0.006  0.049  0.077  0.038 -0.005 -0.090 -0.185 -0.139 -0.080 -0.183 -0.192 -0.186 -0.171 -0.160 -0.158 -0.154 -0.101 -0.095 -0.095 -0.106 -0.074 -0.072 -0.088 -0.066 -0.049 -0.052 -0.032 -0.010 -0.004 -0.003  0.038  0.053  0.029  0.043  0.011  0.022 -0.032 -0.033 -0.070 -0.082 -0.108 -0.120 -0.128 -0.134 -0.117 -0.100 -0.119 -0.120 -0.080 -0.045 -0.001  0.011  0.005  0.032  0.039  0.050  0.054  0.076  0.055  0.072  0.108  0.163  0.227  0.286  0.374  0.423  0.524  0.649  0.693  0.532  0.501  0.484  0.364  0.346  0.422  0.354  0.255  0.276  0.285  0.218  0.207  0.186  0.161  0.103  0.073  0.094  0.096  0.074  0.077  0.034  0.072  0.062  0.084  0.055  0.026  0.045  0.009
 -0.213 -0.240 -0.267 -0.281 -0.277 -0.294 -0.325 -0.329 -0.296 -0.312 -0.338 -0.301 -0.216 -0.234 -0.215 -0.071  0.124  0.134  0.162  0.225  0.266  0.308  0.392  0.408  0.449  0.401  0.402  0.371  0.240  0.176  0.199  0.423  0.412  0.313  0.361  0.469  0.601  0.808  1.000  0.792  0.696  0.627  0.538  0.498  0.425  0.388  0.399  0.416  0.478  0.556  0.578  0.542  0.417  0.324  0.172 -0.002 -0.091 -0.114 -0.094 -0.103  0.050  0.259  0.408  0.473  0.501  0.440  0.400  0.344  0.274  0.325  0.394  0.387  0.367  0.320  0.278  0.315  0.273  0.251  0.247  0.296  0.293  0.239  0.257  0.289  0.270  0.231  0.221  0.213  0.183  0.146  0.164  0.174  0.150  0.141  0.159  0.144  0.152  0.147  0.171  0.164  0.172  0.146  0.175  0.219  0.306  0.285  0.210  0.264  0.337  0.286  0.232  0.135  0.210  0.245  0.171  0.091  0.136  0.072  0.061  0.076  0.037  0.021  0.036  0.041  0.075  0.071  0.077  0.104  0.124  0.124  0.152  0.157  0.143  0.166  0.185  0.105  0.075  0.121  0.118  0.071  0.089  0.134  0.149  0.126  0.126  0.152  0.151  0.123  0.129  0.139  0.122  0.116  0.099  0.097  0.064  0.058  0.032  0.035  0.033  0.005 -0.061 -0.124 -0.158 -0.196 -0.181 -0.166 -0.184 -0.157 -0.125 -0.084 -0.086  0.016 -0.115 -0.072 -0.090 -0.025 -0.015 -0.028 -0.032  0.009 -0.029 -0.094 -0.119 -0.119 -0.117 -0.094 -0.076 -0.061 -0.044 -0.039  0.015 -0.010 -0.062 -0.076 -0.078 -0.091 -0.105 -0.079 -0.086 -0.043 -0.027 -0.012 -0.005  0.004 -0.053 -0.036 -0.020  0.010 -0.013 -0.028 -0.030 -0.060 -0.070 -0.058 -0.080 -0.136 -0.120 -0.066 -0.093 -0.161 -0.101 -0.138 -0.086 -0.096 -0.050 -0.039 -0.009  0.029  0.043  0.039  0.010 -0.009 -0.052 -0.117 -0.110 -0.053 -0.022  0.039  0.043  0.073  0.089  0.088  0.097  0.097  0.117  0.121  0.105  0.069  0.075  0.075  0.077  0.080  0.064  0.123  0.143  0.143  0.136  0.139  0.109  0.119  0.142  0.121  0.111  0.085  0.086  0.073  0.056  0.107  0.053  0.096  0.119  0.042  0.089  0.095  0.042  0.008 -0.087 -0.197 -0.140 -0.081 -0.187 -0.200 -0.200 -0.186 -0.171 -0.173 -0.166 -0.094 -0.064 -0.073 -0.075 -0.019 -0.024 -0.043 -0.004  0.014  0.000  0.029  0.062  0.059  0.053  0.104  0.126  0.089  0.095  0.051  0.045 -0.001  0.009 -0.034 -0.041 -0.085 -0.094 -0.100 -0.103 -0.074 -0.048 -0.064 -0.068 -0.037  0.015  0.071  0.085  0.068  0.095  0.107  0.131  0.147  0.177  0.166  0.185  0.215  0.273  0.334  0.391  0.478  0.516  0.658  0.673  0.642  0.512  0.452  0.524  0.380  0.322  0.450  0.413  0.283  0.319  0.367  0.292  0.277  0.269  0.251  0.190  0.162  0.187  0.178  0.153  0.150  0.106  0.132  0.146  0.171  0.139  0.100  0.103  0.040
 -0.259 -0.287 -0.313 -0.322 -0.319 -0.341 -0.367 -0.360 -0.337 -0.361 -0.357 -0.299 -0.234 -0.278 -0.239 -0.090  0.125  0.155  0.200  0.270  0.314  0.344  0.412  0.390  0.422  0.352  0.330  0.327  0.216  0.109  0.104  0.283  0.234  0.119  0.166  0.255  0.412  0.587  0.792  1.000  0.788  0.680  0.574  0.536  0.464  0.441  0.478  0.496  0.553  0.633  0.669  0.736  0.570  0.414  0.212  0.024 -0.056 -0.092 -0.051 -0.055  0.086  0.304  0.507  0.572  0.586  0.526  0.490  0.424  0.348  0.368  0.417  0.370  0.347  0.284  0.230  0.279  0.237  0.217  0.218  0.275  0.280  0.224  0.244  0.284  0.273  0.233  0.221  0.222  0.196  0.159  0.173  0.181  0.170  0.157  0.169  0.161  0.172  0.172  0.196  0.196  0.197  0.162  0.195  0.248  0.329  0.288  0.209  0.237  0.311  0.264  0.229  0.120  0.179  0.225  0.156  0.064  0.100  0.037  0.015  0.022 -0.012 -0.035  0.001  0.001  0.030  0.031  0.036  0.078  0.093  0.078  0.106  0.112  0.100  0.139  0.170  0.087  0.036  0.092  0.108  0.055  0.071  0.108  0.125  0.106  0.101  0.125  0.127  0.101  0.104  0.113  0.102  0.105  0.090  0.095  0.070  0.063  0.042  0.044  0.046  0.014 -0.043 -0.107 -0.110 -0.160 -0.148 -0.113 -0.140 -0.117 -0.106 -0.079 -0.079  0.021 -0.109 -0.060 -0.072 -0.012  0.006  0.003 -0.012  0.016 -0.022 -0.078 -0.096 -0.096 -0.089 -0.063 -0.049 -0.045 -0.031 -0.035  0.001 -0.011 -0.035 -0.044 -0.047 -0.065 -0.085 -0.081 -0.078 -0.049 -0.019 -0.002  0.003  0.005 -0.031 -0.018 -0.005  0.003 -0.027 -0.033 -0.041 -0.083 -0.076 -0.050 -0.098 -0.161 -0.103 -0.052 -0.118 -0.184 -0.118 -0.145 -0.102 -0.103 -0.091 -0.029 -0.011  0.010 -0.007 -0.070 -0.106 -0.033 -0.043 -0.106 -0.090 -0.017  0.015  0.055  0.053  0.090  0.102  0.110  0.113  0.119  0.128  0.134  0.126  0.075  0.100  0.123  0.122  0.129  0.096  0.165  0.172  0.165  0.164  0.161  0.130  0.139  0.159  0.145  0.129  0.105  0.104  0.114  0.094  0.127  0.052  0.054  0.097  0.030  0.078  0.061  0.018  0.022 -0.051 -0.168 -0.115 -0.058 -0.165 -0.176 -0.181 -0.173 -0.155 -0.145 -0.141 -0.084 -0.021 -0.016 -0.009  0.049  0.048  0.040  0.077  0.089  0.081  0.113  0.139  0.135  0.132  0.177  0.194  0.158  0.156  0.111  0.095  0.061  0.081  0.036  0.033 -0.011 -0.018 -0.028 -0.031  0.001  0.036  0.021  0.012  0.034  0.088  0.132  0.148  0.136  0.149  0.162  0.182  0.190  0.212  0.207  0.224  0.252  0.284  0.354  0.384  0.470  0.491  0.651  0.638  0.620  0.488  0.433  0.555  0.468  0.365  0.481  0.495  0.358  0.369  0.436  0.373  0.347  0.337  0.325  0.270  0.236  0.238  0.220  0.203  0.186  0.138  0.156  0.170  0.196  0.156  0.112  0.103  0.011
 -0.348 -0.380 -0.400 -0.418 -0.423 -0.436 -0.456 -0.461 -0.434 -0.435 -0.443 -0.399 -0.320 -0.346 -0.310 -0.141  0.160  0.226  0.293  0.380  0.424  0.448  0.495  0.445  0.451  0.366  0.324  0.289  0.111  0.012  0.000  0.230  0.245  0.127  0.191  0.334  0.432  0.542  0.696  0.788  1.000  0.864  0.742  0.667  0.568  0.534  0.573  0.615  0.691  0.796  0.817  0.787  0.663  0.485  0.281  0.053 -0.044 -0.078 -0.048 -0.026  0.118  0.405  0.609  0.672  0.714  0.648  0.604  0.536  0.468  0.485  0.522  0.441  0.393  0.325  0.273  0.337  0.285  0.261  0.270  0.333  0.340  0.293  0.323  0.362  0.353  0.324  0.311  0.314  0.295  0.257  0.257  0.273  0.264  0.235  0.240  0.246  0.267  0.283  0.308  0.291  0.274  0.201  0.240  0.282  0.344  0.289  0.168  0.201  0.296  0.249  0.232  0.103  0.168  0.250  0.188  0.071  0.095  0.020  0.004  0.008 -0.035 -0.035 -0.019 -0.004  0.030  0.034  0.045  0.089  0.096  0.087  0.122  0.115  0.117  0.165  0.224  0.136  0.077  0.148  0.176  0.119  0.134  0.181  0.202  0.179  0.167  0.190  0.202  0.166  0.160  0.168  0.157  0.161  0.160  0.174  0.152  0.150  0.133  0.138  0.124  0.076  0.012 -0.070 -0.100 -0.171 -0.169 -0.118 -0.133 -0.085 -0.069 -0.033 -0.037  0.043 -0.063 -0.043 -0.018  0.046  0.069  0.053  0.038  0.074  0.034 -0.019 -0.055 -0.072 -0.078 -0.072 -0.064 -0.057 -0.039 -0.004  0.008  0.010 -0.047 -0.054 -0.052 -0.045 -0.042 -0.039 -0.026  0.005  0.056  0.071  0.078  0.071  0.022  0.034  0.041  0.050  0.027  0.022 -0.006 -0.054 -0.048 -0.045 -0.111 -0.162 -0.112 -0.107 -0.150 -0.210 -0.143 -0.187 -0.115 -0.156 -0.236 -0.246 -0.250 -0.232 -0.231 -0.200 -0.171 -0.208 -0.118 -0.182 -0.124 -0.013  0.012  0.111  0.132  0.184  0.199  0.201  0.201  0.198  0.200  0.192  0.156  0.126  0.149  0.150  0.136  0.129  0.108  0.166  0.202  0.218  0.230  0.243  0.225  0.245  0.271  0.251  0.202  0.153  0.128  0.111  0.043  0.079  0.015 -0.004  0.062  0.030  0.066  0.042  0.067  0.090  0.007 -0.183 -0.104 -0.058 -0.185 -0.188 -0.199 -0.199 -0.180 -0.164 -0.164 -0.112 -0.057 -0.041 -0.013  0.053  0.048  0.053  0.109  0.115  0.108  0.166  0.198  0.180  0.189  0.255  0.261  0.210  0.225  0.162  0.148  0.105  0.136  0.073  0.077  0.016 -0.003 -0.018 -0.024  0.022  0.077  0.039  0.023  0.075  0.155  0.219  0.238  0.210  0.220  0.254  0.276  0.298  0.320  0.292  0.305  0.339  0.356  0.418  0.415  0.462  0.417  0.660  0.567  0.554  0.368  0.467  0.504  0.437  0.401  0.528  0.521  0.397  0.437  0.496  0.425  0.416  0.407  0.373  0.325  0.320  0.325  0.293  0.275  0.250  0.185  0.212  0.232  0.274  0.231  0.178  0.137  0.023
 -0.342 -0.372 -0.395 -0.410 -0.414 -0.432 -0.453 -0.455 -0.433 -0.438 -0.455 -0.420 -0.345 -0.358 -0.309 -0.134  0.164  0.233  0.299  0.390  0.426  0.458  0.494  0.444  0.440  0.360  0.317  0.272  0.113  0.020  0.011  0.210  0.219  0.114  0.167  0.290  0.376  0.484  0.627  0.680  0.864  1.000  0.865  0.776  0.665  0.598  0.623  0.668  0.739  0.816  0.815  0.717  0.609  0.417  0.232  0.036 -0.049 -0.079 -0.048 -0.043  0.101  0.374  0.580  0.625  0.708  0.647  0.619  0.552  0.497  0.518  0.547  0.450  0.392  0.324  0.279  0.351  0.302  0.282  0.295  0.351  0.355  0.314  0.346  0.377  0.361  0.339  0.330  0.325  0.305  0.273  0.272  0.286  0.279  0.251  0.254  0.260  0.283  0.299  0.320  0.301  0.281  0.203  0.233  0.256  0.306  0.226  0.106  0.146  0.251  0.224  0.214  0.097  0.166  0.255  0.196  0.084  0.103  0.030  0.018  0.024 -0.019 -0.020 -0.003  0.020  0.053  0.056  0.067  0.107  0.115  0.110  0.144  0.133  0.136  0.183  0.245  0.159  0.105  0.178  0.200  0.141  0.161  0.205  0.222  0.198  0.183  0.204  0.217  0.180  0.170  0.177  0.168  0.172  0.175  0.192  0.174  0.171  0.153  0.155  0.133  0.082  0.014 -0.069 -0.107 -0.183 -0.182 -0.131 -0.143 -0.087 -0.072 -0.032 -0.044  0.033 -0.064 -0.055 -0.026  0.038  0.064  0.059  0.036  0.055  0.015 -0.026 -0.051 -0.055 -0.061 -0.054 -0.046 -0.043 -0.022  0.012  0.030  0.029 -0.032 -0.036 -0.032 -0.029 -0.029 -0.027 -0.016  0.014  0.069  0.087  0.098  0.088  0.051  0.057  0.061  0.066  0.044  0.044  0.018 -0.039 -0.036 -0.031 -0.093 -0.149 -0.110 -0.100 -0.140 -0.202 -0.145 -0.201 -0.144 -0.189 -0.236 -0.237 -0.229 -0.210 -0.206 -0.181 -0.161 -0.213 -0.146 -0.198 -0.141 -0.022  0.017  0.116  0.144  0.196  0.215  0.217  0.220  0.216  0.212  0.199  0.141  0.107  0.117  0.107  0.106  0.111  0.098  0.163  0.204  0.227  0.240  0.256  0.244  0.261  0.284  0.264  0.212  0.158  0.126  0.092  0.006  0.033 -0.024 -0.041  0.044  0.025  0.065  0.044  0.075  0.096 -0.002 -0.198 -0.109 -0.060 -0.180 -0.187 -0.195 -0.191 -0.176 -0.168 -0.164 -0.117 -0.076 -0.063 -0.033  0.036  0.032  0.039  0.100  0.107  0.100  0.160  0.191  0.173  0.185  0.252  0.256  0.205  0.222  0.157  0.146  0.101  0.134  0.070  0.076  0.011 -0.014 -0.028 -0.031  0.018  0.074  0.038  0.032  0.088  0.159  0.227  0.245  0.215  0.222  0.254  0.275  0.310  0.333  0.298  0.311  0.335  0.355  0.403  0.385  0.421  0.374  0.595  0.497  0.464  0.276  0.379  0.423  0.335  0.298  0.443  0.442  0.309  0.359  0.437  0.368  0.374  0.368  0.333  0.294  0.301  0.323  0.290  0.271  0.248  0.190  0.217  0.244  0.283  0.242  0.194  0.142  0.035
 -0.378 -0.405 -0.424 -0.436 -0.442 -0.460 -0.474 -0.472 -0.454 -0.453 -0.463 -0.422 -0.357 -0.358 -0.284 -0.114  0.180  0.261  0.339  0.436  0.468  0.498  0.521  0.466  0.440  0.354  0.302  0.235  0.087  0.002 -0.022  0.152  0.174  0.072  0.111  0.230  0.298  0.403  0.538  0.574  0.742  0.865  1.000  0.898  0.776  0.699  0.695  0.734  0.777  0.804  0.708  0.602  0.497  0.332  0.179  0.016 -0.057 -0.082 -0.046 -0.034  0.084  0.303  0.479  0.532  0.648  0.629  0.634  0.585  0.543  0.564  0.583  0.481  0.410  0.335  0.303  0.385  0.334  0.315  0.327  0.376  0.382  0.348  0.375  0.398  0.386  0.374  0.365  0.358  0.341  0.316  0.313  0.327  0.322  0.294  0.296  0.304  0.329  0.344  0.365  0.346  0.327  0.257  0.269  0.281  0.309  0.214  0.094  0.134  0.247  0.235  0.241  0.130  0.193  0.288  0.232  0.120  0.133  0.054  0.049  0.051  0.001 -0.003  0.017  0.045  0.085  0.087  0.095  0.134  0.148  0.145  0.176  0.164  0.171  0.221  0.285  0.199  0.141  0.214  0.237  0.173  0.200  0.242  0.264  0.240  0.222  0.242  0.256  0.217  0.204  0.209  0.203  0.205  0.214  0.234  0.215  0.215  0.195  0.194  0.168  0.111  0.044 -0.036 -0.083 -0.173 -0.181 -0.125 -0.137 -0.070 -0.058 -0.012 -0.028  0.039 -0.068 -0.056 -0.032  0.029  0.048  0.039  0.013  0.041  0.010 -0.014 -0.039 -0.036 -0.040 -0.033 -0.025 -0.022 -0.005  0.023  0.039  0.038 -0.016 -0.014 -0.011 -0.008 -0.014 -0.015  0.004  0.035  0.099  0.117  0.136  0.125  0.070  0.070  0.082  0.082  0.056  0.070  0.048 -0.022 -0.018 -0.008 -0.084 -0.143 -0.101 -0.093 -0.139 -0.198 -0.138 -0.203 -0.147 -0.196 -0.245 -0.237 -0.227 -0.207 -0.206 -0.189 -0.171 -0.214 -0.136 -0.200 -0.129  0.008  0.061  0.157  0.187  0.237  0.256  0.262  0.265  0.256  0.252  0.231  0.160  0.112  0.112  0.091  0.091  0.097  0.091  0.152  0.209  0.245  0.271  0.298  0.290  0.306  0.327  0.309  0.262  0.212  0.170  0.126  0.025  0.046 -0.026 -0.045  0.026  0.002  0.029  0.020  0.059  0.072 -0.017 -0.204 -0.123 -0.069 -0.186 -0.193 -0.197 -0.195 -0.185 -0.174 -0.166 -0.113 -0.065 -0.053 -0.023  0.052  0.047  0.054  0.122  0.129  0.118  0.180  0.215  0.194  0.203  0.269  0.273  0.220  0.234  0.170  0.148  0.113  0.151  0.089  0.098  0.029  0.003 -0.012 -0.016  0.036  0.097  0.063  0.052  0.096  0.181  0.259  0.268  0.225  0.234  0.284  0.316  0.353  0.375  0.342  0.356  0.377  0.394  0.425  0.391  0.404  0.330  0.512  0.407  0.367  0.194  0.300  0.337  0.254  0.231  0.384  0.388  0.265  0.336  0.421  0.349  0.360  0.375  0.341  0.301  0.323  0.353  0.318  0.303  0.281  0.228  0.247  0.282  0.319  0.283  0.236  0.168  0.071
 -0.415 -0.444 -0.466 -0.473 -0.477 -0.502 -0.516 -0.505 -0.490 -0.497 -0.497 -0.443 -0.388 -0.381 -0.274 -0.096  0.197  0.285  0.378  0.485  0.511  0.546  0.560  0.502  0.462  0.368  0.308  0.233  0.106  0.021 -0.011  0.140  0.161  0.061  0.087  0.196  0.264  0.365  0.498  0.536  0.667  0.776  0.898  1.000  0.901  0.854  0.837  0.835  0.835  0.798  0.691  0.573  0.452  0.291  0.145 -0.009 -0.075 -0.102 -0.057 -0.042  0.079  0.272  0.447  0.515  0.641  0.646  0.698  0.649  0.613  0.631  0.639  0.541  0.459  0.367  0.339  0.431  0.384  0.364  0.381  0.430  0.435  0.399  0.426  0.445  0.434  0.427  0.416  0.407  0.389  0.365  0.361  0.373  0.369  0.340  0.341  0.349  0.375  0.385  0.408  0.391  0.375  0.304  0.302  0.302  0.318  0.202  0.084  0.127  0.251  0.255  0.272  0.162  0.226  0.330  0.269  0.153  0.165  0.077  0.073  0.078  0.020  0.008  0.038  0.069  0.116  0.119  0.130  0.173  0.190  0.186  0.217  0.204  0.212  0.265  0.332  0.242  0.177  0.257  0.283  0.210  0.240  0.290  0.312  0.286  0.268  0.287  0.298  0.258  0.243  0.246  0.241  0.244  0.254  0.276  0.253  0.254  0.228  0.225  0.191  0.129  0.056 -0.024 -0.074 -0.177 -0.188 -0.128 -0.144 -0.069 -0.061 -0.011 -0.031  0.038 -0.078 -0.066 -0.047  0.013  0.023  0.007 -0.015  0.019 -0.010 -0.023 -0.044 -0.031 -0.028 -0.017 -0.009 -0.007  0.008  0.023  0.043  0.039 -0.001  0.002  0.004  0.002 -0.013 -0.014  0.010  0.048  0.119  0.136  0.164  0.156  0.082  0.080  0.095  0.099  0.068  0.087  0.075 -0.004 -0.005  0.017 -0.066 -0.137 -0.083 -0.072 -0.138 -0.201 -0.136 -0.211 -0.161 -0.209 -0.245 -0.217 -0.204 -0.191 -0.193 -0.196 -0.185 -0.208 -0.133 -0.203 -0.124  0.030  0.098  0.185  0.219  0.273  0.295  0.303  0.307  0.296  0.295  0.263  0.176  0.110  0.105  0.082  0.085  0.095  0.093  0.162  0.225  0.270  0.306  0.338  0.332  0.347  0.370  0.351  0.310  0.259  0.209  0.154  0.041  0.056 -0.025 -0.040  0.036  0.010  0.023  0.009  0.050  0.057 -0.021 -0.217 -0.145 -0.091 -0.201 -0.209 -0.214 -0.208 -0.198 -0.189 -0.176 -0.114 -0.057 -0.049 -0.015  0.067  0.060  0.065  0.141  0.148  0.134  0.199  0.240  0.214  0.220  0.288  0.293  0.234  0.245  0.177  0.152  0.121  0.163  0.098  0.110  0.034  0.008 -0.007 -0.009  0.048  0.112  0.084  0.072  0.106  0.201  0.288  0.296  0.245  0.256  0.314  0.353  0.394  0.416  0.386  0.404  0.413  0.434  0.451  0.410  0.414  0.331  0.480  0.375  0.329  0.162  0.258  0.310  0.225  0.195  0.362  0.374  0.246  0.328  0.426  0.353  0.369  0.393  0.356  0.317  0.348  0.383  0.343  0.332  0.312  0.261  0.272  0.320  0.354  0.323  0.270  0.190  0.089
 -0.424 -0.448 -0.467 -0.469 -0.477 -0.505 -0.513 -0.500 -0.491 -0.495 -0.487 -0.427 -0.383 -0.371 -0.240 -0.074  0.179  0.276  0.376  0.493  0.520  0.564  0.564  0.516  0.458  0.369  0.312  0.232  0.117  0.036 -0.011  0.114  0.142  0.043  0.054  0.151  0.210  0.302  0.425  0.464  0.568  0.665  0.776  0.901  1.000  0.908  0.814  0.848  0.753  0.694  0.599  0.493  0.377  0.222  0.094 -0.044 -0.093 -0.100 -0.046 -0.032  0.062  0.197  0.356  0.416  0.537  0.550  0.641  0.638  0.638  0.660  0.648  0.560  0.466  0.377  0.365  0.459  0.415  0.400  0.418  0.455  0.460  0.431  0.453  0.461  0.447  0.449  0.438  0.420  0.403  0.384  0.377  0.387  0.385  0.356  0.353  0.360  0.387  0.395  0.420  0.410  0.401  0.333  0.331  0.318  0.318  0.196  0.091  0.135  0.260  0.281  0.305  0.208  0.268  0.368  0.308  0.196  0.207  0.120  0.119  0.125  0.061  0.042  0.075  0.110  0.162  0.162  0.173  0.205  0.228  0.233  0.260  0.250  0.257  0.307  0.369  0.282  0.217  0.293  0.317  0.241  0.272  0.317  0.338  0.311  0.292  0.307  0.315  0.277  0.260  0.259  0.257  0.257  0.269  0.293  0.270  0.271  0.240  0.238  0.197  0.136  0.062 -0.005 -0.058 -0.163 -0.178 -0.122 -0.141 -0.067 -0.063 -0.015 -0.028  0.029 -0.076 -0.061 -0.050 -0.001 -0.001 -0.012 -0.047 -0.010 -0.028 -0.033 -0.048 -0.029 -0.019 -0.006  0.001  0.001  0.013  0.021  0.040  0.035  0.004  0.009  0.011  0.003 -0.018 -0.019  0.006  0.053  0.127  0.141  0.176  0.172  0.088  0.087  0.111  0.114  0.075  0.105  0.106  0.015  0.014  0.049 -0.038 -0.115 -0.056 -0.051 -0.129 -0.185 -0.122 -0.195 -0.148 -0.191 -0.229 -0.192 -0.177 -0.166 -0.173 -0.188 -0.173 -0.175 -0.098 -0.177 -0.101  0.053  0.128  0.201  0.239  0.288  0.308  0.315  0.321  0.308  0.310  0.270  0.180  0.106  0.100  0.074  0.078  0.090  0.094  0.154  0.220  0.271  0.315  0.347  0.346  0.358  0.382  0.366  0.336  0.288  0.244  0.181  0.063  0.071 -0.014 -0.032  0.041  0.012  0.011 -0.005  0.035  0.040 -0.038 -0.223 -0.150 -0.097 -0.191 -0.199 -0.208 -0.201 -0.187 -0.182 -0.174 -0.104 -0.042 -0.043 -0.011  0.074  0.065  0.066  0.144  0.153  0.133  0.193  0.236  0.211  0.211  0.274  0.282  0.224  0.233  0.168  0.138  0.110  0.153  0.092  0.108  0.030  0.006 -0.004 -0.002  0.058  0.118  0.092  0.087  0.115  0.202  0.292  0.300  0.238  0.254  0.315  0.358  0.403  0.429  0.406  0.427  0.432  0.458  0.455  0.415  0.398  0.309  0.425  0.315  0.263  0.114  0.190  0.241  0.160  0.132  0.297  0.313  0.188  0.280  0.381  0.311  0.332  0.365  0.341  0.307  0.340  0.380  0.336  0.320  0.300  0.256  0.255  0.328  0.357  0.333  0.281  0.189  0.082
 -0.424 -0.447 -0.464 -0.466 -0.478 -0.504 -0.509 -0.496 -0.493 -0.495 -0.482 -0.428 -0.390 -0.366 -0.244 -0.087  0.170  0.266  0.370  0.490  0.516  0.559  0.553  0.502  0.445  0.353  0.295  0.219  0.115  0.035 -0.020  0.094  0.125  0.026  0.029  0.127  0.184  0.266  0.388  0.441  0.534  0.598  0.699  0.854  0.908  1.000  0.917  0.874  0.767  0.690  0.591  0.491  0.366  0.218  0.098 -0.040 -0.094 -0.106 -0.048 -0.033  0.065  0.200  0.358  0.429  0.548  0.573  0.675  0.661  0.656  0.669  0.648  0.563  0.469  0.371  0.359  0.455  0.414  0.396  0.416  0.455  0.458  0.426  0.451  0.459  0.445  0.448  0.441  0.427  0.408  0.390  0.379  0.386  0.387  0.355  0.350  0.357  0.385  0.397  0.418  0.406  0.394  0.324  0.318  0.304  0.308  0.184  0.081  0.122  0.243  0.268  0.295  0.200  0.258  0.358  0.302  0.192  0.200  0.112  0.111  0.117  0.053  0.032  0.069  0.102  0.155  0.157  0.171  0.207  0.229  0.228  0.255  0.243  0.251  0.302  0.366  0.282  0.214  0.289  0.317  0.243  0.269  0.316  0.338  0.311  0.292  0.305  0.313  0.275  0.258  0.257  0.254  0.253  0.266  0.291  0.269  0.272  0.244  0.244  0.204  0.141  0.067  0.002 -0.048 -0.153 -0.168 -0.110 -0.126 -0.054 -0.048 -0.003 -0.020  0.035 -0.080 -0.062 -0.053  0.004 -0.002 -0.023 -0.048 -0.002 -0.016 -0.019 -0.037 -0.020 -0.011  0.002  0.011  0.010  0.021  0.024  0.033  0.031  0.010  0.016  0.017  0.011 -0.009 -0.013  0.015  0.056  0.133  0.149  0.182  0.180  0.092  0.090  0.111  0.119  0.085  0.112  0.114  0.027  0.026  0.061 -0.028 -0.105 -0.040 -0.041 -0.127 -0.181 -0.118 -0.189 -0.145 -0.187 -0.236 -0.187 -0.175 -0.167 -0.179 -0.206 -0.193 -0.180 -0.099 -0.172 -0.098  0.054  0.131  0.203  0.242  0.293  0.312  0.319  0.322  0.307  0.307  0.266  0.178  0.102  0.098  0.073  0.076  0.087  0.092  0.158  0.219  0.270  0.312  0.346  0.344  0.360  0.384  0.370  0.334  0.283  0.238  0.177  0.059  0.064 -0.017 -0.042  0.032  0.016  0.015 -0.016  0.025  0.034 -0.026 -0.218 -0.144 -0.089 -0.180 -0.191 -0.195 -0.188 -0.181 -0.175 -0.160 -0.097 -0.038 -0.035  0.000  0.085  0.075  0.078  0.156  0.163  0.144  0.205  0.245  0.218  0.219  0.280  0.286  0.229  0.236  0.173  0.142  0.121  0.163  0.103  0.119  0.041  0.018  0.007  0.009  0.068  0.129  0.103  0.096  0.123  0.211  0.300  0.308  0.248  0.264  0.326  0.367  0.406  0.424  0.399  0.420  0.421  0.443  0.439  0.402  0.385  0.294  0.404  0.289  0.240  0.097  0.176  0.228  0.156  0.129  0.291  0.310  0.189  0.280  0.381  0.315  0.340  0.370  0.338  0.308  0.347  0.377  0.328  0.313  0.292  0.247  0.261  0.324  0.349  0.326  0.276  0.183  0.073
 -0.463 -0.489 -0.507 -0.511 -0.523 -0.546 -0.549 -0.538 -0.535 -0.534 -0.511 -0.448 -0.412 -0.402 -0.275 -0.092  0.206  0.307  0.419  0.538  0.565  0.592  0.590  0.519  0.463  0.358  0.289  0.213  0.105  0.019 -0.040  0.077  0.107  0.002  0.010  0.114  0.179  0.265  0.399  0.478  0.573  0.623  0.695  0.837  0.814  0.917  1.000  0.919  0.862  0.774  0.668  0.565  0.421  0.275  0.127 -0.031 -0.101 -0.125 -0.070 -0.042  0.070  0.252  0.437  0.540  0.665  0.704  0.782  0.737  0.705  0.688  0.670  0.569  0.481  0.376  0.349  0.446  0.405  0.383  0.403  0.455  0.460  0.423  0.454  0.473  0.467  0.466  0.454  0.448  0.435  0.412  0.404  0.416  0.415  0.382  0.381  0.390  0.421  0.434  0.456  0.439  0.426  0.347  0.340  0.336  0.345  0.207  0.088  0.124  0.252  0.264  0.301  0.188  0.241  0.354  0.298  0.172  0.177  0.081  0.071  0.076  0.015 -0.004  0.038  0.067  0.120  0.126  0.140  0.190  0.209  0.195  0.227  0.213  0.223  0.287  0.362  0.274  0.198  0.279  0.315  0.238  0.264  0.319  0.345  0.315  0.296  0.315  0.325  0.282  0.266  0.269  0.265  0.268  0.281  0.308  0.286  0.288  0.263  0.263  0.225  0.160  0.085  0.011 -0.035 -0.154 -0.175 -0.105 -0.122 -0.042 -0.039  0.005 -0.025  0.037 -0.090 -0.077 -0.062  0.004  0.009 -0.014 -0.026  0.016 -0.005 -0.010 -0.030 -0.012 -0.005  0.008  0.018  0.015  0.027  0.030  0.037  0.037  0.019  0.026  0.027  0.023  0.001 -0.007  0.027  0.060  0.146  0.164  0.194  0.188  0.105  0.101  0.114  0.115  0.082  0.104  0.096  0.011  0.012  0.040 -0.049 -0.125 -0.058 -0.054 -0.139 -0.198 -0.130 -0.204 -0.161 -0.209 -0.263 -0.206 -0.196 -0.188 -0.203 -0.238 -0.225 -0.203 -0.111 -0.187 -0.099  0.069  0.144  0.221  0.260  0.317  0.337  0.347  0.348  0.332  0.329  0.293  0.201  0.121  0.118  0.100  0.102  0.114  0.111  0.189  0.245  0.296  0.337  0.376  0.374  0.392  0.416  0.401  0.359  0.304  0.252  0.197  0.074  0.078 -0.010 -0.052  0.021  0.012  0.012 -0.019  0.029  0.041 -0.016 -0.204 -0.135 -0.079 -0.190 -0.201 -0.200 -0.193 -0.192 -0.180 -0.156 -0.095 -0.032 -0.019  0.027  0.115  0.104  0.115  0.198  0.202  0.185  0.256  0.298  0.264  0.269  0.338  0.341  0.275  0.281  0.210  0.175  0.160  0.209  0.143  0.158  0.075  0.050  0.034  0.032  0.093  0.162  0.136  0.120  0.148  0.252  0.340  0.347  0.290  0.294  0.363  0.408  0.444  0.459  0.434  0.454  0.460  0.468  0.479  0.431  0.421  0.315  0.427  0.302  0.262  0.109  0.212  0.283  0.228  0.200  0.364  0.395  0.278  0.364  0.469  0.403  0.424  0.459  0.415  0.378  0.422  0.440  0.383  0.377  0.351  0.294  0.314  0.358  0.386  0.359  0.306  0.209  0.086
 -0.527 -0.553 -0.569 -0.573 -0.589 -0.613 -0.611 -0.601 -0.599 -0.589 -0.563 -0.486 -0.443 -0.445 -0.294 -0.082  0.243  0.368  0.492  0.621  0.658  0.682  0.675  0.598  0.530  0.410  0.333  0.242  0.108  0.012 -0.055  0.071  0.107 -0.008  0.003  0.113  0.181  0.276  0.416  0.496  0.615  0.668  0.734  0.835  0.848  0.874  0.919  1.000  0.913  0.827  0.712  0.602  0.458  0.299  0.126 -0.048 -0.119 -0.131 -0.074 -0.043  0.059  0.256  0.462  0.575  0.710  0.750  0.832  0.819  0.799  0.772  0.750  0.637  0.536  0.431  0.402  0.506  0.452  0.429  0.448  0.502  0.511  0.472  0.502  0.521  0.518  0.523  0.505  0.495  0.487  0.458  0.452  0.473  0.465  0.426  0.430  0.442  0.480  0.492  0.521  0.506  0.496  0.410  0.412  0.408  0.406  0.257  0.120  0.160  0.307  0.315  0.358  0.231  0.285  0.410  0.347  0.207  0.211  0.104  0.089  0.096  0.028  0.008  0.046  0.080  0.137  0.142  0.159  0.208  0.225  0.220  0.259  0.246  0.257  0.329  0.412  0.315  0.229  0.318  0.355  0.267  0.295  0.359  0.385  0.350  0.330  0.352  0.363  0.314  0.297  0.300  0.296  0.301  0.315  0.346  0.319  0.322  0.294  0.293  0.250  0.182  0.104  0.021 -0.031 -0.166 -0.193 -0.115 -0.134 -0.046 -0.049 -0.000 -0.030  0.029 -0.101 -0.091 -0.070 -0.003  0.010 -0.009 -0.031  0.005 -0.016 -0.020 -0.034 -0.011  0.000  0.016  0.021  0.018  0.031  0.042  0.046  0.052  0.023  0.031  0.031  0.022 -0.000 -0.009  0.023  0.069  0.164  0.178  0.212  0.204  0.117  0.112  0.126  0.123  0.089  0.113  0.101  0.007  0.011  0.036 -0.062 -0.138 -0.074 -0.072 -0.157 -0.221 -0.145 -0.226 -0.171 -0.225 -0.291 -0.240 -0.226 -0.214 -0.227 -0.255 -0.227 -0.215 -0.106 -0.195 -0.097  0.095  0.166  0.253  0.298  0.357  0.377  0.390  0.392  0.372  0.370  0.328  0.230  0.150  0.144  0.123  0.128  0.138  0.142  0.205  0.269  0.325  0.377  0.422  0.426  0.444  0.471  0.456  0.417  0.357  0.304  0.243  0.103  0.110  0.007 -0.044  0.026  0.006  0.008 -0.023  0.021  0.038 -0.040 -0.224 -0.146 -0.089 -0.214 -0.221 -0.227 -0.222 -0.210 -0.196 -0.183 -0.109 -0.025 -0.016  0.038  0.137  0.124  0.135  0.229  0.235  0.214  0.293  0.344  0.308  0.307  0.387  0.392  0.314  0.320  0.238  0.196  0.182  0.238  0.165  0.182  0.090  0.060  0.045  0.044  0.112  0.188  0.159  0.136  0.166  0.286  0.385  0.395  0.327  0.331  0.406  0.457  0.500  0.525  0.504  0.529  0.548  0.554  0.564  0.503  0.480  0.352  0.466  0.325  0.281  0.119  0.233  0.307  0.254  0.235  0.412  0.445  0.328  0.425  0.534  0.463  0.483  0.531  0.487  0.445  0.495  0.522  0.462  0.449  0.416  0.348  0.352  0.416  0.446  0.416  0.352  0.237  0.097
 -0.503 -0.532 -0.552 -0.561 -0.573 -0.592 -0.595 -0.590 -0.584 -0.576 -0.557 -0.485 -0.430 -0.447 -0.323 -0.097  0.261  0.378  0.488  0.598  0.635  0.641  0.655  0.563  0.511  0.387  0.305  0.222  0.082 -0.012 -0.049  0.100  0.119  0.014  0.047  0.159  0.236  0.335  0.478  0.553  0.691  0.739  0.777  0.835  0.753  0.767  0.862  0.913  1.000  0.911  0.791  0.670  0.521  0.371  0.174 -0.018 -0.105 -0.136 -0.092 -0.059  0.072  0.328  0.544  0.667  0.808  0.851  0.872  0.799  0.728  0.698  0.704  0.584  0.496  0.392  0.351  0.448  0.393  0.369  0.389  0.454  0.464  0.422  0.458  0.490  0.490  0.485  0.467  0.466  0.460  0.425  0.425  0.452  0.439  0.404  0.414  0.426  0.462  0.474  0.501  0.480  0.465  0.378  0.378  0.391  0.405  0.265  0.115  0.148  0.289  0.276  0.313  0.173  0.226  0.353  0.292  0.150  0.153  0.048  0.029  0.036 -0.022 -0.033  0.003  0.030  0.080  0.089  0.102  0.163  0.176  0.157  0.197  0.182  0.192  0.268  0.355  0.259  0.176  0.264  0.306  0.224  0.250  0.318  0.350  0.315  0.297  0.327  0.340  0.288  0.277  0.286  0.277  0.287  0.297  0.323  0.296  0.297  0.273  0.271  0.236  0.170  0.094  0.006 -0.038 -0.169 -0.194 -0.113 -0.131 -0.046 -0.048 -0.004 -0.039  0.035 -0.100 -0.094 -0.068  0.010  0.034  0.013  0.008  0.035  0.001 -0.013 -0.031 -0.015 -0.011  0.001  0.007  0.004  0.020  0.037  0.047  0.051  0.013  0.021  0.021  0.018 -0.000 -0.007  0.023  0.063  0.152  0.165  0.193  0.179  0.098  0.092  0.099  0.092  0.063  0.076  0.053 -0.027 -0.023 -0.008 -0.094 -0.162 -0.106 -0.095 -0.161 -0.229 -0.152 -0.234 -0.181 -0.241 -0.295 -0.260 -0.247 -0.230 -0.234 -0.244 -0.219 -0.238 -0.137 -0.213 -0.110  0.077  0.135  0.233  0.271  0.335  0.354  0.368  0.370  0.353  0.352  0.320  0.227  0.155  0.147  0.130  0.132  0.142  0.137  0.209  0.268  0.318  0.363  0.405  0.405  0.424  0.449  0.432  0.384  0.326  0.266  0.219  0.091  0.102  0.003 -0.048  0.017 -0.002  0.011 -0.007  0.040  0.051 -0.029 -0.207 -0.137 -0.081 -0.227 -0.230 -0.231 -0.229 -0.221 -0.199 -0.179 -0.112 -0.033 -0.013  0.042  0.134  0.123  0.142  0.229  0.232  0.219  0.302  0.350  0.312  0.319  0.403  0.405  0.325  0.334  0.250  0.209  0.197  0.253  0.177  0.191  0.103  0.072  0.051  0.044  0.105  0.184  0.154  0.121  0.154  0.286  0.378  0.385  0.329  0.328  0.397  0.445  0.484  0.506  0.480  0.499  0.521  0.517  0.553  0.485  0.484  0.364  0.500  0.377  0.348  0.177  0.306  0.387  0.336  0.312  0.481  0.515  0.401  0.483  0.584  0.512  0.525  0.565  0.509  0.460  0.504  0.524  0.470  0.464  0.429  0.354  0.369  0.407  0.442  0.404  0.338  0.236  0.103
 -0.499 -0.532 -0.549 -0.561 -0.571 -0.589 -0.596 -0.594 -0.580 -0.571 -0.556 -0.488 -0.419 -0.447 -0.347 -0.107  0.268  0.370  0.472  0.575  0.619  0.624  0.653  0.557  0.517  0.393  0.316  0.245  0.085 -0.012 -0.035  0.146  0.163  0.055  0.104  0.228  0.315  0.415  0.556  0.633  0.796  0.816  0.804  0.798  0.694  0.690  0.774  0.827  0.911  1.000  0.894  0.760  0.610  0.444  0.227  0.006 -0.089 -0.113 -0.075 -0.043  0.096  0.392  0.624  0.749  0.864  0.865  0.838  0.765  0.686  0.672  0.686  0.567  0.486  0.387  0.339  0.429  0.372  0.349  0.366  0.436  0.447  0.403  0.439  0.476  0.476  0.466  0.446  0.447  0.441  0.403  0.404  0.432  0.421  0.383  0.394  0.407  0.441  0.456  0.484  0.460  0.443  0.354  0.367  0.391  0.419  0.295  0.139  0.169  0.307  0.277  0.303  0.157  0.213  0.335  0.272  0.130  0.137  0.035  0.018  0.024 -0.030 -0.036 -0.010  0.013  0.060  0.069  0.084  0.141  0.151  0.135  0.177  0.162  0.172  0.245  0.332  0.235  0.151  0.238  0.281  0.203  0.224  0.294  0.328  0.296  0.279  0.308  0.324  0.275  0.262  0.271  0.260  0.270  0.279  0.303  0.276  0.278  0.256  0.257  0.227  0.165  0.089 -0.006 -0.051 -0.176 -0.199 -0.119 -0.134 -0.052 -0.049 -0.002 -0.033  0.044 -0.087 -0.085 -0.056  0.018  0.046  0.026  0.017  0.047  0.011 -0.013 -0.039 -0.033 -0.028 -0.015 -0.011 -0.009  0.008  0.038  0.051  0.055  0.002  0.004  0.005  0.004 -0.007 -0.013  0.015  0.054  0.141  0.157  0.177  0.163  0.078  0.076  0.079  0.081  0.057  0.058  0.031 -0.036 -0.033 -0.028 -0.103 -0.165 -0.114 -0.105 -0.163 -0.232 -0.152 -0.229 -0.169 -0.231 -0.297 -0.281 -0.273 -0.253 -0.252 -0.245 -0.213 -0.247 -0.139 -0.214 -0.113  0.062  0.108  0.224  0.257  0.319  0.337  0.349  0.347  0.332  0.332  0.306  0.223  0.161  0.165  0.154  0.150  0.153  0.145  0.216  0.267  0.310  0.348  0.388  0.386  0.407  0.432  0.414  0.361  0.299  0.244  0.205  0.091  0.108  0.007 -0.027  0.018 -0.007  0.017 -0.008  0.031  0.044 -0.036 -0.218 -0.146 -0.085 -0.244 -0.250 -0.254 -0.248 -0.235 -0.212 -0.194 -0.124 -0.044 -0.021  0.033  0.123  0.111  0.131  0.215  0.217  0.206  0.291  0.336  0.300  0.309  0.396  0.397  0.319  0.331  0.247  0.212  0.192  0.244  0.168  0.179  0.095  0.063  0.041  0.032  0.090  0.168  0.132  0.092  0.135  0.272  0.361  0.369  0.316  0.323  0.387  0.430  0.464  0.486  0.455  0.474  0.508  0.507  0.558  0.493  0.506  0.391  0.563  0.452  0.443  0.264  0.396  0.468  0.415  0.393  0.551  0.573  0.457  0.527  0.617  0.541  0.546  0.577  0.520  0.466  0.499  0.510  0.465  0.456  0.422  0.345  0.366  0.392  0.430  0.387  0.321  0.234  0.089
 -0.433 -0.461 -0.477 -0.491 -0.503 -0.519 -0.528 -0.530 -0.523 -0.523 -0.510 -0.463 -0.401 -0.431 -0.364 -0.143  0.233  0.319  0.397  0.492  0.534  0.533  0.562  0.473  0.447  0.330  0.271  0.233  0.072 -0.017 -0.027  0.160  0.169  0.068  0.129  0.249  0.345  0.444  0.578  0.669  0.817  0.815  0.708  0.691  0.599  0.591  0.668  0.712  0.791  0.894  1.000  0.870  0.716  0.546  0.305  0.054 -0.059 -0.094 -0.060 -0.029  0.126  0.485  0.735  0.835  0.880  0.805  0.754  0.671  0.590  0.577  0.590  0.485  0.414  0.323  0.273  0.349  0.292  0.269  0.294  0.367  0.377  0.334  0.373  0.417  0.416  0.398  0.380  0.385  0.378  0.339  0.345  0.374  0.361  0.326  0.341  0.352  0.382  0.397  0.417  0.395  0.367  0.272  0.286  0.323  0.365  0.257  0.105  0.127  0.250  0.212  0.227  0.083  0.138  0.254  0.199  0.067  0.073 -0.015 -0.028 -0.017 -0.058 -0.055 -0.038 -0.021  0.015  0.023  0.032  0.088  0.093  0.073  0.115  0.096  0.102  0.170  0.251  0.162  0.087  0.168  0.211  0.142  0.156  0.232  0.266  0.241  0.228  0.257  0.273  0.232  0.222  0.231  0.223  0.235  0.239  0.257  0.231  0.227  0.210  0.209  0.188  0.123  0.052 -0.044 -0.073 -0.180 -0.184 -0.106 -0.122 -0.060 -0.062 -0.026 -0.042  0.041 -0.076 -0.067 -0.036  0.024  0.051  0.032  0.026  0.054  0.020 -0.009 -0.027 -0.025 -0.023 -0.015 -0.015 -0.012  0.001  0.031  0.036  0.044 -0.004 -0.003 -0.000 -0.002 -0.006 -0.014  0.005  0.042  0.116  0.125  0.139  0.119  0.035  0.034  0.032  0.039  0.026  0.020 -0.013 -0.058 -0.050 -0.058 -0.127 -0.172 -0.122 -0.124 -0.179 -0.242 -0.180 -0.240 -0.184 -0.233 -0.295 -0.282 -0.273 -0.255 -0.258 -0.246 -0.217 -0.263 -0.168 -0.222 -0.134  0.019  0.047  0.161  0.195  0.261  0.279  0.295  0.291  0.290  0.291  0.276  0.206  0.155  0.163  0.159  0.155  0.158  0.148  0.222  0.253  0.285  0.316  0.343  0.332  0.352  0.368  0.346  0.285  0.220  0.167  0.142  0.047  0.065 -0.021 -0.057  0.002 -0.015  0.017 -0.008  0.025  0.043 -0.033 -0.202 -0.127 -0.071 -0.234 -0.238 -0.239 -0.236 -0.225 -0.199 -0.185 -0.128 -0.061 -0.030  0.018  0.094  0.088  0.109  0.182  0.182  0.178  0.261  0.298  0.267  0.280  0.362  0.361  0.292  0.308  0.228  0.203  0.179  0.227  0.152  0.162  0.087  0.055  0.035  0.031  0.079  0.150  0.124  0.087  0.132  0.250  0.326  0.341  0.298  0.303  0.349  0.381  0.407  0.427  0.390  0.400  0.429  0.421  0.480  0.424  0.453  0.363  0.566  0.474  0.489  0.309  0.425  0.521  0.483  0.433  0.558  0.593  0.478  0.507  0.584  0.527  0.528  0.529  0.482  0.443  0.451  0.448  0.410  0.395  0.358  0.280  0.310  0.345  0.379  0.338  0.277  0.205  0.063
 -0.365 -0.387 -0.399 -0.408 -0.423 -0.446 -0.452 -0.448 -0.454 -0.470 -0.449 -0.409 -0.374 -0.398 -0.333 -0.173  0.164  0.245  0.311  0.399  0.440  0.442  0.471  0.393  0.389  0.281  0.258  0.288  0.144  0.042 -0.028  0.149  0.183  0.048  0.074  0.211  0.316  0.404  0.542  0.736  0.787  0.717  0.602  0.573  0.493  0.491  0.565  0.602  0.670  0.760  0.870  1.000  0.850  0.663  0.352  0.092 -0.017 -0.060 -0.023  0.001  0.133  0.482  0.746  0.799  0.775  0.689  0.639  0.571  0.505  0.481  0.496  0.404  0.355  0.280  0.221  0.282  0.231  0.208  0.229  0.298  0.309  0.262  0.294  0.342  0.342  0.315  0.302  0.315  0.304  0.262  0.265  0.288  0.278  0.244  0.255  0.266  0.296  0.311  0.325  0.312  0.278  0.188  0.229  0.277  0.337  0.262  0.143  0.150  0.245  0.200  0.204  0.070  0.115  0.211  0.163  0.044  0.047 -0.031 -0.048 -0.038 -0.073 -0.078 -0.053 -0.044 -0.015 -0.006  0.002  0.061  0.062  0.036  0.072  0.057  0.061  0.126  0.195  0.115  0.047  0.119  0.161  0.103  0.109  0.162  0.186  0.164  0.153  0.177  0.187  0.154  0.148  0.153  0.149  0.156  0.155  0.175  0.157  0.153  0.141  0.134  0.118  0.048 -0.000 -0.087 -0.075 -0.159 -0.141 -0.061 -0.086 -0.061 -0.074 -0.062 -0.056  0.021 -0.081 -0.045 -0.031  0.010  0.033  0.022 -0.002  0.033  0.004 -0.015 -0.016 -0.015 -0.013 -0.004 -0.011 -0.013 -0.002  0.024  0.002  0.027 -0.002 -0.002 -0.004 -0.011 -0.014 -0.027 -0.012  0.020  0.072  0.069  0.080  0.059  0.018  0.021  0.020  0.014  0.007  0.012 -0.031 -0.076 -0.042 -0.043 -0.149 -0.182 -0.092 -0.121 -0.211 -0.257 -0.199 -0.220 -0.153 -0.173 -0.280 -0.233 -0.240 -0.238 -0.274 -0.309 -0.280 -0.235 -0.126 -0.180 -0.129 -0.013  0.008  0.086  0.114  0.184  0.200  0.222  0.214  0.222  0.218  0.213  0.178  0.138  0.167  0.183  0.178  0.184  0.157  0.220  0.230  0.237  0.257  0.268  0.252  0.267  0.277  0.257  0.194  0.139  0.112  0.113  0.044  0.069 -0.015 -0.080 -0.003 -0.038 -0.006 -0.040 -0.017  0.040 -0.030 -0.186 -0.110 -0.063 -0.199 -0.200 -0.205 -0.205 -0.189 -0.153 -0.146 -0.108 -0.025  0.016  0.049  0.107  0.110  0.130  0.183  0.183  0.183  0.250  0.274  0.253  0.266  0.327  0.328  0.276  0.285  0.218  0.196  0.168  0.212  0.145  0.155  0.091  0.071  0.053  0.050  0.100  0.165  0.135  0.111  0.159  0.233  0.286  0.311  0.279  0.275  0.306  0.335  0.335  0.346  0.317  0.325  0.348  0.338  0.409  0.376  0.420  0.367  0.568  0.478  0.475  0.318  0.410  0.500  0.521  0.448  0.526  0.583  0.486  0.482  0.546  0.502  0.488  0.469  0.443  0.412  0.392  0.368  0.328  0.313  0.262  0.198  0.228  0.272  0.294  0.257  0.202  0.143  0.017
 -0.286 -0.301 -0.302 -0.318 -0.340 -0.359 -0.366 -0.377 -0.385 -0.397 -0.392 -0.390 -0.357 -0.360 -0.334 -0.204  0.104  0.168  0.207  0.293  0.328  0.339  0.361  0.299  0.299  0.210  0.207  0.255  0.089  0.006 -0.045  0.125  0.160  0.052  0.090  0.210  0.290  0.337  0.417  0.570  0.663  0.609  0.497  0.452  0.377  0.366  0.421  0.458  0.521  0.610  0.716  0.850  1.000  0.804  0.504  0.227  0.088  0.047  0.064  0.072  0.160  0.541  0.745  0.697  0.641  0.548  0.492  0.438  0.392  0.376  0.391  0.319  0.278  0.215  0.164  0.216  0.172  0.152  0.180  0.242  0.242  0.207  0.241  0.283  0.277  0.253  0.248  0.261  0.252  0.217  0.220  0.238  0.224  0.196  0.205  0.214  0.242  0.253  0.257  0.237  0.193  0.094  0.131  0.173  0.231  0.184  0.070  0.082  0.162  0.115  0.110 -0.003  0.044  0.134  0.100  0.009  0.007 -0.052 -0.057 -0.044 -0.074 -0.060 -0.055 -0.041 -0.017 -0.010 -0.004  0.046  0.041  0.020  0.048  0.023  0.031  0.080  0.137  0.077  0.033  0.093  0.129  0.093  0.093  0.140  0.155  0.138  0.133  0.153  0.160  0.134  0.129  0.131  0.129  0.134  0.136  0.153  0.136  0.128  0.116  0.104  0.085  0.007 -0.028 -0.126 -0.116 -0.178 -0.150 -0.072 -0.090 -0.078 -0.089 -0.081 -0.057  0.013 -0.051 -0.022 -0.009  0.008  0.034  0.025 -0.008  0.024 -0.001 -0.018 -0.003 -0.001  0.006  0.009 -0.004 -0.003  0.011  0.050 -0.001  0.042  0.003 -0.004 -0.008 -0.019 -0.004 -0.010 -0.010  0.012  0.054  0.053  0.063  0.042  0.016  0.020  0.011  0.008  0.016  0.019 -0.027 -0.052 -0.017 -0.049 -0.149 -0.155 -0.098 -0.164 -0.225 -0.260 -0.232 -0.240 -0.157 -0.169 -0.304 -0.298 -0.308 -0.301 -0.333 -0.322 -0.263 -0.289 -0.172 -0.199 -0.170 -0.078 -0.077  0.014  0.058  0.129  0.153  0.178  0.176  0.187  0.186  0.185  0.152  0.141  0.163  0.165  0.160  0.158  0.147  0.182  0.193  0.203  0.214  0.221  0.212  0.219  0.218  0.186  0.120  0.054  0.020  0.010 -0.051 -0.022 -0.084 -0.136 -0.054 -0.061 -0.044 -0.083 -0.029  0.026 -0.038 -0.179 -0.086 -0.036 -0.174 -0.179 -0.184 -0.185 -0.173 -0.146 -0.150 -0.129 -0.077 -0.039 -0.018  0.025  0.034  0.055  0.099  0.098  0.101  0.167  0.187  0.169  0.186  0.248  0.248  0.202  0.220  0.158  0.159  0.119  0.148  0.086  0.101  0.049  0.024  0.012  0.021  0.059  0.113  0.098  0.079  0.130  0.182  0.228  0.258  0.229  0.219  0.242  0.269  0.264  0.276  0.239  0.239  0.250  0.239  0.303  0.276  0.309  0.274  0.503  0.420  0.429  0.274  0.355  0.435  0.468  0.406  0.449  0.500  0.418  0.383  0.426  0.403  0.389  0.347  0.333  0.319  0.297  0.284  0.256  0.228  0.190  0.146  0.169  0.226  0.237  0.210  0.169  0.108 -0.003
 -0.224 -0.235 -0.236 -0.250 -0.266 -0.284 -0.293 -0.306 -0.308 -0.320 -0.316 -0.316 -0.282 -0.306 -0.295 -0.158  0.106  0.169  0.174  0.216  0.242  0.232  0.244  0.187  0.179  0.097  0.083  0.107 -0.009 -0.056 -0.050  0.076  0.082  0.028  0.084  0.162  0.223  0.264  0.324  0.414  0.485  0.417  0.332  0.291  0.222  0.218  0.275  0.299  0.371  0.444  0.546  0.663  0.804  1.000  0.681  0.394  0.171  0.108  0.085  0.059  0.189  0.566  0.655  0.625  0.537  0.451  0.382  0.314  0.261  0.240  0.249  0.200  0.163  0.106  0.079  0.117  0.087  0.074  0.107  0.157  0.160  0.138  0.166  0.202  0.206  0.188  0.189  0.202  0.199  0.170  0.182  0.209  0.186  0.166  0.186  0.194  0.209  0.213  0.212  0.188  0.147  0.066  0.078  0.113  0.153  0.104  0.001  0.006  0.071  0.040  0.040 -0.052 -0.021  0.059  0.041 -0.027 -0.034 -0.079 -0.077 -0.064 -0.079 -0.058 -0.059 -0.055 -0.037 -0.028 -0.031  0.014  0.013 -0.017  0.002 -0.026 -0.019  0.021  0.070  0.027 -0.001  0.044  0.076  0.058  0.063  0.110  0.135  0.126  0.119  0.139  0.156  0.133  0.121  0.133  0.126  0.134  0.146  0.154  0.136  0.122  0.106  0.089  0.056 -0.014 -0.048 -0.116 -0.103 -0.159 -0.126 -0.065 -0.096 -0.090 -0.086 -0.071 -0.073  0.002 -0.028  0.006  0.006  0.028  0.016 -0.003 -0.011  0.012 -0.033 -0.045 -0.035 -0.030 -0.036 -0.029 -0.030 -0.025 -0.013  0.015 -0.013  0.020 -0.007 -0.020 -0.026 -0.030 -0.030 -0.011 -0.001  0.043  0.062  0.043  0.058  0.044 -0.016 -0.017 -0.028 -0.011 -0.006 -0.021 -0.054 -0.057 -0.041 -0.057 -0.117 -0.120 -0.073 -0.116 -0.164 -0.198 -0.179 -0.198 -0.146 -0.167 -0.236 -0.247 -0.246 -0.233 -0.239 -0.212 -0.177 -0.249 -0.177 -0.193 -0.148 -0.078 -0.075  0.008  0.044  0.107  0.128  0.157  0.161  0.178  0.184  0.183  0.139  0.119  0.129  0.118  0.108  0.100  0.099  0.159  0.174  0.196  0.198  0.204  0.188  0.189  0.179  0.148  0.090  0.038 -0.008 -0.017 -0.065 -0.049 -0.096 -0.131 -0.063 -0.056 -0.029 -0.040 -0.009 -0.008 -0.061 -0.161 -0.104 -0.068 -0.199 -0.197 -0.197 -0.201 -0.192 -0.158 -0.161 -0.141 -0.089 -0.050 -0.032 -0.006  0.007  0.029  0.065  0.061  0.070  0.133  0.152  0.131  0.151  0.211  0.208  0.164  0.184  0.129  0.124  0.100  0.126  0.070  0.083  0.039  0.009 -0.005  0.006  0.034  0.080  0.081  0.062  0.100  0.146  0.184  0.209  0.203  0.193  0.202  0.228  0.221  0.227  0.189  0.182  0.182  0.159  0.211  0.177  0.206  0.169  0.339  0.298  0.344  0.242  0.308  0.409  0.438  0.389  0.389  0.434  0.388  0.336  0.350  0.338  0.322  0.285  0.271  0.247  0.230  0.214  0.202  0.198  0.171  0.142  0.148  0.195  0.214  0.191  0.161  0.116  0.021
 -0.107 -0.126 -0.133 -0.156 -0.152 -0.151 -0.176 -0.188 -0.168 -0.183 -0.171 -0.200 -0.129 -0.157 -0.238 -0.153  0.046  0.070  0.037  0.055  0.058  0.060  0.055  0.031  0.027 -0.014 -0.013  0.017 -0.045 -0.067 -0.064  0.010  0.020 -0.011  0.025  0.084  0.117  0.144  0.172  0.212  0.281  0.232  0.179  0.145  0.094  0.098  0.127  0.126  0.174  0.227  0.305  0.352  0.504  0.681  1.000  0.711  0.400  0.286  0.232  0.157  0.234  0.540  0.458  0.347  0.283  0.221  0.171  0.112  0.090  0.079  0.077  0.054  0.030  0.007  0.007  0.026  0.023  0.019  0.048  0.066  0.052  0.056  0.082  0.085  0.077  0.078  0.098  0.094  0.087  0.085  0.086  0.089  0.078  0.076  0.081  0.081  0.090  0.100  0.089  0.061  0.028 -0.032 -0.042 -0.026  0.001 -0.046 -0.094 -0.074 -0.048 -0.051 -0.054 -0.084 -0.060 -0.016 -0.006 -0.031 -0.039 -0.052 -0.046 -0.036 -0.040 -0.033 -0.019 -0.021 -0.012 -0.007 -0.010  0.013  0.014 -0.007 -0.009 -0.028 -0.017 -0.004  0.016 -0.002 -0.005  0.030  0.042  0.039  0.058  0.073  0.078  0.082  0.073  0.070  0.085  0.076  0.058  0.057  0.064  0.070  0.085  0.094  0.092  0.086  0.075  0.064  0.035 -0.018 -0.052 -0.084 -0.109 -0.132 -0.098 -0.061 -0.091 -0.081 -0.062 -0.018 -0.017  0.021  0.014  0.047  0.031  0.030 -0.009 -0.013 -0.031 -0.002 -0.022 -0.030 -0.033 -0.032 -0.031 -0.015 -0.002 -0.013  0.002  0.017 -0.028  0.007  0.015 -0.004 -0.006 -0.016 -0.031 -0.029 -0.012  0.039  0.049  0.061  0.065  0.060  0.036  0.035  0.026  0.025  0.013  0.013 -0.009 -0.016 -0.008 -0.021 -0.063 -0.060 -0.061 -0.105 -0.105 -0.121 -0.145 -0.141 -0.115 -0.110 -0.152 -0.151 -0.156 -0.171 -0.175 -0.148 -0.135 -0.196 -0.152 -0.156 -0.140 -0.104 -0.078 -0.032  0.010  0.046  0.065  0.083  0.090  0.097  0.099  0.094  0.052  0.028  0.042  0.035 -0.006 -0.043 -0.061  0.056  0.067  0.095  0.089  0.099  0.087  0.091  0.081  0.056  0.014 -0.031 -0.068 -0.089 -0.127 -0.140 -0.142 -0.156 -0.032  0.001  0.063  0.006 -0.038 -0.018 -0.056 -0.149 -0.071 -0.051 -0.124 -0.138 -0.142 -0.137 -0.149 -0.157 -0.149 -0.124 -0.153 -0.125 -0.104 -0.097 -0.089 -0.068 -0.036 -0.048 -0.039  0.006  0.011 -0.000  0.019  0.068  0.062  0.038  0.058  0.019  0.034  0.013  0.017 -0.020 -0.000 -0.020 -0.056 -0.052 -0.023 -0.015  0.003  0.024  0.030  0.053  0.058  0.073  0.105  0.136  0.107  0.094  0.102  0.106  0.111  0.060  0.044  0.029  0.007  0.034  0.018  0.028  0.032  0.175  0.150  0.182  0.079  0.122  0.165  0.194  0.159  0.120  0.156  0.147  0.096  0.104  0.112  0.130  0.071  0.078  0.082  0.065  0.048  0.053  0.033  0.023  0.008  0.049  0.094  0.107  0.079  0.072  0.038 -0.040
 -0.037 -0.057 -0.064 -0.082 -0.045 -0.049 -0.103 -0.089 -0.022 -0.056 -0.079 -0.078 -0.016 -0.089 -0.144 -0.088 -0.014 -0.024 -0.082 -0.083 -0.086 -0.091 -0.123 -0.135 -0.147 -0.165 -0.160 -0.129 -0.132 -0.129 -0.107 -0.102 -0.111 -0.105 -0.072 -0.053 -0.046 -0.022 -0.002  0.024  0.053  0.036  0.016 -0.009 -0.044 -0.040 -0.031 -0.048 -0.018  0.006  0.054  0.092  0.227  0.394  0.711  1.000  0.815  0.638  0.502  0.379  0.293  0.324  0.221  0.081  0.034 -0.002 -0.033 -0.075 -0.073 -0.087 -0.105 -0.105 -0.128 -0.143 -0.124 -0.106 -0.079 -0.072 -0.050 -0.055 -0.070 -0.056 -0.040 -0.056 -0.057 -0.036 -0.016 -0.023 -0.024 -0.002 -0.007 -0.007 -0.005  0.011  0.008  0.011  0.002  0.006 -0.010 -0.038 -0.054 -0.073 -0.125 -0.142 -0.165 -0.202 -0.215 -0.196 -0.190 -0.151 -0.148 -0.133 -0.124 -0.104 -0.083 -0.065 -0.079 -0.063 -0.047 -0.048 -0.039 -0.025 -0.022 -0.027 -0.022 -0.014 -0.028 -0.019 -0.025 -0.036 -0.055 -0.073 -0.057 -0.067 -0.068 -0.051 -0.036 -0.027 -0.019 -0.010  0.003  0.006  0.014  0.025  0.017  0.002  0.019  0.026  0.007  0.002  0.027  0.036  0.045  0.050  0.053  0.043  0.030  0.008 -0.029 -0.049 -0.059 -0.085 -0.104 -0.098 -0.067 -0.062 -0.106 -0.082 -0.061 -0.006 -0.047 -0.018  0.082  0.090  0.084  0.040 -0.024 -0.037 -0.020 -0.046 -0.094 -0.070 -0.044 -0.011 -0.004  0.024  0.045  0.033  0.049  0.059  0.026  0.056  0.071  0.046  0.039  0.025 -0.013 -0.019  0.017  0.031  0.028  0.020  0.039  0.033  0.013 -0.002 -0.011 -0.020 -0.045 -0.044 -0.036 -0.043 -0.056 -0.025 -0.021 -0.024 -0.030 -0.059 -0.062 -0.056 -0.105 -0.119 -0.121 -0.098 -0.065 -0.035 -0.036 -0.063 -0.076 -0.086 -0.106 -0.145 -0.153 -0.149 -0.132 -0.111 -0.057 -0.058 -0.031 -0.015 -0.005  0.009  0.032  0.056  0.047  0.056  0.021  0.006  0.000 -0.030 -0.067 -0.088 -0.095  0.022  0.042  0.072  0.038  0.038  0.011  0.001 -0.011 -0.025 -0.038 -0.055 -0.110 -0.138 -0.178 -0.221 -0.191 -0.143 -0.095 -0.024  0.016 -0.033 -0.055 -0.069 -0.076 -0.107 -0.051 -0.046 -0.041 -0.064 -0.067 -0.062 -0.080 -0.096 -0.110 -0.125 -0.158 -0.142 -0.130 -0.140 -0.129 -0.117 -0.099 -0.107 -0.101 -0.084 -0.078 -0.081 -0.067 -0.037 -0.034 -0.037 -0.029 -0.047 -0.038 -0.038 -0.059 -0.073 -0.058 -0.054 -0.093 -0.086 -0.057 -0.062 -0.057 -0.031 -0.012 -0.013 -0.028 -0.028 -0.004  0.049  0.034  0.006  0.005  0.003  0.012 -0.038 -0.052 -0.085 -0.119 -0.130 -0.148 -0.168 -0.132 -0.022 -0.029 -0.013 -0.064 -0.092 -0.053 -0.021 -0.049 -0.119 -0.074 -0.055 -0.109 -0.105 -0.084 -0.077 -0.107 -0.083 -0.066 -0.061 -0.063 -0.045 -0.064 -0.051 -0.009  0.008  0.021  0.022  0.005  0.015 -0.029  0.004
 -0.047 -0.069 -0.079 -0.089 -0.028 -0.032 -0.098 -0.052  0.045  0.004 -0.018  0.023  0.082 -0.036 -0.073 -0.037 -0.048 -0.096 -0.115 -0.133 -0.141 -0.157 -0.189 -0.198 -0.211 -0.217 -0.210 -0.179 -0.160 -0.147 -0.135 -0.146 -0.143 -0.134 -0.110 -0.092 -0.102 -0.094 -0.091 -0.056 -0.044 -0.049 -0.057 -0.075 -0.093 -0.094 -0.101 -0.119 -0.105 -0.089 -0.059 -0.017  0.088  0.171  0.400  0.815  1.000  0.869  0.711  0.545  0.371  0.162  0.072 -0.052 -0.086 -0.106 -0.122 -0.150 -0.140 -0.151 -0.173 -0.169 -0.187 -0.193 -0.167 -0.156 -0.121 -0.109 -0.092 -0.105 -0.113 -0.096 -0.094 -0.113 -0.111 -0.086 -0.072 -0.083 -0.078 -0.039 -0.046 -0.048 -0.030 -0.012 -0.023 -0.014 -0.038 -0.041 -0.055 -0.079 -0.085 -0.084 -0.138 -0.176 -0.239 -0.260 -0.251 -0.237 -0.233 -0.175 -0.169 -0.136 -0.132 -0.128 -0.105 -0.074 -0.088 -0.066 -0.038 -0.047 -0.037 -0.016 -0.018 -0.025 -0.019 -0.005 -0.025 -0.029 -0.040 -0.046 -0.071 -0.089 -0.068 -0.088 -0.095 -0.067 -0.045 -0.048 -0.032 -0.018 -0.026 -0.032 -0.011  0.004 -0.012 -0.028 -0.002  0.011 -0.009 -0.013  0.019  0.023  0.035  0.036  0.037  0.017  0.001 -0.022 -0.055 -0.052 -0.034 -0.061 -0.065 -0.054 -0.033 -0.035 -0.076 -0.045 -0.024  0.021 -0.002  0.003  0.153  0.119  0.121  0.062 -0.004  0.014  0.026 -0.025 -0.070 -0.038 -0.020  0.007  0.011  0.029  0.052  0.053  0.061  0.059  0.049  0.053  0.061  0.045  0.052  0.047  0.013 -0.010  0.023  0.014  0.006 -0.001  0.014  0.003 -0.012 -0.030 -0.040 -0.048 -0.064 -0.057 -0.046 -0.064 -0.070 -0.008 -0.014 -0.017 -0.007 -0.041 -0.039 -0.017 -0.065 -0.091 -0.100 -0.073 -0.016  0.018 -0.004 -0.052 -0.071 -0.089 -0.114 -0.125 -0.132 -0.139 -0.108 -0.092 -0.028 -0.047 -0.043 -0.043 -0.043 -0.029  0.004  0.040  0.032  0.050  0.033  0.026  0.029 -0.001 -0.044 -0.065 -0.075  0.025  0.053  0.076  0.034  0.019 -0.017 -0.039 -0.057 -0.059 -0.062 -0.059 -0.112 -0.134 -0.157 -0.202 -0.169 -0.078 -0.106 -0.085 -0.087 -0.122 -0.096 -0.095 -0.062 -0.050 -0.065 -0.082  0.003 -0.017 -0.022 -0.007 -0.029 -0.051 -0.063 -0.094 -0.133 -0.121 -0.108 -0.132 -0.120 -0.104 -0.098 -0.107 -0.097 -0.096 -0.099 -0.095 -0.081 -0.072 -0.071 -0.061 -0.056 -0.060 -0.047 -0.045 -0.073 -0.068 -0.059 -0.044 -0.071 -0.067 -0.053 -0.064 -0.066 -0.053 -0.034 -0.045 -0.065 -0.074 -0.065 -0.008 -0.010 -0.036 -0.042 -0.048 -0.037 -0.073 -0.084 -0.126 -0.156 -0.191 -0.210 -0.244 -0.203 -0.120 -0.113 -0.091 -0.106 -0.145 -0.137 -0.111 -0.129 -0.199 -0.161 -0.137 -0.182 -0.181 -0.167 -0.188 -0.175 -0.141 -0.136 -0.125 -0.115 -0.081 -0.079 -0.046  0.019  0.006 -0.010 -0.006 -0.021  0.007 -0.064  0.004
 -0.117 -0.133 -0.127 -0.132 -0.077 -0.075 -0.120 -0.080  0.017  0.010  0.007  0.064  0.118  0.007  0.002  0.057 -0.015 -0.102 -0.120 -0.132 -0.131 -0.135 -0.164 -0.152 -0.172 -0.180 -0.173 -0.160 -0.164 -0.151 -0.156 -0.154 -0.131 -0.134 -0.113 -0.080 -0.098 -0.099 -0.114 -0.092 -0.078 -0.079 -0.082 -0.102 -0.100 -0.106 -0.125 -0.131 -0.136 -0.113 -0.094 -0.060  0.047  0.108  0.286  0.638  0.869  1.000  0.885  0.695  0.486  0.129  0.030 -0.087 -0.121 -0.140 -0.150 -0.157 -0.133 -0.131 -0.146 -0.122 -0.139 -0.129 -0.100 -0.085 -0.043 -0.032 -0.024 -0.052 -0.066 -0.044 -0.051 -0.085 -0.083 -0.046 -0.036 -0.070 -0.064 -0.019 -0.027 -0.034 -0.022  0.001 -0.010 -0.010 -0.038 -0.042 -0.052 -0.078 -0.069 -0.069 -0.106 -0.161 -0.228 -0.232 -0.197 -0.170 -0.169 -0.097 -0.102 -0.053 -0.041 -0.049 -0.034  0.010  0.002  0.027  0.064  0.053  0.055  0.070  0.061  0.064  0.074  0.079  0.058  0.017  0.015  0.045  0.021  0.008  0.029 -0.005 -0.019  0.008  0.035  0.028  0.032  0.037  0.030  0.014  0.033  0.049  0.028  0.008  0.036  0.047  0.021  0.013  0.043  0.039  0.063  0.060  0.053  0.031  0.006 -0.014 -0.052 -0.051 -0.031 -0.059 -0.071 -0.055 -0.036 -0.043 -0.080 -0.062 -0.031  0.023  0.045  0.040  0.200  0.164  0.131  0.065 -0.021  0.044  0.017 -0.014 -0.031 -0.033 -0.043 -0.037 -0.018  0.003  0.024  0.029  0.045  0.060  0.061  0.054  0.035  0.009  0.022  0.012 -0.006 -0.038 -0.021 -0.002 -0.010 -0.012  0.017  0.019 -0.001 -0.011 -0.018 -0.013 -0.025 -0.007  0.010 -0.023 -0.015  0.060  0.040  0.031  0.031 -0.010  0.009  0.034 -0.018 -0.047 -0.039 -0.027 -0.021  0.005 -0.019 -0.054 -0.074 -0.079 -0.083 -0.089 -0.072 -0.108 -0.086 -0.087 -0.024 -0.027 -0.016 -0.034 -0.034 -0.030  0.016  0.042  0.049  0.062  0.051  0.054  0.079  0.056  0.022 -0.027 -0.012  0.033  0.054  0.071  0.030  0.020 -0.006 -0.032 -0.048 -0.050 -0.042 -0.047 -0.080 -0.117 -0.124 -0.153 -0.150 -0.026 -0.137 -0.158 -0.149 -0.203 -0.179 -0.132 -0.104 -0.106 -0.132 -0.137 -0.019 -0.043 -0.055 -0.027 -0.039 -0.076 -0.094 -0.096 -0.138 -0.144 -0.137 -0.153 -0.140 -0.130 -0.120 -0.122 -0.118 -0.125 -0.125 -0.118 -0.119 -0.114 -0.108 -0.099 -0.095 -0.092 -0.082 -0.091 -0.115 -0.099 -0.094 -0.078 -0.098 -0.085 -0.075 -0.087 -0.102 -0.095 -0.084 -0.094 -0.105 -0.104 -0.104 -0.064 -0.029 -0.055 -0.052 -0.068 -0.061 -0.082 -0.081 -0.111 -0.122 -0.172 -0.176 -0.227 -0.206 -0.133 -0.126 -0.088 -0.088 -0.143 -0.155 -0.139 -0.127 -0.206 -0.187 -0.163 -0.193 -0.203 -0.208 -0.219 -0.176 -0.154 -0.169 -0.133 -0.121 -0.089 -0.088 -0.031  0.034  0.022 -0.012 -0.012 -0.018  0.016 -0.066 -0.061
 -0.150 -0.168 -0.168 -0.162 -0.106 -0.115 -0.157 -0.095 -0.016 -0.048 -0.020  0.026  0.062 -0.015  0.008  0.060 -0.002 -0.087 -0.122 -0.110 -0.095 -0.089 -0.114 -0.107 -0.132 -0.147 -0.148 -0.140 -0.154 -0.154 -0.174 -0.171 -0.142 -0.157 -0.144 -0.102 -0.119 -0.111 -0.094 -0.051 -0.048 -0.048 -0.046 -0.057 -0.046 -0.048 -0.070 -0.074 -0.092 -0.075 -0.060 -0.023  0.064  0.085  0.232  0.502  0.711  0.885  1.000  0.850  0.680  0.216  0.079 -0.067 -0.092 -0.113 -0.111 -0.108 -0.076 -0.076 -0.095 -0.076 -0.099 -0.094 -0.067 -0.046 -0.006  0.008  0.022 -0.007 -0.026  0.005  0.001 -0.038 -0.038  0.001  0.011 -0.033 -0.028  0.013  0.001 -0.009  0.008  0.018  0.002  0.005 -0.012 -0.008 -0.017 -0.033 -0.028 -0.041 -0.056 -0.111 -0.187 -0.197 -0.163 -0.139 -0.127 -0.051 -0.052 -0.005  0.007 -0.001  0.014  0.053  0.045  0.070  0.107  0.092  0.088  0.096  0.092  0.097  0.103  0.102  0.089  0.029  0.020  0.073  0.057  0.048  0.071  0.035  0.013  0.035  0.053  0.050  0.052  0.050  0.039  0.025  0.035  0.050  0.031  0.006  0.033  0.051  0.021  0.006  0.043  0.046  0.071  0.066  0.056  0.031  0.014 -0.001 -0.027 -0.035 -0.026 -0.037 -0.048 -0.033 -0.005 -0.013 -0.056 -0.059 -0.041  0.012  0.084  0.071  0.215  0.212  0.165  0.074 -0.030  0.033 -0.008 -0.042 -0.040 -0.036 -0.044 -0.046 -0.019 -0.000  0.018  0.027  0.040  0.058  0.040  0.038  0.014 -0.007  0.011 -0.005 -0.020 -0.056 -0.040 -0.015 -0.014 -0.012  0.016  0.010 -0.013 -0.017 -0.013 -0.010 -0.024  0.012  0.032 -0.008  0.016  0.099  0.065  0.054  0.051 -0.011  0.013  0.048 -0.013 -0.023 -0.017 -0.005 -0.029 -0.009 -0.033 -0.065 -0.087 -0.093 -0.089 -0.075 -0.035 -0.067 -0.059 -0.055 -0.006  0.003  0.016 -0.008 -0.015 -0.010  0.023  0.052  0.062  0.079  0.082  0.076  0.101  0.083  0.046 -0.011 -0.008  0.035  0.073  0.084  0.054  0.040  0.024  0.005 -0.010 -0.012 -0.009 -0.022 -0.041 -0.072 -0.078 -0.125 -0.141 -0.051 -0.177 -0.168 -0.172 -0.242 -0.182 -0.132 -0.108 -0.157 -0.152 -0.157 -0.029 -0.056 -0.073 -0.036 -0.036 -0.071 -0.089 -0.066 -0.094 -0.106 -0.112 -0.111 -0.099 -0.093 -0.080 -0.080 -0.080 -0.094 -0.095 -0.083 -0.095 -0.094 -0.085 -0.089 -0.082 -0.085 -0.072 -0.083 -0.098 -0.084 -0.077 -0.060 -0.077 -0.060 -0.054 -0.062 -0.075 -0.078 -0.083 -0.078 -0.079 -0.068 -0.060 -0.033  0.021 -0.018 -0.022 -0.038 -0.039 -0.054 -0.043 -0.069 -0.075 -0.125 -0.129 -0.189 -0.183 -0.098 -0.122 -0.110 -0.116 -0.197 -0.177 -0.154 -0.152 -0.217 -0.187 -0.171 -0.194 -0.197 -0.205 -0.192 -0.158 -0.144 -0.152 -0.098 -0.091 -0.065 -0.086 -0.052  0.004  0.038  0.015  0.006 -0.007  0.017 -0.086 -0.056
 -0.173 -0.195 -0.190 -0.183 -0.145 -0.145 -0.172 -0.110 -0.053 -0.076 -0.015  0.027  0.039  0.007  0.061  0.056  0.033 -0.044 -0.103 -0.067 -0.052 -0.045 -0.076 -0.080 -0.108 -0.141 -0.144 -0.143 -0.182 -0.179 -0.206 -0.198 -0.153 -0.172 -0.158 -0.104 -0.129 -0.119 -0.103 -0.055 -0.026 -0.043 -0.034 -0.042 -0.032 -0.033 -0.042 -0.043 -0.059 -0.043 -0.029  0.001  0.072  0.059  0.157  0.379  0.545  0.695  0.850  1.000  0.789  0.251  0.111 -0.025 -0.052 -0.066 -0.066 -0.059 -0.033 -0.049 -0.069 -0.060 -0.081 -0.072 -0.056 -0.038  0.001  0.012  0.018 -0.008 -0.023  0.001 -0.003 -0.033 -0.020  0.019  0.018 -0.013 -0.005  0.031  0.021  0.007  0.022  0.030  0.009  0.012  0.004  0.013  0.007  0.007  0.015  0.005  0.008 -0.032 -0.107 -0.111 -0.081 -0.058 -0.057 -0.001  0.007  0.046  0.038  0.030  0.047  0.080  0.063  0.096  0.122  0.091  0.083  0.089  0.081  0.088  0.092  0.088  0.078  0.027  0.012  0.070  0.051  0.054  0.080  0.049  0.032  0.060  0.061  0.061  0.062  0.053  0.047  0.027  0.033  0.045  0.029  0.010  0.030  0.042  0.020  0.004  0.029  0.027  0.050  0.053  0.055  0.038  0.028  0.018 -0.004 -0.010  0.009  0.009  0.007  0.007  0.025  0.022 -0.018 -0.019 -0.010  0.022  0.085  0.069  0.199  0.195  0.150  0.047 -0.046  0.000 -0.029 -0.062 -0.044 -0.025 -0.018 -0.020  0.003  0.012  0.018  0.021  0.023  0.051  0.019  0.032  0.016  0.003  0.019  0.006  0.006 -0.034 -0.022 -0.008  0.000  0.009  0.029  0.016 -0.011 -0.014 -0.003 -0.017 -0.040 -0.005  0.018 -0.022 -0.001  0.072  0.048  0.036  0.034 -0.011  0.012  0.052  0.000  0.000  0.013  0.018 -0.021 -0.013 -0.044 -0.081 -0.101 -0.093 -0.067 -0.046  0.025 -0.023  0.001  0.011  0.033  0.043  0.052  0.022  0.009  0.012  0.033  0.051  0.051  0.062  0.065  0.047  0.086  0.085  0.049 -0.017 -0.028  0.021  0.053  0.063  0.047  0.042  0.044  0.024  0.016  0.025  0.033  0.027  0.020 -0.002 -0.013 -0.050 -0.069 -0.035 -0.179 -0.154 -0.177 -0.200 -0.120 -0.085 -0.073 -0.097 -0.092 -0.109  0.010 -0.013 -0.026  0.006  0.001 -0.028 -0.042 -0.021 -0.050 -0.060 -0.063 -0.055 -0.049 -0.041 -0.027 -0.029 -0.036 -0.048 -0.043 -0.035 -0.056 -0.055 -0.044 -0.053 -0.047 -0.057 -0.038 -0.055 -0.066 -0.057 -0.053 -0.039 -0.050 -0.033 -0.029 -0.016 -0.024 -0.042 -0.041 -0.034 -0.035 -0.025 -0.014  0.002  0.054  0.016  0.013 -0.003 -0.014 -0.013  0.002 -0.016 -0.026 -0.067 -0.083 -0.155 -0.185 -0.091 -0.127 -0.115 -0.150 -0.219 -0.173 -0.116 -0.116 -0.172 -0.128 -0.107 -0.127 -0.138 -0.139 -0.119 -0.102 -0.088 -0.077 -0.033 -0.053 -0.043 -0.066 -0.062 -0.003  0.041  0.037  0.012 -0.009  0.010 -0.094 -0.021
 -0.172 -0.205 -0.217 -0.215 -0.169 -0.166 -0.203 -0.153 -0.090 -0.120 -0.069 -0.014  0.025 -0.041 -0.010  0.063  0.057  0.024 -0.002  0.012  0.029  0.017 -0.004 -0.029 -0.055 -0.103 -0.130 -0.142 -0.161 -0.159 -0.149 -0.105 -0.079 -0.093 -0.060  0.003 -0.006  0.014  0.050  0.086  0.118  0.101  0.084  0.079  0.062  0.065  0.070  0.059  0.072  0.096  0.126  0.133  0.160  0.189  0.234  0.293  0.371  0.486  0.680  0.789  1.000  0.473  0.280  0.137  0.106  0.081  0.063  0.030  0.018  0.011 -0.002 -0.018 -0.049 -0.061 -0.050 -0.027 -0.007 -0.001  0.018  0.011  0.001  0.018  0.027  0.008  0.018  0.047  0.048  0.026  0.028  0.044  0.047  0.046  0.055  0.057  0.048  0.046  0.042  0.056  0.053  0.054  0.050  0.028  0.031 -0.001 -0.052 -0.073 -0.080 -0.072 -0.054 -0.005 -0.000  0.004  0.007  0.017  0.029  0.029  0.018  0.021  0.037  0.015  0.013  0.022  0.016  0.012  0.011  0.010  0.003 -0.016 -0.030  0.004  0.005  0.004  0.024  0.010  0.012  0.017  0.003  0.016  0.031  0.016  0.010  0.005  0.023  0.027  0.012  0.013  0.035  0.032  0.021  0.023  0.031  0.034  0.048  0.041  0.030  0.009 -0.008 -0.016 -0.034 -0.033 -0.015  0.008  0.024  0.018  0.055  0.063  0.005  0.007  0.020  0.039  0.039  0.036  0.133  0.159  0.097  0.069 -0.063 -0.001 -0.014 -0.014 -0.031 -0.016 -0.047 -0.060 -0.061 -0.050 -0.034 -0.031 -0.028 -0.010  0.010  0.004 -0.017 -0.022 -0.023 -0.019 -0.036 -0.074 -0.043 -0.012 -0.029 -0.047 -0.028 -0.026 -0.063 -0.067 -0.045 -0.043 -0.080 -0.051 -0.035 -0.086 -0.060  0.052  0.026 -0.015  0.028 -0.005 -0.009  0.022  0.010  0.001 -0.005 -0.014 -0.020 -0.024 -0.059 -0.102 -0.092 -0.068 -0.073 -0.075 -0.013 -0.018  0.010  0.025  0.033  0.069  0.047  0.028  0.003  0.010  0.026  0.050  0.056  0.063  0.058  0.006  0.046  0.044  0.002 -0.055 -0.085  0.029  0.079  0.094  0.063  0.058  0.060  0.044  0.040  0.053  0.044  0.039  0.022  0.025  0.009 -0.026 -0.008  0.001 -0.065 -0.050 -0.052 -0.083 -0.013  0.002  0.023 -0.101 -0.132 -0.181 -0.034 -0.028 -0.056 -0.040 -0.012 -0.018 -0.056 -0.031  0.019  0.013  0.013  0.028  0.036  0.043  0.059  0.056  0.063  0.056  0.051  0.061  0.052  0.045  0.041  0.037  0.039  0.030  0.024  0.020  0.036  0.041  0.039  0.040  0.027  0.036  0.029  0.029  0.036  0.036  0.016  0.019  0.047  0.055  0.071  0.128  0.146  0.101  0.077  0.069  0.047  0.050  0.052  0.042  0.014 -0.005 -0.028 -0.067 -0.092  0.002 -0.023  0.009 -0.032 -0.063 -0.023  0.004 -0.005 -0.053 -0.006  0.000 -0.025 -0.018 -0.021 -0.015 -0.005  0.006 -0.005  0.019 -0.005  0.011  0.003 -0.020 -0.009  0.068  0.072  0.073  0.026  0.027 -0.092 -0.050
 -0.197 -0.220 -0.229 -0.254 -0.244 -0.232 -0.254 -0.263 -0.242 -0.259 -0.243 -0.268 -0.211 -0.235 -0.294 -0.182  0.083  0.121  0.105  0.169  0.177  0.164  0.167  0.107  0.091  0.013 -0.007  0.023 -0.075 -0.099 -0.068  0.046  0.046  0.018  0.084  0.154  0.197  0.222  0.259  0.304  0.405  0.374  0.303  0.272  0.197  0.200  0.252  0.256  0.328  0.392  0.485  0.482  0.541  0.566  0.540  0.324  0.162  0.129  0.216  0.251  0.473  1.000  0.809  0.566  0.494  0.404  0.341  0.257  0.205  0.183  0.178  0.122  0.077  0.035  0.013  0.052  0.031  0.021  0.057  0.100  0.090  0.076  0.117  0.141  0.135  0.134  0.144  0.150  0.156  0.127  0.134  0.169  0.151  0.122  0.143  0.157  0.182  0.204  0.191  0.165  0.113  0.034  0.028  0.060  0.097  0.047 -0.049 -0.053 -0.003 -0.034 -0.026 -0.093 -0.071 -0.004  0.003 -0.051 -0.067 -0.089 -0.074 -0.072 -0.079 -0.061 -0.060 -0.052 -0.042 -0.038 -0.042 -0.017 -0.018 -0.038 -0.026 -0.051 -0.037 -0.015  0.030  0.004 -0.032  0.013  0.042  0.013  0.022  0.074  0.092  0.085  0.080  0.101  0.116  0.099  0.094  0.104  0.110  0.122  0.125  0.131  0.122  0.114  0.130  0.125  0.136  0.076  0.033 -0.058 -0.086 -0.131 -0.097 -0.055 -0.071 -0.051 -0.041  0.002  0.032  0.071  0.010  0.018  0.057  0.081  0.084  0.073  0.084  0.090  0.061  0.035  0.014 -0.016 -0.027 -0.034 -0.030 -0.026 -0.015  0.013 -0.020  0.010 -0.029 -0.031 -0.024 -0.013  0.000  0.002  0.019  0.074  0.109  0.107  0.100  0.056 -0.024 -0.030 -0.022 -0.006 -0.007 -0.006 -0.042 -0.031 -0.013 -0.070 -0.109 -0.073 -0.085 -0.167 -0.148 -0.147 -0.166 -0.179 -0.143 -0.162 -0.224 -0.244 -0.246 -0.247 -0.251 -0.193 -0.157 -0.260 -0.182 -0.179 -0.132 -0.062 -0.068  0.035  0.075  0.124  0.135  0.160  0.137  0.161  0.157  0.160  0.121  0.078  0.091  0.081  0.047  0.018 -0.020  0.131  0.156  0.172  0.174  0.187  0.162  0.180  0.169  0.150  0.088  0.024 -0.023 -0.043 -0.093 -0.102 -0.124 -0.157 -0.047 -0.028  0.017 -0.004  0.000  0.014 -0.047 -0.155 -0.070 -0.040 -0.149 -0.161 -0.164 -0.152 -0.156 -0.155 -0.136 -0.088 -0.109 -0.082 -0.072 -0.039 -0.028 -0.010  0.022  0.018  0.028  0.082  0.089  0.081  0.097  0.152  0.150  0.115  0.136  0.091  0.093  0.069  0.091  0.046  0.059  0.029  0.000 -0.003  0.016  0.022  0.049  0.074  0.037  0.070  0.123  0.161  0.188  0.179  0.158  0.160  0.166  0.180  0.187  0.143  0.131  0.132  0.097  0.147  0.104  0.124  0.091  0.264  0.234  0.275  0.126  0.174  0.270  0.321  0.258  0.227  0.293  0.274  0.227  0.239  0.241  0.262  0.199  0.178  0.183  0.172  0.156  0.172  0.149  0.116  0.040  0.114  0.168  0.192  0.168  0.150  0.076  0.051
 -0.301 -0.323 -0.330 -0.353 -0.362 -0.364 -0.377 -0.391 -0.389 -0.401 -0.396 -0.395 -0.341 -0.363 -0.372 -0.204  0.160  0.213  0.237  0.313  0.337  0.327  0.340  0.263  0.247  0.150  0.124  0.147  0.009 -0.052 -0.048  0.096  0.098  0.032  0.096  0.184  0.265  0.324  0.408  0.507  0.609  0.580  0.479  0.447  0.356  0.358  0.437  0.462  0.544  0.624  0.735  0.746  0.745  0.655  0.458  0.221  0.072  0.030  0.079  0.111  0.280  0.809  1.000  0.840  0.755  0.634  0.556  0.463  0.392  0.358  0.359  0.277  0.222  0.154  0.112  0.172  0.130  0.113  0.146  0.211  0.211  0.177  0.223  0.266  0.264  0.250  0.249  0.261  0.262  0.223  0.233  0.267  0.248  0.216  0.237  0.250  0.281  0.300  0.297  0.270  0.221  0.121  0.128  0.168  0.218  0.139  0.007  0.010  0.096  0.053  0.067 -0.044 -0.008  0.090  0.074 -0.018 -0.030 -0.087 -0.085 -0.071 -0.091 -0.075 -0.072 -0.060 -0.037 -0.027 -0.023  0.023  0.020 -0.008  0.017 -0.012  0.001  0.047  0.117  0.065  0.014  0.075  0.115  0.071  0.078  0.146  0.169  0.151  0.147  0.177  0.186  0.156  0.154  0.165  0.164  0.177  0.175  0.190  0.173  0.167  0.169  0.162  0.153  0.080  0.026 -0.076 -0.090 -0.168 -0.150 -0.081 -0.091 -0.058 -0.068 -0.037 -0.027  0.045 -0.024 -0.022  0.011  0.025  0.052  0.034  0.036  0.048  0.021  0.013  0.018  0.016  0.018  0.021  0.007  0.017  0.024  0.057  0.032  0.060  0.013  0.012  0.016  0.013  0.018  0.001  0.016  0.060  0.115  0.118  0.123  0.080  0.009  0.001 -0.009 -0.005 -0.001 -0.008 -0.049 -0.060 -0.043 -0.089 -0.148 -0.140 -0.117 -0.179 -0.208 -0.227 -0.215 -0.243 -0.185 -0.208 -0.281 -0.279 -0.275 -0.268 -0.284 -0.259 -0.216 -0.289 -0.203 -0.217 -0.157 -0.041 -0.042  0.064  0.111  0.178  0.198  0.225  0.213  0.228  0.224  0.224  0.169  0.131  0.131  0.126  0.118  0.122  0.096  0.212  0.219  0.235  0.246  0.263  0.241  0.261  0.259  0.233  0.164  0.090  0.038  0.020 -0.052 -0.050 -0.106 -0.147 -0.069 -0.066 -0.021 -0.039 -0.024  0.006 -0.069 -0.189 -0.099 -0.056 -0.210 -0.217 -0.214 -0.209 -0.211 -0.187 -0.168 -0.127 -0.105 -0.061 -0.029  0.016  0.021  0.048  0.097  0.092  0.098  0.174  0.194  0.173  0.191  0.267  0.265  0.207  0.229  0.161  0.155  0.131  0.163  0.100  0.115  0.063  0.032  0.018  0.030  0.054  0.104  0.108  0.065  0.110  0.195  0.249  0.275  0.244  0.240  0.255  0.279  0.287  0.304  0.253  0.249  0.259  0.231  0.294  0.244  0.273  0.218  0.427  0.363  0.404  0.230  0.326  0.433  0.461  0.391  0.423  0.483  0.421  0.388  0.430  0.411  0.421  0.378  0.334  0.324  0.324  0.312  0.302  0.273  0.230  0.161  0.232  0.271  0.284  0.256  0.212  0.160  0.061
 -0.386 -0.412 -0.424 -0.439 -0.452 -0.460 -0.462 -0.470 -0.471 -0.467 -0.450 -0.403 -0.355 -0.407 -0.363 -0.135  0.253  0.326  0.380  0.441  0.477  0.447  0.469  0.372  0.345  0.231  0.169  0.144  0.008 -0.062 -0.045  0.110  0.101  0.033  0.109  0.198  0.293  0.371  0.473  0.572  0.672  0.625  0.532  0.515  0.416  0.429  0.540  0.575  0.667  0.749  0.835  0.799  0.697  0.625  0.347  0.081 -0.052 -0.087 -0.067 -0.025  0.137  0.566  0.840  1.000  0.921  0.809  0.719  0.612  0.507  0.460  0.465  0.368  0.312  0.227  0.177  0.238  0.183  0.161  0.190  0.269  0.279  0.240  0.284  0.338  0.348  0.329  0.311  0.330  0.335  0.291  0.305  0.343  0.323  0.293  0.316  0.327  0.356  0.368  0.381  0.351  0.320  0.230  0.235  0.286  0.333  0.232  0.075  0.075  0.182  0.129  0.151  0.008  0.042  0.156  0.118 -0.004 -0.007 -0.085 -0.096 -0.082 -0.106 -0.093 -0.082 -0.076 -0.048 -0.034 -0.030  0.031  0.030 -0.005  0.031  0.005  0.012  0.079  0.163  0.092  0.023  0.093  0.143  0.090  0.099  0.182  0.220  0.201  0.195  0.227  0.243  0.206  0.201  0.214  0.206  0.222  0.224  0.237  0.211  0.207  0.199  0.197  0.182  0.124  0.062 -0.035 -0.053 -0.160 -0.169 -0.090 -0.097 -0.043 -0.049 -0.014 -0.038  0.044 -0.061 -0.054 -0.026  0.025  0.054  0.026  0.042  0.057  0.024  0.004 -0.008 -0.008 -0.007  0.000 -0.005  0.005  0.011  0.040  0.043  0.052  0.006  0.007  0.010  0.011  0.010 -0.001  0.015  0.049  0.119  0.126  0.134  0.111  0.013  0.005 -0.010  0.000 -0.003 -0.030 -0.064 -0.078 -0.077 -0.100 -0.134 -0.155 -0.128 -0.134 -0.165 -0.219 -0.174 -0.229 -0.183 -0.230 -0.280 -0.279 -0.267 -0.246 -0.244 -0.224 -0.193 -0.261 -0.181 -0.213 -0.121  0.020  0.024  0.140  0.173  0.237  0.254  0.273  0.267  0.268  0.274  0.273  0.212  0.174  0.175  0.174  0.171  0.177  0.161  0.239  0.253  0.274  0.293  0.319  0.307  0.327  0.335  0.312  0.250  0.186  0.125  0.117  0.044  0.054 -0.031 -0.067 -0.046 -0.056 -0.016 -0.025 -0.001  0.005 -0.060 -0.167 -0.114 -0.064 -0.248 -0.248 -0.239 -0.237 -0.237 -0.200 -0.174 -0.126 -0.067 -0.020  0.033  0.089  0.087  0.120  0.180  0.174  0.179  0.265  0.297  0.263  0.282  0.366  0.361  0.290  0.307  0.230  0.205  0.192  0.237  0.166  0.173  0.108  0.077  0.050  0.044  0.080  0.149  0.132  0.075  0.115  0.246  0.307  0.316  0.279  0.278  0.321  0.351  0.367  0.380  0.343  0.346  0.378  0.350  0.421  0.355  0.388  0.288  0.454  0.398  0.470  0.321  0.451  0.564  0.564  0.515  0.594  0.639  0.561  0.555  0.604  0.563  0.555  0.552  0.488  0.447  0.457  0.440  0.415  0.411  0.376  0.289  0.328  0.331  0.362  0.324  0.264  0.217  0.079
 -0.456 -0.486 -0.501 -0.516 -0.529 -0.538 -0.540 -0.545 -0.542 -0.532 -0.516 -0.459 -0.400 -0.445 -0.374 -0.121  0.295  0.387  0.461  0.539  0.578  0.552  0.574  0.466  0.427  0.301  0.222  0.164  0.018 -0.062 -0.053  0.107  0.101  0.023  0.095  0.192  0.286  0.378  0.501  0.586  0.714  0.708  0.648  0.641  0.537  0.548  0.665  0.710  0.808  0.864  0.880  0.775  0.641  0.537  0.283  0.034 -0.086 -0.121 -0.092 -0.052  0.106  0.494  0.755  0.921  1.000  0.920  0.840  0.732  0.620  0.574  0.577  0.464  0.395  0.298  0.247  0.324  0.264  0.242  0.268  0.348  0.361  0.318  0.364  0.414  0.423  0.408  0.388  0.401  0.405  0.360  0.372  0.412  0.393  0.358  0.381  0.393  0.428  0.441  0.460  0.429  0.403  0.307  0.306  0.348  0.386  0.261  0.088  0.098  0.228  0.183  0.214  0.061  0.103  0.231  0.183  0.044  0.043 -0.050 -0.066 -0.053 -0.090 -0.083 -0.064 -0.050 -0.014 -0.001  0.007  0.072  0.075  0.043  0.085  0.061  0.070  0.147  0.240  0.156  0.075  0.158  0.209  0.141  0.157  0.243  0.283  0.257  0.246  0.281  0.298  0.253  0.245  0.258  0.248  0.266  0.271  0.289  0.260  0.259  0.247  0.247  0.228  0.166  0.091 -0.011 -0.046 -0.172 -0.194 -0.107 -0.114 -0.040 -0.046 -0.003 -0.035  0.049 -0.083 -0.082 -0.045  0.025  0.064  0.037  0.048  0.061  0.025  0.003 -0.013 -0.009 -0.004  0.005  0.002  0.009  0.019  0.047  0.058  0.063  0.011  0.015  0.018  0.018  0.011  0.001  0.022  0.060  0.146  0.161  0.172  0.148  0.048  0.038  0.027  0.032  0.021  0.002 -0.033 -0.068 -0.069 -0.088 -0.135 -0.172 -0.144 -0.139 -0.173 -0.237 -0.174 -0.248 -0.202 -0.261 -0.304 -0.292 -0.274 -0.249 -0.245 -0.233 -0.204 -0.270 -0.185 -0.232 -0.122  0.049  0.069  0.195  0.231  0.296  0.316  0.333  0.328  0.321  0.325  0.312  0.233  0.180  0.175  0.168  0.167  0.176  0.164  0.243  0.274  0.309  0.340  0.377  0.372  0.394  0.408  0.386  0.325  0.257  0.188  0.166  0.068  0.080 -0.017 -0.057 -0.030 -0.039 -0.007 -0.023  0.010  0.012 -0.058 -0.187 -0.125 -0.065 -0.258 -0.262 -0.253 -0.250 -0.249 -0.215 -0.188 -0.127 -0.059 -0.019  0.042  0.115  0.107  0.140  0.214  0.211  0.210  0.304  0.344  0.305  0.321  0.415  0.411  0.328  0.345  0.259  0.225  0.214  0.268  0.190  0.200  0.122  0.087  0.060  0.051  0.094  0.172  0.151  0.091  0.130  0.281  0.358  0.364  0.317  0.317  0.373  0.412  0.439  0.456  0.420  0.429  0.465  0.440  0.505  0.427  0.450  0.331  0.491  0.408  0.453  0.286  0.423  0.536  0.511  0.475  0.598  0.641  0.546  0.578  0.650  0.594  0.597  0.617  0.544  0.495  0.524  0.521  0.485  0.479  0.442  0.348  0.385  0.392  0.428  0.386  0.320  0.246  0.100
 -0.514 -0.544 -0.560 -0.570 -0.580 -0.592 -0.591 -0.588 -0.582 -0.568 -0.538 -0.455 -0.397 -0.454 -0.345 -0.076  0.324  0.444  0.543  0.619  0.661  0.624  0.641  0.520  0.465  0.325  0.223  0.142  0.009 -0.073 -0.066  0.074  0.063 -0.012  0.055  0.142  0.230  0.316  0.440  0.526  0.648  0.647  0.629  0.646  0.550  0.573  0.704  0.750  0.851  0.865  0.805  0.689  0.548  0.451  0.221 -0.002 -0.106 -0.140 -0.113 -0.066  0.081  0.404  0.634  0.809  0.920  1.000  0.928  0.815  0.690  0.633  0.627  0.507  0.432  0.326  0.274  0.360  0.302  0.281  0.303  0.383  0.400  0.357  0.400  0.447  0.461  0.457  0.431  0.442  0.452  0.408  0.420  0.463  0.443  0.408  0.432  0.444  0.482  0.492  0.519  0.493  0.479  0.391  0.386  0.423  0.439  0.297  0.119  0.126  0.267  0.226  0.275  0.116  0.148  0.284  0.233  0.083  0.078 -0.029 -0.051 -0.043 -0.085 -0.083 -0.057 -0.043 -0.003  0.012  0.024  0.094  0.098  0.064  0.108  0.089  0.101  0.189  0.287  0.200  0.108  0.194  0.250  0.174  0.190  0.280  0.321  0.289  0.277  0.316  0.332  0.281  0.273  0.288  0.275  0.294  0.301  0.323  0.291  0.291  0.275  0.275  0.250  0.197  0.124  0.036 -0.002 -0.147 -0.183 -0.093 -0.109 -0.023 -0.032  0.012 -0.042  0.035 -0.098 -0.106 -0.068  0.016  0.055  0.028  0.046  0.055  0.013 -0.005 -0.022 -0.011 -0.004  0.008  0.009  0.013  0.024  0.043  0.061  0.062  0.018  0.026  0.024  0.023  0.007 -0.002  0.026  0.063  0.161  0.173  0.189  0.169  0.071  0.059  0.049  0.045  0.027  0.012 -0.019 -0.066 -0.071 -0.079 -0.122 -0.171 -0.141 -0.114 -0.152 -0.224 -0.145 -0.233 -0.190 -0.260 -0.296 -0.278 -0.260 -0.233 -0.226 -0.223 -0.196 -0.244 -0.148 -0.207 -0.082  0.112  0.137  0.251  0.281  0.341  0.356  0.375  0.371  0.357  0.361  0.339  0.251  0.185  0.178  0.165  0.165  0.172  0.166  0.238  0.284  0.329  0.374  0.418  0.419  0.440  0.459  0.444  0.395  0.337  0.266  0.243  0.131  0.139  0.032 -0.023 -0.010 -0.031 -0.008 -0.016  0.016  0.009 -0.052 -0.171 -0.128 -0.076 -0.262 -0.260 -0.257 -0.257 -0.246 -0.207 -0.184 -0.113 -0.014  0.022  0.089  0.172  0.160  0.193  0.274  0.271  0.266  0.361  0.408  0.363  0.373  0.469  0.466  0.373  0.384  0.293  0.247  0.249  0.312  0.235  0.246  0.161  0.128  0.099  0.085  0.134  0.218  0.194  0.128  0.155  0.326  0.408  0.408  0.359  0.350  0.419  0.461  0.498  0.515  0.494  0.507  0.546  0.515  0.573  0.482  0.491  0.348  0.455  0.370  0.402  0.258  0.398  0.510  0.491  0.469  0.606  0.652  0.568  0.623  0.705  0.641  0.638  0.687  0.614  0.548  0.591  0.591  0.549  0.556  0.513  0.416  0.429  0.441  0.479  0.433  0.361  0.261  0.118
 -0.558 -0.584 -0.597 -0.604 -0.616 -0.633 -0.629 -0.621 -0.618 -0.603 -0.568 -0.477 -0.426 -0.465 -0.327 -0.072  0.316  0.456  0.576  0.677  0.715  0.692  0.686  0.569  0.499  0.359  0.255  0.162  0.035 -0.053 -0.072  0.052  0.051 -0.034  0.012  0.100  0.182  0.269  0.400  0.490  0.604  0.619  0.634  0.698  0.641  0.675  0.782  0.832  0.872  0.838  0.754  0.639  0.492  0.382  0.171 -0.033 -0.122 -0.150 -0.111 -0.066  0.063  0.341  0.556  0.719  0.840  0.928  1.000  0.895  0.791  0.730  0.694  0.574  0.485  0.371  0.327  0.428  0.370  0.351  0.375  0.446  0.463  0.423  0.464  0.500  0.512  0.516  0.493  0.496  0.504  0.465  0.471  0.509  0.491  0.452  0.471  0.483  0.524  0.534  0.566  0.545  0.535  0.447  0.433  0.451  0.450  0.292  0.119  0.134  0.285  0.265  0.325  0.172  0.207  0.348  0.294  0.139  0.134  0.020  0.000  0.008 -0.046 -0.052 -0.020  0.004  0.050  0.061  0.078  0.143  0.154  0.127  0.170  0.153  0.167  0.256  0.357  0.264  0.167  0.258  0.312  0.226  0.251  0.336  0.377  0.343  0.329  0.363  0.377  0.324  0.313  0.323  0.312  0.325  0.337  0.365  0.334  0.337  0.315  0.315  0.276  0.220  0.139  0.056  0.006 -0.153 -0.196 -0.103 -0.122 -0.023 -0.031  0.019 -0.042  0.027 -0.110 -0.118 -0.080  0.008  0.042  0.017  0.024  0.038  0.000 -0.009 -0.025 -0.005  0.005  0.020  0.023  0.023  0.034  0.045  0.058  0.060  0.027  0.037  0.035  0.030  0.009  0.000  0.031  0.077  0.186  0.199  0.225  0.209  0.099  0.087  0.087  0.080  0.049  0.047  0.028 -0.042 -0.049 -0.040 -0.098 -0.162 -0.121 -0.099 -0.156 -0.226 -0.145 -0.237 -0.193 -0.264 -0.303 -0.267 -0.248 -0.225 -0.225 -0.239 -0.212 -0.237 -0.131 -0.204 -0.078  0.136  0.183  0.286  0.323  0.385  0.402  0.420  0.417  0.398  0.399  0.366  0.264  0.185  0.175  0.157  0.159  0.169  0.168  0.242  0.299  0.354  0.408  0.457  0.461  0.482  0.506  0.493  0.450  0.392  0.319  0.278  0.143  0.147  0.032 -0.031  0.000 -0.023 -0.014 -0.029  0.011  0.007 -0.059 -0.190 -0.139 -0.087 -0.260 -0.259 -0.258 -0.257 -0.247 -0.213 -0.187 -0.111 -0.007  0.020  0.088  0.182  0.168  0.195  0.287  0.287  0.274  0.367  0.422  0.375  0.379  0.473  0.472  0.377  0.385  0.293  0.242  0.244  0.310  0.232  0.249  0.154  0.121  0.097  0.087  0.145  0.230  0.207  0.151  0.173  0.339  0.433  0.435  0.375  0.367  0.445  0.495  0.542  0.564  0.545  0.566  0.596  0.572  0.604  0.512  0.499  0.351  0.437  0.332  0.338  0.188  0.319  0.427  0.403  0.383  0.537  0.587  0.495  0.571  0.665  0.602  0.610  0.665  0.595  0.539  0.598  0.613  0.562  0.566  0.524  0.434  0.436  0.471  0.506  0.464  0.391  0.270  0.128
 -0.626 -0.645 -0.655 -0.655 -0.675 -0.700 -0.686 -0.676 -0.681 -0.657 -0.612 -0.502 -0.451 -0.489 -0.297 -0.028  0.326  0.496  0.643  0.767  0.820  0.807  0.792  0.687  0.603  0.451  0.348  0.239  0.095 -0.006 -0.056  0.045  0.054 -0.042 -0.021  0.056  0.132  0.212  0.344  0.424  0.536  0.552  0.585  0.649  0.638  0.661  0.737  0.819  0.799  0.765  0.671  0.571  0.438  0.314  0.112 -0.075 -0.150 -0.157 -0.108 -0.059  0.030  0.257  0.463  0.612  0.732  0.815  0.895  1.000  0.926  0.857  0.805  0.691  0.592  0.475  0.424  0.534  0.467  0.450  0.467  0.536  0.550  0.508  0.544  0.573  0.580  0.594  0.558  0.551  0.563  0.520  0.526  0.565  0.544  0.497  0.517  0.530  0.579  0.584  0.627  0.620  0.626  0.538  0.535  0.543  0.520  0.353  0.182  0.208  0.380  0.364  0.435  0.280  0.314  0.457  0.391  0.229  0.226  0.094  0.064  0.077  0.009 -0.010  0.025  0.053  0.108  0.117  0.145  0.200  0.209  0.201  0.253  0.244  0.255  0.352  0.448  0.348  0.242  0.338  0.389  0.288  0.310  0.402  0.429  0.381  0.372  0.407  0.412  0.354  0.344  0.351  0.346  0.355  0.364  0.397  0.359  0.365  0.336  0.335  0.289  0.234  0.155  0.073  0.016 -0.156 -0.204 -0.111 -0.141 -0.037 -0.054 -0.002 -0.064 -0.008 -0.131 -0.137 -0.096 -0.016  0.020  0.004 -0.009  0.005 -0.030 -0.039 -0.046 -0.014  0.007  0.029  0.030  0.027  0.037  0.044  0.043  0.056  0.029  0.039  0.034  0.018 -0.009 -0.011  0.019  0.073  0.192  0.198  0.231  0.220  0.125  0.117  0.117  0.105  0.078  0.087  0.070 -0.013 -0.018 -0.009 -0.080 -0.146 -0.106 -0.091 -0.167 -0.233 -0.150 -0.241 -0.184 -0.248 -0.295 -0.251 -0.227 -0.202 -0.212 -0.236 -0.188 -0.191 -0.072 -0.170 -0.051  0.186  0.232  0.320  0.364  0.421  0.437  0.456  0.455  0.429  0.432  0.389  0.287  0.203  0.189  0.167  0.177  0.188  0.198  0.244  0.312  0.372  0.441  0.493  0.507  0.523  0.556  0.546  0.527  0.469  0.409  0.354  0.199  0.205  0.083  0.003  0.042 -0.000 -0.004 -0.037 -0.021 -0.012 -0.100 -0.215 -0.148 -0.103 -0.261 -0.253 -0.271 -0.274 -0.238 -0.207 -0.207 -0.112  0.035  0.044  0.116  0.227  0.206  0.224  0.328  0.334  0.308  0.398  0.466  0.418  0.406  0.501  0.516  0.411  0.407  0.305  0.244  0.250  0.322  0.244  0.264  0.158  0.128  0.111  0.103  0.175  0.261  0.238  0.186  0.200  0.367  0.471  0.480  0.407  0.395  0.480  0.534  0.591  0.627  0.630  0.663  0.703  0.688  0.705  0.614  0.578  0.418  0.462  0.325  0.292  0.163  0.264  0.368  0.353  0.359  0.521  0.571  0.497  0.596  0.701  0.639  0.645  0.725  0.684  0.627  0.669  0.694  0.635  0.619  0.565  0.465  0.430  0.518  0.549  0.516  0.433  0.283  0.137
 -0.637 -0.651 -0.654 -0.650 -0.676 -0.703 -0.682 -0.670 -0.682 -0.652 -0.604 -0.501 -0.460 -0.477 -0.268 -0.022  0.294  0.474  0.631  0.776  0.828  0.840  0.794  0.707  0.618  0.474  0.386  0.277  0.124  0.019 -0.069  0.011  0.045 -0.064 -0.070  0.010  0.071  0.143  0.274  0.348  0.468  0.497  0.543  0.613  0.638  0.656  0.705  0.799  0.728  0.686  0.590  0.505  0.392  0.261  0.090 -0.073 -0.140 -0.133 -0.076 -0.033  0.018  0.205  0.392  0.507  0.620  0.690  0.791  0.926  1.000  0.920  0.832  0.729  0.626  0.513  0.470  0.584  0.519  0.505  0.520  0.575  0.585  0.551  0.578  0.590  0.595  0.620  0.586  0.568  0.578  0.546  0.543  0.574  0.556  0.504  0.516  0.531  0.582  0.589  0.633  0.632  0.644  0.553  0.556  0.542  0.501  0.332  0.180  0.219  0.393  0.396  0.471  0.336  0.370  0.507  0.443  0.289  0.287  0.154  0.124  0.138  0.062  0.034  0.067  0.102  0.163  0.169  0.203  0.243  0.250  0.262  0.314  0.309  0.320  0.412  0.501  0.404  0.302  0.396  0.439  0.334  0.356  0.439  0.455  0.405  0.395  0.422  0.423  0.367  0.353  0.354  0.355  0.359  0.372  0.411  0.376  0.383  0.350  0.348  0.286  0.227  0.154  0.081  0.019 -0.151 -0.199 -0.111 -0.144 -0.039 -0.057 -0.004 -0.065 -0.029 -0.121 -0.128 -0.093 -0.028 -0.004 -0.013 -0.042 -0.024 -0.046 -0.046 -0.048 -0.010  0.018  0.042  0.041  0.034  0.046  0.056  0.032  0.055  0.038  0.046  0.041  0.019 -0.007 -0.010  0.021  0.084  0.202  0.204  0.247  0.241  0.160  0.153  0.154  0.140  0.115  0.138  0.127  0.029  0.027  0.045 -0.046 -0.113 -0.065 -0.073 -0.165 -0.218 -0.147 -0.230 -0.165 -0.222 -0.297 -0.245 -0.225 -0.206 -0.226 -0.257 -0.193 -0.175 -0.038 -0.150 -0.043  0.196  0.252  0.322  0.378  0.432  0.450  0.467  0.468  0.440  0.437  0.387  0.278  0.192  0.179  0.152  0.170  0.181  0.203  0.234  0.306  0.370  0.444  0.495  0.515  0.529  0.565  0.556  0.545  0.486  0.436  0.362  0.191  0.194  0.076 -0.013  0.043  0.007 -0.007 -0.062 -0.049 -0.016 -0.112 -0.234 -0.149 -0.110 -0.236 -0.226 -0.254 -0.258 -0.214 -0.192 -0.207 -0.115  0.037  0.032  0.104  0.223  0.199  0.208  0.320  0.332  0.296  0.377  0.452  0.408  0.386  0.474  0.494  0.393  0.384  0.284  0.224  0.224  0.294  0.219  0.243  0.133  0.106  0.096  0.095  0.176  0.256  0.233  0.197  0.212  0.357  0.464  0.482  0.403  0.393  0.474  0.532  0.592  0.635  0.642  0.684  0.718  0.711  0.700  0.619  0.557  0.398  0.441  0.267  0.201  0.075  0.167  0.251  0.243  0.266  0.423  0.467  0.406  0.516  0.619  0.560  0.579  0.658  0.626  0.588  0.648  0.685  0.616  0.587  0.532  0.441  0.395  0.510  0.536  0.512  0.434  0.273  0.126
 -0.623 -0.636 -0.642 -0.636 -0.663 -0.694 -0.675 -0.669 -0.675 -0.641 -0.604 -0.512 -0.449 -0.448 -0.258 -0.015  0.277  0.445  0.597  0.743  0.796  0.861  0.834  0.770  0.685  0.545  0.456  0.336  0.174  0.065 -0.011  0.081  0.101 -0.005 -0.010  0.060  0.128  0.197  0.325  0.368  0.485  0.518  0.564  0.631  0.660  0.669  0.688  0.772  0.698  0.672  0.577  0.481  0.376  0.240  0.079 -0.087 -0.151 -0.131 -0.076 -0.049  0.011  0.183  0.358  0.460  0.574  0.633  0.730  0.857  0.920  1.000  0.923  0.812  0.702  0.580  0.539  0.657  0.589  0.574  0.587  0.640  0.645  0.607  0.635  0.638  0.620  0.635  0.610  0.576  0.570  0.540  0.533  0.557  0.536  0.486  0.496  0.505  0.553  0.557  0.606  0.606  0.627  0.543  0.556  0.535  0.501  0.344  0.201  0.260  0.438  0.444  0.500  0.372  0.424  0.553  0.475  0.325  0.340  0.202  0.176  0.197  0.110  0.076  0.111  0.150  0.216  0.217  0.258  0.288  0.303  0.326  0.383  0.378  0.382  0.464  0.541  0.431  0.340  0.436  0.468  0.361  0.386  0.462  0.468  0.417  0.408  0.431  0.426  0.372  0.359  0.357  0.357  0.353  0.363  0.400  0.362  0.370  0.328  0.329  0.263  0.207  0.127  0.053 -0.025 -0.181 -0.228 -0.154 -0.185 -0.079 -0.076 -0.012 -0.074 -0.037 -0.131 -0.139 -0.109 -0.032 -0.013 -0.017 -0.048 -0.023 -0.051 -0.066 -0.076 -0.041 -0.013  0.014  0.020  0.015  0.030  0.036  0.018  0.035  0.013  0.016  0.016 -0.006 -0.031 -0.022 -0.002  0.076  0.182  0.183  0.229  0.236  0.170  0.173  0.177  0.175  0.148  0.172  0.169  0.064  0.055  0.077 -0.017 -0.095 -0.060 -0.061 -0.144 -0.202 -0.135 -0.221 -0.147 -0.203 -0.265 -0.227 -0.203 -0.179 -0.191 -0.207 -0.140 -0.141 -0.025 -0.147 -0.060  0.166  0.230  0.303  0.362  0.410  0.431  0.440  0.449  0.418  0.420  0.369  0.263  0.181  0.164  0.131  0.150  0.161  0.190  0.214  0.287  0.354  0.422  0.470  0.486  0.499  0.542  0.530  0.530  0.470  0.430  0.342  0.176  0.192  0.079  0.012  0.083  0.032  0.022 -0.038 -0.049 -0.015 -0.124 -0.257 -0.165 -0.130 -0.243 -0.232 -0.270 -0.278 -0.224 -0.209 -0.240 -0.146  0.017 -0.003  0.059  0.180  0.154  0.150  0.263  0.281  0.240  0.314  0.391  0.353  0.328  0.415  0.438  0.340  0.337  0.240  0.188  0.175  0.239  0.166  0.187  0.076  0.051  0.046  0.048  0.126  0.199  0.181  0.155  0.172  0.303  0.416  0.436  0.357  0.358  0.434  0.492  0.556  0.606  0.616  0.662  0.697  0.726  0.707  0.651  0.595  0.455  0.490  0.331  0.252  0.130  0.185  0.255  0.214  0.244  0.405  0.428  0.356  0.474  0.580  0.507  0.521  0.600  0.581  0.523  0.574  0.629  0.566  0.533  0.490  0.405  0.357  0.478  0.506  0.485  0.416  0.261  0.113
 -0.603 -0.619 -0.629 -0.625 -0.650 -0.681 -0.667 -0.665 -0.665 -0.633 -0.602 -0.509 -0.431 -0.432 -0.252 -0.005  0.281  0.426  0.568  0.704  0.760  0.830  0.859  0.819  0.750  0.606  0.518  0.393  0.223  0.109  0.044  0.155  0.162  0.055  0.054  0.121  0.199  0.270  0.394  0.417  0.522  0.547  0.583  0.639  0.648  0.648  0.670  0.750  0.704  0.686  0.590  0.496  0.391  0.249  0.077 -0.105 -0.173 -0.146 -0.095 -0.069 -0.002  0.178  0.359  0.465  0.577  0.627  0.694  0.805  0.832  0.923  1.000  0.880  0.769  0.640  0.586  0.700  0.626  0.601  0.607  0.667  0.666  0.615  0.643  0.656  0.630  0.627  0.598  0.566  0.552  0.512  0.511  0.533  0.505  0.461  0.475  0.477  0.522  0.523  0.573  0.573  0.599  0.519  0.548  0.538  0.526  0.384  0.249  0.321  0.495  0.489  0.526  0.395  0.455  0.577  0.488  0.336  0.361  0.216  0.186  0.214  0.123  0.084  0.122  0.159  0.228  0.226  0.270  0.302  0.321  0.345  0.406  0.404  0.400  0.480  0.547  0.425  0.339  0.435  0.459  0.355  0.381  0.455  0.458  0.404  0.398  0.423  0.414  0.359  0.350  0.350  0.346  0.340  0.343  0.376  0.332  0.340  0.294  0.297  0.237  0.183  0.101  0.021 -0.058 -0.202 -0.245 -0.177 -0.207 -0.110 -0.094 -0.029 -0.080 -0.031 -0.147 -0.144 -0.126 -0.038 -0.018 -0.017 -0.050 -0.020 -0.049 -0.084 -0.099 -0.070 -0.042 -0.013 -0.000 -0.006  0.014  0.019  0.006  0.020 -0.007 -0.009 -0.010 -0.034 -0.056 -0.039 -0.027  0.059  0.154  0.154  0.197  0.211  0.157  0.166  0.173  0.177  0.153  0.175  0.172  0.071  0.062  0.080 -0.014 -0.096 -0.067 -0.057 -0.130 -0.196 -0.125 -0.208 -0.124 -0.178 -0.232 -0.206 -0.180 -0.149 -0.155 -0.163 -0.097 -0.103 -0.004 -0.136 -0.064  0.140  0.200  0.274  0.332  0.379  0.402  0.407  0.419  0.387  0.396  0.351  0.259  0.184  0.168  0.139  0.159  0.169  0.195  0.213  0.280  0.336  0.396  0.442  0.452  0.464  0.512  0.496  0.502  0.441  0.417  0.330  0.184  0.214  0.095  0.045  0.108  0.033  0.032 -0.021 -0.052 -0.020 -0.137 -0.262 -0.177 -0.138 -0.257 -0.247 -0.290 -0.297 -0.237 -0.226 -0.260 -0.161  0.004 -0.022  0.035  0.153  0.124  0.115  0.226  0.245  0.202  0.274  0.350  0.314  0.289  0.377  0.403  0.307  0.307  0.211  0.166  0.143  0.202  0.129  0.148  0.039  0.016  0.013  0.017  0.093  0.158  0.141  0.120  0.138  0.264  0.377  0.395  0.320  0.323  0.397  0.457  0.517  0.568  0.584  0.631  0.666  0.718  0.723  0.688  0.652  0.527  0.550  0.415  0.333  0.216  0.245  0.312  0.254  0.281  0.445  0.455  0.375  0.492  0.594  0.511  0.512  0.591  0.578  0.502  0.535  0.598  0.540  0.507  0.470  0.388  0.340  0.452  0.483  0.461  0.393  0.258  0.110
 -0.576 -0.588 -0.595 -0.589 -0.621 -0.657 -0.644 -0.640 -0.644 -0.617 -0.587 -0.499 -0.413 -0.397 -0.210  0.010  0.256  0.371  0.494  0.631  0.688  0.771  0.837  0.868  0.814  0.676  0.595  0.472  0.308  0.192  0.138  0.232  0.211  0.118  0.107  0.137  0.222  0.280  0.387  0.370  0.441  0.450  0.481  0.541  0.560  0.563  0.569  0.637  0.584  0.567  0.485  0.404  0.319  0.200  0.054 -0.105 -0.169 -0.122 -0.076 -0.060 -0.018  0.122  0.277  0.368  0.464  0.507  0.574  0.691  0.729  0.812  0.880  1.000  0.890  0.725  0.662  0.790  0.719  0.696  0.690  0.737  0.731  0.675  0.684  0.682  0.650  0.652  0.617  0.572  0.552  0.514  0.508  0.518  0.486  0.443  0.454  0.442  0.481  0.473  0.527  0.531  0.574  0.499  0.541  0.522  0.518  0.398  0.302  0.397  0.561  0.568  0.588  0.486  0.554  0.655  0.558  0.425  0.467  0.315  0.286  0.316  0.207  0.150  0.190  0.231  0.314  0.307  0.365  0.379  0.401  0.449  0.515  0.519  0.510  0.574  0.613  0.487  0.416  0.502  0.510  0.404  0.427  0.499  0.485  0.430  0.430  0.445  0.425  0.374  0.366  0.360  0.359  0.342  0.341  0.372  0.324  0.333  0.276  0.278  0.207  0.151  0.076 -0.003 -0.090 -0.216 -0.253 -0.199 -0.231 -0.144 -0.108 -0.039 -0.071 -0.029 -0.139 -0.128 -0.157 -0.072 -0.086 -0.069 -0.103 -0.053 -0.069 -0.115 -0.137 -0.108 -0.072 -0.033 -0.011 -0.012  0.010  0.010 -0.012  0.003 -0.019 -0.030 -0.030 -0.063 -0.088 -0.057 -0.049  0.060  0.136  0.126  0.183  0.217  0.165  0.187  0.196  0.223  0.210  0.235  0.251  0.152  0.139  0.169  0.068 -0.013  0.001 -0.000 -0.068 -0.124 -0.070 -0.145 -0.053 -0.097 -0.143 -0.132 -0.104 -0.070 -0.066 -0.068  0.011  0.009  0.078 -0.079 -0.042  0.125  0.195  0.248  0.320  0.359  0.384  0.380  0.402  0.362  0.382  0.331  0.243  0.168  0.150  0.124  0.144  0.154  0.188  0.200  0.257  0.308  0.365  0.405  0.414  0.426  0.484  0.464  0.490  0.426  0.432  0.325  0.201  0.233  0.103  0.081  0.117  0.018  0.022 -0.033 -0.104 -0.069 -0.210 -0.307 -0.219 -0.185 -0.281 -0.268 -0.325 -0.330 -0.253 -0.251 -0.305 -0.190 -0.010 -0.060 -0.015  0.105  0.072  0.043  0.157  0.185  0.128  0.185  0.272  0.239  0.199  0.284  0.321  0.227  0.224  0.134  0.098  0.065  0.111  0.047  0.060 -0.047 -0.063 -0.055 -0.047  0.030  0.078  0.063  0.052  0.070  0.178  0.295  0.320  0.244  0.267  0.329  0.397  0.449  0.512  0.527  0.588  0.618  0.700  0.696  0.719  0.683  0.584  0.569  0.455  0.354  0.266  0.231  0.288  0.217  0.259  0.395  0.379  0.312  0.431  0.513  0.418  0.427  0.516  0.497  0.410  0.453  0.522  0.468  0.424  0.396  0.333  0.287  0.408  0.427  0.417  0.352  0.240  0.098
 -0.489 -0.499 -0.505 -0.501 -0.538 -0.568 -0.552 -0.554 -0.562 -0.531 -0.507 -0.432 -0.343 -0.326 -0.173  0.012  0.224  0.318  0.419  0.535  0.590  0.680  0.747  0.806  0.807  0.697  0.635  0.512  0.351  0.234  0.166  0.250  0.232  0.135  0.109  0.133  0.217  0.270  0.367  0.347  0.393  0.392  0.410  0.459  0.466  0.469  0.481  0.536  0.496  0.486  0.414  0.355  0.278  0.163  0.030 -0.128 -0.187 -0.139 -0.099 -0.081 -0.049  0.077  0.222  0.312  0.395  0.432  0.485  0.592  0.626  0.702  0.769  0.890  1.000  0.816  0.670  0.770  0.697  0.661  0.640  0.684  0.670  0.610  0.603  0.596  0.565  0.560  0.524  0.477  0.458  0.420  0.412  0.418  0.386  0.348  0.358  0.344  0.380  0.373  0.423  0.430  0.482  0.418  0.486  0.476  0.491  0.402  0.338  0.441  0.578  0.564  0.564  0.477  0.541  0.617  0.521  0.403  0.453  0.312  0.275  0.307  0.202  0.142  0.181  0.217  0.295  0.289  0.350  0.367  0.379  0.428  0.494  0.503  0.486  0.542  0.559  0.435  0.379  0.457  0.459  0.367  0.380  0.431  0.404  0.351  0.354  0.365  0.342  0.297  0.293  0.289  0.288  0.270  0.261  0.289  0.244  0.255  0.201  0.209  0.150  0.109  0.042 -0.021 -0.101 -0.199 -0.234 -0.193 -0.219 -0.150 -0.107 -0.049 -0.079 -0.049 -0.154 -0.139 -0.165 -0.074 -0.078 -0.055 -0.090 -0.039 -0.053 -0.112 -0.133 -0.114 -0.082 -0.046 -0.028 -0.032 -0.008 -0.007 -0.036 -0.017 -0.036 -0.049 -0.050 -0.082 -0.101 -0.066 -0.072  0.033  0.087  0.079  0.122  0.164  0.169  0.199  0.199  0.220  0.218  0.238  0.245  0.158  0.149  0.167  0.067 -0.006  0.003  0.004 -0.054 -0.102 -0.053 -0.107 -0.011 -0.040 -0.090 -0.084 -0.061 -0.029 -0.025 -0.031  0.048  0.067  0.118 -0.040 -0.032  0.097  0.153  0.187  0.252  0.280  0.304  0.292  0.313  0.274  0.294  0.258  0.194  0.143  0.137  0.124  0.146  0.149  0.174  0.171  0.209  0.240  0.277  0.309  0.314  0.327  0.389  0.371  0.405  0.349  0.383  0.288  0.196  0.241  0.122  0.091  0.128  0.024  0.031 -0.030 -0.118 -0.061 -0.192 -0.253 -0.172 -0.147 -0.231 -0.218 -0.279 -0.286 -0.207 -0.213 -0.276 -0.174 -0.006 -0.063 -0.025  0.084  0.049  0.015  0.116  0.146  0.086  0.130  0.211  0.184  0.141  0.216  0.253  0.172  0.168  0.087  0.063  0.023  0.058  0.003  0.011 -0.085 -0.090 -0.078 -0.069  0.003  0.037  0.021  0.021  0.043  0.118  0.214  0.247  0.185  0.198  0.246  0.308  0.348  0.406  0.431  0.492  0.533  0.625  0.635  0.687  0.671  0.592  0.561  0.455  0.347  0.274  0.221  0.269  0.205  0.250  0.371  0.348  0.292  0.398  0.461  0.372  0.376  0.451  0.433  0.352  0.381  0.442  0.391  0.344  0.317  0.257  0.223  0.320  0.334  0.326  0.269  0.187  0.060
 -0.409 -0.420 -0.427 -0.423 -0.461 -0.484 -0.464 -0.469 -0.476 -0.440 -0.414 -0.353 -0.271 -0.249 -0.120  0.020  0.187  0.259  0.332  0.431  0.478  0.568  0.619  0.695  0.711  0.672  0.655  0.545  0.410  0.307  0.214  0.278  0.280  0.182  0.126  0.147  0.215  0.246  0.320  0.284  0.325  0.324  0.335  0.367  0.377  0.371  0.376  0.431  0.392  0.387  0.323  0.280  0.215  0.106  0.007 -0.143 -0.193 -0.129 -0.094 -0.072 -0.061  0.035  0.154  0.227  0.298  0.326  0.371  0.475  0.513  0.580  0.640  0.725  0.816  1.000  0.809  0.784  0.691  0.645  0.610  0.620  0.604  0.566  0.538  0.512  0.482  0.478  0.444  0.388  0.372  0.340  0.329  0.329  0.305  0.272  0.277  0.261  0.292  0.287  0.334  0.340  0.398  0.346  0.424  0.410  0.434  0.379  0.358  0.471  0.574  0.553  0.541  0.486  0.545  0.591  0.500  0.407  0.464  0.342  0.304  0.331  0.228  0.162  0.197  0.233  0.307  0.299  0.358  0.363  0.373  0.435  0.494  0.511  0.491  0.533  0.531  0.414  0.368  0.437  0.430  0.349  0.362  0.382  0.348  0.301  0.298  0.303  0.281  0.240  0.235  0.229  0.228  0.207  0.202  0.229  0.196  0.211  0.163  0.176  0.122  0.095  0.032 -0.023 -0.107 -0.182 -0.220 -0.192 -0.213 -0.153 -0.100 -0.045 -0.059 -0.046 -0.142 -0.133 -0.165 -0.089 -0.088 -0.057 -0.100 -0.050 -0.061 -0.119 -0.141 -0.129 -0.098 -0.063 -0.044 -0.049 -0.024 -0.020 -0.050 -0.030 -0.049 -0.065 -0.064 -0.096 -0.111 -0.074 -0.085  0.019  0.062  0.064  0.098  0.145  0.177  0.211  0.216  0.230  0.219  0.245  0.254  0.165  0.157  0.176  0.082  0.012  0.018  0.019 -0.031 -0.066 -0.019 -0.060  0.034  0.016 -0.036 -0.033 -0.018  0.007  0.012  0.000  0.078  0.127  0.170  0.001 -0.016  0.077  0.137  0.154  0.217  0.230  0.252  0.231  0.252  0.209  0.225  0.197  0.146  0.109  0.119  0.121  0.134  0.125  0.141  0.136  0.158  0.178  0.203  0.233  0.241  0.255  0.315  0.301  0.341  0.290  0.349  0.256  0.187  0.233  0.122  0.100  0.130  0.025  0.035 -0.031 -0.125 -0.055 -0.181 -0.214 -0.134 -0.110 -0.179 -0.177 -0.237 -0.237 -0.165 -0.190 -0.251 -0.153 -0.023 -0.089 -0.057  0.043  0.006 -0.034  0.057  0.088  0.025  0.056  0.132  0.111  0.063  0.129  0.166  0.098  0.098  0.031  0.021 -0.037 -0.011 -0.058 -0.053 -0.134 -0.132 -0.115 -0.102 -0.032 -0.016 -0.034 -0.018  0.005  0.047  0.127  0.162  0.110  0.120  0.157  0.220  0.250  0.307  0.335  0.397  0.441  0.535  0.539  0.604  0.592  0.539  0.505  0.401  0.293  0.221  0.176  0.199  0.143  0.194  0.295  0.263  0.221  0.321  0.362  0.279  0.291  0.355  0.339  0.268  0.294  0.344  0.295  0.250  0.233  0.181  0.153  0.238  0.250  0.247  0.200  0.140  0.026
 -0.387 -0.393 -0.399 -0.394 -0.429 -0.454 -0.438 -0.441 -0.448 -0.416 -0.402 -0.353 -0.281 -0.238 -0.110  0.013  0.162  0.231  0.296  0.390  0.429  0.514  0.565  0.639  0.643  0.618  0.607  0.486  0.355  0.266  0.177  0.234  0.248  0.158  0.104  0.127  0.179  0.211  0.278  0.230  0.273  0.279  0.303  0.339  0.365  0.359  0.349  0.402  0.351  0.339  0.273  0.221  0.164  0.079  0.007 -0.124 -0.167 -0.100 -0.067 -0.056 -0.050  0.013  0.112  0.177  0.247  0.274  0.327  0.424  0.470  0.539  0.586  0.662  0.670  0.809  1.000  0.862  0.735  0.678  0.633  0.620  0.607  0.580  0.545  0.502  0.469  0.471  0.450  0.387  0.368  0.345  0.329  0.322  0.304  0.276  0.272  0.256  0.279  0.275  0.317  0.321  0.373  0.317  0.386  0.346  0.357  0.296  0.280  0.396  0.498  0.519  0.501  0.465  0.537  0.579  0.488  0.413  0.475  0.361  0.340  0.368  0.260  0.194  0.228  0.270  0.351  0.340  0.397  0.395  0.413  0.480  0.534  0.544  0.523  0.551  0.547  0.432  0.389  0.456  0.447  0.364  0.386  0.391  0.360  0.323  0.313  0.309  0.292  0.255  0.242  0.235  0.236  0.213  0.217  0.247  0.220  0.234  0.183  0.191  0.125  0.090  0.023 -0.028 -0.119 -0.193 -0.222 -0.199 -0.218 -0.157 -0.099 -0.038 -0.044 -0.041 -0.122 -0.111 -0.152 -0.084 -0.099 -0.065 -0.115 -0.061 -0.067 -0.116 -0.139 -0.124 -0.093 -0.059 -0.037 -0.041 -0.015 -0.012 -0.034 -0.022 -0.045 -0.059 -0.056 -0.086 -0.101 -0.065 -0.075  0.032  0.073  0.081  0.128  0.180  0.195  0.227  0.239  0.257  0.234  0.269  0.293  0.193  0.182  0.214  0.119  0.043  0.048  0.038 -0.015 -0.043 -0.011 -0.056  0.026  0.006 -0.039 -0.040 -0.022  0.004  0.012  0.011  0.085  0.107  0.141 -0.020 -0.036  0.050  0.126  0.145  0.220  0.233  0.259  0.236  0.261  0.221  0.236  0.198  0.140  0.096  0.100  0.093  0.106  0.101  0.123  0.120  0.150  0.180  0.205  0.234  0.241  0.252  0.307  0.293  0.329  0.270  0.318  0.209  0.133  0.169  0.070  0.071  0.106  0.012  0.024 -0.031 -0.113 -0.052 -0.184 -0.231 -0.154 -0.127 -0.187 -0.189 -0.244 -0.241 -0.178 -0.206 -0.258 -0.162 -0.053 -0.116 -0.090  0.002 -0.029 -0.066  0.025  0.054 -0.006  0.024  0.099  0.077  0.034  0.098  0.135  0.069  0.072  0.012 -0.002 -0.055 -0.033 -0.078 -0.070 -0.150 -0.158 -0.136 -0.117 -0.050 -0.034 -0.051 -0.020  0.004  0.031  0.114  0.143  0.092  0.111  0.146  0.209  0.241  0.291  0.310  0.368  0.396  0.489  0.475  0.536  0.506  0.456  0.423  0.329  0.237  0.179  0.132  0.148  0.079  0.132  0.225  0.188  0.145  0.245  0.288  0.203  0.222  0.293  0.275  0.204  0.242  0.302  0.253  0.211  0.202  0.165  0.134  0.221  0.232  0.232  0.197  0.130  0.019
 -0.492 -0.498 -0.504 -0.499 -0.534 -0.567 -0.554 -0.555 -0.556 -0.524 -0.510 -0.444 -0.363 -0.322 -0.152  0.011  0.200  0.291  0.375  0.494  0.539  0.634  0.680  0.747  0.717  0.648  0.594  0.466  0.317  0.212  0.141  0.215  0.211  0.119  0.089  0.116  0.182  0.230  0.315  0.279  0.337  0.351  0.385  0.431  0.459  0.455  0.446  0.506  0.448  0.429  0.349  0.282  0.216  0.117  0.026 -0.106 -0.156 -0.085 -0.046 -0.038 -0.027  0.052  0.172  0.238  0.324  0.360  0.428  0.534  0.584  0.657  0.700  0.790  0.770  0.784  0.862  1.000  0.877  0.813  0.761  0.761  0.743  0.693  0.665  0.613  0.567  0.587  0.573  0.498  0.475  0.449  0.429  0.423  0.400  0.366  0.361  0.343  0.371  0.364  0.418  0.422  0.477  0.405  0.470  0.416  0.411  0.319  0.281  0.403  0.535  0.582  0.577  0.534  0.617  0.677  0.583  0.493  0.554  0.419  0.401  0.431  0.303  0.230  0.267  0.323  0.417  0.403  0.471  0.469  0.497  0.572  0.632  0.638  0.624  0.656  0.667  0.543  0.488  0.568  0.559  0.452  0.484  0.499  0.465  0.419  0.407  0.403  0.380  0.335  0.318  0.307  0.308  0.282  0.289  0.329  0.299  0.315  0.253  0.255  0.169  0.120  0.038 -0.022 -0.128 -0.228 -0.259 -0.224 -0.255 -0.178 -0.123 -0.046 -0.049 -0.036 -0.125 -0.114 -0.166 -0.098 -0.122 -0.086 -0.144 -0.090 -0.096 -0.137 -0.153 -0.122 -0.083 -0.040 -0.015 -0.022  0.008  0.015 -0.007  0.009 -0.020 -0.034 -0.035 -0.073 -0.101 -0.070 -0.072  0.048  0.108  0.120  0.189  0.242  0.240  0.270  0.288  0.306  0.271  0.317  0.350  0.225  0.210  0.254  0.144  0.053  0.055  0.040 -0.020 -0.059 -0.022 -0.087  0.008 -0.027 -0.077 -0.075 -0.052 -0.020 -0.010 -0.008  0.077  0.082  0.134 -0.048 -0.045  0.079  0.174  0.196  0.289  0.308  0.338  0.316  0.349  0.304  0.317  0.263  0.182  0.113  0.112  0.095  0.112  0.109  0.142  0.148  0.195  0.240  0.281  0.317  0.329  0.338  0.399  0.384  0.429  0.356  0.395  0.262  0.153  0.179  0.060  0.063  0.096 -0.004  0.006 -0.045 -0.122 -0.066 -0.223 -0.295 -0.201 -0.166 -0.240 -0.240 -0.299 -0.294 -0.224 -0.250 -0.303 -0.188 -0.058 -0.125 -0.094  0.018 -0.014 -0.053  0.058  0.089  0.022  0.065  0.153  0.124  0.075  0.154  0.196  0.115  0.115  0.041  0.017 -0.035 -0.005 -0.058 -0.042 -0.137 -0.157 -0.133 -0.107 -0.028 -0.005 -0.019  0.014  0.034  0.077  0.182  0.213  0.150  0.173  0.219  0.295  0.336  0.396  0.414  0.476  0.495  0.591  0.569  0.621  0.573  0.498  0.478  0.373  0.269  0.191  0.142  0.178  0.104  0.152  0.261  0.232  0.178  0.294  0.354  0.260  0.282  0.369  0.347  0.268  0.322  0.394  0.338  0.291  0.280  0.244  0.201  0.307  0.314  0.309  0.263  0.161  0.034
 -0.475 -0.483 -0.488 -0.485 -0.516 -0.548 -0.545 -0.547 -0.535 -0.506 -0.495 -0.434 -0.347 -0.296 -0.122  0.017  0.184  0.246  0.313  0.431  0.471  0.568  0.611  0.690  0.648  0.587  0.531  0.418  0.286  0.189  0.124  0.186  0.178  0.095  0.065  0.088  0.147  0.191  0.273  0.237  0.285  0.302  0.334  0.384  0.415  0.414  0.405  0.452  0.393  0.372  0.292  0.231  0.172  0.087  0.023 -0.079 -0.121 -0.043 -0.006  0.001 -0.007  0.031  0.130  0.183  0.264  0.302  0.370  0.467  0.519  0.589  0.626  0.719  0.697  0.691  0.735  0.877  1.000  0.924  0.852  0.815  0.775  0.732  0.701  0.629  0.565  0.602  0.596  0.509  0.481  0.460  0.432  0.416  0.395  0.366  0.351  0.327  0.350  0.340  0.397  0.400  0.464  0.387  0.459  0.381  0.365  0.283  0.279  0.411  0.524  0.609  0.604  0.600  0.691  0.726  0.636  0.571  0.646  0.515  0.502  0.528  0.383  0.292  0.329  0.398  0.502  0.479  0.553  0.533  0.572  0.671  0.732  0.745  0.727  0.738  0.729  0.612  0.562  0.634  0.611  0.503  0.545  0.541  0.496  0.454  0.441  0.424  0.395  0.355  0.333  0.314  0.317  0.287  0.298  0.345  0.322  0.342  0.275  0.280  0.183  0.138  0.043 -0.007 -0.133 -0.226 -0.261 -0.240 -0.268 -0.191 -0.124 -0.040 -0.020 -0.012 -0.093 -0.092 -0.160 -0.114 -0.149 -0.107 -0.172 -0.118 -0.119 -0.157 -0.178 -0.150 -0.106 -0.058 -0.026 -0.028  0.004  0.010 -0.007 -0.001 -0.027 -0.049 -0.049 -0.090 -0.118 -0.084 -0.084  0.046  0.113  0.136  0.216  0.280  0.270  0.307  0.339  0.363  0.312  0.370  0.426  0.287  0.263  0.317  0.212  0.115  0.101  0.077  0.025 -0.004  0.029 -0.034  0.058  0.023 -0.033 -0.033 -0.013  0.016  0.025  0.025  0.116  0.138  0.194 -0.007 -0.019  0.086  0.196  0.208  0.317  0.326  0.358  0.321  0.357  0.307  0.317  0.255  0.174  0.096  0.095  0.078  0.088  0.083  0.113  0.142  0.184  0.229  0.265  0.301  0.311  0.327  0.401  0.384  0.444  0.359  0.416  0.263  0.159  0.169  0.046  0.072  0.075 -0.022 -0.013 -0.060 -0.138 -0.078 -0.244 -0.316 -0.215 -0.172 -0.228 -0.240 -0.299 -0.281 -0.217 -0.260 -0.299 -0.170 -0.073 -0.152 -0.130 -0.016 -0.054 -0.100  0.011  0.042 -0.035  0.001  0.094  0.060  0.003  0.084  0.133  0.051  0.047 -0.021 -0.040 -0.095 -0.077 -0.123 -0.105 -0.195 -0.213 -0.182 -0.150 -0.067 -0.058 -0.078 -0.031 -0.005  0.020  0.128  0.160  0.096  0.135  0.170  0.257  0.296  0.360  0.372  0.438  0.445  0.551  0.509  0.572  0.505  0.436  0.423  0.327  0.217  0.145  0.077  0.120  0.047  0.086  0.182  0.152  0.103  0.222  0.273  0.177  0.210  0.304  0.278  0.202  0.266  0.338  0.278  0.231  0.233  0.222  0.190  0.284  0.277  0.279  0.234  0.141  0.018
 -0.502 -0.509 -0.512 -0.508 -0.538 -0.575 -0.572 -0.571 -0.559 -0.530 -0.514 -0.443 -0.356 -0.311 -0.118  0.028  0.188  0.247  0.319  0.433  0.470  0.567  0.607  0.694  0.634  0.575  0.515  0.403  0.285  0.191  0.132  0.181  0.163  0.088  0.058  0.070  0.127  0.165  0.251  0.217  0.261  0.282  0.315  0.364  0.400  0.396  0.383  0.429  0.369  0.349  0.269  0.208  0.152  0.074  0.019 -0.072 -0.109 -0.032  0.008  0.012 -0.001  0.021  0.113  0.161  0.242  0.281  0.351  0.450  0.505  0.574  0.601  0.696  0.661  0.645  0.678  0.813  0.924  1.000  0.924  0.855  0.832  0.812  0.767  0.681  0.612  0.650  0.647  0.547  0.513  0.495  0.465  0.448  0.432  0.403  0.387  0.367  0.389  0.380  0.438  0.441  0.502  0.418  0.484  0.394  0.363  0.271  0.272  0.401  0.517  0.615  0.627  0.632  0.713  0.758  0.677  0.613  0.683  0.546  0.536  0.560  0.407  0.308  0.348  0.421  0.528  0.503  0.586  0.562  0.602  0.710  0.777  0.790  0.782  0.796  0.785  0.659  0.598  0.673  0.656  0.538  0.588  0.572  0.532  0.492  0.473  0.451  0.426  0.385  0.357  0.336  0.342  0.311  0.331  0.384  0.364  0.384  0.313  0.317  0.208  0.165  0.066  0.023 -0.113 -0.218 -0.261 -0.241 -0.271 -0.184 -0.111 -0.021 -0.011 -0.008 -0.080 -0.090 -0.168 -0.135 -0.175 -0.131 -0.194 -0.143 -0.142 -0.168 -0.190 -0.157 -0.110 -0.060 -0.025 -0.027  0.007  0.007 -0.002 -0.001 -0.026 -0.047 -0.044 -0.086 -0.118 -0.078 -0.078  0.057  0.133  0.157  0.248  0.315  0.296  0.335  0.374  0.398  0.330  0.397  0.464  0.310  0.279  0.349  0.244  0.134  0.120  0.105  0.047  0.018  0.055 -0.017  0.065  0.022 -0.030 -0.026 -0.009  0.017  0.028  0.023  0.116  0.147  0.213  0.004 -0.002  0.111  0.233  0.246  0.359  0.368  0.399  0.361  0.400  0.348  0.353  0.282  0.192  0.096  0.092  0.072  0.081  0.077  0.107  0.147  0.195  0.250  0.298  0.338  0.352  0.370  0.441  0.426  0.487  0.398  0.451  0.289  0.177  0.172  0.039  0.070  0.063 -0.033 -0.022 -0.064 -0.142 -0.088 -0.258 -0.330 -0.236 -0.192 -0.245 -0.260 -0.320 -0.299 -0.234 -0.276 -0.312 -0.177 -0.074 -0.153 -0.128 -0.013 -0.053 -0.097  0.017  0.043 -0.033  0.006  0.098  0.060  0.006  0.089  0.135  0.052  0.051 -0.015 -0.032 -0.088 -0.069 -0.115 -0.094 -0.187 -0.207 -0.176 -0.142 -0.058 -0.047 -0.068 -0.021  0.006  0.039  0.152  0.175  0.103  0.151  0.192  0.287  0.329  0.391  0.400  0.464  0.459  0.566  0.508  0.569  0.496  0.425  0.404  0.308  0.197  0.128  0.055  0.102  0.027  0.063  0.156  0.127  0.081  0.204  0.256  0.157  0.193  0.296  0.270  0.194  0.268  0.342  0.283  0.242  0.249  0.256  0.219  0.315  0.310  0.316  0.274  0.177  0.034
 -0.533 -0.542 -0.545 -0.542 -0.571 -0.607 -0.606 -0.605 -0.591 -0.564 -0.547 -0.474 -0.395 -0.353 -0.146  0.022  0.203  0.261  0.336  0.451  0.484  0.575  0.604  0.671  0.605  0.539  0.480  0.377  0.262  0.174  0.118  0.167  0.153  0.081  0.055  0.070  0.125  0.159  0.247  0.218  0.270  0.295  0.327  0.381  0.418  0.416  0.403  0.448  0.389  0.366  0.294  0.229  0.180  0.107  0.048 -0.050 -0.092 -0.024  0.022  0.018  0.018  0.057  0.146  0.190  0.268  0.303  0.375  0.467  0.520  0.587  0.607  0.690  0.640  0.610  0.633  0.761  0.852  0.924  1.000  0.930  0.868  0.875  0.863  0.768  0.678  0.721  0.722  0.617  0.579  0.566  0.540  0.521  0.505  0.479  0.463  0.442  0.459  0.446  0.498  0.491  0.535  0.422  0.470  0.372  0.339  0.223  0.205  0.331  0.456  0.558  0.578  0.569  0.656  0.728  0.654  0.578  0.638  0.502  0.503  0.532  0.388  0.297  0.345  0.424  0.526  0.500  0.567  0.535  0.581  0.681  0.742  0.741  0.737  0.764  0.766  0.644  0.587  0.671  0.660  0.550  0.601  0.614  0.584  0.548  0.533  0.513  0.494  0.456  0.424  0.402  0.411  0.381  0.407  0.454  0.424  0.432  0.355  0.353  0.237  0.180  0.068  0.010 -0.131 -0.249 -0.292 -0.262 -0.284 -0.190 -0.119 -0.024 -0.014  0.001 -0.066 -0.080 -0.148 -0.114 -0.156 -0.109 -0.168 -0.123 -0.127 -0.156 -0.180 -0.149 -0.104 -0.061 -0.024 -0.022  0.009  0.002  0.000 -0.009 -0.033 -0.052 -0.042 -0.082 -0.110 -0.068 -0.066  0.070  0.158  0.181  0.278  0.339  0.285  0.320  0.357  0.389  0.330  0.394  0.458  0.309  0.277  0.342  0.234  0.124  0.108  0.088  0.030 -0.010  0.017 -0.069  0.005 -0.041 -0.086 -0.077 -0.055 -0.034 -0.026 -0.024  0.066  0.066  0.134 -0.063 -0.052  0.083  0.210  0.254  0.374  0.401  0.445  0.417  0.460  0.414  0.428  0.353  0.241  0.127  0.113  0.082  0.091  0.091  0.121  0.180  0.240  0.310  0.370  0.410  0.425  0.441  0.502  0.467  0.506  0.400  0.422  0.250  0.123  0.114 -0.014  0.024  0.046 -0.028 -0.019 -0.055 -0.114 -0.070 -0.243 -0.338 -0.242 -0.200 -0.264 -0.279 -0.332 -0.312 -0.264 -0.305 -0.324 -0.194 -0.113 -0.178 -0.149 -0.037 -0.075 -0.106  0.011  0.031 -0.039  0.016  0.107  0.061  0.019  0.114  0.152  0.062  0.074 -0.002 -0.013 -0.069 -0.047 -0.103 -0.078 -0.179 -0.205 -0.181 -0.144 -0.062 -0.041 -0.055 -0.011  0.024  0.074  0.201  0.216  0.129  0.182  0.236  0.334  0.387  0.439  0.434  0.492  0.469  0.567  0.501  0.544  0.472  0.400  0.389  0.292  0.190  0.112  0.055  0.111  0.037  0.062  0.156  0.133  0.084  0.201  0.258  0.164  0.203  0.303  0.276  0.204  0.281  0.357  0.299  0.266  0.279  0.286  0.255  0.358  0.365  0.382  0.333  0.229  0.059
 -0.560 -0.572 -0.578 -0.579 -0.605 -0.639 -0.640 -0.639 -0.627 -0.602 -0.586 -0.506 -0.423 -0.395 -0.195  0.003  0.226  0.296  0.383  0.502  0.544  0.630  0.668  0.715  0.650  0.561  0.494  0.389  0.263  0.169  0.121  0.187  0.169  0.094  0.078  0.098  0.164  0.202  0.296  0.275  0.333  0.351  0.376  0.430  0.455  0.455  0.455  0.502  0.454  0.436  0.367  0.298  0.242  0.157  0.066 -0.055 -0.105 -0.052 -0.007 -0.008  0.011  0.100  0.211  0.269  0.348  0.383  0.446  0.536  0.575  0.640  0.667  0.737  0.684  0.620  0.620  0.761  0.815  0.855  0.930  1.000  0.915  0.864  0.877  0.828  0.731  0.751  0.735  0.653  0.619  0.591  0.574  0.564  0.538  0.507  0.501  0.480  0.503  0.486  0.537  0.527  0.564  0.438  0.487  0.409  0.388  0.262  0.213  0.329  0.469  0.545  0.564  0.521  0.610  0.701  0.620  0.518  0.571  0.426  0.418  0.450  0.320  0.242  0.292  0.365  0.460  0.440  0.500  0.483  0.525  0.602  0.664  0.657  0.655  0.697  0.723  0.597  0.539  0.632  0.625  0.519  0.562  0.609  0.581  0.541  0.537  0.528  0.509  0.468  0.442  0.424  0.432  0.407  0.424  0.464  0.420  0.424  0.349  0.346  0.241  0.177  0.064 -0.005 -0.135 -0.260 -0.299 -0.261 -0.281 -0.189 -0.128 -0.037 -0.038 -0.003 -0.086 -0.098 -0.145 -0.092 -0.119 -0.079 -0.131 -0.089 -0.101 -0.141 -0.162 -0.134 -0.093 -0.055 -0.026 -0.021  0.007 -0.002  0.000 -0.009 -0.038 -0.053 -0.043 -0.080 -0.102 -0.062 -0.063  0.065  0.156  0.174  0.261  0.312  0.253  0.283  0.309  0.343  0.304  0.352  0.397  0.268  0.242  0.285  0.180  0.080  0.068  0.051 -0.008 -0.061 -0.026 -0.115 -0.036 -0.084 -0.126 -0.117 -0.089 -0.065 -0.057 -0.052  0.034  0.015  0.083 -0.100 -0.075  0.079  0.187  0.250  0.359  0.400  0.450  0.430  0.470  0.428  0.451  0.383  0.270  0.159  0.136  0.101  0.113  0.121  0.149  0.208  0.271  0.340  0.402  0.440  0.454  0.469  0.528  0.485  0.509  0.402  0.409  0.251  0.121  0.124 -0.001  0.022  0.059 -0.014 -0.001 -0.039 -0.096 -0.059 -0.227 -0.331 -0.234 -0.190 -0.275 -0.286 -0.335 -0.321 -0.274 -0.305 -0.321 -0.197 -0.105 -0.159 -0.122 -0.008 -0.046 -0.070  0.049  0.067  0.002  0.067  0.157  0.110  0.073  0.175  0.212  0.114  0.126  0.041  0.026 -0.021  0.006 -0.058 -0.033 -0.141 -0.167 -0.150 -0.119 -0.040 -0.005 -0.019  0.009  0.049  0.122  0.252  0.268  0.177  0.224  0.283  0.375  0.432  0.480  0.474  0.529  0.514  0.605  0.559  0.589  0.532  0.451  0.442  0.345  0.250  0.165  0.118  0.183  0.111  0.131  0.239  0.224  0.167  0.281  0.345  0.254  0.286  0.377  0.348  0.277  0.342  0.415  0.360  0.325  0.328  0.318  0.289  0.398  0.412  0.425  0.365  0.260  0.079
 -0.572 -0.584 -0.590 -0.588 -0.616 -0.652 -0.649 -0.645 -0.637 -0.613 -0.591 -0.505 -0.424 -0.414 -0.210 -0.001  0.240  0.321  0.414  0.526  0.569  0.645  0.678  0.718  0.647  0.556  0.484  0.378  0.257  0.161  0.115  0.180  0.161  0.087  0.072  0.093  0.158  0.194  0.293  0.280  0.340  0.355  0.382  0.435  0.460  0.458  0.460  0.511  0.464  0.447  0.377  0.309  0.242  0.160  0.052 -0.070 -0.113 -0.066 -0.026 -0.023  0.001  0.090  0.211  0.279  0.361  0.400  0.463  0.550  0.585  0.645  0.666  0.731  0.670  0.604  0.607  0.743  0.775  0.832  0.868  0.915  1.000  0.916  0.856  0.836  0.780  0.759  0.725  0.649  0.618  0.581  0.564  0.569  0.548  0.510  0.510  0.501  0.527  0.515  0.566  0.559  0.588  0.471  0.512  0.447  0.418  0.288  0.232  0.331  0.472  0.542  0.572  0.517  0.588  0.688  0.608  0.492  0.537  0.381  0.363  0.391  0.263  0.189  0.241  0.300  0.397  0.387  0.453  0.462  0.490  0.553  0.622  0.613  0.618  0.673  0.715  0.577  0.495  0.597  0.617  0.503  0.546  0.575  0.562  0.523  0.505  0.500  0.491  0.444  0.415  0.403  0.409  0.391  0.415  0.460  0.424  0.431  0.361  0.359  0.257  0.199  0.099  0.032 -0.084 -0.220 -0.267 -0.223 -0.248 -0.149 -0.092 -0.008 -0.027  0.003 -0.084 -0.102 -0.149 -0.095 -0.120 -0.093 -0.131 -0.091 -0.103 -0.129 -0.155 -0.126 -0.088 -0.050 -0.023 -0.019  0.008  0.000  0.003 -0.002 -0.030 -0.042 -0.033 -0.065 -0.091 -0.049 -0.046  0.078  0.170  0.181  0.266  0.313  0.248  0.277  0.304  0.331  0.277  0.325  0.367  0.233  0.208  0.264  0.163  0.057  0.066  0.060 -0.013 -0.059 -0.006 -0.095 -0.025 -0.080 -0.124 -0.116 -0.096 -0.074 -0.065 -0.065  0.021  0.019  0.101 -0.077 -0.038  0.120  0.227  0.289  0.387  0.427  0.466  0.450  0.484  0.442  0.456  0.386  0.274  0.158  0.139  0.106  0.117  0.128  0.158  0.213  0.275  0.347  0.417  0.461  0.475  0.493  0.547  0.514  0.531  0.438  0.439  0.298  0.166  0.160  0.023  0.032  0.057 -0.014 -0.005 -0.051 -0.105 -0.069 -0.215 -0.315 -0.234 -0.192 -0.282 -0.290 -0.340 -0.328 -0.275 -0.294 -0.315 -0.191 -0.073 -0.121 -0.077  0.035 -0.005 -0.024  0.092  0.106  0.047  0.115  0.198  0.150  0.120  0.217  0.246  0.156  0.169  0.091  0.066  0.018  0.056 -0.007  0.018 -0.091 -0.115 -0.102 -0.077  0.002  0.043  0.025  0.039  0.074  0.165  0.289  0.297  0.204  0.249  0.315  0.411  0.464  0.510  0.505  0.557  0.543  0.624  0.581  0.601  0.546  0.455  0.440  0.340  0.250  0.169  0.136  0.200  0.134  0.157  0.266  0.255  0.202  0.316  0.379  0.291  0.320  0.409  0.381  0.310  0.374  0.436  0.385  0.357  0.355  0.347  0.317  0.423  0.444  0.451  0.393  0.288  0.100
 -0.580 -0.588 -0.590 -0.583 -0.612 -0.651 -0.642 -0.635 -0.630 -0.602 -0.575 -0.486 -0.417 -0.400 -0.180  0.027  0.244  0.317  0.407  0.509  0.539  0.609  0.622  0.661  0.586  0.510  0.438  0.332  0.223  0.135  0.087  0.139  0.126  0.059  0.042  0.061  0.113  0.144  0.239  0.224  0.293  0.314  0.348  0.399  0.431  0.426  0.423  0.472  0.422  0.403  0.334  0.262  0.207  0.138  0.056 -0.056 -0.096 -0.044  0.005  0.001  0.018  0.076  0.177  0.240  0.318  0.357  0.423  0.508  0.551  0.607  0.615  0.675  0.610  0.566  0.580  0.693  0.732  0.812  0.875  0.864  0.916  1.000  0.919  0.837  0.788  0.803  0.770  0.662  0.634  0.626  0.601  0.595  0.587  0.557  0.545  0.539  0.553  0.539  0.590  0.579  0.603  0.478  0.494  0.409  0.360  0.222  0.174  0.275  0.413  0.501  0.542  0.506  0.570  0.671  0.603  0.496  0.541  0.395  0.390  0.417  0.288  0.215  0.270  0.328  0.422  0.411  0.470  0.462  0.490  0.564  0.625  0.619  0.625  0.679  0.710  0.571  0.489  0.593  0.616  0.506  0.566  0.585  0.591  0.570  0.539  0.521  0.531  0.492  0.446  0.431  0.445  0.427  0.469  0.512  0.479  0.478  0.406  0.405  0.292  0.237  0.134  0.059 -0.076 -0.221 -0.281 -0.238 -0.252 -0.136 -0.061  0.038  0.009  0.027 -0.048 -0.084 -0.135 -0.090 -0.123 -0.092 -0.126 -0.090 -0.099 -0.121 -0.163 -0.139 -0.106 -0.070 -0.035 -0.028 -0.004 -0.013 -0.003 -0.019 -0.043 -0.053 -0.037 -0.062 -0.088 -0.033 -0.023  0.101  0.201  0.216  0.308  0.360  0.252  0.282  0.318  0.359  0.287  0.336  0.394  0.254  0.217  0.291  0.197  0.082  0.087  0.087  0.021 -0.023  0.018 -0.085 -0.027 -0.092 -0.134 -0.130 -0.115 -0.098 -0.085 -0.077  0.010 -0.004  0.087 -0.095 -0.047  0.114  0.242  0.323  0.427  0.465  0.506  0.491  0.526  0.488  0.502  0.430  0.299  0.170  0.150  0.112  0.123  0.127  0.159  0.217  0.290  0.376  0.455  0.502  0.520  0.539  0.584  0.544  0.551  0.452  0.438  0.278  0.139  0.117 -0.017  0.001  0.027 -0.033 -0.027 -0.062 -0.098 -0.071 -0.206 -0.312 -0.246 -0.209 -0.289 -0.301 -0.349 -0.335 -0.292 -0.316 -0.327 -0.208 -0.107 -0.153 -0.109 -0.004 -0.042 -0.056  0.061  0.070  0.014  0.087  0.169  0.114  0.091  0.192  0.212  0.123  0.150  0.074  0.058  0.002  0.039 -0.025 -0.000 -0.107 -0.135 -0.126 -0.098 -0.021  0.021  0.004  0.020  0.057  0.155  0.287  0.281  0.178  0.235  0.312  0.414  0.475  0.518  0.505  0.556  0.526  0.603  0.531  0.545  0.478  0.387  0.375  0.273  0.188  0.109  0.088  0.147  0.081  0.103  0.205  0.189  0.139  0.254  0.316  0.226  0.259  0.363  0.332  0.258  0.340  0.408  0.353  0.343  0.355  0.362  0.326  0.419  0.452  0.474  0.425  0.319  0.117
 -0.593 -0.605 -0.609 -0.607 -0.634 -0.667 -0.660 -0.659 -0.653 -0.622 -0.597 -0.507 -0.433 -0.424 -0.214  0.013  0.256  0.326  0.422  0.529  0.561  0.633  0.644  0.666  0.586  0.500  0.424  0.321  0.207  0.121  0.078  0.137  0.126  0.059  0.049  0.073  0.129  0.161  0.257  0.244  0.323  0.346  0.375  0.426  0.453  0.451  0.454  0.502  0.458  0.439  0.373  0.294  0.241  0.166  0.082 -0.040 -0.094 -0.051  0.001 -0.003  0.027  0.117  0.223  0.284  0.364  0.400  0.464  0.544  0.578  0.635  0.643  0.684  0.603  0.538  0.545  0.665  0.701  0.767  0.863  0.877  0.856  0.919  1.000  0.914  0.810  0.812  0.822  0.733  0.683  0.662  0.648  0.640  0.621  0.591  0.586  0.573  0.592  0.576  0.623  0.598  0.612  0.475  0.486  0.405  0.365  0.217  0.146  0.246  0.390  0.468  0.511  0.456  0.530  0.644  0.579  0.462  0.502  0.358  0.358  0.391  0.272  0.205  0.254  0.319  0.406  0.389  0.437  0.425  0.468  0.531  0.593  0.581  0.583  0.640  0.684  0.554  0.476  0.573  0.583  0.479  0.545  0.607  0.615  0.592  0.577  0.568  0.571  0.533  0.494  0.478  0.487  0.469  0.505  0.542  0.500  0.495  0.427  0.424  0.314  0.252  0.130  0.044 -0.099 -0.247 -0.306 -0.260 -0.267 -0.152 -0.084  0.021 -0.008  0.027 -0.060 -0.095 -0.128 -0.077 -0.098 -0.059 -0.096 -0.070 -0.089 -0.120 -0.157 -0.133 -0.098 -0.064 -0.032 -0.022 -0.000 -0.012  0.000 -0.019 -0.047 -0.057 -0.041 -0.066 -0.085 -0.033 -0.021  0.102  0.217  0.239  0.326  0.367  0.234  0.254  0.285  0.327  0.270  0.309  0.360  0.237  0.198  0.245  0.161  0.061  0.049  0.046 -0.004 -0.061 -0.026 -0.133 -0.073 -0.138 -0.177 -0.169 -0.146 -0.127 -0.117 -0.107 -0.024 -0.060  0.028 -0.141 -0.084  0.096  0.215  0.318  0.428  0.478  0.528  0.519  0.550  0.515  0.534  0.463  0.324  0.188  0.159  0.114  0.129  0.137  0.166  0.237  0.316  0.406  0.486  0.534  0.549  0.571  0.614  0.563  0.559  0.446  0.413  0.252  0.106  0.089 -0.037 -0.017  0.026 -0.022 -0.011 -0.041 -0.068 -0.050 -0.197 -0.315 -0.235 -0.195 -0.293 -0.306 -0.348 -0.335 -0.302 -0.325 -0.328 -0.214 -0.129 -0.166 -0.118 -0.015 -0.053 -0.060  0.059  0.064  0.011  0.093  0.174  0.117  0.099  0.210  0.232  0.133  0.164  0.079  0.064  0.015  0.052 -0.018  0.008 -0.099 -0.130 -0.125 -0.097 -0.027  0.020  0.010  0.014  0.055  0.169  0.309  0.304  0.196  0.252  0.331  0.430  0.502  0.545  0.521  0.563  0.536  0.609  0.546  0.547  0.486  0.391  0.388  0.285  0.208  0.119  0.109  0.173  0.106  0.123  0.232  0.221  0.166  0.278  0.348  0.260  0.294  0.392  0.359  0.288  0.365  0.438  0.385  0.371  0.387  0.385  0.358  0.456  0.491  0.512  0.453  0.336  0.127
 -0.588 -0.600 -0.607 -0.608 -0.632 -0.666 -0.663 -0.665 -0.660 -0.637 -0.612 -0.515 -0.444 -0.451 -0.247  0.001  0.268  0.345  0.439  0.546  0.587  0.644  0.665  0.669  0.591  0.493  0.415  0.315  0.198  0.112  0.082  0.153  0.136  0.072  0.073  0.098  0.159  0.191  0.289  0.284  0.362  0.377  0.398  0.445  0.461  0.459  0.473  0.521  0.490  0.476  0.417  0.342  0.283  0.202  0.085 -0.056 -0.113 -0.085 -0.038 -0.033  0.008  0.141  0.266  0.338  0.414  0.447  0.500  0.573  0.590  0.638  0.656  0.682  0.596  0.512  0.502  0.613  0.629  0.681  0.768  0.828  0.836  0.837  0.914  1.000  0.885  0.811  0.764  0.740  0.700  0.636  0.643  0.651  0.625  0.590  0.597  0.586  0.609  0.590  0.635  0.613  0.616  0.479  0.488  0.433  0.400  0.249  0.159  0.240  0.386  0.437  0.483  0.400  0.465  0.590  0.529  0.396  0.419  0.270  0.259  0.287  0.183  0.129  0.181  0.236  0.317  0.310  0.356  0.369  0.402  0.437  0.498  0.478  0.489  0.557  0.628  0.506  0.424  0.522  0.538  0.442  0.497  0.579  0.587  0.555  0.548  0.557  0.553  0.507  0.479  0.470  0.473  0.463  0.488  0.524  0.477  0.474  0.411  0.404  0.308  0.242  0.133  0.044 -0.073 -0.224 -0.279 -0.227 -0.237 -0.128 -0.078  0.012 -0.028  0.020 -0.071 -0.096 -0.121 -0.070 -0.084 -0.050 -0.080 -0.057 -0.077 -0.106 -0.138 -0.113 -0.079 -0.048 -0.021 -0.010  0.009 -0.006  0.002 -0.015 -0.039 -0.046 -0.028 -0.054 -0.071 -0.026 -0.014  0.097  0.210  0.223  0.303  0.332  0.205  0.220  0.241  0.273  0.232  0.259  0.292  0.183  0.152  0.189  0.108  0.017  0.016  0.019 -0.035 -0.097 -0.048 -0.150 -0.094 -0.161 -0.198 -0.196 -0.171 -0.150 -0.137 -0.121 -0.044 -0.092 -0.002 -0.146 -0.076  0.111  0.205  0.316  0.410  0.470  0.516  0.516  0.541  0.506  0.529  0.461  0.330  0.202  0.165  0.122  0.138  0.155  0.180  0.248  0.322  0.405  0.491  0.539  0.553  0.576  0.615  0.564  0.551  0.444  0.401  0.265  0.125  0.110 -0.027 -0.019  0.023 -0.018 -0.005 -0.030 -0.051 -0.037 -0.173 -0.291 -0.219 -0.182 -0.295 -0.300 -0.334 -0.326 -0.293 -0.301 -0.300 -0.192 -0.099 -0.122 -0.070  0.028 -0.009 -0.008  0.104  0.106  0.060  0.147  0.223  0.166  0.153  0.262  0.279  0.181  0.211  0.124  0.104  0.063  0.107  0.036  0.061 -0.046 -0.074 -0.075 -0.055  0.011  0.067  0.055  0.037  0.078  0.216  0.351  0.344  0.231  0.287  0.367  0.460  0.528  0.565  0.542  0.578  0.554  0.618  0.572  0.563  0.516  0.417  0.415  0.317  0.251  0.161  0.164  0.235  0.176  0.185  0.298  0.296  0.237  0.338  0.410  0.332  0.355  0.441  0.411  0.344  0.406  0.470  0.423  0.409  0.414  0.409  0.377  0.483  0.520  0.535  0.463  0.362  0.149
 -0.612 -0.623 -0.626 -0.626 -0.654 -0.686 -0.677 -0.676 -0.673 -0.648 -0.601 -0.489 -0.424 -0.444 -0.221  0.023  0.298  0.376  0.481  0.587  0.621  0.655  0.657  0.642  0.560  0.459  0.379  0.278  0.170  0.088  0.057  0.123  0.111  0.049  0.052  0.081  0.137  0.172  0.270  0.273  0.353  0.361  0.386  0.434  0.447  0.445  0.467  0.518  0.490  0.476  0.416  0.342  0.277  0.206  0.077 -0.057 -0.111 -0.083 -0.038 -0.020  0.018  0.135  0.264  0.348  0.423  0.461  0.512  0.580  0.595  0.620  0.630  0.650  0.565  0.482  0.469  0.567  0.565  0.612  0.678  0.731  0.780  0.788  0.810  0.885  1.000  0.876  0.744  0.709  0.707  0.637  0.638  0.664  0.640  0.596  0.610  0.609  0.635  0.619  0.668  0.652  0.655  0.532  0.513  0.471  0.421  0.265  0.172  0.237  0.381  0.426  0.488  0.398  0.439  0.569  0.514  0.374  0.384  0.233  0.212  0.228  0.133  0.090  0.140  0.183  0.260  0.261  0.305  0.326  0.347  0.373  0.429  0.415  0.437  0.516  0.601  0.488  0.398  0.495  0.521  0.431  0.484  0.564  0.584  0.548  0.533  0.548  0.553  0.499  0.469  0.462  0.464  0.456  0.488  0.526  0.484  0.485  0.431  0.425  0.337  0.279  0.188  0.093 -0.015 -0.179 -0.249 -0.193 -0.203 -0.080 -0.038  0.050 -0.008  0.032 -0.053 -0.099 -0.120 -0.078 -0.090 -0.062 -0.082 -0.058 -0.076 -0.089 -0.123 -0.095 -0.059 -0.027 -0.002  0.007  0.022  0.011  0.015  0.003 -0.011 -0.015 -0.001 -0.026 -0.052 -0.016  0.012  0.119  0.237  0.239  0.314  0.336  0.189  0.196  0.215  0.239  0.194  0.213  0.245  0.141  0.107  0.151  0.087 -0.001  0.004  0.018 -0.032 -0.087 -0.025 -0.131 -0.081 -0.159 -0.186 -0.183 -0.168 -0.147 -0.129 -0.118 -0.047 -0.080  0.021 -0.126 -0.035  0.166  0.263  0.371  0.451  0.506  0.538  0.541  0.557  0.520  0.535  0.466  0.337  0.208  0.174  0.137  0.148  0.158  0.177  0.247  0.320  0.405  0.504  0.560  0.582  0.606  0.642  0.603  0.590  0.502  0.446  0.325  0.184  0.158  0.008 -0.006  0.002 -0.042 -0.035 -0.043 -0.047 -0.043 -0.167 -0.263 -0.211 -0.182 -0.301 -0.297 -0.328 -0.323 -0.288 -0.284 -0.285 -0.177 -0.069 -0.089 -0.027  0.071  0.031  0.036  0.147  0.144  0.101  0.191  0.265  0.203  0.191  0.297  0.308  0.208  0.236  0.149  0.121  0.094  0.146  0.078  0.104  0.004 -0.022 -0.027 -0.013  0.051  0.109  0.096  0.060  0.085  0.250  0.383  0.368  0.248  0.306  0.395  0.494  0.559  0.600  0.578  0.620  0.595  0.639  0.586  0.555  0.505  0.393  0.387  0.287  0.231  0.147  0.175  0.241  0.198  0.216  0.322  0.323  0.273  0.372  0.437  0.365  0.385  0.472  0.439  0.381  0.447  0.499  0.456  0.451  0.449  0.444  0.410  0.512  0.550  0.562  0.494  0.395  0.195
 -0.665 -0.676 -0.677 -0.677 -0.703 -0.731 -0.723 -0.718 -0.708 -0.675 -0.632 -0.511 -0.444 -0.457 -0.202  0.051  0.325  0.425  0.530  0.629  0.650  0.676  0.657  0.639  0.545  0.442  0.358  0.250  0.141  0.059  0.026  0.080  0.071  0.011  0.013  0.041  0.092  0.131  0.231  0.233  0.324  0.339  0.374  0.427  0.449  0.448  0.466  0.523  0.485  0.466  0.398  0.315  0.253  0.188  0.078 -0.036 -0.086 -0.046  0.001  0.019  0.047  0.134  0.250  0.329  0.408  0.457  0.516  0.594  0.620  0.635  0.627  0.652  0.560  0.478  0.471  0.587  0.602  0.650  0.721  0.751  0.759  0.803  0.812  0.811  0.876  1.000  0.858  0.748  0.787  0.757  0.728  0.736  0.714  0.667  0.664  0.654  0.681  0.663  0.719  0.703  0.722  0.580  0.546  0.474  0.406  0.241  0.152  0.226  0.377  0.445  0.521  0.453  0.492  0.622  0.585  0.458  0.453  0.302  0.289  0.294  0.189  0.143  0.198  0.246  0.333  0.340  0.391  0.388  0.400  0.444  0.482  0.475  0.512  0.589  0.678  0.583  0.495  0.594  0.626  0.524  0.567  0.656  0.663  0.618  0.606  0.611  0.615  0.558  0.520  0.508  0.512  0.502  0.543  0.585  0.539  0.541  0.482  0.476  0.374  0.312  0.200  0.112 -0.012 -0.195 -0.267 -0.205 -0.223 -0.095 -0.059  0.044  0.003  0.036 -0.043 -0.097 -0.128 -0.088 -0.109 -0.073 -0.106 -0.081 -0.098 -0.105 -0.134 -0.097 -0.053 -0.013  0.014  0.023  0.037  0.033  0.041  0.027  0.011  0.005  0.010 -0.022 -0.058 -0.026  0.007  0.133  0.267  0.278  0.362  0.388  0.236  0.244  0.261  0.287  0.241  0.269  0.310  0.193  0.156  0.206  0.139  0.044  0.034  0.031 -0.017 -0.068 -0.015 -0.133 -0.083 -0.165 -0.192 -0.184 -0.165 -0.143 -0.128 -0.118 -0.037 -0.075  0.034 -0.128 -0.028  0.190  0.297  0.404  0.504  0.556  0.594  0.589  0.612  0.565  0.586  0.504  0.356  0.214  0.182  0.143  0.147  0.150  0.173  0.248  0.329  0.426  0.537  0.598  0.637  0.661  0.706  0.661  0.659  0.553  0.496  0.349  0.185  0.152  0.006 -0.004 -0.003 -0.059 -0.052 -0.064 -0.077 -0.072 -0.207 -0.299 -0.241 -0.210 -0.321 -0.321 -0.359 -0.347 -0.310 -0.319 -0.318 -0.188 -0.081 -0.109 -0.045  0.063  0.021  0.025  0.149  0.149  0.098  0.192  0.278  0.210  0.191  0.305  0.319  0.208  0.233  0.137  0.109  0.084  0.136  0.065  0.098 -0.009 -0.043 -0.044 -0.022  0.049  0.105  0.099  0.068  0.086  0.254  0.401  0.394  0.276  0.329  0.420  0.525  0.600  0.645  0.623  0.670  0.635  0.661  0.589  0.551  0.476  0.353  0.349  0.241  0.183  0.095  0.127  0.192  0.152  0.177  0.281  0.284  0.242  0.352  0.418  0.342  0.370  0.476  0.437  0.380  0.467  0.527  0.483  0.483  0.481  0.473  0.430  0.543  0.572  0.587  0.507  0.369  0.175
 -0.606 -0.619 -0.620 -0.620 -0.644 -0.670 -0.660 -0.655 -0.649 -0.622 -0.593 -0.504 -0.445 -0.437 -0.233 -0.009  0.275  0.370  0.464  0.567  0.584  0.623  0.613  0.600  0.510  0.414  0.334  0.239  0.137  0.062  0.029  0.082  0.075  0.017  0.018  0.047  0.096  0.131  0.221  0.221  0.311  0.330  0.365  0.416  0.438  0.441  0.454  0.505  0.467  0.446  0.380  0.302  0.248  0.189  0.098 -0.016 -0.072 -0.036  0.011  0.018  0.048  0.144  0.249  0.311  0.388  0.431  0.493  0.558  0.586  0.610  0.598  0.617  0.524  0.444  0.450  0.573  0.596  0.647  0.722  0.735  0.725  0.770  0.822  0.764  0.744  0.858  1.000  0.871  0.788  0.778  0.738  0.720  0.679  0.640  0.629  0.606  0.638  0.622  0.668  0.630  0.621  0.481  0.479  0.406  0.363  0.209  0.118  0.190  0.333  0.403  0.463  0.400  0.458  0.585  0.553  0.435  0.435  0.294  0.292  0.310  0.207  0.159  0.202  0.258  0.341  0.339  0.386  0.379  0.409  0.451  0.491  0.480  0.510  0.577  0.657  0.555  0.462  0.549  0.584  0.479  0.530  0.616  0.626  0.590  0.577  0.577  0.586  0.539  0.499  0.488  0.482  0.472  0.514  0.554  0.515  0.515  0.459  0.453  0.353  0.275  0.139  0.056 -0.059 -0.223 -0.268 -0.208 -0.220 -0.123 -0.090  0.002  0.001  0.047 -0.071 -0.100 -0.135 -0.079 -0.097 -0.065 -0.109 -0.083 -0.093 -0.108 -0.128 -0.094 -0.058 -0.022  0.001  0.008  0.026  0.026  0.032  0.022 -0.005 -0.013 -0.010 -0.039 -0.065 -0.030 -0.006  0.116  0.246  0.271  0.356  0.376  0.216  0.222  0.252  0.280  0.230  0.272  0.314  0.202  0.178  0.211  0.125  0.039  0.033  0.013 -0.041 -0.094 -0.051 -0.155 -0.106 -0.169 -0.206 -0.186 -0.158 -0.138 -0.131 -0.130 -0.064 -0.101 -0.007 -0.151 -0.070  0.119  0.223  0.336  0.447  0.513  0.558  0.555  0.575  0.540  0.556  0.474  0.326  0.179  0.148  0.102  0.111  0.123  0.150  0.233  0.315  0.412  0.509  0.565  0.593  0.620  0.654  0.607  0.576  0.460  0.411  0.270  0.117  0.093 -0.033 -0.030 -0.006 -0.055 -0.028 -0.046 -0.074 -0.067 -0.204 -0.315 -0.236 -0.191 -0.308 -0.318 -0.350 -0.337 -0.313 -0.323 -0.317 -0.200 -0.114 -0.133 -0.074  0.023 -0.012 -0.003  0.114  0.110  0.068  0.160  0.234  0.175  0.164  0.279  0.293  0.188  0.217  0.129  0.106  0.070  0.116  0.043  0.081 -0.023 -0.062 -0.061 -0.034  0.030  0.085  0.077  0.063  0.099  0.232  0.368  0.371  0.272  0.318  0.391  0.480  0.558  0.592  0.549  0.579  0.555  0.590  0.537  0.505  0.436  0.325  0.333  0.231  0.177  0.088  0.114  0.172  0.125  0.143  0.245  0.248  0.202  0.308  0.374  0.301  0.340  0.427  0.389  0.335  0.414  0.473  0.431  0.422  0.424  0.422  0.415  0.518  0.536  0.538  0.461  0.319  0.139
 -0.588 -0.605 -0.613 -0.619 -0.645 -0.666 -0.659 -0.650 -0.649 -0.628 -0.601 -0.505 -0.459 -0.459 -0.238 -0.034  0.279  0.374  0.468  0.564  0.578  0.592  0.586  0.557  0.471  0.376  0.301  0.216  0.124  0.056  0.030  0.079  0.068  0.017  0.022  0.047  0.096  0.126  0.213  0.222  0.314  0.325  0.358  0.407  0.420  0.427  0.448  0.495  0.466  0.447  0.385  0.315  0.261  0.202  0.094 -0.023 -0.083 -0.070 -0.033 -0.013  0.026  0.150  0.261  0.330  0.401  0.442  0.496  0.551  0.568  0.576  0.566  0.572  0.477  0.388  0.387  0.498  0.509  0.547  0.617  0.653  0.649  0.662  0.733  0.740  0.709  0.748  0.871  1.000  0.895  0.806  0.798  0.772  0.720  0.671  0.662  0.627  0.669  0.646  0.673  0.620  0.591  0.455  0.454  0.396  0.364  0.210  0.112  0.166  0.299  0.352  0.423  0.346  0.386  0.517  0.498  0.378  0.355  0.220  0.215  0.225  0.138  0.102  0.140  0.191  0.267  0.273  0.313  0.316  0.344  0.362  0.397  0.383  0.418  0.494  0.593  0.512  0.425  0.497  0.526  0.434  0.478  0.597  0.607  0.564  0.567  0.588  0.584  0.532  0.510  0.502  0.491  0.482  0.515  0.552  0.506  0.510  0.457  0.451  0.359  0.277  0.164  0.076 -0.024 -0.188 -0.235 -0.168 -0.169 -0.069 -0.028  0.050  0.020  0.066 -0.072 -0.106 -0.133 -0.049 -0.075 -0.045 -0.070 -0.032 -0.040 -0.050 -0.083 -0.055 -0.034 -0.010  0.010  0.017  0.031  0.032  0.034  0.028  0.004  0.005  0.011 -0.003 -0.024  0.007  0.032  0.146  0.262  0.265  0.349  0.367  0.195  0.194  0.217  0.250  0.224  0.247  0.277  0.189  0.171  0.197  0.106  0.036  0.046  0.025 -0.033 -0.085 -0.032 -0.133 -0.099 -0.168 -0.210 -0.191 -0.167 -0.145 -0.136 -0.137 -0.074 -0.113 -0.020 -0.146 -0.055  0.120  0.217  0.343  0.440  0.517  0.558  0.562  0.573  0.533  0.561  0.479  0.335  0.187  0.145  0.100  0.112  0.139  0.161  0.241  0.318  0.410  0.513  0.568  0.593  0.626  0.663  0.616  0.553  0.444  0.386  0.264  0.118  0.094 -0.034 -0.044 -0.023 -0.062 -0.028 -0.023 -0.040 -0.045 -0.191 -0.290 -0.220 -0.176 -0.311 -0.316 -0.333 -0.324 -0.312 -0.301 -0.280 -0.185 -0.102 -0.096 -0.030  0.049  0.015  0.039  0.146  0.131  0.101  0.201  0.263  0.199  0.206  0.317  0.318  0.224  0.258  0.174  0.148  0.121  0.170  0.094  0.129  0.028 -0.010 -0.015  0.006  0.069  0.133  0.112  0.089  0.136  0.279  0.406  0.398  0.289  0.331  0.414  0.502  0.577  0.594  0.531  0.543  0.529  0.561  0.521  0.476  0.421  0.310  0.320  0.222  0.180  0.094  0.140  0.196  0.164  0.178  0.272  0.281  0.238  0.332  0.395  0.332  0.366  0.443  0.398  0.349  0.418  0.466  0.428  0.435  0.433  0.431  0.438  0.535  0.549  0.557  0.468  0.334  0.171
 -0.635 -0.651 -0.656 -0.662 -0.689 -0.707 -0.697 -0.688 -0.688 -0.660 -0.622 -0.514 -0.463 -0.470 -0.225 -0.002  0.336  0.440  0.533  0.617  0.621  0.608  0.585  0.545  0.452  0.354  0.276  0.187  0.096  0.029  0.009  0.047  0.034 -0.011 -0.001  0.017  0.064  0.095  0.183  0.196  0.295  0.305  0.341  0.389  0.403  0.408  0.435  0.487  0.460  0.441  0.378  0.304  0.252  0.199  0.087 -0.024 -0.078 -0.064 -0.028 -0.005  0.028  0.156  0.262  0.335  0.405  0.452  0.504  0.563  0.578  0.570  0.552  0.552  0.458  0.372  0.368  0.475  0.481  0.513  0.579  0.619  0.618  0.634  0.683  0.700  0.707  0.787  0.788  0.895  1.000  0.896  0.846  0.844  0.802  0.724  0.707  0.682  0.731  0.712  0.742  0.690  0.667  0.521  0.490  0.429  0.378  0.213  0.109  0.152  0.290  0.341  0.433  0.355  0.373  0.512  0.504  0.380  0.341  0.202  0.198  0.198  0.114  0.086  0.131  0.174  0.254  0.275  0.315  0.324  0.331  0.343  0.368  0.353  0.398  0.480  0.592  0.530  0.443  0.522  0.563  0.473  0.507  0.630  0.635  0.587  0.589  0.611  0.614  0.551  0.524  0.519  0.513  0.514  0.553  0.594  0.548  0.555  0.508  0.503  0.410  0.330  0.225  0.133  0.030 -0.157 -0.222 -0.148 -0.151 -0.033  0.001  0.086  0.040  0.075 -0.053 -0.109 -0.130 -0.052 -0.076 -0.043 -0.063 -0.027 -0.038 -0.036 -0.073 -0.042 -0.018  0.010  0.029  0.036  0.048  0.051  0.048  0.047  0.027  0.031  0.035  0.019 -0.008  0.017  0.049  0.175  0.305  0.305  0.387  0.400  0.221  0.215  0.232  0.260  0.231  0.251  0.277  0.186  0.166  0.195  0.113  0.045  0.050  0.026 -0.026 -0.066 -0.010 -0.121 -0.097 -0.177 -0.209 -0.195 -0.173 -0.151 -0.139 -0.137 -0.067 -0.111 -0.006 -0.132 -0.017  0.183  0.276  0.407  0.506  0.581  0.616  0.618  0.625  0.576  0.605  0.516  0.360  0.207  0.166  0.124  0.130  0.153  0.170  0.258  0.335  0.432  0.552  0.616  0.657  0.692  0.734  0.692  0.627  0.516  0.443  0.318  0.160  0.124 -0.016 -0.040 -0.043 -0.089 -0.061 -0.050 -0.067 -0.076 -0.218 -0.294 -0.236 -0.199 -0.340 -0.341 -0.355 -0.347 -0.335 -0.317 -0.289 -0.181 -0.083 -0.072  0.001  0.082  0.044  0.073  0.184  0.166  0.135  0.243  0.308  0.237  0.243  0.360  0.356  0.253  0.287  0.194  0.167  0.152  0.206  0.129  0.166  0.062  0.025  0.018  0.039  0.103  0.170  0.151  0.109  0.143  0.318  0.454  0.444  0.321  0.363  0.458  0.559  0.636  0.656  0.591  0.605  0.583  0.590  0.539  0.478  0.413  0.290  0.292  0.192  0.158  0.074  0.130  0.192  0.172  0.194  0.278  0.294  0.264  0.357  0.417  0.357  0.391  0.476  0.424  0.382  0.462  0.510  0.479  0.496  0.486  0.479  0.480  0.584  0.597  0.610  0.520  0.369  0.205
 -0.623 -0.639 -0.642 -0.645 -0.664 -0.678 -0.666 -0.651 -0.643 -0.608 -0.574 -0.474 -0.437 -0.424 -0.179  0.026  0.321  0.411  0.503  0.582  0.574  0.566  0.533  0.496  0.402  0.311  0.236  0.147  0.067  0.008 -0.016  0.014  0.010 -0.032 -0.026 -0.004  0.033  0.064  0.146  0.159  0.257  0.273  0.316  0.365  0.384  0.390  0.412  0.458  0.425  0.403  0.339  0.262  0.217  0.170  0.085 -0.002 -0.039 -0.019  0.013  0.031  0.044  0.127  0.223  0.291  0.360  0.408  0.465  0.520  0.546  0.540  0.512  0.514  0.420  0.340  0.345  0.449  0.460  0.495  0.566  0.591  0.581  0.626  0.662  0.636  0.637  0.757  0.778  0.806  0.896  1.000  0.904  0.828  0.818  0.781  0.716  0.680  0.700  0.672  0.701  0.651  0.629  0.493  0.449  0.372  0.311  0.150  0.056  0.104  0.238  0.305  0.393  0.336  0.357  0.485  0.477  0.367  0.336  0.214  0.220  0.220  0.139  0.112  0.156  0.201  0.277  0.296  0.323  0.316  0.329  0.350  0.365  0.355  0.394  0.464  0.560  0.499  0.417  0.494  0.539  0.453  0.499  0.610  0.636  0.612  0.603  0.598  0.625  0.582  0.535  0.522  0.531  0.530  0.585  0.622  0.579  0.575  0.522  0.512  0.410  0.327  0.219  0.124  0.017 -0.167 -0.233 -0.166 -0.162 -0.040  0.001  0.092  0.062  0.095 -0.025 -0.079 -0.111 -0.045 -0.077 -0.045 -0.067 -0.033 -0.040 -0.038 -0.084 -0.056 -0.034 -0.008  0.020  0.032  0.043  0.044  0.054  0.037  0.019  0.020  0.030  0.020 -0.006  0.023  0.057  0.179  0.308  0.320  0.409  0.426  0.211  0.202  0.228  0.266  0.220  0.245  0.288  0.190  0.161  0.207  0.129  0.049  0.059  0.043 -0.010 -0.053 -0.010 -0.126 -0.108 -0.183 -0.206 -0.184 -0.165 -0.152 -0.143 -0.144 -0.084 -0.126 -0.025 -0.154 -0.039  0.155  0.267  0.396  0.499  0.574  0.619  0.616  0.635  0.598  0.629  0.541  0.369  0.214  0.174  0.127  0.132  0.150  0.172  0.259  0.344  0.450  0.567  0.627  0.670  0.693  0.721  0.669  0.599  0.492  0.414  0.279  0.120  0.082 -0.041 -0.043 -0.048 -0.098 -0.074 -0.052 -0.059 -0.073 -0.203 -0.291 -0.248 -0.209 -0.326 -0.333 -0.343 -0.332 -0.338 -0.328 -0.289 -0.192 -0.117 -0.104 -0.035  0.039  0.004  0.033  0.143  0.125  0.096  0.200  0.266  0.195  0.203  0.315  0.310  0.213  0.249  0.162  0.140  0.120  0.168  0.093  0.128  0.027 -0.015 -0.024 -0.000  0.063  0.128  0.110  0.088  0.117  0.274  0.410  0.395  0.280  0.327  0.424  0.521  0.599  0.616  0.553  0.572  0.539  0.549  0.479  0.418  0.347  0.229  0.234  0.140  0.109  0.026  0.087  0.135  0.109  0.130  0.216  0.224  0.192  0.291  0.354  0.289  0.322  0.422  0.373  0.325  0.414  0.464  0.424  0.455  0.458  0.457  0.447  0.527  0.549  0.573  0.501  0.353  0.193
 -0.643 -0.660 -0.665 -0.669 -0.683 -0.698 -0.691 -0.674 -0.661 -0.630 -0.596 -0.475 -0.440 -0.453 -0.188  0.041  0.325  0.422  0.523  0.593  0.587  0.570  0.542  0.498  0.406  0.310  0.232  0.141  0.069  0.013  0.005  0.035  0.018 -0.014 -0.002  0.009  0.052  0.082  0.164  0.173  0.257  0.272  0.313  0.361  0.377  0.379  0.404  0.452  0.425  0.404  0.345  0.265  0.220  0.182  0.086 -0.007 -0.046 -0.027  0.001  0.021  0.047  0.134  0.233  0.305  0.372  0.420  0.471  0.526  0.543  0.533  0.511  0.508  0.412  0.329  0.329  0.429  0.432  0.465  0.540  0.574  0.564  0.601  0.648  0.643  0.638  0.728  0.738  0.798  0.846  0.904  1.000  0.919  0.846  0.851  0.832  0.762  0.769  0.706  0.721  0.668  0.644  0.513  0.454  0.388  0.325  0.156  0.054  0.100  0.237  0.295  0.385  0.317  0.338  0.463  0.451  0.342  0.312  0.188  0.186  0.189  0.114  0.088  0.140  0.178  0.250  0.263  0.282  0.284  0.309  0.316  0.333  0.323  0.359  0.434  0.529  0.470  0.389  0.458  0.496  0.416  0.472  0.603  0.650  0.633  0.637  0.659  0.679  0.632  0.602  0.597  0.600  0.591  0.637  0.666  0.601  0.583  0.516  0.492  0.388  0.304  0.199  0.100  0.001 -0.184 -0.246 -0.176 -0.181 -0.060 -0.027  0.063  0.035  0.080 -0.044 -0.099 -0.135 -0.060 -0.087 -0.046 -0.065 -0.046 -0.061 -0.065 -0.104 -0.062 -0.032  0.002  0.030  0.044  0.050  0.041  0.065  0.042  0.031  0.032  0.037  0.017 -0.020  0.012  0.044  0.165  0.295  0.300  0.398  0.412  0.174  0.156  0.184  0.215  0.174  0.193  0.234  0.147  0.119  0.162  0.095  0.021  0.027  0.031 -0.019 -0.079 -0.030 -0.151 -0.128 -0.200 -0.196 -0.175 -0.151 -0.138 -0.125 -0.123 -0.073 -0.129 -0.043 -0.168 -0.049  0.150  0.257  0.376  0.473  0.550  0.602  0.630  0.662  0.642  0.691  0.609  0.433  0.257  0.205  0.151  0.159  0.184  0.208  0.294  0.395  0.506  0.638  0.687  0.710  0.708  0.717  0.653  0.593  0.494  0.408  0.282  0.127  0.094 -0.035 -0.033 -0.040 -0.095 -0.074 -0.043 -0.052 -0.077 -0.198 -0.271 -0.245 -0.210 -0.332 -0.335 -0.346 -0.337 -0.337 -0.327 -0.291 -0.191 -0.113 -0.102 -0.034  0.041  0.007  0.040  0.149  0.130  0.104  0.212  0.279  0.207  0.216  0.331  0.328  0.228  0.266  0.177  0.152  0.137  0.185  0.110  0.146  0.047  0.002 -0.009  0.013  0.069  0.135  0.132  0.098  0.113  0.286  0.425  0.402  0.287  0.331  0.435  0.534  0.618  0.639  0.586  0.597  0.557  0.559  0.495  0.427  0.367  0.250  0.242  0.159  0.134  0.056  0.105  0.171  0.140  0.150  0.241  0.257  0.221  0.315  0.383  0.322  0.344  0.447  0.409  0.356  0.434  0.484  0.457  0.497  0.505  0.508  0.469  0.579  0.616  0.646  0.562  0.408  0.237
 -0.685 -0.702 -0.708 -0.713 -0.728 -0.743 -0.734 -0.718 -0.706 -0.673 -0.629 -0.497 -0.444 -0.482 -0.221  0.042  0.372  0.476  0.582  0.647  0.642  0.610  0.576  0.520  0.422  0.314  0.228  0.133  0.057 -0.000 -0.002  0.030  0.006 -0.023 -0.003  0.005  0.053  0.086  0.174  0.181  0.273  0.286  0.327  0.373  0.387  0.386  0.416  0.473  0.452  0.432  0.374  0.288  0.238  0.209  0.089 -0.007 -0.048 -0.034 -0.009  0.007  0.046  0.169  0.267  0.343  0.412  0.463  0.509  0.565  0.574  0.557  0.533  0.518  0.418  0.329  0.322  0.423  0.416  0.448  0.521  0.564  0.569  0.595  0.640  0.651  0.664  0.736  0.720  0.772  0.844  0.828  0.919  1.000  0.891  0.829  0.871  0.837  0.867  0.810  0.809  0.745  0.708  0.571  0.496  0.441  0.369  0.188  0.062  0.096  0.244  0.291  0.395  0.309  0.320  0.460  0.450  0.328  0.287  0.151  0.144  0.145  0.074  0.055  0.109  0.141  0.212  0.230  0.250  0.268  0.285  0.281  0.303  0.289  0.330  0.418  0.528  0.472  0.377  0.451  0.501  0.415  0.457  0.596  0.651  0.615  0.611  0.658  0.680  0.612  0.588  0.600  0.594  0.594  0.638  0.676  0.615  0.602  0.547  0.524  0.427  0.346  0.239  0.133  0.036 -0.164 -0.236 -0.157 -0.169 -0.038 -0.017  0.075  0.027  0.072 -0.057 -0.126 -0.142 -0.063 -0.072 -0.037 -0.043 -0.043 -0.068 -0.064 -0.097 -0.049 -0.016  0.020  0.041  0.052  0.058  0.052  0.073  0.061  0.047  0.050  0.049  0.025 -0.015  0.019  0.054  0.180  0.327  0.324  0.414  0.409  0.175  0.148  0.169  0.185  0.152  0.169  0.196  0.113  0.091  0.122  0.062 -0.001  0.000  0.004 -0.038 -0.095 -0.034 -0.164 -0.144 -0.226 -0.211 -0.193 -0.166 -0.150 -0.135 -0.133 -0.081 -0.143 -0.049 -0.168 -0.028  0.196  0.291  0.423  0.518  0.597  0.639  0.680  0.705  0.682  0.714  0.627  0.451  0.268  0.216  0.162  0.168  0.190  0.214  0.309  0.418  0.534  0.682  0.746  0.762  0.763  0.769  0.719  0.651  0.549  0.448  0.328  0.162  0.125 -0.013 -0.031 -0.045 -0.097 -0.076 -0.057 -0.071 -0.096 -0.206 -0.260 -0.237 -0.202 -0.340 -0.341 -0.354 -0.347 -0.341 -0.326 -0.295 -0.184 -0.089 -0.077  0.003  0.083  0.045  0.083  0.195  0.172  0.150  0.267  0.331  0.257  0.270  0.392  0.384  0.277  0.317  0.223  0.191  0.188  0.245  0.167  0.206  0.106  0.062  0.048  0.068  0.119  0.190  0.192  0.130  0.139  0.352  0.499  0.469  0.337  0.380  0.495  0.607  0.693  0.717  0.656  0.655  0.619  0.601  0.543  0.459  0.398  0.272  0.257  0.171  0.154  0.074  0.127  0.205  0.179  0.189  0.284  0.309  0.278  0.371  0.440  0.383  0.405  0.506  0.468  0.419  0.497  0.550  0.538  0.575  0.577  0.575  0.547  0.678  0.719  0.748  0.658  0.471  0.283
 -0.676 -0.690 -0.694 -0.694 -0.712 -0.732 -0.721 -0.698 -0.693 -0.663 -0.616 -0.480 -0.459 -0.491 -0.196  0.058  0.361  0.465  0.568  0.624  0.617  0.579  0.540  0.482  0.380  0.279  0.197  0.107  0.042 -0.011 -0.016  0.010 -0.005 -0.034 -0.017 -0.005  0.036  0.064  0.150  0.170  0.264  0.279  0.322  0.369  0.385  0.387  0.415  0.465  0.439  0.421  0.361  0.278  0.224  0.186  0.078 -0.005 -0.030 -0.022  0.008  0.022  0.055  0.151  0.248  0.323  0.393  0.443  0.491  0.544  0.556  0.536  0.505  0.486  0.386  0.305  0.304  0.400  0.395  0.432  0.505  0.538  0.548  0.587  0.621  0.625  0.640  0.714  0.679  0.720  0.802  0.818  0.846  0.891  1.000  0.910  0.847  0.856  0.847  0.798  0.801  0.738  0.694  0.560  0.478  0.412  0.329  0.147  0.033  0.061  0.204  0.264  0.374  0.294  0.297  0.440  0.430  0.305  0.265  0.134  0.138  0.136  0.064  0.047  0.096  0.128  0.198  0.218  0.236  0.257  0.269  0.269  0.290  0.272  0.311  0.397  0.505  0.448  0.343  0.424  0.485  0.400  0.448  0.557  0.628  0.626  0.600  0.621  0.674  0.616  0.569  0.580  0.584  0.597  0.659  0.699  0.655  0.640  0.586  0.556  0.448  0.366  0.272  0.165  0.068 -0.138 -0.219 -0.143 -0.151 -0.006  0.026  0.119  0.069  0.100 -0.000 -0.068 -0.100 -0.056 -0.085 -0.059 -0.067 -0.055 -0.076 -0.052 -0.098 -0.053 -0.027  0.005  0.032  0.045  0.053  0.048  0.074  0.055  0.041  0.048  0.055  0.039  0.001  0.034  0.076  0.204  0.357  0.361  0.460  0.452  0.198  0.166  0.184  0.204  0.156  0.178  0.210  0.109  0.083  0.144  0.076 -0.006  0.021  0.032 -0.028 -0.074 -0.016 -0.153 -0.149 -0.238 -0.225 -0.198 -0.180 -0.169 -0.156 -0.159 -0.109 -0.159 -0.054 -0.172 -0.020  0.205  0.319  0.449  0.543  0.622  0.669  0.707  0.730  0.707  0.733  0.644  0.449  0.264  0.219  0.165  0.169  0.192  0.218  0.316  0.426  0.551  0.697  0.770  0.809  0.804  0.789  0.735  0.651  0.550  0.446  0.325  0.155  0.106 -0.030 -0.039 -0.062 -0.106 -0.097 -0.065 -0.050 -0.076 -0.189 -0.265 -0.247 -0.214 -0.342 -0.338 -0.349 -0.342 -0.337 -0.312 -0.282 -0.190 -0.089 -0.070  0.008  0.083  0.050  0.088  0.197  0.173  0.153  0.268  0.330  0.253  0.272  0.384  0.372  0.277  0.315  0.231  0.192  0.186  0.244  0.169  0.202  0.103  0.056  0.041  0.059  0.118  0.193  0.181  0.133  0.146  0.347  0.492  0.453  0.314  0.361  0.488  0.604  0.685  0.704  0.638  0.636  0.593  0.574  0.504  0.416  0.352  0.224  0.219  0.127  0.111  0.029  0.106  0.171  0.148  0.157  0.248  0.272  0.237  0.331  0.401  0.342  0.357  0.473  0.433  0.381  0.468  0.521  0.493  0.547  0.553  0.547  0.500  0.615  0.677  0.730  0.667  0.487  0.280
 -0.644 -0.660 -0.666 -0.666 -0.677 -0.693 -0.686 -0.665 -0.651 -0.619 -0.581 -0.440 -0.430 -0.469 -0.168  0.081  0.335  0.432  0.534  0.575  0.564  0.528  0.491  0.438  0.341  0.247  0.169  0.079  0.028 -0.017 -0.013  0.010 -0.008 -0.029 -0.009 -0.001  0.036  0.063  0.141  0.157  0.235  0.251  0.294  0.340  0.356  0.355  0.382  0.426  0.404  0.383  0.326  0.244  0.196  0.166  0.076  0.011 -0.012  0.001  0.018  0.030  0.057  0.122  0.216  0.293  0.358  0.408  0.452  0.497  0.504  0.486  0.461  0.443  0.348  0.272  0.276  0.366  0.366  0.403  0.479  0.507  0.510  0.557  0.591  0.590  0.596  0.667  0.640  0.671  0.724  0.781  0.851  0.829  0.910  1.000  0.917  0.858  0.802  0.727  0.728  0.672  0.639  0.520  0.429  0.364  0.283  0.106  0.001  0.034  0.168  0.231  0.330  0.259  0.269  0.399  0.385  0.272  0.241  0.124  0.133  0.133  0.067  0.047  0.100  0.132  0.198  0.214  0.218  0.237  0.266  0.260  0.274  0.257  0.287  0.364  0.461  0.404  0.304  0.379  0.433  0.357  0.428  0.530  0.625  0.648  0.627  0.645  0.705  0.656  0.612  0.621  0.628  0.636  0.698  0.733  0.678  0.645  0.574  0.530  0.414  0.330  0.236  0.126  0.029 -0.166 -0.244 -0.175 -0.180 -0.037  0.002  0.096  0.064  0.109  0.004 -0.057 -0.102 -0.053 -0.087 -0.057 -0.061 -0.059 -0.091 -0.074 -0.122 -0.075 -0.047 -0.010  0.027  0.042  0.051  0.037  0.086  0.048  0.038  0.039  0.048  0.033 -0.011  0.024  0.064  0.185  0.330  0.346  0.460  0.462  0.175  0.135  0.163  0.187  0.126  0.144  0.192  0.092  0.056  0.126  0.075 -0.013  0.011  0.044 -0.011 -0.075 -0.023 -0.165 -0.160 -0.242 -0.209 -0.178 -0.160 -0.153 -0.140 -0.143 -0.108 -0.164 -0.081 -0.196 -0.052  0.159  0.284  0.404  0.498  0.575  0.634  0.681  0.728  0.722  0.760  0.679  0.483  0.289  0.236  0.177  0.182  0.206  0.231  0.325  0.439  0.567  0.711  0.767  0.783  0.758  0.732  0.666  0.597  0.504  0.395  0.276  0.119  0.077 -0.047 -0.023 -0.047 -0.095 -0.090 -0.043 -0.021 -0.062 -0.166 -0.243 -0.245 -0.213 -0.331 -0.332 -0.342 -0.331 -0.337 -0.322 -0.283 -0.196 -0.119 -0.102 -0.030  0.038  0.009  0.046  0.150  0.128  0.110  0.218  0.281  0.206  0.226  0.333  0.323  0.233  0.273  0.196  0.160  0.153  0.201  0.129  0.157  0.067  0.019  0.001  0.018  0.068  0.139  0.135  0.100  0.101  0.289  0.428  0.382  0.258  0.306  0.430  0.541  0.623  0.636  0.588  0.589  0.541  0.526  0.452  0.368  0.312  0.195  0.183  0.110  0.101  0.028  0.097  0.164  0.131  0.131  0.223  0.243  0.202  0.293  0.363  0.304  0.308  0.433  0.399  0.339  0.419  0.473  0.448  0.517  0.544  0.547  0.469  0.563  0.636  0.694  0.636  0.480  0.273
 -0.665 -0.684 -0.690 -0.691 -0.697 -0.711 -0.704 -0.682 -0.664 -0.632 -0.588 -0.437 -0.410 -0.477 -0.191  0.087  0.358  0.453  0.563  0.599  0.590  0.551  0.516  0.458  0.364  0.263  0.181  0.091  0.040 -0.007  0.003  0.027 -0.002 -0.020  0.003  0.003  0.049  0.078  0.159  0.169  0.240  0.254  0.296  0.341  0.353  0.350  0.381  0.430  0.414  0.394  0.341  0.255  0.205  0.186  0.081  0.008 -0.023 -0.010  0.002  0.009  0.048  0.143  0.237  0.316  0.381  0.432  0.471  0.517  0.516  0.496  0.475  0.454  0.358  0.277  0.272  0.361  0.351  0.387  0.463  0.501  0.510  0.545  0.586  0.597  0.610  0.664  0.629  0.662  0.707  0.716  0.832  0.871  0.847  0.917  1.000  0.922  0.873  0.781  0.762  0.700  0.665  0.549  0.450  0.396  0.317  0.137  0.016  0.047  0.186  0.235  0.338  0.255  0.262  0.395  0.380  0.265  0.231  0.105  0.106  0.109  0.047  0.029  0.083  0.109  0.175  0.189  0.194  0.222  0.251  0.235  0.254  0.237  0.267  0.352  0.453  0.399  0.300  0.368  0.422  0.345  0.402  0.527  0.625  0.623  0.612  0.661  0.702  0.643  0.617  0.635  0.632  0.634  0.682  0.718  0.652  0.621  0.553  0.511  0.406  0.329  0.233  0.121  0.025 -0.172 -0.248 -0.176 -0.189 -0.048 -0.017  0.079  0.036  0.086 -0.029 -0.095 -0.122 -0.057 -0.075 -0.044 -0.041 -0.056 -0.100 -0.088 -0.126 -0.074 -0.039  0.001  0.033  0.046  0.054  0.037  0.088  0.058  0.047  0.045  0.047  0.024 -0.023  0.020  0.054  0.173  0.320  0.328  0.432  0.426  0.150  0.106  0.127  0.141  0.096  0.107  0.143  0.062  0.030  0.079  0.043 -0.027 -0.021  0.017 -0.023 -0.095 -0.036 -0.179 -0.168 -0.249 -0.200 -0.169 -0.145 -0.136 -0.123 -0.131 -0.100 -0.155 -0.080 -0.193 -0.048  0.172  0.281  0.405  0.491  0.566  0.618  0.682  0.725  0.724  0.759  0.684  0.507  0.312  0.251  0.189  0.196  0.218  0.244  0.335  0.455  0.578  0.733  0.793  0.784  0.755  0.731  0.667  0.610  0.519  0.406  0.294  0.139  0.103 -0.026 -0.006 -0.035 -0.088 -0.079 -0.044 -0.040 -0.082 -0.175 -0.228 -0.237 -0.205 -0.332 -0.336 -0.350 -0.338 -0.336 -0.325 -0.290 -0.191 -0.108 -0.096 -0.019  0.054  0.022  0.060  0.164  0.141  0.125  0.238  0.299  0.225  0.245  0.359  0.349  0.252  0.293  0.210  0.174  0.177  0.227  0.156  0.185  0.096  0.050  0.031  0.047  0.089  0.157  0.166  0.108  0.100  0.315  0.458  0.408  0.280  0.324  0.452  0.567  0.653  0.666  0.622  0.617  0.572  0.551  0.486  0.398  0.348  0.231  0.207  0.139  0.134  0.066  0.119  0.201  0.167  0.164  0.260  0.287  0.248  0.336  0.407  0.349  0.352  0.472  0.441  0.382  0.456  0.515  0.508  0.571  0.601  0.597  0.531  0.647  0.728  0.786  0.712  0.542  0.321
 -0.678 -0.694 -0.700 -0.697 -0.703 -0.721 -0.712 -0.686 -0.672 -0.639 -0.593 -0.436 -0.418 -0.494 -0.196  0.091  0.364  0.463  0.581  0.614  0.606  0.560  0.515  0.447  0.349  0.244  0.163  0.074  0.019 -0.026 -0.027 -0.003 -0.018 -0.041 -0.020 -0.010  0.030  0.056  0.144  0.161  0.246  0.260  0.304  0.349  0.360  0.357  0.390  0.442  0.426  0.407  0.352  0.266  0.214  0.194  0.081  0.011 -0.014 -0.010  0.005  0.012  0.046  0.157  0.250  0.327  0.393  0.444  0.483  0.530  0.531  0.505  0.477  0.442  0.344  0.261  0.256  0.343  0.327  0.367  0.442  0.480  0.501  0.539  0.573  0.586  0.609  0.654  0.606  0.627  0.682  0.680  0.762  0.837  0.856  0.858  0.922  1.000  0.920  0.837  0.807  0.739  0.689  0.572  0.459  0.403  0.315  0.128 -0.001  0.019  0.160  0.210  0.326  0.237  0.233  0.376  0.365  0.241  0.200  0.070  0.074  0.077  0.017  0.004  0.061  0.078  0.144  0.165  0.171  0.211  0.228  0.206  0.227  0.204  0.238  0.330  0.440  0.387  0.277  0.352  0.424  0.348  0.394  0.503  0.608  0.607  0.575  0.621  0.675  0.611  0.573  0.596  0.597  0.612  0.675  0.721  0.675  0.650  0.595  0.551  0.443  0.366  0.271  0.159  0.061 -0.147 -0.232 -0.157 -0.171 -0.020  0.009  0.107  0.048  0.090 -0.008 -0.079 -0.093 -0.045 -0.061 -0.044 -0.036 -0.056 -0.102 -0.075 -0.113 -0.062 -0.029  0.007  0.035  0.049  0.054  0.041  0.085  0.059  0.049  0.051  0.055  0.037 -0.007  0.037  0.078  0.195  0.357  0.365  0.467  0.450  0.175  0.128  0.143  0.148  0.097  0.110  0.136  0.048  0.017  0.068  0.029 -0.040 -0.023  0.010 -0.036 -0.098 -0.038 -0.184 -0.177 -0.265 -0.234 -0.201 -0.186 -0.181 -0.175 -0.182 -0.141 -0.191 -0.090 -0.198 -0.036  0.199  0.311  0.442  0.529  0.607  0.655  0.724  0.758  0.757  0.763  0.686  0.500  0.307  0.248  0.185  0.193  0.216  0.247  0.342  0.464  0.597  0.755  0.835  0.829  0.800  0.766  0.711  0.639  0.548  0.424  0.311  0.143  0.098 -0.026 -0.012 -0.039 -0.076 -0.081 -0.053 -0.032 -0.080 -0.165 -0.233 -0.245 -0.213 -0.338 -0.341 -0.355 -0.345 -0.342 -0.324 -0.286 -0.187 -0.094 -0.075  0.005  0.078  0.046  0.088  0.190  0.165  0.152  0.268  0.325  0.249  0.276  0.388  0.372  0.280  0.323  0.244  0.204  0.206  0.262  0.189  0.218  0.128  0.083  0.063  0.074  0.119  0.194  0.197  0.131  0.126  0.352  0.500  0.439  0.297  0.343  0.484  0.607  0.691  0.702  0.652  0.637  0.590  0.557  0.489  0.388  0.333  0.206  0.193  0.112  0.108  0.034  0.110  0.187  0.159  0.158  0.256  0.287  0.249  0.338  0.413  0.357  0.355  0.483  0.451  0.394  0.474  0.535  0.526  0.597  0.630  0.624  0.550  0.671  0.766  0.841  0.784  0.590  0.357
 -0.700 -0.718 -0.724 -0.722 -0.734 -0.749 -0.734 -0.711 -0.707 -0.674 -0.620 -0.478 -0.440 -0.506 -0.238  0.053  0.394  0.499  0.619  0.664  0.659  0.611  0.566  0.492  0.390  0.276  0.194  0.109  0.041 -0.012 -0.025 -0.000 -0.012 -0.044 -0.029 -0.015  0.029  0.058  0.152  0.172  0.267  0.283  0.329  0.375  0.387  0.385  0.421  0.480  0.462  0.441  0.382  0.296  0.242  0.209  0.090  0.002 -0.038 -0.038 -0.012  0.004  0.042  0.182  0.281  0.356  0.428  0.482  0.524  0.579  0.582  0.553  0.522  0.481  0.380  0.292  0.279  0.371  0.350  0.389  0.459  0.503  0.527  0.553  0.592  0.609  0.635  0.681  0.638  0.669  0.731  0.700  0.769  0.867  0.847  0.802  0.873  0.920  1.000  0.927  0.876  0.797  0.736  0.599  0.504  0.456  0.371  0.179  0.035  0.050  0.200  0.239  0.364  0.263  0.255  0.409  0.406  0.272  0.219  0.077  0.073  0.076  0.013  0.001  0.053  0.069  0.138  0.161  0.179  0.222  0.230  0.210  0.238  0.216  0.257  0.358  0.481  0.429  0.308  0.387  0.464  0.376  0.406  0.526  0.615  0.586  0.558  0.613  0.652  0.578  0.547  0.571  0.565  0.580  0.634  0.685  0.642  0.633  0.596  0.567  0.474  0.392  0.288  0.178  0.087 -0.126 -0.208 -0.123 -0.139 -0.000  0.013  0.103  0.042  0.081 -0.041 -0.112 -0.111 -0.056 -0.054 -0.043 -0.040 -0.053 -0.090 -0.056 -0.083 -0.033  0.002  0.036  0.051  0.059  0.064  0.059  0.083  0.077  0.063  0.067  0.064  0.044  0.004  0.041  0.079  0.199  0.370  0.374  0.460  0.430  0.185  0.140  0.153  0.149  0.114  0.135  0.145  0.062  0.044  0.070  0.015 -0.040 -0.027 -0.020 -0.068 -0.118 -0.049 -0.184 -0.177 -0.262 -0.251 -0.213 -0.192 -0.183 -0.183 -0.201 -0.152 -0.185 -0.070 -0.173 -0.012  0.233  0.323  0.465  0.559  0.640  0.678  0.739  0.751  0.730  0.726  0.645  0.466  0.283  0.224  0.167  0.172  0.197  0.221  0.317  0.434  0.562  0.722  0.810  0.822  0.823  0.807  0.766  0.682  0.576  0.458  0.352  0.175  0.128 -0.005 -0.024 -0.044 -0.081 -0.074 -0.071 -0.073 -0.103 -0.189 -0.251 -0.238 -0.201 -0.341 -0.345 -0.361 -0.354 -0.340 -0.317 -0.290 -0.185 -0.070 -0.049  0.043  0.121  0.082  0.128  0.237  0.206  0.193  0.317  0.371  0.295  0.322  0.442  0.424  0.324  0.366  0.278  0.238  0.242  0.306  0.228  0.267  0.172  0.125  0.110  0.126  0.173  0.251  0.251  0.169  0.175  0.418  0.574  0.520  0.368  0.406  0.548  0.675  0.761  0.767  0.699  0.678  0.644  0.602  0.547  0.440  0.379  0.243  0.230  0.133  0.124  0.043  0.120  0.198  0.182  0.189  0.288  0.326  0.297  0.388  0.461  0.411  0.427  0.534  0.498  0.455  0.534  0.588  0.585  0.633  0.642  0.626  0.606  0.747  0.818  0.860  0.785  0.568  0.349
 -0.686 -0.705 -0.708 -0.708 -0.726 -0.735 -0.714 -0.698 -0.698 -0.656 -0.601 -0.486 -0.439 -0.478 -0.251  0.015  0.407  0.496  0.610  0.665  0.658  0.608  0.562  0.483  0.381  0.270  0.192  0.113  0.039 -0.017 -0.045 -0.017 -0.016 -0.058 -0.047 -0.021  0.022  0.053  0.147  0.172  0.283  0.299  0.344  0.385  0.395  0.397  0.434  0.492  0.474  0.456  0.397  0.311  0.253  0.213  0.100  0.006 -0.041 -0.042 -0.008  0.013  0.056  0.204  0.300  0.368  0.441  0.492  0.534  0.584  0.589  0.557  0.523  0.473  0.373  0.287  0.275  0.364  0.340  0.380  0.446  0.486  0.515  0.539  0.576  0.590  0.619  0.663  0.622  0.646  0.712  0.672  0.706  0.810  0.798  0.727  0.781  0.837  0.927  1.000  0.921  0.821  0.740  0.584  0.506  0.454  0.376  0.187  0.039  0.047  0.195  0.232  0.361  0.259  0.245  0.404  0.410  0.273  0.213  0.070  0.066  0.065 -0.000 -0.009  0.040  0.057  0.127  0.155  0.176  0.223  0.221  0.202  0.231  0.208  0.252  0.357  0.490  0.438  0.308  0.390  0.477  0.387  0.403  0.507  0.591  0.558  0.517  0.562  0.607  0.529  0.491  0.515  0.510  0.531  0.592  0.653  0.634  0.640  0.627  0.610  0.528  0.442  0.328  0.208  0.117 -0.098 -0.183 -0.093 -0.096  0.035  0.050  0.139  0.078  0.113 -0.041 -0.122 -0.110 -0.051 -0.039 -0.037 -0.032 -0.026 -0.051 -0.016 -0.052 -0.019  0.006  0.034  0.039  0.043  0.047  0.053  0.064  0.068  0.050  0.057  0.056  0.045  0.015  0.051  0.095  0.219  0.403  0.412  0.486  0.447  0.211  0.172  0.185  0.177  0.146  0.171  0.170  0.086  0.073  0.087  0.019 -0.028 -0.009 -0.027 -0.073 -0.104 -0.034 -0.164 -0.168 -0.255 -0.268 -0.222 -0.205 -0.197 -0.203 -0.232 -0.179 -0.193 -0.064 -0.162  0.004  0.243  0.328  0.495  0.600  0.688  0.717  0.761  0.748  0.714  0.686  0.594  0.411  0.237  0.188  0.141  0.140  0.165  0.179  0.286  0.394  0.525  0.680  0.783  0.798  0.844  0.842  0.815  0.696  0.573  0.461  0.355  0.174  0.123 -0.008 -0.050 -0.062 -0.089 -0.072 -0.077 -0.081 -0.097 -0.176 -0.256 -0.230 -0.188 -0.327 -0.335 -0.346 -0.339 -0.333 -0.306 -0.276 -0.182 -0.071 -0.040  0.061  0.135  0.089  0.143  0.253  0.212  0.202  0.333  0.378  0.297  0.334  0.457  0.427  0.329  0.379  0.290  0.257  0.255  0.324  0.242  0.288  0.192  0.144  0.130  0.147  0.196  0.279  0.259  0.166  0.199  0.452  0.614  0.561  0.395  0.443  0.584  0.711  0.794  0.776  0.684  0.660  0.642  0.598  0.545  0.434  0.371  0.231  0.233  0.123  0.115  0.026  0.120  0.184  0.176  0.194  0.290  0.325  0.300  0.391  0.459  0.412  0.443  0.534  0.488  0.454  0.536  0.575  0.557  0.600  0.592  0.572  0.609  0.715  0.766  0.795  0.752  0.527  0.306
 -0.718 -0.736 -0.735 -0.735 -0.750 -0.768 -0.752 -0.742 -0.732 -0.690 -0.627 -0.485 -0.421 -0.497 -0.265  0.033  0.380  0.496  0.640  0.712  0.718  0.674  0.626  0.547  0.439  0.313  0.218  0.121  0.033 -0.033 -0.057 -0.015 -0.017 -0.063 -0.045 -0.012  0.032  0.068  0.171  0.196  0.308  0.320  0.365  0.408  0.420  0.418  0.456  0.521  0.501  0.484  0.417  0.325  0.257  0.212  0.089 -0.010 -0.055 -0.052 -0.017  0.007  0.053  0.191  0.297  0.381  0.460  0.519  0.566  0.627  0.633  0.606  0.573  0.527  0.423  0.334  0.317  0.418  0.397  0.438  0.498  0.537  0.566  0.590  0.623  0.635  0.668  0.719  0.668  0.673  0.742  0.701  0.721  0.809  0.801  0.728  0.762  0.807  0.876  0.921  1.000  0.917  0.838  0.690  0.589  0.533  0.431  0.241  0.093  0.110  0.263  0.305  0.437  0.331  0.318  0.470  0.464  0.320  0.275  0.126  0.111  0.107  0.033  0.018  0.066  0.086  0.158  0.181  0.210  0.250  0.250  0.245  0.279  0.263  0.309  0.412  0.536  0.477  0.344  0.428  0.509  0.413  0.434  0.538  0.606  0.567  0.536  0.572  0.608  0.535  0.496  0.511  0.508  0.529  0.583  0.639  0.614  0.624  0.605  0.597  0.515  0.451  0.338  0.230  0.129 -0.094 -0.195 -0.109 -0.126  0.021  0.030  0.128  0.060  0.091 -0.027 -0.118 -0.109 -0.071 -0.058 -0.046 -0.046 -0.055 -0.089 -0.055 -0.084 -0.041 -0.001  0.036  0.047  0.052  0.058  0.061  0.072  0.072  0.056  0.061  0.058  0.037 -0.006  0.021  0.077  0.197  0.383  0.391  0.462  0.432  0.206  0.171  0.181  0.175  0.130  0.149  0.163  0.073  0.046  0.076  0.033 -0.027 -0.018 -0.017 -0.059 -0.094 -0.014 -0.147 -0.127 -0.228 -0.262 -0.241 -0.235 -0.224 -0.218 -0.225 -0.154 -0.172 -0.012 -0.133  0.034  0.300  0.385  0.543  0.635  0.703  0.716  0.739  0.729  0.686  0.665  0.575  0.404  0.236  0.191  0.148  0.146  0.163  0.178  0.275  0.376  0.499  0.651  0.748  0.791  0.837  0.866  0.851  0.773  0.664  0.547  0.436  0.242  0.179  0.030 -0.013 -0.039 -0.065 -0.063 -0.078 -0.071 -0.083 -0.161 -0.248 -0.225 -0.194 -0.325 -0.324 -0.352 -0.345 -0.313 -0.294 -0.282 -0.165 -0.028 -0.023  0.075  0.169  0.118  0.156  0.273  0.241  0.219  0.342  0.399  0.320  0.335  0.457  0.440  0.332  0.370  0.278  0.236  0.239  0.313  0.238  0.283  0.187  0.143  0.131  0.145  0.193  0.271  0.270  0.170  0.177  0.434  0.594  0.559  0.400  0.452  0.576  0.693  0.797  0.847  0.789  0.754  0.722  0.677  0.614  0.501  0.424  0.269  0.268  0.151  0.135  0.048  0.142  0.211  0.197  0.220  0.325  0.356  0.331  0.430  0.501  0.447  0.473  0.575  0.534  0.499  0.589  0.633  0.613  0.640  0.633  0.620  0.607  0.724  0.769  0.772  0.696  0.495  0.276
 -0.699 -0.709 -0.706 -0.704 -0.724 -0.751 -0.736 -0.727 -0.725 -0.695 -0.621 -0.473 -0.408 -0.488 -0.246  0.039  0.350  0.485  0.631  0.714  0.727  0.687  0.639  0.561  0.455  0.326  0.224  0.123  0.036 -0.034 -0.055 -0.018 -0.027 -0.072 -0.054 -0.027  0.017  0.056  0.164  0.196  0.291  0.301  0.346  0.391  0.410  0.406  0.439  0.506  0.480  0.460  0.395  0.312  0.237  0.188  0.061 -0.038 -0.079 -0.078 -0.033  0.007  0.054  0.165  0.270  0.351  0.429  0.493  0.545  0.620  0.632  0.606  0.573  0.531  0.430  0.340  0.321  0.422  0.400  0.441  0.491  0.527  0.559  0.579  0.598  0.613  0.652  0.703  0.630  0.620  0.690  0.651  0.668  0.745  0.738  0.672  0.700  0.739  0.797  0.821  0.917  1.000  0.899  0.740  0.649  0.588  0.464  0.277  0.144  0.153  0.301  0.349  0.481  0.376  0.353  0.492  0.482  0.337  0.296  0.145  0.117  0.111  0.040  0.019  0.064  0.080  0.144  0.163  0.201  0.240  0.236  0.238  0.276  0.270  0.314  0.417  0.526  0.467  0.333  0.412  0.487  0.388  0.404  0.497  0.552  0.507  0.482  0.516  0.544  0.475  0.443  0.454  0.454  0.472  0.517  0.572  0.546  0.558  0.538  0.532  0.458  0.407  0.315  0.249  0.175 -0.046 -0.132 -0.050 -0.091  0.037  0.024  0.103  0.033  0.057 -0.029 -0.104 -0.117 -0.097 -0.100 -0.083 -0.090 -0.096 -0.116 -0.070 -0.082 -0.030  0.004  0.043  0.048  0.047  0.055  0.053  0.054  0.069  0.065  0.073  0.064  0.037 -0.018  0.001  0.051  0.164  0.333  0.327  0.396  0.370  0.182  0.153  0.161  0.145  0.099  0.125  0.144  0.048  0.029  0.078  0.032 -0.032 -0.009 -0.000 -0.058 -0.084  0.004 -0.109 -0.087 -0.188 -0.217 -0.208 -0.205 -0.190 -0.175 -0.173 -0.101 -0.113  0.051 -0.066  0.095  0.358  0.422  0.538  0.607  0.666  0.656  0.675  0.659  0.624  0.608  0.518  0.371  0.212  0.177  0.140  0.140  0.150  0.166  0.254  0.347  0.456  0.607  0.689  0.730  0.772  0.806  0.825  0.777  0.696  0.593  0.501  0.307  0.237  0.083  0.004 -0.019 -0.055 -0.056 -0.069 -0.071 -0.080 -0.162 -0.239 -0.213 -0.205 -0.316 -0.290 -0.327 -0.331 -0.270 -0.234 -0.249 -0.129  0.058  0.055  0.145  0.246  0.198  0.228  0.343  0.313  0.288  0.402  0.457  0.382  0.386  0.494  0.478  0.371  0.399  0.308  0.257  0.270  0.355  0.288  0.340  0.238  0.194  0.190  0.204  0.265  0.343  0.338  0.246  0.257  0.495  0.637  0.626  0.473  0.517  0.606  0.690  0.798  0.841  0.830  0.806  0.759  0.710  0.640  0.532  0.445  0.291  0.275  0.156  0.124  0.051  0.130  0.203  0.199  0.223  0.321  0.356  0.340  0.435  0.502  0.459  0.482  0.574  0.547  0.523  0.604  0.640  0.620  0.635  0.600  0.600  0.549  0.699  0.726  0.709  0.632  0.451  0.264
 -0.714 -0.724 -0.722 -0.715 -0.728 -0.759 -0.747 -0.733 -0.717 -0.680 -0.607 -0.432 -0.355 -0.455 -0.180  0.119  0.343  0.495  0.656  0.735  0.757  0.729  0.678  0.616  0.513  0.385  0.275  0.159  0.071 -0.006 -0.025  0.004 -0.021 -0.064 -0.049 -0.039  0.014  0.058  0.172  0.197  0.274  0.281  0.327  0.375  0.401  0.394  0.426  0.496  0.465  0.443  0.367  0.278  0.193  0.147  0.028 -0.054 -0.085 -0.069 -0.028  0.015  0.050  0.113  0.221  0.320  0.403  0.479  0.535  0.626  0.644  0.627  0.599  0.574  0.482  0.398  0.373  0.477  0.464  0.502  0.535  0.564  0.588  0.603  0.612  0.616  0.655  0.722  0.621  0.591  0.667  0.629  0.644  0.708  0.694  0.639  0.665  0.689  0.736  0.740  0.838  0.899  1.000  0.867  0.724  0.653  0.510  0.331  0.210  0.232  0.383  0.434  0.566  0.469  0.444  0.562  0.533  0.398  0.379  0.227  0.195  0.188  0.107  0.073  0.117  0.136  0.205  0.217  0.261  0.285  0.286  0.307  0.345  0.351  0.387  0.480  0.570  0.513  0.388  0.463  0.522  0.418  0.440  0.531  0.567  0.517  0.505  0.533  0.544  0.480  0.454  0.458  0.458  0.468  0.500  0.550  0.518  0.531  0.499  0.500  0.419  0.409  0.324  0.269  0.166 -0.053 -0.168 -0.105 -0.154 -0.000 -0.005  0.093  0.004  0.016 -0.034 -0.127 -0.139 -0.126 -0.120 -0.091 -0.098 -0.123 -0.163 -0.126 -0.139 -0.075 -0.016  0.039  0.058  0.061  0.070  0.060  0.068  0.068  0.069  0.069  0.060  0.019 -0.050 -0.035  0.027  0.134  0.302  0.302  0.365  0.360  0.187  0.161  0.169  0.157  0.095  0.108  0.150  0.053  0.005  0.070  0.073 -0.007 -0.012  0.033 -0.008 -0.046  0.045 -0.076 -0.040 -0.140 -0.148 -0.146 -0.144 -0.127 -0.107 -0.108 -0.030 -0.021  0.128 -0.017  0.132  0.413  0.486  0.561  0.616  0.631  0.622  0.624  0.623  0.578  0.570  0.490  0.353  0.210  0.184  0.154  0.155  0.155  0.175  0.244  0.330  0.428  0.555  0.632  0.674  0.702  0.762  0.780  0.840  0.787  0.681  0.574  0.376  0.307  0.148  0.087  0.034 -0.022 -0.048 -0.078 -0.094 -0.106 -0.180 -0.224 -0.209 -0.205 -0.297 -0.278 -0.336 -0.332 -0.250 -0.237 -0.269 -0.119  0.081  0.043  0.126  0.244  0.187  0.189  0.307  0.299  0.251  0.340  0.420  0.351  0.321  0.423  0.432  0.319  0.327  0.235  0.180  0.193  0.266  0.214  0.251  0.159  0.129  0.130  0.142  0.194  0.252  0.274  0.182  0.138  0.377  0.518  0.510  0.390  0.421  0.509  0.600  0.704  0.782  0.819  0.854  0.816  0.778  0.692  0.592  0.496  0.339  0.296  0.181  0.137  0.074  0.119  0.202  0.185  0.217  0.325  0.353  0.339  0.447  0.514  0.460  0.472  0.588  0.563  0.528  0.617  0.661  0.636  0.644  0.621  0.608  0.510  0.651  0.680  0.666  0.578  0.403  0.243
 -0.644 -0.647 -0.642 -0.624 -0.625 -0.663 -0.654 -0.631 -0.604 -0.569 -0.493 -0.294 -0.233 -0.354 -0.065  0.213  0.286  0.432  0.603  0.656  0.684  0.661  0.606  0.551  0.461  0.348  0.237  0.117  0.063 -0.003 -0.007  0.003 -0.038 -0.065 -0.051 -0.060 -0.012  0.039  0.146  0.162  0.201  0.203  0.257  0.304  0.333  0.324  0.347  0.410  0.378  0.354  0.272  0.188  0.094  0.066 -0.032 -0.073 -0.084 -0.069 -0.041  0.005  0.028  0.034  0.121  0.230  0.307  0.391  0.447  0.538  0.553  0.543  0.519  0.499  0.418  0.346  0.317  0.405  0.387  0.418  0.422  0.438  0.471  0.478  0.475  0.479  0.532  0.580  0.481  0.455  0.521  0.493  0.513  0.571  0.560  0.520  0.549  0.572  0.599  0.584  0.690  0.740  0.867  1.000  0.737  0.650  0.477  0.334  0.241  0.253  0.374  0.424  0.553  0.471  0.420  0.490  0.438  0.331  0.340  0.209  0.181  0.169  0.101  0.067  0.105  0.115  0.173  0.178  0.208  0.239  0.254  0.264  0.292  0.306  0.327  0.401  0.456  0.408  0.302  0.357  0.402  0.319  0.347  0.416  0.460  0.418  0.405  0.432  0.439  0.386  0.367  0.369  0.369  0.379  0.400  0.441  0.412  0.425  0.397  0.398  0.332  0.379  0.359  0.319  0.221  0.024 -0.120 -0.077 -0.143  0.035  0.035  0.130  0.010  0.002  0.002 -0.097 -0.113 -0.129 -0.130 -0.099 -0.094 -0.140 -0.193 -0.146 -0.172 -0.097 -0.024  0.043  0.077  0.084  0.087  0.064  0.089  0.072  0.088  0.086  0.075  0.032 -0.057 -0.043  0.036  0.112  0.248  0.240  0.289  0.290  0.127  0.098  0.111  0.093  0.006  0.003  0.063 -0.026 -0.091  0.005  0.058 -0.029 -0.038  0.073  0.052  0.013  0.110  0.000  0.031 -0.061 -0.032 -0.037 -0.050 -0.040 -0.014 -0.021  0.037  0.083  0.209  0.072  0.207  0.485  0.571  0.575  0.555  0.525  0.497  0.501  0.506  0.465  0.458  0.396  0.296  0.187  0.167  0.150  0.146  0.136  0.159  0.193  0.269  0.345  0.451  0.517  0.550  0.555  0.611  0.643  0.768  0.833  0.712  0.635  0.452  0.377  0.231  0.195  0.087  0.019 -0.049 -0.080 -0.084 -0.121 -0.156 -0.165 -0.192 -0.198 -0.242 -0.221 -0.286 -0.277 -0.180 -0.170 -0.210 -0.052  0.162  0.107  0.171  0.277  0.228  0.208  0.295  0.301  0.255  0.303  0.378  0.328  0.282  0.345  0.364  0.275  0.261  0.195  0.128  0.162  0.225  0.206  0.218  0.157  0.155  0.152  0.141  0.161  0.200  0.250  0.129 -0.011  0.254  0.380  0.345  0.258  0.291  0.389  0.476  0.561  0.660  0.742  0.779  0.762  0.740  0.635  0.541  0.453  0.313  0.238  0.147  0.101  0.068  0.086  0.162  0.129  0.161  0.272  0.293  0.280  0.389  0.456  0.398  0.381  0.522  0.514  0.461  0.545  0.596  0.581  0.607  0.604  0.596  0.430  0.546  0.580  0.571  0.494  0.357  0.264
 -0.577 -0.585 -0.587 -0.577 -0.598 -0.631 -0.618 -0.601 -0.591 -0.565 -0.490 -0.336 -0.259 -0.357 -0.130  0.091  0.253  0.404  0.531  0.603  0.658  0.674  0.656  0.626  0.550  0.440  0.335  0.231  0.149  0.064  0.034  0.061  0.028 -0.022 -0.024 -0.020  0.036  0.073  0.175  0.195  0.240  0.233  0.269  0.302  0.331  0.318  0.340  0.412  0.378  0.367  0.286  0.229  0.131  0.078 -0.042 -0.125 -0.138 -0.106 -0.056  0.008  0.031  0.028  0.128  0.235  0.306  0.386  0.433  0.535  0.556  0.556  0.548  0.541  0.486  0.424  0.386  0.470  0.459  0.484  0.470  0.487  0.512  0.494  0.486  0.488  0.513  0.546  0.479  0.454  0.490  0.449  0.454  0.496  0.478  0.429  0.450  0.459  0.504  0.506  0.589  0.649  0.724  0.737  1.000  0.856  0.628  0.475  0.395  0.415  0.538  0.578  0.689  0.599  0.552  0.602  0.576  0.455  0.443  0.306  0.249  0.235  0.166  0.115  0.139  0.148  0.194  0.191  0.244  0.235  0.243  0.295  0.338  0.381  0.400  0.482  0.528  0.471  0.365  0.406  0.425  0.335  0.345  0.394  0.401  0.346  0.345  0.369  0.359  0.308  0.302  0.303  0.293  0.290  0.296  0.336  0.310  0.328  0.298  0.309  0.251  0.275  0.231  0.259  0.197  0.032 -0.053 -0.022 -0.086  0.008  0.012  0.066 -0.022 -0.033 -0.064 -0.136 -0.172 -0.149 -0.151 -0.119 -0.133 -0.139 -0.161 -0.134 -0.144 -0.095 -0.072 -0.026 -0.021 -0.032 -0.012 -0.002 -0.005  0.028  0.020  0.016 -0.003 -0.034 -0.091 -0.065 -0.036  0.050  0.158  0.144  0.188  0.205  0.137  0.135  0.149  0.130  0.078  0.098  0.137  0.042  0.015  0.094  0.080  0.011  0.034  0.079  0.030  0.016  0.121  0.061  0.110  0.031 -0.008 -0.018 -0.030 -0.005  0.025  0.010  0.097  0.187  0.327  0.159  0.240  0.429  0.448  0.455  0.466  0.449  0.419  0.406  0.400  0.359  0.353  0.296  0.226  0.139  0.142  0.132  0.137  0.125  0.139  0.167  0.222  0.272  0.357  0.406  0.435  0.463  0.528  0.563  0.634  0.641  0.684  0.650  0.497  0.447  0.282  0.170  0.074 -0.018 -0.022 -0.042 -0.106 -0.088 -0.192 -0.182 -0.156 -0.162 -0.220 -0.193 -0.260 -0.255 -0.136 -0.119 -0.181 -0.031  0.201  0.142  0.210  0.333  0.276  0.254  0.354  0.359  0.299  0.341  0.415  0.368  0.316  0.378  0.394  0.303  0.286  0.213  0.152  0.169  0.238  0.203  0.224  0.138  0.128  0.141  0.134  0.229  0.271  0.202  0.161  0.201  0.320  0.390  0.415  0.352  0.356  0.384  0.433  0.511  0.571  0.630  0.679  0.735  0.791  0.746  0.680  0.570  0.411  0.333  0.229  0.162  0.133  0.143  0.203  0.203  0.263  0.344  0.351  0.362  0.464  0.481  0.430  0.443  0.531  0.497  0.468  0.540  0.559  0.528  0.507  0.455  0.449  0.358  0.475  0.476  0.443  0.374  0.250  0.145
 -0.525 -0.534 -0.540 -0.530 -0.551 -0.584 -0.571 -0.553 -0.553 -0.539 -0.462 -0.319 -0.240 -0.352 -0.164  0.043  0.235  0.401  0.522  0.590  0.654  0.663  0.660  0.626  0.565  0.441  0.333  0.245  0.161  0.074  0.059  0.100  0.054  0.007  0.015  0.015  0.083  0.121  0.219  0.248  0.282  0.256  0.281  0.302  0.318  0.304  0.336  0.408  0.391  0.391  0.323  0.277  0.173  0.113 -0.026 -0.142 -0.176 -0.161 -0.111 -0.032 -0.001  0.060  0.168  0.286  0.348  0.423  0.451  0.543  0.542  0.535  0.538  0.522  0.476  0.410  0.346  0.416  0.381  0.394  0.372  0.409  0.447  0.409  0.405  0.433  0.471  0.474  0.406  0.396  0.429  0.372  0.388  0.441  0.412  0.364  0.396  0.403  0.456  0.454  0.533  0.588  0.653  0.650  0.856  1.000  0.766  0.619  0.507  0.471  0.580  0.552  0.652  0.527  0.471  0.525  0.485  0.353  0.345  0.215  0.151  0.144  0.093  0.053  0.069  0.069  0.100  0.096  0.140  0.154  0.163  0.192  0.240  0.281  0.291  0.378  0.424  0.363  0.252  0.293  0.315  0.230  0.241  0.299  0.308  0.255  0.262  0.297  0.284  0.235  0.242  0.249  0.231  0.234  0.226  0.257  0.230  0.250  0.233  0.246  0.217  0.244  0.202  0.237  0.201  0.053 -0.023  0.009 -0.058  0.011 -0.008  0.021 -0.055 -0.047 -0.113 -0.166 -0.174 -0.141 -0.105 -0.095 -0.098 -0.117 -0.141 -0.129 -0.127 -0.084 -0.065 -0.026 -0.033 -0.046 -0.030 -0.021 -0.029  0.012  0.004  0.003 -0.019 -0.049 -0.097 -0.068 -0.046  0.015  0.119  0.106  0.126  0.128  0.069  0.063  0.077  0.048  0.006  0.013  0.035 -0.031 -0.050 -0.007 -0.005 -0.053 -0.031  0.028 -0.015 -0.039  0.083  0.047  0.102  0.034 -0.010 -0.018 -0.018  0.019  0.041  0.020  0.090  0.196  0.325  0.183  0.253  0.431  0.403  0.401  0.397  0.383  0.352  0.348  0.328  0.295  0.290  0.249  0.204  0.137  0.144  0.140  0.142  0.130  0.136  0.155  0.203  0.237  0.310  0.352  0.376  0.405  0.462  0.498  0.565  0.579  0.629  0.664  0.554  0.538  0.361  0.212  0.117  0.018  0.015 -0.016 -0.098 -0.089 -0.174 -0.140 -0.094 -0.093 -0.193 -0.164 -0.231 -0.232 -0.102 -0.074 -0.148 -0.002  0.254  0.197  0.267  0.392  0.330  0.308  0.392  0.397  0.345  0.379  0.444  0.410  0.356  0.409  0.431  0.344  0.316  0.244  0.176  0.202  0.272  0.238  0.252  0.176  0.176  0.184  0.168  0.253  0.296  0.228  0.171  0.204  0.323  0.373  0.405  0.357  0.340  0.361  0.395  0.467  0.528  0.593  0.636  0.712  0.753  0.774  0.728  0.639  0.477  0.386  0.294  0.238  0.211  0.220  0.293  0.309  0.361  0.443  0.462  0.475  0.571  0.569  0.537  0.551  0.582  0.557  0.550  0.580  0.572  0.556  0.519  0.448  0.413  0.330  0.452  0.455  0.408  0.329  0.216  0.134
 -0.435 -0.450 -0.464 -0.457 -0.484 -0.507 -0.490 -0.482 -0.495 -0.479 -0.424 -0.331 -0.249 -0.311 -0.202 -0.038  0.228  0.359  0.450  0.518  0.582  0.600  0.633  0.612  0.587  0.486  0.403  0.345  0.252  0.159  0.143  0.208  0.153  0.095  0.099  0.100  0.185  0.222  0.306  0.329  0.344  0.306  0.309  0.318  0.318  0.308  0.345  0.406  0.405  0.419  0.365  0.337  0.231  0.153  0.001 -0.165 -0.239 -0.228 -0.187 -0.107 -0.052  0.097  0.218  0.333  0.386  0.439  0.450  0.520  0.501  0.501  0.526  0.518  0.491  0.434  0.357  0.411  0.365  0.363  0.339  0.388  0.418  0.360  0.365  0.400  0.421  0.406  0.363  0.364  0.378  0.311  0.325  0.369  0.329  0.283  0.317  0.315  0.371  0.376  0.431  0.464  0.510  0.477  0.628  0.766  1.000  0.806  0.664  0.587  0.640  0.538  0.596  0.457  0.423  0.475  0.417  0.288  0.295  0.174  0.111  0.117  0.066  0.029  0.043  0.046  0.078  0.073  0.110  0.135  0.150  0.166  0.216  0.250  0.246  0.327  0.367  0.294  0.196  0.237  0.251  0.171  0.183  0.248  0.248  0.194  0.211  0.249  0.225  0.181  0.199  0.205  0.179  0.176  0.157  0.178  0.150  0.171  0.165  0.187  0.185  0.193  0.136  0.144  0.111  0.003 -0.048 -0.014 -0.058 -0.021 -0.025 -0.014 -0.065 -0.027 -0.189 -0.209 -0.198 -0.100 -0.038 -0.042 -0.042 -0.029 -0.052 -0.090 -0.101 -0.092 -0.087 -0.063 -0.074 -0.082 -0.067 -0.059 -0.063 -0.031 -0.052 -0.053 -0.073 -0.090 -0.108 -0.070 -0.066 -0.006  0.079  0.075  0.073  0.076  0.034  0.040  0.055  0.044  0.027  0.023  0.023 -0.013 -0.020 -0.030 -0.047 -0.074 -0.054 -0.014 -0.052 -0.085  0.038  0.028  0.092  0.042 -0.033 -0.029 -0.006  0.050  0.054  0.022  0.088  0.197  0.290  0.164  0.185  0.305  0.260  0.292  0.293  0.299  0.279  0.270  0.242  0.211  0.215  0.195  0.171  0.122  0.135  0.143  0.149  0.144  0.138  0.163  0.188  0.198  0.239  0.271  0.283  0.320  0.377  0.399  0.429  0.417  0.483  0.527  0.482  0.553  0.397  0.265  0.180  0.057  0.089  0.057 -0.070 -0.060 -0.169 -0.151 -0.072 -0.046 -0.187 -0.170 -0.226 -0.230 -0.120 -0.095 -0.158 -0.026  0.201  0.155  0.213  0.329  0.270  0.245  0.315  0.322  0.278  0.311  0.365  0.342  0.300  0.354  0.376  0.299  0.278  0.209  0.155  0.164  0.221  0.179  0.184  0.112  0.122  0.124  0.108  0.182  0.221  0.157  0.107  0.154  0.255  0.300  0.334  0.291  0.272  0.290  0.321  0.374  0.416  0.458  0.501  0.596  0.638  0.726  0.729  0.693  0.566  0.479  0.411  0.359  0.329  0.325  0.384  0.393  0.436  0.514  0.519  0.515  0.607  0.590  0.552  0.572  0.566  0.524  0.509  0.509  0.491  0.476  0.434  0.365  0.291  0.280  0.364  0.371  0.325  0.248  0.167  0.073
 -0.296 -0.308 -0.316 -0.305 -0.325 -0.339 -0.319 -0.311 -0.318 -0.297 -0.250 -0.187 -0.102 -0.147 -0.118 -0.031  0.122  0.218  0.289  0.339  0.402  0.432  0.487  0.495  0.504  0.442  0.393  0.373  0.278  0.198  0.188  0.268  0.216  0.166  0.168  0.165  0.240  0.250  0.285  0.288  0.289  0.226  0.214  0.202  0.196  0.184  0.207  0.257  0.265  0.295  0.257  0.262  0.184  0.104 -0.046 -0.202 -0.260 -0.232 -0.197 -0.111 -0.073  0.047  0.139  0.232  0.261  0.297  0.292  0.353  0.332  0.344  0.384  0.398  0.402  0.379  0.296  0.319  0.283  0.271  0.223  0.262  0.288  0.222  0.217  0.249  0.265  0.241  0.209  0.210  0.213  0.150  0.156  0.188  0.147  0.106  0.137  0.128  0.179  0.187  0.241  0.277  0.331  0.334  0.475  0.619  0.806  1.000  0.851  0.723  0.724  0.546  0.547  0.427  0.389  0.392  0.327  0.234  0.258  0.170  0.113  0.115  0.079  0.044  0.031  0.030  0.047  0.033  0.066  0.075  0.095  0.121  0.168  0.209  0.194  0.245  0.256  0.204  0.128  0.140  0.134  0.070  0.070  0.119  0.105  0.055  0.082  0.117  0.081  0.051  0.083  0.088  0.051  0.042  0.003  0.010 -0.013  0.014  0.020  0.054  0.079  0.114  0.083  0.113  0.099  0.055  0.019  0.020 -0.021 -0.025 -0.018 -0.031 -0.052 -0.029 -0.181 -0.178 -0.178 -0.082 -0.017 -0.024 -0.032 -0.010 -0.028 -0.092 -0.111 -0.126 -0.127 -0.111 -0.129 -0.125 -0.110 -0.083 -0.093 -0.054 -0.098 -0.111 -0.137 -0.147 -0.143 -0.092 -0.100 -0.055 -0.009 -0.013 -0.045 -0.036 -0.041 -0.027 -0.013 -0.011 -0.012 -0.026 -0.027 -0.027 -0.030 -0.057 -0.051 -0.049 -0.042 -0.012 -0.023 -0.037  0.080  0.121  0.207  0.178  0.047  0.020  0.031  0.094  0.089  0.075  0.157  0.294  0.385  0.270  0.235  0.271  0.183  0.193  0.171  0.154  0.126  0.102  0.066  0.037  0.042  0.045  0.076  0.082  0.116  0.136  0.139  0.119  0.109  0.094  0.097  0.070  0.075  0.090  0.100  0.137  0.198  0.228  0.273  0.282  0.389  0.469  0.495  0.626  0.533  0.407  0.253  0.099  0.119  0.083 -0.065 -0.037 -0.127 -0.089 -0.018 -0.003 -0.096 -0.077 -0.149 -0.156 -0.024 -0.006 -0.099  0.017  0.249  0.181  0.211  0.307  0.246  0.199  0.235  0.253  0.209  0.204  0.245  0.244  0.192  0.216  0.245  0.193  0.160  0.117  0.073  0.082  0.118  0.099  0.090  0.047  0.080  0.086  0.060  0.119  0.131  0.064  0.019  0.058  0.118  0.138  0.180  0.164  0.145  0.139  0.152  0.183  0.228  0.282  0.323  0.427  0.477  0.580  0.628  0.625  0.541  0.458  0.434  0.392  0.389  0.368  0.361  0.378  0.446  0.478  0.448  0.461  0.535  0.485  0.449  0.457  0.432  0.395  0.382  0.360  0.335  0.330  0.278  0.219  0.138  0.143  0.197  0.201  0.157  0.090  0.037 -0.010
 -0.186 -0.191 -0.195 -0.180 -0.201 -0.220 -0.203 -0.194 -0.203 -0.191 -0.135 -0.082 -0.021 -0.054 -0.023 -0.024  0.012  0.070  0.120  0.161  0.225  0.276  0.345  0.396  0.434  0.434  0.411  0.412  0.350  0.271  0.226  0.275  0.236  0.179  0.141  0.130  0.188  0.184  0.210  0.209  0.168  0.106  0.094  0.084  0.091  0.081  0.088  0.120  0.115  0.139  0.105  0.143  0.070  0.001 -0.094 -0.215 -0.251 -0.197 -0.163 -0.081 -0.080 -0.049  0.007  0.075  0.088  0.119  0.119  0.182  0.180  0.201  0.249  0.302  0.338  0.358  0.280  0.281  0.279  0.272  0.205  0.213  0.232  0.174  0.146  0.159  0.172  0.152  0.118  0.112  0.109  0.056  0.054  0.062  0.033  0.001  0.016 -0.001  0.035  0.039  0.093  0.144  0.210  0.241  0.395  0.507  0.664  0.851  1.000  0.845  0.745  0.604  0.579  0.532  0.475  0.412  0.352  0.308  0.345  0.277  0.209  0.196  0.154  0.100  0.089  0.091  0.108  0.089  0.125  0.108  0.132  0.178  0.211  0.276  0.256  0.284  0.252  0.222  0.172  0.153  0.119  0.079  0.074  0.088  0.054  0.011  0.039  0.056  0.010 -0.006  0.023  0.016 -0.015 -0.037 -0.075 -0.068 -0.080 -0.049 -0.043 -0.006  0.019  0.075  0.064  0.125  0.109  0.102  0.066  0.041 -0.002 -0.022  0.000 -0.016 -0.012 -0.021 -0.144 -0.165 -0.202 -0.137 -0.095 -0.089 -0.105 -0.060 -0.052 -0.111 -0.134 -0.152 -0.149 -0.127 -0.138 -0.141 -0.125 -0.107 -0.131 -0.087 -0.100 -0.119 -0.147 -0.164 -0.165 -0.116 -0.125 -0.076 -0.051 -0.055 -0.083 -0.057 -0.029 -0.004  0.017  0.022  0.022  0.019  0.040  0.039  0.039  0.033  0.038  0.040  0.057  0.080  0.069  0.086  0.196  0.267  0.355  0.341  0.178  0.153  0.145  0.199  0.192  0.160  0.254  0.474  0.562  0.397  0.305  0.269  0.205  0.150  0.120  0.078  0.043  0.005 -0.027 -0.060 -0.055 -0.049  0.010  0.023  0.076  0.117  0.113  0.079  0.062  0.046  0.020 -0.027 -0.037 -0.033 -0.025  0.012  0.078  0.116  0.189  0.224  0.387  0.461  0.522  0.636  0.522  0.413  0.254  0.095  0.117  0.065 -0.102 -0.044 -0.138 -0.079 -0.013 -0.006 -0.040 -0.028 -0.105 -0.100  0.035  0.028 -0.066  0.058  0.255  0.163  0.177  0.262  0.197  0.130  0.154  0.174  0.118  0.084  0.122  0.125  0.057  0.056  0.088  0.055  0.016 -0.002 -0.029 -0.022 -0.007 -0.002 -0.016 -0.037  0.007  0.030  0.016  0.076  0.052 -0.018 -0.026  0.005 -0.001 -0.002  0.047  0.047  0.039  0.011  0.026  0.033  0.078  0.144  0.189  0.275  0.350  0.434  0.531  0.525  0.485  0.388  0.367  0.289  0.324  0.267  0.244  0.272  0.341  0.329  0.286  0.314  0.380  0.311  0.274  0.282  0.261  0.234  0.221  0.197  0.162  0.148  0.095  0.048  0.017  0.022  0.066  0.051  0.017 -0.031 -0.035 -0.062
 -0.222 -0.231 -0.235 -0.229 -0.259 -0.272 -0.255 -0.259 -0.257 -0.227 -0.177 -0.121 -0.042 -0.061 -0.016 -0.010  0.028  0.072  0.114  0.173  0.239  0.321  0.400  0.487  0.538  0.555  0.532  0.508  0.416  0.318  0.253  0.314  0.283  0.204  0.155  0.154  0.217  0.225  0.264  0.237  0.201  0.146  0.134  0.127  0.135  0.122  0.124  0.160  0.148  0.169  0.127  0.150  0.082  0.006 -0.074 -0.196 -0.237 -0.170 -0.139 -0.058 -0.072 -0.053  0.010  0.075  0.098  0.126  0.134  0.208  0.219  0.260  0.321  0.397  0.441  0.471  0.396  0.403  0.411  0.401  0.331  0.329  0.331  0.275  0.246  0.240  0.237  0.226  0.190  0.166  0.152  0.104  0.100  0.096  0.061  0.034  0.047  0.019  0.050  0.047  0.110  0.153  0.232  0.253  0.415  0.471  0.587  0.723  0.845  1.000  0.850  0.713  0.658  0.633  0.616  0.540  0.462  0.424  0.480  0.403  0.322  0.304  0.239  0.168  0.164  0.182  0.216  0.190  0.236  0.198  0.228  0.302  0.337  0.413  0.392  0.415  0.370  0.328  0.290  0.274  0.220  0.174  0.178  0.187  0.141  0.090  0.119  0.130  0.078  0.058  0.085  0.072  0.047  0.011 -0.028 -0.018 -0.038 -0.007 -0.021  0.015  0.018  0.068  0.043  0.075  0.026  0.021 -0.023 -0.053 -0.091 -0.092 -0.037 -0.024 -0.022 -0.034 -0.142 -0.158 -0.207 -0.136 -0.112 -0.083 -0.111 -0.068 -0.075 -0.149 -0.184 -0.200 -0.188 -0.156 -0.150 -0.157 -0.128 -0.110 -0.146 -0.098 -0.111 -0.140 -0.162 -0.187 -0.192 -0.137 -0.156 -0.071 -0.051 -0.047 -0.061 -0.015  0.031  0.067  0.087  0.097  0.090  0.092  0.122  0.094  0.087  0.094  0.082  0.069  0.063  0.081  0.084  0.091  0.185  0.236  0.339  0.330  0.206  0.177  0.164  0.217  0.224  0.202  0.304  0.493  0.547  0.352  0.249  0.214  0.188  0.138  0.137  0.093  0.069  0.022  0.007 -0.034 -0.020 -0.019  0.032  0.043  0.090  0.126  0.122  0.083  0.074  0.057  0.033 -0.007 -0.020 -0.013 -0.009  0.025  0.101  0.128  0.217  0.234  0.400  0.408  0.453  0.556  0.427  0.355  0.225  0.079  0.105  0.049 -0.116 -0.034 -0.156 -0.090 -0.020 -0.010 -0.033 -0.033 -0.113 -0.099  0.025 -0.015 -0.105  0.026  0.173  0.061  0.070  0.164  0.103  0.027  0.069  0.102  0.029 -0.004  0.055  0.054 -0.024 -0.010  0.034 -0.006 -0.041 -0.067 -0.085 -0.102 -0.097 -0.098 -0.112 -0.143 -0.102 -0.074 -0.077 -0.009 -0.039 -0.100 -0.086 -0.051 -0.070 -0.054  0.002 -0.004 -0.002 -0.030  0.001  0.016  0.081  0.147  0.201  0.282  0.390  0.456  0.577  0.568  0.536  0.456  0.422  0.308  0.316  0.221  0.213  0.213  0.288  0.306  0.248  0.262  0.340  0.285  0.225  0.234  0.239  0.208  0.177  0.168  0.160  0.137  0.075  0.045  0.019  0.016  0.062  0.049  0.024 -0.023 -0.014 -0.053
 -0.366 -0.378 -0.386 -0.379 -0.411 -0.433 -0.415 -0.413 -0.412 -0.381 -0.330 -0.254 -0.157 -0.176 -0.079  0.007  0.135  0.214  0.279  0.356  0.423  0.505  0.580  0.660  0.677  0.643  0.597  0.545  0.433  0.328  0.270  0.338  0.294  0.213  0.171  0.168  0.249  0.273  0.337  0.311  0.296  0.251  0.247  0.251  0.260  0.243  0.252  0.307  0.289  0.307  0.250  0.245  0.162  0.071 -0.048 -0.190 -0.233 -0.169 -0.127 -0.057 -0.054 -0.003  0.096  0.182  0.228  0.267  0.285  0.380  0.393  0.438  0.495  0.561  0.578  0.574  0.498  0.535  0.524  0.517  0.456  0.469  0.472  0.413  0.390  0.386  0.381  0.377  0.333  0.299  0.290  0.238  0.237  0.244  0.204  0.168  0.186  0.160  0.200  0.195  0.263  0.301  0.383  0.374  0.538  0.580  0.640  0.724  0.745  0.850  1.000  0.823  0.745  0.672  0.677  0.660  0.564  0.480  0.531  0.425  0.348  0.336  0.257  0.183  0.183  0.209  0.253  0.228  0.281  0.246  0.277  0.358  0.406  0.476  0.460  0.506  0.489  0.420  0.361  0.374  0.329  0.253  0.266  0.297  0.256  0.196  0.221  0.238  0.190  0.157  0.179  0.168  0.146  0.113  0.079  0.096  0.064  0.091  0.062  0.092  0.077  0.108  0.062  0.068  0.002 -0.043 -0.092 -0.099 -0.145 -0.116 -0.068 -0.037 -0.047 -0.046 -0.160 -0.176 -0.219 -0.144 -0.116 -0.088 -0.124 -0.092 -0.109 -0.172 -0.195 -0.190 -0.166 -0.125 -0.114 -0.121 -0.088 -0.069 -0.106 -0.058 -0.081 -0.108 -0.130 -0.164 -0.185 -0.131 -0.139 -0.050 -0.007 -0.005 -0.003  0.041  0.067  0.100  0.118  0.124  0.110  0.116  0.144  0.087  0.075  0.093  0.058  0.021  0.024  0.050  0.027  0.009  0.110  0.121  0.231  0.215  0.131  0.121  0.119  0.171  0.181  0.149  0.238  0.401  0.454  0.252  0.187  0.228  0.226  0.200  0.215  0.187  0.173  0.135  0.129  0.084  0.101  0.087  0.102  0.087  0.119  0.140  0.143  0.113  0.113  0.106  0.107  0.091  0.097  0.118  0.128  0.156  0.236  0.255  0.339  0.334  0.471  0.457  0.454  0.536  0.391  0.310  0.198  0.047  0.065  0.006 -0.148 -0.068 -0.198 -0.148 -0.069 -0.050 -0.105 -0.101 -0.181 -0.171 -0.043 -0.072 -0.165 -0.023  0.155  0.050  0.076  0.187  0.127  0.061  0.129  0.162  0.088  0.082  0.155  0.144  0.069  0.109  0.157  0.091  0.060  0.008 -0.021 -0.039 -0.019 -0.043 -0.048 -0.103 -0.078 -0.055 -0.058  0.022  0.015 -0.042 -0.040 -0.003  0.020  0.065  0.119  0.095  0.096  0.089  0.135  0.166  0.238  0.297  0.362  0.446  0.554  0.618  0.720  0.706  0.635  0.550  0.491  0.375  0.346  0.259  0.283  0.265  0.340  0.403  0.354  0.352  0.453  0.423  0.348  0.355  0.384  0.353  0.304  0.305  0.314  0.288  0.227  0.186  0.139  0.123  0.199  0.190  0.160  0.100  0.055  0.005
 -0.411 -0.420 -0.427 -0.418 -0.447 -0.479 -0.471 -0.464 -0.451 -0.426 -0.373 -0.280 -0.191 -0.208 -0.051  0.042  0.127  0.204  0.272  0.354  0.415  0.497  0.557  0.648  0.630  0.592  0.540  0.462  0.364  0.266  0.199  0.250  0.223  0.142  0.097  0.104  0.172  0.207  0.286  0.264  0.249  0.224  0.235  0.255  0.281  0.268  0.264  0.315  0.276  0.277  0.212  0.200  0.115  0.040 -0.051 -0.151 -0.175 -0.097 -0.051 -0.001 -0.005 -0.034  0.053  0.129  0.183  0.226  0.265  0.364  0.396  0.444  0.489  0.568  0.564  0.553  0.519  0.582  0.609  0.615  0.558  0.545  0.542  0.501  0.468  0.437  0.426  0.445  0.403  0.352  0.341  0.305  0.295  0.291  0.264  0.231  0.235  0.210  0.239  0.232  0.305  0.349  0.434  0.424  0.578  0.552  0.538  0.546  0.604  0.713  0.823  1.000  0.865  0.800  0.814  0.786  0.676  0.593  0.648  0.530  0.451  0.431  0.334  0.244  0.253  0.286  0.340  0.313  0.373  0.320  0.354  0.456  0.500  0.584  0.571  0.618  0.590  0.518  0.456  0.469  0.418  0.340  0.362  0.376  0.336  0.284  0.296  0.296  0.257  0.227  0.231  0.213  0.204  0.164  0.148  0.175  0.148  0.172  0.131  0.154  0.109  0.135  0.088  0.109  0.024 -0.039 -0.095 -0.103 -0.159 -0.106 -0.051 -0.002 -0.011 -0.029 -0.101 -0.131 -0.209 -0.163 -0.179 -0.129 -0.179 -0.139 -0.143 -0.180 -0.209 -0.187 -0.157 -0.104 -0.079 -0.092 -0.056 -0.046 -0.074 -0.035 -0.041 -0.068 -0.089 -0.130 -0.172 -0.129 -0.125 -0.018  0.030  0.030  0.063  0.116  0.119  0.149  0.182  0.190  0.154  0.186  0.240  0.145  0.130  0.199  0.147  0.080  0.097  0.122  0.083  0.076  0.174  0.161  0.263  0.228  0.141  0.131  0.127  0.174  0.200  0.168  0.275  0.431  0.502  0.262  0.204  0.263  0.309  0.253  0.283  0.250  0.236  0.196  0.200  0.154  0.167  0.133  0.124  0.083  0.111  0.123  0.123  0.090  0.092  0.107  0.124  0.127  0.149  0.172  0.183  0.209  0.289  0.310  0.405  0.403  0.547  0.490  0.455  0.466  0.307  0.248  0.148  0.008  0.018 -0.030 -0.147 -0.072 -0.216 -0.195 -0.126 -0.111 -0.131 -0.128 -0.209 -0.190 -0.063 -0.101 -0.187 -0.033  0.136  0.023  0.047  0.162  0.107  0.040  0.121  0.151  0.071  0.069  0.147  0.125  0.049  0.089  0.133  0.069  0.040 -0.007 -0.039 -0.056 -0.034 -0.052 -0.049 -0.109 -0.096 -0.063 -0.054  0.035  0.022 -0.032 -0.009  0.016  0.029  0.083  0.128  0.097  0.110  0.112  0.172  0.207  0.280  0.335  0.399  0.446  0.556  0.553  0.654  0.609  0.530  0.463  0.387  0.267  0.242  0.153  0.189  0.162  0.223  0.281  0.244  0.232  0.338  0.331  0.248  0.260  0.326  0.301  0.244  0.274  0.299  0.261  0.212  0.184  0.176  0.134  0.223  0.210  0.188  0.133  0.078  0.010
 -0.514 -0.522 -0.524 -0.512 -0.543 -0.577 -0.563 -0.550 -0.542 -0.512 -0.441 -0.322 -0.237 -0.276 -0.075  0.064  0.181  0.284  0.378  0.459  0.515  0.575  0.605  0.670  0.626  0.567  0.500  0.414  0.323  0.222  0.145  0.173  0.152  0.071  0.024  0.029  0.093  0.131  0.232  0.229  0.232  0.214  0.241  0.272  0.305  0.295  0.301  0.358  0.313  0.303  0.227  0.204  0.110  0.040 -0.054 -0.148 -0.169 -0.102 -0.052  0.007 -0.000 -0.026  0.067  0.151  0.214  0.275  0.325  0.435  0.471  0.500  0.526  0.588  0.564  0.541  0.501  0.577  0.604  0.627  0.578  0.564  0.572  0.542  0.511  0.483  0.488  0.521  0.463  0.423  0.433  0.393  0.385  0.395  0.374  0.330  0.338  0.326  0.364  0.361  0.437  0.481  0.566  0.553  0.689  0.652  0.596  0.547  0.579  0.658  0.745  0.865  1.000  0.886  0.825  0.826  0.761  0.653  0.663  0.521  0.447  0.419  0.319  0.233  0.252  0.278  0.339  0.322  0.388  0.342  0.368  0.461  0.498  0.579  0.586  0.656  0.651  0.588  0.504  0.520  0.489  0.405  0.420  0.442  0.413  0.353  0.358  0.363  0.330  0.288  0.285  0.271  0.263  0.231  0.227  0.267  0.243  0.270  0.233  0.256  0.201  0.227  0.185  0.221  0.124  0.013 -0.073 -0.066 -0.126 -0.044  0.004  0.059  0.011 -0.020 -0.086 -0.145 -0.219 -0.181 -0.199 -0.148 -0.191 -0.153 -0.156 -0.160 -0.189 -0.157 -0.124 -0.068 -0.046 -0.063 -0.031 -0.022 -0.050 -0.010 -0.008 -0.027 -0.046 -0.086 -0.139 -0.101 -0.082  0.034  0.112  0.104  0.145  0.189  0.171  0.190  0.218  0.216  0.174  0.210  0.261  0.150  0.133  0.213  0.155  0.085  0.107  0.136  0.089  0.094  0.205  0.176  0.255  0.193  0.096  0.100  0.086  0.125  0.145  0.095  0.212  0.402  0.536  0.285  0.267  0.380  0.435  0.377  0.403  0.371  0.347  0.310  0.309  0.255  0.261  0.211  0.175  0.108  0.127  0.136  0.133  0.107  0.108  0.135  0.162  0.184  0.239  0.278  0.299  0.331  0.413  0.444  0.539  0.546  0.690  0.622  0.544  0.513  0.324  0.239  0.117 -0.017 -0.020 -0.063 -0.162 -0.099 -0.237 -0.218 -0.160 -0.148 -0.177 -0.168 -0.252 -0.231 -0.097 -0.121 -0.200 -0.027  0.176  0.071  0.114  0.241  0.175  0.116  0.208  0.229  0.149  0.161  0.241  0.206  0.135  0.183  0.218  0.144  0.117  0.061  0.018  0.014  0.050  0.029  0.039 -0.032 -0.023  0.007  0.015  0.109  0.108  0.050  0.051  0.069  0.126  0.192  0.224  0.174  0.186  0.208  0.283  0.330  0.402  0.457  0.515  0.558  0.646  0.622  0.696  0.612  0.497  0.421  0.316  0.200  0.178  0.119  0.167  0.151  0.217  0.283  0.262  0.260  0.374  0.381  0.304  0.320  0.403  0.374  0.324  0.377  0.399  0.359  0.324  0.294  0.291  0.234  0.331  0.321  0.304  0.244  0.155  0.062
 -0.427 -0.431 -0.428 -0.416 -0.447 -0.476 -0.462 -0.451 -0.443 -0.407 -0.338 -0.241 -0.165 -0.178  0.008  0.082  0.114  0.172  0.240  0.314  0.359  0.432  0.458  0.557  0.522  0.511  0.463  0.381  0.318  0.229  0.139  0.132  0.120  0.048 -0.018 -0.026  0.019  0.049  0.135  0.120  0.103  0.097  0.130  0.162  0.208  0.200  0.188  0.231  0.173  0.157  0.083  0.070 -0.003 -0.052 -0.084 -0.133 -0.136 -0.053 -0.005  0.046  0.004 -0.093 -0.044  0.008  0.061  0.116  0.172  0.280  0.336  0.372  0.395  0.486  0.477  0.486  0.465  0.534  0.600  0.632  0.569  0.521  0.517  0.506  0.456  0.400  0.398  0.453  0.400  0.346  0.355  0.336  0.317  0.309  0.294  0.259  0.255  0.237  0.263  0.259  0.331  0.376  0.469  0.471  0.599  0.527  0.457  0.427  0.532  0.633  0.672  0.800  0.886  1.000  0.900  0.810  0.775  0.750  0.762  0.635  0.549  0.503  0.396  0.294  0.316  0.343  0.407  0.390  0.461  0.387  0.409  0.523  0.543  0.649  0.659  0.705  0.657  0.622  0.567  0.556  0.504  0.441  0.450  0.449  0.402  0.346  0.352  0.340  0.300  0.270  0.261  0.238  0.239  0.197  0.198  0.237  0.220  0.248  0.212  0.238  0.180  0.219  0.184  0.236  0.119  0.034 -0.057 -0.072 -0.125 -0.048  0.017  0.082  0.060 -0.005 -0.040 -0.117 -0.219 -0.211 -0.247 -0.180 -0.230 -0.188 -0.174 -0.168 -0.200 -0.168 -0.130 -0.071 -0.040 -0.058 -0.025 -0.017 -0.052 -0.014 -0.002 -0.026 -0.043 -0.085 -0.139 -0.097 -0.081  0.038  0.104  0.104  0.147  0.202  0.201  0.227  0.261  0.265  0.226  0.275  0.346  0.237  0.216  0.303  0.255  0.193  0.195  0.210  0.182  0.211  0.300  0.285  0.359  0.303  0.200  0.184  0.159  0.186  0.216  0.177  0.306  0.507  0.634  0.360  0.307  0.362  0.442  0.353  0.382  0.328  0.302  0.252  0.257  0.199  0.207  0.156  0.129  0.063  0.088  0.106  0.097  0.065  0.058  0.088  0.099  0.115  0.164  0.197  0.222  0.251  0.335  0.371  0.487  0.506  0.680  0.569  0.503  0.444  0.269  0.216  0.081 -0.042 -0.048 -0.090 -0.190 -0.118 -0.255 -0.215 -0.164 -0.154 -0.138 -0.142 -0.224 -0.192 -0.070 -0.121 -0.192 -0.018  0.132  0.011  0.040  0.154  0.088  0.017  0.103  0.126  0.037  0.030  0.109  0.077 -0.002  0.033  0.072  0.014 -0.013 -0.051 -0.077 -0.087 -0.073 -0.077 -0.067 -0.121 -0.110 -0.067 -0.044  0.045  0.015 -0.036 -0.004  0.006  0.015  0.073  0.104  0.057  0.087  0.094  0.174  0.209  0.285  0.336  0.396  0.421  0.527  0.475  0.571  0.473  0.388  0.309  0.210  0.089  0.087  0.005  0.036  0.017  0.084  0.119  0.082  0.094  0.203  0.198  0.118  0.145  0.238  0.208  0.162  0.228  0.256  0.214  0.177  0.169  0.203  0.159  0.234  0.205  0.205  0.165  0.105  0.032
 -0.424 -0.430 -0.431 -0.424 -0.452 -0.483 -0.475 -0.470 -0.454 -0.422 -0.370 -0.285 -0.195 -0.189 -0.019  0.066  0.116  0.161  0.227  0.318  0.366  0.459  0.504  0.616  0.583  0.573  0.526  0.435  0.351  0.256  0.167  0.188  0.177  0.094  0.032  0.037  0.089  0.124  0.210  0.179  0.168  0.166  0.193  0.226  0.268  0.258  0.241  0.285  0.226  0.213  0.138  0.115  0.044 -0.021 -0.060 -0.124 -0.132 -0.041  0.007  0.038  0.007 -0.071 -0.008  0.042  0.103  0.148  0.207  0.314  0.370  0.424  0.455  0.554  0.541  0.545  0.537  0.617  0.691  0.713  0.656  0.610  0.588  0.570  0.530  0.465  0.439  0.492  0.458  0.386  0.373  0.357  0.338  0.320  0.297  0.269  0.262  0.233  0.255  0.245  0.318  0.353  0.444  0.420  0.552  0.471  0.423  0.389  0.475  0.616  0.677  0.814  0.825  0.900  1.000  0.876  0.778  0.754  0.827  0.699  0.607  0.564  0.443  0.333  0.354  0.391  0.461  0.434  0.509  0.428  0.457  0.588  0.618  0.728  0.728  0.760  0.700  0.641  0.594  0.595  0.532  0.458  0.480  0.483  0.429  0.376  0.386  0.371  0.328  0.301  0.292  0.264  0.266  0.219  0.216  0.252  0.226  0.249  0.201  0.222  0.156  0.171  0.106  0.126  0.006 -0.066 -0.132 -0.143 -0.190 -0.122 -0.058  0.015  0.026 -0.013 -0.063 -0.107 -0.209 -0.197 -0.230 -0.163 -0.227 -0.184 -0.174 -0.192 -0.217 -0.185 -0.140 -0.078 -0.043 -0.054 -0.020 -0.016 -0.042 -0.016 -0.014 -0.044 -0.060 -0.110 -0.158 -0.118 -0.113  0.014  0.078  0.090  0.142  0.201  0.203  0.234  0.270  0.282  0.248  0.304  0.376  0.259  0.239  0.314  0.246  0.177  0.170  0.170  0.138  0.143  0.214  0.185  0.274  0.230  0.147  0.139  0.134  0.167  0.195  0.164  0.277  0.425  0.505  0.248  0.192  0.250  0.340  0.275  0.335  0.296  0.289  0.241  0.258  0.203  0.218  0.168  0.134  0.069  0.091  0.100  0.095  0.064  0.064  0.097  0.114  0.134  0.169  0.197  0.216  0.239  0.321  0.340  0.450  0.429  0.574  0.451  0.390  0.362  0.202  0.185  0.093 -0.030 -0.027 -0.079 -0.183 -0.105 -0.249 -0.243 -0.176 -0.155 -0.148 -0.158 -0.238 -0.207 -0.099 -0.161 -0.231 -0.067  0.059 -0.063 -0.044  0.073  0.015 -0.055  0.039  0.068 -0.023 -0.024  0.063  0.033 -0.048  0.001  0.050 -0.016 -0.038 -0.084 -0.102 -0.132 -0.123 -0.136 -0.124 -0.184 -0.181 -0.136 -0.108 -0.021 -0.049 -0.088 -0.042 -0.025 -0.027  0.044  0.083  0.038  0.074  0.079  0.160  0.194  0.276  0.318  0.383  0.407  0.530  0.478  0.582  0.503  0.436  0.375  0.282  0.152  0.128  0.030  0.062  0.017  0.073  0.129  0.087  0.073  0.189  0.198  0.106  0.135  0.230  0.204  0.144  0.206  0.250  0.205  0.156  0.155  0.180  0.144  0.227  0.200  0.196  0.149  0.091  0.009
 -0.535 -0.546 -0.549 -0.546 -0.578 -0.610 -0.601 -0.594 -0.581 -0.549 -0.495 -0.398 -0.305 -0.298 -0.093  0.052  0.212  0.288  0.366  0.468  0.512  0.591  0.624  0.713  0.642  0.584  0.522  0.420  0.322  0.224  0.142  0.174  0.164  0.079  0.030  0.043  0.102  0.144  0.245  0.225  0.250  0.255  0.288  0.330  0.368  0.358  0.354  0.410  0.353  0.335  0.254  0.211  0.134  0.059 -0.016 -0.104 -0.128 -0.049 -0.001  0.030  0.017 -0.004  0.090  0.156  0.231  0.284  0.348  0.457  0.507  0.553  0.577  0.655  0.617  0.591  0.579  0.677  0.726  0.758  0.728  0.701  0.688  0.671  0.644  0.590  0.569  0.622  0.585  0.517  0.512  0.485  0.463  0.460  0.440  0.399  0.395  0.376  0.409  0.404  0.470  0.492  0.562  0.490  0.602  0.525  0.475  0.392  0.412  0.540  0.660  0.786  0.826  0.810  0.876  1.000  0.872  0.741  0.752  0.594  0.534  0.511  0.386  0.294  0.317  0.365  0.446  0.429  0.509  0.449  0.474  0.590  0.631  0.700  0.719  0.795  0.797  0.709  0.625  0.664  0.630  0.521  0.545  0.562  0.517  0.458  0.457  0.450  0.417  0.373  0.358  0.339  0.337  0.302  0.309  0.357  0.331  0.356  0.299  0.313  0.229  0.209  0.128  0.123  0.001 -0.115 -0.179 -0.163 -0.206 -0.118 -0.059  0.016  0.010 -0.008 -0.073 -0.109 -0.196 -0.169 -0.206 -0.145 -0.212 -0.166 -0.163 -0.170 -0.192 -0.154 -0.112 -0.056 -0.024 -0.037 -0.002  0.002 -0.022  0.002 -0.003 -0.025 -0.034 -0.080 -0.128 -0.091 -0.081  0.056  0.140  0.146  0.217  0.268  0.258  0.285  0.315  0.318  0.273  0.336  0.391  0.244  0.232  0.311  0.208  0.117  0.123  0.118  0.064  0.055  0.129  0.066  0.144  0.084  0.019  0.034  0.043  0.079  0.098  0.061  0.165  0.274  0.369  0.123  0.120  0.241  0.350  0.327  0.409  0.401  0.403  0.365  0.384  0.325  0.335  0.269  0.196  0.108  0.113  0.106  0.105  0.087  0.098  0.146  0.183  0.228  0.287  0.332  0.357  0.383  0.461  0.471  0.545  0.490  0.589  0.451  0.347  0.326  0.157  0.129  0.060 -0.056 -0.046 -0.079 -0.162 -0.093 -0.258 -0.282 -0.207 -0.178 -0.216 -0.220 -0.288 -0.267 -0.173 -0.211 -0.268 -0.114  0.029 -0.064 -0.028  0.096  0.044 -0.004  0.107  0.129  0.048  0.079  0.170  0.129  0.066  0.139  0.180  0.096  0.086  0.019 -0.010 -0.041 -0.013 -0.052 -0.031 -0.115 -0.126 -0.094 -0.067  0.028  0.032 -0.006  0.027  0.056  0.097  0.192  0.221  0.154  0.181  0.216  0.308  0.357  0.424  0.447  0.510  0.529  0.634  0.583  0.644  0.561  0.461  0.415  0.304  0.185  0.133  0.072  0.124  0.079  0.132  0.216  0.190  0.165  0.289  0.320  0.227  0.257  0.357  0.328  0.264  0.332  0.382  0.331  0.292  0.278  0.284  0.252  0.353  0.337  0.330  0.276  0.174  0.058
 -0.495 -0.507 -0.508 -0.510 -0.541 -0.562 -0.553 -0.550 -0.543 -0.510 -0.459 -0.377 -0.288 -0.281 -0.106  0.026  0.208  0.269  0.334  0.422  0.452  0.513  0.523  0.600  0.534  0.488  0.437  0.348  0.263  0.178  0.094  0.110  0.112  0.035 -0.014  0.002  0.046  0.080  0.171  0.156  0.188  0.196  0.232  0.269  0.308  0.302  0.298  0.347  0.292  0.272  0.199  0.163  0.100  0.041 -0.006 -0.083 -0.105 -0.034  0.014  0.047  0.029  0.003  0.074  0.118  0.183  0.233  0.294  0.391  0.443  0.475  0.488  0.558  0.521  0.500  0.488  0.583  0.636  0.677  0.654  0.620  0.608  0.603  0.579  0.529  0.514  0.585  0.553  0.498  0.504  0.477  0.451  0.450  0.430  0.385  0.380  0.365  0.406  0.410  0.464  0.482  0.533  0.438  0.576  0.485  0.417  0.327  0.352  0.462  0.564  0.676  0.761  0.775  0.778  0.872  1.000  0.853  0.734  0.574  0.517  0.476  0.367  0.281  0.305  0.344  0.418  0.413  0.498  0.422  0.435  0.545  0.562  0.634  0.686  0.776  0.806  0.765  0.677  0.689  0.655  0.552  0.559  0.581  0.524  0.455  0.455  0.450  0.412  0.363  0.349  0.331  0.325  0.293  0.307  0.359  0.341  0.371  0.330  0.344  0.268  0.236  0.145  0.158  0.048 -0.073 -0.127 -0.113 -0.149 -0.083 -0.039  0.029  0.034  0.008 -0.068 -0.119 -0.209 -0.183 -0.219 -0.155 -0.222 -0.175 -0.156 -0.144 -0.159 -0.124 -0.090 -0.038 -0.017 -0.034  0.001  0.011 -0.018  0.016  0.010 -0.007 -0.020 -0.062 -0.101 -0.067 -0.052  0.084  0.176  0.184  0.251  0.288  0.291  0.314  0.336  0.333  0.315  0.382  0.418  0.280  0.281  0.333  0.214  0.150  0.146  0.122  0.077  0.084  0.148  0.091  0.151  0.087  0.008  0.022  0.026  0.054  0.071  0.035  0.136  0.245  0.359  0.135  0.143  0.251  0.341  0.337  0.429  0.426  0.422  0.382  0.389  0.327  0.332  0.257  0.187  0.090  0.089  0.082  0.071  0.057  0.060  0.117  0.150  0.199  0.275  0.325  0.355  0.394  0.469  0.487  0.538  0.463  0.577  0.435  0.326  0.283  0.121  0.081  0.007 -0.096 -0.067 -0.082 -0.167 -0.107 -0.264 -0.285 -0.214 -0.187 -0.222 -0.224 -0.284 -0.262 -0.178 -0.208 -0.251 -0.107  0.023 -0.053 -0.013  0.096  0.044  0.009  0.115  0.125  0.052  0.090  0.167  0.122  0.071  0.143  0.171  0.092  0.088  0.026  0.001 -0.021  0.008 -0.029  0.001 -0.077 -0.096 -0.064 -0.030  0.061  0.065  0.017  0.045  0.097  0.133  0.216  0.248  0.183  0.213  0.231  0.315  0.363  0.414  0.417  0.465  0.481  0.568  0.509  0.563  0.463  0.361  0.324  0.213  0.110  0.067  0.036  0.072  0.047  0.100  0.160  0.136  0.127  0.237  0.258  0.179  0.220  0.309  0.273  0.225  0.302  0.343  0.299  0.263  0.249  0.274  0.268  0.358  0.325  0.317  0.267  0.159  0.043
 -0.371 -0.380 -0.375 -0.379 -0.404 -0.416 -0.411 -0.413 -0.402 -0.370 -0.329 -0.272 -0.194 -0.173 -0.034  0.040  0.135  0.144  0.183  0.260  0.284  0.353  0.364  0.459  0.408  0.400  0.371  0.300  0.240  0.175  0.094  0.086  0.090  0.029 -0.027 -0.026  0.002  0.023  0.091  0.064  0.071  0.084  0.120  0.153  0.196  0.192  0.172  0.207  0.150  0.130  0.067  0.044  0.009 -0.027 -0.031 -0.065 -0.074  0.010  0.053  0.080  0.029 -0.051 -0.018 -0.004  0.044  0.083  0.139  0.229  0.289  0.325  0.336  0.425  0.403  0.407  0.413  0.493  0.571  0.613  0.578  0.518  0.492  0.496  0.462  0.396  0.374  0.458  0.435  0.378  0.380  0.367  0.342  0.328  0.305  0.272  0.265  0.241  0.272  0.273  0.320  0.337  0.398  0.331  0.455  0.353  0.288  0.234  0.308  0.424  0.480  0.593  0.653  0.750  0.754  0.741  0.853  1.000  0.830  0.697  0.623  0.558  0.454  0.356  0.371  0.403  0.469  0.459  0.541  0.427  0.437  0.575  0.569  0.669  0.722  0.775  0.730  0.741  0.699  0.671  0.609  0.530  0.523  0.536  0.460  0.390  0.401  0.391  0.339  0.302  0.293  0.270  0.265  0.224  0.231  0.277  0.264  0.292  0.256  0.270  0.203  0.185  0.099  0.122  0.018 -0.064 -0.109 -0.114 -0.151 -0.110 -0.073 -0.003  0.039  0.001 -0.040 -0.096 -0.207 -0.226 -0.261 -0.190 -0.263 -0.222 -0.194 -0.176 -0.172 -0.130 -0.081 -0.021  0.000 -0.014  0.019  0.029 -0.003  0.028  0.026  0.001 -0.019 -0.074 -0.113 -0.082 -0.074  0.050  0.126  0.146  0.207  0.247  0.269  0.293  0.310  0.314  0.312  0.377  0.427  0.316  0.309  0.350  0.259  0.217  0.184  0.147  0.123  0.139  0.177  0.141  0.198  0.155  0.085  0.093  0.094  0.117  0.133  0.096  0.189  0.308  0.392  0.179  0.150  0.208  0.287  0.257  0.349  0.324  0.319  0.276  0.289  0.228  0.236  0.170  0.124  0.043  0.049  0.053  0.040  0.022  0.019  0.068  0.079  0.109  0.169  0.206  0.240  0.272  0.339  0.357  0.434  0.366  0.492  0.355  0.281  0.230  0.090  0.082 -0.020 -0.107 -0.086 -0.110 -0.196 -0.135 -0.267 -0.266 -0.201 -0.172 -0.165 -0.181 -0.237 -0.202 -0.128 -0.183 -0.222 -0.076 -0.002 -0.094 -0.072  0.023 -0.028 -0.075  0.016  0.030 -0.048 -0.033  0.040  0.005 -0.056  0.000  0.036 -0.029 -0.037 -0.081 -0.089 -0.112 -0.108 -0.125 -0.099 -0.153 -0.166 -0.123 -0.083 -0.008 -0.030 -0.064 -0.028  0.009  0.012  0.082  0.116  0.064  0.112  0.106  0.187  0.214  0.271  0.276  0.321  0.329  0.421  0.352  0.425  0.325  0.257  0.220  0.131  0.034  0.014 -0.049 -0.024 -0.051 -0.002  0.029 -0.005 -0.003  0.092  0.097  0.024  0.072  0.156  0.123  0.087  0.164  0.203  0.167  0.121  0.124  0.179  0.191  0.260  0.200  0.201  0.159  0.080  0.005
 -0.361 -0.368 -0.363 -0.362 -0.388 -0.407 -0.401 -0.404 -0.387 -0.352 -0.314 -0.255 -0.162 -0.139 -0.013  0.050  0.103  0.112  0.158  0.243  0.274  0.363  0.395  0.504  0.468  0.464  0.428  0.351  0.284  0.209  0.136  0.139  0.128  0.066  0.011  0.007  0.044  0.069  0.136  0.100  0.095  0.103  0.133  0.165  0.207  0.200  0.177  0.211  0.153  0.137  0.073  0.047  0.007 -0.034 -0.039 -0.079 -0.088  0.002  0.045  0.063  0.018 -0.067 -0.030 -0.007  0.043  0.078  0.134  0.226  0.287  0.340  0.361  0.467  0.453  0.464  0.475  0.554  0.646  0.683  0.638  0.571  0.537  0.541  0.502  0.419  0.384  0.453  0.435  0.355  0.341  0.336  0.312  0.287  0.265  0.241  0.231  0.200  0.219  0.213  0.275  0.296  0.379  0.340  0.443  0.345  0.295  0.258  0.345  0.480  0.531  0.648  0.663  0.762  0.827  0.752  0.734  0.830  1.000  0.817  0.684  0.621  0.491  0.367  0.382  0.414  0.484  0.455  0.553  0.458  0.475  0.631  0.665  0.784  0.800  0.794  0.700  0.655  0.631  0.615  0.548  0.471  0.483  0.487  0.424  0.376  0.386  0.362  0.317  0.296  0.284  0.252  0.258  0.213  0.214  0.252  0.235  0.259  0.216  0.235  0.167  0.169  0.087  0.091 -0.034 -0.097 -0.155 -0.166 -0.200 -0.142 -0.082  0.001  0.035  0.000 -0.039 -0.089 -0.195 -0.202 -0.235 -0.169 -0.230 -0.193 -0.183 -0.191 -0.209 -0.177 -0.125 -0.063 -0.028 -0.036 -0.004  0.001 -0.027 -0.007 -0.011 -0.041 -0.053 -0.103 -0.141 -0.102 -0.099  0.024  0.091  0.115  0.171  0.229  0.232  0.264  0.293  0.314  0.290  0.346  0.419  0.315  0.290  0.343  0.282  0.227  0.187  0.166  0.149  0.156  0.189  0.148  0.221  0.184  0.120  0.118  0.117  0.144  0.165  0.137  0.234  0.347  0.407  0.182  0.131  0.181  0.272  0.238  0.322  0.283  0.282  0.231  0.252  0.195  0.208  0.152  0.113  0.046  0.060  0.065  0.055  0.028  0.029  0.070  0.084  0.108  0.143  0.172  0.193  0.220  0.297  0.309  0.412  0.359  0.476  0.336  0.278  0.245  0.108  0.120  0.038 -0.054 -0.042 -0.097 -0.196 -0.121 -0.245 -0.243 -0.180 -0.158 -0.141 -0.160 -0.229 -0.196 -0.114 -0.184 -0.241 -0.093 -0.015 -0.128 -0.113 -0.012 -0.066 -0.129 -0.039 -0.013 -0.100 -0.096 -0.014 -0.043 -0.117 -0.063 -0.014 -0.077 -0.091 -0.133 -0.137 -0.175 -0.178 -0.191 -0.177 -0.228 -0.231 -0.188 -0.152 -0.081 -0.111 -0.138 -0.097 -0.078 -0.078 -0.004  0.033 -0.007  0.047  0.040  0.120  0.147  0.224  0.246  0.305  0.317  0.430  0.362  0.453  0.371  0.322  0.276  0.196  0.084  0.064 -0.032 -0.005 -0.050 -0.001  0.040 -0.003 -0.010  0.089  0.097  0.013  0.053  0.140  0.114  0.063  0.132  0.178  0.139  0.090  0.102  0.146  0.139  0.202  0.164  0.165  0.126  0.078  0.006
 -0.215 -0.221 -0.215 -0.219 -0.236 -0.245 -0.247 -0.258 -0.235 -0.204 -0.186 -0.162 -0.088 -0.051  0.026  0.030  0.027 -0.001  0.014  0.092  0.120  0.210  0.239  0.347  0.323  0.339  0.323  0.267  0.216  0.163  0.090  0.089  0.097  0.042 -0.013 -0.007  0.010  0.027  0.072  0.037  0.020  0.030  0.054  0.077  0.120  0.112  0.081  0.104  0.048  0.035 -0.015 -0.031 -0.052 -0.079 -0.052 -0.063 -0.066  0.027  0.070  0.096  0.021 -0.089 -0.087 -0.085 -0.050 -0.029  0.020  0.094  0.154  0.202  0.216  0.315  0.312  0.342  0.361  0.419  0.515  0.546  0.502  0.426  0.381  0.395  0.358  0.270  0.233  0.302  0.294  0.220  0.202  0.214  0.188  0.151  0.134  0.124  0.105  0.070  0.077  0.070  0.126  0.145  0.227  0.209  0.306  0.215  0.174  0.170  0.277  0.403  0.425  0.530  0.521  0.635  0.699  0.594  0.574  0.697  0.817  1.000  0.859  0.726  0.614  0.490  0.471  0.514  0.551  0.486  0.536  0.372  0.413  0.619  0.603  0.750  0.741  0.645  0.549  0.536  0.547  0.519  0.418  0.369  0.403  0.381  0.312  0.280  0.294  0.265  0.222  0.218  0.205  0.169  0.175  0.118  0.124  0.149  0.139  0.161  0.125  0.150  0.096  0.116  0.042  0.041 -0.075 -0.095 -0.145 -0.173 -0.197 -0.156 -0.096 -0.017  0.038  0.007 -0.007 -0.070 -0.161 -0.195 -0.209 -0.150 -0.210 -0.188 -0.179 -0.196 -0.208 -0.182 -0.130 -0.073 -0.034 -0.035 -0.008  0.002 -0.027 -0.016 -0.017 -0.054 -0.070 -0.118 -0.151 -0.109 -0.103 -0.019  0.028  0.069  0.106  0.169  0.167  0.201  0.229  0.264  0.239  0.275  0.360  0.286  0.244  0.288  0.272  0.231  0.180  0.161  0.158  0.166  0.171  0.145  0.206  0.183  0.116  0.126  0.120  0.149  0.159  0.126  0.202  0.319  0.357  0.161  0.091  0.101  0.187  0.153  0.224  0.170  0.172  0.110  0.131  0.081  0.093  0.057  0.047  0.006  0.033  0.049  0.033 -0.003 -0.007  0.019  0.018  0.024  0.033  0.047  0.068  0.091  0.162  0.170  0.274  0.233  0.347  0.220  0.193  0.167  0.066  0.092 -0.004 -0.043 -0.055 -0.122 -0.172 -0.111 -0.182 -0.180 -0.112 -0.080 -0.043 -0.079 -0.128 -0.078 -0.025 -0.125 -0.156 -0.020 -0.047 -0.166 -0.169 -0.080 -0.123 -0.189 -0.120 -0.090 -0.171 -0.185 -0.113 -0.132 -0.205 -0.167 -0.119 -0.162 -0.176 -0.200 -0.191 -0.233 -0.255 -0.256 -0.252 -0.280 -0.276 -0.237 -0.204 -0.144 -0.187 -0.217 -0.160 -0.136 -0.175 -0.121 -0.086 -0.113 -0.051 -0.075 -0.006  0.007  0.083  0.101  0.155  0.168  0.279  0.213  0.301  0.229  0.195  0.176  0.110  0.012 -0.005 -0.111 -0.083 -0.118 -0.083 -0.060 -0.099 -0.105 -0.023 -0.031 -0.103 -0.057  0.010 -0.015 -0.048  0.017  0.046  0.009 -0.043 -0.018  0.034  0.043  0.072  0.027  0.035  0.010 -0.012 -0.035
 -0.211 -0.217 -0.205 -0.206 -0.214 -0.229 -0.239 -0.239 -0.214 -0.195 -0.181 -0.170 -0.101 -0.038  0.038  0.048  0.048 -0.010 -0.012  0.064  0.080  0.172  0.195  0.300  0.266  0.283  0.270  0.214  0.171  0.134  0.084  0.086  0.091  0.052  0.009  0.013  0.023  0.035  0.061  0.015  0.004  0.018  0.049  0.073  0.119  0.111  0.071  0.089  0.029  0.018 -0.028 -0.048 -0.057 -0.077 -0.046 -0.047 -0.038  0.064  0.107  0.122  0.037 -0.074 -0.085 -0.096 -0.066 -0.051  0.000  0.064  0.124  0.176  0.186  0.286  0.275  0.304  0.340  0.401  0.502  0.536  0.503  0.418  0.363  0.390  0.358  0.259  0.212  0.289  0.292  0.215  0.198  0.220  0.186  0.144  0.138  0.133  0.106  0.074  0.073  0.066  0.111  0.117  0.195  0.181  0.249  0.151  0.111  0.113  0.209  0.322  0.348  0.451  0.447  0.549  0.607  0.534  0.517  0.623  0.684  0.859  1.000  0.892  0.776  0.674  0.624  0.677  0.719  0.649  0.657  0.451  0.519  0.743  0.670  0.747  0.740  0.609  0.534  0.531  0.558  0.532  0.435  0.388  0.434  0.405  0.346  0.322  0.325  0.288  0.252  0.250  0.227  0.192  0.189  0.137  0.154  0.174  0.167  0.190  0.151  0.178  0.116  0.128  0.049  0.031 -0.107 -0.137 -0.179 -0.207 -0.223 -0.170 -0.089  0.006  0.078  0.050  0.030 -0.036 -0.133 -0.182 -0.208 -0.154 -0.220 -0.191 -0.177 -0.188 -0.205 -0.179 -0.128 -0.072 -0.030 -0.028  0.003  0.022  0.011  0.011 -0.011 -0.051 -0.068 -0.110 -0.142 -0.092 -0.085 -0.001  0.046  0.102  0.141  0.211  0.163  0.202  0.240  0.304  0.270  0.300  0.407  0.331  0.272  0.323  0.317  0.263  0.199  0.186  0.185  0.178  0.165  0.124  0.172  0.149  0.098  0.114  0.109  0.133  0.136  0.101  0.160  0.267  0.293  0.106  0.047  0.055  0.165  0.152  0.231  0.176  0.187  0.118  0.144  0.096  0.108  0.069  0.044 -0.002  0.027  0.034  0.020 -0.016 -0.016  0.014  0.021  0.032  0.038  0.057  0.073  0.096  0.161  0.162  0.255  0.204  0.297  0.162  0.139  0.113  0.018  0.105 -0.066 -0.124 -0.142 -0.153 -0.175 -0.158 -0.251 -0.262 -0.206 -0.143 -0.126 -0.176 -0.207 -0.141 -0.109 -0.196 -0.194 -0.053 -0.101 -0.199 -0.215 -0.134 -0.166 -0.230 -0.163 -0.132 -0.207 -0.218 -0.147 -0.166 -0.231 -0.189 -0.144 -0.185 -0.190 -0.209 -0.197 -0.243 -0.274 -0.278 -0.277 -0.305 -0.307 -0.273 -0.243 -0.184 -0.223 -0.257 -0.196 -0.168 -0.206 -0.140 -0.123 -0.161 -0.083 -0.093 -0.010 -0.002  0.062  0.063  0.117  0.121  0.234  0.156  0.241  0.169  0.131  0.124  0.085  0.013 -0.005 -0.123 -0.090 -0.132 -0.112 -0.099 -0.138 -0.152 -0.069 -0.078 -0.158 -0.107 -0.026 -0.061 -0.103 -0.018  0.023 -0.018 -0.058 -0.013  0.044  0.064  0.063  0.018  0.034  0.025 -0.021 -0.042
 -0.222 -0.219 -0.205 -0.197 -0.209 -0.234 -0.239 -0.237 -0.221 -0.206 -0.192 -0.182 -0.112 -0.040  0.044  0.066  0.057  0.004  0.001  0.074  0.089  0.186  0.215  0.323  0.294  0.306  0.295  0.243  0.191  0.152  0.109  0.108  0.102  0.069  0.029  0.019  0.038  0.050  0.076  0.022  0.008  0.024  0.051  0.078  0.125  0.117  0.076  0.096  0.036  0.024 -0.017 -0.038 -0.044 -0.064 -0.036 -0.048 -0.047  0.053  0.092  0.091  0.015 -0.072 -0.071 -0.082 -0.053 -0.043  0.008  0.077  0.138  0.197  0.214  0.316  0.307  0.331  0.368  0.431  0.528  0.560  0.532  0.450  0.391  0.417  0.391  0.287  0.228  0.294  0.310  0.225  0.198  0.220  0.189  0.145  0.136  0.133  0.109  0.077  0.076  0.065  0.107  0.111  0.188  0.169  0.235  0.144  0.117  0.115  0.196  0.304  0.336  0.431  0.419  0.503  0.564  0.511  0.476  0.558  0.621  0.726  0.892  1.000  0.902  0.764  0.698  0.726  0.752  0.657  0.650  0.454  0.556  0.774  0.729  0.774  0.707  0.582  0.510  0.484  0.516  0.505  0.411  0.364  0.420  0.387  0.339  0.318  0.320  0.285  0.251  0.250  0.230  0.197  0.200  0.152  0.160  0.176  0.163  0.183  0.138  0.162  0.095  0.102  0.022  0.000 -0.136 -0.173 -0.198 -0.221 -0.235 -0.187 -0.105 -0.012  0.054  0.032  0.006 -0.035 -0.125 -0.167 -0.193 -0.147 -0.211 -0.175 -0.159 -0.177 -0.189 -0.166 -0.114 -0.063 -0.027 -0.026  0.004  0.020  0.017  0.014 -0.015 -0.055 -0.065 -0.106 -0.132 -0.088 -0.090 -0.012  0.028  0.087  0.128  0.199  0.132  0.171  0.214  0.288  0.243  0.274  0.393  0.311  0.248  0.309  0.305  0.240  0.178  0.157  0.150  0.142  0.123  0.091  0.141  0.132  0.094  0.106  0.108  0.129  0.126  0.098  0.158  0.245  0.258  0.086  0.021  0.031  0.132  0.118  0.205  0.157  0.175  0.112  0.141  0.099  0.113  0.079  0.048  0.005  0.031  0.029  0.029  0.001  0.008  0.032  0.038  0.049  0.045  0.062  0.072  0.091  0.154  0.148  0.235  0.180  0.270  0.139  0.115  0.100  0.015  0.113 -0.023 -0.108 -0.113 -0.118 -0.178 -0.167 -0.301 -0.311 -0.248 -0.187 -0.185 -0.227 -0.264 -0.208 -0.170 -0.238 -0.236 -0.095 -0.103 -0.187 -0.207 -0.133 -0.162 -0.222 -0.157 -0.126 -0.198 -0.206 -0.138 -0.153 -0.215 -0.173 -0.124 -0.168 -0.174 -0.197 -0.181 -0.231 -0.261 -0.268 -0.266 -0.299 -0.302 -0.269 -0.239 -0.184 -0.218 -0.246 -0.190 -0.163 -0.198 -0.129 -0.114 -0.153 -0.079 -0.088 -0.008 -0.003  0.057  0.063  0.119  0.122  0.238  0.168  0.255  0.189  0.164  0.147  0.116  0.044  0.030 -0.099 -0.068 -0.116 -0.098 -0.089 -0.129 -0.140 -0.061 -0.064 -0.140 -0.090 -0.013 -0.042 -0.087 -0.011  0.041  0.005 -0.043 -0.002  0.041  0.057  0.069  0.027  0.046  0.037 -0.007 -0.055
 -0.144 -0.138 -0.125 -0.117 -0.123 -0.143 -0.147 -0.145 -0.131 -0.120 -0.108 -0.107 -0.047  0.014  0.066  0.073  0.030 -0.028 -0.043  0.008  0.019  0.103  0.124  0.217  0.196  0.216  0.215  0.177  0.141  0.119  0.090  0.079  0.070  0.052  0.020  0.003  0.015  0.022  0.037 -0.012 -0.035 -0.019  0.001  0.020  0.061  0.053  0.015  0.028 -0.022 -0.030 -0.058 -0.073 -0.074 -0.079 -0.040 -0.039 -0.037  0.055  0.088  0.083  0.013 -0.079 -0.091 -0.106 -0.090 -0.085 -0.046  0.009  0.062  0.110  0.123  0.207  0.202  0.228  0.260  0.303  0.383  0.407  0.388  0.320  0.263  0.288  0.272  0.183  0.133  0.189  0.207  0.138  0.114  0.139  0.114  0.074  0.064  0.067  0.047  0.017  0.013 -0.000  0.033  0.040  0.107  0.101  0.166  0.093  0.066  0.079  0.154  0.239  0.257  0.334  0.319  0.396  0.443  0.386  0.367  0.454  0.491  0.614  0.776  0.902  1.000  0.876  0.765  0.725  0.670  0.556  0.513  0.264  0.374  0.593  0.537  0.598  0.540  0.432  0.377  0.373  0.418  0.397  0.290  0.257  0.320  0.287  0.239  0.225  0.236  0.209  0.178  0.185  0.173  0.143  0.146  0.107  0.105  0.108  0.093  0.108  0.073  0.096  0.049  0.066  0.003 -0.008 -0.118 -0.138 -0.152 -0.182 -0.191 -0.161 -0.093 -0.016  0.040  0.019  0.007 -0.034 -0.112 -0.161 -0.173 -0.132 -0.183 -0.154 -0.138 -0.154 -0.161 -0.139 -0.096 -0.055 -0.028 -0.028 -0.003  0.015  0.015  0.014 -0.012 -0.050 -0.060 -0.094 -0.117 -0.074 -0.076 -0.026 -0.005  0.045  0.071  0.131  0.071  0.103  0.134  0.211  0.184  0.200  0.308  0.250  0.189  0.241  0.261  0.209  0.152  0.139  0.136  0.128  0.102  0.084  0.119  0.120  0.102  0.111  0.115  0.133  0.130  0.105  0.148  0.220  0.217  0.086  0.022  0.013  0.089  0.075  0.137  0.086  0.100  0.041  0.065  0.033  0.052  0.032  0.017 -0.005  0.021  0.021  0.022 -0.005 -0.003  0.009  0.008  0.007 -0.007  0.002  0.011  0.026  0.078  0.074  0.148  0.110  0.195  0.094  0.088  0.081  0.022  0.108 -0.018 -0.091 -0.093 -0.084 -0.148 -0.150 -0.272 -0.265 -0.212 -0.162 -0.151 -0.185 -0.218 -0.173 -0.135 -0.188 -0.192 -0.079 -0.078 -0.149 -0.172 -0.118 -0.140 -0.194 -0.148 -0.120 -0.178 -0.194 -0.141 -0.149 -0.203 -0.177 -0.135 -0.165 -0.173 -0.185 -0.169 -0.209 -0.238 -0.237 -0.239 -0.260 -0.258 -0.231 -0.211 -0.168 -0.202 -0.229 -0.181 -0.153 -0.197 -0.149 -0.136 -0.161 -0.097 -0.115 -0.055 -0.055 -0.005  0.003  0.050  0.054  0.155  0.095  0.171  0.116  0.102  0.085  0.070  0.014  0.014 -0.104 -0.083 -0.122 -0.106 -0.112 -0.147 -0.149 -0.089 -0.100 -0.158 -0.113 -0.055 -0.077 -0.108 -0.047 -0.006 -0.031 -0.074 -0.040 -0.003  0.015  0.018 -0.022 -0.005 -0.009 -0.038 -0.058
 -0.106 -0.105 -0.092 -0.089 -0.092 -0.104 -0.110 -0.112 -0.097 -0.086 -0.082 -0.095 -0.038  0.020  0.043  0.057  0.035 -0.026 -0.049 -0.009 -0.002  0.067  0.080  0.155  0.133  0.151  0.149  0.110  0.071  0.060  0.053  0.053  0.048  0.042  0.029  0.019  0.021  0.022  0.021 -0.035 -0.035 -0.020 -0.003  0.008  0.042  0.032 -0.004  0.008 -0.033 -0.036 -0.055 -0.078 -0.060 -0.058 -0.033 -0.025 -0.016  0.070  0.096  0.089  0.022 -0.061 -0.075 -0.093 -0.083 -0.083 -0.052 -0.010  0.034  0.076  0.084  0.150  0.142  0.162  0.194  0.230  0.292  0.308  0.297  0.242  0.189  0.215  0.205  0.129  0.090  0.143  0.159  0.102  0.086  0.112  0.088  0.055  0.047  0.047  0.029  0.004  0.001 -0.009  0.018  0.019  0.073  0.067  0.115  0.053  0.029  0.044  0.100  0.168  0.183  0.244  0.233  0.294  0.333  0.294  0.281  0.356  0.367  0.490  0.674  0.764  0.876  1.000  0.818  0.781  0.673  0.561  0.485  0.232  0.325  0.514  0.417  0.456  0.431  0.332  0.295  0.307  0.363  0.344  0.247  0.235  0.297  0.264  0.219  0.201  0.211  0.189  0.162  0.166  0.154  0.128  0.125  0.093  0.095  0.092  0.075  0.088  0.056  0.078  0.037  0.049 -0.004 -0.020 -0.114 -0.124 -0.132 -0.162 -0.168 -0.144 -0.083 -0.019  0.036  0.019  0.015 -0.025 -0.085 -0.130 -0.135 -0.097 -0.141 -0.118 -0.105 -0.126 -0.135 -0.122 -0.091 -0.063 -0.042 -0.038 -0.017  0.008  0.012  0.010 -0.028 -0.061 -0.069 -0.091 -0.101 -0.054 -0.061 -0.022 -0.007  0.036  0.056  0.107  0.053  0.081  0.107  0.177  0.160  0.173  0.266  0.216  0.164  0.207  0.227  0.182  0.122  0.110  0.120  0.107  0.078  0.057  0.085  0.080  0.063  0.057  0.061  0.083  0.085  0.083  0.119  0.150  0.149  0.046 -0.002 -0.012  0.051  0.055  0.106  0.063  0.077  0.022  0.047  0.019  0.037  0.020  0.001 -0.010  0.011  0.007  0.006 -0.019 -0.013 -0.010 -0.006 -0.004 -0.019 -0.008  0.004  0.016  0.059  0.051  0.108  0.075  0.135  0.049  0.046  0.039 -0.004  0.089 -0.056 -0.108 -0.120 -0.096 -0.115 -0.137 -0.234 -0.235 -0.185 -0.135 -0.136 -0.167 -0.193 -0.152 -0.117 -0.159 -0.170 -0.078 -0.079 -0.138 -0.162 -0.117 -0.130 -0.176 -0.140 -0.113 -0.159 -0.175 -0.130 -0.134 -0.179 -0.155 -0.123 -0.149 -0.152 -0.161 -0.147 -0.180 -0.207 -0.207 -0.212 -0.227 -0.226 -0.206 -0.194 -0.160 -0.187 -0.215 -0.178 -0.146 -0.181 -0.136 -0.130 -0.154 -0.089 -0.105 -0.057 -0.055 -0.014 -0.015  0.023  0.026  0.110  0.056  0.113  0.063  0.042  0.045  0.039  0.008  0.004 -0.090 -0.074 -0.111 -0.089 -0.101 -0.136 -0.137 -0.086 -0.105 -0.157 -0.111 -0.062 -0.091 -0.115 -0.050 -0.012 -0.030 -0.068 -0.033 -0.002  0.023  0.010 -0.027 -0.014 -0.017 -0.044 -0.048
 -0.159 -0.158 -0.155 -0.154 -0.156 -0.166 -0.174 -0.174 -0.148 -0.128 -0.120 -0.100 -0.044 -0.001  0.068  0.094  0.029 -0.015 -0.018  0.029  0.029  0.099  0.115  0.191  0.171  0.189  0.183  0.140  0.106  0.077  0.053  0.043  0.033  0.014 -0.010 -0.022 -0.009  0.008  0.036  0.001 -0.019 -0.003  0.017  0.038  0.075  0.069  0.038  0.046  0.003 -0.010 -0.038 -0.053 -0.055 -0.059 -0.019 -0.022 -0.018  0.061  0.092  0.081  0.016 -0.060 -0.072 -0.082 -0.064 -0.057 -0.020  0.025  0.067  0.111  0.122  0.190  0.181  0.197  0.228  0.267  0.329  0.348  0.345  0.292  0.241  0.270  0.254  0.181  0.140  0.198  0.202  0.140  0.131  0.156  0.140  0.109  0.096  0.100  0.083  0.061  0.053  0.040  0.066  0.064  0.117  0.105  0.139  0.069  0.043  0.031  0.089  0.164  0.183  0.253  0.252  0.316  0.354  0.317  0.305  0.371  0.382  0.471  0.624  0.698  0.765  0.818  1.000  0.792  0.748  0.683  0.607  0.403  0.469  0.588  0.452  0.481  0.466  0.375  0.327  0.332  0.390  0.385  0.313  0.327  0.379  0.329  0.286  0.262  0.261  0.235  0.208  0.203  0.182  0.156  0.166  0.139  0.150  0.159  0.143  0.151  0.112  0.122  0.073  0.072  0.012 -0.024 -0.123 -0.158 -0.172 -0.191 -0.188 -0.157 -0.098 -0.027  0.037  0.030 -0.016 -0.043 -0.101 -0.125 -0.130 -0.095 -0.135 -0.105 -0.097 -0.127 -0.140 -0.127 -0.095 -0.065 -0.040 -0.034 -0.022 -0.022 -0.005 -0.020 -0.035 -0.064 -0.061 -0.088 -0.107 -0.056 -0.058 -0.012  0.019  0.066  0.102  0.158  0.105  0.138  0.181  0.239  0.205  0.231  0.330  0.260  0.209  0.250  0.249  0.195  0.132  0.114  0.125  0.111  0.070  0.046  0.074  0.075  0.063  0.062  0.066  0.069  0.069  0.067  0.107  0.139  0.141  0.030 -0.015 -0.007  0.069  0.069  0.132  0.099  0.125  0.084  0.115  0.091  0.108  0.083  0.051  0.017  0.029  0.020  0.018 -0.001 -0.002  0.022  0.036  0.053  0.052  0.060  0.064  0.068  0.109  0.092  0.149  0.110  0.166  0.062  0.044  0.037 -0.011  0.072  0.030 -0.042 -0.039 -0.023 -0.101 -0.127 -0.237 -0.250 -0.204 -0.166 -0.168 -0.192 -0.228 -0.204 -0.181 -0.223 -0.213 -0.110 -0.088 -0.142 -0.171 -0.124 -0.141 -0.187 -0.146 -0.121 -0.169 -0.175 -0.127 -0.139 -0.180 -0.150 -0.118 -0.149 -0.142 -0.157 -0.130 -0.181 -0.203 -0.211 -0.211 -0.238 -0.238 -0.219 -0.202 -0.164 -0.186 -0.203 -0.159 -0.136 -0.165 -0.107 -0.107 -0.143 -0.082 -0.079 -0.022 -0.014  0.023  0.032  0.068  0.055  0.140  0.079  0.139  0.095  0.086  0.067  0.054 -0.003 -0.004 -0.095 -0.077 -0.122 -0.121 -0.114 -0.142 -0.149 -0.097 -0.092 -0.143 -0.108 -0.051 -0.061 -0.095 -0.044  0.005 -0.018 -0.043 -0.006  0.022  0.010  0.033  0.019  0.044  0.038  0.014 -0.037
 -0.170 -0.173 -0.174 -0.180 -0.182 -0.187 -0.203 -0.209 -0.172 -0.153 -0.161 -0.151 -0.101 -0.041  0.036  0.050  0.034 -0.010 -0.021  0.042  0.046  0.126  0.143  0.223  0.194  0.206  0.197  0.147  0.103  0.073  0.040  0.042  0.043  0.015 -0.010 -0.009  0.002  0.017  0.041  0.001 -0.004  0.020  0.045  0.069  0.110  0.102  0.067  0.080  0.030  0.013 -0.021 -0.044 -0.041 -0.055 -0.021 -0.027 -0.025  0.064  0.097  0.088  0.012 -0.052 -0.060 -0.076 -0.050 -0.043  0.004  0.053  0.102  0.150  0.159  0.231  0.217  0.233  0.270  0.323  0.398  0.421  0.424  0.365  0.300  0.328  0.319  0.236  0.183  0.246  0.258  0.191  0.174  0.201  0.178  0.141  0.128  0.132  0.109  0.078  0.069  0.057  0.086  0.080  0.136  0.115  0.148  0.069  0.046  0.030  0.091  0.182  0.209  0.286  0.278  0.343  0.391  0.365  0.344  0.403  0.414  0.514  0.677  0.726  0.725  0.781  0.792  1.000  0.891  0.765  0.657  0.417  0.542  0.691  0.560  0.553  0.540  0.437  0.396  0.396  0.465  0.461  0.358  0.365  0.445  0.392  0.343  0.317  0.320  0.295  0.265  0.258  0.237  0.208  0.211  0.169  0.184  0.194  0.174  0.181  0.132  0.145  0.082  0.074 -0.003 -0.045 -0.163 -0.189 -0.212 -0.238 -0.234 -0.193 -0.125 -0.041  0.028  0.024 -0.002 -0.045 -0.101 -0.125 -0.129 -0.075 -0.129 -0.109 -0.105 -0.151 -0.170 -0.156 -0.116 -0.080 -0.049 -0.042 -0.023 -0.015 -0.005 -0.017 -0.036 -0.071 -0.073 -0.109 -0.128 -0.077 -0.079 -0.014  0.025  0.081  0.125  0.181  0.128  0.160  0.205  0.260  0.222  0.256  0.356  0.262  0.209  0.260  0.246  0.177  0.107  0.099  0.118  0.093  0.056  0.014  0.050  0.044  0.036  0.047  0.060  0.078  0.079  0.073  0.110  0.131  0.125 -0.010 -0.054 -0.035  0.064  0.072  0.153  0.121  0.153  0.103  0.141  0.113  0.134  0.103  0.063  0.022  0.032  0.024  0.019 -0.002  0.002  0.031  0.050  0.070  0.067  0.077  0.080  0.088  0.133  0.110  0.171  0.120  0.169  0.046  0.016  0.013 -0.045  0.044 -0.031 -0.082 -0.088 -0.076 -0.105 -0.095 -0.215 -0.224 -0.157 -0.100 -0.110 -0.153 -0.175 -0.129 -0.123 -0.202 -0.176 -0.062 -0.130 -0.202 -0.228 -0.167 -0.181 -0.230 -0.176 -0.147 -0.204 -0.207 -0.147 -0.163 -0.210 -0.169 -0.129 -0.169 -0.163 -0.186 -0.167 -0.211 -0.239 -0.251 -0.250 -0.282 -0.286 -0.264 -0.242 -0.196 -0.217 -0.239 -0.180 -0.148 -0.187 -0.121 -0.118 -0.162 -0.092 -0.089 -0.026 -0.005  0.039  0.038  0.082  0.066  0.162  0.095  0.152  0.099  0.079  0.078  0.053 -0.010 -0.031 -0.126 -0.095 -0.135 -0.132 -0.122 -0.148 -0.162 -0.100 -0.097 -0.156 -0.110 -0.051 -0.073 -0.103 -0.039  0.013 -0.019 -0.054 -0.011  0.023  0.014  0.036  0.015  0.043  0.038  0.004 -0.038
 -0.245 -0.251 -0.251 -0.257 -0.262 -0.272 -0.286 -0.292 -0.254 -0.230 -0.234 -0.211 -0.152 -0.090  0.020  0.060  0.064  0.018  0.020  0.099  0.103  0.189  0.212  0.302  0.266  0.271  0.259  0.199  0.145  0.104  0.061  0.069  0.070  0.031  0.000  0.004  0.021  0.043  0.075  0.030  0.030  0.053  0.085  0.116  0.162  0.155  0.120  0.137  0.080  0.060  0.015 -0.015 -0.017 -0.037 -0.012 -0.022 -0.019  0.074  0.103  0.092  0.011 -0.042 -0.037 -0.048 -0.014 -0.003  0.050  0.108  0.163  0.216  0.228  0.314  0.295  0.307  0.351  0.417  0.502  0.528  0.526  0.460  0.397  0.422  0.406  0.317  0.260  0.333  0.341  0.267  0.254  0.277  0.250  0.212  0.198  0.198  0.175  0.144  0.138  0.127  0.158  0.144  0.205  0.173  0.194  0.100  0.078  0.047  0.108  0.216  0.253  0.340  0.339  0.407  0.461  0.446  0.418  0.469  0.484  0.551  0.719  0.752  0.670  0.673  0.748  0.891  1.000  0.931  0.830  0.639  0.747  0.847  0.694  0.660  0.657  0.548  0.501  0.492  0.555  0.560  0.483  0.486  0.548  0.499  0.450  0.410  0.402  0.375  0.339  0.319  0.290  0.261  0.262  0.221  0.245  0.267  0.249  0.260  0.204  0.213  0.133  0.108  0.018 -0.041 -0.177 -0.222 -0.252 -0.270 -0.265 -0.213 -0.136 -0.040  0.046  0.047 -0.007 -0.044 -0.114 -0.131 -0.148 -0.090 -0.155 -0.125 -0.119 -0.161 -0.182 -0.166 -0.119 -0.078 -0.042 -0.031 -0.012 -0.010  0.004 -0.017 -0.036 -0.070 -0.071 -0.110 -0.130 -0.078 -0.080  0.007  0.063  0.127  0.190  0.255  0.186  0.224  0.276  0.332  0.282  0.323  0.436  0.325  0.272  0.328  0.293  0.215  0.136  0.118  0.134  0.106  0.072  0.017  0.061  0.050  0.029  0.043  0.055  0.070  0.067  0.058  0.108  0.137  0.141 -0.018 -0.057 -0.025  0.097  0.110  0.212  0.188  0.227  0.177  0.221  0.184  0.201  0.159  0.102  0.039  0.045  0.032  0.026  0.008  0.020  0.059  0.086  0.118  0.124  0.143  0.147  0.157  0.208  0.181  0.247  0.180  0.223  0.072  0.026  0.017 -0.052  0.054 -0.018 -0.086 -0.094 -0.089 -0.129 -0.127 -0.259 -0.286 -0.211 -0.144 -0.162 -0.211 -0.236 -0.186 -0.183 -0.266 -0.231 -0.096 -0.160 -0.236 -0.257 -0.184 -0.204 -0.254 -0.186 -0.156 -0.220 -0.215 -0.145 -0.167 -0.216 -0.161 -0.117 -0.166 -0.158 -0.190 -0.168 -0.223 -0.253 -0.271 -0.264 -0.308 -0.316 -0.292 -0.264 -0.211 -0.231 -0.248 -0.186 -0.157 -0.183 -0.094 -0.093 -0.152 -0.071 -0.056  0.028  0.050  0.099  0.094  0.140  0.119  0.224  0.147  0.210  0.150  0.127  0.125  0.091  0.019 -0.014 -0.114 -0.079 -0.135 -0.131 -0.104 -0.135 -0.158 -0.080 -0.066 -0.140 -0.092 -0.013 -0.038 -0.082 -0.007  0.056  0.016 -0.021  0.031  0.072  0.065  0.098  0.072  0.103  0.094  0.047 -0.034
 -0.259 -0.266 -0.266 -0.274 -0.280 -0.287 -0.300 -0.306 -0.270 -0.243 -0.244 -0.216 -0.160 -0.101  0.020  0.067  0.080  0.033  0.041  0.113  0.114  0.191  0.210  0.294  0.259  0.264  0.255  0.195  0.141  0.100  0.054  0.059  0.062  0.023 -0.009 -0.005  0.011  0.035  0.071  0.031  0.034  0.056  0.087  0.119  0.162  0.157  0.126  0.142  0.089  0.069  0.023 -0.006 -0.010 -0.028 -0.007 -0.014 -0.005  0.079  0.102  0.088  0.010 -0.038 -0.027 -0.034 -0.001  0.012  0.061  0.117  0.169  0.217  0.226  0.307  0.289  0.299  0.340  0.403  0.479  0.503  0.500  0.440  0.387  0.411  0.389  0.310  0.261  0.340  0.339  0.273  0.275  0.296  0.263  0.230  0.218  0.214  0.189  0.165  0.161  0.155  0.181  0.163  0.217  0.178  0.191  0.096  0.073  0.033  0.089  0.190  0.228  0.313  0.322  0.390  0.434  0.429  0.413  0.459  0.455  0.486  0.649  0.657  0.556  0.561  0.683  0.765  0.931  1.000  0.915  0.749  0.784  0.826  0.640  0.602  0.629  0.537  0.498  0.500  0.561  0.571  0.526  0.543  0.579  0.530  0.476  0.426  0.411  0.381  0.346  0.316  0.282  0.256  0.260  0.229  0.259  0.289  0.274  0.286  0.232  0.241  0.160  0.126  0.039 -0.020 -0.153 -0.209 -0.240 -0.251 -0.240 -0.189 -0.117 -0.027  0.058  0.058 -0.008 -0.042 -0.108 -0.117 -0.138 -0.089 -0.150 -0.109 -0.099 -0.132 -0.153 -0.144 -0.104 -0.069 -0.037 -0.026 -0.010 -0.012  0.005 -0.020 -0.036 -0.064 -0.062 -0.094 -0.109 -0.062 -0.064  0.025  0.088  0.149  0.215  0.279  0.223  0.263  0.309  0.361  0.315  0.357  0.467  0.355  0.303  0.356  0.312  0.234  0.154  0.128  0.141  0.119  0.083  0.028  0.061  0.047  0.017  0.027  0.036  0.043  0.041  0.034  0.090  0.115  0.128 -0.022 -0.047 -0.014  0.106  0.127  0.231  0.213  0.253  0.206  0.249  0.210  0.223  0.177  0.111  0.044  0.047  0.034  0.027  0.014  0.023  0.065  0.092  0.131  0.144  0.167  0.171  0.185  0.234  0.206  0.263  0.192  0.226  0.073  0.022  0.005 -0.059  0.043 -0.013 -0.087 -0.092 -0.085 -0.130 -0.138 -0.264 -0.298 -0.227 -0.162 -0.186 -0.231 -0.255 -0.212 -0.213 -0.284 -0.245 -0.115 -0.162 -0.225 -0.241 -0.175 -0.196 -0.237 -0.170 -0.145 -0.204 -0.193 -0.128 -0.154 -0.194 -0.136 -0.099 -0.148 -0.135 -0.170 -0.145 -0.199 -0.226 -0.247 -0.238 -0.284 -0.295 -0.273 -0.245 -0.193 -0.208 -0.226 -0.168 -0.137 -0.154 -0.062 -0.064 -0.128 -0.047 -0.027  0.061  0.078  0.117  0.108  0.150  0.126  0.223  0.144  0.202  0.142  0.120  0.118  0.083  0.015 -0.017 -0.100 -0.073 -0.132 -0.124 -0.094 -0.127 -0.149 -0.073 -0.055 -0.127 -0.082  0.000 -0.026 -0.071  0.004  0.068  0.028 -0.003  0.047  0.090  0.089  0.118  0.090  0.123  0.114  0.064 -0.038
 -0.294 -0.299 -0.294 -0.300 -0.315 -0.326 -0.333 -0.338 -0.310 -0.281 -0.275 -0.244 -0.170 -0.110  0.011  0.059  0.089  0.054  0.071  0.153  0.156  0.240  0.261  0.357  0.320  0.323  0.306  0.237  0.174  0.122  0.075  0.075  0.069  0.028 -0.005 -0.011  0.011  0.034  0.077  0.036  0.045  0.067  0.095  0.130  0.173  0.171  0.140  0.159  0.102  0.084  0.032  0.002 -0.004 -0.031 -0.010 -0.028 -0.025  0.058  0.089  0.078  0.003 -0.042 -0.023 -0.030  0.007  0.024  0.078  0.145  0.203  0.258  0.270  0.365  0.350  0.358  0.397  0.471  0.553  0.586  0.567  0.500  0.453  0.470  0.437  0.356  0.305  0.391  0.386  0.313  0.315  0.323  0.282  0.250  0.236  0.218  0.194  0.171  0.179  0.176  0.210  0.201  0.261  0.208  0.244  0.140  0.110  0.066  0.125  0.236  0.281  0.373  0.388  0.461  0.509  0.509  0.498  0.541  0.553  0.536  0.657  0.650  0.513  0.485  0.607  0.657  0.830  0.915  1.000  0.856  0.801  0.852  0.712  0.685  0.727  0.634  0.591  0.588  0.637  0.648  0.621  0.616  0.624  0.581  0.496  0.436  0.426  0.389  0.341  0.305  0.274  0.247  0.253  0.228  0.251  0.293  0.284  0.308  0.253  0.266  0.176  0.138  0.036 -0.004 -0.142 -0.205 -0.232 -0.238 -0.239 -0.195 -0.127 -0.035  0.043  0.034 -0.032 -0.057 -0.133 -0.136 -0.169 -0.121 -0.190 -0.137 -0.119 -0.143 -0.153 -0.139 -0.094 -0.057 -0.029 -0.023 -0.005 -0.006 -0.001 -0.017 -0.036 -0.061 -0.059 -0.095 -0.110 -0.065 -0.072  0.038  0.106  0.162  0.236  0.308  0.313  0.359  0.387  0.431  0.406  0.452  0.561  0.448  0.388  0.427  0.377  0.297  0.205  0.159  0.158  0.143  0.107  0.056  0.097  0.079  0.034  0.036  0.044  0.053  0.054  0.049  0.120  0.152  0.177  0.014 -0.017  0.017  0.131  0.141  0.260  0.244  0.281  0.228  0.271  0.216  0.225  0.163  0.099  0.027  0.028  0.018  0.011  0.000  0.010  0.047  0.067  0.108  0.137  0.168  0.181  0.199  0.262  0.240  0.310  0.226  0.277  0.117  0.055  0.036 -0.042  0.041  0.002 -0.083 -0.077 -0.086 -0.161 -0.150 -0.287 -0.314 -0.232 -0.179 -0.203 -0.237 -0.274 -0.241 -0.224 -0.284 -0.271 -0.143 -0.142 -0.212 -0.223 -0.148 -0.178 -0.223 -0.147 -0.123 -0.191 -0.178 -0.107 -0.133 -0.182 -0.118 -0.076 -0.131 -0.124 -0.165 -0.141 -0.201 -0.222 -0.246 -0.228 -0.282 -0.295 -0.262 -0.228 -0.170 -0.187 -0.205 -0.144 -0.111 -0.129 -0.036 -0.024 -0.085 -0.012 -0.001  0.087  0.106  0.150  0.146  0.193  0.171  0.272  0.194  0.263  0.193  0.169  0.156  0.109  0.032  0.004 -0.086 -0.063 -0.130 -0.107 -0.073 -0.113 -0.130 -0.048 -0.028 -0.103 -0.055  0.027  0.003 -0.044  0.034  0.101  0.059  0.017  0.056  0.099  0.100  0.146  0.105  0.132  0.116  0.058 -0.046
 -0.316 -0.319 -0.316 -0.318 -0.336 -0.355 -0.358 -0.359 -0.345 -0.321 -0.306 -0.258 -0.201 -0.162 -0.019  0.058  0.095  0.094  0.133  0.208  0.208  0.271  0.295  0.369  0.339  0.327  0.305  0.242  0.191  0.133  0.089  0.093  0.081  0.040  0.009  0.002  0.031  0.056  0.104  0.078  0.089  0.107  0.134  0.173  0.205  0.207  0.190  0.208  0.163  0.141  0.088  0.061  0.046  0.014  0.013 -0.019 -0.029  0.017  0.029  0.027 -0.016 -0.017  0.023  0.031  0.072  0.094  0.143  0.200  0.243  0.288  0.302  0.379  0.367  0.363  0.395  0.469  0.533  0.562  0.535  0.483  0.462  0.462  0.425  0.369  0.326  0.388  0.379  0.316  0.324  0.316  0.284  0.268  0.257  0.237  0.222  0.211  0.222  0.223  0.250  0.240  0.285  0.239  0.235  0.154  0.135  0.075  0.108  0.198  0.246  0.320  0.342  0.387  0.428  0.449  0.422  0.427  0.458  0.372  0.451  0.454  0.264  0.232  0.403  0.417  0.639  0.749  0.856  1.000  0.889  0.807  0.692  0.625  0.647  0.576  0.530  0.496  0.508  0.545  0.588  0.592  0.575  0.523  0.470  0.413  0.380  0.350  0.312  0.262  0.230  0.218  0.218  0.214  0.238  0.296  0.301  0.327  0.278  0.270  0.179  0.123  0.042  0.001 -0.106 -0.185 -0.206 -0.186 -0.195 -0.150 -0.105 -0.036  0.023  0.017 -0.076 -0.059 -0.125 -0.105 -0.146 -0.115 -0.182 -0.131 -0.114 -0.113 -0.108 -0.085 -0.044 -0.009  0.016  0.019  0.029  0.013  0.019 -0.002 -0.004 -0.014 -0.009 -0.044 -0.061 -0.041 -0.045  0.065  0.134  0.173  0.261  0.314  0.345  0.380  0.415  0.409  0.351  0.408  0.481  0.362  0.336  0.361  0.279  0.209  0.148  0.109  0.094  0.079  0.066  0.020  0.067  0.049  0.005  0.011  0.015  0.010  0.011  0.005  0.068  0.098  0.132 -0.006 -0.018  0.035  0.145  0.134  0.243  0.254  0.294  0.270  0.309  0.264  0.253  0.186  0.113  0.029  0.024  0.011  0.007  0.007  0.016  0.068  0.092  0.144  0.185  0.220  0.223  0.233  0.278  0.258  0.319  0.247  0.269  0.133  0.060  0.040 -0.029  0.031  0.057 -0.039 -0.037 -0.051 -0.131 -0.129 -0.243 -0.284 -0.220 -0.182 -0.220 -0.237 -0.271 -0.259 -0.245 -0.275 -0.264 -0.157 -0.109 -0.152 -0.155 -0.088 -0.114 -0.146 -0.076 -0.060 -0.113 -0.092 -0.033 -0.059 -0.094 -0.035 -0.002 -0.052 -0.045 -0.086 -0.073 -0.125 -0.132 -0.158 -0.136 -0.191 -0.208 -0.180 -0.146 -0.097 -0.105 -0.102 -0.054 -0.053 -0.047  0.045  0.051 -0.005  0.043  0.073  0.161  0.173  0.207  0.207  0.239  0.209  0.279  0.222  0.275  0.226  0.210  0.186  0.139  0.062  0.028 -0.030 -0.007 -0.072 -0.064 -0.014 -0.040 -0.066  0.010  0.049 -0.016  0.008  0.088  0.082  0.029  0.085  0.151  0.113  0.089  0.120  0.161  0.136  0.199  0.171  0.187  0.169  0.111 -0.023
 -0.325 -0.327 -0.329 -0.329 -0.342 -0.366 -0.375 -0.374 -0.351 -0.331 -0.320 -0.266 -0.219 -0.175 -0.018  0.061  0.074  0.081  0.127  0.208  0.211  0.282  0.311  0.389  0.354  0.340  0.313  0.250  0.202  0.144  0.106  0.118  0.101  0.060  0.030  0.023  0.056  0.081  0.124  0.093  0.096  0.115  0.148  0.190  0.228  0.229  0.209  0.225  0.176  0.151  0.093  0.062  0.041  0.013  0.014 -0.025 -0.040  0.015  0.020  0.012 -0.030 -0.018  0.020  0.030  0.075  0.098  0.154  0.209  0.250  0.303  0.321  0.401  0.379  0.373  0.413  0.497  0.572  0.602  0.581  0.525  0.490  0.490  0.468  0.402  0.347  0.400  0.409  0.344  0.331  0.329  0.309  0.285  0.269  0.266  0.251  0.228  0.230  0.221  0.250  0.236  0.286  0.254  0.243  0.163  0.150  0.095  0.132  0.228  0.277  0.354  0.368  0.409  0.457  0.474  0.435  0.437  0.475  0.413  0.519  0.556  0.374  0.325  0.469  0.542  0.747  0.784  0.801  0.889  1.000  0.891  0.756  0.683  0.677  0.596  0.550  0.504  0.513  0.544  0.548  0.544  0.578  0.521  0.498  0.456  0.424  0.400  0.363  0.321  0.292  0.276  0.267  0.244  0.267  0.320  0.320  0.344  0.287  0.271  0.174  0.122  0.035 -0.022 -0.140 -0.216 -0.242 -0.229 -0.238 -0.181 -0.120 -0.041  0.029  0.034 -0.074 -0.062 -0.144 -0.118 -0.155 -0.117 -0.183 -0.141 -0.135 -0.146 -0.152 -0.120 -0.076 -0.033  0.002  0.007  0.021  0.004  0.022 -0.004 -0.007 -0.023 -0.023 -0.062 -0.088 -0.058 -0.054  0.052  0.125  0.175  0.273  0.330  0.286  0.313  0.378  0.384  0.301  0.361  0.453  0.321  0.289  0.330  0.253  0.175  0.118  0.103  0.096  0.064  0.059  0.004  0.063  0.050  0.021  0.033  0.038  0.036  0.038  0.029  0.082  0.116  0.136 -0.012 -0.035  0.019  0.149  0.133  0.243  0.254  0.300  0.278  0.320  0.280  0.274  0.208  0.132  0.039  0.030  0.010  0.004  0.003  0.020  0.082  0.119  0.174  0.204  0.237  0.232  0.238  0.279  0.255  0.322  0.253  0.277  0.134  0.065  0.054 -0.022  0.061  0.070 -0.035 -0.036 -0.033 -0.110 -0.113 -0.245 -0.290 -0.229 -0.179 -0.220 -0.246 -0.279 -0.254 -0.242 -0.289 -0.266 -0.140 -0.120 -0.175 -0.185 -0.111 -0.133 -0.174 -0.101 -0.079 -0.136 -0.117 -0.051 -0.078 -0.116 -0.057 -0.020 -0.071 -0.065 -0.104 -0.094 -0.148 -0.159 -0.185 -0.168 -0.221 -0.241 -0.216 -0.183 -0.131 -0.140 -0.136 -0.080 -0.085 -0.082  0.017  0.015 -0.042  0.010  0.048  0.141  0.161  0.205  0.207  0.240  0.210  0.293  0.233  0.289  0.244  0.227  0.198  0.161  0.080  0.042 -0.026  0.003 -0.061 -0.066 -0.017 -0.041 -0.075  0.009  0.049 -0.024 -0.001  0.086  0.079  0.019  0.077  0.148  0.106  0.087  0.131  0.170  0.127  0.192  0.177  0.196  0.179  0.118 -0.014
 -0.339 -0.345 -0.343 -0.343 -0.359 -0.381 -0.391 -0.391 -0.362 -0.337 -0.327 -0.282 -0.209 -0.150 -0.004  0.065  0.097  0.082  0.106  0.200  0.211  0.307  0.338  0.442  0.399  0.389  0.362  0.285  0.217  0.155  0.108  0.122  0.109  0.062  0.027  0.024  0.055  0.079  0.124  0.078  0.087  0.110  0.145  0.186  0.233  0.228  0.195  0.220  0.157  0.135  0.073  0.036  0.020 -0.017 -0.007 -0.036 -0.046  0.045  0.073  0.070  0.004 -0.038 -0.008 -0.005  0.043  0.064  0.127  0.201  0.262  0.326  0.345  0.449  0.428  0.435  0.480  0.572  0.671  0.710  0.681  0.602  0.553  0.564  0.531  0.437  0.373  0.444  0.451  0.362  0.343  0.350  0.316  0.281  0.269  0.260  0.235  0.206  0.210  0.202  0.245  0.238  0.307  0.264  0.295  0.192  0.166  0.121  0.178  0.302  0.358  0.456  0.461  0.523  0.588  0.590  0.545  0.575  0.631  0.619  0.743  0.774  0.593  0.514  0.588  0.691  0.847  0.826  0.852  0.807  0.891  1.000  0.903  0.848  0.835  0.717  0.659  0.609  0.623  0.648  0.605  0.559  0.605  0.552  0.501  0.460  0.439  0.407  0.367  0.334  0.305  0.279  0.275  0.240  0.261  0.307  0.302  0.328  0.266  0.271  0.170  0.135  0.037 -0.014 -0.159 -0.226 -0.261 -0.265 -0.277 -0.213 -0.129 -0.031  0.042  0.035 -0.034 -0.046 -0.141 -0.146 -0.190 -0.137 -0.216 -0.171 -0.161 -0.183 -0.197 -0.168 -0.116 -0.065 -0.024 -0.019  0.006  0.005  0.008 -0.006 -0.025 -0.053 -0.054 -0.100 -0.126 -0.080 -0.082  0.036  0.103  0.158  0.247  0.321  0.286  0.328  0.385  0.422  0.345  0.404  0.514  0.377  0.328  0.388  0.322  0.232  0.163  0.139  0.129  0.105  0.093  0.033  0.095  0.077  0.042  0.054  0.062  0.074  0.076  0.062  0.128  0.179  0.203  0.016 -0.021  0.028  0.165  0.159  0.280  0.265  0.302  0.253  0.297  0.245  0.247  0.185  0.114  0.032  0.037  0.022  0.017  0.001  0.020  0.069  0.100  0.145  0.168  0.202  0.209  0.224  0.286  0.268  0.351  0.268  0.325  0.158  0.090  0.078 -0.015  0.076  0.023 -0.073 -0.075 -0.088 -0.159 -0.134 -0.282 -0.322 -0.242 -0.184 -0.206 -0.241 -0.284 -0.245 -0.217 -0.285 -0.284 -0.145 -0.136 -0.220 -0.229 -0.139 -0.169 -0.224 -0.139 -0.108 -0.183 -0.171 -0.091 -0.117 -0.174 -0.109 -0.060 -0.119 -0.117 -0.159 -0.147 -0.210 -0.228 -0.252 -0.238 -0.296 -0.310 -0.277 -0.241 -0.176 -0.194 -0.208 -0.142 -0.124 -0.138 -0.036 -0.025 -0.084 -0.013  0.008  0.107  0.131  0.189  0.191  0.243  0.224  0.337  0.259  0.334  0.266  0.235  0.217  0.167  0.074  0.032 -0.071 -0.036 -0.106 -0.090 -0.044 -0.080 -0.110 -0.011  0.015 -0.073 -0.029  0.067  0.045 -0.017  0.063  0.134  0.086  0.048  0.091  0.133  0.114  0.171  0.144  0.164  0.147  0.082 -0.025
 -0.368 -0.372 -0.368 -0.363 -0.385 -0.413 -0.415 -0.412 -0.392 -0.365 -0.351 -0.302 -0.220 -0.167 -0.023  0.059  0.121  0.121  0.154  0.251  0.272  0.369  0.405  0.508  0.465  0.441  0.406  0.324  0.244  0.174  0.129  0.149  0.128  0.079  0.046  0.038  0.078  0.101  0.152  0.106  0.122  0.144  0.176  0.217  0.260  0.255  0.227  0.259  0.197  0.177  0.115  0.072  0.048  0.002 -0.009 -0.055 -0.071  0.021  0.057  0.051  0.005 -0.026  0.017  0.031  0.085  0.108  0.170  0.253  0.314  0.383  0.406  0.515  0.494  0.494  0.534  0.632  0.732  0.777  0.742  0.664  0.622  0.625  0.593  0.498  0.429  0.482  0.491  0.397  0.368  0.365  0.333  0.303  0.290  0.274  0.254  0.227  0.238  0.231  0.279  0.276  0.345  0.292  0.338  0.240  0.216  0.168  0.211  0.337  0.406  0.500  0.498  0.543  0.618  0.631  0.562  0.569  0.665  0.603  0.670  0.729  0.537  0.417  0.452  0.560  0.694  0.640  0.712  0.692  0.756  0.903  1.000  0.912  0.843  0.741  0.679  0.591  0.578  0.611  0.575  0.484  0.518  0.498  0.453  0.420  0.406  0.377  0.343  0.316  0.294  0.271  0.273  0.238  0.250  0.292  0.282  0.305  0.246  0.254  0.158  0.128  0.035 -0.009 -0.151 -0.220 -0.254 -0.254 -0.272 -0.204 -0.117 -0.021  0.026  0.019 -0.034 -0.037 -0.129 -0.123 -0.179 -0.130 -0.199 -0.153 -0.146 -0.172 -0.190 -0.165 -0.117 -0.068 -0.028 -0.024  0.004  0.004 -0.002 -0.011 -0.035 -0.061 -0.056 -0.098 -0.122 -0.081 -0.089  0.037  0.096  0.130  0.213  0.286  0.258  0.300  0.344  0.387  0.323  0.378  0.470  0.349  0.309  0.369  0.298  0.211  0.157  0.131  0.109  0.089  0.091  0.030  0.101  0.077  0.036  0.042  0.051  0.069  0.073  0.065  0.140  0.185  0.217  0.023 -0.013  0.046  0.169  0.168  0.287  0.273  0.302  0.254  0.292  0.242  0.247  0.190  0.123  0.047  0.050  0.033  0.037  0.021  0.050  0.085  0.116  0.156  0.181  0.214  0.223  0.240  0.305  0.293  0.372  0.287  0.349  0.188  0.115  0.110  0.006  0.079  0.041 -0.055 -0.046 -0.078 -0.163 -0.113 -0.269 -0.315 -0.237 -0.192 -0.211 -0.234 -0.286 -0.258 -0.212 -0.268 -0.292 -0.166 -0.116 -0.200 -0.199 -0.104 -0.140 -0.194 -0.103 -0.073 -0.149 -0.133 -0.051 -0.077 -0.135 -0.068 -0.017 -0.080 -0.081 -0.128 -0.124 -0.186 -0.194 -0.222 -0.209 -0.272 -0.285 -0.252 -0.216 -0.150 -0.164 -0.176 -0.122 -0.103 -0.102 -0.001  0.017 -0.040  0.023  0.043  0.135  0.162  0.225  0.231  0.289  0.279  0.391  0.323  0.398  0.332  0.296  0.271  0.212  0.116  0.073 -0.030  0.005 -0.066 -0.038  0.015 -0.023 -0.052  0.049  0.079 -0.010  0.031  0.124  0.103  0.036  0.109  0.178  0.130  0.088  0.120  0.145  0.131  0.196  0.176  0.190  0.169  0.103 -0.012
 -0.366 -0.370 -0.365 -0.362 -0.384 -0.410 -0.409 -0.410 -0.388 -0.356 -0.336 -0.286 -0.194 -0.146 -0.012  0.056  0.106  0.102  0.140  0.242  0.267  0.374  0.416  0.533  0.492  0.479  0.440  0.354  0.276  0.200  0.141  0.155  0.136  0.078  0.033  0.026  0.068  0.096  0.157  0.112  0.115  0.133  0.164  0.204  0.250  0.243  0.213  0.246  0.182  0.162  0.096  0.057  0.023 -0.026 -0.028 -0.073 -0.089  0.008  0.048  0.054  0.004 -0.051 -0.012  0.005  0.061  0.089  0.153  0.244  0.309  0.378  0.404  0.519  0.503  0.511  0.544  0.638  0.745  0.790  0.741  0.657  0.613  0.619  0.581  0.478  0.415  0.475  0.480  0.383  0.353  0.355  0.323  0.289  0.272  0.257  0.237  0.204  0.216  0.208  0.263  0.270  0.351  0.306  0.381  0.281  0.250  0.209  0.276  0.413  0.476  0.584  0.579  0.649  0.728  0.700  0.634  0.669  0.784  0.750  0.747  0.774  0.598  0.456  0.481  0.553  0.660  0.602  0.685  0.625  0.683  0.848  0.912  1.000  0.912  0.799  0.709  0.624  0.610  0.629  0.572  0.485  0.524  0.502  0.447  0.413  0.407  0.375  0.337  0.315  0.294  0.266  0.272  0.229  0.238  0.278  0.264  0.289  0.232  0.247  0.160  0.146  0.048  0.018 -0.129 -0.192 -0.235 -0.244 -0.267 -0.201 -0.115 -0.019  0.029  0.015 -0.048 -0.076 -0.171 -0.166 -0.204 -0.148 -0.218 -0.170 -0.161 -0.190 -0.211 -0.185 -0.133 -0.078 -0.036 -0.035 -0.005 -0.003 -0.013 -0.016 -0.035 -0.067 -0.068 -0.114 -0.142 -0.097 -0.101  0.023  0.085  0.125  0.196  0.272  0.248  0.292  0.338  0.382  0.323  0.379  0.478  0.358  0.313  0.372  0.311  0.229  0.179  0.155  0.132  0.121  0.134  0.083  0.159  0.132  0.081  0.087  0.092  0.114  0.122  0.101  0.184  0.268  0.307  0.091  0.039  0.086  0.205  0.188  0.299  0.272  0.293  0.238  0.272  0.218  0.228  0.171  0.118  0.043  0.055  0.049  0.048  0.026  0.042  0.080  0.103  0.135  0.158  0.187  0.198  0.218  0.294  0.289  0.384  0.309  0.402  0.241  0.177  0.164  0.047  0.104  0.055 -0.046 -0.038 -0.081 -0.179 -0.125 -0.276 -0.304 -0.224 -0.181 -0.189 -0.217 -0.276 -0.241 -0.184 -0.253 -0.285 -0.142 -0.090 -0.192 -0.190 -0.088 -0.134 -0.196 -0.104 -0.072 -0.158 -0.149 -0.063 -0.089 -0.158 -0.094 -0.038 -0.104 -0.110 -0.156 -0.151 -0.210 -0.221 -0.244 -0.231 -0.290 -0.298 -0.259 -0.220 -0.148 -0.174 -0.194 -0.133 -0.111 -0.124 -0.030 -0.003 -0.055  0.008  0.017  0.109  0.135  0.207  0.222  0.286  0.288  0.412  0.343  0.434  0.362  0.323  0.287  0.220  0.109  0.075 -0.041 -0.006 -0.075 -0.042  0.012 -0.031 -0.056  0.051  0.075 -0.018  0.026  0.118  0.097  0.032  0.104  0.167  0.118  0.067  0.096  0.129  0.120  0.181  0.154  0.166  0.141  0.087 -0.016
 -0.391 -0.400 -0.394 -0.397 -0.418 -0.437 -0.440 -0.441 -0.417 -0.385 -0.359 -0.308 -0.209 -0.164 -0.035  0.043  0.119  0.118  0.159  0.264  0.285  0.384  0.415  0.525  0.473  0.458  0.418  0.330  0.252  0.179  0.119  0.133  0.121  0.062  0.020  0.019  0.055  0.082  0.143  0.100  0.117  0.136  0.171  0.212  0.257  0.251  0.223  0.257  0.192  0.172  0.102  0.061  0.031 -0.019 -0.017 -0.057 -0.068  0.029  0.071  0.080  0.024 -0.037  0.001  0.012  0.070  0.101  0.167  0.255  0.320  0.382  0.400  0.510  0.486  0.491  0.523  0.624  0.727  0.782  0.737  0.655  0.618  0.625  0.583  0.489  0.437  0.512  0.510  0.418  0.398  0.394  0.359  0.330  0.311  0.287  0.267  0.238  0.257  0.252  0.309  0.314  0.387  0.327  0.400  0.291  0.246  0.194  0.256  0.392  0.460  0.571  0.586  0.659  0.728  0.719  0.686  0.722  0.800  0.741  0.740  0.707  0.540  0.431  0.466  0.540  0.657  0.629  0.727  0.647  0.677  0.835  0.843  0.912  1.000  0.863  0.783  0.719  0.696  0.710  0.660  0.567  0.591  0.571  0.501  0.453  0.447  0.416  0.370  0.339  0.316  0.286  0.288  0.247  0.261  0.310  0.300  0.330  0.275  0.290  0.199  0.171  0.064  0.039 -0.103 -0.179 -0.223 -0.227 -0.253 -0.188 -0.117 -0.022  0.037  0.018 -0.038 -0.077 -0.179 -0.187 -0.227 -0.164 -0.240 -0.192 -0.177 -0.189 -0.202 -0.169 -0.114 -0.058 -0.021 -0.022  0.008  0.013  0.000  0.002 -0.018 -0.046 -0.051 -0.100 -0.131 -0.089 -0.089  0.042  0.118  0.158  0.236  0.304  0.301  0.344  0.384  0.414  0.366  0.435  0.523  0.391  0.355  0.407  0.328  0.251  0.192  0.155  0.131  0.123  0.132  0.074  0.142  0.109  0.058  0.069  0.072  0.092  0.101  0.079  0.161  0.243  0.295  0.078  0.043  0.107  0.230  0.221  0.340  0.318  0.337  0.281  0.314  0.250  0.256  0.185  0.121  0.036  0.046  0.041  0.029  0.009  0.019  0.067  0.095  0.136  0.179  0.217  0.240  0.264  0.339  0.338  0.429  0.340  0.423  0.256  0.178  0.154  0.029  0.082  0.014 -0.077 -0.068 -0.102 -0.185 -0.132 -0.275 -0.309 -0.232 -0.189 -0.198 -0.224 -0.283 -0.248 -0.191 -0.258 -0.293 -0.149 -0.094 -0.193 -0.184 -0.079 -0.127 -0.184 -0.085 -0.058 -0.143 -0.127 -0.040 -0.071 -0.138 -0.067 -0.016 -0.086 -0.089 -0.138 -0.134 -0.190 -0.197 -0.223 -0.203 -0.265 -0.280 -0.239 -0.196 -0.123 -0.144 -0.164 -0.104 -0.079 -0.084  0.013  0.042 -0.015  0.047  0.059  0.155  0.184  0.255  0.260  0.317  0.312  0.427  0.348  0.429  0.345  0.295  0.269  0.195  0.090  0.050 -0.049 -0.015 -0.081 -0.045  0.010 -0.032 -0.056  0.053  0.078 -0.016  0.032  0.128  0.103  0.042  0.126  0.187  0.139  0.091  0.117  0.160  0.158  0.225  0.189  0.195  0.164  0.090 -0.008
 -0.468 -0.478 -0.474 -0.476 -0.506 -0.527 -0.522 -0.522 -0.509 -0.474 -0.437 -0.371 -0.277 -0.243 -0.081  0.031  0.170  0.202  0.262  0.367  0.392  0.477  0.502  0.596  0.534  0.500  0.452  0.358  0.273  0.190  0.117  0.130  0.121  0.053  0.006  0.009  0.054  0.086  0.166  0.139  0.165  0.183  0.221  0.265  0.307  0.302  0.287  0.329  0.268  0.245  0.170  0.126  0.080  0.021 -0.004 -0.067 -0.088 -0.005  0.035  0.049  0.010 -0.015  0.047  0.079  0.147  0.189  0.256  0.352  0.412  0.464  0.480  0.574  0.542  0.533  0.551  0.656  0.738  0.796  0.764  0.697  0.673  0.679  0.640  0.557  0.516  0.589  0.577  0.494  0.480  0.464  0.434  0.418  0.397  0.364  0.352  0.330  0.358  0.357  0.412  0.417  0.480  0.401  0.482  0.378  0.327  0.245  0.284  0.415  0.506  0.618  0.656  0.705  0.760  0.795  0.776  0.775  0.794  0.645  0.609  0.582  0.432  0.332  0.375  0.437  0.548  0.537  0.634  0.576  0.596  0.717  0.741  0.799  0.863  1.000  0.871  0.786  0.727  0.754  0.717  0.607  0.628  0.617  0.554  0.494  0.484  0.464  0.421  0.376  0.354  0.330  0.330  0.295  0.311  0.370  0.358  0.389  0.333  0.342  0.246  0.206  0.101  0.078 -0.057 -0.160 -0.214 -0.201 -0.230 -0.153 -0.094 -0.007  0.027  0.007 -0.063 -0.104 -0.200 -0.194 -0.228 -0.168 -0.239 -0.189 -0.174 -0.174 -0.185 -0.146 -0.094 -0.037 -0.006 -0.014  0.018  0.020 -0.000  0.014  0.002 -0.021 -0.027 -0.077 -0.114 -0.075 -0.072  0.068  0.159  0.189  0.274  0.330  0.334  0.368  0.402  0.410  0.366  0.443  0.509  0.359  0.337  0.393  0.287  0.202  0.171  0.136  0.093  0.087  0.121  0.056  0.123  0.078  0.022  0.038  0.047  0.067  0.079  0.050  0.142  0.227  0.302  0.076  0.065  0.161  0.283  0.276  0.398  0.391  0.406  0.362  0.390  0.324  0.327  0.246  0.164  0.063  0.065  0.059  0.052  0.040  0.051  0.107  0.138  0.191  0.254  0.301  0.327  0.354  0.428  0.429  0.506  0.413  0.491  0.327  0.228  0.196  0.052  0.069  0.016 -0.077 -0.065 -0.102 -0.186 -0.124 -0.277 -0.307 -0.229 -0.189 -0.219 -0.238 -0.298 -0.270 -0.205 -0.259 -0.297 -0.152 -0.064 -0.154 -0.126 -0.016 -0.067 -0.113 -0.003  0.017 -0.066 -0.033  0.055  0.014 -0.045  0.034  0.077 -0.002 -0.003 -0.062 -0.070 -0.116 -0.107 -0.143 -0.116 -0.192 -0.212 -0.172 -0.129 -0.048 -0.055 -0.075 -0.029 -0.004  0.018  0.120  0.146  0.076  0.127  0.153  0.255  0.290  0.355  0.358  0.414  0.412  0.515  0.444  0.506  0.419  0.347  0.314  0.218  0.111  0.063 -0.010  0.034 -0.022  0.019  0.088  0.057  0.034  0.148  0.180  0.090  0.134  0.230  0.204  0.146  0.225  0.283  0.233  0.190  0.200  0.233  0.229  0.311  0.278  0.283  0.244  0.149  0.028
 -0.556 -0.569 -0.569 -0.575 -0.608 -0.626 -0.615 -0.619 -0.609 -0.565 -0.529 -0.452 -0.356 -0.324 -0.136  0.018  0.254  0.306  0.379  0.480  0.496  0.561  0.565  0.629  0.548  0.491  0.436  0.339  0.243  0.159  0.083  0.110  0.112  0.037 -0.001  0.018  0.066  0.099  0.185  0.170  0.224  0.245  0.285  0.332  0.369  0.366  0.362  0.412  0.355  0.332  0.251  0.195  0.137  0.070  0.016 -0.068 -0.095 -0.019  0.013  0.032  0.012  0.030  0.117  0.163  0.240  0.287  0.357  0.448  0.501  0.541  0.547  0.613  0.559  0.531  0.547  0.667  0.729  0.785  0.766  0.723  0.715  0.710  0.684  0.628  0.601  0.678  0.657  0.593  0.592  0.560  0.529  0.528  0.505  0.461  0.453  0.440  0.481  0.490  0.536  0.526  0.570  0.456  0.528  0.424  0.367  0.256  0.252  0.370  0.489  0.590  0.651  0.657  0.700  0.797  0.806  0.730  0.700  0.549  0.534  0.510  0.377  0.295  0.327  0.396  0.501  0.498  0.591  0.530  0.550  0.659  0.679  0.709  0.783  0.871  1.000  0.907  0.801  0.850  0.835  0.690  0.705  0.711  0.652  0.573  0.558  0.552  0.506  0.438  0.419  0.400  0.389  0.356  0.377  0.452  0.444  0.485  0.430  0.439  0.332  0.274  0.159  0.115 -0.021 -0.163 -0.226 -0.190 -0.209 -0.111 -0.053  0.038  0.043  0.032 -0.064 -0.125 -0.205 -0.175 -0.204 -0.147 -0.217 -0.162 -0.149 -0.134 -0.152 -0.109 -0.061 -0.009  0.016  0.004  0.037  0.045  0.028  0.043  0.025  0.011  0.004 -0.036 -0.073 -0.040 -0.027  0.117  0.231  0.258  0.353  0.400  0.391  0.418  0.440  0.440  0.402  0.472  0.519  0.349  0.331  0.388  0.268  0.171  0.157  0.117  0.056  0.040  0.088 -0.005  0.051 -0.010 -0.058 -0.028 -0.015  0.005  0.011 -0.024  0.066  0.132  0.222  0.005  0.041  0.181  0.315  0.356  0.489  0.502  0.518  0.474  0.497  0.418  0.411  0.311  0.204  0.079  0.073  0.062  0.056  0.056  0.068  0.137  0.176  0.248  0.335  0.400  0.434  0.473  0.552  0.558  0.599  0.477  0.521  0.349  0.218  0.186  0.039  0.038 -0.008 -0.095 -0.075 -0.096 -0.162 -0.103 -0.270 -0.322 -0.247 -0.202 -0.261 -0.276 -0.328 -0.304 -0.249 -0.286 -0.308 -0.170 -0.077 -0.142 -0.093  0.017 -0.033 -0.055  0.065  0.073  0.003  0.062  0.147  0.095  0.054  0.149  0.177  0.089  0.096  0.026  0.009 -0.032 -0.006 -0.058 -0.024 -0.116 -0.147 -0.118 -0.080  0.008  0.025 -0.006  0.023  0.066  0.127  0.243  0.256  0.165  0.218  0.266  0.376  0.421  0.470  0.451  0.500  0.500  0.584  0.510  0.538  0.445  0.348  0.330  0.219  0.127  0.056  0.034  0.073  0.023  0.071  0.154  0.131  0.104  0.226  0.268  0.178  0.225  0.328  0.287  0.229  0.317  0.374  0.323  0.300  0.299  0.317  0.327  0.408  0.377  0.380  0.335  0.198  0.061
 -0.491 -0.501 -0.497 -0.506 -0.533 -0.543 -0.535 -0.541 -0.529 -0.486 -0.451 -0.383 -0.295 -0.269 -0.096  0.033  0.216  0.251  0.312  0.399  0.404  0.455  0.442  0.503  0.426  0.388  0.349  0.267  0.189  0.123  0.047  0.055  0.069  0.006 -0.034 -0.018  0.013  0.038  0.105  0.087  0.136  0.159  0.199  0.242  0.282  0.282  0.274  0.315  0.259  0.235  0.162  0.115  0.077  0.027 -0.002 -0.051 -0.067  0.008  0.035  0.060  0.017  0.004  0.065  0.092  0.156  0.200  0.264  0.348  0.404  0.431  0.425  0.487  0.435  0.414  0.432  0.543  0.612  0.659  0.644  0.597  0.577  0.571  0.554  0.506  0.488  0.583  0.555  0.512  0.530  0.499  0.470  0.472  0.448  0.404  0.399  0.387  0.429  0.438  0.477  0.467  0.513  0.408  0.471  0.363  0.294  0.204  0.222  0.328  0.420  0.518  0.588  0.622  0.641  0.709  0.765  0.741  0.655  0.536  0.531  0.484  0.373  0.307  0.332  0.396  0.492  0.500  0.588  0.496  0.504  0.609  0.591  0.624  0.719  0.786  0.907  1.000  0.898  0.871  0.838  0.736  0.711  0.725  0.645  0.546  0.547  0.550  0.484  0.411  0.404  0.384  0.366  0.326  0.341  0.416  0.413  0.461  0.421  0.427  0.331  0.277  0.164  0.135  0.010 -0.122 -0.182 -0.155 -0.176 -0.094 -0.062  0.023  0.054  0.027 -0.049 -0.123 -0.208 -0.211 -0.230 -0.166 -0.244 -0.203 -0.178 -0.142 -0.136 -0.083 -0.023  0.032  0.049  0.036  0.063  0.075  0.051  0.071  0.062  0.046  0.030 -0.021 -0.062 -0.038 -0.023  0.111  0.235  0.268  0.357  0.391  0.397  0.412  0.423  0.409  0.406  0.472  0.517  0.365  0.351  0.391  0.293  0.223  0.179  0.116  0.083  0.074  0.110  0.028  0.075  0.020 -0.024  0.002  0.011  0.028  0.032 -0.003  0.084  0.155  0.240  0.043  0.075  0.201  0.317  0.340  0.476  0.479  0.486  0.444  0.459  0.373  0.365  0.260  0.165  0.049  0.042  0.037  0.025  0.023  0.029  0.091  0.117  0.184  0.281  0.346  0.390  0.428  0.502  0.512  0.573  0.446  0.494  0.333  0.216  0.174  0.038  0.034 -0.045 -0.118 -0.106 -0.120 -0.176 -0.122 -0.270 -0.299 -0.230 -0.188 -0.229 -0.244 -0.292 -0.264 -0.212 -0.255 -0.272 -0.133 -0.063 -0.130 -0.088  0.011 -0.039 -0.062  0.045  0.051 -0.018  0.031  0.109  0.060  0.016  0.100  0.126  0.045  0.048 -0.013 -0.023 -0.051 -0.035 -0.072 -0.035 -0.108 -0.140 -0.105 -0.064  0.013  0.018 -0.007  0.018  0.049  0.100  0.205  0.219  0.133  0.184  0.219  0.324  0.364  0.415  0.394  0.433  0.423  0.491  0.411  0.436  0.332  0.244  0.232  0.128  0.049 -0.006 -0.021  0.007 -0.030  0.022  0.080  0.056  0.046  0.154  0.181  0.104  0.155  0.251  0.209  0.171  0.264  0.315  0.275  0.251  0.255  0.285  0.302  0.383  0.327  0.334  0.289  0.149  0.050
 -0.389 -0.396 -0.392 -0.403 -0.427 -0.433 -0.432 -0.442 -0.424 -0.384 -0.368 -0.327 -0.239 -0.197 -0.060  0.036  0.158  0.163  0.205  0.285  0.285  0.347  0.343  0.421  0.360  0.348  0.325  0.249  0.177  0.122  0.055  0.056  0.069  0.017 -0.023 -0.015  0.006  0.026  0.075  0.036  0.077  0.105  0.141  0.177  0.217  0.214  0.198  0.229  0.176  0.151  0.087  0.047  0.033 -0.001 -0.005 -0.036 -0.045  0.035  0.053  0.061  0.003 -0.032  0.014  0.023  0.075  0.108  0.167  0.242  0.302  0.340  0.339  0.416  0.379  0.368  0.389  0.488  0.562  0.598  0.587  0.539  0.495  0.489  0.476  0.424  0.398  0.495  0.462  0.425  0.443  0.417  0.389  0.377  0.343  0.304  0.300  0.277  0.308  0.308  0.344  0.333  0.388  0.302  0.365  0.252  0.196  0.128  0.172  0.290  0.361  0.456  0.504  0.567  0.594  0.625  0.677  0.699  0.631  0.547  0.558  0.516  0.418  0.363  0.390  0.465  0.555  0.561  0.637  0.508  0.513  0.623  0.578  0.610  0.696  0.727  0.801  0.898  1.000  0.915  0.813  0.777  0.730  0.746  0.629  0.507  0.529  0.537  0.449  0.376  0.380  0.357  0.341  0.289  0.292  0.352  0.333  0.376  0.323  0.327  0.234  0.185  0.092  0.072 -0.054 -0.149 -0.192 -0.177 -0.193 -0.125 -0.083 -0.000  0.021 -0.011 -0.044 -0.123 -0.202 -0.205 -0.227 -0.151 -0.228 -0.177 -0.146 -0.125 -0.114 -0.067 -0.011  0.034  0.052  0.041  0.066  0.076  0.048  0.063  0.057  0.040  0.029 -0.021 -0.055 -0.030 -0.032  0.085  0.171  0.196  0.277  0.327  0.389  0.412  0.397  0.407  0.452  0.488  0.525  0.389  0.368  0.400  0.307  0.243  0.176  0.110  0.099  0.087  0.097  0.032  0.083  0.045  0.012  0.025  0.036  0.053  0.059  0.041  0.126  0.166  0.217  0.029  0.031  0.116  0.230  0.237  0.356  0.357  0.375  0.327  0.360  0.273  0.284  0.189  0.114  0.025  0.011  0.007 -0.004 -0.004  0.003  0.041  0.055  0.105  0.185  0.233  0.279  0.304  0.379  0.373  0.439  0.337  0.394  0.228  0.135  0.106  0.005  0.022 -0.045 -0.106 -0.103 -0.111 -0.155 -0.111 -0.264 -0.279 -0.209 -0.175 -0.191 -0.207 -0.252 -0.223 -0.179 -0.238 -0.249 -0.118 -0.098 -0.173 -0.151 -0.063 -0.102 -0.134 -0.039 -0.024 -0.092 -0.059  0.016 -0.023 -0.070  0.003  0.034 -0.036 -0.034 -0.088 -0.082 -0.115 -0.116 -0.146 -0.115 -0.179 -0.205 -0.172 -0.134 -0.060 -0.067 -0.088 -0.039 -0.002  0.005  0.096  0.112  0.037  0.087  0.110  0.207  0.240  0.294  0.277  0.318  0.301  0.384  0.301  0.346  0.250  0.192  0.183  0.098  0.020 -0.025 -0.062 -0.043 -0.089 -0.036  0.005 -0.033 -0.038  0.057  0.075  0.001  0.050  0.138  0.102  0.064  0.153  0.207  0.170  0.141  0.155  0.191  0.206  0.272  0.203  0.222  0.187  0.082  0.014
 -0.464 -0.474 -0.473 -0.485 -0.512 -0.520 -0.518 -0.527 -0.509 -0.469 -0.451 -0.406 -0.310 -0.256 -0.096  0.027  0.215  0.237  0.282  0.376  0.375  0.441  0.434  0.501  0.429  0.394  0.360  0.274  0.187  0.122  0.052  0.066  0.078  0.017 -0.019 -0.003  0.028  0.055  0.121  0.092  0.148  0.178  0.214  0.257  0.293  0.289  0.279  0.318  0.264  0.238  0.168  0.119  0.093  0.044  0.030 -0.027 -0.048  0.028  0.050  0.061  0.016  0.013  0.075  0.093  0.158  0.194  0.258  0.338  0.396  0.436  0.435  0.502  0.457  0.437  0.456  0.568  0.634  0.673  0.671  0.632  0.597  0.593  0.573  0.522  0.495  0.594  0.549  0.497  0.522  0.494  0.458  0.451  0.424  0.379  0.368  0.352  0.387  0.390  0.428  0.412  0.463  0.357  0.406  0.293  0.237  0.140  0.153  0.274  0.374  0.469  0.520  0.556  0.595  0.664  0.689  0.671  0.615  0.519  0.532  0.505  0.397  0.344  0.385  0.461  0.560  0.571  0.648  0.545  0.544  0.648  0.611  0.629  0.710  0.754  0.850  0.871  0.915  1.000  0.913  0.822  0.817  0.809  0.686  0.569  0.574  0.573  0.499  0.416  0.406  0.386  0.373  0.334  0.349  0.418  0.399  0.438  0.369  0.370  0.258  0.195  0.091  0.058 -0.074 -0.189 -0.234 -0.206 -0.223 -0.141 -0.096 -0.009  0.004 -0.016 -0.057 -0.121 -0.187 -0.186 -0.208 -0.138 -0.222 -0.168 -0.145 -0.127 -0.120 -0.071 -0.012  0.035  0.055  0.044  0.072  0.082  0.055  0.067  0.056  0.040  0.033 -0.015 -0.052 -0.029 -0.026  0.092  0.185  0.218  0.312  0.370  0.446  0.480  0.476  0.470  0.466  0.518  0.551  0.378  0.354  0.399  0.283  0.191  0.143  0.085  0.047  0.029  0.042 -0.035  0.019 -0.023 -0.052 -0.025 -0.010  0.001  0.002 -0.020  0.063  0.094  0.158 -0.039 -0.015  0.108  0.236  0.256  0.386  0.400  0.434  0.388  0.437  0.347  0.353  0.252  0.150  0.046  0.033  0.027  0.017  0.021  0.027  0.083  0.106  0.169  0.252  0.310  0.357  0.377  0.457  0.439  0.491  0.380  0.414  0.237  0.116  0.089 -0.018 -0.005 -0.039 -0.101 -0.102 -0.112 -0.147 -0.102 -0.263 -0.301 -0.218 -0.178 -0.218 -0.237 -0.279 -0.252 -0.220 -0.273 -0.275 -0.143 -0.117 -0.182 -0.150 -0.053 -0.092 -0.115 -0.006  0.007 -0.061 -0.012  0.069  0.024 -0.018  0.068  0.099  0.019  0.026 -0.040 -0.038 -0.082 -0.072 -0.115 -0.079 -0.162 -0.192 -0.161 -0.119 -0.039 -0.031 -0.047  0.004  0.038  0.062  0.167  0.181  0.096  0.141  0.182  0.289  0.325  0.374  0.354  0.402  0.378  0.456  0.374  0.405  0.311  0.239  0.239  0.141  0.059 -0.011 -0.038 -0.006 -0.056 -0.010  0.053  0.026  0.009  0.113  0.147  0.069  0.121  0.212  0.175  0.132  0.222  0.281  0.235  0.208  0.212  0.236  0.253  0.329  0.271  0.289  0.253  0.127  0.035
 -0.525 -0.534 -0.530 -0.536 -0.561 -0.572 -0.563 -0.562 -0.550 -0.509 -0.476 -0.413 -0.332 -0.298 -0.116  0.036  0.236  0.276  0.344  0.433  0.431  0.479  0.461  0.505  0.428  0.377  0.337  0.256  0.171  0.105  0.033  0.049  0.065  0.002 -0.031 -0.009  0.021  0.046  0.118  0.108  0.176  0.200  0.237  0.283  0.317  0.317  0.315  0.355  0.306  0.281  0.211  0.161  0.129  0.076  0.042 -0.019 -0.032  0.032  0.052  0.062  0.031  0.042  0.115  0.143  0.209  0.250  0.312  0.389  0.439  0.468  0.459  0.510  0.459  0.430  0.447  0.559  0.611  0.656  0.660  0.625  0.617  0.616  0.583  0.538  0.521  0.626  0.584  0.526  0.563  0.539  0.496  0.501  0.485  0.433  0.422  0.424  0.464  0.477  0.509  0.487  0.522  0.402  0.425  0.315  0.251  0.134  0.119  0.220  0.329  0.418  0.489  0.504  0.532  0.630  0.655  0.609  0.548  0.418  0.435  0.411  0.290  0.247  0.313  0.358  0.483  0.526  0.621  0.588  0.548  0.605  0.575  0.572  0.660  0.717  0.835  0.838  0.813  0.913  1.000  0.889  0.811  0.799  0.708  0.586  0.562  0.559  0.506  0.409  0.383  0.375  0.364  0.348  0.381  0.460  0.453  0.491  0.427  0.423  0.307  0.233  0.129  0.089 -0.028 -0.169 -0.215 -0.170 -0.189 -0.104 -0.072  0.008  0.023  0.006 -0.047 -0.101 -0.161 -0.161 -0.191 -0.138 -0.215 -0.157 -0.134 -0.099 -0.091 -0.044  0.012  0.053  0.067  0.060  0.080  0.087  0.070  0.075  0.059  0.052  0.047  0.006 -0.028 -0.013 -0.004  0.116  0.227  0.257  0.359  0.407  0.460  0.493  0.492  0.466  0.438  0.498  0.524  0.354  0.339  0.391  0.272  0.176  0.150  0.078  0.019  0.010  0.030 -0.050 -0.006 -0.050 -0.101 -0.069 -0.063 -0.067 -0.076 -0.101 -0.014  0.024  0.121 -0.056 -0.003  0.140  0.266  0.301  0.432  0.459  0.493  0.459  0.507  0.416  0.411  0.305  0.185  0.068  0.055  0.046  0.034  0.045  0.052  0.117  0.142  0.220  0.319  0.387  0.437  0.457  0.528  0.511  0.548  0.430  0.432  0.262  0.124  0.083 -0.022 -0.011 -0.029 -0.096 -0.100 -0.111 -0.145 -0.115 -0.260 -0.321 -0.256 -0.215 -0.267 -0.280 -0.320 -0.299 -0.271 -0.300 -0.290 -0.162 -0.100 -0.139 -0.098 -0.007 -0.046 -0.055  0.053  0.057  0.000  0.061  0.134  0.086  0.057  0.147  0.166  0.088  0.100  0.031  0.031 -0.017  0.005 -0.043 -0.001 -0.089 -0.125 -0.097 -0.057  0.017  0.037  0.027  0.059  0.084  0.140  0.256  0.260  0.166  0.213  0.270  0.381  0.411  0.449  0.426  0.462  0.432  0.483  0.402  0.412  0.318  0.236  0.238  0.135  0.067 -0.006 -0.004  0.025 -0.022  0.018  0.091  0.074  0.056  0.158  0.204  0.131  0.174  0.273  0.239  0.195  0.284  0.339  0.294  0.280  0.283  0.302  0.317  0.397  0.352  0.370  0.333  0.181  0.044
 -0.437 -0.443 -0.437 -0.445 -0.469 -0.477 -0.472 -0.478 -0.464 -0.422 -0.398 -0.346 -0.276 -0.252 -0.094  0.043  0.167  0.194  0.253  0.325  0.320  0.364  0.350  0.398  0.340  0.316  0.288  0.215  0.143  0.086  0.017  0.025  0.049 -0.006 -0.040 -0.020 -0.002  0.016  0.071  0.055  0.119  0.141  0.173  0.210  0.241  0.243  0.238  0.267  0.224  0.203  0.142  0.103  0.093  0.058  0.039 -0.010 -0.018  0.037  0.050  0.053  0.016  0.013  0.071  0.090  0.141  0.174  0.226  0.288  0.334  0.361  0.355  0.404  0.367  0.349  0.364  0.452  0.503  0.538  0.550  0.519  0.503  0.506  0.479  0.442  0.431  0.524  0.479  0.434  0.473  0.453  0.416  0.415  0.400  0.357  0.345  0.348  0.376  0.387  0.413  0.388  0.418  0.319  0.335  0.230  0.171  0.070  0.079  0.174  0.253  0.340  0.405  0.441  0.458  0.521  0.552  0.530  0.471  0.369  0.388  0.364  0.257  0.235  0.327  0.365  0.486  0.543  0.616  0.592  0.544  0.559  0.484  0.485  0.567  0.607  0.690  0.736  0.777  0.822  0.889  1.000  0.867  0.781  0.693  0.568  0.538  0.530  0.479  0.383  0.349  0.339  0.335  0.315  0.355  0.427  0.417  0.451  0.393  0.387  0.281  0.214  0.126  0.088 -0.025 -0.145 -0.187 -0.152 -0.160 -0.082 -0.050  0.024  0.032 -0.003 -0.047 -0.111 -0.161 -0.152 -0.174 -0.119 -0.183 -0.123 -0.098 -0.066 -0.066 -0.033  0.016  0.048  0.061  0.056  0.069  0.069  0.054  0.052  0.052  0.047  0.048  0.016 -0.011 -0.002  0.006  0.116  0.216  0.240  0.332  0.384  0.447  0.481  0.482  0.461  0.460  0.508  0.534  0.370  0.350  0.397  0.288  0.199  0.158  0.080  0.050  0.046  0.055 -0.009  0.028 -0.012 -0.073 -0.068 -0.071 -0.080 -0.080 -0.081  0.014  0.027  0.115 -0.036  0.001  0.108  0.223  0.254  0.374  0.402  0.434  0.406  0.452  0.364  0.362  0.262  0.155  0.058  0.037  0.029  0.012  0.021  0.018  0.073  0.094  0.167  0.262  0.321  0.367  0.386  0.448  0.422  0.453  0.350  0.358  0.200  0.087  0.041 -0.043 -0.025 -0.021 -0.073 -0.083 -0.092 -0.109 -0.097 -0.223 -0.271 -0.220 -0.193 -0.232 -0.244 -0.279 -0.260 -0.243 -0.276 -0.252 -0.129 -0.104 -0.139 -0.112 -0.040 -0.071 -0.081  0.008  0.013 -0.037  0.012  0.076  0.031  0.007  0.083  0.095  0.029  0.045 -0.014 -0.000 -0.046 -0.033 -0.072 -0.035 -0.108 -0.138 -0.115 -0.080 -0.015 -0.004 -0.014  0.022  0.048  0.084  0.185  0.185  0.099  0.141  0.193  0.294  0.319  0.352  0.333  0.360  0.325  0.377  0.298  0.313  0.231  0.171  0.174  0.083  0.022 -0.034 -0.024 -0.009 -0.051 -0.015  0.037  0.013  0.002  0.085  0.121  0.056  0.089  0.182  0.152  0.110  0.196  0.250  0.212  0.206  0.221  0.248  0.245  0.309  0.270  0.297  0.268  0.161  0.026
 -0.455 -0.462 -0.461 -0.475 -0.499 -0.507 -0.508 -0.522 -0.499 -0.456 -0.442 -0.390 -0.318 -0.276 -0.092  0.040  0.188  0.221  0.271  0.348  0.337  0.388  0.371  0.420  0.354  0.327  0.288  0.202  0.131  0.073  0.015  0.026  0.041 -0.010 -0.038 -0.019  0.003  0.028  0.089  0.071  0.134  0.161  0.200  0.240  0.272  0.269  0.264  0.295  0.250  0.224  0.156  0.109  0.093  0.063  0.058  0.003 -0.026  0.030  0.039  0.047  0.010  0.022  0.078  0.099  0.157  0.190  0.251  0.310  0.356  0.386  0.381  0.427  0.380  0.362  0.386  0.484  0.545  0.588  0.601  0.562  0.546  0.566  0.545  0.497  0.484  0.567  0.530  0.478  0.507  0.499  0.472  0.457  0.448  0.428  0.402  0.394  0.406  0.403  0.434  0.404  0.440  0.347  0.345  0.241  0.183  0.070  0.074  0.178  0.266  0.362  0.420  0.450  0.480  0.545  0.559  0.523  0.483  0.403  0.434  0.420  0.320  0.297  0.379  0.445  0.548  0.579  0.624  0.575  0.578  0.605  0.518  0.524  0.591  0.628  0.705  0.711  0.730  0.817  0.811  0.867  1.000  0.850  0.759  0.686  0.651  0.620  0.571  0.498  0.454  0.423  0.416  0.383  0.431  0.506  0.500  0.530  0.457  0.441  0.307  0.236  0.126  0.074 -0.071 -0.201 -0.260 -0.231 -0.231 -0.127 -0.074  0.023  0.024  0.003 -0.062 -0.129 -0.179 -0.164 -0.177 -0.120 -0.184 -0.141 -0.135 -0.112 -0.128 -0.082 -0.027  0.018  0.052  0.046  0.066  0.061  0.051  0.044  0.050  0.037  0.041  0.006 -0.030 -0.007  0.015  0.119  0.234  0.287  0.403  0.474  0.464  0.499  0.548  0.539  0.460  0.525  0.579  0.380  0.335  0.384  0.285  0.176  0.132  0.092  0.061  0.032  0.042 -0.049 -0.008 -0.058 -0.082 -0.067 -0.060 -0.062 -0.054 -0.060  0.019  0.018  0.088 -0.085 -0.041  0.088  0.234  0.265  0.403  0.435  0.487  0.458  0.513  0.434  0.428  0.316  0.184  0.061  0.036  0.022  0.010  0.020  0.019  0.097  0.134  0.223  0.310  0.375  0.409  0.423  0.481  0.445  0.479  0.372  0.368  0.195  0.074  0.034 -0.069 -0.038 -0.030 -0.079 -0.085 -0.079 -0.092 -0.085 -0.224 -0.265 -0.206 -0.166 -0.231 -0.259 -0.290 -0.263 -0.259 -0.309 -0.277 -0.151 -0.152 -0.196 -0.166 -0.085 -0.116 -0.127 -0.027 -0.021 -0.076 -0.020  0.054  0.004 -0.023  0.063  0.084  0.012  0.031 -0.028 -0.026 -0.074 -0.063 -0.108 -0.073 -0.150 -0.188 -0.167 -0.125 -0.057 -0.042 -0.048  0.000  0.018  0.058  0.162  0.157  0.071  0.113  0.174  0.285  0.325  0.365  0.342  0.380  0.338  0.399  0.314  0.326  0.245  0.177  0.179  0.089  0.024 -0.044 -0.039 -0.007 -0.053 -0.031  0.030  0.011 -0.012  0.081  0.121  0.049  0.085  0.183  0.152  0.104  0.193  0.259  0.217  0.217  0.240  0.275  0.248  0.311  0.288  0.318  0.293  0.191  0.071
 -0.548 -0.562 -0.560 -0.572 -0.591 -0.598 -0.596 -0.599 -0.578 -0.535 -0.514 -0.442 -0.355 -0.328 -0.132  0.039  0.262  0.301  0.367  0.452  0.443  0.478  0.460  0.486  0.408  0.357  0.306  0.215  0.133  0.075  0.039  0.058  0.053  0.011 -0.001  0.006  0.042  0.070  0.134  0.108  0.181  0.205  0.242  0.290  0.317  0.316  0.319  0.359  0.318  0.294  0.232  0.162  0.140  0.110  0.073  0.006 -0.032  0.014  0.025  0.027  0.005  0.074  0.146  0.182  0.243  0.280  0.336  0.402  0.439  0.462  0.455  0.499  0.431  0.382  0.391  0.499  0.541  0.572  0.614  0.609  0.575  0.585  0.607  0.579  0.564  0.656  0.616  0.597  0.630  0.610  0.603  0.596  0.557  0.530  0.527  0.503  0.526  0.507  0.538  0.497  0.531  0.416  0.394  0.299  0.248  0.119  0.088  0.187  0.297  0.376  0.442  0.449  0.483  0.562  0.581  0.536  0.487  0.381  0.405  0.387  0.287  0.264  0.329  0.392  0.499  0.530  0.581  0.523  0.521  0.552  0.498  0.502  0.571  0.617  0.711  0.725  0.746  0.809  0.799  0.781  0.850  1.000  0.898  0.787  0.817  0.799  0.718  0.651  0.629  0.589  0.574  0.535  0.560  0.604  0.549  0.565  0.490  0.474  0.353  0.273  0.140  0.062 -0.090 -0.241 -0.300 -0.259 -0.260 -0.150 -0.107  0.008  0.005  0.019 -0.061 -0.144 -0.173 -0.130 -0.136 -0.078 -0.132 -0.097 -0.100 -0.107 -0.121 -0.079 -0.018  0.025  0.055  0.057  0.074  0.069  0.063  0.052  0.045  0.030  0.030 -0.007 -0.034 -0.004  0.020  0.133  0.265  0.312  0.412  0.466  0.351  0.370  0.382  0.424  0.419  0.433  0.483  0.371  0.313  0.321  0.264  0.191  0.118  0.081  0.062  0.007  0.016 -0.098 -0.050 -0.107 -0.107 -0.093 -0.069 -0.056 -0.049 -0.050  0.026 -0.006  0.052 -0.126 -0.063  0.101  0.228  0.300  0.433  0.479  0.545  0.526  0.578  0.500  0.530  0.426  0.275  0.136  0.085  0.054  0.052  0.073  0.084  0.159  0.208  0.301  0.401  0.467  0.502  0.516  0.576  0.521  0.552  0.433  0.401  0.225  0.089  0.056 -0.054 -0.014 -0.028 -0.087 -0.080 -0.072 -0.102 -0.120 -0.272 -0.312 -0.245 -0.197 -0.297 -0.324 -0.357 -0.328 -0.317 -0.362 -0.336 -0.196 -0.176 -0.217 -0.170 -0.078 -0.118 -0.123 -0.009 -0.005 -0.061  0.014  0.098  0.041  0.015  0.124  0.148  0.048  0.072 -0.010 -0.010 -0.038 -0.024 -0.081 -0.045 -0.132 -0.171 -0.156 -0.117 -0.056 -0.033 -0.025 -0.013  0.004  0.096  0.223  0.219  0.120  0.170  0.235  0.342  0.408  0.462  0.425  0.457  0.427  0.477  0.400  0.395  0.316  0.233  0.229  0.148  0.100  0.026  0.031  0.075  0.024  0.054  0.125  0.107  0.083  0.180  0.227  0.153  0.194  0.292  0.252  0.200  0.288  0.360  0.328  0.321  0.340  0.346  0.339  0.419  0.397  0.429  0.374  0.242  0.115
 -0.602 -0.618 -0.617 -0.626 -0.639 -0.646 -0.645 -0.639 -0.611 -0.566 -0.539 -0.438 -0.376 -0.378 -0.143  0.063  0.288  0.336  0.420  0.488  0.476  0.488  0.465  0.471  0.387  0.326  0.267  0.175  0.101  0.048  0.024  0.052  0.047  0.009  0.007  0.021  0.057  0.087  0.149  0.125  0.202  0.222  0.264  0.312  0.338  0.338  0.345  0.385  0.350  0.328  0.266  0.186  0.155  0.135  0.078  0.014 -0.011  0.033  0.035  0.033  0.023  0.092  0.169  0.220  0.283  0.321  0.377  0.429  0.455  0.468  0.458  0.485  0.404  0.348  0.360  0.465  0.496  0.532  0.584  0.581  0.562  0.591  0.615  0.587  0.584  0.663  0.626  0.607  0.635  0.636  0.650  0.651  0.628  0.625  0.625  0.608  0.615  0.591  0.606  0.552  0.567  0.460  0.401  0.308  0.248  0.105  0.054  0.141  0.256  0.336  0.413  0.402  0.429  0.517  0.524  0.460  0.424  0.312  0.346  0.339  0.239  0.219  0.286  0.343  0.450  0.476  0.496  0.470  0.498  0.501  0.453  0.447  0.501  0.554  0.652  0.645  0.629  0.686  0.708  0.693  0.759  0.898  1.000  0.900  0.860  0.863  0.842  0.767  0.721  0.694  0.672  0.619  0.673  0.710  0.650  0.651  0.577  0.545  0.416  0.331  0.208  0.095 -0.056 -0.235 -0.308 -0.258 -0.253 -0.114 -0.053  0.074  0.060  0.086 -0.026 -0.117 -0.155 -0.094 -0.116 -0.068 -0.099 -0.076 -0.093 -0.097 -0.140 -0.102 -0.052 -0.008  0.034  0.043  0.059  0.051  0.071  0.044  0.035  0.020  0.027  0.003 -0.026  0.019  0.056  0.167  0.320  0.371  0.484  0.532  0.250  0.248  0.290  0.349  0.307  0.317  0.395  0.280  0.214  0.260  0.222  0.141  0.105  0.088  0.060 -0.002  0.024 -0.113 -0.081 -0.150 -0.129 -0.110 -0.093 -0.085 -0.077 -0.079 -0.016 -0.052  0.012 -0.153 -0.062  0.116  0.263  0.360  0.488  0.550  0.616  0.627  0.675  0.609  0.637  0.535  0.352  0.188  0.136  0.092  0.091  0.114  0.134  0.223  0.295  0.407  0.513  0.589  0.607  0.616  0.644  0.587  0.586  0.472  0.409  0.236  0.095  0.058 -0.059  0.010 -0.025 -0.091 -0.087 -0.064 -0.075 -0.119 -0.266 -0.319 -0.292 -0.240 -0.350 -0.379 -0.399 -0.365 -0.369 -0.404 -0.350 -0.205 -0.187 -0.207 -0.155 -0.073 -0.107 -0.099  0.012  0.009 -0.033  0.053  0.131  0.067  0.059  0.170  0.182  0.086  0.119  0.042  0.026  0.005  0.028 -0.033 -0.005 -0.091 -0.136 -0.136 -0.106 -0.046 -0.010 -0.010 -0.014 -0.005  0.129  0.273  0.242  0.130  0.194  0.287  0.403  0.474  0.512  0.468  0.489  0.454  0.493  0.408  0.381  0.309  0.216  0.211  0.142  0.112  0.037  0.061  0.107  0.057  0.074  0.151  0.140  0.107  0.207  0.263  0.183  0.208  0.330  0.288  0.221  0.314  0.390  0.363  0.390  0.429  0.433  0.403  0.469  0.485  0.525  0.485  0.342  0.181
 -0.572 -0.584 -0.582 -0.590 -0.598 -0.606 -0.609 -0.602 -0.568 -0.525 -0.507 -0.408 -0.364 -0.363 -0.122  0.060  0.265  0.304  0.379  0.438  0.420  0.430  0.405  0.409  0.328  0.272  0.214  0.125  0.062  0.019  0.005  0.033  0.030  0.000  0.005  0.020  0.049  0.074  0.126  0.106  0.179  0.198  0.240  0.286  0.311  0.311  0.315  0.350  0.315  0.296  0.241  0.164  0.138  0.126  0.082  0.025  0.004  0.049  0.050  0.045  0.027  0.085  0.151  0.201  0.257  0.289  0.343  0.381  0.405  0.417  0.404  0.430  0.351  0.301  0.323  0.419  0.454  0.492  0.548  0.541  0.523  0.570  0.592  0.555  0.548  0.618  0.590  0.564  0.587  0.612  0.633  0.615  0.626  0.648  0.623  0.607  0.586  0.558  0.567  0.507  0.517  0.418  0.346  0.255  0.194  0.055  0.011  0.090  0.196  0.284  0.353  0.346  0.376  0.458  0.455  0.390  0.376  0.280  0.322  0.318  0.225  0.201  0.262  0.317  0.410  0.426  0.436  0.413  0.456  0.460  0.420  0.413  0.453  0.494  0.573  0.546  0.507  0.569  0.586  0.568  0.686  0.787  0.900  1.000  0.930  0.846  0.879  0.882  0.783  0.723  0.726  0.661  0.737  0.760  0.708  0.705  0.622  0.577  0.432  0.346  0.221  0.098 -0.062 -0.240 -0.324 -0.279 -0.258 -0.108 -0.029  0.104  0.091  0.119 -0.004 -0.098 -0.141 -0.079 -0.105 -0.064 -0.087 -0.066 -0.086 -0.089 -0.148 -0.116 -0.073 -0.032  0.018  0.035  0.046  0.034  0.069  0.025  0.015  0.003  0.023  0.009 -0.016  0.028  0.071  0.185  0.343  0.412  0.540  0.597  0.242  0.231  0.288  0.366  0.293  0.301  0.396  0.279  0.198  0.254  0.225  0.136  0.108  0.108  0.080  0.018  0.036 -0.111 -0.090 -0.163 -0.136 -0.116 -0.103 -0.096 -0.087 -0.086 -0.034 -0.081 -0.023 -0.180 -0.084  0.085  0.245  0.348  0.478  0.542  0.628  0.642  0.703  0.649  0.680  0.578  0.374  0.205  0.153  0.102  0.100  0.118  0.140  0.231  0.316  0.442  0.536  0.608  0.616  0.614  0.625  0.558  0.544  0.432  0.362  0.191  0.057  0.021 -0.093 -0.004 -0.043 -0.102 -0.102 -0.061 -0.055 -0.106 -0.242 -0.294 -0.285 -0.226 -0.339 -0.378 -0.387 -0.347 -0.374 -0.411 -0.340 -0.214 -0.226 -0.238 -0.188 -0.117 -0.149 -0.134 -0.027 -0.034 -0.072  0.016  0.090  0.022  0.022  0.131  0.138  0.050  0.091  0.024  0.010 -0.017  0.001 -0.060 -0.037 -0.115 -0.165 -0.170 -0.140 -0.084 -0.047 -0.052 -0.047 -0.038  0.087  0.227  0.186  0.080  0.150  0.246  0.362  0.431  0.462  0.416  0.438  0.397  0.436  0.347  0.317  0.252  0.160  0.161  0.104  0.086  0.012  0.038  0.085  0.036  0.042  0.113  0.103  0.064  0.159  0.213  0.134  0.154  0.281  0.239  0.168  0.263  0.339  0.303  0.351  0.405  0.415  0.361  0.406  0.444  0.496  0.480  0.348  0.181
 -0.551 -0.563 -0.560 -0.569 -0.576 -0.584 -0.587 -0.581 -0.550 -0.512 -0.495 -0.402 -0.344 -0.340 -0.121  0.049  0.253  0.296  0.368  0.428  0.413  0.427  0.407  0.413  0.336  0.282  0.224  0.140  0.074  0.032  0.030  0.054  0.036  0.015  0.024  0.024  0.058  0.080  0.126  0.101  0.167  0.183  0.222  0.268  0.292  0.292  0.296  0.330  0.297  0.279  0.228  0.153  0.133  0.119  0.073  0.017 -0.012  0.028  0.031  0.029  0.012  0.080  0.147  0.195  0.246  0.277  0.329  0.372  0.395  0.408  0.398  0.430  0.354  0.298  0.313  0.407  0.441  0.473  0.533  0.537  0.505  0.539  0.577  0.548  0.533  0.606  0.577  0.567  0.589  0.603  0.637  0.611  0.600  0.627  0.612  0.575  0.558  0.517  0.536  0.482  0.505  0.405  0.345  0.262  0.211  0.082  0.039  0.119  0.221  0.296  0.358  0.352  0.386  0.457  0.455  0.401  0.386  0.294  0.325  0.320  0.236  0.211  0.261  0.320  0.402  0.411  0.426  0.380  0.424  0.439  0.406  0.407  0.447  0.484  0.558  0.547  0.529  0.574  0.562  0.538  0.651  0.817  0.860  0.930  1.000  0.919  0.873  0.907  0.869  0.783  0.775  0.695  0.717  0.719  0.640  0.629  0.541  0.502  0.370  0.298  0.174  0.064 -0.092 -0.255 -0.329 -0.289 -0.273 -0.139 -0.072  0.055  0.043  0.075 -0.026 -0.121 -0.155 -0.090 -0.103 -0.055 -0.078 -0.063 -0.086 -0.104 -0.146 -0.110 -0.057 -0.015  0.030  0.046  0.057  0.042  0.071  0.029  0.021  0.005  0.021 -0.004 -0.029  0.009  0.045  0.149  0.289  0.349  0.462  0.522  0.203  0.192  0.232  0.316  0.278  0.271  0.364  0.283  0.198  0.228  0.224  0.154  0.098  0.098  0.089  0.015  0.027 -0.113 -0.079 -0.147 -0.109 -0.099 -0.078 -0.064 -0.051 -0.041  0.014 -0.048 -0.009 -0.166 -0.087  0.079  0.211  0.305  0.425  0.479  0.567  0.572  0.640  0.588  0.642  0.551  0.370  0.211  0.147  0.094  0.093  0.111  0.133  0.216  0.295  0.405  0.494  0.554  0.565  0.558  0.585  0.511  0.521  0.414  0.352  0.189  0.064  0.037 -0.073  0.006 -0.033 -0.092 -0.089 -0.054 -0.062 -0.110 -0.248 -0.283 -0.261 -0.207 -0.321 -0.357 -0.374 -0.336 -0.351 -0.393 -0.336 -0.205 -0.212 -0.236 -0.187 -0.111 -0.147 -0.139 -0.032 -0.034 -0.078  0.004  0.083  0.021  0.009  0.117  0.134  0.038  0.071 -0.002 -0.012 -0.030 -0.016 -0.073 -0.051 -0.127 -0.171 -0.171 -0.141 -0.093 -0.062 -0.053 -0.052 -0.048  0.070  0.202  0.172  0.078  0.137  0.217  0.321  0.398  0.443  0.405  0.429  0.393  0.433  0.355  0.331  0.267  0.184  0.175  0.126  0.108  0.042  0.054  0.102  0.055  0.067  0.131  0.117  0.087  0.176  0.222  0.149  0.173  0.284  0.244  0.181  0.267  0.341  0.313  0.343  0.385  0.389  0.341  0.399  0.423  0.468  0.433  0.310  0.162
 -0.574 -0.589 -0.588 -0.600 -0.610 -0.615 -0.617 -0.611 -0.583 -0.546 -0.525 -0.420 -0.354 -0.371 -0.154  0.044  0.268  0.323  0.410  0.467  0.456  0.460  0.441  0.436  0.358  0.295  0.236  0.152  0.083  0.039  0.043  0.073  0.052  0.032  0.045  0.043  0.082  0.103  0.152  0.125  0.190  0.204  0.242  0.287  0.307  0.305  0.315  0.352  0.327  0.308  0.257  0.177  0.153  0.139  0.070  0.002 -0.028  0.008  0.006  0.010  0.013  0.101  0.177  0.227  0.281  0.316  0.363  0.407  0.422  0.431  0.423  0.445  0.365  0.303  0.309  0.403  0.424  0.451  0.513  0.528  0.500  0.521  0.568  0.557  0.548  0.611  0.577  0.588  0.611  0.598  0.659  0.658  0.621  0.645  0.661  0.621  0.613  0.562  0.572  0.516  0.533  0.432  0.369  0.297  0.249  0.117  0.056  0.130  0.238  0.296  0.363  0.340  0.371  0.450  0.450  0.391  0.362  0.265  0.288  0.285  0.209  0.189  0.235  0.295  0.375  0.381  0.389  0.350  0.400  0.407  0.377  0.375  0.416  0.464  0.552  0.550  0.537  0.573  0.559  0.530  0.620  0.799  0.863  0.846  0.919  1.000  0.928  0.872  0.905  0.878  0.814  0.742  0.741  0.739  0.641  0.611  0.518  0.471  0.347  0.273  0.154  0.048 -0.091 -0.257 -0.322 -0.276 -0.274 -0.145 -0.095  0.023  0.008  0.051 -0.043 -0.135 -0.163 -0.094 -0.100 -0.050 -0.070 -0.067 -0.096 -0.119 -0.152 -0.107 -0.052 -0.008  0.031  0.046  0.058  0.041  0.072  0.039  0.028  0.012  0.018 -0.015 -0.043  0.003  0.031  0.132  0.271  0.312  0.426  0.472  0.182  0.161  0.189  0.250  0.235  0.222  0.294  0.225  0.156  0.174  0.170  0.115  0.059  0.062  0.056 -0.030 -0.007 -0.142 -0.104 -0.168 -0.115 -0.104 -0.076 -0.062 -0.047 -0.036  0.013 -0.054 -0.019 -0.170 -0.085  0.091  0.206  0.299  0.409  0.472  0.556  0.590  0.656  0.604  0.667  0.581  0.402  0.231  0.163  0.108  0.110  0.135  0.158  0.250  0.329  0.433  0.530  0.593  0.598  0.583  0.598  0.526  0.531  0.427  0.361  0.209  0.082  0.063 -0.047  0.021 -0.017 -0.081 -0.079 -0.045 -0.056 -0.102 -0.240 -0.270 -0.249 -0.203 -0.324 -0.348 -0.370 -0.343 -0.343 -0.376 -0.332 -0.200 -0.181 -0.205 -0.155 -0.075 -0.108 -0.099  0.006  0.005 -0.035  0.049  0.127  0.068  0.056  0.167  0.184  0.084  0.114  0.035  0.018  0.009  0.029 -0.030 -0.007 -0.086 -0.128 -0.131 -0.107 -0.059 -0.022 -0.008 -0.021 -0.019  0.118  0.251  0.220  0.123  0.172  0.259  0.361  0.442  0.486  0.450  0.468  0.433  0.463  0.396  0.361  0.304  0.217  0.202  0.156  0.143  0.076  0.092  0.143  0.097  0.110  0.180  0.171  0.141  0.227  0.276  0.207  0.225  0.331  0.294  0.234  0.312  0.385  0.370  0.396  0.431  0.431  0.385  0.465  0.487  0.528  0.483  0.347  0.201
 -0.595 -0.611 -0.611 -0.623 -0.629 -0.632 -0.634 -0.627 -0.592 -0.551 -0.534 -0.420 -0.371 -0.398 -0.165  0.051  0.290  0.341  0.427  0.474  0.459  0.454  0.429  0.413  0.331  0.263  0.201  0.111  0.046  0.007  0.013  0.048  0.035  0.015  0.033  0.042  0.076  0.100  0.151  0.127  0.202  0.217  0.256  0.298  0.315  0.313  0.325  0.363  0.340  0.324  0.273  0.187  0.160  0.156  0.085  0.019 -0.002  0.036  0.033  0.030  0.035  0.116  0.186  0.243  0.298  0.332  0.377  0.412  0.423  0.426  0.414  0.425  0.342  0.281  0.292  0.380  0.395  0.426  0.494  0.509  0.491  0.531  0.571  0.553  0.553  0.615  0.586  0.584  0.614  0.625  0.679  0.680  0.674  0.705  0.702  0.675  0.652  0.607  0.608  0.544  0.544  0.439  0.359  0.284  0.225  0.081  0.010  0.078  0.190  0.257  0.330  0.300  0.328  0.417  0.412  0.339  0.317  0.222  0.252  0.251  0.178  0.162  0.208  0.265  0.339  0.346  0.341  0.312  0.363  0.367  0.343  0.337  0.370  0.421  0.506  0.484  0.449  0.499  0.506  0.479  0.571  0.718  0.842  0.879  0.873  0.928  1.000  0.927  0.881  0.888  0.836  0.778  0.828  0.816  0.717  0.675  0.586  0.533  0.403  0.320  0.199  0.076 -0.066 -0.244 -0.321 -0.276 -0.263 -0.120 -0.056  0.070  0.054  0.101 -0.008 -0.105 -0.134 -0.062 -0.079 -0.035 -0.048 -0.049 -0.081 -0.103 -0.160 -0.124 -0.081 -0.041  0.006  0.027  0.038  0.023  0.065  0.022  0.008 -0.007  0.006 -0.013 -0.038  0.021  0.055  0.170  0.322  0.369  0.486  0.519  0.171  0.140  0.173  0.242  0.207  0.199  0.272  0.195  0.126  0.162  0.152  0.086  0.053  0.066  0.051 -0.029 -0.003 -0.152 -0.130 -0.205 -0.152 -0.137 -0.115 -0.101 -0.086 -0.073 -0.031 -0.107 -0.060 -0.204 -0.095  0.089  0.220  0.339  0.450  0.522  0.610  0.658  0.724  0.680  0.743  0.658  0.445  0.263  0.198  0.137  0.141  0.165  0.190  0.290  0.383  0.503  0.600  0.668  0.668  0.652  0.645  0.570  0.541  0.437  0.351  0.197  0.065  0.038 -0.074  0.009 -0.038 -0.097 -0.094 -0.047 -0.040 -0.095 -0.221 -0.261 -0.258 -0.208 -0.336 -0.364 -0.376 -0.347 -0.364 -0.392 -0.334 -0.212 -0.207 -0.216 -0.162 -0.089 -0.119 -0.099  0.007 -0.001 -0.033  0.062  0.135  0.068  0.072  0.186  0.193  0.097  0.138  0.062  0.043  0.028  0.051 -0.013  0.008 -0.073 -0.120 -0.131 -0.109 -0.059 -0.013 -0.011 -0.027 -0.020  0.134  0.274  0.233  0.126  0.184  0.285  0.392  0.474  0.504  0.460  0.473  0.435  0.457  0.381  0.333  0.277  0.180  0.175  0.128  0.127  0.055  0.088  0.140  0.092  0.098  0.174  0.169  0.130  0.218  0.273  0.199  0.213  0.333  0.292  0.225  0.312  0.387  0.369  0.415  0.462  0.463  0.405  0.468  0.515  0.568  0.539  0.399  0.230
 -0.538 -0.552 -0.551 -0.560 -0.561 -0.566 -0.571 -0.560 -0.524 -0.489 -0.477 -0.376 -0.334 -0.350 -0.133  0.049  0.257  0.297  0.368  0.412  0.395  0.393  0.370  0.358  0.281  0.223  0.164  0.084  0.030 -0.003  0.010  0.038  0.022  0.010  0.029  0.033  0.062  0.082  0.123  0.101  0.166  0.180  0.217  0.258  0.277  0.275  0.282  0.314  0.288  0.275  0.232  0.154  0.134  0.133  0.076  0.026  0.011  0.047  0.051  0.042  0.032  0.099  0.156  0.206  0.253  0.281  0.324  0.354  0.367  0.372  0.359  0.374  0.297  0.240  0.255  0.335  0.355  0.385  0.456  0.468  0.444  0.492  0.533  0.507  0.499  0.558  0.539  0.532  0.551  0.582  0.632  0.612  0.616  0.656  0.643  0.611  0.578  0.529  0.535  0.475  0.480  0.386  0.308  0.235  0.181  0.051 -0.006  0.058  0.157  0.227  0.288  0.270  0.301  0.373  0.363  0.302  0.296  0.218  0.250  0.250  0.185  0.166  0.203  0.258  0.319  0.316  0.305  0.262  0.321  0.334  0.316  0.315  0.339  0.376  0.438  0.411  0.376  0.416  0.409  0.383  0.498  0.651  0.767  0.882  0.907  0.872  0.927  1.000  0.927  0.856  0.854  0.763  0.801  0.765  0.664  0.624  0.538  0.492  0.369  0.300  0.186  0.065 -0.077 -0.241 -0.314 -0.278 -0.256 -0.118 -0.048  0.078  0.064  0.105  0.004 -0.086 -0.112 -0.041 -0.058 -0.021 -0.027 -0.031 -0.064 -0.090 -0.149 -0.122 -0.080 -0.044  0.005  0.029  0.037  0.021  0.067  0.016  0.000 -0.015  0.006 -0.008 -0.028  0.020  0.052  0.155  0.294  0.347  0.452  0.498  0.118  0.089  0.129  0.221  0.184  0.172  0.259  0.200  0.122  0.156  0.165  0.103  0.065  0.084  0.078 -0.000  0.014 -0.132 -0.113 -0.186 -0.132 -0.126 -0.105 -0.090 -0.072 -0.054 -0.015 -0.098 -0.062 -0.199 -0.100  0.064  0.189  0.304  0.407  0.466  0.555  0.585  0.653  0.626  0.697  0.624  0.423  0.258  0.193  0.130  0.133  0.150  0.177  0.263  0.356  0.471  0.551  0.606  0.602  0.586  0.581  0.504  0.482  0.387  0.307  0.159  0.043  0.017 -0.089  0.006 -0.050 -0.104 -0.100 -0.052 -0.041 -0.096 -0.214 -0.246 -0.250 -0.196 -0.317 -0.352 -0.358 -0.321 -0.348 -0.382 -0.314 -0.200 -0.218 -0.227 -0.178 -0.115 -0.143 -0.124 -0.026 -0.033 -0.064  0.023  0.092  0.029  0.032  0.138  0.146  0.056  0.097  0.029  0.016 -0.001  0.016 -0.042 -0.025 -0.096 -0.141 -0.154 -0.131 -0.088 -0.049 -0.046 -0.055 -0.049  0.087  0.216  0.173  0.080  0.140  0.229  0.323  0.403  0.435  0.393  0.409  0.372  0.398  0.323  0.282  0.230  0.142  0.138  0.104  0.105  0.041  0.063  0.114  0.070  0.071  0.135  0.128  0.092  0.173  0.219  0.150  0.165  0.280  0.238  0.174  0.258  0.330  0.311  0.360  0.409  0.411  0.349  0.395  0.447  0.499  0.474  0.356  0.201
 -0.509 -0.523 -0.521 -0.531 -0.537 -0.542 -0.545 -0.535 -0.507 -0.478 -0.462 -0.363 -0.311 -0.330 -0.134  0.033  0.235  0.284  0.359  0.401  0.386  0.384  0.367  0.356  0.287  0.229  0.174  0.103  0.050  0.017  0.038  0.066  0.038  0.032  0.054  0.047  0.081  0.094  0.129  0.104  0.160  0.170  0.204  0.243  0.260  0.258  0.266  0.297  0.277  0.262  0.222  0.148  0.129  0.121  0.058  0.007 -0.009  0.021  0.021  0.020  0.021  0.094  0.154  0.201  0.245  0.273  0.313  0.344  0.353  0.359  0.350  0.366  0.293  0.235  0.242  0.318  0.333  0.357  0.424  0.442  0.415  0.446  0.494  0.479  0.469  0.520  0.499  0.510  0.524  0.535  0.602  0.588  0.569  0.612  0.617  0.573  0.547  0.491  0.496  0.443  0.454  0.367  0.302  0.242  0.199  0.083  0.023  0.085  0.179  0.231  0.285  0.261  0.292  0.358  0.349  0.293  0.284  0.205  0.227  0.230  0.173  0.154  0.182  0.237  0.290  0.282  0.274  0.230  0.292  0.305  0.294  0.294  0.316  0.354  0.419  0.404  0.380  0.406  0.383  0.349  0.454  0.629  0.721  0.783  0.869  0.905  0.881  0.927  1.000  0.934  0.887  0.785  0.753  0.707  0.590  0.544  0.452  0.404  0.293  0.233  0.137  0.034 -0.089 -0.237 -0.296 -0.260 -0.249 -0.127 -0.074  0.036  0.016  0.056 -0.023 -0.103 -0.125 -0.053 -0.063 -0.022 -0.027 -0.034 -0.067 -0.097 -0.139 -0.106 -0.062 -0.028  0.016  0.032  0.044  0.025  0.065  0.022  0.008 -0.007  0.008 -0.013 -0.033  0.009  0.030  0.120  0.235  0.269  0.369  0.414  0.090  0.060  0.087  0.164  0.148  0.130  0.205  0.160  0.091  0.115  0.130  0.082  0.038  0.061  0.062 -0.023 -0.005 -0.135 -0.107 -0.170 -0.103 -0.099 -0.074 -0.059 -0.039 -0.019  0.017 -0.066 -0.047 -0.177 -0.092  0.064  0.164  0.254  0.343  0.399  0.482  0.521  0.592  0.564  0.646  0.585  0.413  0.252  0.184  0.122  0.125  0.144  0.167  0.258  0.340  0.434  0.507  0.555  0.548  0.525  0.525  0.452  0.446  0.360  0.292  0.161  0.055  0.040 -0.057  0.021 -0.029 -0.087 -0.087 -0.039 -0.034 -0.079 -0.204 -0.223 -0.217 -0.175 -0.291 -0.315 -0.327 -0.299 -0.311 -0.339 -0.289 -0.181 -0.178 -0.192 -0.148 -0.087 -0.113 -0.099 -0.010 -0.013 -0.044  0.034  0.102  0.047  0.043  0.142  0.155  0.065  0.098  0.028  0.014  0.007  0.023 -0.029 -0.014 -0.080 -0.119 -0.130 -0.109 -0.071 -0.036 -0.024 -0.034 -0.034  0.091  0.207  0.172  0.091  0.135  0.214  0.297  0.377  0.416  0.382  0.397  0.364  0.388  0.328  0.292  0.247  0.170  0.154  0.130  0.132  0.074  0.088  0.135  0.094  0.103  0.160  0.151  0.123  0.195  0.237  0.175  0.188  0.285  0.249  0.193  0.262  0.328  0.320  0.356  0.393  0.387  0.333  0.392  0.430  0.473  0.437  0.324  0.193
 -0.509 -0.526 -0.526 -0.539 -0.545 -0.546 -0.548 -0.539 -0.512 -0.481 -0.466 -0.362 -0.315 -0.345 -0.152  0.032  0.246  0.298  0.378  0.411  0.396  0.387  0.371  0.354  0.287  0.226  0.171  0.095  0.043  0.013  0.042  0.070  0.038  0.036  0.062  0.052  0.087  0.103  0.139  0.113  0.168  0.177  0.209  0.246  0.259  0.257  0.269  0.300  0.286  0.271  0.231  0.153  0.131  0.133  0.057  0.002 -0.013  0.013  0.006  0.004  0.023  0.104  0.165  0.214  0.258  0.288  0.323  0.351  0.354  0.357  0.350  0.360  0.289  0.229  0.235  0.307  0.314  0.336  0.402  0.424  0.403  0.431  0.478  0.470  0.462  0.508  0.488  0.502  0.519  0.522  0.597  0.600  0.580  0.621  0.635  0.596  0.571  0.515  0.511  0.454  0.458  0.369  0.303  0.249  0.205  0.088  0.016  0.072  0.168  0.213  0.271  0.238  0.264  0.339  0.331  0.270  0.252  0.169  0.192  0.197  0.143  0.128  0.156  0.208  0.261  0.256  0.247  0.218  0.276  0.279  0.271  0.266  0.286  0.330  0.400  0.384  0.357  0.386  0.375  0.339  0.423  0.589  0.694  0.723  0.783  0.878  0.888  0.856  0.934  1.000  0.898  0.825  0.790  0.730  0.602  0.541  0.450  0.396  0.289  0.224  0.130  0.032 -0.080 -0.229 -0.283 -0.245 -0.240 -0.123 -0.077  0.026  0.008  0.052 -0.033 -0.106 -0.130 -0.051 -0.064 -0.020 -0.027 -0.036 -0.069 -0.102 -0.146 -0.113 -0.076 -0.043 -0.003  0.014  0.026  0.012  0.057  0.020 -0.001 -0.016 -0.006 -0.028 -0.048  0.010  0.027  0.120  0.233  0.260  0.361  0.392  0.092  0.056  0.077  0.141  0.132  0.113  0.173  0.130  0.073  0.092  0.098  0.055  0.019  0.043  0.040 -0.044 -0.021 -0.149 -0.125 -0.186 -0.109 -0.103 -0.072 -0.058 -0.037 -0.016  0.011 -0.077 -0.062 -0.184 -0.090  0.066  0.159  0.250  0.336  0.399  0.481  0.540  0.610  0.584  0.673  0.615  0.428  0.258  0.194  0.133  0.141  0.164  0.187  0.286  0.368  0.462  0.535  0.587  0.569  0.542  0.530  0.459  0.441  0.357  0.285  0.162  0.056  0.044 -0.048  0.025 -0.022 -0.087 -0.082 -0.023 -0.024 -0.067 -0.191 -0.204 -0.206 -0.171 -0.291 -0.307 -0.320 -0.302 -0.309 -0.327 -0.287 -0.185 -0.164 -0.174 -0.133 -0.071 -0.094 -0.079  0.008  0.004 -0.022  0.057  0.122  0.068  0.069  0.167  0.178  0.089  0.122  0.052  0.033  0.031  0.051 -0.004  0.011 -0.057 -0.095 -0.107 -0.091 -0.051 -0.013 -0.001 -0.017 -0.015  0.117  0.232  0.197  0.113  0.150  0.235  0.317  0.398  0.429  0.395  0.405  0.374  0.389  0.335  0.293  0.254  0.175  0.156  0.136  0.145  0.089  0.105  0.158  0.114  0.119  0.179  0.173  0.143  0.212  0.256  0.195  0.202  0.300  0.266  0.208  0.273  0.341  0.338  0.378  0.415  0.408  0.351  0.414  0.458  0.503  0.471  0.350  0.210
 -0.527 -0.539 -0.540 -0.547 -0.555 -0.560 -0.560 -0.548 -0.519 -0.485 -0.469 -0.364 -0.325 -0.351 -0.123  0.054  0.252  0.294  0.369  0.406  0.388  0.381  0.361  0.347  0.279  0.220  0.165  0.088  0.035  0.002  0.023  0.044  0.015  0.011  0.034  0.023  0.059  0.079  0.122  0.102  0.157  0.168  0.203  0.241  0.257  0.254  0.265  0.296  0.277  0.260  0.223  0.149  0.129  0.126  0.064  0.027  0.019  0.043  0.043  0.029  0.031  0.110  0.164  0.206  0.248  0.275  0.312  0.346  0.355  0.357  0.346  0.359  0.288  0.228  0.236  0.308  0.317  0.342  0.411  0.432  0.409  0.445  0.487  0.473  0.464  0.512  0.482  0.491  0.513  0.531  0.600  0.594  0.584  0.628  0.632  0.597  0.565  0.510  0.508  0.454  0.458  0.369  0.293  0.231  0.179  0.051 -0.015  0.047  0.146  0.204  0.263  0.239  0.266  0.337  0.325  0.265  0.258  0.175  0.189  0.200  0.146  0.125  0.166  0.211  0.262  0.260  0.253  0.218  0.267  0.275  0.273  0.272  0.288  0.330  0.389  0.366  0.341  0.373  0.364  0.335  0.416  0.574  0.672  0.726  0.775  0.814  0.836  0.854  0.887  0.898  1.000  0.875  0.832  0.774  0.641  0.570  0.472  0.417  0.300  0.234  0.144  0.038 -0.083 -0.238 -0.297 -0.259 -0.251 -0.123 -0.070  0.043  0.013  0.050 -0.009 -0.082 -0.089 -0.019 -0.040 -0.004 -0.002 -0.003 -0.040 -0.073 -0.121 -0.096 -0.059 -0.031  0.009  0.031  0.037  0.017  0.063  0.017  0.002 -0.010  0.012 -0.005 -0.022  0.024  0.040  0.137  0.253  0.279  0.384  0.418  0.108  0.072  0.086  0.156  0.145  0.129  0.195  0.150  0.084  0.115  0.121  0.074  0.038  0.055  0.052 -0.024 -0.013 -0.145 -0.126 -0.186 -0.115 -0.110 -0.085 -0.076 -0.056 -0.033  0.003 -0.091 -0.071 -0.203 -0.102  0.061  0.168  0.255  0.345  0.407  0.491  0.537  0.616  0.617  0.717  0.658  0.462  0.299  0.228  0.164  0.172  0.194  0.219  0.305  0.396  0.500  0.571  0.604  0.567  0.542  0.534  0.460  0.443  0.361  0.285  0.151  0.041  0.018 -0.084 -0.008 -0.035 -0.084 -0.090 -0.040 -0.024 -0.069 -0.197 -0.218 -0.219 -0.186 -0.297 -0.319 -0.329 -0.305 -0.322 -0.346 -0.294 -0.195 -0.188 -0.195 -0.149 -0.094 -0.117 -0.099 -0.010 -0.018 -0.044  0.039  0.104  0.046  0.049  0.151  0.162  0.073  0.108  0.035  0.024  0.018  0.034 -0.022 -0.004 -0.073 -0.116 -0.127 -0.101 -0.064 -0.027 -0.011 -0.018 -0.019  0.107  0.228  0.183  0.092  0.137  0.227  0.315  0.393  0.422  0.390  0.403  0.365  0.382  0.319  0.278  0.234  0.157  0.143  0.114  0.118  0.062  0.073  0.134  0.091  0.094  0.152  0.149  0.119  0.190  0.237  0.177  0.185  0.288  0.254  0.196  0.262  0.330  0.323  0.366  0.408  0.392  0.332  0.393  0.439  0.497  0.470  0.352  0.210
 -0.542 -0.554 -0.553 -0.554 -0.557 -0.566 -0.557 -0.540 -0.522 -0.487 -0.452 -0.341 -0.306 -0.347 -0.125  0.076  0.270  0.315  0.389  0.417  0.399  0.384  0.359  0.333  0.263  0.197  0.135  0.055  0.004 -0.027  0.006  0.021 -0.016 -0.011  0.020  0.005  0.042  0.069  0.116  0.105  0.161  0.172  0.205  0.244  0.257  0.253  0.268  0.301  0.287  0.270  0.235  0.156  0.134  0.134  0.070  0.036  0.023  0.039  0.046  0.027  0.034  0.122  0.177  0.222  0.266  0.294  0.325  0.355  0.359  0.353  0.340  0.342  0.270  0.207  0.213  0.282  0.287  0.311  0.381  0.407  0.391  0.427  0.469  0.463  0.456  0.502  0.472  0.482  0.514  0.530  0.591  0.594  0.597  0.636  0.634  0.612  0.580  0.531  0.529  0.472  0.468  0.379  0.290  0.234  0.176  0.042 -0.037  0.011  0.113  0.164  0.231  0.197  0.219  0.302  0.293  0.224  0.213  0.118  0.137  0.152  0.107  0.093  0.139  0.169  0.221  0.229  0.228  0.214  0.244  0.240  0.238  0.229  0.247  0.295  0.356  0.326  0.289  0.334  0.348  0.315  0.383  0.535  0.619  0.661  0.695  0.742  0.778  0.763  0.785  0.825  0.875  1.000  0.901  0.819  0.659  0.581  0.493  0.437  0.324  0.253  0.155  0.057 -0.054 -0.216 -0.274 -0.233 -0.223 -0.104 -0.064  0.039  0.014  0.057 -0.008 -0.075 -0.079 -0.026 -0.039 -0.013 -0.008 -0.014 -0.044 -0.069 -0.105 -0.076 -0.039 -0.014  0.011  0.035  0.037  0.023  0.075  0.032  0.007 -0.002  0.020  0.005 -0.012  0.035  0.053  0.153  0.276  0.306  0.406  0.421  0.126  0.083  0.085  0.149  0.140  0.120  0.176  0.133  0.074  0.095  0.097  0.053  0.023  0.049  0.038 -0.038 -0.025 -0.154 -0.138 -0.200 -0.132 -0.124 -0.096 -0.087 -0.070 -0.048 -0.019 -0.119 -0.093 -0.201 -0.090  0.081  0.176  0.270  0.355  0.421  0.504  0.556  0.632  0.650  0.759  0.694  0.463  0.293  0.234  0.176  0.190  0.209  0.232  0.327  0.417  0.524  0.597  0.638  0.583  0.558  0.546  0.475  0.451  0.370  0.281  0.157  0.043  0.016 -0.078 -0.007 -0.032 -0.085 -0.082 -0.028 -0.033 -0.082 -0.197 -0.211 -0.218 -0.183 -0.304 -0.322 -0.334 -0.320 -0.332 -0.341 -0.300 -0.210 -0.171 -0.170 -0.121 -0.069 -0.096 -0.074  0.012  0.003 -0.020  0.066  0.128  0.071  0.075  0.178  0.189  0.096  0.131  0.056  0.039  0.044  0.064  0.006  0.026 -0.040 -0.083 -0.096 -0.074 -0.043 -0.002  0.017 -0.004 -0.011  0.130  0.253  0.208  0.118  0.163  0.254  0.341  0.415  0.438  0.410  0.413  0.377  0.379  0.320  0.267  0.223  0.143  0.132  0.104  0.117  0.069  0.086  0.152  0.106  0.104  0.166  0.167  0.136  0.202  0.255  0.199  0.203  0.305  0.279  0.218  0.283  0.354  0.349  0.395  0.438  0.424  0.358  0.419  0.470  0.526  0.505  0.367  0.216
 -0.570 -0.584 -0.583 -0.588 -0.590 -0.594 -0.589 -0.572 -0.545 -0.503 -0.482 -0.368 -0.346 -0.381 -0.133  0.082  0.297  0.330  0.407  0.433  0.411  0.391  0.356  0.325  0.245  0.178  0.115  0.027 -0.022 -0.049 -0.028 -0.011 -0.030 -0.032 -0.005 -0.006  0.022  0.048  0.099  0.090  0.160  0.175  0.214  0.254  0.269  0.266  0.281  0.315  0.297  0.279  0.239  0.155  0.136  0.146  0.085  0.045  0.035  0.063  0.071  0.050  0.048  0.125  0.175  0.224  0.271  0.301  0.337  0.364  0.372  0.363  0.343  0.341  0.261  0.202  0.217  0.289  0.298  0.331  0.407  0.424  0.415  0.469  0.505  0.488  0.488  0.543  0.514  0.515  0.553  0.585  0.637  0.638  0.659  0.698  0.682  0.675  0.634  0.592  0.583  0.517  0.500  0.400  0.296  0.226  0.157  0.003 -0.075 -0.028  0.079  0.148  0.227  0.198  0.216  0.309  0.307  0.231  0.214  0.124  0.154  0.160  0.105  0.095  0.150  0.184  0.245  0.259  0.251  0.238  0.267  0.261  0.250  0.238  0.261  0.311  0.377  0.341  0.292  0.349  0.381  0.355  0.431  0.560  0.673  0.737  0.717  0.741  0.828  0.801  0.753  0.790  0.832  0.901  1.000  0.927  0.794  0.699  0.608  0.548  0.415  0.328  0.212  0.097 -0.032 -0.216 -0.291 -0.249 -0.224 -0.086 -0.032  0.086  0.068  0.110  0.021 -0.059 -0.068 -0.015 -0.033 -0.006 -0.003 -0.005 -0.034 -0.055 -0.115 -0.096 -0.064 -0.040 -0.002  0.028  0.029  0.011  0.068  0.012 -0.009 -0.016  0.011  0.006 -0.007  0.049  0.073  0.194  0.349  0.395  0.511  0.524  0.171  0.126  0.139  0.210  0.178  0.168  0.227  0.168  0.105  0.135  0.125  0.068  0.045  0.067  0.051 -0.019 -0.005 -0.152 -0.150 -0.227 -0.176 -0.167 -0.146 -0.138 -0.121 -0.100 -0.066 -0.166 -0.114 -0.230 -0.098  0.087  0.209  0.331  0.435  0.508  0.597  0.652  0.730  0.748  0.839  0.765  0.504  0.311  0.244  0.180  0.191  0.218  0.247  0.341  0.445  0.577  0.666  0.710  0.667  0.646  0.620  0.547  0.498  0.404  0.297  0.156  0.028 -0.015 -0.118 -0.031 -0.064 -0.107 -0.107 -0.049 -0.027 -0.093 -0.193 -0.230 -0.247 -0.200 -0.329 -0.357 -0.360 -0.338 -0.368 -0.384 -0.322 -0.227 -0.218 -0.209 -0.153 -0.099 -0.126 -0.094  0.001 -0.016 -0.036  0.063  0.125  0.056  0.072  0.184  0.183  0.093  0.142  0.071  0.057  0.045  0.068  0.003  0.027 -0.047 -0.095 -0.110 -0.086 -0.048 -0.002  0.006 -0.015 -0.013  0.143  0.280  0.224  0.116  0.177  0.283  0.384  0.459  0.469  0.427  0.429  0.388  0.389  0.312  0.249  0.198  0.103  0.101  0.062  0.079  0.021  0.058  0.125  0.078  0.069  0.140  0.144  0.104  0.180  0.238  0.175  0.181  0.301  0.267  0.200  0.283  0.356  0.342  0.407  0.466  0.463  0.389  0.435  0.499  0.572  0.564  0.418  0.235
 -0.617 -0.627 -0.626 -0.630 -0.636 -0.643 -0.636 -0.620 -0.595 -0.551 -0.524 -0.403 -0.380 -0.412 -0.142  0.077  0.307  0.351  0.438  0.472  0.449  0.428  0.388  0.358  0.271  0.201  0.135  0.048 -0.004 -0.039 -0.033 -0.021 -0.036 -0.048 -0.028 -0.025  0.006  0.033  0.097  0.095  0.174  0.192  0.234  0.276  0.293  0.291  0.308  0.346  0.323  0.303  0.257  0.175  0.153  0.154  0.094  0.050  0.036  0.060  0.066  0.053  0.041  0.131  0.190  0.237  0.289  0.323  0.365  0.397  0.411  0.400  0.376  0.372  0.289  0.229  0.247  0.329  0.345  0.384  0.454  0.464  0.460  0.512  0.542  0.524  0.526  0.585  0.554  0.552  0.594  0.622  0.666  0.676  0.699  0.733  0.718  0.721  0.685  0.653  0.639  0.572  0.550  0.441  0.336  0.257  0.178  0.010 -0.068 -0.018  0.096  0.175  0.267  0.237  0.252  0.357  0.359  0.277  0.252  0.149  0.174  0.176  0.108  0.092  0.159  0.194  0.267  0.289  0.293  0.296  0.320  0.307  0.292  0.278  0.310  0.370  0.452  0.416  0.352  0.418  0.460  0.427  0.506  0.604  0.710  0.760  0.719  0.739  0.816  0.765  0.707  0.730  0.774  0.819  0.927  1.000  0.917  0.822  0.721  0.641  0.484  0.377  0.249  0.128 -0.009 -0.210 -0.298 -0.246 -0.223 -0.073 -0.019  0.103  0.084  0.124  0.015 -0.073 -0.096 -0.049 -0.066 -0.036 -0.037 -0.035 -0.061 -0.060 -0.119 -0.091 -0.053 -0.022  0.020  0.040  0.044  0.024  0.072  0.022  0.015  0.010  0.035  0.025  0.007  0.060  0.092  0.232  0.417  0.464  0.613  0.617  0.274  0.223  0.237  0.282  0.235  0.237  0.291  0.202  0.141  0.174  0.142  0.074  0.055  0.071  0.045 -0.019  0.001 -0.153 -0.152 -0.232 -0.190 -0.167 -0.148 -0.146 -0.135 -0.130 -0.090 -0.166 -0.099 -0.226 -0.087  0.115  0.257  0.375  0.505  0.594  0.689  0.747  0.831  0.853  0.883  0.774  0.516  0.306  0.237  0.169  0.174  0.203  0.235  0.347  0.459  0.611  0.722  0.774  0.719  0.706  0.684  0.616  0.561  0.451  0.344  0.190  0.046 -0.005 -0.118 -0.054 -0.066 -0.106 -0.108 -0.060 -0.042 -0.098 -0.202 -0.251 -0.261 -0.217 -0.344 -0.367 -0.374 -0.358 -0.386 -0.399 -0.341 -0.244 -0.222 -0.212 -0.147 -0.088 -0.119 -0.084  0.020 -0.001 -0.024  0.082  0.147  0.072  0.089  0.204  0.203  0.112  0.161  0.089  0.074  0.054  0.082  0.014  0.043 -0.037 -0.090 -0.102 -0.072 -0.027  0.023  0.028  0.009  0.012  0.174  0.320  0.262  0.142  0.207  0.320  0.437  0.510  0.520  0.472  0.474  0.427  0.428  0.344  0.277  0.218  0.120  0.119  0.061  0.063 -0.006  0.041  0.112  0.067  0.060  0.139  0.147  0.107  0.190  0.254  0.190  0.197  0.323  0.291  0.225  0.311  0.382  0.360  0.430  0.488  0.497  0.421  0.478  0.537  0.608  0.604  0.442  0.243
 -0.564 -0.571 -0.571 -0.574 -0.583 -0.591 -0.583 -0.570 -0.549 -0.507 -0.480 -0.376 -0.364 -0.379 -0.123  0.058  0.281  0.319  0.401  0.435  0.406  0.382  0.338  0.307  0.223  0.162  0.104  0.029 -0.012 -0.042 -0.053 -0.048 -0.048 -0.066 -0.057 -0.045 -0.024 -0.002  0.064  0.070  0.152  0.174  0.215  0.253  0.270  0.269  0.286  0.319  0.296  0.276  0.231  0.157  0.136  0.136  0.092  0.053  0.037  0.053  0.056  0.055  0.030  0.122  0.173  0.211  0.260  0.291  0.334  0.359  0.376  0.362  0.332  0.324  0.244  0.196  0.220  0.299  0.322  0.364  0.424  0.420  0.424  0.479  0.500  0.477  0.484  0.539  0.515  0.506  0.548  0.579  0.601  0.615  0.655  0.678  0.652  0.675  0.642  0.634  0.614  0.546  0.518  0.412  0.310  0.230  0.150 -0.013 -0.080 -0.038  0.064  0.148  0.243  0.220  0.226  0.331  0.341  0.264  0.235  0.139  0.167  0.163  0.093  0.075  0.143  0.174  0.249  0.274  0.284  0.301  0.320  0.302  0.282  0.264  0.300  0.358  0.444  0.413  0.333  0.399  0.453  0.417  0.500  0.549  0.650  0.708  0.640  0.641  0.717  0.664  0.590  0.602  0.641  0.659  0.794  0.917  1.000  0.914  0.810  0.718  0.543  0.424  0.290  0.165  0.023 -0.178 -0.277 -0.226 -0.193 -0.038  0.020  0.138  0.126  0.157  0.033 -0.068 -0.095 -0.066 -0.080 -0.058 -0.058 -0.055 -0.076 -0.047 -0.109 -0.081 -0.047 -0.014  0.030  0.042  0.047  0.031  0.067  0.024  0.028  0.027  0.051  0.048  0.029  0.077  0.126  0.269  0.474  0.533  0.705  0.704  0.356  0.301  0.318  0.346  0.276  0.281  0.332  0.231  0.166  0.195  0.157  0.088  0.075  0.084  0.051  0.001  0.022 -0.132 -0.143 -0.221 -0.192 -0.154 -0.143 -0.148 -0.146 -0.159 -0.122 -0.165 -0.086 -0.210 -0.071  0.124  0.280  0.396  0.546  0.643  0.739  0.788  0.855  0.862  0.815  0.686  0.429  0.227  0.166  0.106  0.109  0.141  0.172  0.296  0.395  0.561  0.669  0.743  0.703  0.703  0.680  0.623  0.557  0.439  0.336  0.184  0.041 -0.017 -0.124 -0.078 -0.080 -0.106 -0.109 -0.067 -0.043 -0.092 -0.181 -0.238 -0.245 -0.200 -0.317 -0.342 -0.345 -0.329 -0.367 -0.379 -0.319 -0.238 -0.226 -0.211 -0.143 -0.092 -0.124 -0.086  0.013 -0.012 -0.034  0.068  0.127  0.051  0.072  0.179  0.172  0.094  0.144  0.084  0.073  0.044  0.070  0.008  0.037 -0.035 -0.088 -0.097 -0.067 -0.021  0.026  0.022  0.006  0.013  0.164  0.302  0.244  0.125  0.193  0.303  0.424  0.486  0.491  0.433  0.433  0.389  0.386  0.300  0.232  0.171  0.078  0.086  0.017  0.012 -0.063  0.000  0.061  0.028  0.020  0.094  0.106  0.069  0.150  0.210  0.153  0.163  0.281  0.252  0.194  0.278  0.337  0.303  0.379  0.435  0.458  0.394  0.437  0.489  0.560  0.573  0.416  0.233
[truncated: 548,902 more chars]
